# Supplementary material for: Differential Chromatin Accessibility, Gene Expression, and mRNA Splicing Between Developing Cochlear Inner and Outer Hair Cells
Source: J Assoc Res Otolaryngol. 2025 Sep 5;26(5):531–51. doi: 10.1007/s10162-025-01005-z (PMC12528612; doi:10.1007/s10162-025-01005-z)
Supplement: Supplementary file 1 — Table S1−S2 (XLSX 425 KB) [file 10162_2025_1005_MOESM1_ESM.xlsx]

## Sheet: TableS1_IHC_enriched_RNASeq
Table S1: List of genes enriched in IHCs determined by edgeR, ranked by FDR-adjusted p-value, with a cutoff of 0.05. IHC1-6; OHC1-6 – Normalized RNA-seq read counts of each gene obtained from each pool of IHCs or OHCs. logFC – log2 fold change of OHC vs IHC. logCPM – mean log2 normalized counts across all samples. FDR – p-value adjusted for false discovery rate.
ensembl_gene_id	gene_name	description	chr	start_position	end_position	strand	IHC1	IHC2	IHC3	IHC4	IHC5	IHC6	OHC1	OHC2	OHC3	OHC4	OHC5	OHC6	IHC_mean	OHC_mean	logFC	logCPM	PValue	FDR
ENSMUSG00000000093	Tbx2	T-box 2 [Source:MGI Symbol;Acc:MGI:98494]	11	85723377	85732774	1	78.1208	187.69	248.08	100.209	134.627	118.698	3.97093	3.84136	4.31214	5.02565	12.9782	6.11243	144.571	6.04011	-4.58021	6.23563	8.4187e-28	2.24948e-24
ENSMUSG00000029094	Afap1	actin filament associated protein 1 [Source:MGI Symbol;Acc:MGI:1917542]	5	36050663	36161267	1	167.042	308.652	211.78	161.618	217.636	193.067	30.8998	21.432	28.5895	28.8746	33.2056	17.7261	209.966	26.7879	-2.9702	6.88784	8.50316e-26	1.47655e-22
ENSMUSG00000026726	Cubn	cubilin (intrinsic factor-cobalamin receptor) [Source:MGI Symbol;Acc:MGI:1931256]	2	13281149	13496624	-1	257.112	135.354	296.314	312.964	322.675	428.476	6.44024	24.0787	15.998	15.016	32.6897	21.5682	292.149	19.2985	-3.91965	7.28338	5.30079e-25	6.43805e-22
ENSMUSG00000033350	Chst2	carbohydrate sulfotransferase 2 [Source:MGI Symbol;Acc:MGI:1891160]	9	95281345	95288775	-1	370.396	874.928	584.384	429.664	560.75	405.51	14.6157	16.6771	30.0771	69.3235	56.4197	52.596	537.605	39.9515	-3.75013	8.17405	2.02852e-21	2.25841e-18
ENSMUSG00000075254	Heg1	heart development protein with EGF-like domains 1 [Source:MGI Symbol;Acc:MGI:1924696]	16	33504740	33591946	1	611.405	617.958	876.721	810.861	694.183	946.234	132.475	163.07	166.944	172.456	217.398	155.925	759.56	168.045	-2.1763	8.85754	4.93288e-21	5.06948e-18
ENSMUSG00000059022	Kcp	kielin/chordin-like protein [Source:MGI Symbol;Acc:MGI:2141640]	6	29473161	29507951	-1	253.178	224.391	588.127	418.939	347.551	305.479	45.5822	12.1799	46.0105	16.6912	16.9422	39.8181	356.277	29.5374	-3.59236	7.59218	1.33761e-20	1.27646e-17
ENSMUSG00000034329	Brip1	BRCA1 interacting protein C-terminal helicase 1 [Source:MGI Symbol;Acc:MGI:2442836]	11	85948964	86092019	-1	260.191	150.27	384.486	298.31	292.721	407.877	14.8159	37.1253	24.0402	47.6675	34.7532	56.409	298.976	35.8019	-3.06192	7.38755	5.70349e-19	4.76242e-16
ENSMUSG00000056222	Spock1	sparc/osteonectin, cwcv and kazal-like domains proteoglycan 1 [Source:MGI Symbol;Acc:MGI:105371]	13	57569008	58056146	-1	567.983	797.209	672.007	511.191	980.081	664.321	98.439	111.142	68.6492	49.3732	90.9014	195.249	698.799	102.292	-2.77214	8.64601	1.31477e-18	1.03325e-15
ENSMUSG00000027107	Chrna1	cholinergic receptor, nicotinic, alpha polypeptide 1 (muscle) [Source:MGI Symbol;Acc:MGI:87885]	2	73393559	73410682	-1	220.068	216.671	384.617	189.692	183.184	202.972	18.987	35.7433	44.07	42.1241	45.7222	41.3899	232.867	38.0061	-2.61494	7.08205	1.4339e-18	1.06427e-15
ENSMUSG00000034648	Lrrn1	leucine rich repeat protein 1, neuronal [Source:MGI Symbol;Acc:MGI:106038]	6	107506729	107547175	1	89.7278	117.037	213.874	109.928	102.163	236.116	26.1948	15.4591	10.4354	15.3511	19.4672	9.08133	144.808	15.9981	-3.17842	6.33015	3.35584e-18	2.35968e-15
ENSMUSG00000055865	Tafa3	TAFA chemokine like family member 3 [Source:MGI Symbol;Acc:MGI:3046463]	3	104674722	104689156	-1	614.313	747.097	770.229	770.425	495.609	585.815	5.10548	36.2821	41.7415	19.2802	91.7159	47.9098	663.915	40.3392	-4.04046	8.46016	5.52518e-18	3.69082e-15
ENSMUSG00000029651	Mtus2	microtubule associated tumor suppressor candidate 2 [Source:MGI Symbol;Acc:MGI:1915388]	5	147894130	148252875	1	184.074	428.371	222.746	213.284	209.803	147.216	11.0118	24.2193	50.3873	17.8487	26.6351	29.0195	234.249	26.5203	-3.142	7.02714	1.30689e-17	7.93641e-15
ENSMUSG00000079157	Fam155a	family with sequence similarity 155, member A [Source:MGI Symbol;Acc:MGI:2142765]	8	9255902	9821161	-1	23.6537	52.1398	48.8884	45.5976	23.1313	42.8857	0.0333691	0.117115	0.194046	1.34017	0.651623	0.116427	39.3828	0.408792	-6.58393	4.31795	1.77455e-17	1.03078e-14
ENSMUSG00000056602	Fry	FRY microtubule binding protein [Source:MGI Symbol;Acc:MGI:2443895]	5	150042110	150421218	1	271.505	325.857	471.533	259.435	299.36	253.287	5.80623	15.9042	20.1377	17.3613	62.6916	25.4394	313.496	24.5567	-3.67391	7.40155	2.38909e-17	1.27673e-14
ENSMUSG00000029005	Draxin	dorsal inhibitory axon guidance protein [Source:MGI Symbol;Acc:MGI:1917683]	4	148182894	148215155	-1	252.665	270.381	422.749	276.154	392.865	239.953	40.5101	33.3074	37.2784	34.7227	31.468	98.2646	309.128	45.9252	-2.75088	7.47233	2.60951e-17	1.34089e-14
ENSMUSG00000026247	Ecel1	endothelin converting enzyme-like 1 [Source:MGI Symbol;Acc:MGI:1343461]	1	87075377	87084243	-1	238.517	359.156	238.658	200.896	228.131	195.353	71.9772	21.1509	29.3872	25.5242	29.1058	42.787	243.452	36.6554	-2.73168	7.13034	4.27675e-17	2.1162e-14
ENSMUSG00000026253	Chrng	cholinergic receptor, nicotinic, gamma polypeptide [Source:MGI Symbol;Acc:MGI:87895]	1	87132379	87140416	1	253.007	421.698	232.717	288.768	300.799	294.05	87.1602	86.9692	55.2385	64.176	66.8728	62.9872	298.506	70.5673	-2.08053	7.52816	8.67515e-17	4.13929e-14
ENSMUSG00000062372	Otof	otoferlin [Source:MGI Symbol;Acc:MGI:1891247]	5	30524406	30619276	-1	1417.54	3699.9	2474.07	1547.4	2665.12	1749.12	354.28	430.958	664.457	432.754	492.437	502.413	2258.86	479.55	-2.23578	10.4192	2.61567e-16	1.12727e-13
ENSMUSG00000037419	Endod1	endonuclease domain containing 1 [Source:MGI Symbol;Acc:MGI:1919196]	9	14265286	14292803	-1	131.586	195.737	191.733	98.4968	153.903	159.379	14.1485	12.7186	39.1326	13.0667	29.9747	13.0981	155.139	20.3565	-2.92912	6.45612	3.52884e-16	1.47329e-13
ENSMUSG00000023805	Synj2	synaptojanin 2 [Source:MGI Symbol;Acc:MGI:1201671]	17	5991555	6094565	1	85.4271	179.251	127.351	132.487	94.7893	78.261	3.93756	19.3005	18.7793	17.8791	13.304	8.9358	116.261	13.6894	-3.08498	6.02289	4.86496e-15	1.91164e-12
ENSMUSG00000086545	Lrrc3c	leucine rich repeat containing 3C [Source:MGI Symbol;Acc:MGI:2684858]	11	98489117	98490412	1	7.99046	23.0279	51.3486	23.9444	35.0029	12.0548	0	0	0.366532	0	0	0.0291068	25.5615	0.0659397	-8.44094	3.68551	1.13536e-14	4.21345e-12
ENSMUSG00000032402	Smad3	SMAD family member 3 [Source:MGI Symbol;Acc:MGI:1201674]	9	63554049	63665276	-1	149.473	110.822	160.746	126.168	219.931	114.725	0.867598	14.4519	12.6561	6.12215	11.1319	17.9298	146.977	10.5266	-3.80241	6.30024	1.27284e-14	4.59597e-12
ENSMUSG00000041362	Shtn1	shootin 1 [Source:MGI Symbol;Acc:MGI:1918903]	19	58961788	59064532	-1	307.059	395.333	296	288.39	294.128	138.97	0.834229	7.87009	29.4519	14.2546	23.5399	4.80263	286.647	13.4589	-4.41166	7.2298	2.69147e-14	9.22e-12
ENSMUSG00000032068	Plet1	placenta expressed transcript 1 [Source:MGI Symbol;Acc:MGI:1923759]	9	50405825	50416782	1	41.0275	21.4578	137.087	31.9762	61.4693	30.205	1.33477	3.30263	1.55237	3.35043	4.64281	3.92942	53.8704	3.01874	-4.15617	4.83301	2.89879e-14	9.44582e-12
ENSMUSG00000022055	Nefl	neurofilament, light polypeptide [Source:MGI Symbol;Acc:MGI:97313]	14	68321312	68326544	1	490.717	308.717	520.081	515.245	456.506	296.146	149.093	69.5426	127.833	72.0038	99.9698	115.991	431.235	105.739	-2.02804	8.06901	6.01539e-14	1.82649e-11
ENSMUSG00000079056	Kcnip3	Kv channel interacting protein 3, calsenilin [Source:MGI Symbol;Acc:MGI:1929258]	2	127298418	127364014	-1	119.881	135.485	234.183	136.188	129.333	116.249	40.1431	13.7727	17.1192	15.9298	4.91432	8.41187	145.22	16.7151	-3.11929	6.34022	2.19829e-13	6.38461e-11
ENSMUSG00000055003	Lrtm2	leucine-rich repeats and transmembrane domains 2 [Source:MGI Symbol;Acc:MGI:2141485]	6	119292094	119307727	-1	292.031	320.493	441.409	288.894	309.825	319.738	88.1279	55.3717	135.142	37.0984	79.3894	68.5175	328.732	77.2745	-2.08869	7.66574	1.26263e-12	3.37376e-10
ENSMUSG00000048450	Msx1	msh homeobox 1 [Source:MGI Symbol;Acc:MGI:97168]	5	37977829	37981927	-1	6.40214	8.30835	5.49602	3.37387	14.8395	1.44222	0	0	0.0215607	0	0	0	6.64369	0.00359345	-9.73955	1.75365	1.87583e-12	4.91393e-10
ENSMUSG00000020788	Atp2a3	ATPase, Ca++ transporting, ubiquitous [Source:MGI Symbol;Acc:MGI:1194503]	11	72851995	72883870	1	145.979	95.5787	220.234	105.219	159.869	147.352	10.8783	0.983762	17.421	1.46201	11.0504	1.54266	145.705	7.22304	-4.33323	6.25776	2.80052e-12	7.19519e-10
ENSMUSG00000026649	Cfap126	cilia and flagella associated protein 126 [Source:MGI Symbol;Acc:MGI:1922722]	1	170941487	170954536	1	79.9046	120.111	188.226	99.9067	180.92	104.738	46.7835	23.704	21.9488	18.1837	28.6986	22.6742	128.968	26.9988	-2.25619	6.28608	7.66448e-12	1.79645e-09
ENSMUSG00000025219	Fgf8	fibroblast growth factor 8 [Source:MGI Symbol;Acc:MGI:99604]	19	45725237	45731354	-1	63.4594	225.568	25.3864	90.6664	26.6193	40.8993	0.200215	0.679264	4.98052	3.89869	4.317	2.1248	78.7665	2.70008	-4.86321	5.34938	1.60264e-11	3.62903e-09
ENSMUSG00000022054	Nefm	neurofilament, medium polypeptide [Source:MGI Symbol;Acc:MGI:97314]	14	68320039	68362295	-1	751.69	1185.22	613.33	886.521	627.36	511.363	126.97	146.393	303.682	185.37	256.441	225.461	762.58	207.386	-1.87844	8.92194	2.00484e-11	4.46411e-09
ENSMUSG00000038843	Gcnt1	glucosaminyl (N-acetyl) transferase 1, core 2 [Source:MGI Symbol;Acc:MGI:95676]	19	17303505	17350208	-1	96.0566	96.9525	74.0655	67.3011	63.8252	102.806	0.300322	5.0125	6.66225	8.22379	3.25811	14.0295	83.5012	6.24774	-3.73938	5.48947	3.60134e-11	7.76031e-09
ENSMUSG00000021732	Fgf10	fibroblast growth factor 10 [Source:MGI Symbol;Acc:MGI:1099809]	13	118806327	118928651	1	51.9747	19.6914	55.9548	67.1248	58.8379	95.35	2.46932	4.75485	9.98259	9.32029	4.34415	10.1292	58.1556	6.8334	-3.08855	5.02473	5.85726e-11	1.2227e-08
ENSMUSG00000019935	Slc17a8	solute carrier family 17 (sodium-dependent inorganic phosphate cotransporter), member 8 [Source:MGI Symbol;Acc:MGI:3039629]	10	89409882	89457115	-1	274.975	172.382	228.818	276.682	169.171	191.925	1.4015	8.05748	12.8286	1.55338	35.4863	24.3333	218.992	13.9434	-3.9727	6.86447	6.90392e-11	1.41462e-08
ENSMUSG00000087307	Gm12925	predicted gene 12925 [Source:MGI Symbol;Acc:MGI:3651536]	4	123559674	123565010	1	8.21038	5.49529	25.5434	0.553918	0.581342	19.4564	0	0.0468458	0	0	0	0	9.97346	0.00780763	-9.69185	2.33558	6.98841e-11	1.41462e-08
ENSMUSG00000030830	Itgal	integrin alpha L [Source:MGI Symbol;Acc:MGI:96606]	7	126895432	126934310	1	8.50361	15.1775	23.8685	2.54299	1.65223	9.68738	0	0	0	0	0.0814529	0.145534	10.2387	0.0378312	-7.97229	2.37472	1.6138e-10	3.1247e-08
ENSMUSG00000034612	Chst11	carbohydrate sulfotransferase 11 [Source:MGI Symbol;Acc:MGI:1927166]	10	82821332	83031734	1	117.413	210.98	178.595	136.39	128.079	188.06	38.6748	36.7974	56.8555	35.21	59.7049	60.1347	159.919	47.8962	-1.73902	6.69988	3.12925e-10	5.75685e-08
ENSMUSG00000047139	Cd24a	CD24a antigen [Source:MGI Symbol;Acc:MGI:88323]	10	43454280	43460261	1	227.985	188.737	210.55	178.513	202.338	330.187	46.0494	61.532	37.494	47.0583	81.6972	98.8759	223.052	62.1178	-1.84433	7.15623	3.11011e-10	5.75685e-08
ENSMUSG00000094910	D430019H16Rik	RIKEN cDNA D430019H16 gene [Source:MGI Symbol;Acc:MGI:2443127]	12	105420115	105459354	1	87.5286	311.792	172.34	81.854	137.258	125.637	20.522	9.60339	29.6028	26.3466	40.9436	38.2464	152.735	27.5441	-2.47078	6.4948	3.14559e-10	5.75685e-08
ENSMUSG00000044080	S100a1	S100 calcium binding protein A1 [Source:MGI Symbol;Acc:MGI:1338917]	3	90418341	90421699	-1	680.607	459.838	573.366	541.783	610.746	313.915	119.595	76.8974	56.4459	39.3219	98.558	248.165	530.042	106.497	-2.31533	8.31435	3.85585e-10	6.86855e-08
ENSMUSG00000007080	Pole	polymerase (DNA directed), epsilon [Source:MGI Symbol;Acc:MGI:1196391]	5	110434172	110485340	1	25.4864	42.6539	26.9567	16.9197	85.7326	58.9407	4.40473	7.82325	3.2341	6.4572	4.2627	2.29944	42.7817	4.7469	-3.17073	4.57384	4.12536e-10	7.25195e-08
ENSMUSG00000015501	Hivep2	human immunodeficiency virus type I enhancer binding protein 2 [Source:MGI Symbol;Acc:MGI:1338076]	10	13841819	14027118	1	65.0477	50.6351	47.0826	44.112	73.5551	27.8104	8.70935	4.96566	13.6263	5.26932	10.7789	9.08133	51.3738	8.73849	-2.55473	4.91214	5.13243e-10	8.46534e-08
ENSMUSG00000052698	Tln2	talin 2 [Source:MGI Symbol;Acc:MGI:1917799]	9	67124369	67466985	-1	60.6005	108.27	54.1751	44.2631	96.411	78.9141	12.7804	12.7655	23.6521	13.3104	21.0148	12.1667	73.7723	15.9483	-2.20865	5.48896	5.33493e-10	8.5873e-08
ENSMUSG00000075324	Fign	fidgetin [Source:MGI Symbol;Acc:MGI:1890647]	2	63801851	63928382	-1	55.8599	11.7102	48.4174	63.9272	41.5506	107.704	4.972	5.97284	6.79161	4.66015	2.63364	12.2831	54.8616	6.21889	-3.14071	4.93547	7.01516e-10	1.07727e-07
ENSMUSG00000071064	Zfp827	zinc finger protein 827 [Source:MGI Symbol;Acc:MGI:2444807]	8	79755066	79920395	1	102.263	262.334	71.8671	108.039	84.1722	70.8594	19.5543	11.243	7.95589	19.2498	30.572	30.0673	116.589	19.7737	-2.55944	6.09221	7.28966e-10	1.10434e-07
ENSMUSG00000085565	Gm15721	predicted gene 15721 [Source:MGI Symbol;Acc:MGI:3783165]	5	147886692	147893976	-1	20.4527	111.541	79.5353	6.97434	30.9029	60.2468	0.0667383	0	2.30699	0.0304585	0.135755	0.523923	51.6089	0.510644	-6.6383	4.706	7.35673e-10	1.10434e-07
ENSMUSG00000033209	Ttc28	tetratricopeptide repeat domain 28 [Source:MGI Symbol;Acc:MGI:2140873]	5	111027669	111437646	1	124.915	195.999	222.563	117.758	149.956	198.047	70.2087	46.7755	37.4078	39.992	69.1535	48.9286	168.206	52.0777	-1.69147	6.78391	1.7835e-09	2.5621e-07
ENSMUSG00000006476	Nsmf	NMDA receptor synaptonuclear signaling and neuronal migration factor [Source:MGI Symbol;Acc:MGI:1861755]	2	24944367	24952893	1	80.9798	275.157	134.182	96.7091	157.697	102.452	29.7986	25.4138	33.9365	29.8188	56.2839	33.1236	141.196	34.7292	-2.02292	6.45957	1.95983e-09	2.78545e-07
ENSMUSG00000087591	Gm14635	predicted gene 14635 [Source:MGI Symbol;Acc:MGI:3705138]	X	12206021	12221235	-1	39.8057	41.9343	27.8204	57.2802	262.675	39.4026	7.97522	7.5656	10.7803	13.4931	5.15868	6.46172	78.153	8.57244	-3.18806	5.44019	2.51354e-09	3.53482e-07
ENSMUSG00000036752	Tubb4b	tubulin, beta 4B class IVB [Source:MGI Symbol;Acc:MGI:1915472]	2	25112172	25114714	-1	462.103	1026.44	628.3	311.453	596.885	375.849	262.849	152.975	156.272	137.002	157.041	143.206	566.839	168.224	-1.75246	8.52191	3.06554e-09	4.17915e-07
ENSMUSG00000032348	Gsta4	glutathione S-transferase, alpha 4 [Source:MGI Symbol;Acc:MGI:1309515]	9	78090056	78116631	1	204.795	42.8501	182.965	105.043	81.4185	68.4648	26.7287	20.8698	23.0268	3.62456	12.0279	6.57814	114.256	15.476	-2.88392	6.02071	3.88151e-09	5.13435e-07
ENSMUSG00000023232	Serinc2	serine incorporator 2 [Source:MGI Symbol;Acc:MGI:1919132]	4	130147288	130172998	-1	139.87	97.9338	241.59	156.331	245.908	146.753	22.8245	64.9049	49.5896	64.3892	34.6989	40.4876	171.397	46.1491	-1.89289	6.76593	4.12432e-09	5.3494e-07
ENSMUSG00000024855	Pacs1	phosphofurin acidic cluster sorting protein 1 [Source:MGI Symbol;Acc:MGI:1277113]	19	5183186	5323147	-1	254.644	472.398	505.53	258.025	477.588	257.559	51.9224	90.998	130.334	62.6531	102.115	170.45	370.957	101.412	-1.87086	7.88409	4.1642e-09	5.3494e-07
ENSMUSG00000091712	Sec14l5	SEC14-like lipid binding 5 [Source:MGI Symbol;Acc:MGI:3616084]	16	4964973	5005135	1	0.366535	33.2334	1.0992	0.856056	6.57834	1.41501	0	0	0	0	0	0.0291068	7.25809	0.00485114	-9.79869	1.86736	5.67601e-09	7.02143e-07
ENSMUSG00000025790	Slco3a1	solute carrier organic anion transporter family, member 3a1 [Source:MGI Symbol;Acc:MGI:1351867]	7	73925167	74204528	-1	198.32	316.11	262.946	217.514	188.294	315.384	77.5165	101.702	96.3331	79.588	98.0964	108.83	249.761	93.6778	-1.41456	7.42435	6.70722e-09	8.22096e-07
ENSMUSG00000015619	Gata3	GATA binding protein 3 [Source:MGI Symbol;Acc:MGI:95663]	2	9861889	9894845	-1	279.275	660.743	490.062	319.284	502.065	370.025	177.891	127.538	174.857	158.232	176.237	111.45	436.909	154.367	-1.50082	8.20793	7.45309e-09	8.89047e-07
ENSMUSG00000040189	Odad1	outer dynein arm docking complex subunit 1 [Source:MGI Symbol;Acc:MGI:2446120]	7	45573496	45598387	1	20.6726	16.2896	94.741	15.1572	22.4582	46.2872	2.73627	1.26484	2.26387	3.2286	4.56136	0.203748	35.9343	2.37645	-3.91723	4.26401	7.66679e-09	9.06445e-07
ENSMUSG00000059493	Nhs	NHS actin remodeling regulator [Source:MGI Symbol;Acc:MGI:2684894]	X	160616292	160942726	-1	23.1894	13.8691	13.3213	30.9691	59.0521	38.3414	1.03444	6.6521	2.99693	1.43155	1.57476	2.38676	29.7904	2.67942	-3.47102	4.02605	9.9993e-09	1.15164e-06
ENSMUSG00000061143	Maml3	mastermind like transcriptional coactivator 3 [Source:MGI Symbol;Acc:MGI:2389461]	3	51593328	52012497	-1	50.8506	117.56	88.5383	73.3438	49.5059	101.718	19.6878	15.2952	28.5679	14.4982	5.02293	15.3684	80.2527	16.4067	-2.28954	5.59633	1.01629e-08	1.16048e-06
ENSMUSG00000051375	Pcdh1	protocadherin 1 [Source:MGI Symbol;Acc:MGI:104692]	18	38318967	38345106	-1	101.823	288.241	161.348	86.235	139.308	114.589	11.1453	24.8283	60.0896	18.9147	39.2603	13.3891	148.591	27.9379	-2.41019	6.46451	1.06076e-08	1.201e-06
ENSMUSG00000026179	Pnkd	paroxysmal nonkinesiogenic dyskinesia [Source:MGI Symbol;Acc:MGI:1930773]	1	74324089	74392853	1	65.8786	76.8032	349.783	125.991	261.879	121.419	8.9763	20.1671	56.2734	25.6765	28.2913	26.982	166.959	27.7278	-2.58973	6.60586	1.10174e-08	1.23692e-06
ENSMUSG00000045287	Rtn4rl1	reticulon 4 receptor-like 1 [Source:MGI Symbol;Acc:MGI:2661375]	11	75084609	75158595	1	6.81755	108.205	10.1022	16.3909	138.237	19.2659	1.7352	2.08464	3.8378	4.8429	2.63364	0.756777	49.8364	2.64849	-4.23132	4.71598	1.22742e-08	1.35524e-06
ENSMUSG00000042272	Sestd1	SEC14 and spectrin domains 1 [Source:MGI Symbol;Acc:MGI:1916262]	2	77010684	77110936	-1	214.838	64.2425	165.299	170.33	108.007	150.508	12.38	8.31513	26.7137	28.1436	57.7229	6.89832	145.538	23.3623	-2.63903	6.40102	1.75119e-08	1.88677e-06
ENSMUSG00000026452	Syt2	synaptotagmin II [Source:MGI Symbol;Acc:MGI:99666]	1	134574415	134690331	1	103.778	87.7283	131.276	105.345	85.6408	68.6008	30.2324	25.5778	43.6819	34.9359	26.988	22.878	97.0617	30.7157	-1.65979	5.99873	2.12845e-08	2.22703e-06
ENSMUSG00000074607	Tox2	TOX high mobility group box family member 2 [Source:MGI Symbol;Acc:MGI:3611233]	2	163045045	163166090	1	24.5823	66.2051	51.6626	52.2194	83.4073	48.8179	9.67705	10.0953	12.5052	12.0616	14.4715	16.3289	54.4824	12.5232	-2.12058	5.06841	2.13368e-08	2.22703e-06
ENSMUSG00000041075	Fzd7	frizzled class receptor 7 [Source:MGI Symbol;Acc:MGI:108570]	1	59521583	59526114	1	153.994	190.83	236.198	138.908	260.288	258.403	90.1634	44.3161	69.2529	56.7746	101.545	47.3277	206.437	68.2299	-1.59725	7.10211	3.51307e-08	3.55566e-06
ENSMUSG00000028314	Toporsl	topoisomerase I binding, arginine/serine-rich like [Source:MGI Symbol;Acc:MGI:1915524]	4	52596274	52612430	1	63.3617	30.5512	35.4363	102.45	52.5044	70.2063	0.367061	15.506	4.63555	3.28952	7.0864	4.71531	59.0849	5.9333	-3.31414	5.02533	3.62255e-08	3.63889e-06
ENSMUSG00000030189	Ybx3	Y box protein 3 [Source:MGI Symbol;Acc:MGI:2137670]	6	131341818	131365439	-1	510.925	740.228	433.558	447.843	490.285	365.699	234.185	201.32	237.448	191.188	193.125	160.757	498.09	203.004	-1.29476	8.45367	3.66037e-08	3.64945e-06
ENSMUSG00000042861	Kcna10	potassium voltage-gated channel, shaker-related subfamily, member 10 [Source:MGI Symbol;Acc:MGI:3037820]	3	107090372	107103037	1	146.687	192.989	380.403	109.147	349.448	143.787	54.4251	27.639	42.3883	19.067	19.4401	97.3041	220.41	43.3773	-2.34518	7.04382	3.73442e-08	3.6957e-06
ENSMUSG00000027712	Anxa5	annexin A5 [Source:MGI Symbol;Acc:MGI:106008]	3	36503072	36530043	-1	456.263	222.363	160.118	267.92	248.233	247.056	102.91	82.8936	47.9509	47.6371	103.934	114.332	266.992	83.2763	-1.6809	7.45277	5.68382e-08	5.54276e-06
ENSMUSG00000033910	Gucy1a1	guanylate cyclase 1, soluble, alpha 1 [Source:MGI Symbol;Acc:MGI:1926562]	3	81999734	82053096	-1	11.1915	12.9532	23.5806	8.53538	5.93581	14.8576	0.667383	0.0234229	0.129364	0	0.543019	0	12.8423	0.227198	-5.81023	2.71967	6.39826e-08	6.19426e-06
ENSMUSG00000028943	Espn	espin [Source:MGI Symbol;Acc:MGI:1861630]	4	152204788	152236828	-1	105.196	285.82	217.747	132.412	242.297	104.792	71.0429	68.2778	59.4212	49.5255	55.1436	43.7767	181.377	57.8646	-1.64791	6.90292	6.6189e-08	6.31632e-06
ENSMUSG00000109446	Gm9195	predicted gene 9195 [Source:MGI Symbol;Acc:MGI:3779838]	14	72663453	72729278	-1	19.5241	48.8688	12.3006	23.7681	48.8021	28.7084	0.166846	1.03061	0.754624	5.66528	0.244359	0.203748	30.3287	1.34424	-4.49356	3.98933	6.60012e-08	6.31632e-06
ENSMUSG00000000632	Sez6	seizure related gene 6 [Source:MGI Symbol;Acc:MGI:104745]	11	77821626	77869874	1	6.57319	274.176	27.2708	14.7796	8.10819	25.9056	0.100107	0.398189	1.09959	0.060917	3.80113	0.145534	59.4688	0.934246	-5.9843	4.91738	6.73172e-08	6.33351e-06
ENSMUSG00000034382	AI661453	expressed sequence AI661453 [Source:MGI Symbol;Acc:MGI:2146908]	17	47747540	47781563	1	98.1336	195.999	258.078	122.869	117.492	74.5058	55.4261	39.3973	50.3873	32.1337	45.858	38.159	144.513	43.5602	-1.72988	6.55594	6.70344e-08	6.33351e-06
ENSMUSG00000092083	Kcnb2	potassium voltage gated channel, Shab-related subfamily, member 2 [Source:MGI Symbol;Acc:MGI:99632]	1	15357478	15793974	1	70.3992	30.7474	103.613	50.2051	59.7864	86.615	15.0829	4.98908	4.63555	7.27958	18.2183	21.9465	66.8944	12.0253	-2.4763	5.30442	7.36302e-08	6.84101e-06
ENSMUSG00000012296	Tjap1	tight junction associated protein 1 [Source:MGI Symbol;Acc:MGI:1921344]	17	46568777	46593952	-1	147.811	483.716	312.096	210.993	243.307	206.401	110.385	65.631	126.496	70.816	53.6503	69.5653	267.387	82.7574	-1.6917	7.4522	7.98153e-08	7.35402e-06
ENSMUSG00000040420	Cdh18	cadherin 18 [Source:MGI Symbol;Acc:MGI:1344366]	15	22549108	23474504	1	18.1557	4.44856	52.945	31.2209	24.3858	11.4834	0.0667383	1.73329	0.883988	1.9798	2.66079	0.436602	23.7732	1.29354	-4.19541	3.65461	8.45143e-08	7.73363e-06
ENSMUSG00000049571	Cfap46	cilia and flagella associated protein 46 [Source:MGI Symbol;Acc:MGI:2444387]	7	139180867	139263733	-1	31.7908	39.1212	18.5295	14.4271	13.9522	22.8851	0.166846	0.960339	1.423	1.52292	5.29444	0.989632	23.451	1.7262	-3.7598	3.65942	8.60249e-08	7.81832e-06
ENSMUSG00000006356	Crip2	cysteine rich protein 2 [Source:MGI Symbol;Acc:MGI:1915587]	12	113103856	113109126	1	72.7205	147.13	80.6607	65.1861	96.5946	46.3144	28.6307	18.0591	23.5011	33.4739	22.0737	18.8612	84.7677	24.1	-1.81399	5.7677	9.07552e-08	8.08327e-06
ENSMUSG00000075334	Rprm	reprimo, TP53 dependent G2 arrest mediator candidate [Source:MGI Symbol;Acc:MGI:1915124]	2	53974105	53975564	-1	425.889	398.932	336.409	270.816	291.069	238.511	127.036	67.1066	192.343	74.7451	123.645	67.4405	326.938	108.719	-1.58826	7.7674	8.98167e-08	8.08327e-06
ENSMUSG00000025475	Adgra1	adhesion G protein-coupled receptor A1 [Source:MGI Symbol;Acc:MGI:1277167]	7	139414090	139458004	1	22.4808	58.2239	48.3912	38.1197	16.0328	95.8398	0.100107	2.20175	2.78133	3.10676	0.0543019	5.82136	46.5147	2.34427	-4.30796	4.61351	1.16647e-07	1.01856e-05
ENSMUSG00000037692	Ahdc1	AT hook, DNA binding motif, containing 1 [Source:MGI Symbol;Acc:MGI:2444218]	4	132738571	132805421	1	9.70096	25.1213	35.2007	24.171	34.7275	41.8245	3.20344	0.819802	2.4148	1.21834	7.81947	0.989632	28.4577	2.74425	-3.37292	3.96847	1.17989e-07	1.02359e-05
ENSMUSG00000046447	Camk2n1	calcium/calmodulin-dependent protein kinase II inhibitor 1 [Source:MGI Symbol;Acc:MGI:1913509]	4	138181625	138187434	1	91.3894	137.317	111.831	120.779	152.679	100.03	40.2766	32.3705	41.6121	38.1949	52.2656	58.0681	119.004	43.798	-1.44191	6.34791	1.33796e-07	1.14585e-05
ENSMUSG00000070524	Fcrlb	Fc receptor-like B [Source:MGI Symbol;Acc:MGI:3576487]	1	170734842	170740510	-1	145.294	1185.02	161.374	167.661	285.255	140.957	11.9462	34.0335	86.2858	41.7281	45.4778	68.6921	347.593	48.0273	-2.8551	7.62821	1.4014e-07	1.19253e-05
ENSMUSG00000044086	Lmod3	leiomodin 3 (fetal) [Source:MGI Symbol;Acc:MGI:2444169]	6	97215495	97229720	-1	74.0645	149.55	70.7155	82.4835	77.4409	71.4853	2.7029	3.84136	41.0515	7.82783	6.10896	8.23723	87.6233	11.6283	-2.91211	5.6344	1.4831e-07	1.25221e-05
ENSMUSG00000047658	Gal3st3	galactose-3-O-sulfotransferase 3 [Source:MGI Symbol;Acc:MGI:3617843]	19	5348359	5358766	1	102.166	115.074	271.634	61.4094	118.93	66.1246	4.57157	18.3167	51.6163	7.1882	6.95064	6.31618	122.556	15.8266	-2.95195	6.11365	1.49028e-07	1.25221e-05
ENSMUSG00000010080	Epn3	epsin 3 [Source:MGI Symbol;Acc:MGI:1919139]	11	94380425	94390800	-1	125.819	426.931	182.128	169.172	136.401	103.405	64.1689	59.6816	62.9787	30.9154	48.3015	64.2388	190.643	55.0475	-1.79164	6.94122	1.71359e-07	1.42196e-05
ENSMUSG00000022636	Alcam	activated leukocyte cell adhesion molecule [Source:MGI Symbol;Acc:MGI:1313266]	16	52069359	52274437	-1	49.0179	26.0372	56.2427	62.1648	60.2454	73.9071	3.43702	2.48283	11.1253	18.3969	13.5212	4.10406	54.6025	8.84455	-2.62589	4.99009	1.96406e-07	1.6098e-05
ENSMUSG00000042359	Osbpl6	oxysterol binding protein-like 6 [Source:MGI Symbol;Acc:MGI:2139014]	2	76236852	76430991	1	93.9063	249.97	141.876	113.981	175.596	127.759	30.3659	65.0688	34.8636	62.5313	34.2102	62.0266	150.515	48.1777	-1.64305	6.6351	2.02294e-07	1.64796e-05
ENSMUSG00000037138	Aff3	AF4/FMR2 family, member 3 [Source:MGI Symbol;Acc:MGI:106927]	1	38216407	38704036	-1	59.4031	60.8407	109.842	56.2479	142.827	94.7513	34.3702	22.5094	15.1356	34.0526	15.9376	9.89632	87.3186	21.9836	-1.99013	5.77363	2.14268e-07	1.72447e-05
ENSMUSG00000000157	Itgb2l	integrin beta 2-like [Source:MGI Symbol;Acc:MGI:1277979]	16	96223488	96244819	-1	26.6104	18.5793	47.2396	15.4845	36.5328	15.6468	0.734121	4.30981	3.21254	0.274126	4.09979	2.64872	26.6822	2.54652	-3.38557	3.87477	2.16997e-07	1.73598e-05
ENSMUSG00000026825	Dnm1	dynamin 1 [Source:MGI Symbol;Acc:MGI:107384]	2	32198483	32243350	-1	78.7806	251.671	251.404	99.5542	117.095	114.181	36.2389	57.3158	33.6778	61.2215	44.7991	43.1363	152.114	46.0649	-1.72308	6.63137	2.21206e-07	1.75911e-05
ENSMUSG00000028289	Epha7	Eph receptor A7 [Source:MGI Symbol;Acc:MGI:95276]	4	28813131	28967499	1	82.1038	186.84	65.6644	121.51	70.7401	95.0779	22.4908	7.30795	7.00722	18.1228	37.3054	36.5582	103.656	21.4654	-2.27158	5.96826	2.33801e-07	1.84219e-05
ENSMUSG00000079436	Kcnj13	potassium inwardly-rectifying channel, subfamily J, member 13 [Source:MGI Symbol;Acc:MGI:3781032]	1	87314085	87322451	-1	95.3724	36.9623	135.83	64.0783	72.9125	31.7833	1.4015	4.75485	14.3163	1.46201	13.5755	0.378389	72.8232	5.98142	-3.60403	5.30232	2.3441e-07	1.84219e-05
ENSMUSG00000045374	Wdr81	WD repeat domain 81 [Source:MGI Symbol;Acc:MGI:2681828]	11	75331770	75345543	-1	33.0859	198.027	54.0442	49.7771	54.1872	119.432	21.6232	13.4213	17.766	12.7316	28.78	9.92543	84.7589	17.3746	-2.2856	5.67551	2.69374e-07	2.10458e-05
ENSMUSG00000041642	Kif21b	kinesin family member 21B [Source:MGI Symbol;Acc:MGI:109234]	1	136059127	136105736	1	247.093	456.959	419.268	288.944	453.049	305.289	93.0332	106.808	222.894	142.18	130.026	144.079	361.767	139.837	-1.37114	7.97071	2.93609e-07	2.28059e-05
ENSMUSG00000035615	Frmpd1	FERM and PDZ domain containing 1 [Source:MGI Symbol;Acc:MGI:2446274]	4	45184875	45285936	1	28.1988	112.195	51.8458	35.6774	126.549	43.8381	15.3498	7.09714	19.4046	12.3052	18.707	6.8401	66.3841	13.284	-2.32033	5.31762	3.0935e-07	2.38897e-05
ENSMUSG00000038437	Mllt6	myeloid/lymphoid or mixed-lineage leukemia; translocated to, 6 [Source:MGI Symbol;Acc:MGI:1935145]	11	97554240	97576289	1	117.682	263.839	190.11	90.1125	143.867	115.868	65.27	51.343	32.1685	60.8256	59.2705	39.4397	153.58	51.3862	-1.57927	6.67992	3.13531e-07	2.40734e-05
ENSMUSG00000037705	Tecta	tectorin alpha [Source:MGI Symbol;Acc:MGI:109575]	9	42240915	42311225	-1	1086.24	575.697	627.384	681.949	1021.14	638.551	233.15	256.129	147.885	52.1754	403.49	225.782	771.827	219.769	-1.81229	8.95377	3.1777e-07	2.42595e-05
ENSMUSG00000022272	Myo10	myosin X [Source:MGI Symbol;Acc:MGI:107716]	15	25622611	25813759	1	103.461	203.391	124.42	90.3139	135.361	108.983	51.3885	29.8876	33.3975	54.0333	60.8724	35.2484	127.655	44.138	-1.53189	6.42535	3.21943e-07	2.44384e-05
ENSMUSG00000046352	Gjb2	gap junction protein, beta 2 [Source:MGI Symbol;Acc:MGI:95720]	14	57336057	57342159	-1	228.522	78.8312	185.373	192.638	453.018	154.563	58.3293	22.5563	14.0576	1.73613	44.2018	41.2735	215.491	30.3591	-2.82749	6.94231	3.7041e-07	2.74926e-05
ENSMUSG00000054423	Cadps	Ca2+-dependent secretion activator [Source:MGI Symbol;Acc:MGI:1350922]	14	9646684	10097200	1	67.4913	61.9528	49.6998	64.9595	99.5625	63.866	4.90526	13.8429	13.6048	28.3873	5.56595	1.95016	67.922	11.3761	-2.57738	5.31116	3.81551e-07	2.81631e-05
ENSMUSG00000117987	Gm50222	predicted gene, 50222 [Source:MGI Symbol;Acc:MGI:6303018]	17	31895763	31903348	-1	2.34582	0.719621	6.96163	1.48551	2.53955	0.707506	0.100107	0.0234229	0	0	0	0	2.45994	0.0205884	-6.75931	0.377367	3.83826e-07	2.81753e-05
ENSMUSG00000015149	Sirt2	sirtuin 2 [Source:MGI Symbol;Acc:MGI:1927664]	7	28466160	28488086	1	147.152	386.829	277.497	205.202	145.641	162.454	80.9202	61.368	121.904	50.3174	56.2296	34.7827	220.796	67.587	-1.70753	7.17233	3.88951e-07	2.83955e-05
ENSMUSG00000032338	Hcn4	hyperpolarization-activated, cyclic nucleotide-gated K+ 4 [Source:MGI Symbol;Acc:MGI:1298209]	9	58730695	58770458	1	16.6896	28.9157	35.541	20.0166	23.4985	42.0694	1.3014	0.819802	2.88913	3.47227	7.95523	4.86084	27.7884	3.54978	-2.96749	3.97467	3.9767e-07	2.88743e-05
ENSMUSG00000072235	Tuba1a	tubulin, alpha 1A [Source:MGI Symbol;Acc:MGI:98869]	15	98847718	98851584	-1	645.932	803.882	861.201	615.504	749.166	671.178	361.655	425.36	291.996	354.11	329.287	276.689	724.477	339.85	-1.09201	9.05587	4.08163e-07	2.9476e-05
ENSMUSG00000025278	Flnb	filamin, beta [Source:MGI Symbol;Acc:MGI:2446089]	14	14518185	14651816	-1	82.7636	193.055	129.157	71.9339	149.344	122.807	55.7598	30.0047	35.5751	14.8028	35.9207	51.1116	124.843	37.1958	-1.74664	6.34107	4.53002e-07	3.20866e-05
ENSMUSG00000034248	Slc25a37	solute carrier family 25, member 37 [Source:MGI Symbol;Acc:MGI:1914962]	14	69479297	69522561	-1	63.0196	47.2987	144.415	103.86	100.48	112.221	27.029	25.0625	18.3913	43.1901	33.5043	30.0673	95.2157	29.5408	-1.68888	5.9643	4.70277e-07	3.30679e-05
ENSMUSG00000044456	Rin3	Ras and Rab interactor 3 [Source:MGI Symbol;Acc:MGI:2385708]	12	102249307	102357114	1	22.1876	143.859	118.924	51.3885	62.6013	51.0493	18.62	17.8248	12.2249	10.9346	6.24472	1.2807	75.0015	11.1883	-2.74421	5.43095	4.96347e-07	3.47183e-05
ENSMUSG00000105195	Gm43584	predicted gene 43584 [Source:MGI Symbol;Acc:MGI:5663721]	3	104660439	104680586	-1	1.97929	3.66352	4.60619	4.70831	1.9582	3.61916	0.0333691	0	0	0	0.162906	0.116427	3.42245	0.052117	-5.96134	0.83946	5.39158e-07	3.7322e-05
ENSMUSG00000017897	Eya2	EYA transcriptional coactivator and phosphatase 2 [Source:MGI Symbol;Acc:MGI:109341]	2	165436952	165613647	1	28.4431	187.429	19.6287	29.3325	34.7275	63.4578	12.7136	6.6521	12.5268	4.69061	9.93725	10.886	60.503	9.56772	-2.6594	5.13219	5.65865e-07	3.89689e-05
ENSMUSG00000040387	Klhl32	kelch-like 32 [Source:MGI Symbol;Acc:MGI:3612790]	4	24612554	24851124	-1	34.4054	34.0839	25.2294	40.713	69.1797	79.3223	11.212	8.22144	5.06676	11.1783	16.6164	12.3413	47.1556	10.7727	-2.13026	4.85893	6.81067e-07	4.61881e-05
ENSMUSG00000042680	Garem1	GRB2 associated regulator of MAPK1 subtype 1 [Source:MGI Symbol;Acc:MGI:2685790]	18	21260258	21433195	-1	80.6133	213.269	111.203	67.5277	75.5439	163.053	15.8503	43.9882	50.1717	35.7583	28.8886	31.9011	118.535	34.4264	-1.78298	6.25793	6.78416e-07	4.61881e-05
ENSMUSG00000057715	A830018L16Rik	RIKEN cDNA A830018L16 gene [Source:MGI Symbol;Acc:MGI:2444149]	1	11484329	12046125	1	2.95672	8.63545	8.19169	12.0351	0.70373	5.57841	0.0333691	0.421612	0.280289	0.060917	0.027151	0.0291068	6.35019	0.142074	-5.42183	1.72079	7.39062e-07	4.9868e-05
ENSMUSG00000041617	Ccdc74a	coiled-coil domain containing 74A [Source:MGI Symbol;Acc:MGI:1919565]	16	17464334	17468602	1	86.1357	137.513	60.4301	52.1942	124.591	46.777	5.73949	15.8573	30.1203	27.2299	19.4129	24.9154	84.6068	20.5459	-2.04116	5.71767	7.58284e-07	5.06534e-05
ENSMUSG00000070044	Fam149a	family with sequence similarity 149, member A [Source:MGI Symbol;Acc:MGI:2387177]	8	45789754	45835328	-1	59.6963	137.578	72.2073	88.2996	80.6841	43.7293	16.3842	10.8682	8.36554	2.16255	37.5498	7.45135	80.3658	13.7969	-2.54171	5.55853	7.57116e-07	5.06534e-05
ENSMUSG00000004500	Zfp324	zinc finger protein 324 [Source:MGI Symbol;Acc:MGI:2444641]	7	12699765	12708163	1	44.3996	363.997	74.1963	24.8256	39.1029	55.9746	14.4488	10.3529	10.3276	13.5845	9.44853	29.1359	100.416	14.5497	-2.7862	5.84582	9.4258e-07	6.26151e-05
ENSMUSG00000030376	Slc8a2	solute carrier family 8 (sodium/calcium exchanger), member 2 [Source:MGI Symbol;Acc:MGI:107996]	7	15863751	15894988	1	327.291	717.069	541.28	362.691	377.903	360.256	195.31	214.015	200.687	160.882	184.111	207.735	447.748	193.79	-1.20802	8.32562	9.46726e-07	6.26151e-05
ENSMUSG00000009292	Trpm2	transient receptor potential cation channel, subfamily M, member 2 [Source:MGI Symbol;Acc:MGI:1351901]	10	77743556	77806397	-1	14.4415	12.1027	27.6372	19.2109	50.1178	34.8583	0.40043	0.117115	0.603699	0.944213	5.83746	0.0873205	26.3947	1.33171	-4.30533	3.79903	9.70257e-07	6.38553e-05
ENSMUSG00000086040	Wipf3	WAS/WASL interacting protein family, member 3 [Source:MGI Symbol;Acc:MGI:3044681]	6	54406588	54480753	1	133.614	136.924	314.582	184.732	158.89	94.9418	63.4347	29.8642	76.8638	48.2462	76.7557	30.6204	170.614	54.2975	-1.65176	6.81393	1.10803e-06	7.25651e-05
ENSMUSG00000028931	Kcnab2	potassium voltage-gated channel, shaker-related subfamily, beta member 2 [Source:MGI Symbol;Acc:MGI:109239]	4	152475199	152562367	-1	21.1613	105.719	22.7169	13.571	77.1043	28.4363	2.73627	4.35666	7.65404	9.28984	9.14987	9.19776	44.7848	7.06407	-2.6629	4.6985	1.1389e-06	7.42232e-05
ENSMUSG00000024304	Cdh2	cadherin 2 [Source:MGI Symbol;Acc:MGI:88355]	18	16721934	16942303	-1	163.597	249.316	220.966	194.929	305.296	245.913	121.764	98.3528	103.319	72.5521	119.98	80.5677	230.003	99.4226	-1.20991	7.36428	1.3225e-06	8.49454e-05
ENSMUSG00000051853	Arf3	ADP-ribosylation factor 3 [Source:MGI Symbol;Acc:MGI:99432]	15	98634515	98661095	-1	1254.14	2312.4	1477.51	889.366	1911.91	1155.11	782.006	382.683	628.86	690.92	652.193	596.661	1500.07	622.221	-1.26951	10.0515	1.33913e-06	8.56018e-05
ENSMUSG00000028845	Tekt2	tektin 2 [Source:MGI Symbol;Acc:MGI:1346335]	4	126215914	126219481	-1	49.3356	67.5789	96.573	62.4921	55.6864	37.4706	11.0452	11.3601	10.8881	27.7172	19.25	23.1399	61.5228	17.2334	-1.8359	5.30126	1.37224e-06	8.73004e-05
ENSMUSG00000033007	Asic4	acid-sensing (proton-gated) ion channel family member 4 [Source:MGI Symbol;Acc:MGI:2652846]	1	75427080	75450987	1	19.6951	69.4107	38.5245	26.4118	29.8932	22.1504	4.80516	2.41256	1.8111	0.548253	11.0504	5.93779	34.3476	4.42755	-2.95441	4.28032	1.65638e-06	0.000103893
ENSMUSG00000020553	Pctp	phosphatidylcholine transfer protein [Source:MGI Symbol;Acc:MGI:107375]	11	89873491	89893720	-1	9.70096	2.02802	3.42847	4.17957	0.367163	1.27895	0	0.210806	0.0215607	0.060917	0.027151	0.0291068	3.49719	0.0582569	-5.79854	0.876462	1.7802e-06	0.000110903
ENSMUSG00000032289	Thsd4	thrombospondin, type I, domain containing 4 [Source:MGI Symbol;Acc:MGI:2672033]	9	59874214	60429329	-1	36.458	110.102	36.5093	41.4683	86.8647	55.9202	0.500537	22.0878	4.93739	0.944213	5.62025	5.1228	61.2204	6.5355	-3.22559	5.08421	1.78474e-06	0.000110903
ENSMUSG00000005469	Prkaca	protein kinase, cAMP dependent, catalytic, alpha [Source:MGI Symbol;Acc:MGI:97592]	8	84699622	84723072	1	173.884	158.84	222.641	157.338	278.279	157.665	94.8351	84.463	74.3628	81.3241	98.3951	67.5278	191.441	83.4846	-1.19738	7.10348	1.86803e-06	0.00011493
ENSMUSG00000026546	Cfap45	cilia and flagella associated protein 45 [Source:MGI Symbol;Acc:MGI:1919120]	1	172348368	172373437	1	40.9053	186.643	75.06	76.7429	38.3686	16.3543	7.40795	25.4373	11.0822	3.62456	16.2906	7.01474	72.3457	11.8095	-2.61357	5.39637	1.86498e-06	0.00011493
ENSMUSG00000037622	Wdtc1	WD and tetratricopeptide repeats 1 [Source:MGI Symbol;Acc:MGI:2685541]	4	133019770	133080792	-1	128.556	252.129	248.525	99.3025	188.294	117.201	75.0138	65.1157	82.4265	62.379	48.3287	59.4943	172.335	65.4597	-1.39623	6.89419	1.87535e-06	0.00011493
ENSMUSG00000032997	Chpf	chondroitin polymerizing factor [Source:MGI Symbol;Acc:MGI:106576]	1	75451213	75455951	-1	56.5441	117.887	30.2543	54.2588	69.3633	28.1097	22.3573	14.4754	11.9877	17.3004	13.7112	15.6595	59.4029	15.9153	-1.89946	5.23668	1.94896e-06	0.00011782
ENSMUSG00000036192	Rorb	RAR-related orphan receptor beta [Source:MGI Symbol;Acc:MGI:1343464]	19	18907969	19088560	-1	32.866	25.3176	44.3608	25.1781	28.1186	57.9882	6.40688	7.72956	16.2136	5.66528	5.91891	3.49282	35.6382	7.57118	-2.23355	4.43702	1.96038e-06	0.000117976
ENSMUSG00000036438	Calm2	calmodulin 2 [Source:MGI Symbol;Acc:MGI:103250]	17	87740840	87754363	-1	2721.6	1800.43	1653.94	1819.5	1784.14	1180.17	1032.84	658.23	950.308	738.161	921.313	766.063	1826.63	844.486	-1.11304	10.3833	2.13808e-06	0.000126954
ENSMUSG00000000552	Zfp385a	zinc finger protein 385A [Source:MGI Symbol;Acc:MGI:1352495]	15	103222322	103248520	-1	240.007	646.481	468.575	174.132	406.297	284.526	140.351	147.611	197.798	76.0548	125.79	84.6718	370.003	128.713	-1.52315	7.96236	2.73814e-06	0.000159745
ENSMUSG00000053398	Phgdh	3-phosphoglycerate dehydrogenase [Source:MGI Symbol;Acc:MGI:1355330]	3	98220486	98247306	-1	102.385	272.017	200.343	107.133	120.766	109.555	53.4574	74.883	59.4643	51.749	50.6094	56.8456	152.033	57.8348	-1.39386	6.71401	2.87919e-06	0.000166519
ENSMUSG00000030270	Cpne9	copine family member IX [Source:MGI Symbol;Acc:MGI:2443052]	6	113259268	113282588	1	39.6835	10.271	98.5882	41.4432	41.9484	26.2866	6.94078	7.23768	9.14173	8.77204	6.57053	14.5243	43.0368	8.86451	-2.27958	4.70102	2.98463e-06	0.000171136
ENSMUSG00000032744	Heyl	hairy/enhancer-of-split related with YRPW motif-like [Source:MGI Symbol;Acc:MGI:1860511]	4	123127349	123143668	1	88.8725	57.5697	214.842	147.393	69.3633	35.5386	11.4122	13.4213	6.03699	1.30971	24.9246	35.5976	102.263	15.4504	-2.72646	5.88054	3.17984e-06	0.00018155
ENSMUSG00000057672	Pkn1	protein kinase N1 [Source:MGI Symbol;Acc:MGI:108022]	8	84393165	84425808	-1	43.3	132.476	61.8957	37.8175	56.2678	23.3477	14.9494	18.1527	12.9148	21.1991	12.1908	13.4474	59.1841	15.4757	-1.93417	5.22396	3.19865e-06	0.000181847
ENSMUSG00000064225	Paqr9	progestin and adipoQ receptor family member IX [Source:MGI Symbol;Acc:MGI:1922802]	9	95441710	95450076	1	823.751	556.79	883.551	855.326	527.308	685.437	311.668	259.994	457.431	246.44	380.113	344.45	722.027	333.349	-1.11503	9.0437	3.22849e-06	0.000182765
ENSMUSG00000070348	Ccnd1	cyclin D1 [Source:MGI Symbol;Acc:MGI:88313]	7	144483668	144493662	-1	33.1836	15.8971	9.91902	37.1377	21.0813	21.5517	3.30355	4.84854	3.55751	5.29977	5.89176	1.86284	23.1284	4.12733	-2.48558	3.77444	3.28238e-06	0.000184255
ENSMUSG00000029657	Hsph1	heat shock 105kDa/110kDa protein 1 [Source:MGI Symbol;Acc:MGI:105053]	5	149537752	149559841	-1	321.671	346.661	170.665	314.6	313.588	232.552	91.932	98.423	175.763	83.3649	122.451	145.767	283.289	119.617	-1.24368	7.65468	3.33738e-06	0.000186076
ENSMUSG00000027198	Ext2	exostosin glycosyltransferase 2 [Source:MGI Symbol;Acc:MGI:108050]	2	93491373	93652913	-1	88.5304	73.0742	56.4782	102.148	2835.72	52.1649	30.9999	31.457	45.0618	48.9468	11.9193	26.6327	534.687	32.5029	-4.0399	8.14797	3.66034e-06	0.000200419
ENSMUSG00000024851	Pitpnm1	phosphatidylinositol transfer protein, membrane-associated 1 [Source:MGI Symbol;Acc:MGI:1197524]	19	4149998	4163965	1	33.5013	73.7284	139.965	32.7567	41.7036	40.8721	0.433799	5.76203	15.1787	6.76178	6.76059	16.7073	60.4213	8.60071	-2.81148	5.11113	3.80746e-06	0.000207623
ENSMUSG00000020601	Trib2	tribbles pseudokinase 2 [Source:MGI Symbol;Acc:MGI:2145021]	12	15841728	15866923	-1	130.535	181.933	80.3466	95.702	102.714	97.1732	51.0214	30.8714	35.3811	56.7746	56.0939	32.1048	114.734	43.7079	-1.39205	6.30872	3.89409e-06	0.000211484
ENSMUSG00000023017	Asic1	acid-sensing (proton-gated) ion channel 1 [Source:MGI Symbol;Acc:MGI:1194915]	15	99568249	99599011	1	156.95	254.288	332.274	190.926	428.082	155.678	82.4218	85.681	95.6216	63.6278	159.403	62.9872	253.033	91.6238	-1.46543	7.42947	4.01046e-06	0.000216922
ENSMUSG00000010825	Grid2ip	glutamate receptor, ionotropic, delta 2 (Grid2) interacting protein 1 [Source:MGI Symbol;Acc:MGI:2176213]	5	143343093	143377907	1	36.5558	191.877	61.634	37.9434	114.371	130.317	35.0042	20.5653	20.0514	34.3876	25.3861	21.2771	95.4498	26.112	-1.86961	5.92661	4.23359e-06	0.000227152
ENSMUSG00000079466	Prdm12	PR domain containing 12 [Source:MGI Symbol;Acc:MGI:2685844]	2	31530049	31545807	1	2.0526	0.19626	0.549602	11.7834	6.42536	5.06139	0.0333691	0.257652	0.0215607	0.0304585	0	0.0291068	4.34476	0.0620245	-6.02846	1.179	4.22376e-06	0.000227152
ENSMUSG00000061315	Naca	nascent polypeptide-associated complex alpha polypeptide [Source:MGI Symbol;Acc:MGI:106095]	10	127871444	127884506	1	1092.74	2021.94	1911.65	1357.2	2186.67	1329.08	1041.62	619.583	613.962	667.68	694.359	911.946	1649.88	758.191	-1.12172	10.2337	4.36585e-06	0.000233108
ENSMUSG00000059146	Ntrk3	neurotrophic tyrosine kinase, receptor, type 3 [Source:MGI Symbol;Acc:MGI:97385]	7	77825707	78387760	-1	0.268792	5.23361	16.4096	3.70118	3.12089	5.25187	0.0667383	0.281075	0.0431214	0.060917	0.461566	0.0873205	5.66432	0.16679	-5.05154	1.56983	4.45021e-06	0.000234999
ENSMUSG00000018581	Dnah11	dynein, axonemal, heavy chain 11 [Source:MGI Symbol;Acc:MGI:1100864]	12	117841717	118162778	-1	69.5439	31.7287	25.8575	58.6146	48.3738	62.8047	12.2798	17.5438	6.81317	6.4572	22.7797	9.89632	49.4872	12.6283	-1.9703	4.95952	4.63062e-06	0.000243563
ENSMUSG00000069806	Cacng7	calcium channel, voltage-dependent, gamma subunit 7 [Source:MGI Symbol;Acc:MGI:1932374]	7	3381471	3416737	1	42.2981	327.82	26.0145	23.4912	75.2685	45.2259	6.74057	11.1727	12.3327	18.6406	15.1502	23.6347	90.0197	14.6119	-2.62216	5.71001	5.2464e-06	0.000273797
ENSMUSG00000063873	Slc24a3	solute carrier family 24 (sodium/potassium/calcium exchanger), member 3 [Source:MGI Symbol;Acc:MGI:2137513]	2	145009674	145484086	1	156.584	213.858	199.087	154.619	339.626	165.148	79.6855	95.7762	85.9409	61.9221	85.3355	116.893	204.82	87.5922	-1.22536	7.19239	6.14372e-06	0.000313283
ENSMUSG00000053293	Pom121	nuclear pore membrane protein 121 [Source:MGI Symbol;Acc:MGI:2137624]	5	135404995	135423400	-1	131.171	773.723	381.738	161.971	492.917	377.291	193.508	94.4411	85.6606	149.703	103.581	56.1762	386.468	113.845	-1.76319	7.96695	6.2245e-06	0.000316195
ENSMUSG00000004054	Map3k11	mitogen-activated protein kinase kinase kinase 11 [Source:MGI Symbol;Acc:MGI:1346880]	19	5738770	5752893	1	258.774	133.064	66.6589	20.3691	172.934	45.7702	6.50698	41.0838	19.6418	24.0013	21.7751	28.4956	116.262	23.5841	-2.30111	6.12877	6.95848e-06	0.000350812
ENSMUSG00000029119	Man2b2	mannosidase 2, alpha B2 [Source:MGI Symbol;Acc:MGI:1195262]	5	36964265	36987997	-1	134.665	318.334	205.63	143.868	211.211	294.785	130.84	118.66	56.5105	45.3222	66.4927	62.2595	218.082	80.0143	-1.44639	7.22012	7.1786e-06	0.000360549
ENSMUSG00000027273	Snap25	synaptosomal-associated protein 25 [Source:MGI Symbol;Acc:MGI:98331]	2	136555373	136624348	1	117.413	138.233	126.487	156.734	225.194	204.36	74.213	91.443	66.256	63.6278	59.5149	76.1726	161.403	71.8712	-1.16717	6.86657	7.3581e-06	0.000366019
ENSMUSG00000046709	Mapk10	mitogen-activated protein kinase 10 [Source:MGI Symbol;Acc:MGI:1346863]	5	103055814	103359200	-1	26.415	49.1305	58.4149	43.0797	74.5953	52.5187	0.0667383	7.12056	5.79982	16.478	3.77398	5.87958	50.6923	6.51979	-2.95811	4.8409	7.70235e-06	0.000381124
ENSMUSG00000039904	Gpr37	G protein-coupled receptor 37 [Source:MGI Symbol;Acc:MGI:1313297]	6	25665877	25690728	-1	46.2567	41.738	24.4704	41.3425	26.4052	25.7695	3.30355	11.4772	1.98358	1.30971	8.09098	11.0606	34.3304	6.20427	-2.46704	4.34478	8.02957e-06	0.000394394
ENSMUSG00000006498	Ptbp1	polypyrimidine tract binding protein 1 [Source:MGI Symbol;Acc:MGI:97791]	10	79690261	79700605	1	744.31	1537.11	1032.42	933.353	1391.12	1159.9	649.23	449.79	639.058	463.304	527.407	574.103	1133.03	550.482	-1.04138	9.71735	8.06626e-06	0.000394745
ENSMUSG00000027544	Nfatc2	nuclear factor of activated T cells, cytoplasmic, calcineurin dependent 2 [Source:MGI Symbol;Acc:MGI:102463]	2	168318330	168443577	-1	38.6084	76.6723	42.3194	33.7135	69.3939	31.865	5.23896	19.4879	17.8307	10.1731	13.6569	3.25996	48.7621	11.6079	-2.06913	4.9181	9.55871e-06	0.00046438
ENSMUSG00000027015	Cybrd1	cytochrome b reductase 1 [Source:MGI Symbol;Acc:MGI:2654575]	2	70948267	70973270	1	83.4234	59.0743	34.8605	43.684	64.3454	51.2942	5.67275	10.2827	4.3337	0.578711	25.7391	1.89194	56.1136	8.08314	-2.79452	5.0068	9.95165e-06	0.000481717
ENSMUSG00000004661	Arid3b	AT rich interactive domain 3B (BRIGHT-like) [Source:MGI Symbol;Acc:MGI:1930768]	9	57697636	57744076	-1	42.8846	48.6725	98.1433	47.8132	212.19	68.5736	18.0527	22.6968	23.0268	29.9711	31.6309	27.5933	86.3795	25.4953	-1.76044	5.80718	1.03646e-05	0.000494542
ENSMUSG00000038623	Tm6sf1	transmembrane 6 superfamily member 1 [Source:MGI Symbol;Acc:MGI:1933209]	7	81508749	81534182	1	22.8473	9.22423	27.6633	34.9472	36.6551	50.4234	0.100107	4.40351	0.150925	3.62456	1.73766	0	30.2934	1.66946	-4.17817	4.0036	1.06075e-05	0.000504326
ENSMUSG00000046999	1110032F04Rik	RIKEN cDNA 1110032F04 gene [Source:MGI Symbol;Acc:MGI:1915975]	3	68776919	68779496	1	29.2984	8.17751	39.4143	26.5881	19.0313	13.4154	5.10548	1.31168	7.6756	2.43668	3.61108	2.24123	22.6542	3.73029	-2.60147	3.72807	1.07075e-05	0.000507277
ENSMUSG00000030020	Prickle2	prickle planar cell polarity protein 2 [Source:MGI Symbol;Acc:MGI:1925144]	6	92347889	92683136	-1	48.9691	34.4764	56.5829	39.7311	30.3216	69.6077	10.7449	16.1852	10.9528	12.3052	21.0691	17.435	46.6148	14.782	-1.65694	4.94273	1.09237e-05	0.000513874
ENSMUSG00000026556	Vangl2	VANGL planar cell polarity 2 [Source:MGI Symbol;Acc:MGI:2135272]	1	171828527	171856011	-1	221.46	427.455	542.85	196.062	531.5	426.735	217.8	138.148	173.197	115.895	157.448	179.356	391.01	163.641	-1.25664	8.11571	1.1652e-05	0.00054557
ENSMUSG00000055485	Soga1	suppressor of glucose, autophagy associated 1 [Source:MGI Symbol;Acc:MGI:2444575]	2	156857719	156921174	-1	133.297	137.055	218.873	164.791	174.739	131.025	56.861	60.15	108.774	58.5412	74.3122	71.661	159.963	71.7165	-1.15726	6.85668	1.16791e-05	0.00054557
ENSMUSG00000039473	Ubn1	ubinuclein 1 [Source:MGI Symbol;Acc:MGI:1891307]	16	4867921	4904153	1	160.738	287.26	167.524	125.437	175.596	170.073	73.4788	87.5548	78.2221	76.8772	51.1524	108.394	181.105	79.2799	-1.19146	7.02506	1.19568e-05	0.000556594
ENSMUSG00000052852	Reep1	receptor accessory protein 1 [Source:MGI Symbol;Acc:MGI:1098827]	6	71684545	71787694	1	156.804	116.709	166.791	182.013	123.092	150.563	43.3131	49.7268	58.3216	120.555	39.9934	38.9449	149.329	58.4758	-1.3527	6.69986	1.22309e-05	0.000567379
ENSMUSG00000063142	Kcnma1	potassium large conductance calcium-activated channel, subfamily M, alpha member 1 [Source:MGI Symbol;Acc:MGI:99923]	14	23339499	24064559	-1	38.6328	23.8783	128.267	40.7634	58.6849	32.5997	3.33691	0.866647	3.92404	8.34562	24.4087	1.74641	53.8043	7.10472	-2.92052	4.93131	1.26646e-05	0.000583444
ENSMUSG00000024381	Bin1	bridging integrator 1 [Source:MGI Symbol;Acc:MGI:108092]	18	32510283	32568790	1	10.3607	19.9531	0.104686	3.77672	2.08059	6.61246	0	0.0234229	0.258728	0.213209	0.461566	0.0291068	7.14805	0.164339	-5.40544	1.88461	1.27716e-05	0.000584343
ENSMUSG00000048058	Ldlrad3	low density lipoprotein receptor class A domain containing 3 [Source:MGI Symbol;Acc:MGI:2138856]	2	101780548	102016730	-1	606.298	467.754	693.127	630.661	488.664	527.908	276.897	215.444	384.168	220.367	327.033	279.658	569.069	283.928	-1.00309	8.73659	1.27606e-05	0.000584343
ENSMUSG00000002228	Ppm1j	protein phosphatase 1J [Source:MGI Symbol;Acc:MGI:1919137]	3	104688372	104693334	1	3.37212	18.3176	20.5708	17.2974	15.7268	8.70776	0.0333691	0.983762	0.0215607	0.456877	2.47074	0.0873205	13.9988	0.675604	-4.36405	2.88489	1.29857e-05	0.000592113
ENSMUSG00000033066	Gas7	growth arrest specific 7 [Source:MGI Symbol;Acc:MGI:1202388]	11	67345917	67579816	1	155.997	148.438	204.321	172.948	364.134	215.517	8.80945	36.2118	23.8461	19.9503	44.2561	149.493	210.226	47.0944	-2.15827	7.00804	1.3361e-05	0.000605093
ENSMUSG00000061436	Hipk2	homeodomain interacting protein kinase 2 [Source:MGI Symbol;Acc:MGI:1314872]	6	38671325	38853099	-1	297.26	552.342	408.459	415.162	436.833	497.676	126.035	174.547	264.01	202.275	255.355	217.312	434.622	206.589	-1.07286	8.32489	1.36666e-05	0.000616844
ENSMUSG00000033088	Triobp	TRIO and F-actin binding protein [Source:MGI Symbol;Acc:MGI:1349410]	15	78831924	78890069	1	866.562	1994.33	1329.17	1120.73	953.921	857.497	578.821	545.707	646.54	615.718	560.884	357.577	1187.04	550.875	-1.1075	9.76322	1.41952e-05	0.000638546
ENSMUSG00000054555	Adam12	a disintegrin and metallopeptidase domain 12 (meltrin alpha) [Source:MGI Symbol;Acc:MGI:105378]	7	133484928	133833875	-1	44.253	23.9437	35.7765	50.1548	83.0095	64.1925	0.200215	7.30795	11.9231	0.274126	6.48908	0.349282	50.2217	4.42395	-3.50234	4.77505	1.44168e-05	0.000644175
ENSMUSG00000085779	Atcayos	ataxia, cerebellar, Cayman type, opposite strand [Source:MGI Symbol;Acc:MGI:1916928]	10	81030443	81046711	1	0.757506	1.11214	39.6237	1.48551	0.489551	2.34021	0.0333691	0	0.194046	0.0304585	0.108604	0.378389	7.63477	0.124144	-5.90121	1.97834	1.47592e-05	0.000655094
ENSMUSG00000026564	Dusp27	dual specificity phosphatase 27 (putative) [Source:MGI Symbol;Acc:MGI:2685055]	1	165925717	165955491	-1	36.1648	42.4576	52.474	44.7919	28.6387	26.8308	6.24003	14.4285	17.0114	6.36582	7.98238	13.3891	38.5596	10.9029	-1.82126	4.6314	1.55863e-05	0.000682731
ENSMUSG00000062563	Cys1	cystin 1 [Source:MGI Symbol;Acc:MGI:2177632]	12	24715832	24731812	-1	23.165	27.0185	13.8447	19.3871	67.0379	35.1032	9.64368	0.351344	5.95075	1.40109	0.57017	0.494816	30.9261	3.06864	-3.33253	4.09167	1.58413e-05	0.000687141
ENSMUSG00000038602	Slc35f1	solute carrier family 35, member F1 [Source:MGI Symbol;Acc:MGI:2139810]	10	52566629	52987718	1	24.5823	1.76634	19.4455	15.3335	10.1582	6.99342	0.634014	1.19457	1.2074	3.35043	0.950283	0.727671	13.0465	1.34406	-3.27707	2.85926	1.6309e-05	0.000703699
ENSMUSG00000071531	Gprin2	G protein regulated inducer of neurite outgrowth 2 [Source:MGI Symbol;Acc:MGI:2444560]	14	33907645	33923610	-1	14.6125	39.4483	25.2294	18.0275	34.6051	31.5928	12.6803	3.93505	3.08318	7.27958	3.44817	4.71531	27.2526	5.85693	-2.21835	4.05342	1.63283e-05	0.000703699
ENSMUSG00000021798	Ldb3	LIM domain binding 3 [Source:MGI Symbol;Acc:MGI:1344412]	14	34248560	34310639	-1	94.3705	449.698	287.939	144.699	249.426	129.936	92.4659	100.437	97.4111	63.7801	67.5787	70.0892	226.011	81.9604	-1.46305	7.26709	1.66072e-05	0.000711968
ENSMUSG00000049420	Tmem200a	transmembrane protein 200A [Source:MGI Symbol;Acc:MGI:1924470]	10	25788229	25954950	-1	74.5043	110.495	53.4423	69.2398	88.9453	102.561	19.3207	15.5294	9.98259	31.9509	17.078	57.224	83.1979	25.1809	-1.72419	5.76129	1.66268e-05	0.000711968
ENSMUSG00000026447	Pik3c2b	phosphatidylinositol-4-phosphate 3-kinase catalytic subunit type 2 beta [Source:MGI Symbol;Acc:MGI:2685045]	1	132973405	133036425	1	147.836	429.483	153.444	166.931	222.715	135.868	59.931	67.5282	76.562	105.539	92.3947	97.7989	209.379	83.2922	-1.32948	7.1936	1.701e-05	0.000726049
ENSMUSG00000091680	Klhdc7b	kelch domain containing 7B [Source:MGI Symbol;Acc:MGI:3648212]	15	89269120	89273070	1	205.186	400.894	507.283	391.595	603.066	314.459	268.288	125.523	211.079	153.206	132.768	135.58	403.747	171.074	-1.23883	8.16724	1.70852e-05	0.000726936
ENSMUSG00000037012	Hk1	hexokinase 1 [Source:MGI Symbol;Acc:MGI:96103]	10	62104634	62215687	-1	44.3263	60.8407	80.9486	40.3353	51.2499	27.1301	9.57694	22.5563	15.5021	14.4373	15.8833	20.5203	50.8051	16.4127	-1.6295	5.07304	1.71498e-05	0.000727368
ENSMUSG00000034872	Gipc3	GIPC PDZ domain containing family, member 3 [Source:MGI Symbol;Acc:MGI:2387006]	10	81171099	81179100	-1	451.18	1345.43	792.134	508.699	764.618	448.15	362.923	317.287	351.612	286.005	298.579	277.068	718.368	315.579	-1.1866	9.01408	1.76793e-05	0.000745095
ENSMUSG00000074802	Gas2l3	growth arrest-specific 2 like 3 [Source:MGI Symbol;Acc:MGI:1918780]	10	89244685	89279829	-1	40.6854	20.8036	51.7935	57.9097	21.6014	19.5925	1.76856	4.68458	11.7506	1.85797	10.1545	0.465709	35.3977	5.11364	-2.78931	4.34436	1.81035e-05	0.000760575
ENSMUSG00000051367	Six1	sine oculis-related homeobox 1 [Source:MGI Symbol;Acc:MGI:102780]	12	73086789	73100661	-1	529.912	817.489	650.598	567.137	731.818	497.567	302.158	325.813	276.559	341.835	410.74	309.551	632.42	327.776	-0.948103	8.90734	1.90693e-05	0.000791646
ENSMUSG00000064125	Prr36	proline rich 36 [Source:MGI Symbol;Acc:MGI:3605626]	8	4259543	4267459	-1	77.9986	281.11	138.84	130.926	79.2155	182.346	44.5144	35.4623	43.5741	65.2116	80.394	16.2998	148.406	47.576	-1.64092	6.61528	1.90801e-05	0.000791646
ENSMUSG00000097290	1300002E11Rik	RIKEN cDNA 1300002E11 gene [Source:MGI Symbol;Acc:MGI:1919001]	16	21613068	21627790	1	96.2032	17.9251	90.1086	64.3049	34.8193	99.9488	6.7072	26.14	11.8368	12.2138	27.3139	3.37639	67.2183	14.598	-2.20279	5.35644	1.90452e-05	0.000791646
ENSMUSG00000020475	Pgam2	phosphoglycerate mutase 2 [Source:MGI Symbol;Acc:MGI:1933118]	11	5751640	5753733	-1	174.275	442.109	102.645	111.338	182.48	70.6689	65.2367	46.9395	82.2971	41.5758	65.4066	53.3528	180.586	59.1348	-1.61012	6.90573	1.94821e-05	0.000805825
ENSMUSG00000022816	Fstl1	follistatin-like 1 [Source:MGI Symbol;Acc:MGI:102793]	16	37597235	37656876	1	605.149	81.9059	297.021	604.577	620.169	574.331	91.1311	178.201	77.8556	27.9304	186.609	172.778	463.859	122.418	-1.92188	8.19573	2.02024e-05	0.000830473
ENSMUSG00000042873	Lhfpl4	lipoma HMGIC fusion partner-like protein 4 [Source:MGI Symbol;Acc:MGI:3057108]	6	113145051	113172345	-1	182.168	300.474	126.513	94.1913	45.8036	97.8263	71.7103	29.63	45.2559	45.444	38.3914	47.5606	141.163	46.332	-1.60698	6.55141	2.03182e-05	0.000831553
ENSMUSG00000043969	Emx2	empty spiracles homeobox 2 [Source:MGI Symbol;Acc:MGI:95388]	19	59446804	59453789	1	51.2905	111.476	68.6741	80.6958	80.1028	54.1786	30.7997	35.1344	33.7856	22.8134	31.6037	16.3871	74.4029	28.4207	-1.3877	5.68545	2.06921e-05	0.000842825
ENSMUSG00000027022	Xirp2	xin actin-binding repeat containing 2 [Source:MGI Symbol;Acc:MGI:2685198]	2	67004178	67356959	1	465.06	226.681	376.059	526.651	456.598	368.338	137.581	172.603	246.094	200.782	180.309	220.31	403.231	192.947	-1.06347	8.21988	2.11818e-05	0.00086015
ENSMUSG00000025227	Mfsd13a	major facilitator superfamily domain containing 13a [Source:MGI Symbol;Acc:MGI:1922396]	19	46329560	46363691	1	3.68979	13.9999	24.6536	5.81614	18.7253	1.60549	0.0667383	0.445035	1.14272	2.13209	0.488717	0.203748	11.415	0.746508	-3.92723	2.616	2.21856e-05	0.000892772
ENSMUSG00000000305	Cdh4	cadherin 4 [Source:MGI Symbol;Acc:MGI:99218]	2	179084224	179541166	1	187.079	425.492	383.151	202.91	278.432	185.475	130.674	119.878	83.0517	136.698	112.432	154.15	277.09	122.814	-1.17374	7.64387	2.26943e-05	0.000910498
ENSMUSG00000038903	Ccdc68	coiled-coil domain containing 68 [Source:MGI Symbol;Acc:MGI:3612676]	18	70058497	70102555	1	21.5523	39.0558	28.3176	12.3373	25.0283	26.5042	6.67383	6.51157	4.63555	8.28471	3.01376	7.88795	25.4659	6.16789	-2.04485	3.98787	2.39945e-05	0.000956915
ENSMUSG00000044365	Cxxc4	CXXC finger 4 [Source:MGI Symbol;Acc:MGI:2442112]	3	133942245	133967922	1	47.3808	5.95323	31.432	39.0764	11.1373	53.5527	2.83638	1.35853	13.9929	1.40109	4.2627	1.89194	31.4221	4.29059	-2.87046	4.1633	2.43316e-05	0.000964601
ENSMUSG00000070576	Mn1	meningioma 1 [Source:MGI Symbol;Acc:MGI:1261813]	5	111565228	111604899	1	47.9916	233.942	58.1793	61.7115	154.453	83.0231	28.8977	31.8317	25.2476	30.1539	23.4584	58.5047	106.55	33.0157	-1.68975	6.12572	2.45434e-05	0.000970119
ENSMUSG00000027788	Otol1	otolin 1 [Source:MGI Symbol;Acc:MGI:2685260]	3	69914946	69936041	1	13.2197	0.850461	2.09372	15.9377	3.39626	33.0623	0	0.866647	0.905548	0	0.135755	0.203748	11.4267	0.35195	-4.99626	2.57312	2.48006e-05	0.000977394
ENSMUSG00000113354	Gm20789	predicted gene, 20789 [Source:MGI Symbol;Acc:MGI:5434145]	13	50715509	50724912	1	10.5806	27.7381	11.3061	43.1553	43.7536	13.3882	0.0667383	0.819802	4.93739	1.40109	5.5931	3.46371	24.987	2.71364	-3.19994	3.79719	2.50948e-05	0.000986077
ENSMUSG00000040274	Cdk6	cyclin-dependent kinase 6 [Source:MGI Symbol;Acc:MGI:1277162]	5	3391485	3581008	1	26.3905	7.26163	13.1381	28.703	15.4515	51.9745	0.40043	5.5278	3.9456	4.20327	0.84168	4.86084	23.8199	3.2966	-2.85136	3.76741	2.61782e-05	0.00101965
ENSMUSG00000015980	Lrrc27	leucine rich repeat containing 27 [Source:MGI Symbol;Acc:MGI:1923862]	7	138792904	138822895	1	62.5064	290.073	55.9286	98.6982	47.0581	64.1925	37.4068	15.3888	5.73514	4.93427	26.0378	37.3732	103.076	21.146	-2.2849	5.95767	2.65825e-05	0.00103239
ENSMUSG00000022122	Ednrb	endothelin receptor type B [Source:MGI Symbol;Acc:MGI:102720]	14	104052061	104081838	-1	68.6154	43.3735	29.2336	29.7102	83.2849	48.9267	14.916	11.8754	3.2341	1.58384	10.3988	21.8883	50.524	10.6494	-2.24617	4.93737	2.68359e-05	0.00103921
ENSMUSG00000036106	Prr5	proline rich 5 (renal) [Source:MGI Symbol;Acc:MGI:1924714]	15	84553821	84587874	1	41.1985	87.2704	52.474	33.3862	6.79252	31.5928	4.07104	9.04124	13.9713	9.01571	12.5166	8.81937	42.1191	9.57254	-2.13599	4.69442	2.79116e-05	0.00107774
ENSMUSG00000047604	Frat2	frequently rearranged in advanced T cell lymphomas 2 [Source:MGI Symbol;Acc:MGI:2673967]	19	41834411	41836571	-1	59.061	122.139	60.3516	30.6921	40.1738	29.7969	0.934336	3.60713	5.34705	5.75665	7.27646	31.8138	57.0358	9.12256	-2.64366	5.04975	2.83142e-05	0.00109014
ENSMUSG00000021071	Trim9	tripartite motif-containing 9 [Source:MGI Symbol;Acc:MGI:2137354]	12	70291307	70394388	-1	49.8732	34.0839	37.0851	17.3225	17.9604	22.2864	13.014	4.26297	5.26081	7.31003	7.54797	1.62998	29.7686	6.50429	-2.19442	4.18499	2.97958e-05	0.00114099
ENSMUSG00000032796	Lama1	laminin, alpha 1 [Source:MGI Symbol;Acc:MGI:99892]	17	68004254	68129642	1	25.1687	31.7942	27.8989	25.7572	82.4282	44.2463	11.1453	11.3835	1.50925	3.50272	4.23555	16.1252	39.5489	7.98359	-2.30847	4.57409	2.98059e-05	0.00114099
ENSMUSG00000058420	Syt17	synaptotagmin XVII [Source:MGI Symbol;Acc:MGI:104966]	7	117979940	118047445	-1	29.4205	98.588	95.1597	31.6992	80.1946	54.2874	25.8611	16.6771	8.04213	16.5085	5.83746	31.057	64.8916	17.3305	-1.90458	5.36317	3.02492e-05	0.00115466
ENSMUSG00000054452	Tle5	TLE family member 5, transcriptional modulator [Source:MGI Symbol;Acc:MGI:95806]	10	81395322	81402196	1	95.348	104.541	75.0338	36.7852	38.2156	19.7829	7.97522	25.203	19.7927	7.00545	7.60227	24.3624	61.6178	15.3235	-2.00665	5.26753	3.06371e-05	0.00116282
ENSMUSG00000028010	Gar1	GAR1 ribonucleoprotein [Source:MGI Symbol;Acc:MGI:1930948]	3	129618561	129625045	-1	58.2058	164.989	16.3049	47.1334	75.7274	77.5535	5.30569	26.1165	18.6931	23.9404	22.9697	15.0773	73.3191	18.6838	-1.97142	5.52498	3.20842e-05	0.00121086
ENSMUSG00000034412	Tbc1d10a	TBC1 domain family, member 10a [Source:MGI Symbol;Acc:MGI:2144164]	11	4136789	4165505	1	15.4189	69.607	2.43395	14.4774	26.1298	15.5107	1.46824	7.49533	1.55237	2.68035	3.85544	2.44497	23.9296	3.24945	-2.87708	3.76828	3.33299e-05	0.00125081
ENSMUSG00000036225	Kctd1	potassium channel tetramerisation domain containing 1 [Source:MGI Symbol;Acc:MGI:1918269]	18	15101742	15284503	-1	100.919	47.1025	52.3954	68.7111	65.9976	50.8043	45.382	13.0934	7.91277	11.9702	13.7927	3.60925	64.3217	15.9601	-2.01135	5.32899	3.37156e-05	0.00126147
ENSMUSG00000052837	Junb	jun B proto-oncogene [Source:MGI Symbol;Acc:MGI:96647]	8	85701113	85705347	-1	7.35514	157.662	1.57029	1.6114	7.80222	3.34705	0.867598	0.491881	0.366532	0.578711	4.72427	1.01874	29.8914	1.34129	-4.4736	3.96612	3.4128e-05	0.00127006
ENSMUSG00000007817	Zmiz1	zinc finger, MIZ-type containing 1 [Source:MGI Symbol;Acc:MGI:3040693]	14	25459609	25667167	1	559.357	1858.91	1291.96	721.101	1158.83	1105.15	430.095	557.934	401.481	515.266	535.01	626.845	1115.88	511.105	-1.12644	9.66808	3.5277e-05	0.00130554
ENSMUSG00000031665	Sall1	spalt like transcription factor 1 [Source:MGI Symbol;Acc:MGI:1889585]	8	89753863	89770790	-1	80.6866	398.67	145.566	98.1443	189.701	193.095	81.5542	89.4755	42.647	57.7797	58.1302	74.7172	184.31	67.384	-1.45129	6.97605	3.54434e-05	0.00130797
ENSMUSG00000019558	Slc6a8	solute carrier family 6 (neurotransmitter transporter, creatine), member 8 [Source:MGI Symbol;Acc:MGI:2147834]	X	72716756	72726108	1	31.7664	176.961	68.1245	36.1809	49.1999	51.8112	21.8902	19.2536	8.49491	27.5649	24.4359	15.2811	69.0074	19.4868	-1.82348	5.46886	3.58694e-05	0.00131653
ENSMUSG00000026080	Chst10	carbohydrate sulfotransferase 10 [Source:MGI Symbol;Acc:MGI:2138283]	1	38902948	38937242	-1	14.417	1.70092	1.93669	4.98527	1.10149	3.21099	0.0667383	0	0	0.517794	0.0814529	0.145534	4.55873	0.135253	-5.0571	1.26712	3.61244e-05	0.00131871
ENSMUSG00000050240	Hic2	hypermethylated in cancer 2 [Source:MGI Symbol;Acc:MGI:1929869]	16	17051436	17081294	1	64.4613	86.1582	40.1472	29.8612	74.2282	78.6148	30.0322	26.7958	15.3943	20.2853	24.4359	11.7592	62.2451	21.4505	-1.53658	5.38883	3.61263e-05	0.00131871
ENSMUSG00000031883	Car7	carbonic anhydrase 7 [Source:MGI Symbol;Acc:MGI:103100]	8	105261321	105276975	1	0.952991	1.17756	4.10893	0.906412	3.51865	3.31983	0.0333691	0.0468458	0.366532	0	0.0814529	0.0291068	2.33073	0.0928844	-4.56238	0.342537	3.82773e-05	0.00137656
ENSMUSG00000061411	Nol4l	nucleolar protein 4-like [Source:MGI Symbol;Acc:MGI:1918765]	2	153249382	153371891	-1	273.044	537.491	753.348	273.334	456.629	341.888	215.431	116.81	199.824	225.149	242.865	152.52	439.289	192.1	-1.19328	8.30263	3.80431e-05	0.00137656
ENSMUSG00000078695	Cisd3	CDGSH iron sulfur domain 3 [Source:MGI Symbol;Acc:MGI:101788]	11	97576652	97579447	1	13.7573	5.75697	26.1715	7.15058	35.1559	9.9595	2.53605	0.936916	5.00208	0.517794	0.923132	0.203748	16.3253	1.68662	-3.27067	3.18007	3.83293e-05	0.00137656
ENSMUSG00000057963	Itpk1	inositol 1,3,4-triphosphate 5/6 kinase [Source:MGI Symbol;Acc:MGI:2446159]	12	102534841	102671189	-1	84.8162	233.353	133.501	79.7894	40.7551	41.4435	16.6512	44.6441	20.5689	40.4184	33.9387	9.05222	102.276	27.5456	-1.89195	6.02138	3.84728e-05	0.00137801
ENSMUSG00000087013	2610027K06Rik	RIKEN cDNA 2610027K06 gene [Source:MGI Symbol;Acc:MGI:1917159]	11	85682487	85723049	-1	1.34396	13.6074	0.471088	0.704987	2.93731	0.598659	0.0333691	0	0	0	0	0.232855	3.27723	0.0443706	-6.11946	0.751917	4.03044e-05	0.00143591
ENSMUSG00000027555	Car13	carbonic anhydrase 13 [Source:MGI Symbol;Acc:MGI:1931322]	3	14706787	14728062	1	46.8187	33.953	44.0729	61.5605	92.8311	80.1386	32.8352	20.1203	2.80289	7.94966	12.4894	15.7177	59.8958	15.3192	-1.96751	5.2351	4.13775e-05	0.00147019
ENSMUSG00000050379	Septin6	septin 6 [Source:MGI Symbol;Acc:MGI:1888939]	X	36174979	36255447	-1	94.1262	52.2052	81.8646	48.6693	71.3827	60.1652	16.3175	42.3252	35.3164	18.0314	20.1189	17.9589	68.0689	25.0114	-1.444	5.54216	4.14867e-05	0.00147019
ENSMUSG00000024210	Ip6k3	inositol hexaphosphate kinase 3 [Source:MGI Symbol;Acc:MGI:3045325]	17	27362939	27386769	-1	8.79684	7.98125	18.4509	6.14346	0.642536	8.19074	0.133477	0.117115	0.883988	0.39596	1.05889	0	8.36763	0.431571	-4.26179	2.15496	4.26233e-05	0.00149855
ENSMUSG00000049154	Fam183b	family with sequence similarity 183, member B [Source:MGI Symbol;Acc:MGI:1922679]	11	58683623	58692786	-1	22.1387	52.8594	61.1629	11.9848	30.444	11.1024	7.84175	1.70987	14.4457	2.01026	2.38928	2.76515	31.6154	5.19366	-2.60394	4.20572	4.52474e-05	0.00157834
ENSMUSG00000037989	Wnk2	WNK lysine deficient protein kinase 2 [Source:MGI Symbol;Acc:MGI:1922857]	13	49189779	49301490	-1	159.272	510.538	287.416	237.329	527.858	275.982	176.69	180.028	146.203	139.5	106.405	117.883	333.066	144.451	-1.20506	7.89971	4.58799e-05	0.00159624
ENSMUSG00000048175	Asb8	ankyrin repeat and SOCS box-containing 8 [Source:MGI Symbol;Acc:MGI:1925791]	15	98032518	98063506	-1	150.353	222.167	323.742	117.632	201.94	113.555	108.149	73.9929	91.0507	30.8544	81.2357	57.1076	188.231	73.7318	-1.35202	7.0338	4.64957e-05	0.00161346
ENSMUSG00000003657	Calb2	calbindin 2 [Source:MGI Symbol;Acc:MGI:101914]	8	110864134	110894842	-1	55.0291	85.3078	122.221	91.9505	136.768	72.8731	27.1959	8.57278	67.3556	16.5999	32.907	22.354	94.025	29.1642	-1.68849	5.94601	4.74116e-05	0.00164098
ENSMUSG00000004360	9330159F19Rik	RIKEN cDNA 9330159F19 gene [Source:MGI Symbol;Acc:MGI:3036239]	10	29087602	29106775	1	1.29509	4.51398	2.01521	4.70831	7.61864	0.136059	0.0333691	0	0.0215607	0	0.217208	0.261961	3.38121	0.0890165	-5.19898	0.834578	4.76605e-05	0.00164533
ENSMUSG00000006057	Atp5g1	ATP synthase, H+ transporting, mitochondrial F0 complex, subunit C1 (subunit 9) [Source:MGI Symbol;Acc:MGI:107653]	11	95959678	95966496	-1	160.542	671.014	258.025	141.702	222.47	221.123	185.566	80.4342	100.99	67.8919	57.8858	89.9983	279.146	97.1277	-1.52285	7.55597	5.03179e-05	0.00172992
ENSMUSG00000028832	Stmn1	stathmin 1 [Source:MGI Symbol;Acc:MGI:96739]	4	134195631	134201154	1	53.8073	72.1583	47.3182	39.9073	32.188	24.3817	17.0183	17.4266	16.1705	13.6149	8.28104	17.988	44.9601	15.0832	-1.5749	4.91033	5.04993e-05	0.00172992
ENSMUSG00000010066	Cacna2d2	calcium channel, voltage-dependent, alpha 2/delta subunit 2 [Source:MGI Symbol;Acc:MGI:1929813]	9	107276811	107406542	1	52.1946	140.522	145.54	82.7101	161.644	54.1514	2.66953	23.9382	46.4633	42.2459	25.7934	23.2272	106.127	27.3896	-1.95363	6.06198	5.13177e-05	0.00175134
ENSMUSG00000031441	Atp11a	ATPase, class VI, type 11A [Source:MGI Symbol;Acc:MGI:1354735]	8	12807014	12918728	1	711.64	733.948	919.825	786.111	854.236	786.991	522.661	371.3	489.298	400.773	397.843	489.606	798.792	445.247	-0.843232	9.28094	5.21423e-05	0.00176808
ENSMUSG00000020889	Nr1d1	nuclear receptor subfamily 1, group D, member 1 [Source:MGI Symbol;Acc:MGI:2444210]	11	98658758	98666159	-1	1.0996	171.073	24.6274	4.68313	26.2216	0.870776	2.40258	0.796379	5.73514	1.73613	1.11319	0.116427	38.096	1.98331	-4.25955	4.3262	5.38171e-05	0.00182025
ENSMUSG00000032657	Fam189b	family with sequence similarity 189, member B [Source:MGI Symbol;Acc:MGI:1915771]	3	89090450	89096602	1	62.873	466.118	119.656	45.0688	138.971	46.0151	37.1399	28.1075	42.7548	38.3777	51.0981	33.7057	146.45	38.5306	-1.92577	6.5318	5.43089e-05	0.00183224
ENSMUSG00000024873	Cnih2	cornichon family AMPA receptor auxiliary protein 2 [Source:MGI Symbol;Acc:MGI:1277225]	19	5142896	5148549	-1	58.3035	308.39	160.301	70.6498	63.2133	77.4991	49.8201	26.9363	31.8451	39.5656	51.4511	42.1758	123.059	40.299	-1.61004	6.35265	5.63915e-05	0.00188617
ENSMUSG00000024302	Dtna	dystrobrevin alpha [Source:MGI Symbol;Acc:MGI:106039]	18	23548192	23792772	1	1204.41	1443.3	1461	1561.22	1556.13	1748.27	947.85	702.101	890.025	851.589	819.877	872.593	1495.72	847.339	-0.819835	10.1942	5.68135e-05	0.00189284
ENSMUSG00000001604	Tcea3	transcription elongation factor A (SII), 3 [Source:MGI Symbol;Acc:MGI:1196908]	4	135975040	136002209	1	0.977427	8.30835	6.28117	0.352494	0.520148	0.353753	0.0667383	0	0	0	0.190057	0	2.79889	0.0427992	-5.93157	0.542142	5.7123e-05	0.00189842
ENSMUSG00000027230	Creb3l1	cAMP responsive element binding protein 3-like 1 [Source:MGI Symbol;Acc:MGI:1347062]	2	91812673	91854847	-1	28.3942	69.607	42.6073	39.5296	81.7244	21.1163	3.90419	21.8536	15.7824	10.2645	15.6661	10.9151	47.1631	13.0643	-1.85076	4.91474	5.81297e-05	0.00192708
ENSMUSG00000020918	Kat2a	K(lysine) acetyltransferase 2A [Source:MGI Symbol;Acc:MGI:1343101]	11	100595572	100603291	-1	88.7259	138.102	76.9443	64.6322	44.7633	109.881	31.9343	32.7218	29.3656	40.327	43.6859	10.7113	87.1748	31.4577	-1.47008	5.89158	5.85861e-05	0.00193522
ENSMUSG00000028373	Astn2	astrotactin 2 [Source:MGI Symbol;Acc:MGI:1889277]	4	65299040	66322848	-1	3.42099	1.04672	0.471088	0.981946	54.3096	1.87761	0.166846	0.16396	0.215607	1.27926	0.108604	0.232855	10.3513	0.361188	-4.83148	2.4362	6.21997e-05	0.00203062
ENSMUSG00000034801	Sos2	SOS Ras/Rho guanine nucleotide exchange factor 2 [Source:MGI Symbol;Acc:MGI:98355]	12	69630536	69728626	-1	67.4913	55.6071	135.385	136.037	154.362	132.766	45.7825	61.2977	40.1029	45.4136	55.578	43.6311	113.608	48.6343	-1.22422	6.34303	6.23169e-05	0.00203062
ENSMUSG00000032640	Chsy1	chondroitin sulfate synthase 1 [Source:MGI Symbol;Acc:MGI:2681120]	7	65759263	65823546	1	195.974	218.111	180.688	136.541	125.692	193.857	113.989	96.1979	62.6338	69.7499	87.5347	87.1167	175.144	86.2037	-1.02264	7.03041	6.51832e-05	0.00211885
ENSMUSG00000032733	Snx33	sorting nexin 33 [Source:MGI Symbol;Acc:MGI:2443239]	9	56824477	56835655	-1	83.9854	456.305	131.591	92.9072	87.5073	123.351	36.6059	65.2328	36.7825	58.7239	58.456	69.1869	162.608	54.1647	-1.58543	6.76058	6.82633e-05	0.00220289
ENSMUSG00000051483	Cbr1	carbonyl reductase 1 [Source:MGI Symbol;Acc:MGI:88284]	16	93402741	93407393	1	70.448	210.195	115.364	73.5201	92.311	32.3276	57.8955	23.9616	38.7014	23.849	29.6217	14.3206	99.0276	31.3916	-1.65698	6.02802	6.84351e-05	0.00220311
ENSMUSG00000062760	Shisal1	shisa like 1 [Source:MGI Symbol;Acc:MGI:1919551]	15	84263404	84331298	-1	266.935	430.857	310.656	212	267.815	277.152	140.651	111.938	217.914	122.93	88.8108	166.549	294.236	141.466	-1.05631	7.76754	7.25631e-05	0.0023248
ENSMUSG00000026202	Tuba4a	tubulin, alpha 4A [Source:MGI Symbol;Acc:MGI:1095410]	1	75190872	75196509	-1	129.851	119.457	155.538	106.931	133.372	123.052	76.2485	82.4018	58.1707	60.3992	47.9757	58.6211	128.033	63.9695	-1.00109	6.58581	7.34486e-05	0.00234047
ENSMUSG00000026494	Kif26b	kinesin family member 26B [Source:MGI Symbol;Acc:MGI:2447076]	1	178356690	178766765	1	53.5385	134.831	41.351	66.0925	51.9536	70.6417	1.86867	6.79264	25.1829	8.95479	27.0967	28.8449	69.7347	16.4567	-2.08237	5.43103	7.34902e-05	0.00234047
ENSMUSG00000055720	Ubl7	ubiquitin-like 7 (bone marrow stromal cell-derived) [Source:MGI Symbol;Acc:MGI:1916709]	9	57818262	57837251	1	64.2169	175.522	237.402	64.6574	234.495	82.6965	57.7286	61.7662	50.6676	71.0292	36.8438	34.8118	143.165	52.1412	-1.45702	6.61036	7.35777e-05	0.00234047
ENSMUSG00000027001	Dusp19	dual specificity phosphatase 19 [Source:MGI Symbol;Acc:MGI:1915332]	2	80447389	80462705	1	35.1874	22.3082	48.8884	39.152	26.7417	42.0966	5.10548	6.01969	8.25774	4.3251	15.2045	19.7926	35.7291	9.7842	-1.86851	4.51182	7.58923e-05	0.00239698
ENSMUSG00000028974	Dffa	DNA fragmentation factor, alpha subunit [Source:MGI Symbol;Acc:MGI:1196227]	4	149188603	149205104	1	23.7515	40.953	73.9346	26.3867	64.9879	42.668	0.300322	3.77109	15.0709	7.40141	15.0959	9.19776	45.4469	8.4729	-2.42227	4.75562	7.73847e-05	0.00243835
ENSMUSG00000039601	Rcan2	regulator of calcineurin 2 [Source:MGI Symbol;Acc:MGI:1858219]	17	44112242	44350407	1	42.8846	51.9435	87.3083	28.0988	38.6745	17.4972	0.40043	5.6215	17.2701	8.13241	2.03632	12.4868	44.4011	7.65793	-2.53433	4.70498	7.77894e-05	0.00243959
ENSMUSG00000046589	Lrrc8e	leucine rich repeat containing 8 family, member E [Source:MGI Symbol;Acc:MGI:1919517]	8	4276827	4287470	1	6.9886	0.26168	7.11866	6.11828	7.92461	0.979623	0.0667383	0.56215	0.107803	0	0.27151	0.320175	4.89858	0.221396	-4.44022	1.39008	7.96854e-05	0.00246721
ENSMUSG00000068615	Gjd2	gap junction protein, delta 2 [Source:MGI Symbol;Acc:MGI:1334209]	2	113840082	113844100	-1	0.757506	0.588781	10.9397	0.503562	4.77312	2.61233	0.0333691	0.234229	0.0215607	0.39596	0.0814529	0.0582136	3.3625	0.137464	-4.5818	0.855156	8.0447e-05	0.00247074
ENSMUSG00000054863	Tafa5	TAFA chemokine like family member 5 [Source:MGI Symbol;Acc:MGI:2146182]	15	87428500	87643565	1	72.5006	149.55	141.771	57.4061	135.391	68.4376	43.0128	60.8059	31.2845	55.404	30.0561	23.3146	104.176	40.6463	-1.35749	6.17916	8.10803e-05	0.00247879
ENSMUSG00000033880	Lgals3bp	lectin, galactoside-binding, soluble, 3 binding protein [Source:MGI Symbol;Acc:MGI:99554]	11	118283577	118292918	-1	35.4806	18.7101	55.8239	27.2175	72.9737	67.1586	0.200215	7.07372	4.74335	20.925	3.31242	0.698564	46.2274	6.15887	-2.9075	4.71427	8.4079e-05	0.0025646
ENSMUSG00000035007	Rundc1	RUN domain containing 1 [Source:MGI Symbol;Acc:MGI:2144506]	11	101315911	101326499	1	45.5481	34.2801	59.1215	21.5021	99.746	22.1776	13.1141	8.15117	17.8522	16.7826	7.46651	19.065	47.0626	13.7386	-1.77626	4.92863	8.44735e-05	0.00257077
ENSMUSG00000071647	Eml3	echinoderm microtubule associated protein like 3 [Source:MGI Symbol;Acc:MGI:2387612]	19	8906916	8918946	1	3.51874	3.72894	0.83749	3.65083	105.957	16.1366	1.3014	0.0468458	2.26387	0.121834	0.488717	2.44497	22.305	1.11127	-4.32257	3.55629	8.68231e-05	0.00263029
ENSMUSG00000042816	Gpr151	G protein-coupled receptor 151 [Source:MGI Symbol;Acc:MGI:2441887]	18	42710946	42712717	-1	16.9339	87.6629	1.43944	10.3986	3.27387	5.5512	1.66846	1.75672	1.12116	2.92401	0.190057	3.23086	20.8766	1.81521	-3.52036	3.5072	8.71531e-05	0.00263431
ENSMUSG00000026728	Vim	vimentin [Source:MGI Symbol;Acc:MGI:98932]	2	13578738	13587637	1	79.6358	86.4853	53.9919	76.7177	54.2178	74.2337	7.2411	19.605	12.2465	6.03078	57.2342	16.5618	70.8804	19.8199	-1.83799	5.50471	8.77786e-05	0.00264723
ENSMUSG00000074637	Sox2	SRY (sex determining region Y)-box 2 [Source:MGI Symbol;Acc:MGI:98364]	3	34704554	34706610	1	69.3484	95.317	30.3067	51.0864	101.827	81.4176	21.5898	37.5001	14.8984	34.0221	22.9969	29.8054	71.5504	26.8021	-1.41625	5.6214	9.02408e-05	0.00271309
ENSMUSG00000035504	Reep6	receptor accessory protein 6 [Source:MGI Symbol;Acc:MGI:1917585]	10	80165787	80172275	1	158.93	234.727	224.212	132.11	114.188	95.5949	130.607	22.2986	62.2026	40.2356	53.7046	39.7599	159.96	58.1347	-1.46023	6.76948	9.2024e-05	0.00275043
ENSMUSG00000022263	Trio	triple functional domain (PTPRF interacting) [Source:MGI Symbol;Acc:MGI:1927230]	15	27730737	28025934	-1	106.1	280.718	82.99	76.2141	77.7162	52.6275	35.705	32.1362	34.454	28.4482	40.7807	66.7419	112.728	39.711	-1.50458	6.25291	9.37061e-05	0.00278823
ENSMUSG00000054874	Pcnx3	pecanex homolog 3 [Source:MGI Symbol;Acc:MGI:1861733]	19	5714663	5738936	-1	101.603	343.259	118.06	116.096	146.07	106.398	80.72	54.1772	54.3113	55.3735	67.3615	78.7631	155.248	65.1178	-1.25296	6.78435	9.36345e-05	0.00278823
ENSMUSG00000021314	Amph	amphiphysin [Source:MGI Symbol;Acc:MGI:103574]	13	19132375	19335091	1	45.6458	61.4949	99.164	55.694	80.6535	79.3767	22.8912	21.8536	31.457	48.5204	22.6167	23.2564	70.3381	28.4325	-1.30679	5.62762	9.47357e-05	0.0028126
ENSMUSG00000033697	Arhgap39	Rho GTPase activating protein 39 [Source:MGI Symbol;Acc:MGI:107858]	15	76608185	76702370	-1	51.4126	144.905	355.279	112.294	64.9267	83.3224	21.2228	58.7915	36.1573	59.5463	33.2871	50.2675	135.357	43.2121	-1.64712	6.48121	0.000100366	0.00296656
ENSMUSG00000074221	Zfp568	zinc finger protein 568 [Source:MGI Symbol;Acc:MGI:2142347]	7	29683380	29727707	1	31.4976	13.2149	9.13387	53.0503	26.5581	53.9065	12.5802	5.43411	7.69716	6.27445	10.1273	5.41387	31.2269	7.92118	-1.97937	4.29515	0.000101531	0.00298391
ENSMUSG00000079259	Trim71	tripartite motif-containing 71 [Source:MGI Symbol;Acc:MGI:2685973]	9	114336201	114393437	-1	41.5651	93.5507	16.2525	23.0631	28.1798	47.4029	2.43595	8.12775	12.6561	2.43668	7.41221	20.8114	41.669	8.98001	-2.21269	4.66496	0.000101846	0.00298391
ENSMUSG00000057897	Camk2b	calcium/calmodulin-dependent protein kinase II, beta [Source:MGI Symbol;Acc:MGI:88257]	11	5919644	6016362	-1	203.451	481.034	407.7	238.965	276.596	217.123	201.516	135.665	164.745	108.432	133.99	133.891	304.145	146.373	-1.05493	7.81577	0.000102633	0.00300038
ENSMUSG00000038007	Acer2	alkaline ceramidase 2 [Source:MGI Symbol;Acc:MGI:1920932]	4	86792633	86853059	1	53.0254	13.2149	28.527	69.693	19.0007	24.0824	11.1119	5.50438	4.57086	0.548253	6.81489	12.1958	34.5906	6.79101	-2.34888	4.37504	0.000104439	0.00303988
ENSMUSG00000029275	Gfi1	growth factor independent 1 transcription repressor [Source:MGI Symbol;Acc:MGI:103170]	5	107864523	107873902	-1	181.997	169.634	290.609	202.029	120.613	174.999	75.5477	82.8936	130.313	80.5018	91.9331	99.3416	189.98	93.4218	-1.02398	7.14728	0.00010874	0.00313772
ENSMUSG00000037112	Sik2	salt inducible kinase 2 [Source:MGI Symbol;Acc:MGI:2445031]	9	50804101	50920373	-1	93.9796	98.0647	138.421	108.115	185.326	109.119	96.0698	28.857	57.6748	39.8701	33.8572	51.6064	122.171	51.3226	-1.25143	6.43965	0.000109605	0.00315586
ENSMUSG00000028865	Cd164l2	CD164 sialomucin-like 2 [Source:MGI Symbol;Acc:MGI:1916905]	4	132939442	132951866	1	348.11	445.445	329.343	263.766	243.399	250.947	199.915	115.639	163.408	203.036	133.203	159.127	313.502	162.388	-0.948933	7.8948	0.000112853	0.0032424
ENSMUSG00000030970	Ctbp2	C-terminal binding protein 2 [Source:MGI Symbol;Acc:MGI:1201686]	7	132589292	132726083	-1	129.118	211.569	288.646	92.454	108.803	103.65	51.9224	39.2568	68.1533	99.9952	67.1715	61.9102	155.706	64.7349	-1.26607	6.78493	0.000114071	0.00327037
ENSMUSG00000021534	1700001L19Rik	RIKEN cDNA 1700001L19 gene [Source:MGI Symbol;Acc:MGI:1916565]	13	68745540	68762350	1	3.05446	0.719621	14.3944	0.629453	2.35596	0.163271	0	0.327921	0.0215607	0	0.0543019	0	3.55285	0.0672972	-5.62088	0.903146	0.000115041	0.00327708
ENSMUSG00000027223	Mapk8ip1	mitogen-activated protein kinase 8 interacting protein 1 [Source:MGI Symbol;Acc:MGI:1309464]	2	92214021	92231608	-1	74.9931	195.017	67.5226	49.047	54.7379	87.2409	19.7212	18.0825	40.0382	19.6762	54.5734	8.03348	88.0931	26.6875	-1.72208	5.84387	0.000114807	0.00327708
ENSMUSG00000005716	Pvalb	parvalbumin [Source:MGI Symbol;Acc:MGI:97821]	15	78075314	78090600	-1	251.516	401.287	283.281	186.671	301.349	120.276	124.867	167.708	96.7859	105.721	70.8911	130.195	257.397	116.028	-1.14932	7.54507	0.000116009	0.00329761
ENSMUSG00000040694	Apobec2	apolipoprotein B mRNA editing enzyme, catalytic polypeptide 2 [Source:MGI Symbol;Acc:MGI:1343178]	17	48726259	48739958	-1	0.537585	1.04672	23.4235	1.56104	8.62834	0.680294	0	0	0.0431214	0	0	0.494816	5.97959	0.0896562	-6.01203	1.62937	0.000116958	0.00331754
ENSMUSG00000071398	2410004P03Rik	RIKEN cDNA 2410004P03 gene [Source:MGI Symbol;Acc:MGI:1920917]	12	17053320	17061728	-1	40.4899	56.1958	261.872	119.495	152.036	108.412	37.0064	42.9342	68.1533	16.6303	46.2924	32.8616	123.084	40.6464	-1.59834	6.3562	0.000117545	0.00332713
ENSMUSG00000022537	Tmem44	transmembrane protein 44 [Source:MGI Symbol;Acc:MGI:1924489]	16	30330673	30369660	-1	7.64836	56.065	57.4204	6.14346	6.60894	9.06151	0.667383	1.26484	0.883988	4.05098	3.93689	7.30581	23.8246	3.01831	-2.97902	3.75091	0.000120305	0.00339088
ENSMUSG00000047986	Palm3	paralemmin 3 [Source:MGI Symbol;Acc:MGI:1921587]	8	84748100	84756924	1	264.931	286.213	226.305	330.966	151.638	132.603	115.257	78.373	167.16	64.8766	108.414	97.7698	232.11	105.308	-1.14005	7.39885	0.000120959	0.00340213
ENSMUSG00000001065	Zfp276	zinc finger protein (C2H2 type) 276 [Source:MGI Symbol;Acc:MGI:1888495]	8	123980934	123996484	1	40.441	188.671	138.369	47.0831	82.8565	75.5126	42.1452	24.4535	32.1254	22.1738	23.9471	55.7396	95.4889	33.4308	-1.5137	6.01137	0.000122572	0.00343305
ENSMUSG00000026102	Inpp1	inositol polyphosphate-1-phosphatase [Source:MGI Symbol;Acc:MGI:104848]	1	52824586	52856847	-1	76.0927	28.3923	69.5116	75.8113	33.5648	36.4365	19.1873	20.9401	15.5237	24.5495	22.0194	16.9984	53.3015	19.8697	-1.42404	5.1955	0.000122498	0.00343305
ENSMUSG00000078908	Mon1b	MON1 homolog B, secretory traffciking associated [Source:MGI Symbol;Acc:MGI:1923231]	8	114362219	114371811	1	24.0691	22.8316	44.8842	44.8674	123.367	70.8866	12.9472	23.2589	13.5832	14.8028	25.2775	13.0981	55.151	17.1613	-1.68415	5.17845	0.00012394	0.00345688
ENSMUSG00000015095	Fbxw5	F-box and WD-40 domain protein 5 [Source:MGI Symbol;Acc:MGI:1354731]	2	25390762	25395483	1	54.9069	143.728	99.164	174.283	147.753	70.5057	57.0612	52.7484	53.8586	48.1853	45.2063	47.6479	115.057	50.7846	-1.17965	6.37457	0.000125158	0.00348356
ENSMUSG00000013833	Med16	mediator complex subunit 16 [Source:MGI Symbol;Acc:MGI:2158394]	10	79730542	79744757	-1	70.3747	93.2236	109.554	57.1291	174.525	118.562	50.2539	50.3358	39.9088	34.6617	60.6281	35.3648	103.895	45.1922	-1.2009	6.22106	0.000126544	0.00351053
ENSMUSG00000018340	Anxa6	annexin A6 [Source:MGI Symbol;Acc:MGI:88255]	11	54869934	54924271	-1	236.024	509.361	260.904	155.852	259.86	147.678	142.787	112.922	97.4327	92.3806	112.269	150.046	261.613	117.973	-1.14872	7.56865	0.000126915	0.00351053
ENSMUSG00000075225	Ccdc162	coiled-coil domain containing 162 [Source:MGI Symbol;Acc:MGI:1923223]	10	41414842	41592630	-1	1.7838	0.523361	2.53864	3.42422	0.642536	4.35388	0	0.117115	0	0.335043	0.0543019	0	2.21107	0.0844099	-4.66613	0.271939	0.00012675	0.00351053
ENSMUSG00000074305	Peak1	pseudopodium-enriched atypical kinase 1 [Source:MGI Symbol;Acc:MGI:2442366]	9	56108410	56325351	-1	425.938	288.045	628.143	424.881	624.178	450.817	238.956	218.676	252.842	274.766	240.014	289.205	473.667	252.41	-0.90819	8.50421	0.000129102	0.0035563
ENSMUSG00000000126	Wnt9a	wingless-type MMTV integration site family, member 9A [Source:MGI Symbol;Acc:MGI:2446084]	11	59197754	59224378	1	8.55248	1.6355	41.0632	15.7615	2.84552	0.435388	0.0333691	0.0234229	2.0267	0.152292	0.027151	0.378389	11.7156	0.440221	-4.71509	2.61814	0.000130046	0.00356171
ENSMUSG00000042066	Tmcc2	transmembrane and coiled-coil domains 2 [Source:MGI Symbol;Acc:MGI:1916125]	1	132284053	132319019	-1	201.35	403.38	521.023	185.386	321.91	245.232	171.918	96.7834	207.543	128.535	123.51	138.345	313.047	144.439	-1.11582	7.83792	0.000130023	0.00356171
ENSMUSG00000070509	Rgma	repulsive guidance molecule family member A [Source:MGI Symbol;Acc:MGI:2679262]	7	73025257	73069647	1	33.3547	66.5976	4.26596	9.895	106.202	37.7155	0.900967	0.772956	9.03392	6.54857	2.95945	14.7863	43.0051	5.83369	-2.88094	4.61271	0.000130415	0.00356171
ENSMUSG00000059854	Hydin	HYDIN, axonemal central pair apparatus protein [Source:MGI Symbol;Acc:MGI:2389007]	8	110993609	111336885	1	145.685	146.345	243.971	134.627	187.345	143.188	103.811	70.7137	110.671	79.0702	69.2078	69.3907	166.86	83.8108	-0.993456	6.97029	0.000133303	0.00362715
ENSMUSG00000062591	Tubb4a	tubulin, beta 4A class IVA [Source:MGI Symbol;Acc:MGI:107848]	17	57387066	57394782	-1	27.2213	37.1586	17.8752	37.5909	24.7529	39.9741	6.74057	19.2302	1.9189	7.94966	2.33498	4.65709	30.7622	7.13857	-2.10651	4.24812	0.00013471	0.00365057
ENSMUSG00000077450	Rab11b	RAB11B, member RAS oncogene family [Source:MGI Symbol;Acc:MGI:99425]	17	33961458	33979504	-1	167.189	239.83	344.653	233.653	245.112	265.233	109.351	136.977	133.633	88.9997	163.449	142.158	249.278	129.095	-0.949273	7.56409	0.000135041	0.00365211
ENSMUSG00000039156	Stim2	stromal interaction molecule 2 [Source:MGI Symbol;Acc:MGI:2151156]	5	54155841	54278399	1	36.5069	153.999	83.1732	18.9591	59.1439	229.259	13.5479	27.4048	25.5278	31.7986	31.4408	36.1798	96.8402	27.65	-1.80795	5.96102	0.000138088	0.00372698
ENSMUSG00000036181	H1f2	H1.2 linker histone, cluster member [Source:MGI Symbol;Acc:MGI:1931526]	13	23922791	23924350	1	14.6614	201.363	23.4235	2.69406	22.7029	3.51032	1.66846	0.819802	10.0904	3.80731	7.95523	2.59051	44.7259	4.48862	-3.31437	4.62228	0.000144131	0.00386665
ENSMUSG00000060477	Irak2	interleukin-1 receptor-associated kinase 2 [Source:MGI Symbol;Acc:MGI:2429603]	6	113615428	113671987	1	26.2683	110.56	39.8593	18.657	83.7744	23.4565	8.64261	13.8195	10.2629	11.3306	29.0787	7.88795	50.4292	13.5037	-1.89978	5.00046	0.000145989	0.00390864
ENSMUSG00000039176	Polg	polymerase (DNA directed), gamma [Source:MGI Symbol;Acc:MGI:1196389]	7	79095979	79116110	-1	27.1725	46.4483	43.5756	43.4071	25.7626	65.4715	17.9526	15.5997	7.0719	18.5797	17.9196	8.32455	41.9729	14.2413	-1.55936	4.81559	0.000147159	0.00393209
ENSMUSG00000036622	Atp13a2	ATPase type 13A2 [Source:MGI Symbol;Acc:MGI:1922022]	4	140714184	140734641	1	37.5087	637.061	36.0382	63.0208	144.846	122.48	35.4047	50.125	43.7897	28.5091	53.3788	33.24	173.492	40.7412	-2.0898	6.74347	0.000147812	0.00394166
ENSMUSG00000034227	Foxj1	forkhead box J1 [Source:MGI Symbol;Acc:MGI:1347474]	11	116221530	116226225	-1	131.61	442.305	163.363	143.163	311.813	165.012	160.973	87.2503	96.829	81.2328	71.3256	59.5235	226.211	92.8556	-1.28437	7.31814	0.000150882	0.00401551
ENSMUSG00000042423	Fbrs	fibrosin [Source:MGI Symbol;Acc:MGI:104648]	7	127078371	127090883	1	72.5984	304.988	145.671	75.1567	194.688	173.284	62.9342	50.898	96.0744	49.7996	51.5054	80.0729	161.065	65.2141	-1.30394	6.82257	0.00015285	0.00403252
ENSMUSG00000042632	Pla2g6	phospholipase A2, group VI [Source:MGI Symbol;Acc:MGI:1859152]	15	79170428	79212590	-1	26.3661	49.9155	83.8275	32.9078	51.1581	64.8184	25.2938	14.8735	21.7978	17.6659	20.499	7.2476	51.4989	17.8963	-1.52474	5.11901	0.000154116	0.00405314
ENSMUSG00000024983	Vti1a	vesicle transport through interaction with t-SNAREs 1A [Source:MGI Symbol;Acc:MGI:1855699]	19	55304727	55615741	1	57.0573	98.1301	49.8568	52.6978	194.168	41.9061	31.0667	25.5544	35.9848	30.9763	23.6756	34.5498	82.3027	30.3013	-1.44125	5.81644	0.000155021	0.00406891
ENSMUSG00000024529	Lox	lysyl oxidase [Source:MGI Symbol;Acc:MGI:96817]	18	52649139	52662939	-1	66.1473	51.0931	20.1521	28.0988	67.9252	41.9605	13.7147	5.43411	5.36861	1.70567	4.77857	30.0965	45.8962	10.183	-2.17216	4.81206	0.00016272	0.0042377
ENSMUSG00000030534	Vps33b	vacuolar protein sorting 33B [Source:MGI Symbol;Acc:MGI:2446237]	7	79919397	79941502	1	44.9616	91.0647	49.5951	26.2104	113.362	42.8313	1.8353	29.63	14.7906	18.8538	21.1506	11.1188	61.3375	16.2298	-1.91727	5.27922	0.000171373	0.00443744
ENSMUSG00000044033	Ccdc141	coiled-coil domain containing 141 [Source:MGI Symbol;Acc:MGI:1919735]	2	76840246	77000980	-1	19.5241	7.85041	7.19718	8.98858	2.66193	45.4708	0.333691	0.0936916	0.0215607	0.0304585	4.18125	0.494816	15.2822	0.859244	-4.14754	3.02291	0.000172881	0.00446749
ENSMUSG00000023990	Tfeb	transcription factor EB [Source:MGI Symbol;Acc:MGI:103270]	17	48047955	48103344	1	3.27438	1.11214	2.04138	1.6114	1.92761	0.598659	0.133477	0	0.0431214	0.0304585	0	0.349282	1.76093	0.092723	-4.21837	-0.0247586	0.000177141	0.00455116
ENSMUSG00000026458	Ppfia4	protein tyrosine phosphatase, receptor type, f polypeptide (PTPRF), interacting protein (liprin), alpha 4 [Source:MGI Symbol;Acc:MGI:1915757]	1	134224521	134260666	-1	16.0298	26.4297	6.6214	22.1064	13.9216	7.34717	4.57157	1.17115	3.38503	0.335043	3.28527	2.76515	15.4093	2.58553	-2.5733	3.1771	0.000181106	0.00463521
ENSMUSG00000039004	Bmp6	bone morphogenetic protein 6 [Source:MGI Symbol;Acc:MGI:88182]	13	38529083	38684278	1	2.95672	0.785041	0.209372	0.151069	26.7417	8.1091	0	0.0468458	0.495896	0.0304585	0.244359	0.349282	6.49217	0.194473	-5.02794	1.76558	0.000181631	0.00463976
ENSMUSG00000070420	Zscan25	zinc finger and SCAN domain containing 25 [Source:MGI Symbol;Acc:MGI:3647079]	5	145217310	145228088	1	1.90598	35.5231	0.209372	0.881234	24.294	1.76876	0.0333691	1.05403	0.0862427	0.700545	0.407264	0	10.7637	0.380242	-4.80638	2.48569	0.000186326	0.00474154
ENSMUSG00000064345	mt-Nd2	mitochondrially encoded NADH dehydrogenase 2 [Source:MGI Symbol;Acc:MGI:102500]	MT	3914	4951	1	3415.84	6342.28	1526.95	1950.12	3339.53	1340.21	1913.35	1212.3	714.844	1397.28	1122.61	966.841	2985.82	1221.21	-1.28981	11.0386	0.000190342	0.00482537
ENSMUSG00000040687	Madd	MAP-kinase activating death domain [Source:MGI Symbol;Acc:MGI:2444672]	2	90967705	91014182	-1	276.465	220.073	333.949	327.567	240.37	232.062	145.423	106.902	180.463	99.6297	163.585	170.479	271.748	144.413	-0.912113	7.70139	0.000190981	0.00483239
ENSMUSG00000017721	Pigt	phosphatidylinositol glycan anchor biosynthesis, class T [Source:MGI Symbol;Acc:MGI:1926178]	2	164339440	164350221	1	74.8953	115.466	101.833	50.331	182.082	101.473	77.8836	46.8926	32.7075	18.5492	29.4588	35.7432	104.347	40.2058	-1.37586	6.1765	0.00019173	0.00484219
ENSMUSG00000033396	Spg11	SPG11, spatacsin vesicle trafficking associated [Source:MGI Symbol;Acc:MGI:2444989]	2	121884001	121948867	-1	70.0326	63.0649	110.444	51.0108	74.6565	102.316	39.409	42.0207	46.377	28.4787	29.4859	21.3353	78.5875	34.5178	-1.18688	5.82295	0.000200735	0.00506004
ENSMUSG00000039754	Alkbh4	alkB homolog 4, lysine demethylase [Source:MGI Symbol;Acc:MGI:1919291]	5	136165000	136170469	1	6.84199	43.3735	2.80036	5.0608	12.6671	2.09531	0.800859	1.80356	1.9189	1.40109	0.027151	0.320175	12.1398	1.04529	-3.5294	2.72729	0.000203927	0.0051208
ENSMUSG00000030276	Ttll3	tubulin tyrosine ligase-like family, member 3 [Source:MGI Symbol;Acc:MGI:2141418]	6	113366221	113391548	1	26.2928	83.2798	186.97	64.1538	135.85	156.413	16.6512	40.4748	35.2086	46.6015	59.8679	20.0546	108.827	36.4764	-1.57686	6.18402	0.000207722	0.0051679
ENSMUSG00000024754	Cemip2	cell migration inducing hyaluronidase 2 [Source:MGI Symbol;Acc:MGI:1890373]	19	21755706	21835724	1	153.089	187.886	129.183	113.931	147.814	224.606	77.8836	99.5708	59.4643	97.3453	84.6838	71.661	159.418	81.7681	-0.963082	6.91464	0.000209845	0.00521102
ENSMUSG00000078515	Ddi2	DNA-damage inducible protein 2 [Source:MGI Symbol;Acc:MGI:1917244]	4	141404860	141450730	-1	153.089	172.905	165.928	140.091	233.944	132.358	80.1527	77.9046	108.536	78.0042	71.5971	108.161	166.386	87.3926	-0.928824	6.98805	0.000212498	0.00525735
ENSMUSG00000043122	A530016L24Rik	RIKEN cDNA A530016L24 gene [Source:MGI Symbol;Acc:MGI:2443020]	12	112455882	112466361	1	13.9283	5.56071	16.6451	6.4456	2.05	11.6466	0	0.0234229	1.53081	0	0.488717	0	9.37939	0.340491	-4.7588	2.29785	0.000214331	0.0052929
ENSMUSG00000012114	Med15	mediator complex subunit 15 [Source:MGI Symbol;Acc:MGI:2137379]	16	17469072	17550755	-1	24.9244	168.588	79.797	55.6688	81.5409	107.731	38.6081	44.3396	32.7722	14.681	31.468	13.8257	86.375	29.2824	-1.55991	5.85489	0.000216882	0.00533617
ENSMUSG00000039628	Hs3st6	heparan sulfate (glucosamine) 3-O-sulfotransferase 6 [Source:MGI Symbol;Acc:MGI:3580487]	17	24971962	24977658	1	61.6023	105.981	45.4861	35.2242	67.0991	23.7831	3.37028	10.9151	37.149	11.1173	19.1957	13.4765	56.5292	15.8707	-1.83138	5.17981	0.000216506	0.00533617
ENSMUSG00000052949	Rnf157	ring finger protein 157 [Source:MGI Symbol;Acc:MGI:2442484]	11	116227179	116303858	-1	101.628	259.063	121.227	82.131	148.212	101.337	45.382	67.294	68.8648	88.9997	44.962	31.4354	135.6	57.823	-1.22911	6.59633	0.000219378	0.00538457
ENSMUSG00000032601	Prkar2a	protein kinase, cAMP dependent regulatory, type II alpha [Source:MGI Symbol;Acc:MGI:108025]	9	108566513	108627635	1	345.227	293.867	508.958	341.516	318.178	266.539	151.329	225.211	224.145	189.117	184.952	160.99	345.714	189.291	-0.868968	8.06371	0.000221806	0.00542735
ENSMUSG00000031642	Sh3rf1	SH3 domain containing ring finger 1 [Source:MGI Symbol;Acc:MGI:1913066]	8	61676906	61849105	1	34.0144	87.6629	58.8336	35.5263	134.321	59.0223	23.3918	22.322	20.612	23.6662	42.5998	21.3935	68.23	25.6642	-1.41025	5.55454	0.000225767	0.00550964
ENSMUSG00000037049	Smpd1	sphingomyelin phosphodiesterase 1, acid lysosomal [Source:MGI Symbol;Acc:MGI:98325]	7	105203567	105207596	1	52.8788	170.485	62.9164	56.2227	215.831	80.574	65.2033	35.1344	35.7476	39.1087	38.6358	24.4788	106.485	39.7181	-1.4225	6.19278	0.000225994	0.00550964
ENSMUSG00000025089	Gfra1	glial cell line derived neurotrophic factor family receptor alpha 1 [Source:MGI Symbol;Acc:MGI:1100842]	19	58224036	58444341	-1	8.52805	30.7474	71.7362	20.067	17.8074	57.961	4.87189	9.60339	6.03699	7.49279	18.2183	3.81299	34.4745	8.33939	-2.04691	4.42368	0.000226759	0.00551822
ENSMUSG00000053930	Shisa6	shisa family member 6 [Source:MGI Symbol;Acc:MGI:2685725]	11	66102551	66416790	-1	3.29881	24.2054	10.5471	2.44228	7.12909	6.17707	0	0.398189	0.107803	2.3453	0.0814529	0.0582136	8.96663	0.498494	-4.16125	2.25375	0.000232671	0.00564154
ENSMUSG00000034928	Rnf44	ring finger protein 44 [Source:MGI Symbol;Acc:MGI:2145310]	13	54827212	54841720	-1	32.6949	69.9341	54.6462	65.6142	61.5611	41.5523	18.7201	15.9978	21.8841	10.1122	38.4729	18.7157	54.3338	20.6505	-1.39514	5.23052	0.000234052	0.0056545
ENSMUSG00000042978	Sbk1	SH3-binding kinase 1 [Source:MGI Symbol;Acc:MGI:2135937]	7	125848034	125894188	1	87.4797	121.616	87.6223	76.8939	157.176	98.5065	41.9116	47.7593	77.0794	53.0282	42.3826	29.98	104.882	48.6902	-1.10668	6.26378	0.000239467	0.00576866
ENSMUSG00000049555	Tmie	transmembrane inner ear [Source:MGI Symbol;Acc:MGI:2159400]	9	110694779	110709181	-1	146.541	337.895	158.102	198.152	177.065	120.031	50.8546	69.1678	120.999	134.718	60.2208	70.5258	189.631	84.4142	-1.16728	7.09879	0.000240073	0.00576866
ENSMUSG00000005892	Trh	thyrotropin releasing hormone [Source:MGI Symbol;Acc:MGI:98823]	6	92219042	92221631	-1	19.2064	0.457941	3.71636	1.48551	5.0179	1.41501	0.834229	0	0.064682	0	0.135755	0.0873205	5.21653	0.186998	-4.7944	1.46648	0.000241587	0.00578424
ENSMUSG00000061689	Dlgap4	DLG associated protein 4 [Source:MGI Symbol;Acc:MGI:2138865]	2	156455625	156606283	1	79.1471	338.68	175.82	172.369	477.282	223.082	72.7447	101.726	72.2498	132.312	102.088	124.985	244.397	101.017	-1.27449	7.43261	0.000247483	0.00588323
ENSMUSG00000021194	Chga	chromogranin A [Source:MGI Symbol;Acc:MGI:88394]	12	102521228	102531287	1	107.444	98.2609	91.5481	139.789	174.035	110.725	43.3131	55.0672	57.1142	62.6226	54.5734	86.1562	120.3	59.8078	-1.00828	6.49361	0.00025287	0.00600062
ENSMUSG00000015944	Castor2	cytosolic arginine sensor for mTORC1 subunit 2 [Source:MGI Symbol;Acc:MGI:1933384]	5	134128550	134173182	1	139.845	242.381	104.922	115.97	70.6789	102.507	98.3722	27.5922	60.4777	34.479	48.7631	50.5003	129.384	53.3641	-1.27745	6.51448	0.000267221	0.00630754
ENSMUSG00000015869	Prpsap1	phosphoribosyl pyrophosphate synthetase-associated protein 1 [Source:MGI Symbol;Acc:MGI:1915013]	11	116361671	116385028	-1	76.6302	61.822	31.6152	18.7577	22.8865	30.8309	6.10655	10.5169	9.72387	8.10195	25.7391	12.7488	40.4238	12.1562	-1.73272	4.71922	0.000273306	0.00642847
ENSMUSG00000043668	Tox3	TOX high mobility group box family member 3 [Source:MGI Symbol;Acc:MGI:3039593]	8	90973668	91074971	-1	60.7959	159.363	90.161	64.179	39.2865	35.4297	9.97737	24.4301	31.8451	24.8237	31.0064	37.6933	74.8692	26.6293	-1.49049	5.66664	0.000274858	0.00645036
ENSMUSG00000021055	Esr2	estrogen receptor 2 (beta) [Source:MGI Symbol;Acc:MGI:109392]	12	76167193	76224033	-1	16.4452	18.2522	7.64209	2.14014	15.5432	1.3878	0.667383	0.0468458	0.388092	1.18788	0.217208	2.93979	10.2351	0.907866	-3.4917	2.48974	0.00027625	0.00645228
ENSMUSG00000025189	Cnnm1	cyclin M1 [Source:MGI Symbol;Acc:MGI:1891366]	19	43428875	43485649	1	8.06377	2.09344	10.1022	4.00332	0.734327	7.23833	0.0333691	0	0	0.0304585	1.03174	0.0291068	5.37257	0.187445	-4.81596	1.50538	0.000280076	0.00653021
ENSMUSG00000034902	Pip5k1c	phosphatidylinositol-4-phosphate 5-kinase, type 1 gamma [Source:MGI Symbol;Acc:MGI:1298224]	10	81128797	81155807	1	44.0086	103.037	63.4922	38.447	66.2424	85.2544	26.5285	37.4298	38.6152	26.1943	18.6799	15.9214	66.7469	27.2282	-1.29278	5.55576	0.000281538	0.00655286
ENSMUSG00000023942	Slc29a1	solute carrier family 29 (nucleoside transporters), member 1 [Source:MGI Symbol;Acc:MGI:1927073]	17	45896126	45910532	-1	20.4282	57.3734	32.1387	14.4019	52.7185	43.8653	11.7126	17.169	10.9959	2.83264	14.4443	6.78189	36.821	10.6561	-1.78767	4.57215	0.000287707	0.0066848
ENSMUSG00000058297	Spock2	sparc/osteonectin, cwcv and kazal-like domains proteoglycan 2 [Source:MGI Symbol;Acc:MGI:1891351]	10	59942041	59971020	1	1091.39	1578	1619.52	811.616	1519.2	1066.43	687.104	514.109	867.947	692.413	808.338	676.21	1281.03	707.687	-0.856087	9.9577	0.000293473	0.00679514
ENSMUSG00000024393	Prrc2a	proline-rich coiled-coil 2A [Source:MGI Symbol;Acc:MGI:1915467]	17	35368052	35383873	-1	234.802	1258.94	444.498	456.58	814.062	591.148	313.269	303.28	256.658	247.11	308.326	304.981	633.339	288.937	-1.1321	8.8492	0.000298838	0.00689546
ENSMUSG00000105509	C130013H08Rik	RIKEN cDNA C130013H08 gene [Source:MGI Symbol;Acc:MGI:3697343]	3	110157331	110161022	1	14.8813	10.3364	34.8867	23.7178	22.8253	75.2949	10.3111	4.28639	13.3029	6.27445	5.29444	9.11044	30.3237	8.09662	-1.90507	4.2682	0.000298731	0.00689546
ENSMUSG00000036098	Myrf	myelin regulatory factor [Source:MGI Symbol;Acc:MGI:2684944]	19	10185636	10218112	-1	1.34396	56.7192	0.183201	5.16151	6.0276	0.108847	0.0333691	0.0234229	1.25052	0.060917	0.244359	0.727671	11.5907	0.390043	-4.87377	2.58646	0.000302057	0.00693794
ENSMUSG00000039960	Rhou	ras homolog family member U [Source:MGI Symbol;Acc:MGI:1916831]	8	124380668	124390623	1	23.3605	120.308	51.6888	40.0584	30.5663	68.492	4.07104	21.4554	22.2506	9.19846	28.1012	13.622	55.7456	16.4498	-1.75952	5.17566	0.000302756	0.00693794
ENSMUSG00000117679	Apbb3	amyloid beta (A4) precursor protein-binding, family B, member 3 [Source:MGI Symbol;Acc:MGI:108404]	18	36804207	36812419	-1	75.5551	289.484	147.006	108.316	177.279	90.6696	38.6081	60.2437	85.6821	59.9118	56.121	84.6426	148.051	64.2016	-1.20487	6.73029	0.000302569	0.00693794
ENSMUSG00000044816	D630023F18Rik	RIKEN cDNA D630023F18 gene [Source:MGI Symbol;Acc:MGI:2138198]	1	65144444	65162373	-1	20.0617	28.9157	4.92025	31.8503	13.7992	17.225	0.0333691	2.29544	2.82445	3.86823	5.94606	0.349282	19.462	2.5528	-2.92778	3.46687	0.000304251	0.00696027
ENSMUSG00000026269	Rnpepl1	arginyl aminopeptidase (aminopeptidase B)-like 1 [Source:MGI Symbol;Acc:MGI:1914170]	1	92838505	92852106	1	49.2623	211.045	122.692	96.9357	149.466	93.9622	68.3734	61.368	46.183	46.6015	60.6552	37.0821	120.561	53.3772	-1.17501	6.44324	0.000312218	0.00713032
ENSMUSG00000032666	1700025G04Rik	RIKEN cDNA 1700025G04 gene [Source:MGI Symbol;Acc:MGI:1916649]	1	151728154	151965876	-1	37.7287	64.3079	29.0766	69.3657	34.0544	39.6203	4.57157	32.5344	11.2116	10.1427	18.7613	10.1001	45.6923	14.5536	-1.64954	4.91527	0.0003211	0.00730817
ENSMUSG00000022382	Wnt7b	wingless-type MMTV integration site family, member 7B [Source:MGI Symbol;Acc:MGI:98962]	15	85419638	85466674	-1	23.6293	29.9624	61.2152	13.5962	104.703	38.2053	12.3466	8.99439	13.6263	7.98012	25.2232	12.8652	45.2185	13.506	-1.74311	4.8786	0.000326779	0.0074014
ENSMUSG00000029442	Wdr66	WD repeat domain 66 [Source:MGI Symbol;Acc:MGI:1918495]	5	123390165	123465547	1	34.2099	11.5139	5.99328	80.6455	14.8395	16.2454	7.80838	1.70987	8.66739	1.6143	7.71087	4.33692	27.2413	5.30796	-2.35918	4.02979	0.000326858	0.0074014
ENSMUSG00000000202	Btbd17	BTB (POZ) domain containing 17 [Source:MGI Symbol;Acc:MGI:1919264]	11	114682043	114686771	-1	70.0082	94.2049	133.292	92.8569	94.2386	85.581	23.959	29.7939	40.9222	37.6771	45.7765	79.1415	95.0302	42.8784	-1.14807	6.10871	0.000333885	0.00754772
ENSMUSG00000034312	Iqsec1	IQ motif and Sec7 domain 1 [Source:MGI Symbol;Acc:MGI:1196356]	6	90633070	90965667	-1	71.1567	140.195	113.218	51.7662	102.775	63.8932	32.3681	29.3489	38.7445	49.2818	48.6002	49.4234	90.5008	41.2945	-1.13153	6.04326	0.000335153	0.00756358
ENSMUSG00000000149	Gna12	guanine nucleotide binding protein, alpha 12 [Source:MGI Symbol;Acc:MGI:95767]	5	140744163	140816186	-1	85.1339	60.9715	69.5116	84.4726	169.079	104.602	49.0526	52.4205	33.9796	39.4437	41.2423	52.8289	95.6284	44.8279	-1.09323	6.13514	0.000337991	0.00761477
ENSMUSG00000044328	Trp53i13	transformation related protein 53 inducible protein 13 [Source:MGI Symbol;Acc:MGI:1915125]	11	77398925	77406806	-1	6.01117	33.8222	10.835	0.956768	24.3858	1.27895	0	1.00718	0.797745	1.76659	0	0.0291068	12.8816	0.600105	-4.41361	2.76065	0.000339781	0.00764221
ENSMUSG00000041556	Fbxo2	F-box protein 2 [Source:MGI Symbol;Acc:MGI:2446216]	4	148245078	148250881	1	455.652	953.825	370.066	315.154	290.579	252.716	214.063	216.732	269.358	184.03	201.026	115.641	439.665	200.142	-1.13517	8.32171	0.000344007	0.0077113
ENSMUSG00000027381	Bcl2l11	BCL2-like 11 (apoptosis facilitator) [Source:MGI Symbol;Acc:MGI:1197519]	2	127967958	128004467	1	17.1294	27.3456	5.65305	45.8493	8.07759	25.1981	5.17222	4.708	1.29364	0.182751	7.73802	1.33891	21.5422	3.40559	-2.65991	3.64679	0.000360041	0.00801316
ENSMUSG00000028684	Urod	uroporphyrinogen decarboxylase [Source:MGI Symbol;Acc:MGI:98916]	4	116847162	116851610	-1	59.3542	53.1865	37.5823	62.2403	41.5201	56.029	32.6684	23.8914	15.8902	21.5646	18.5713	22.2667	51.6521	22.4754	-1.20063	5.21405	0.00036051	0.00801316
ENSMUSG00000028906	Epb41	erythrocyte membrane protein band 4.1 [Source:MGI Symbol;Acc:MGI:95401]	4	131650724	131802632	-1	118.464	104.149	169.644	176.096	175.229	155.08	67.0386	109.315	63.4962	81.6896	89.6525	54.5753	149.777	77.6278	-0.94826	6.82984	0.00035965	0.00801316
ENSMUSG00000067825	Pex26	peroxisomal biogenesis factor 26 [Source:MGI Symbol;Acc:MGI:1921293]	6	121160626	121175796	1	36.7024	299.886	69.6948	52.2698	88.517	53.5527	43.9805	20.4248	47.1963	25.707	36.9796	18.2791	100.104	32.0945	-1.64031	6.04741	0.000361072	0.00801316
ENSMUSG00000045763	Basp1	brain abundant, membrane attached signal protein 1 [Source:MGI Symbol;Acc:MGI:1917600]	15	25363363	25413850	-1	6.86642	0.457941	0.523431	13.143	5.41566	0.190482	0	0.0234229	0.32341	0.060917	0.244359	0.494816	4.43282	0.191154	-4.50747	1.2469	0.000363766	0.00803347
ENSMUSG00000054808	Actn4	actinin alpha 4 [Source:MGI Symbol;Acc:MGI:1890773]	7	28592673	28661765	-1	137.157	187.101	273.571	174.988	344.093	240.361	63.2679	126.905	139.26	67.1305	150.335	102.223	226.212	108.187	-1.06404	7.38591	0.000363791	0.00803347
ENSMUSG00000055053	Nfic	nuclear factor I/C [Source:MGI Symbol;Acc:MGI:109591]	10	81232020	81291469	-1	168.533	410.315	361.534	316.816	414.313	184.713	191.973	146.721	101.81	227.616	120.143	89.6199	309.371	146.314	-1.08022	7.83222	0.000373011	0.00822348
ENSMUSG00000026090	Cracdl	capping protein inhibiting regulator of actin like [Source:MGI Symbol;Acc:MGI:1919347]	1	37650758	37759166	-1	92.7822	270.381	88.8001	101.09	118.93	129.991	47.9181	61.7193	58.4294	89.5784	63.9948	49.4816	133.662	61.8536	-1.11109	6.61185	0.000383799	0.00844737
ENSMUSG00000076431	Sox4	SRY (sex determining region Y)-box 4 [Source:MGI Symbol;Acc:MGI:98366]	13	29132902	29137696	-1	99.0622	215.232	161.531	60.503	107.885	82.37	46.283	55.4889	75.6564	62.6835	40.292	49.0741	121.097	54.913	-1.14039	6.46033	0.000385682	0.00846093
ENSMUSG00000042793	Lgr6	leucine-rich repeat-containing G protein-coupled receptor 6 [Source:MGI Symbol;Acc:MGI:2441805]	1	134911039	135033014	-1	16.6407	1.89718	6.67374	7.78004	31.9738	58.8046	0.300322	2.78733	2.91069	0.0304585	1.73766	5.32655	20.6283	2.18217	-3.23811	3.51918	0.000390146	0.0085169
ENSMUSG00000033233	Trim45	tripartite motif-containing 45 [Source:MGI Symbol;Acc:MGI:1918187]	3	100829518	100844236	1	101.286	184.615	125.205	71.4555	123.306	85.3633	38.1409	23.4697	91.6113	50.2869	53.8946	45.4358	115.205	50.4732	-1.19011	6.37312	0.000392352	0.00853716
ENSMUSG00000034210	Efcab14	EF-hand calcium binding domain 14 [Source:MGI Symbol;Acc:MGI:2442397]	4	115594941	115634524	1	68.6642	220.335	94.8195	123.272	182.297	184.849	77.8502	67.4111	77.3813	48.7945	75.0995	71.7774	145.706	69.719	-1.06309	6.75172	0.000401552	0.00869486
ENSMUSG00000051851	Rtl8c	retrotransposon Gag like 8C [Source:MGI Symbol;Acc:MGI:1920115]	X	52609999	52610399	1	15.2479	3.46726	3.4023	12.0855	3.21268	7.42881	0.166846	1.05403	0.129364	0.39596	1.3847	1.86284	7.47407	0.832289	-3.16208	2.07446	0.000402963	0.00871131
ENSMUSG00000025857	Dnaaf5	dynein, axonemal assembly factor 5 [Source:MGI Symbol;Acc:MGI:3616079]	5	139135978	139172265	1	125.868	221.251	246.091	180.703	196.738	106.861	81.5542	77.1082	78.3299	105.904	116.016	99.6036	179.585	93.086	-0.947914	7.09158	0.000403653	0.00871212
ENSMUSG00000039323	Igfbp2	insulin-like growth factor binding protein 2 [Source:MGI Symbol;Acc:MGI:96437]	1	72863662	72891633	1	4.83826	41.8034	17.6135	2.51781	13.9216	9.55133	1.93541	4.38008	4.5493	0.731003	1.00459	0.523923	15.041	2.18738	-2.7761	3.11307	0.000408024	0.00873965
ENSMUSG00000074480	Mex3a	mex3 RNA binding family member A [Source:MGI Symbol;Acc:MGI:1919890]	3	88439702	88448703	1	157.415	493.398	541.856	377.697	484.778	297.288	142.787	217.271	212.782	224.053	135.891	227.644	392.072	193.405	-1.0194	8.19373	0.000408199	0.00873965
ENSMUSG00000117278	Gm36684	predicted gene, 36684 [Source:MGI Symbol;Acc:MGI:5595843]	17	13551010	13554104	1	4.936	76.9994	12.5885	6.24417	5.90521	1.08847	0.100107	1.85041	0.0431214	4.23373	0.0543019	0.465709	17.9603	1.12456	-3.99273	3.25775	0.000410873	0.00876879
ENSMUSG00000041930	Fam222a	family with sequence similarity 222, member A [Source:MGI Symbol;Acc:MGI:3605543]	5	114706077	114751281	1	55.6156	335.54	109.685	97.0113	60.3678	65.8797	75.748	42.6999	14.0144	17.0263	45.4235	32.5414	120.683	37.9089	-1.67022	6.30991	0.000414194	0.00882558
ENSMUSG00000010095	Slc3a2	solute carrier family 3 (activators of dibasic and neutral amino acid transport), member 2 [Source:MGI Symbol;Acc:MGI:96955]	19	8684246	8700733	-1	42.9335	495.099	124.786	73.5201	198.574	149.91	16.6846	42.1378	39.7579	78.1869	86.2043	69.7691	180.804	55.4568	-1.70463	6.88473	0.000421172	0.00895996
ENSMUSG00000056899	Immp2l	IMP2 inner mitochondrial membrane peptidase-like (S. cerevisiae) [Source:MGI Symbol;Acc:MGI:2135611]	12	41074089	42002371	1	14.2216	8.70087	6.0718	1.43515	4.46715	5.03417	0.734121	0.772956	1.33676	0.639628	0	0.203748	6.65512	0.614536	-3.4265	1.88196	0.00042383	0.00900218
ENSMUSG00000035513	Ntng2	netrin G2 [Source:MGI Symbol;Acc:MGI:2159341]	2	29084553	29143017	-1	301.683	782.686	404.795	274.114	305.357	388.638	226.71	257.347	181.67	170.019	231.299	193.619	409.546	210.111	-0.962661	8.27555	0.000428776	0.00909276
ENSMUSG00000038902	Pogz	pogo transposable element with ZNF domain [Source:MGI Symbol;Acc:MGI:2442117]	3	94744878	94789637	1	235.926	239.176	394.484	186.721	473.488	264.335	189.437	141.685	169.1	137.276	179.929	127.197	299.022	157.437	-0.9255	7.83469	0.000436287	0.0092374
ENSMUSG00000003233	Dvl3	dishevelled segment polarity protein 3 [Source:MGI Symbol;Acc:MGI:108100]	16	20335732	20352760	1	165.356	195.475	358.995	174.258	374.568	224.116	199.481	101.632	127.294	87.6595	117.238	102.689	248.795	122.666	-1.0203	7.53749	0.000445006	0.00937742
ENSMUSG00000072809	9330160F10Rik	RIKEN cDNA 9330160F10 gene [Source:MGI Symbol;Acc:MGI:3693095]	11	68948544	68951309	-1	0.390971	134.765	0.418745	0.428028	0.458954	0.244906	0.0333691	0.0234229	0.539017	1.91888	0.380113	0.0291068	22.7845	0.487319	-5.53707	3.54116	0.000446994	0.00940447
ENSMUSG00000071652	Ints5	integrator complex subunit 5 [Source:MGI Symbol;Acc:MGI:1923578]	19	8870369	8875252	1	41.6872	72.6163	26.4071	7.78004	192.179	9.76902	20.6221	16.3023	9.78855	15.1683	8.87836	7.39313	58.4065	13.0255	-2.16446	5.16048	0.000453112	0.00950327
ENSMUSG00000031448	Adprhl1	ADP-ribosylhydrolase like 1 [Source:MGI Symbol;Acc:MGI:2442168]	8	13271663	13304162	-1	31.5464	29.3082	28.8672	16.9952	57.7058	20.5721	0.200215	6.83949	15.5668	0.578711	5.6474	3.05622	30.8325	5.31481	-2.53407	4.18009	0.000456915	0.00955497
ENSMUSG00000053877	Srcap	Snf2-related CREBBP activator protein [Source:MGI Symbol;Acc:MGI:2444036]	7	127111155	127160391	1	24.9977	70.9808	118.976	64.9343	162.439	65.798	44.8815	29.0444	15.5884	28.5396	33.5586	41.4772	84.6876	32.1816	-1.39603	5.87009	0.000457008	0.00955497
ENSMUSG00000037190	Cyb561d2	cytochrome b-561 domain containing 2 [Source:MGI Symbol;Acc:MGI:1929280]	9	107416206	107419392	-1	26.9281	46.1866	26.1192	23.5415	35.9514	49.1716	19.4876	10.9151	9.12017	4.75152	17.6753	9.02312	34.6497	11.8288	-1.55013	4.54167	0.000461844	0.00964098
ENSMUSG00000037196	Pacrg	PARK2 co-regulated [Source:MGI Symbol;Acc:MGI:1916560]	17	10621941	11059198	-1	106.808	92.3731	62.9687	73.6208	99.5931	98.3433	50.1205	45.3702	50.7323	43.0683	49.0346	39.4106	88.9512	46.2894	-0.942204	6.08055	0.0004636	0.00964919
ENSMUSG00000056895	H2bu2	H2B.U histone 2 [Source:MGI Symbol;Acc:MGI:1925553]	11	58839746	58840359	1	48.3826	134.831	50.8251	22.2323	41.826	18.4768	24.8266	9.53312	10.6294	14.0718	11.2676	27.5933	52.7623	16.3203	-1.69211	5.112	0.000463681	0.00964919
ENSMUSG00000009487	Otog	otogelin [Source:MGI Symbol;Acc:MGI:1202064]	7	45890411	45960858	1	187.275	52.2052	124.524	89.2312	320.105	235.654	28.0301	95.5186	41.1162	12.9144	93.4264	59.2033	168.166	55.0348	-1.61141	6.80296	0.000468524	0.00970462
ENSMUSG00000031673	Cdh11	cadherin 11 [Source:MGI Symbol;Acc:MGI:99217]	8	103358727	103512274	-1	15.9809	18.0559	2.27692	24.8256	18.144	70.3968	1.53498	7.02687	0.94867	6.3049	2.7151	8.61562	24.9467	4.52436	-2.46241	3.88663	0.000474035	0.00975825
ENSMUSG00000025783	4930412O13Rik	RIKEN cDNA 4930412O13 gene [Source:MGI Symbol;Acc:MGI:1921185]	2	9886063	9888732	1	11.5581	19.2335	5.49602	11.5568	4.22238	10.9391	1.96878	0.72611	0.539017	0	3.06806	0.989632	10.501	1.21527	-3.10776	2.56177	0.000475467	0.00977267
ENSMUSG00000023011	Faim2	Fas apoptotic inhibitory molecule 2 [Source:MGI Symbol;Acc:MGI:1919643]	15	99394893	99426046	-1	382.247	261.157	358.707	279.779	444.696	328.908	279.2	163.75	187.599	139.195	151.122	214.314	342.582	189.197	-0.856663	8.05499	0.000476973	0.00978614
ENSMUSG00000052221	Ppp1r36	protein phosphatase 1, regulatory subunit 36 [Source:MGI Symbol;Acc:MGI:2684916]	12	76464312	76486266	1	16.0787	32.9063	28.8672	10.4741	13.0955	2.01367	2.20236	4.68458	6.08011	0.456877	2.98661	1.01874	17.2392	2.90488	-2.56529	3.33892	0.000477587	0.00978614
ENSMUSG00000041272	Tox	thymocyte selection-associated high mobility group box [Source:MGI Symbol;Acc:MGI:2181659]	4	6686353	6991557	-1	386.597	626.07	541.699	576.881	603.249	476.07	381.71	323.4	263.752	287.345	266.432	356.646	535.094	313.214	-0.772612	8.72863	0.000490686	0.00999324
ENSMUSG00000031511	Arhgef7	Rho guanine nucleotide exchange factor (GEF7) [Source:MGI Symbol;Acc:MGI:1860493]	8	11777721	11885219	1	161.422	131.625	144.886	89.0801	99.2259	103.377	32.5015	47.0566	67.7436	99.4774	42.0025	59.8145	121.603	58.0994	-1.06549	6.49034	0.000497298	0.0101125
ENSMUSG00000045636	Mtus1	mitochondrial tumor suppressor 1 [Source:MGI Symbol;Acc:MGI:2142572]	8	41443951	41586763	-1	160.591	154.522	134.391	159.881	88.9453	91.4043	73.0117	74.5785	48.2097	71.7602	85.0096	60.222	131.622	68.7986	-0.935895	6.64767	0.00049845	0.0101205
ENSMUSG00000060180	Myh13	myosin, heavy polypeptide 13, skeletal muscle [Source:MGI Symbol;Acc:MGI:1339967]	11	67212484	67262412	1	8.38143	18.383	4.05659	8.35913	0.183582	0.408176	0.100107	0.89007	0.582138	0	0.407264	0.465709	6.62866	0.407548	-4.00474	1.83036	0.000499874	0.010134
ENSMUSG00000043903	Zfp469	zinc finger protein 469 [Source:MGI Symbol;Acc:MGI:2684868]	8	122985359	122999389	1	71.6942	240.092	201.207	42.6769	50.485	68.7097	20.0549	33.7056	64.7036	30.0625	58.1302	24.6535	112.477	38.5517	-1.54416	6.23957	0.000509184	0.010276
ENSMUSG00000022892	App	amyloid beta (A4) precursor protein [Source:MGI Symbol;Acc:MGI:88059]	16	84746573	84970654	-1	710.54	878.853	734.374	587.783	671.389	514.084	407.571	391.326	370.283	473.69	427.112	374.11	682.837	407.349	-0.745223	9.0905	0.000511695	0.0102819
ENSMUSG00000029189	Sel1l3	sel-1 suppressor of lin-12-like 3 (C. elegans) [Source:MGI Symbol;Acc:MGI:1916941]	5	53264425	53371269	-1	5.35141	6.99995	1.04686	8.98858	10.9537	3.26541	0.667383	1.82699	0.32341	0.0304585	0.352962	0.0873205	6.10099	0.548087	-3.46424	1.75516	0.000511558	0.0102819
ENSMUSG00000020153	Ndufs7	NADH:ubiquinone oxidoreductase core subunit S7 [Source:MGI Symbol;Acc:MGI:1922656]	10	80084955	80092628	1	16.152	30.4858	26.0669	39.6052	31.0253	25.1164	11.4122	10.634	11.5134	6.54857	11.3219	9.92543	28.0753	10.2259	-1.45647	4.26335	0.000516853	0.0103447
ENSMUSG00000028521	Slc35d1	solute carrier family 35 (UDP-glucuronic acid/UDP-N-acetylgalactosamine dual transporter), member D1 [Source:MGI Symbol;Acc:MGI:2140361]	4	103027846	103072361	-1	22.4319	39.9062	78.8287	17.0204	22.1216	60.7638	6.77394	16.0915	19.383	14.4982	13.2768	4.88995	40.1788	12.4856	-1.68544	4.72174	0.000517235	0.0103447
ENSMUSG00000006782	Cnp	2',3'-cyclic nucleotide 3' phosphodiesterase [Source:MGI Symbol;Acc:MGI:88437]	11	100465730	100482555	1	139.283	251.475	231.042	148.853	194.811	115.051	123.633	108.026	98.2089	74.8974	87.8876	49.8891	180.086	90.4237	-0.99369	7.08009	0.000523699	0.0104326
ENSMUSG00000026578	Ccdc181	coiled-coil domain containing 181 [Source:MGI Symbol;Acc:MGI:1922145]	1	164103154	164115416	1	130.877	213.139	99.8445	117.154	47.5782	103.514	52.2894	54.4114	79.4942	37.8903	57.3428	41.1862	118.684	53.7691	-1.14172	6.4309	0.000523978	0.0104326
ENSMUSG00000027560	Dok5	docking protein 5 [Source:MGI Symbol;Acc:MGI:1924079]	2	170573727	170721689	1	0.342099	1.04672	0.392573	0.453206	40.4492	0.761929	0.533906	0.398189	0.0215607	0.0304585	0	0	7.24095	0.164019	-5.4397	1.90975	0.000525532	0.0104326
ENSMUSG00000034247	Plekhm1	pleckstrin homology domain containing, family M (with RUN domain) member 1 [Source:MGI Symbol;Acc:MGI:2443207]	11	103255101	103303513	-1	28.6142	49.7193	80.5037	41.4935	30.7193	66.1246	18.5532	30.1453	11.9446	14.8942	26.3636	11.7883	49.5291	18.9482	-1.38596	5.09985	0.000527233	0.0104353
ENSMUSG00000020901	Pik3r5	phosphoinositide-3-kinase regulatory subunit 5 [Source:MGI Symbol;Acc:MGI:2443588]	11	68322947	68388675	1	10.0919	47.6258	5.5222	9.21519	1.92761	4.13619	2.80301	0	0	0.182751	0.84168	0.0291068	13.0865	0.642758	-4.34488	2.78514	0.000530949	0.0104933
ENSMUSG00000024857	Cabp2	calcium binding protein 2 [Source:MGI Symbol;Acc:MGI:1352749]	19	4131578	4137340	1	20.9169	27.869	35.3839	30.9439	25.885	16.6808	0.133477	6.37103	4.46306	0.304585	9.99155	6.05422	26.2799	4.55299	-2.52735	3.95137	0.000532854	0.0105154
ENSMUSG00000035109	Shc4	SHC (Src homology 2 domain containing) family, member 4 [Source:MGI Symbol;Acc:MGI:2655364]	2	125469367	125566068	-1	21.0635	26.2334	13.5307	14.5781	21.2343	28.8172	6.94078	4.54404	10.5647	6.00032	6.32617	4.71531	20.9096	6.51523	-1.68104	3.78288	0.000543408	0.0106607
ENSMUSG00000038555	Reep2	receptor accessory protein 2 [Source:MGI Symbol;Acc:MGI:2385070]	18	34973642	34980516	1	10.7028	46.9716	13.7662	37.6413	1.13209	45.7702	0.166846	7.19083	5.45485	3.2286	5.26729	3.23086	25.9974	4.08988	-2.6659	3.91561	0.000552198	0.0107856
ENSMUSG00000096472	Cdkn2d	cyclin dependent kinase inhibitor 2D [Source:MGI Symbol;Acc:MGI:105387]	9	21199706	21202703	-1	130.853	302.568	178.804	163.633	238.717	119.623	86.9934	76.7334	123.823	78.3392	99.291	115.962	189.033	96.8569	-0.964358	7.15983	0.000552007	0.0107856
ENSMUSG00000057666	Gapdh	glyceraldehyde-3-phosphate dehydrogenase [Source:MGI Symbol;Acc:MGI:95640]	6	125138678	125143430	-1	778.423	1564.26	1388.19	869.425	1197.2	985.446	758.948	662.845	503.097	646.786	508.239	764.898	1130.49	640.802	-0.818965	9.79067	0.00055961	0.0108985
ENSMUSG00000000782	Tcf7	transcription factor 7, T cell specific [Source:MGI Symbol;Acc:MGI:98507]	11	52143198	52174158	-1	3.86084	41.8688	4.63236	18.657	36.441	1.25174	0.367061	0.445035	2.60884	1.76659	6.54338	1.42623	17.7853	2.19286	-3.01637	3.32613	0.000560776	0.0109053
ENSMUSG00000039738	Slx4	SLX4 structure-specific endonuclease subunit homolog (S. cerevisiae) [Source:MGI Symbol;Acc:MGI:106299]	16	3796969	3821634	-1	64.1436	67.3827	67.6273	72.0094	85.3043	45.362	25.2271	25.1328	35.9416	43.312	34.1287	10.886	66.9715	29.1047	-1.20211	5.58774	0.000568589	0.0110276
ENSMUSG00000043091	Tuba1c	tubulin, alpha 1C [Source:MGI Symbol;Acc:MGI:1095409]	15	98927772	98935991	1	19.353	22.7662	8.58427	10.8014	3.21268	13.9052	6.30677	0.796379	0.409653	0.517794	2.22638	1.95016	13.1038	2.03452	-2.68719	2.9291	0.000568712	0.0110276
ENSMUSG00000034751	Mast4	microtubule associated serine/threonine kinase family member 4 [Source:MGI Symbol;Acc:MGI:1918885]	13	102868994	103471005	-1	101.115	192.858	107.879	82.6849	177.891	197.448	36.0053	71.7443	62.5691	90.8576	66.3569	86.6801	143.313	69.0356	-1.05349	6.731	0.000584164	0.0112944
ENSMUSG00000063297	Luzp2	leucine zipper protein 2 [Source:MGI Symbol;Acc:MGI:1889615]	7	54485246	54918633	1	4.64278	1.04672	17.4303	1.78765	15.4515	3.34705	0.0333691	0.655841	0.301849	0.0304585	1.60191	0	7.28432	0.437237	-4.04426	1.97082	0.000597974	0.0114949
ENSMUSG00000021792	Prxl2a	peroxiredoxin like 2A [Source:MGI Symbol;Acc:MGI:1917814]	14	40715697	40735745	-1	446.122	549.005	271.19	319.007	297.31	389.264	177.49	149.579	312.457	178.609	208.546	210.18	378.65	206.144	-0.877049	8.19204	0.000607804	0.0116503
ENSMUSG00000056724	Nbeal2	neurobeachin-like 2 [Source:MGI Symbol;Acc:MGI:2448554]	9	110453857	110483229	-1	13.0731	63.1958	85.2407	18.9088	23.1619	46.5049	7.94186	11.3601	23.0484	6.00032	18.2183	6.86921	41.6809	12.2397	-1.76668	4.75546	0.000611056	0.0116959
ENSMUSG00000037126	Psd	pleckstrin and Sec7 domain containing [Source:MGI Symbol;Acc:MGI:1920978]	19	46300526	46315595	-1	0.464278	0.457941	1.30858	0.856056	12.1776	3.21099	0.0667383	0.210806	0.064682	0.152292	0.678774	0.116427	3.07924	0.214953	-3.81827	0.76875	0.000630565	0.0120348
ENSMUSG00000034854	Mfsd12	major facilitator superfamily domain containing 12 [Source:MGI Symbol;Acc:MGI:3604804]	10	81193325	81202059	1	10.7517	23.4204	10.5995	8.13253	17.7768	1.3878	0.0333691	0.281075	3.75156	1.73613	1.87342	1.01874	12.0115	1.44905	-3.04528	2.76019	0.000631928	0.0120436
ENSMUSG00000029003	Mad2l2	MAD2 mitotic arrest deficient-like 2 [Source:MGI Symbol;Acc:MGI:1919140]	4	148214841	148230156	1	35.1874	130.578	222.798	62.1396	54.5849	37.8788	33.269	61.7662	13.497	24.58	27.2596	11.9047	90.5279	28.7127	-1.65636	5.89897	0.000651162	0.0123573
ENSMUSG00000062785	Kcnc3	potassium voltage gated channel, Shaw-related subfamily, member 3 [Source:MGI Symbol;Acc:MGI:96669]	7	44240088	44254178	1	4.03188	81.3826	14.2373	38.5477	14.1052	18.7489	7.47469	10.9619	6.16635	6.18307	6.59768	4.19138	28.5089	6.92918	-2.03866	4.15043	0.000650994	0.0123573
ENSMUSG00000049800	Sertad2	SERTA domain containing 2 [Source:MGI Symbol;Acc:MGI:1931026]	11	20493253	20603021	1	52.7322	78.5041	120.546	48.3923	171.955	70.0703	35.2712	43.2855	50.797	46.236	25.006	38.7703	90.3666	39.8943	-1.17946	6.02647	0.000654376	0.0124007
ENSMUSG00000003039	Fam32a	family with sequence similarity 32, member A [Source:MGI Symbol;Acc:MGI:1915172]	8	72973574	72978262	1	204.942	148.831	189.456	190.85	177.707	188.36	119.195	102.405	78.0497	68.3488	105.862	138.49	183.358	102.058	-0.845413	7.15749	0.000663912	0.0124752
ENSMUSG00000031397	Tktl1	transketolase-like 1 [Source:MGI Symbol;Acc:MGI:1933244]	X	73220865	73252106	1	0.317664	0.457941	26.9305	0.553918	0.305969	0.435388	0	0.374766	0	0	0	0	4.83357	0.0624611	-6.17045	1.32734	0.000662122	0.0124752
ENSMUSG00000049532	Sall2	spalt like transcription factor 2 [Source:MGI Symbol;Acc:MGI:1354373]	14	52548629	52566219	-1	107.15	85.1115	71.1604	109.172	351.834	148.304	84.0902	47.2908	95.4707	18.9147	38.3371	38.4501	145.455	53.759	-1.43595	6.63899	0.000661304	0.0124752
ENSMUSG00000095105	Edaradd	EDAR (ectodysplasin-A receptor)-associated death domain [Source:MGI Symbol;Acc:MGI:1931001]	13	12487513	12535319	-1	14.7836	19.3643	11.7249	26.5629	27.9044	123.596	0	8.29171	0.0862427	3.28952	0.27151	8.17902	37.3226	3.353	-3.47503	4.3501	0.000662204	0.0124752
ENSMUSG00000070565	Rasal2	RAS protein activator like 2 [Source:MGI Symbol;Acc:MGI:2443881]	1	156962752	157240165	-1	118.146	174.475	108.717	119.495	97.849	110.643	23.2583	33.9632	38.3564	88.9083	86.693	59.2033	121.554	55.0638	-1.14222	6.46533	0.000673645	0.0126403
ENSMUSG00000043259	Fam13c	family with sequence similarity 13, member C [Source:MGI Symbol;Acc:MGI:1918971]	10	70276311	70394566	1	4.76495	1.43924	4.03042	7.83039	6.21118	2.34021	0	0.187383	0.064682	0	1.22179	0.0582136	4.43607	0.255345	-4.0979	1.26563	0.000691691	0.0129064
ENSMUSG00000097979	Gm4691	predicted gene 4691 [Source:MGI Symbol;Acc:MGI:3782871]	6	128179113	128180239	-1	0.488713	2.48596	0.83749	0.730165	1.52985	0.353753	0.100107	0.117115	0.194046	0	0	0.116427	1.07099	0.0879492	-3.52683	-0.683619	0.000709731	0.0132061
ENSMUSG00000022453	Naga	N-acetyl galactosaminidase, alpha [Source:MGI Symbol;Acc:MGI:1261422]	15	82213733	82223126	-1	14.6125	71.1116	55.9809	25.6061	34.4828	34.4773	19.9214	14.2411	20.8923	5.84803	6.92349	10.0419	39.3785	12.978	-1.60026	4.71295	0.000712704	0.013243
ENSMUSG00000027674	Pex5l	peroxisomal biogenesis factor 5-like [Source:MGI Symbol;Acc:MGI:1916672]	3	33003557	33197396	-1	4.37398	1.37382	12.6147	2.66888	7.0373	9.19757	0.133477	0.0936916	0.905548	1.55338	0.0543019	0	6.21104	0.456733	-3.75562	1.76257	0.000717794	0.0133184
ENSMUSG00000040136	Abcc8	ATP-binding cassette, sub-family C (CFTR/MRP), member 8 [Source:MGI Symbol;Acc:MGI:1352629]	7	45753947	45829457	-1	15.0524	57.5042	8.27021	15.7867	32.7999	30.586	11.6792	5.12962	10.2413	8.68067	5.756	5.47208	26.6666	7.82648	-1.76716	4.11195	0.000718753	0.0133184
ENSMUSG00000046329	Slc25a23	solute carrier family 25 (mitochondrial carrier; phosphate carrier), member 23 [Source:MGI Symbol;Acc:MGI:1914222]	17	57350711	57366863	-1	304.493	194.167	516.967	364.478	324.175	420.258	267.354	173.259	223.692	165.816	172.952	150.686	354.09	192.293	-0.880934	8.09407	0.000729882	0.0134685
ENSMUSG00000056145	AI504432	expressed sequence AI504432 [Source:MGI Symbol;Acc:MGI:2139742]	3	106946820	106961663	1	0.90412	0.588781	3.5855	0.755343	4.52835	3.59195	0.133477	0.117115	0.452774	0.213209	0.108604	0.436602	2.32567	0.24363	-3.2348	0.42496	0.00073184	0.013486
ENSMUSG00000028629	Exo5	exonuclease 5 [Source:MGI Symbol;Acc:MGI:1920422]	4	120778393	120782214	-1	28.3698	20.7382	47.8678	19.2864	12.9425	30.2595	4.40473	11.9691	1.68173	12.7621	7.92808	6.86921	26.5774	7.60249	-1.80556	4.09978	0.000735609	0.0135368
ENSMUSG00000033177	Tmprss7	transmembrane serine protease 7 [Source:MGI Symbol;Acc:MGI:2686594]	16	45476678	45514021	-1	55.469	6.73827	35.2007	33.1344	57.3999	32.4364	12.0796	18.0825	4.85115	17.6355	8.06383	5.21012	36.7298	10.9871	-1.74151	4.58003	0.000737771	0.0135579
ENSMUSG00000049515	Espnl	espin-like [Source:MGI Symbol;Acc:MGI:2685402]	1	91249797	91276028	1	580.64	405.081	603.097	506.886	451.825	529.731	385.981	344.387	317.891	266.542	272.433	252.473	512.877	306.618	-0.742228	8.67879	0.000743142	0.0136192
ENSMUSG00000044927	H1f10	H1.10 linker histone [Source:MGI Symbol;Acc:MGI:2685307]	6	87957403	87958619	-1	1.27065	24.7942	13.1643	2.01425	2.08059	4.76206	0.567275	0.421612	0.776184	0.639628	0.678774	2.5614	8.01434	0.940812	-3.08413	2.17397	0.000747788	0.0136856
ENSMUSG00000109336	Samd4b	sterile alpha motif domain containing 4B [Source:MGI Symbol;Acc:MGI:2448542]	7	28098947	28297569	-1	73.2337	176.242	139.023	118.941	114.677	108.847	33.2023	73.384	61.9007	53.3633	81.6429	65.1702	121.827	61.4439	-0.987037	6.51866	0.00075272	0.013757
ENSMUSG00000097245	Gm5421	predicted gene 5421 [Source:MGI Symbol;Acc:MGI:3645718]	10	22219338	22221691	1	0.659763	2.42054	0.68046	0.780521	0.795521	1.03405	0.0333691	0.0936916	0.107803	0.0913754	0.027151	0.320175	1.06181	0.112261	-3.1903	-0.663843	0.000764397	0.0139291
ENSMUSG00000021573	Tppp	tubulin polymerization promoting protein [Source:MGI Symbol;Acc:MGI:1920198]	13	74157526	74183872	1	39.8057	70.392	16.017	45.094	54.1872	59.4033	7.50806	4.82512	5.82138	40.2661	8.36249	16.9402	47.4832	13.9539	-1.76666	4.94336	0.000772257	0.0140181
ENSMUSG00000014846	Tppp3	tubulin polymerization-promoting protein family member 3 [Source:MGI Symbol;Acc:MGI:1915221]	8	106194125	106198158	-1	8.96789	81.6442	2.95738	2.59335	28.7305	14.1773	0.0333691	1.21799	0.797745	8.34562	0.027151	0.756777	23.1785	1.86311	-3.63454	3.64957	0.000797847	0.0143849
ENSMUSG00000021090	Lrrc9	leucine rich repeat containing 9 [Source:MGI Symbol;Acc:MGI:1925507]	12	72488640	72577524	1	45.6703	32.2521	24.4181	59.3952	63.7946	37.4162	27.4628	10.5872	18.9734	6.21353	19.956	15.8341	43.8244	16.5045	-1.40903	4.91744	0.000811511	0.0145332
ENSMUSG00000071719	Tmem28	transmembrane protein 28 [Source:MGI Symbol;Acc:MGI:3648377]	X	98864627	98892396	1	35.2362	40.953	84.9005	23.7933	8.68953	36.8719	10.0441	7.37821	9.83167	11.5438	25.1418	4.54066	38.4074	11.4134	-1.75037	4.6418	0.000810538	0.0145332
ENSMUSG00000107944	Gm44280	predicted gene, 44280 [Source:MGI Symbol;Acc:MGI:5690672]	6	113393433	113396543	1	0.366535	0.523361	10.678	1.40997	5.38506	2.91166	0	0	0.0215607	0.761462	0.0814529	0.116427	3.54576	0.163484	-4.42126	0.93631	0.000826579	0.0147635
ENSMUSG00000030035	Wbp1	WW domain binding protein 1 [Source:MGI Symbol;Acc:MGI:104710]	6	83096025	83098540	-1	210.684	509.23	376.033	204.824	490.622	301.506	161.473	169.09	276.3	160.973	152.996	175.048	348.817	182.647	-0.933224	8.05411	0.000835222	0.0148979
ENSMUSG00000045312	Lhfpl2	lipoma HMGIC fusion partner-like 2 [Source:MGI Symbol;Acc:MGI:2145236]	13	94194304	94331917	1	91.3894	122.663	207.881	87.6954	125.111	130.616	32.1679	52.5844	40.7928	90.218	54.7363	92.8508	127.559	60.5584	-1.07479	6.55633	0.000840457	0.0149713
ENSMUSG00000064363	mt-Nd4	mitochondrially encoded NADH dehydrogenase 4 [Source:MGI Symbol;Acc:MGI:102498]	MT	10167	11544	1	4753.05	5669.43	2647.02	3672.96	3437.17	2781.72	2481.93	2138.6	1415.7	2572.28	1969.31	2447.48	3826.89	2170.88	-0.817882	11.5502	0.000843311	0.0150022
ENSMUSG00000003279	Dlgap1	DLG associated protein 1 [Source:MGI Symbol;Acc:MGI:1346065]	17	70276068	71128408	1	36.6046	37.9436	45.8002	45.4213	25.8544	53.1446	13.6146	4.82512	7.0719	6.51811	5.34874	37.7516	40.7948	12.5217	-1.70416	4.73944	0.000844589	0.0150049
ENSMUSG00000026765	Lypd6b	LY6/PLAUR domain containing 6B [Source:MGI Symbol;Acc:MGI:1919147]	2	49677700	49838861	1	25.1932	0.785041	8.95067	0.755343	1.59104	0.870776	0.467168	1.14772	0.258728	0	0.027151	0.0291068	6.35767	0.321646	-4.2866	1.76649	0.000861692	0.0152077
ENSMUSG00000026961	Lrrc26	leucine rich repeat containing 26 [Source:MGI Symbol;Acc:MGI:2385129]	2	25179927	25181192	1	2.59018	56.4575	14.0279	0.302137	20.1634	0.272118	0	0.0702687	0.0431214	0.761462	0.923132	2.9689	15.6355	0.79448	-4.29302	3.04305	0.000868092	0.0152803
ENSMUSG00000035835	Plppr3	phospholipid phosphatase related 3 [Source:MGI Symbol;Acc:MGI:2388640]	10	79696309	79710468	-1	36.0182	119.195	155.904	62.2151	55.6864	87.5946	23.2583	18.2933	23.7599	26.8339	40.3192	70.0601	86.1023	33.7541	-1.3508	5.9064	0.000877034	0.0153463
ENSMUSG00000052133	Sema5b	sema domain, seven thrombospondin repeats (type 1 and type 1-like), transmembrane domain (TM) and short cytoplasmic domain, (semaphorin) 5B [Source:MGI Symbol;Acc:MGI:107555]	16	35361515	35485102	1	900.821	836.854	1929.34	1352.19	1058.87	1214.16	955.258	623.237	616.786	549.41	707.88	676.355	1215.37	688.154	-0.82063	9.89455	0.000877588	0.0153463
ENSMUSG00000033685	Ucp2	uncoupling protein 2 (mitochondrial, proton carrier) [Source:MGI Symbol;Acc:MGI:109354]	7	100142544	100151227	1	389.529	849.61	719.351	519.852	987.119	549.922	546.753	361.228	289.581	321.52	353.261	327.481	669.231	366.637	-0.868118	9.01677	0.000886041	0.0154281
ENSMUSG00000039244	E130309D02Rik	RIKEN cDNA E130309D02 gene [Source:MGI Symbol;Acc:MGI:2442621]	5	143286950	143301115	-1	30.1047	76.934	123.163	19.9159	78.267	25.3069	17.3186	20.9401	29.0854	20.2549	24.8974	6.60725	58.9486	19.8506	-1.56972	5.302	0.000888449	0.0154281
ENSMUSG00000040767	Snrnp25	small nuclear ribonucleoprotein 25 (U11/U12) [Source:MGI Symbol;Acc:MGI:1925622]	11	32155415	32158984	1	37.7042	41.0838	25.936	26.4874	43.4477	24.1912	14.0484	6.90976	11.6859	8.28471	24.1372	5.50119	33.1417	11.7612	-1.49412	4.49209	0.000885338	0.0154281
ENSMUSG00000067629	Syngap1	synaptic Ras GTPase activating protein 1 homolog (rat) [Source:MGI Symbol;Acc:MGI:3039785]	17	27160227	27191408	1	63.9481	306.558	176.213	139.789	137.992	181.666	40.9439	82.5189	87.6873	63.2318	119.22	68.0226	167.694	76.9374	-1.12365	6.93505	0.000888311	0.0154281
ENSMUSG00000040945	Rcc2	regulator of chromosome condensation 2 [Source:MGI Symbol;Acc:MGI:1919784]	4	140427852	140450531	1	168.264	295.568	80.0064	160.586	101.245	201.83	30.5661	95.7294	98.8341	80.8977	52.0755	94.6554	167.917	75.4597	-1.15358	6.92764	0.000896471	0.0155132
ENSMUSG00000004446	Bid	BH3 interacting domain death agonist [Source:MGI Symbol;Acc:MGI:108093]	6	120868891	120893814	-1	5.37585	24.7288	0.104686	0.327315	32.8305	0.299329	0	0.538727	0.0215607	0	0	1.07695	10.6111	0.272873	-5.26183	2.45396	0.000912154	0.0156659
ENSMUSG00000025509	Pnpla2	patatin-like phospholipase domain containing 2 [Source:MGI Symbol;Acc:MGI:1914103]	7	141035111	141040656	1	40.3922	254.549	23.1618	25.6817	23.1925	49.8247	21.6899	24.1724	21.1079	20.2549	22.3995	11.6136	69.4671	20.2064	-1.78038	5.4877	0.000916158	0.0156659
ENSMUSG00000027603	Ggt7	gamma-glutamyltransferase 7 [Source:MGI Symbol;Acc:MGI:1913385]	2	155332299	155360157	-1	0.781941	0.26168	12.7717	1.68693	5.66043	0.0816353	0.200215	0.234229	0.237167	0.365502	0.244359	0	3.54072	0.213579	-4.02986	0.953933	0.000917351	0.0156659
ENSMUSG00000030733	Sh2b1	SH2B adaptor protein 1 [Source:MGI Symbol;Acc:MGI:1201407]	7	126066166	126074596	-1	28.101	88.3825	15.4412	22.2071	44.7633	41.7973	17.5522	5.64492	15.9765	7.34049	6.78774	23.0817	40.1154	12.7306	-1.6549	4.72615	0.000912385	0.0156659
ENSMUSG00000050390	C77080	expressed sequence C77080 [Source:MGI Symbol;Acc:MGI:2140651]	4	129113371	129155197	-1	184.587	336.717	403.539	277.035	242.511	194.319	160.706	144.332	154.116	177.878	128.777	160.379	273.118	154.364	-0.8231	7.74008	0.000914993	0.0156659
ENSMUSG00000110661	Gm31805	predicted gene, 31805 [Source:MGI Symbol;Acc:MGI:5590964]	8	96555226	96560303	-1	3.8364	28.9157	1.93669	2.16532	3.67163	0.108847	0	0	0	1.09651	0.027151	0.174641	6.77243	0.216383	-4.95129	1.81412	0.000914752	0.0156659
ENSMUSG00000079357	Gm11100	predicted gene 11100 [Source:MGI Symbol;Acc:MGI:3779338]	14	8518631	8551429	-1	2.468	1.6355	0.157029	0.276959	1.56044	38.94	0	0.0702687	0	0	0	0.873205	7.50633	0.157246	-5.55009	1.96001	0.000928216	0.0157849
ENSMUSG00000000120	Ngfr	nerve growth factor receptor (TNFR superfamily, member 16) [Source:MGI Symbol;Acc:MGI:97323]	11	95459644	95478561	-1	2.29695	5.49529	22.3243	15.132	44.5186	67.7301	3.50376	5.41069	0.301849	0.152292	3.66538	8.84847	26.2495	3.64707	-2.84673	3.90753	0.000936402	0.0158574
ENSMUSG00000018654	Ikzf1	IKAROS family zinc finger 1 [Source:MGI Symbol;Acc:MGI:1342540]	11	11635003	11722926	1	2.07703	213.269	18.1107	15.8622	29.4649	13.7419	2.86975	4.56747	13.7126	3.9596	2.47074	18.6284	48.7544	7.70142	-2.66075	4.8203	0.000938778	0.0158574
ENSMUSG00000026207	Speg	SPEG complex locus [Source:MGI Symbol;Acc:MGI:109282]	1	75351941	75408964	1	9.35886	28.7194	2.09372	13.9739	43.1111	6.83015	0.934336	2.15491	5.13144	3.19814	6.62483	1.13517	17.3478	3.19647	-2.4374	3.36721	0.000936732	0.0158574
ENSMUSG00000031786	Drc7	dynein regulatory complex subunit 7 [Source:MGI Symbol;Acc:MGI:2685616]	8	95781731	95804769	1	21.9921	13.9999	23.8423	12.438	17.4709	23.9463	6.13992	4.708	6.10167	6.3049	7.92808	6.37439	18.9482	6.2595	-1.59793	3.66219	0.000943201	0.0159106
ENSMUSG00000004460	Dnajb11	DnaJ heat shock protein family (Hsp40) member B11 [Source:MGI Symbol;Acc:MGI:1915088]	16	22676595	22698384	1	162.155	93.747	136.982	182.164	142.062	157.964	48.9525	76.1244	117.182	72.4607	58.7818	90.9588	145.846	77.4101	-0.913895	6.8033	0.000954901	0.0160471
ENSMUSG00000019849	Prep	prolyl endopeptidase [Source:MGI Symbol;Acc:MGI:1270863]	10	44943299	45043294	1	52.9765	118.541	44.3084	51.1116	92.7699	40.1101	28.4639	25.5075	45.9674	26.4684	30.1376	16.358	66.6363	28.8171	-1.20847	5.57821	0.000954431	0.0160471
ENSMUSG00000035877	Zhx3	zinc fingers and homeoboxes 3 [Source:MGI Symbol;Acc:MGI:2444772]	2	160590628	160714918	-1	134.054	168.391	98.1171	91.9001	111.067	139.46	65.2033	92.4502	59.1194	76.6031	55.7952	54.0514	123.832	67.2038	-0.881434	6.57849	0.000960378	0.0161189
ENSMUSG00000024042	Sik1	salt inducible kinase 1 [Source:MGI Symbol;Acc:MGI:104754]	17	32063224	32074778	-1	14.7103	24.3363	34.782	18.5311	37.8484	36.7359	9.67705	10.798	4.57086	8.49792	17.268	3.55103	27.824	9.06047	-1.61843	4.20919	0.000963249	0.0161468
ENSMUSG00000026872	Zeb2	zinc finger E-box binding homeobox 2 [Source:MGI Symbol;Acc:MGI:1344407]	2	44873644	45007407	-1	0.56202	1.17756	1.02069	3.55011	0.581342	26.7764	0.133477	0.117115	0.689942	0.182751	1.05889	0.291068	5.61135	0.412207	-3.75345	1.61879	0.000968289	0.0161888
ENSMUSG00000027663	Zmat3	zinc finger matrin type 3 [Source:MGI Symbol;Acc:MGI:1195270]	3	32388941	32420163	-1	518.427	408.941	693.834	488.128	650.552	583.23	459.894	309.604	367.049	219.301	285.248	298.112	557.185	323.201	-0.785776	8.78218	0.000968075	0.0161888
ENSMUSG00000033060	Lmo7	LIM domain only 7 [Source:MGI Symbol;Acc:MGI:1353586]	14	101967393	102172146	1	506.405	977.441	565.07	547.448	578.619	582.604	280.601	339.702	491.411	394.833	359.56	317.555	626.264	363.944	-0.782918	8.95174	0.000970602	0.0161888
ENSMUSG00000047935	Sox1ot	Sox1 overlapping transcript [Source:MGI Symbol;Acc:MGI:3645522]	8	12435771	12486768	1	0.244357	28.3269	0.104686	1.08266	2.66193	7.10227	0.133477	0.843224	0.0215607	0.365502	0.217208	0.756777	6.58713	0.389625	-4.06381	1.81185	0.000976159	0.0162186
ENSMUSG00000040721	Zfhx2	zinc finger homeobox 2 [Source:MGI Symbol;Acc:MGI:2686934]	14	55297719	55329781	-1	21.5767	131.56	155.459	62.4165	48.7103	74.1792	62.4337	26.0931	27.5545	28.1741	14.7701	11.0897	82.3169	28.3525	-1.53756	5.7914	0.000982637	0.0162879
ENSMUSG00000022861	Dgkg	diacylglycerol kinase, gamma [Source:MGI Symbol;Acc:MGI:105060]	16	22287211	22475971	-1	45.1327	34.2801	62.8641	154.518	180.675	65.2538	30.3659	31.8083	29.6675	47.4848	51.8312	26.3417	90.4539	36.2499	-1.31939	5.98664	0.000987324	0.0163069
ENSMUSG00000021647	Cartpt	CART prepropeptide [Source:MGI Symbol;Acc:MGI:1351330]	13	100034997	100037599	-1	0.855248	1.89718	2.87887	2.94584	28.0268	2.96608	0	0.491881	0	0.0304585	0	1.07695	6.595	0.266549	-4.61071	1.80157	0.000998393	0.0164673
ENSMUSG00000071547	Nt5dc2	5'-nucleotidase domain containing 2 [Source:MGI Symbol;Acc:MGI:1917271]	14	30853010	30861081	1	24.6556	54.037	47.0303	27.1672	43.1723	42.4503	7.50806	8.61963	1.48769	2.19301	16.182	27.8552	39.7521	10.6409	-1.90106	4.65804	0.00101209	0.0165705
ENSMUSG00000111761	9230112J17Rik	RIKEN cDNA 9230112J17 gene [Source:MGI Symbol;Acc:MGI:1924999]	9	60431250	60453165	-1	13.1464	3.271	8.84598	14.8299	16.4918	0.843564	2.36921	0	0	0.213209	0.434415	0	9.57143	0.502806	-4.24914	2.3491	0.00101172	0.0165705
ENSMUSG00000098404	Mrip-ps	Mom radiation induced polyposis, pseudogene [Source:MGI Symbol;Acc:MGI:3645947]	7	15022176	15023115	-1	0.219921	1.76634	1.38709	1.0323	5.14029	2.44906	0.367061	0.187383	0.237167	0.121834	0.217208	0	1.99917	0.188442	-3.38372	0.196432	0.00102859	0.01682
ENSMUSG00000039474	Wfs1	wolframin ER transmembrane glycoprotein [Source:MGI Symbol;Acc:MGI:1328355]	5	37123448	37146549	-1	65.3654	221.251	86.9157	47.9391	134.902	93.4996	16.4176	46.2134	62.9787	33.5043	26.9609	72.5051	108.312	43.0967	-1.3289	6.2432	0.0010312	0.0168347
ENSMUSG00000021986	Amer2	APC membrane recruitment 2 [Source:MGI Symbol;Acc:MGI:1919375]	14	60610708	60625646	1	7.45288	7.85041	8.06084	12.3373	4.40596	7.59208	0.533906	0.281075	0.064682	0.39596	1.73766	3.31818	7.94991	1.05524	-2.91096	2.18779	0.00105688	0.0171566
ENSMUSG00000045039	Megf8	multiple EGF-like-domains 8 [Source:MGI Symbol;Acc:MGI:2446294]	7	25016589	25065342	1	76.0194	403.38	57.4989	35.8284	66.4566	59.9747	9.74379	38.3667	58.9038	13.3104	51.0709	28.3209	116.526	33.2861	-1.80687	6.2277	0.00105579	0.0171566
ENSMUSG00000002032	Tmem25	transmembrane protein 25 [Source:MGI Symbol;Acc:MGI:1918937]	9	44705066	44710604	-1	8.33256	20.7382	9.42176	8.7368	8.26117	9.06151	1.06781	2.7639	2.15607	3.56364	0.27151	0.0582136	10.7587	1.64686	-2.70338	2.64348	0.00106892	0.017289
ENSMUSG00000032009	Sesn3	sestrin 3 [Source:MGI Symbol;Acc:MGI:1922997]	9	14186363	14244397	1	118.831	68.8873	147.895	110.582	153.138	196.033	61.8998	84.0179	40.4694	59.9423	81.2357	80.4513	132.561	68.0027	-0.963237	6.64875	0.00107429	0.0173456
ENSMUSG00000033767	Tmem131l	transmembrane 131 like [Source:MGI Symbol;Acc:MGI:2443399]	3	83804962	83947482	-1	6.79312	11.3831	24.1563	9.51733	110.669	14.0685	0.233584	10.5872	6.74849	0.152292	2.30783	4.19138	29.4312	4.03679	-2.86388	4.06952	0.00107927	0.0173456
ENSMUSG00000053646	Plxnb1	plexin B1 [Source:MGI Symbol;Acc:MGI:2154238]	9	108924457	108948985	1	129.314	90.9993	43.5495	81.5519	237.891	106.561	51.1883	80.2469	62.2672	40.9362	30.3005	31.2316	114.978	49.3618	-1.21975	6.36151	0.00107973	0.0173456
ENSMUSG00000022521	Crebbp	CREB binding protein [Source:MGI Symbol;Acc:MGI:1098280]	16	3899192	4031861	-1	316.32	789.62	503.227	371.427	428.694	512.914	272.559	228.982	256.335	259.171	334.12	314.907	487.034	277.679	-0.810466	8.57897	0.00108719	0.0174159
ENSMUSG00000110126	Gm9347	predicted gene 9347 [Source:MGI Symbol;Acc:MGI:3648409]	7	136412638	136414244	1	2.93228	0.523361	5.02494	0.93159	4.0082	1.36059	0.634014	0.304498	0.064682	0.274126	0.0814529	0.261961	2.46349	0.270122	-3.18397	0.511457	0.00109264	0.0174613
ENSMUSG00000006469	Slc34a3	solute carrier family 34 (sodium phosphate), member 3 [Source:MGI Symbol;Acc:MGI:2159410]	2	25118910	25124376	-1	1.3684	11.1868	0.104686	1.56104	10.3418	0.408176	0	0.702687	0.0215607	0.0304585	0	0	4.16182	0.125784	-4.9907	1.12382	0.00111864	0.0177284
ENSMUSG00000068876	Cgn	cingulin [Source:MGI Symbol;Acc:MGI:1927237]	3	94667376	94693826	-1	9.99419	34.7381	9.60496	14.3767	13.2179	5.60562	1.90204	0.796379	5.97231	5.9394	1.87342	2.32855	14.5896	3.13535	-2.21519	3.15462	0.00112288	0.0177745
ENSMUSG00000052296	Ppp6r1	protein phosphatase 6, regulatory subunit 1 [Source:MGI Symbol;Acc:MGI:2442163]	7	4634494	4662018	-1	32.0596	200.316	50.5896	72.0597	57.614	64.9817	33.269	25.7886	24.2126	45.5963	13.0053	40.9824	79.6035	30.4757	-1.38449	5.78353	0.00113047	0.0178734
ENSMUSG00000061887	Ssbp3	single-stranded DNA binding protein 3 [Source:MGI Symbol;Acc:MGI:1919725]	4	106767898	106906891	1	96.7408	218.634	114.422	77.4479	129.211	154.889	46.3497	86.5008	68.412	76.6031	69.3164	64.2679	131.891	68.575	-0.943062	6.64794	0.00114266	0.0180449
ENSMUSG00000007050	Lsm2	LSM2 homolog, U6 small nuclear RNA and mRNA degradation associated [Source:MGI Symbol;Acc:MGI:90676]	17	35200838	35204867	1	20.135	97.1488	23.8946	40.8137	22.4888	44.7633	23.959	20.214	11.8153	10.295	6.13612	2.82336	41.5407	12.5405	-1.72695	4.75939	0.00114647	0.0180836
ENSMUSG00000047721	Bola2	bolA-like 2 (E. coli) [Source:MGI Symbol;Acc:MGI:1913412]	7	126294573	126298970	1	55.7133	220.858	25.5173	30.541	65.3551	23.266	27.4294	25.1328	26.0022	11.0869	8.14529	31.1443	70.2085	21.4901	-1.70701	5.52001	0.00115802	0.0182442
ENSMUSG00000024181	Mrpl28	mitochondrial ribosomal protein L28 [Source:MGI Symbol;Acc:MGI:1915861]	17	26342474	26345587	1	11.0449	86.6162	20.3353	25.2788	53.4529	8.3268	1.10118	10.025	12.3974	11.2392	9.74719	6.98564	34.1758	8.5826	-1.9917	4.42092	0.00116956	0.0184044
ENSMUSG00000033983	Coil	coilin [Source:MGI Symbol;Acc:MGI:104842]	11	88861078	88882439	1	17.3738	72.4854	42.4241	24.9767	46.4462	24.8715	8.34229	14.3348	8.3871	10.1122	15.8562	25.2647	38.0963	13.7162	-1.47272	4.69786	0.00118834	0.018656
ENSMUSG00000038267	Slc22a23	solute carrier family 22, member 23 [Source:MGI Symbol;Acc:MGI:1920352]	13	34363141	34529165	-1	184.294	368.511	392.024	185.084	143.775	138.834	97.9384	143.325	128.372	128.961	104.423	124.024	235.42	121.174	-0.957938	7.47856	0.00120365	0.01883
ENSMUSG00000038256	Bcl9	B cell CLL/lymphoma 9 [Source:MGI Symbol;Acc:MGI:1924828]	3	97110978	97205233	-1	66.2207	96.1675	115.259	139.436	75.9416	99.8399	56.6608	23.7977	42.3667	39.1696	57.913	72.8544	98.8109	48.7937	-1.0181	6.20666	0.00121052	0.0189152
ENSMUSG00000026587	Astn1	astrotactin 1 [Source:MGI Symbol;Acc:MGI:1098567]	1	158189843	158519351	1	56.3975	6.14949	12.7979	25.7068	39.7148	16.4359	0.567275	8.57278	0.150925	12.4271	2.00917	1.60088	26.2004	4.22135	-2.63324	3.93268	0.00122328	0.0190923
ENSMUSG00000038895	Zfp653	zinc finger protein 653 [Source:MGI Symbol;Acc:MGI:2442362]	9	21966707	21982672	-1	0.659763	22.112	3.82105	4.68313	2.57014	1.98646	0.0333691	1.26484	0.797745	0.852837	0.217208	0.465709	5.97209	0.605284	-3.28805	1.73056	0.00122701	0.0191281
ENSMUSG00000021144	Mta1	metastasis associated 1 [Source:MGI Symbol;Acc:MGI:2150037]	12	113061898	113100826	1	37.3621	90.0834	20.3353	25.8579	74.8707	37.8243	13.6813	20.4248	19.8143	23.2094	20.3904	4.94816	47.7223	17.078	-1.48151	5.02004	0.00123585	0.0192436
ENSMUSG00000003518	Dusp3	dual specificity phosphatase 3 (vaccinia virus phosphatase VH1-related) [Source:MGI Symbol;Acc:MGI:1919599]	11	101861969	101877839	-1	22.8229	50.308	36.9281	27.7966	15.7268	11.8643	15.55	6.27734	8.96924	2.10163	8.33534	0.814991	27.5745	7.00809	-1.97533	4.11593	0.00125361	0.0194069
ENSMUSG00000034993	Vat1	vesicle amine transport 1 [Source:MGI Symbol;Acc:MGI:1349450]	11	101349571	101357056	-1	1.19735	14.9158	0.261715	4.2551	7.89401	17.9598	0	0	1.40144	0.243668	1.11319	0.116427	7.74728	0.479121	-3.99981	2.05548	0.00126699	0.0195914
ENSMUSG00000020135	Apc2	APC regulator of WNT signaling pathway 2 [Source:MGI Symbol;Acc:MGI:1346052]	10	80131811	80154097	1	8.87015	105.719	3.14059	3.90261	39.1335	14.3134	1.3014	11.407	6.48976	0.365502	3.71968	3.60925	29.1798	4.48209	-2.69976	4.07566	0.00127221	0.0196493
ENSMUSG00000011154	Cfap161	cilia and flagella associated protein 161 [Source:MGI Symbol;Acc:MGI:1922806]	7	83423309	83444088	-1	48.2849	17.7943	19.2884	42.7021	8.84252	38.3141	6.54035	15.4357	3.57907	9.95992	3.66538	13.7384	29.2044	8.81981	-1.72742	4.25322	0.00127809	0.0196947
ENSMUSG00000028843	Sh3bgrl3	SH3 domain binding glutamic acid-rich protein-like 3 [Source:MGI Symbol;Acc:MGI:1920973]	4	133854717	133856100	-1	51.9258	113.308	82.074	59.2189	90.5975	49.1172	39.8761	39.0694	30.1418	25.5547	34.5903	49.4525	74.3735	36.4475	-1.02845	5.79341	0.00127688	0.0196947
ENSMUSG00000057342	Sphk2	sphingosine kinase 2 [Source:MGI Symbol;Acc:MGI:1861380]	7	45358891	45367426	-1	61.2358	53.3174	72.9663	39.4289	34.4522	80.7101	29.3648	33.6821	25.3338	31.7073	22.671	15.5722	57.0184	26.3885	-1.11149	5.38401	0.00128154	0.0197251
ENSMUSG00000022377	Asap1	ArfGAP with SH3 domain, ankyrin repeat and PH domain1 [Source:MGI Symbol;Acc:MGI:1342335]	15	63958706	64254768	-1	212.395	199.4	191.288	152.479	237.096	210.809	58.4627	95.097	109.787	105.935	128.614	166.986	200.578	110.814	-0.855966	7.28309	0.00128377	0.0197367
ENSMUSG00000022540	Rogdi	rogdi homolog [Source:MGI Symbol;Acc:MGI:1913299]	16	4826594	4831417	-1	186.835	711.64	310.866	164.01	390.08	269.124	211.394	180.122	141.934	90.7053	165.675	184.625	338.759	162.409	-1.06041	7.96942	0.00128533	0.0197379
ENSMUSG00000043531	Sorcs1	sortilin-related VPS10 domain containing receptor 1 [Source:MGI Symbol;Acc:MGI:1929666]	19	50131737	50667084	-1	37.8997	47.3641	31.0133	29.8361	27.5984	17.8509	11.0118	13.5853	11.1684	12.2138	12.1365	18.1627	31.9271	13.0464	-1.29032	4.49429	0.00130283	0.0199195
ENSMUSG00000034781	Gna11	guanine nucleotide binding protein, alpha 11 [Source:MGI Symbol;Acc:MGI:95766]	10	81364558	81381024	-1	73.307	10.4018	38.0534	12.2869	41.2141	17.6604	1.20129	9.11151	11.4056	9.77717	14.7973	5.5303	32.1539	8.63719	-1.89592	4.3544	0.00131397	0.0200625
ENSMUSG00000002608	Ccdc97	coiled-coil domain containing 97 [Source:MGI Symbol;Acc:MGI:1196455]	7	25410531	25418513	-1	50.2886	232.307	143.446	64.9092	100.664	118.616	90.6306	39.8424	68.5198	33.4739	41.9482	31.5809	118.372	50.9993	-1.21437	6.40485	0.00131665	0.0200804
ENSMUSG00000035621	Midn	midnolin [Source:MGI Symbol;Acc:MGI:1890222]	10	79984106	79994202	1	224.197	618.154	225.023	178.412	255.882	200.061	133.81	138.008	147.022	118.849	177.187	161.019	283.622	145.983	-0.957832	7.74718	0.00132603	0.0202004
ENSMUSG00000048578	Mlec	malectin [Source:MGI Symbol;Acc:MGI:1924015]	5	115281040	115296238	-1	190.549	168.195	181.788	144.069	140.838	69.3628	82.4885	62.2346	59.9387	73.4049	109.798	87.9608	149.134	79.3043	-0.911114	6.83634	0.00133485	0.0202779
ENSMUSG00000105594	Gm43398	predicted gene 43398 [Source:MGI Symbol;Acc:MGI:5663535]	5	143381258	143383999	1	13.8062	70.392	40.5659	59.1937	38.5827	94.2887	14.1151	10.6808	5.21768	5.05611	32.4725	30.8532	52.8049	16.3993	-1.6868	5.11492	0.00133567	0.0202779
ENSMUSG00000115007	5830448L01Rik	RIKEN cDNA 5830448L01 gene [Source:MGI Symbol;Acc:MGI:1923281]	14	34394422	34395720	-1	3.56761	50.7006	18.8435	4.96009	6.51715	0.816353	3.43702	0.702687	0.366532	4.20327	2.06347	0.989632	14.2342	1.96044	-2.85796	3.02293	0.00133731	0.0202797
ENSMUSG00000002147	Stat6	signal transducer and activator of transcription 6 [Source:MGI Symbol;Acc:MGI:103034]	10	127478855	127496826	1	0.0488713	0.39252	0.942176	2.4171	22.9171	0.816353	0	0	0.064682	0	0.434415	0.378389	4.58902	0.146248	-4.93933	1.27733	0.00135197	0.0204094
ENSMUSG00000022270	Retreg1	reticulophagy regulator 1 [Source:MGI Symbol;Acc:MGI:1913520]	15	25843266	25973773	1	29.7382	11.6448	17.3517	24.6997	11.2291	21.3612	0.133477	7.23768	3.21254	6.79224	3.80113	0.261961	19.3375	3.57317	-2.43454	3.52518	0.00135144	0.0204094
ENSMUSG00000001576	Ergic1	endoplasmic reticulum-golgi intermediate compartment (ERGIC) 1 [Source:MGI Symbol;Acc:MGI:1914708]	17	26780463	26875908	1	64.0948	152.167	121.279	55.2659	83.5603	117.255	60.565	45.3936	48.6409	29.7579	49.5776	61.2117	98.9371	49.1911	-1.00772	6.2117	0.0013606	0.0204789
ENSMUSG00000052942	Glis3	GLIS family zinc finger 3 [Source:MGI Symbol;Acc:MGI:2444289]	19	28236251	28657477	-1	44.5951	79.6162	115.024	68.132	165.315	45.9062	70.1753	35.2515	13.4539	12.3357	30.219	35.3939	86.4315	32.8049	-1.39776	5.89897	0.00136309	0.0204847
ENSMUSG00000063063	Ctnna2	catenin (cadherin associated protein), alpha 2 [Source:MGI Symbol;Acc:MGI:88275]	6	76858620	77956682	-1	19.8906	9.28965	23.3974	6.79809	18.4194	20.9531	3.40365	2.59994	2.4148	8.437	7.0321	1.42623	16.458	4.21895	-1.96394	3.37784	0.0014021	0.0210001
ENSMUSG00000033763	Mtss2	MTSS I-BAR domain containing 2 [Source:MGI Symbol;Acc:MGI:3039591]	8	111448108	111468032	1	119.979	412.277	197.517	169.751	132.944	180.686	95.9697	144.988	118.045	91.8628	46.1295	87.3205	202.192	97.3858	-1.05355	7.22725	0.00140672	0.0210456
ENSMUSG00000003848	Nob1	NIN1/RPN12 binding protein 1 homolog [Source:MGI Symbol;Acc:MGI:1914869]	8	108139118	108151683	-1	4.5206	43.3735	37.2945	9.99571	1.31567	2.04088	0.166846	2.22518	4.03185	2.10163	4.1541	1.42623	16.4235	2.35097	-2.80047	3.23684	0.00142033	0.0211914
ENSMUSG00000019874	Fabp7	fatty acid binding protein 7, brain [Source:MGI Symbol;Acc:MGI:101916]	10	57660977	57664546	1	101.652	8.63545	28.3176	69.5419	35.982	12.1637	6.94078	1.92068	8.04213	10.295	17.2409	22.1212	42.7155	11.0934	-1.9453	4.75303	0.00142122	0.0211914
ENSMUSG00000074899	Sptbn5	spectrin beta, non-erythrocytic 5 [Source:MGI Symbol;Acc:MGI:2685200]	2	119871974	119916159	-1	0.146614	0.457941	9.6573	2.26603	0.214179	25.8512	0	0.257652	0.991791	0	0.027151	0.291068	6.43221	0.261277	-4.59352	1.76878	0.00143102	0.0212945
ENSMUSG00000001270	Ckb	creatine kinase, brain [Source:MGI Symbol;Acc:MGI:88407]	12	111635795	111638772	-1	570.719	1984.91	604.118	458.745	517.027	488.369	505.276	344.246	354.975	344.668	322.743	343.752	770.648	369.277	-1.06125	9.15483	0.00146662	0.021747
ENSMUSG00000022760	Thap7	THAP domain containing 7 [Source:MGI Symbol;Acc:MGI:1916259]	16	17345846	17349000	-1	6.25553	18.5139	4.10893	11.2798	19.6738	5.95937	1.93541	2.10806	1.8111	5.08657	0.597321	2.09569	10.9652	2.27236	-2.26858	2.73677	0.00148697	0.0219963
ENSMUSG00000035847	Ids	iduronate 2-sulfatase [Source:MGI Symbol;Acc:MGI:96417]	X	69386675	69408690	-1	211.295	197.765	225.363	170.204	144.54	260.906	147.391	105.778	120.416	86.898	139.773	102.572	201.679	117.138	-0.78387	7.31709	0.00148837	0.0219963
ENSMUSG00000116733	6330408M09Rik	RIKEN cDNA 6330408M09 gene [Source:MGI Symbol;Acc:MGI:1917999]	16	22946543	22947672	1	1.34396	0.26168	3.74253	7.52825	3.85521	4.70763	0.0333691	0.0234229	0.150925	0.365502	0.244359	1.13517	3.57321	0.325457	-3.44764	1.00708	0.00154892	0.0228658
ENSMUSG00000028589	1700012P22Rik	RIKEN cDNA 1700012P22 gene [Source:MGI Symbol;Acc:MGI:1916614]	4	144144759	144165342	-1	9.16337	4.90651	8.89833	15.4594	2.60074	1.57828	0	0.0234229	1.61705	0	0.84168	0.669457	7.1011	0.525268	-3.74351	1.95238	0.00155431	0.02292
ENSMUSG00000005580	Adcy9	adenylate cyclase 9 [Source:MGI Symbol;Acc:MGI:108450]	16	4105393	4238362	-1	9.16337	10.5326	41.2725	6.62184	56.1454	10.7486	4.63831	1.73329	0.194046	7.1882	7.60227	0.203748	22.4141	3.59331	-2.64081	3.707	0.0015699	0.0229931
ENSMUSG00000011752	Pgam1	phosphoglycerate mutase 1 [Source:MGI Symbol;Acc:MGI:97552]	19	41900362	41907099	1	19.182	41.2146	70.4276	18.1786	48.129	23.4565	9.14314	21.6896	10.6079	8.40654	14.0913	17.6969	36.7647	13.6059	-1.43346	4.65756	0.00156777	0.0229931
ENSMUSG00000020847	Rph3al	rabphilin 3A-like (without C2 domains) [Source:MGI Symbol;Acc:MGI:1923492]	11	75721825	75829255	-1	60.6249	129.728	86.6278	79.0341	148.456	88.411	57.3282	43.9179	59.4428	49.6169	52.2927	54.1387	98.8137	52.7895	-0.904105	6.24515	0.00157102	0.0229931
ENSMUSG00000030431	Tmem238	transmembrane protein 238 [Source:MGI Symbol;Acc:MGI:1922935]	7	4787556	4792655	-1	5.47359	63.392	38.1058	7.32683	9.17908	24.9804	7.70827	4.30981	4.01029	1.00513	8.85121	8.70294	24.743	5.76461	-2.10024	3.93498	0.00156977	0.0229931
ENSMUSG00000022245	Skor1	SKI family transcriptional corepressor 1 [Source:MGI Symbol;Acc:MGI:2443473]	9	63045452	63056243	-1	53.8318	134.111	23.6067	66.5206	122.357	46.5049	21.9235	33.729	24.4282	22.2651	42.7356	41.2153	74.4887	31.0495	-1.26181	5.72294	0.00159932	0.0233085
ENSMUSG00000027200	Sema6d	sema domain, transmembrane domain (TM), and cytoplasmic domain, (semaphorin) 6D [Source:MGI Symbol;Acc:MGI:2387661]	2	123931889	124509690	1	43.862	514.202	28.1082	29.1814	109.996	38.3686	28.4972	35.8136	22.6603	35.0272	49.1432	37.7224	127.286	34.8107	-1.8699	6.34125	0.00161516	0.0234804
ENSMUSG00000030207	Fam234b	family with sequence similarity 234, member B [Source:MGI Symbol;Acc:MGI:1921775]	6	135174975	135221953	1	137.402	218.83	162.133	75.2322	150.139	82.7237	75.214	53.0997	116.967	44.378	60.8724	61.7647	137.743	68.7159	-1.00285	6.69043	0.00163307	0.0236674
ENSMUSG00000045257	Morn2	MORN repeat containing 2 [Source:MGI Symbol;Acc:MGI:2674071]	17	80597632	80604905	1	13.293	12.5607	55.1958	16.8693	11.0149	33.1711	1.7352	11.5241	6.42508	9.07663	5.7017	6.34529	23.6841	6.80133	-1.79947	3.93553	0.001632	0.0236674
ENSMUSG00000022564	Grina	glutamate receptor, ionotropic, N-methyl D-aspartate-associated protein 1 (glutamate binding) [Source:MGI Symbol;Acc:MGI:1913418]	15	76130964	76134104	1	12.0712	54.037	60.1946	23.0631	21.4179	21.1163	5.4058	14.7096	16.5155	6.76178	12.408	10.071	31.9833	10.9786	-1.54113	4.42832	0.00164582	0.0237321
ENSMUSG00000044145	1810024B03Rik	RIKEN cDNA 1810024B03 gene [Source:MGI Symbol;Acc:MGI:1925560]	2	127028275	127050200	-1	3.1522	1.76634	4.71088	14.4271	15.788	0.408176	1.86867	0.117115	0.215607	1.40109	0.217208	0.0582136	6.70878	0.646317	-3.37504	1.90122	0.00164668	0.0237321
ENSMUSG00000111128	Gm49338	predicted gene, 49338 [Source:MGI Symbol;Acc:MGI:6121528]	9	45769902	45771980	-1	5.64464	7.39247	10.6256	8.93823	88.4558	24.3545	1.66846	2.36571	4.24745	1.55338	2.85085	15.1647	24.2352	4.64175	-2.38371	3.85745	0.00164581	0.0237321
ENSMUSG00000044461	Shisa2	shisa family member 2 [Source:MGI Symbol;Acc:MGI:2444716]	14	59862757	59869109	1	20.2816	20.7382	35.855	23.9947	29.3731	30.967	8.44239	8.6899	4.80803	10.9955	12.7881	15.9505	26.8683	10.2791	-1.38648	4.21949	0.00165522	0.0238038
ENSMUSG00000032511	Scn5a	sodium channel, voltage-gated, type V, alpha [Source:MGI Symbol;Acc:MGI:98251]	9	119312474	119408082	-1	16.0542	2.81306	21.9318	9.895	11.688	4.38109	0.100107	0.89007	0.776184	6.21353	0.27151	0.174641	11.1272	1.40434	-2.9848	2.66112	0.00165958	0.0238409
ENSMUSG00000079020	Slc45a4	solute carrier family 45, member 4 [Source:MGI Symbol;Acc:MGI:2146236]	15	73449273	73517611	-1	34.7475	44.6819	71.553	45.0185	47.6394	20.6809	29.9989	17.8014	22.4447	13.8586	15.2588	13.6511	44.0535	18.8356	-1.22571	4.97723	0.00166603	0.0238821
ENSMUSG00000063663	Brwd3	bromodomain and WD repeat domain containing 3 [Source:MGI Symbol;Acc:MGI:3029414]	X	107780622	107877978	-1	99.3554	25.8409	34.2062	70.7253	42.1626	74.5874	9.8439	36.4929	27.0802	20.0721	24.0014	25.9633	57.813	23.909	-1.27386	5.35474	0.00167011	0.023915
ENSMUSG00000049422	Chchd10	coiled-coil-helix-coiled-coil-helix domain containing 10 [Source:MGI Symbol;Acc:MGI:2143558]	10	75768964	75773581	1	66.0252	97.5413	109.004	33.6883	56.7267	40.9809	63.7351	21.1509	26.0022	15.3206	19.7116	18.3373	67.3278	27.3763	-1.29818	5.5669	0.00171138	0.0244274
ENSMUSG00000031684	Slc10a7	solute carrier family 10 (sodium/bile acid cotransporter family), member 7 [Source:MGI Symbol;Acc:MGI:1924025]	8	79235975	79460632	1	43.3733	21.5232	25.3864	25.8831	55.0133	25.062	2.50269	14.124	8.08525	2.25393	24.8974	5.87958	32.7069	9.62381	-1.76422	4.40748	0.00172645	0.0245115
ENSMUSG00000042535	Gtpbp1	GTP binding protein 1 [Source:MGI Symbol;Acc:MGI:109443]	15	79575046	79605680	1	382.882	557.772	508.435	245.109	508.98	440.286	240.558	190.92	298.658	321.124	234.557	265.425	440.577	258.54	-0.768928	8.44961	0.00173444	0.0245727
ENSMUSG00000032115	Hyou1	hypoxia up-regulated 1 [Source:MGI Symbol;Acc:MGI:108030]	9	44290787	44303666	1	202.938	424.838	294.927	231.06	651.287	339.303	333.024	185.697	168.346	122.504	138.28	122.482	357.392	178.389	-1.00245	8.06578	0.00174002	0.0246094
ENSMUSG00000096847	Tmem151b	transmembrane protein 151B [Source:MGI Symbol;Acc:MGI:2685169]	17	45852878	45860603	-1	27.4413	161.195	24.0517	25.1781	120.215	13.6059	14.8493	9.65024	28.5463	33.8089	6.35332	10.7986	61.9479	17.3345	-1.83661	5.3104	0.00175318	0.0247334
ENSMUSG00000040415	Dtx3	deltex 3, E3 ubiquitin ligase [Source:MGI Symbol;Acc:MGI:2135752]	10	127026247	127031597	-1	14.9546	14.5233	51.6365	8.96341	22.9783	54.0698	8.64261	9.90789	4.20433	7.61462	2.28068	15.7468	27.8543	8.06615	-1.78811	4.17131	0.00178113	0.0249528
ENSMUSG00000051413	Plagl2	pleiomorphic adenoma gene-like 2 [Source:MGI Symbol;Acc:MGI:1933165]	2	153069679	153083346	-1	63.6305	145.036	128.136	159.604	107.793	209.394	66.8718	86.1729	67.7221	95.3655	63.2074	40.1965	135.599	69.9227	-0.955422	6.68391	0.00177635	0.0249528
ENSMUSG00000074405	Zfp865	zinc finger protein 865 [Source:MGI Symbol;Acc:MGI:2442656]	7	5023375	5039767	1	48.1627	212.746	199.558	52.1187	122.021	71.6758	42.5457	56.7068	58.451	59.6682	60.5738	39.5271	117.714	52.9121	-1.15315	6.41552	0.00177992	0.0249528
ENSMUSG00000096942	Rps19-ps6	ribosomal protein S19, pseudogene 6 [Source:MGI Symbol;Acc:MGI:5011818]	12	110864548	110864985	1	2.15034	59.0089	1.59646	0.830878	0.673133	0.517023	1.7352	0.866647	0.819306	0.700545	1.05889	0.931418	10.7961	1.01867	-3.39922	2.56578	0.00178368	0.0249528
ENSMUSG00000102070	Gm28661	predicted gene 28661 [Source:MGI Symbol;Acc:MGI:5579367]	1	24653966	24654646	-1	32.2551	179.251	14.5252	10.7007	48.1596	9.63296	18.2529	12.4844	8.90456	17.27	10.1273	11.8465	49.0874	13.1476	-1.89942	4.96117	0.00178224	0.0249528
ENSMUSG00000047636	Cdcp2	CUB domain containing protein 2 [Source:MGI Symbol;Acc:MGI:3045328]	4	106954088	106970322	1	1.85711	5.82239	25.7005	5.48883	41.4895	48.5186	5.97308	2.2486	4.67867	0.304585	7.0321	3.66746	21.4795	3.98408	-2.42995	3.67689	0.00179092	0.0250018
ENSMUSG00000039239	Tgfb2	transforming growth factor, beta 2 [Source:MGI Symbol;Acc:MGI:98726]	1	186354989	186438186	-1	340.902	249.578	371.453	274.215	298.565	363.086	190.137	189.585	116.32	53.4242	177.106	259.08	316.3	164.275	-0.945222	7.90896	0.00180126	0.0250534
ENSMUSG00000037907	Ankrd13b	ankyrin repeat domain 13b [Source:MGI Symbol;Acc:MGI:2144501]	11	77361311	77380504	-1	44.6684	87.5321	49.8045	51.3885	70.8931	27.1573	19.1205	23.3058	34.3893	31.6159	27.0967	13.0108	55.2406	24.7565	-1.15709	5.3237	0.00181682	0.0251876
ENSMUSG00000037887	Dusp8	dual specificity phosphatase 8 [Source:MGI Symbol;Acc:MGI:106626]	7	141633227	141649580	-1	10.0675	29.6353	1.20389	14.3767	2.69253	1.08847	2.63616	1.73329	2.00514	0.852837	0.760227	1.10606	9.84406	1.51562	-2.69458	2.51527	0.00182506	0.0252411
ENSMUSG00000005357	Slc1a6	solute carrier family 1 (high affinity aspartate/glutamate transporter), member 6 [Source:MGI Symbol;Acc:MGI:1096331]	10	78616330	78650599	1	1.12404	0.0654201	6.04563	2.29121	0.39776	0.244906	0	0.0702687	0.107803	0.0304585	0.434415	0.0873205	1.69483	0.121711	-3.75808	-0.0440089	0.00183543	0.0253581
ENSMUSG00000039963	Ccdc40	coiled-coil domain containing 40 [Source:MGI Symbol;Acc:MGI:2443893]	11	119119398	119156064	1	161.104	474.099	214.266	258.252	189.885	231.654	120.629	138.991	150.494	121.133	143.276	173.331	254.877	141.309	-0.850613	7.6304	0.0018375	0.0253606
ENSMUSG00000033174	Mgll	monoglyceride lipase [Source:MGI Symbol;Acc:MGI:1346042]	6	88701394	88805342	1	37.9975	41.1492	4.97259	19.2361	25.7626	21.2524	0.200215	9.65024	11.2762	0.731003	3.93689	4.80263	25.0617	5.09953	-2.29463	3.91932	0.00185197	0.0255162
ENSMUSG00000048376	F2r	coagulation factor II (thrombin) receptor [Source:MGI Symbol;Acc:MGI:101802]	13	95738311	95754995	-1	248.633	216.082	220.469	277.412	199.951	194.455	194.742	151.851	117.376	96.7361	110.857	130.311	226.167	133.646	-0.75904	7.49155	0.0018526	0.0255162
ENSMUSG00000032501	Trib1	tribbles pseudokinase 1 [Source:MGI Symbol;Acc:MGI:2443397]	15	59520199	59528948	1	47.1364	26.8222	47.2135	46.1767	139.889	34.6406	6.94078	10.1421	15.114	28.3568	43.3058	4.33692	56.9798	18.0327	-1.65976	5.23124	0.00189588	0.0260854
ENSMUSG00000021508	Cxcl14	chemokine (C-X-C motif) ligand 14 [Source:MGI Symbol;Acc:MGI:1888514]	13	56436456	56444364	-1	30.1047	38.6633	89.0356	51.2626	43.4477	28.5723	24.0592	19.0428	25.1613	14.285	26.6351	12.3704	46.8477	20.259	-1.20935	5.07079	0.00192146	0.026356
ENSMUSG00000001313	Rnd2	Rho family GTPase 2 [Source:MGI Symbol;Acc:MGI:1338755]	11	101355825	101362679	1	42.5914	27.4764	8.50575	30.5914	75.9416	45.4164	8.37565	16.2086	22.38	5.72619	18.0825	7.18939	38.4205	12.9937	-1.56339	4.68724	0.00192975	0.0264425
ENSMUSG00000032741	Tpcn1	two pore channel 1 [Source:MGI Symbol;Acc:MGI:2182472]	5	120672218	120726738	-1	6.91529	171.662	51.6365	20.067	17.7768	45.1715	20.522	8.94755	19.5555	8.01058	21.6393	8.26634	52.2049	14.4902	-1.84798	5.06108	0.00195839	0.0267253
ENSMUSG00000021978	Extl3	exostosin-like glycosyltransferase 3 [Source:MGI Symbol;Acc:MGI:1860765]	14	65289509	65387304	-1	82.5926	309.764	110.967	112.043	55.0133	137.392	30.6996	74.1335	69.7919	65.7599	81.4257	38.8285	134.629	60.1065	-1.16279	6.60606	0.00199846	0.027106
ENSMUSG00000032452	Clstn2	calsyntenin 2 [Source:MGI Symbol;Acc:MGI:1929897]	9	97326448	97915234	-1	26.586	6.86911	53.1282	9.76911	16.6141	27.1301	2.2691	4.26297	0.280289	2.80218	1.65621	16.7946	23.3495	4.67756	-2.31954	3.81482	0.00200997	0.0272069
ENSMUSG00000055692	Tmem191c	transmembrane protein 191C [Source:MGI Symbol;Acc:MGI:107238]	16	17093941	17101093	1	16.9828	32.9717	19.1052	23.2394	17.8074	5.27908	0.867598	5.8323	8.62427	3.50272	6.81489	6.17065	19.2309	5.30207	-1.85648	3.62241	0.00201428	0.0272377
ENSMUSG00000021127	Zfp36l1	zinc finger protein 36, C3H type-like 1 [Source:MGI Symbol;Acc:MGI:107946]	12	80154528	80159787	-1	98.7445	317.745	208.875	130.07	153.658	218.891	158.503	102.522	63.0865	80.0144	105.617	50.0346	187.997	93.2964	-1.01063	7.13644	0.00206181	0.0277959
ENSMUSG00000075514	Gm13375	predicted gene 13375 [Source:MGI Symbol;Acc:MGI:3649913]	2	20973865	20974808	1	17.6426	128.747	2.59098	6.92398	13.9828	23.1844	0.834229	8.87728	7.58936	2.98493	13.2225	1.54266	32.1786	5.84183	-2.4592	4.25089	0.00207759	0.0279804
ENSMUSG00000007880	Arid1a	AT rich interactive domain 1A (SWI-like) [Source:MGI Symbol;Acc:MGI:1935147]	4	133406319	133484080	-1	371.031	522.118	747.747	355.691	570.602	447.797	230.948	278.241	286.11	307.874	333.495	367.153	502.498	300.637	-0.741068	8.64969	0.00208351	0.0280161
ENSMUSG00000050556	Kcnb1	potassium voltage gated channel, Shab-related subfamily, member 1 [Source:MGI Symbol;Acc:MGI:96666]	2	166937889	167032075	-1	151.281	357.259	326.385	166.276	211.7	278.186	142.52	135.103	169.251	165.054	120.632	114.681	248.515	141.207	-0.815321	7.60669	0.00208809	0.0280161
ENSMUSG00000045333	Zfp423	zinc finger protein 423 [Source:MGI Symbol;Acc:MGI:1891217]	8	88388438	88686223	-1	51.6814	78.2424	31.7199	30.1886	10.7089	25.5246	8.64261	7.72956	0.840866	27.5345	6.62483	10.886	38.011	10.3764	-1.87277	4.59929	0.00210906	0.0282619
ENSMUSG00000026043	Col3a1	collagen, type III, alpha 1 [Source:MGI Symbol;Acc:MGI:88453]	1	45350698	45388866	1	12.3644	16.813	9.78816	0.730165	3.57984	8.5717	0.0667383	0.140537	3.42815	1.79705	0.162906	0.203748	8.64121	0.966521	-3.15184	2.27783	0.00211297	0.0282858
ENSMUSG00000042826	Fgf11	fibroblast growth factor 11 [Source:MGI Symbol;Acc:MGI:109167]	11	69686894	69692683	-1	30.8134	222.101	130.989	89.0298	39.3171	73.5262	33.4025	44.6206	52.5002	15.6557	58.3474	21.8883	97.6294	37.7358	-1.37072	6.08169	0.00211577	0.028295
ENSMUSG00000057969	Sema3b	sema domain, immunoglobulin domain (Ig), short basic domain, secreted, (semaphorin) 3B [Source:MGI Symbol;Acc:MGI:107561]	9	107474873	107486428	-1	0.488713	0.3271	1.30858	5.03562	9.08729	0.897988	0	0	0.539017	0.0304585	0.325811	0	2.85755	0.149214	-4.21279	0.643228	0.00212071	0.0283183
ENSMUSG00000023004	Tuba1b	tubulin, alpha 1B [Source:MGI Symbol;Acc:MGI:107804]	15	98829306	98832446	-1	133.932	257.559	153.784	158.924	149.374	140.413	109.751	113.765	84.6257	90.5835	104.097	77.8316	165.664	96.7756	-0.775188	7.03641	0.00212508	0.0283344
ENSMUSG00000092837	Rpph1	ribonuclease P RNA component H1 [Source:MGI Symbol;Acc:MGI:1934664]	14	51044906	51045224	-1	2.68792	26.6914	9.42176	2.01425	17.1037	1.90482	3.80408	1.68645	1.29364	0.365502	1.71051	0.291068	9.97064	1.52521	-2.705	2.53251	0.00214327	0.0284942
ENSMUSG00000043059	Zfp513	zinc finger protein 513 [Source:MGI Symbol;Acc:MGI:2141255]	5	31356325	31359647	-1	6.54876	6.01865	18.1107	4.22992	20.8977	8.00026	0.266953	3.44317	2.58728	1.67522	0.244359	3.4055	10.6343	1.93708	-2.45358	2.66491	0.00215691	0.0286445
ENSMUSG00000030530	Furin	furin (paired basic amino acid cleaving enzyme) [Source:MGI Symbol;Acc:MGI:97513]	7	80038333	80055184	-1	79.9291	250.821	152.24	40.8641	23.0701	99.5678	20.9892	43.8008	60.8874	36.672	42.9528	45.0574	107.749	41.7266	-1.36802	6.22464	0.00218234	0.028896
ENSMUSG00000046585	Cfap58	cilia and flagella associated protein 58 [Source:MGI Symbol;Acc:MGI:2685815]	19	47926114	48023826	1	2.78567	0.719621	3.32379	2.94584	5.90521	19.6197	0	1.26484	0.237167	0.0304585	0.950283	0.844098	5.8833	0.554474	-3.39713	1.71313	0.0022114	0.0291939
ENSMUSG00000024193	Phf1	PHD finger protein 1 [Source:MGI Symbol;Acc:MGI:98647]	17	27152026	27156882	1	14.4903	4.18688	54.1489	16.2902	53.6058	25.2525	8.50913	3.70082	10.4569	11.3306	8.66115	0.989632	27.9958	7.2747	-1.94422	4.14524	0.00222824	0.0293005
ENSMUSG00000028992	Nmnat1	nicotinamide nucleotide adenylyltransferase 1 [Source:MGI Symbol;Acc:MGI:1913704]	4	149552029	149569659	-1	4.27624	7.91583	7.11866	1.18337	8.84252	7.8642	1.10118	2.29544	0.129364	0.79192	1.16749	0.494816	6.20014	0.996703	-2.63193	1.86738	0.00222819	0.0293005
ENSMUSG00000070490	Gm10293	predicted pseudogene 10293 [Source:MGI Symbol;Acc:MGI:3704216]	3	52520256	52521257	1	0.122178	2.02802	1.67498	0.604275	0.917908	0.680294	0.166846	0.140537	0.107803	0.0304585	0.0543019	0.261961	1.00461	0.126985	-2.94329	-0.708697	0.00223819	0.0294024
ENSMUSG00000038894	Irs2	insulin receptor substrate 2 [Source:MGI Symbol;Acc:MGI:109334]	8	11034681	11058458	-1	124.475	419.866	147.529	66.0674	70.4648	119.596	79.3184	55.6997	84.0435	60.1555	72.0858	71.8647	158	70.5279	-1.16314	6.83677	0.00224318	0.029439
ENSMUSG00000026883	Dab2ip	disabled 2 interacting protein [Source:MGI Symbol;Acc:MGI:1916851]	2	35448278	35621006	1	23.1894	91.5881	99.5042	35.4256	49.2917	37.2257	26.0947	14.4051	30.2928	35.9715	17.8382	13.5638	56.0375	23.0277	-1.28251	5.30679	0.00226993	0.0296476
ENSMUSG00000029108	Pcdh7	protocadherin 7 [Source:MGI Symbol;Acc:MGI:1860487]	5	57875309	58290572	1	283.991	202.933	357.582	341.516	409.968	390.461	164.443	196.097	230.333	202.183	209.741	210.704	331.075	202.25	-0.711111	8.05918	0.00226732	0.0296476
ENSMUSG00000058318	Phf21a	PHD finger protein 21A [Source:MGI Symbol;Acc:MGI:2384756]	2	91923462	92195011	1	67.5402	56.7846	94.0867	65.4631	105.59	65.3626	24.1926	20.214	43.0998	38.134	58.999	42.1176	75.8045	37.7928	-1.00423	5.82921	0.00227017	0.0296476
ENSMUSG00000028461	Ccdc107	coiled-coil domain containing 107 [Source:MGI Symbol;Acc:MGI:1913423]	4	43492900	43495921	1	2.8101	23.8783	11.594	3.4494	0.214179	6.28592	0.166846	2.97471	0.194046	0.456877	0.0814529	0	8.03865	0.645655	-3.62557	2.13033	0.00229361	0.0298127
ENSMUSG00000045009	Prrt3	proline-rich transmembrane protein 3 [Source:MGI Symbol;Acc:MGI:2444810]	6	113470600	113478892	-1	54.516	57.3734	99.6874	28.5016	115.779	87.3225	35.6049	45.2296	23.4796	46.9974	17.811	32.6579	73.8633	33.6301	-1.13518	5.74959	0.00228641	0.0298127
ENSMUSG00000074813	Morrbid	myeloid RNA regulator of BCL2L11 induced cell death [Source:MGI Symbol;Acc:MGI:3652191]	2	128020239	128344685	-1	0.415406	8.43919	0.287887	1.20855	57.2469	0.190482	0	1.54591	0	0.0304585	0	0	11.2981	0.262728	-5.40038	2.5436	0.00228875	0.0298127
ENSMUSG00000109511	Nup62	nucleoporin 62 [Source:MGI Symbol;Acc:MGI:1351500]	7	44465512	44480236	1	55.8355	274.764	88.6954	57.255	72.0864	92.2478	16.451	38.5073	33.9796	79.923	33.4771	57.3404	106.814	43.2797	-1.30275	6.23055	0.00229397	0.0298127
ENSMUSG00000028223	Decr1	2,4-dienoyl CoA reductase 1, mitochondrial [Source:MGI Symbol;Acc:MGI:1914710]	4	15917240	15945507	-1	23.5071	8.43919	17.6658	11.0784	88.7005	24.1096	15.0829	5.41069	10.2629	3.35043	2.95945	10.9733	28.9168	8.0066	-1.85273	4.21092	0.00231542	0.0300331
ENSMUSG00000025202	Scd3	stearoyl-coenzyme A desaturase 3 [Source:MGI Symbol;Acc:MGI:1353437]	19	44191708	44232455	1	0.708634	1.3084	0.444916	9.74393	4.49775	14.5855	1.3014	0.187383	0.129364	0	0.543019	0	5.21486	0.360194	-3.84951	1.50901	0.00232319	0.0300992
ENSMUSG00000087574	C030037D09Rik	RIKEN cDNA C030037D09 gene [Source:MGI Symbol;Acc:MGI:1924865]	11	88609471	88619719	1	6.89086	44.7473	25.4126	4.38099	8.26117	3.83686	2.00215	0.655841	5.17456	2.07118	1.24894	7.21849	15.5883	3.06186	-2.34501	3.22704	0.00233381	0.0301837
ENSMUSG00000035673	Sbno2	strawberry notch 2 [Source:MGI Symbol;Acc:MGI:2448490]	10	79892826	79941405	-1	10.8983	11.5794	21.199	3.39904	14.503	16.9529	1.80193	7.40164	2.39324	1.94934	3.58393	0.378389	13.0886	2.91808	-2.16271	3.0104	0.00236035	0.0304885
ENSMUSG00000039834	Zfp335	zinc finger protein 335 [Source:MGI Symbol;Acc:MGI:2682313]	2	164733802	164753677	-1	6.35327	78.3732	54.8032	27.57	29.4955	21.9055	4.33799	15.4123	10.0257	17.3613	16.372	3.66746	36.4168	11.1961	-1.70036	4.57603	0.00236651	0.0304885
ENSMUSG00000064310	Zpld1	zona pellucida like domain containing 1 [Source:MGI Symbol;Acc:MGI:2443415]	16	55045538	55118349	-1	11.7536	6.34575	41.6128	15.9377	11.2903	15.5651	7.70827	1.17115	6.70537	1.15742	4.99578	4.07496	17.0842	4.30216	-1.98949	3.42652	0.0023638	0.0304885
ENSMUSG00000004100	Ppan	peter pan homolog [Source:MGI Symbol;Acc:MGI:2178445]	9	20799471	20803474	1	23.6782	96.2329	4.00425	4.98527	3.12089	1.87761	0.634014	2.36571	6.66225	4.50785	0.57017	5.21012	22.3165	3.32502	-2.74349	3.68331	0.00239222	0.0307308
ENSMUSG00000036966	Spryd3	SPRY domain containing 3 [Source:MGI Symbol;Acc:MGI:2446175]	15	102024963	102044669	-1	5.86456	44.4202	17.5349	6.69738	56.6961	3.59195	2.7029	14.6862	3.70844	2.28439	3.63823	1.62998	22.4675	4.77502	-2.23183	3.77249	0.00239205	0.0307308
ENSMUSG00000047989	Ino80c	INO80 complex subunit C [Source:MGI Symbol;Acc:MGI:2443014]	18	24237814	24255010	-1	35.7983	26.6914	52.8404	44.3638	36.8999	59.4033	26.0613	10.4935	20.2886	20.9554	22.7797	5.47208	42.6662	17.6751	-1.27171	4.91779	0.00240017	0.0307443
ENSMUSG00000072494	Ppp1r3e	protein phosphatase 1, regulatory subunit 3E [Source:MGI Symbol;Acc:MGI:2145790]	14	55110126	55115007	-1	29.054	13.0186	67.8367	30.6418	48.3738	33.416	13.5812	11.8754	19.3184	9.50304	22.8611	10.8277	37.0568	14.6612	-1.33791	4.69588	0.00239903	0.0307443
ENSMUSG00000020661	Dnmt3a	DNA methyltransferase 3A [Source:MGI Symbol;Acc:MGI:1261827]	12	3856007	3964443	1	192.382	238.587	87.8055	152.957	203.225	124.358	72.0773	85.8684	100.042	77.395	141.104	58.2136	166.552	89.1166	-0.90192	6.99872	0.00240247	0.0307443
ENSMUSG00000041263	Rusc1	RUN and SH3 domain containing 1 [Source:MGI Symbol;Acc:MGI:1919546]	3	88991288	89000618	-1	9.43217	3.5981	12.4838	2.94584	3.24328	4.97975	0.0333691	0.866647	0.0862427	1.06605	0.895982	2.03748	6.11383	0.830961	-2.87536	1.81946	0.00240801	0.0307856
ENSMUSG00000030120	Mlf2	myeloid leukemia factor 2 [Source:MGI Symbol;Acc:MGI:1353554]	6	124908349	124914201	1	137.548	239.307	168.885	159.453	128.844	95.1595	85.8922	86.735	107.221	83.5476	75.1538	96.3727	154.866	89.1538	-0.796269	6.93147	0.00243487	0.0310993
ENSMUSG00000001419	Mef2d	myocyte enhancer factor 2D [Source:MGI Symbol;Acc:MGI:99533]	3	88049679	88079393	1	97.2051	290.203	182.887	207.241	159.257	180.55	100.474	80.6216	120.977	67.2523	134.642	111.275	186.224	102.54	-0.860548	7.17426	0.00244388	0.0311577
ENSMUSG00000029348	Asphd2	aspartate beta-hydroxylase domain containing 2 [Source:MGI Symbol;Acc:MGI:1920148]	5	112532220	112542732	-1	1.85711	21.7195	0.575774	6.01757	7.28207	1.95925	0	1.00718	0	0.182751	1.439	0.0291068	6.56854	0.443007	-3.87492	1.82273	0.0024441	0.0311577
ENSMUSG00000028927	Padi2	peptidyl arginine deiminase, type II [Source:MGI Symbol;Acc:MGI:1338892]	4	140633655	140679897	1	202.987	137.317	202.515	156.406	328.183	179.734	163.042	78.9352	118.929	91.3754	117.319	110.548	201.19	113.358	-0.827822	7.29765	0.00244899	0.0311901
ENSMUSG00000049866	Arl4c	ADP-ribosylation factor-like 4C [Source:MGI Symbol;Acc:MGI:2445172]	1	88600847	88629943	-1	9.0412	34.6072	66.1355	14.276	90.2916	23.3205	0.667383	10.6808	4.09653	11.6351	19.5215	14.2623	39.612	10.144	-1.96486	4.63989	0.00251431	0.0318099
ENSMUSG00000031075	Ano1	anoctamin 1, calcium activated chloride channel [Source:MGI Symbol;Acc:MGI:2142149]	7	144142286	144305711	-1	23.5071	28.0652	22.9001	20.5453	16.6141	25.3614	5.77286	4.54404	0.237167	0.182751	7.0321	11.5263	22.8322	4.88254	-2.22487	3.79794	0.00252577	0.0318944
ENSMUSG00000095159	Tubb4b-ps1	tubulin, beta 4B class IVB, pseudogene 1 [Source:MGI Symbol;Acc:MGI:3642800]	5	7229365	7230700	1	2.56574	5.16819	3.06207	0.704987	3.88581	2.14973	0.700752	0.421612	0.280289	0.548253	0.57017	0.378389	2.92275	0.483244	-2.58779	0.807109	0.00254959	0.0321042
ENSMUSG00000052763	Zfp212	Zinc finger protein 212 [Source:MGI Symbol;Acc:MGI:2682609]	6	47897410	47909573	1	8.91902	18.5793	7.53741	5.23705	56.4514	9.00709	0.533906	4.33324	10.3276	0.913754	1.24894	3.20175	17.6219	3.42653	-2.35933	3.40268	0.00256933	0.0322616
ENSMUSG00000020182	Ddc	dopa decarboxylase [Source:MGI Symbol;Acc:MGI:94876]	11	11764101	11848144	-1	14.7103	1.24298	0.366402	0.654631	10.3112	9.79623	0.500537	0.866647	0.258728	0.426419	1.84626	0.0291068	6.18028	0.654617	-3.23229	1.79779	0.00258281	0.0323851
ENSMUSG00000044719	E230025N22Rik	Riken cDNA E230025N22 gene [Source:MGI Symbol;Acc:MGI:3687212]	18	36817976	36828978	-1	15.6144	2.15886	4.99877	11.3301	11.1679	11.6738	0.133477	0.117115	2.06982	0.517794	4.64281	0.116427	9.49065	1.26624	-2.9016	2.44319	0.00258402	0.0323851
ENSMUSG00000018547	Pip4k2b	phosphatidylinositol-5-phosphate 4-kinase, type II, beta [Source:MGI Symbol;Acc:MGI:1934234]	11	97605983	97635530	-1	101.799	38.3362	95.4476	129.113	228.284	80.1386	88.0278	14.7799	68.7139	35.2709	38.5815	31.7847	112.186	46.1931	-1.28035	6.3083	0.00259838	0.0325041
ENSMUSG00000070808	Bicra	BRD4 interacting chromatin remodeling complex associated protein [Source:MGI Symbol;Acc:MGI:2154263]	7	15704597	15781846	-1	37.6798	46.3174	41.2987	68.4593	78.3894	63.2673	24.8266	15.0609	48.5762	29.5447	14.4443	20.1419	55.902	25.4325	-1.13605	5.34777	0.00259668	0.0325041
ENSMUSG00000033488	Cryzl2	crystallin zeta like 2 [Source:MGI Symbol;Acc:MGI:2448516]	1	157286147	157320208	1	0.513149	4.38314	8.71513	4.22992	2.35596	17.225	0	1.19457	0.711502	1.15742	1.00459	0.523923	6.23706	0.765333	-3.01951	1.83055	0.00260923	0.0325185
ENSMUSG00000041135	Ripk2	receptor (TNFRSF)-interacting serine-threonine kinase 2 [Source:MGI Symbol;Acc:MGI:1891456]	4	16122733	16163647	-1	12.3889	16.5513	10.9659	21.2251	6.39476	21.6606	5.97308	1.87383	4.37682	0.822379	6.92349	3.8421	14.8644	3.96862	-1.90436	3.24333	0.00260794	0.0325185
ENSMUSG00000046607	Hrk	harakiri, BCL2 interacting protein (contains only BH3 domain) [Source:MGI Symbol;Acc:MGI:1201608]	5	118302713	118327543	1	45.768	54.2332	14.4205	40.4109	44.3962	28.6812	4.27125	15.3654	25.0319	15.2597	17.5124	10.3038	37.985	14.6241	-1.37599	4.72008	0.00260927	0.0325185
ENSMUSG00000042605	Atxn2	ataxin 2 [Source:MGI Symbol;Acc:MGI:1277223]	5	121849400	121954556	1	139.357	193.709	174.433	218.999	243.337	231.545	136.547	132.058	85.8546	140.444	106.758	121.375	200.23	120.506	-0.732594	7.32574	0.00264036	0.0327067
ENSMUSG00000058761	Rnf169	ring finger protein 169 [Source:MGI Symbol;Acc:MGI:1920257]	7	99569461	99629655	-1	72.183	56.1958	56.3212	45.6479	62.2648	69.1179	28.6641	32.9092	26.5412	46.236	33.3685	18.0753	60.2884	30.9657	-0.961247	5.51356	0.0026415	0.0327067
ENSMUSG00000001910	Nacc1	nucleus accumbens associated 1, BEN and BTB (POZ) domain containing [Source:MGI Symbol;Acc:MGI:1914080]	8	85397108	85414531	-1	126.919	503.8	225.206	129.793	154.392	115.215	99.44	110.743	79.4727	79.3748	129.048	115.932	209.221	102.335	-1.03132	7.28377	0.00270391	0.0333343
ENSMUSG00000050148	Ubqln2	ubiquilin 2 [Source:MGI Symbol;Acc:MGI:1860283]	X	152281223	152284566	1	42.347	95.3825	66.4234	45.6731	32.7999	40.5999	40.7104	27.3345	16.3646	19.8285	18.1368	26.2835	53.871	24.7764	-1.12002	5.29913	0.00271856	0.0334407
ENSMUSG00000000823	Zfp512b	zinc finger protein 512B [Source:MGI Symbol;Acc:MGI:2685478]	2	181223896	181234596	-1	64.6812	181.148	86.6016	73.4194	157.299	72.8459	89.2958	60.15	37.2137	48.3681	37.3054	40.6331	105.999	52.161	-1.02267	6.30614	0.00273783	0.0335572
ENSMUSG00000074923	Pak6	p21 (RAC1) activated kinase 6 [Source:MGI Symbol;Acc:MGI:2679420]	2	118493784	118528501	1	26.6593	17.6634	35.2007	12.5639	104.213	12.98	6.37351	3.98189	3.44971	14.6505	22.7797	1.22249	34.8801	8.74296	-1.9961	4.45069	0.00274745	0.0336375
ENSMUSG00000028626	Col9a2	collagen, type IX, alpha 2 [Source:MGI Symbol;Acc:MGI:88466]	4	120896582	120912519	1	35.2118	44.7473	44.3346	22.1316	16.0634	40.6271	4.37136	12.5078	7.54624	15.8384	17.4309	20.5203	33.8526	13.0358	-1.3763	4.55438	0.00276203	0.0337609
ENSMUSG00000063455	D630045J12Rik	RIKEN cDNA D630045J12 gene [Source:MGI Symbol;Acc:MGI:2669829]	6	38100109	38230944	-1	229.622	458.987	445.571	331.142	301.869	323.439	158.103	205.513	217.03	207.818	277.347	203.137	348.438	211.491	-0.720169	8.12938	0.00279254	0.0340405
ENSMUSG00000061802	Odad2	outer dynein arm docking complex subunit 2 [Source:MGI Symbol;Acc:MGI:1922184]	18	7088209	7297936	-1	61.2847	23.4204	51.6626	71.808	45.6506	42.0149	24.1259	12.4141	27.5114	26.7121	23.7842	24.5953	49.3069	23.1905	-1.0888	5.18218	0.00284097	0.0344736
ENSMUSG00000002732	Fkbp7	FK506 binding protein 7 [Source:MGI Symbol;Acc:MGI:1336879]	2	76493388	76503460	-1	2.17477	0.26168	0.575774	0.276959	1.19328	17.606	0	0.140537	0.366532	0.304585	0.733076	0.0291068	3.68141	0.262306	-3.79056	1.02305	0.00291125	0.0351667
ENSMUSG00000002957	Ap2a2	adaptor-related protein complex 2, alpha 2 subunit [Source:MGI Symbol;Acc:MGI:101920]	7	141142086	141212924	1	62.4087	131.036	70.8725	61.6612	65.2327	25.96	34.3702	30.0516	43.2507	16.2344	27.5854	41.3899	69.5286	32.147	-1.11214	5.66922	0.00292211	0.0352342
ENSMUSG00000020098	Pcbd1	pterin 4 alpha carbinolamine dehydratase/dimerization cofactor of hepatocyte nuclear factor 1 alpha (TCF1) 1 [Source:MGI Symbol;Acc:MGI:94873]	10	60925110	60930103	1	12.6088	5.82239	30.202	5.51401	5.47685	12.8439	3.90419	3.25578	3.9456	0.304585	1.46615	3.20175	12.078	2.67968	-2.17101	2.89473	0.00294706	0.0355029
ENSMUSG00000015839	Nfe2l2	nuclear factor, erythroid derived 2, like 2 [Source:MGI Symbol;Acc:MGI:108420]	2	75505857	75534985	-1	74.822	24.4671	130.36	76.5666	143.867	37.525	30.2658	16.8879	38.6583	9.13754	62.0399	30.1547	81.268	31.1907	-1.38166	5.81476	0.00295719	0.0355929
ENSMUSG00000029860	Zyx	zyxin [Source:MGI Symbol;Acc:MGI:103072]	6	42326564	42337147	1	66.9782	240.746	121.829	67.6032	177.126	146.154	45.9827	76.8037	52.8237	81.2937	54.2476	99.7782	136.739	68.4883	-0.997107	6.68177	0.00297135	0.035731
ENSMUSG00000024065	Ehd3	EH-domain containing 3 [Source:MGI Symbol;Acc:MGI:1928900]	17	74111129	74139089	1	28.492	123.251	54.7247	33.9653	30.3216	12.4086	34.2367	11.8286	10.1766	3.50272	19.6573	2.76515	47.1939	13.6945	-1.78435	4.93005	0.00300711	0.0361286
ENSMUSG00000027606	Dnajc5b	DnaJ heat shock protein family (Hsp40) member C5 beta [Source:MGI Symbol;Acc:MGI:1913576]	3	19562759	19665026	1	9.09007	14.8504	33.8922	12.6646	20.1022	24.8715	1.43487	4.45035	1.37988	3.92914	4.1541	15.6595	19.2452	5.16797	-1.89656	3.61608	0.00304577	0.0365273
ENSMUSG00000064367	mt-Nd5	mitochondrially encoded NADH dehydrogenase 5 [Source:MGI Symbol;Acc:MGI:102496]	MT	11742	13565	1	5345.69	6412.34	3199.26	4737.84	4496.25	3812.31	3317.19	2656.41	1661.21	3550.61	3027.09	2885.59	4667.28	2849.68	-0.711777	11.876	0.00305046	0.0365508
ENSMUSG00000026576	Atp1b1	ATPase, Na+/K+ transporting, beta 1 polypeptide [Source:MGI Symbol;Acc:MGI:88108]	1	164264678	164285924	-1	737.639	511.65	656.409	874.36	608.39	531.745	432.331	325.321	542.531	405.524	350.193	406.506	653.366	410.401	-0.670894	9.05512	0.00307715	0.0368046
ENSMUSG00000024130	Abca3	ATP-binding cassette, sub-family A (ABC1), member 3 [Source:MGI Symbol;Acc:MGI:1351617]	17	24570924	24629175	1	19.4997	59.2052	36.1429	20.9482	21.1119	31.9466	7.2411	11.1259	24.687	6.91407	7.87378	14.2915	31.4757	12.0222	-1.38681	4.44611	0.00312232	0.0372448
ENSMUSG00000023827	Agpat4	1-acylglycerol-3-phosphate O-acyltransferase 4 (lysophosphatidic acid acyltransferase, delta) [Source:MGI Symbol;Acc:MGI:1915512]	17	12337591	12438532	1	67.4424	108.794	69.8519	93.0331	94.0856	50.7499	68.5736	16.7005	42.7333	18.336	51.0438	30.1547	80.6594	37.9236	-1.0886	5.89102	0.00312847	0.0372849
ENSMUSG00000034295	Fhod3	formin homology 2 domain containing 3 [Source:MGI Symbol;Acc:MGI:1925847]	18	24841680	25266558	1	97.1562	161.522	97.2796	94.8208	153.719	101.881	19.7879	56.0744	68.6708	44.2562	65.6782	100.622	117.73	59.1816	-0.991895	6.46774	0.00313303	0.0373059
ENSMUSG00000028700	Pomgnt1	protein O-linked mannose beta 1,2-N-acetylglucosaminyltransferase [Source:MGI Symbol;Acc:MGI:1915523]	4	115981037	116017046	1	14.3193	34.8035	34.7035	21.9301	41.979	16.3271	7.64153	13.3042	10.112	3.25906	14.9602	11.992	27.3437	10.2115	-1.41999	4.23494	0.00315294	0.0374664
ENSMUSG00000039168	Dap	death-associated protein [Source:MGI Symbol;Acc:MGI:1918190]	15	31224460	31274487	1	116.045	322.128	180.139	157.917	126.457	101.391	126.035	90.998	68.3258	84.0045	93.1006	80.6841	167.346	90.5247	-0.886097	7.01105	0.00315492	0.0374664
ENSMUSG00000022421	Nptxr	neuronal pentraxin receptor [Source:MGI Symbol;Acc:MGI:1920590]	15	79670552	79688967	-1	43.862	94.4012	77.494	31.2964	83.2849	52.0017	37.7405	28.7867	25.6572	46.3883	14.7701	27.0693	63.7233	30.0687	-1.08322	5.55295	0.00316042	0.0374984
ENSMUSG00000043432	Leng9	leukocyte receptor cluster (LRC) member 9 [Source:MGI Symbol;Acc:MGI:2444509]	7	4150914	4153373	-1	3.37212	0.39252	4.65854	1.88836	0.0611939	8.84382	0.0333691	0.0468458	0.388092	0.517794	0.298661	0.64035	3.20276	0.320852	-3.30734	0.866001	0.00317306	0.037615
ENSMUSG00000062127	Cttnbp2nl	CTTNBP2 N-terminal like [Source:MGI Symbol;Acc:MGI:1933137]	3	104909231	104960462	-1	31.3021	7.45789	38.1843	34.0156	30.1074	49.988	15.6168	14.8033	13.4539	13.4017	10.8061	7.45135	31.8425	12.5888	-1.33935	4.47738	0.00320178	0.0379218
ENSMUSG00000026944	Abca2	ATP-binding cassette, sub-family A (ABC1), member 2 [Source:MGI Symbol;Acc:MGI:99606]	2	25318715	25338552	1	87.944	105.653	127.717	130.397	224.214	174.618	67.1721	45.0422	86.9111	40.7839	76.6743	125.829	141.757	73.7354	-0.943032	6.75224	0.00321539	0.0380248
ENSMUSG00000034932	Mrpl54	mitochondrial ribosomal protein L54 [Source:MGI Symbol;Acc:MGI:1913297]	10	81100547	81102768	-1	27.0258	45.8595	15.4674	10.8014	22.6417	6.83015	5.87297	10.8682	7.63248	4.96473	8.38964	5.15191	21.4377	7.14666	-1.58264	3.8418	0.00322263	0.0380603
ENSMUSG00000063415	Cyp26b1	cytochrome P450, family 26, subfamily b, polypeptide 1 [Source:MGI Symbol;Acc:MGI:2176159]	6	84548396	84570890	-1	33.819	33.8222	56.0856	41.0151	74.9625	70.3152	29.8988	28.5525	11.9877	5.17794	35.8664	12.807	51.6699	20.7151	-1.31869	5.17986	0.00322487	0.0380603
ENSMUSG00000034135	Sik3	SIK family kinase 3 [Source:MGI Symbol;Acc:MGI:2446296]	9	45924118	46135492	1	103.778	327.427	153.915	116.726	258.452	230.946	67.3389	90.2016	110.93	142.972	113.41	111.392	198.541	106.041	-0.904528	7.25116	0.00323531	0.0381498
ENSMUSG00000041117	Ccdc8	coiled-coil domain containing 8 [Source:MGI Symbol;Acc:MGI:3612184]	7	16726633	16731441	1	14.8813	5.75697	15.415	14.2005	5.32387	27.2934	6.34014	5.317	3.79468	3.71593	1.19464	1.39713	13.8118	3.62659	-1.92913	3.13386	0.00325981	0.038371
ENSMUSG00000029050	Ski	ski sarcoma viral oncogene homolog (avian) [Source:MGI Symbol;Acc:MGI:98310]	4	155238532	155307049	-1	54.4182	286.932	308.484	85.9329	102.959	148.658	87.3604	72.166	60.8011	82.2683	104.667	53.1782	164.564	76.7402	-1.10037	6.9153	0.00326518	0.0384004
ENSMUSG00000035781	R3hdm4	R3H domain containing 4 [Source:MGI Symbol;Acc:MGI:1924814]	10	79745886	79757042	-1	158.49	258.082	317.592	144.472	307.53	197.367	174.22	152.811	110.994	125.519	99.4268	138.752	230.589	133.621	-0.78713	7.50905	0.00328861	0.0386419
ENSMUSG00000031749	St3gal2	ST3 beta-galactoside alpha-2,3-sialyltransferase 2 [Source:MGI Symbol;Acc:MGI:99427]	8	111646554	111699112	1	0.073307	41.4109	0.314059	9.86982	0.214179	2.88445	0.0667383	1.87383	0.991791	0.670086	0.162906	0.0291068	9.12779	0.63241	-3.83837	2.29325	0.00330131	0.0387571
ENSMUSG00000041605	Inava	innate immunity activator [Source:MGI Symbol;Acc:MGI:1921579]	1	136141269	136162002	-1	11.4359	206.858	20.7802	24.599	6.48655	2.69396	12.1797	10.0016	13.1089	6.94453	12.3537	4.71531	45.4756	9.88395	-2.20045	4.79208	0.00330596	0.0387776
ENSMUSG00000042520	Ubap2l	ubiquitin-associated protein 2-like [Source:MGI Symbol;Acc:MGI:1921633]	3	89907447	89959935	-1	406.658	489.8	918.883	383.538	651.593	577.08	456.824	289.765	431.839	314.606	260.703	240.684	571.259	332.403	-0.781223	8.81982	0.00330897	0.0387788
ENSMUSG00000015846	Rxra	retinoid X receptor alpha [Source:MGI Symbol;Acc:MGI:98214]	2	27566452	27652969	1	166.016	373.941	192.623	131.228	124.468	140.467	87.4939	121.752	76.0229	83.3953	86.4758	149.318	188.124	100.743	-0.900621	7.17475	0.00331705	0.0388153
ENSMUSG00000022262	Dnah5	dynein, axonemal, heavy chain 5 [Source:MGI Symbol;Acc:MGI:107718]	15	28203898	28472198	1	17.105	17.4672	1.15155	2.76959	24.5693	10.15	0.100107	0.0936916	0.431214	0	0.108604	5.87958	12.2021	1.1022	-3.4651	2.74414	0.00331789	0.0388153
ENSMUSG00000031628	Casp3	caspase 3 [Source:MGI Symbol;Acc:MGI:107739]	8	47070326	47092724	1	89.4101	21.8503	67.13	93.9647	83.7744	47.5934	30.1657	43.8945	23.1346	42.52	22.3181	28.4956	67.2872	31.7548	-1.0838	5.63169	0.00334492	0.0390631
ENSMUSG00000043683	Fem1a	fem 1 homolog a [Source:MGI Symbol;Acc:MGI:1335089]	17	56563810	56570610	1	81.4441	97.4105	111.386	78.7319	155.8	113.146	80.9202	51.343	58.9038	67.1914	61.3612	42.0594	106.32	60.2965	-0.818332	6.38134	0.00335422	0.0391374
ENSMUSG00000030509	Asb7	ankyrin repeat and SOCS box-containing 7 [Source:MGI Symbol;Acc:MGI:2152835]	7	66294313	66339344	-1	114.725	87.3358	78.3576	88.073	91.9132	144.304	38.5414	50.6637	59.5506	74.8365	69.2621	49.0741	100.785	56.9881	-0.82258	6.30273	0.00337912	0.0393343
ENSMUSG00000029007	Agtrap	angiotensin II, type I receptor-associated protein [Source:MGI Symbol;Acc:MGI:1339977]	4	148161518	148172488	-1	48.8958	34.0839	43.5233	46.6802	65.8446	95.5949	31.2335	21.713	23.803	8.40654	19.7659	43.4856	55.7704	24.7346	-1.17318	5.33304	0.00340846	0.0395974
ENSMUSG00000024962	Vegfb	vascular endothelial growth factor B [Source:MGI Symbol;Acc:MGI:106199]	19	6959841	6965019	-1	10.5073	3.271	1.23006	7.37719	55.9924	35.9739	1.50161	4.23955	6.8563	1.79705	6.73344	0.785884	19.0587	3.6523	-2.3818	3.51272	0.00343233	0.0398055
ENSMUSG00000103332	Pcdhga2	protocadherin gamma subfamily A, 2 [Source:MGI Symbol;Acc:MGI:1935214]	18	37802006	37974923	1	4.8627	5.82239	11.4893	2.36674	9.39326	20.1639	0.433799	0.468458	4.01029	2.74126	0.0814529	0.116427	9.01638	1.30861	-2.77957	2.38359	0.00343594	0.0398128
ENSMUSG00000039959	Hip1	huntingtin interacting protein 1 [Source:MGI Symbol;Acc:MGI:1099804]	5	135435385	135573974	-1	115.532	184.027	147.66	181.786	170.394	222.102	128.638	100.25	49.3739	55.8304	136.352	91.9194	170.25	93.7273	-0.861114	7.04486	0.00344448	0.0398771
ENSMUSG00000038844	Kif16b	kinesin family member 16B [Source:MGI Symbol;Acc:MGI:1098240]	2	142459394	142743451	-1	22.6274	14.7195	31.5629	18.5563	27.5067	33.9058	3.5705	5.80888	10.9528	10.1122	11.6749	14.6407	24.8131	9.46001	-1.39115	4.10381	0.00345863	0.0400063
ENSMUSG00000001418	Glmp	glycosylated lysosomal membrane protein [Source:MGI Symbol;Acc:MGI:1913318]	3	88232330	88238620	1	138.452	83.2143	138.735	93.7633	176.483	168.631	56.8944	120.886	53.1686	90.4921	44.1203	64.9664	133.213	71.7546	-0.892694	6.68006	0.00347083	0.0400435
ENSMUSG00000039206	Daglb	diacylglycerol lipase, beta [Source:MGI Symbol;Acc:MGI:2442032]	5	143450339	143491697	1	1.61275	40.5604	9.36941	2.16532	4.09999	11.4017	0.0333691	3.13867	3.62219	0.121834	0.217208	1.36802	11.5349	1.41688	-3.01748	2.70215	0.00346814	0.0400435
ENSMUSG00000031837	Necab2	N-terminal EF-hand calcium binding protein 2 [Source:MGI Symbol;Acc:MGI:2152211]	8	120173458	120199379	1	50.5818	83.2798	23.7376	53.6042	36.4716	56.2739	22.7244	23.2355	44.3288	17.0567	9.88295	10.6531	50.6581	21.3136	-1.24809	5.17139	0.00351575	0.0404471
ENSMUSG00000048756	Foxo3	forkhead box O3 [Source:MGI Symbol;Acc:MGI:1890081]	10	42057837	42152751	-1	51.266	201.886	164.462	66.6465	82.8565	56.6004	59.6974	54.0835	47.0023	64.5111	43.9574	29.165	103.953	49.7361	-1.06309	6.26478	0.00352619	0.0405073
ENSMUSG00000035936	Aldh5a1	aldhehyde dehydrogenase family 5, subfamily A1 [Source:MGI Symbol;Acc:MGI:2441982]	13	25091562	25121644	-1	22.6519	33.168	20.1259	23.6171	34.3298	44.8994	8.64261	15.3888	10.6941	6.85316	18.517	15.252	29.7987	12.5579	-1.24599	4.40816	0.00357036	0.0409794
ENSMUSG00000030435	U2af2	U2 small nuclear ribonucleoprotein auxiliary factor (U2AF) 2 [Source:MGI Symbol;Acc:MGI:98886]	7	5065142	5082937	1	26.024	174.279	16.6451	20.5957	25.6708	19.7557	6.17329	19.5113	13.9929	25.2196	12.0279	11.8756	47.1617	14.8001	-1.67048	4.95489	0.00359451	0.0411858
ENSMUSG00000019338	Zfp687	zinc finger protein 687 [Source:MGI Symbol;Acc:MGI:1925516]	3	94913901	94922759	-1	62.3354	272.017	38.6815	39.6052	87.1095	73.4445	56.1936	47.8998	36.1788	28.9356	43.713	29.3106	95.5321	40.3719	-1.24185	6.08732	0.00361541	0.0412909
ENSMUSG00000030034	Ino80b	INO80 complex subunit B [Source:MGI Symbol;Acc:MGI:1917270]	6	83098746	83102412	-1	6.40214	239.765	23.0571	8.40949	14.9925	6.17707	8.60924	15.8807	7.17971	5.45207	9.14987	17.6969	49.8005	10.6614	-2.22238	4.91904	0.00361442	0.0412909
ENSMUSG00000024732	Ccdc86	coiled-coil domain containing 86 [Source:MGI Symbol;Acc:MGI:1277220]	19	10918845	10926630	-1	6.47545	54.4949	6.8046	4.10403	13.2791	22.2864	2.00215	4.87196	10.0257	4.56877	3.14951	1.86284	17.9074	4.41349	-2.01694	3.48522	0.00363181	0.0413648
ENSMUSG00000056752	Dnah9	dynein, axonemal, heavy chain 9 [Source:MGI Symbol;Acc:MGI:1289279]	11	65722108	66059377	-1	39.9523	19.1027	20.5185	34.5947	24.8447	18.6673	9.67705	6.11338	8.2793	21.1686	1.3304	2.53229	26.28	8.18351	-1.68339	4.11168	0.00363816	0.0413666
ENSMUSG00000000278	Scpep1	serine carboxypeptidase 1 [Source:MGI Symbol;Acc:MGI:1921867]	11	88814846	88846291	-1	5.64464	32.8409	35.4363	12.6898	2.60074	47.6478	13.2142	4.59089	1.59549	5.81757	6.70629	2.41587	22.81	5.72338	-1.99459	3.83961	0.00365809	0.0415226
ENSMUSG00000045268	Zfp691	zinc finger protein 691 [Source:MGI Symbol;Acc:MGI:3041163]	4	119026710	119031392	-1	14.4415	184.943	18.2416	20.5453	27.8432	17.1706	17.1851	4.61431	19.5555	6.18307	6.38047	24.0713	47.1975	12.9983	-1.85908	4.91308	0.0036958	0.0418795
ENSMUSG00000049106	Dcaf5	DDB1 and CUL4 associated factor 5 [Source:MGI Symbol;Acc:MGI:2444785]	12	80382622	80483375	-1	118.024	94.532	112.381	94.1409	78.3588	82.3428	27.7965	90.3421	42.7548	56.0436	40.3735	56.3799	96.6299	52.2817	-0.886013	6.21939	0.00371702	0.0420301
ENSMUSG00000020100	Slc29a3	solute carrier family 29 (nucleoside transporters), member 3 [Source:MGI Symbol;Acc:MGI:1918529]	10	60547851	60588573	-1	113.968	206.727	175.402	156.18	282.165	281.778	142.953	114.233	116.837	86.563	107.111	138.287	202.703	117.664	-0.784652	7.32407	0.00373246	0.0421162
ENSMUSG00000047793	Sned1	sushi, nidogen and EGF-like domains 1 [Source:MGI Symbol;Acc:MGI:3045960]	1	93163563	93228787	1	39.7568	44.4202	48.5482	43.2056	29.1895	76.6283	30.6662	4.59089	19.5771	24.1536	27.2596	9.05222	46.9581	19.2166	-1.2892	5.05058	0.00378826	0.0425606
ENSMUSG00000027612	Mmp24	matrix metallopeptidase 24 [Source:MGI Symbol;Acc:MGI:1341867]	2	155617262	155660286	1	99.3799	201.101	235.204	119.823	187.529	95.6221	68.2733	70.2921	80.1195	74.5624	52.8901	151.21	156.443	82.8912	-0.916201	6.90352	0.00380922	0.0427298
ENSMUSG00000062661	Ncs1	neuronal calcium sensor 1 [Source:MGI Symbol;Acc:MGI:109166]	2	31135835	31186001	1	1.53945	108.728	13.8709	5.76579	0.611939	1.00683	0.166846	4.61431	1.8111	5.33023	0.380113	3.11443	21.9205	2.56951	-3.0895	3.61632	0.00382178	0.0428347
ENSMUSG00000031323	Dmrtc1a	DMRT-like family C1a [Source:MGI Symbol;Acc:MGI:1918137]	X	101946822	101952293	-1	3.1522	4.51398	2.17224	0.276959	0.122388	2.36742	0.0333691	0.0468458	0.711502	0.274126	0.190057	0.203748	2.10087	0.243275	-3.07966	0.283672	0.0038255	0.0428405
ENSMUSG00000028977	Casz1	castor zinc finger 1 [Source:MGI Symbol;Acc:MGI:1196251]	4	148888886	149039346	1	688.45	1187.11	735.735	505.224	1014.84	581.053	562.604	408.613	535.158	514.505	423.772	443.996	785.402	481.441	-0.705997	9.30714	0.00390207	0.0435155
ENSMUSG00000050271	Prag1	PEAK1 related kinase activating pseudokinase 1 [Source:MGI Symbol;Acc:MGI:1196223]	8	36561982	36614941	1	94.004	283.989	105.916	100.561	164.03	193.639	24.8934	75.5389	40.0597	109.833	76.5928	117.621	157.023	74.0898	-1.08335	6.85306	0.00390013	0.0435155
ENSMUSG00000033902	Mapkbp1	mitogen-activated protein kinase binding protein 1 [Source:MGI Symbol;Acc:MGI:1347004]	2	119803180	119857889	1	95.6656	182.849	65.5597	83.5158	98.7975	128.031	39.3088	43.4261	90.0374	65.4248	56.6097	57.0494	109.07	58.6427	-0.894642	6.39072	0.00391489	0.0436222
ENSMUSG00000043541	Casc1	cancer susceptibility candidate 1 [Source:MGI Symbol;Acc:MGI:2444480]	6	145120560	145156731	-1	0.928555	2.55138	3.71636	4.80902	23.9574	59.5937	1.26803	4.82512	1.70329	0.670086	5.6474	2.15391	15.9261	2.7113	-2.55254	3.22923	0.00391947	0.0436367
ENSMUSG00000051391	Ywhag	tyrosine 3-monooxygenase/tryptophan 5-monooxygenase activation protein, gamma polypeptide [Source:MGI Symbol;Acc:MGI:108109]	5	135937263	135963470	-1	266.886	255.335	460.41	196.641	281.553	192.061	204.653	139.437	145.168	163.318	180.744	160.175	275.481	165.582	-0.734458	7.7852	0.00392553	0.0436679
ENSMUSG00000016344	Ppdpf	pancreatic progenitor cell differentiation and proliferation factor [Source:MGI Symbol;Acc:MGI:1913746]	2	180829040	180830564	1	41.003	305.119	61.9742	48.4175	97.3289	39.5659	92.0988	18.0591	18.65	18.5492	5.5931	31.5518	98.9015	30.7503	-1.68509	6.01932	0.00396664	0.0440884
ENSMUSG00000020091	Eif4ebp2	eukaryotic translation initiation factor 4E binding protein 2 [Source:MGI Symbol;Acc:MGI:109198]	10	61264270	61288440	-1	73.4292	316.764	332.3	124.758	223.113	205.122	141.252	122.478	136.63	84.37	80.4483	96.1981	212.581	110.229	-0.947311	7.335	0.00398052	0.0441757
ENSMUSG00000022536	Glyr1	glyoxylate reductase 1 homolog (Arabidopsis) [Source:MGI Symbol;Acc:MGI:1921272]	16	4831773	4867727	-1	111.476	129.924	93.0922	125.79	160.542	108.357	49.3863	76.3352	82.0815	71.9429	96.9832	47.415	121.53	70.6907	-0.781495	6.58744	0.0039811	0.0441757
ENSMUSG00000029419	Ajm1	apical junction component 1 [Source:MGI Symbol;Acc:MGI:2685842]	2	25465428	25471769	-1	1.7838	30.5512	0.287887	1.46033	0.336566	29.3071	0	0.398189	0	0.79192	1.08604	2.27033	10.6211	0.757747	-3.80286	2.51726	0.00399244	0.0441914
ENSMUSG00000034898	Filip1	filamin A interacting protein 1 [Source:MGI Symbol;Acc:MGI:1917848]	9	79712376	79920133	-1	9.09007	1.76634	23.2665	17.7506	7.06789	3.18378	1.56835	1.54591	3.75156	3.68548	2.30783	0.582136	10.3542	2.24021	-2.20728	2.66859	0.00399167	0.0441914
ENSMUSG00000053025	Sv2b	synaptic vesicle glycoprotein 2 b [Source:MGI Symbol;Acc:MGI:1927338]	7	74764642	74959010	-1	37.4354	6.41117	23.947	52.2446	34.1156	59.7026	20.6555	2.62336	13.4107	14.1023	10.8061	13.1272	35.6427	12.4542	-1.51765	4.59145	0.00398716	0.0441914
ENSMUSG00000022477	Aco2	aconitase 2, mitochondrial [Source:MGI Symbol;Acc:MGI:87880]	15	81756510	81799334	1	116.069	350.194	200.343	172.999	280.329	196.959	148.359	158.807	115.156	103.376	85.8513	136.424	219.482	124.662	-0.81582	7.4273	0.0040051	0.0442582
ENSMUSG00000031737	Irx5	Iroquois homeobox 5 [Source:MGI Symbol;Acc:MGI:1859086]	8	93084253	93102914	1	6.06005	47.8221	5.26048	9.29072	16.8895	4.95254	0.600645	2.99813	7.35219	5.17794	1.35755	2.76515	15.0459	3.37527	-2.15224	3.20896	0.00400418	0.0442582
ENSMUSG00000034310	Tmem132d	transmembrane protein 132D [Source:MGI Symbol;Acc:MGI:3044963]	5	127858694	128510141	-1	49.7021	19.3643	19.524	30.8684	15.8798	6.99342	0.100107	4.54404	4.93739	1.85797	15.4217	5.9669	23.722	5.47136	-2.11528	3.87312	0.00402079	0.0443948
ENSMUSG00000053684	BC048403	cDNA sequence BC048403 [Source:MGI Symbol;Acc:MGI:2670984]	10	121575842	121588783	1	8.60135	10.5326	9.21238	1.53586	13.5238	16.4087	1.93541	4.35666	1.37988	1.00513	0.733076	4.13317	9.96913	2.25722	-2.14064	2.62428	0.00402797	0.0444374
ENSMUSG00000033307	Mif	macrophage migration inhibitory factor (glycosylation-inhibiting factor) [Source:MGI Symbol;Acc:MGI:96982]	10	75695187	75696074	-1	13.3907	75.5602	34.4679	27.6959	51.3723	16.8441	19.4542	16.9348	8.49491	10.0818	19.5215	11.8756	36.5552	14.3938	-1.34358	4.67359	0.00403869	0.0445189
ENSMUSG00000030825	Hsd17b14	hydroxysteroid (17-beta) dehydrogenase 14 [Source:MGI Symbol;Acc:MGI:1913315]	7	45204317	45217176	1	17.5204	69.4761	34.9128	11.1791	16.6141	17.089	6.67383	15.3186	2.22075	8.8025	15.6389	3.98763	27.7986	8.77371	-1.66217	4.19607	0.00405097	0.0445806
ENSMUSG00000117771	Gm25432	predicted gene, 25432 [Source:MGI Symbol;Acc:MGI:5455209]	19	5486026	5486753	1	0.488713	2.09344	1.70115	2.08978	0.428357	0.598659	0.333691	0.117115	0.0862427	0.243668	0.190057	0.261961	1.23335	0.205456	-2.57111	-0.380061	0.00407343	0.0447541
ENSMUSG00000113722	Snhg10	small nucleolar RNA host gene 10 [Source:MGI Symbol;Acc:MGI:1916684]	12	104996876	104998538	-1	5.98674	4.44856	0.261715	6.21899	5.93581	2.93887	0	0.351344	0.32341	0.883296	1.27609	0.0291068	4.29845	0.477209	-3.16083	1.28721	0.00411109	0.0450903
ENSMUSG00000026638	Irf6	interferon regulatory factor 6 [Source:MGI Symbol;Acc:MGI:1859211]	1	192835419	192854331	1	64.7056	23.4204	28.5793	35.5263	22.8865	63.5122	3.10333	15.2717	9.35733	11.5742	17.6481	32.0466	39.7717	14.8336	-1.42293	4.77402	0.00414817	0.0454258
ENSMUSG00000052557	Gan	giant axonal neuropathy [Source:MGI Symbol;Acc:MGI:1890619]	8	117884874	117942736	1	51.266	68.0369	38.3937	27.7966	87.6602	66.4783	9.81053	16.5834	37.7312	45.2004	22.5353	8.14991	56.6053	23.3351	-1.27798	5.32276	0.00415225	0.0454333
ENSMUSG00000019139	Isyna1	myo-inositol 1-phosphate synthase A1 [Source:MGI Symbol;Acc:MGI:1919030]	8	71047023	71049940	1	39.5858	181.344	38.1843	12.3876	24.2022	6.63967	27.8632	10.8214	17.6151	13.6454	9.17702	10.9151	50.3907	15.0062	-1.74655	5.03266	0.00416486	0.0454944
ENSMUSG00000023852	Chd1	chromodomain helicase DNA binding protein 1 [Source:MGI Symbol;Acc:MGI:88393]	17	15925229	15992872	1	129.876	71.2425	106.937	111.388	75.2685	106.398	57.2281	62.7968	69.6625	46.6015	56.5826	60.8624	100.185	58.9556	-0.765152	6.3152	0.00416942	0.0454944
ENSMUSG00000064337	mt-Rnr1	mitochondrially encoded 12S rRNA [Source:MGI Symbol;Acc:MGI:102493]	MT	70	1024	1	143816	289470	96728.4	110652	109839	51671.7	101778	87109.4	48771.2	63284.2	62525.2	56902.7	133696	70061.9	-0.932257	16.6365	0.00418937	0.0456153
ENSMUSG00000035671	Zswim4	zinc finger SWIM-type containing 4 [Source:MGI Symbol;Acc:MGI:2443726]	8	84937307	84963684	-1	25.5597	152.363	40.0425	39.7311	21.4179	26.9396	20.4219	10.5403	32.9663	19.9198	13.0868	19.6762	51.009	19.4352	-1.39074	5.14007	0.00420064	0.0457008
ENSMUSG00000034617	Mtrr	5-methyltetrahydrofolate-homocysteine methyltransferase reductase [Source:MGI Symbol;Acc:MGI:1891037]	13	68708899	68730268	-1	28.3942	20.5419	8.58427	25.8831	35.0947	17.1706	3.53713	3.18551	0.883988	9.77717	18.0011	2.53229	22.6115	6.31953	-1.83894	3.85992	0.00427628	0.0463657
ENSMUSG00000051652	Lrrc3	leucine rich repeat containing 3 [Source:MGI Symbol;Acc:MGI:2447899]	10	77733409	77738370	-1	57.8881	9.02797	36.4831	20.3187	8.41416	13.0344	0.367061	2.57652	9.5945	6.76178	8.28104	10.2747	24.1944	6.30927	-1.93871	3.93658	0.00429318	0.0464053
ENSMUSG00000011884	Gltp	glycolipid transfer protein [Source:MGI Symbol;Acc:MGI:1929253]	5	114807459	114829045	-1	123.889	538.996	115.286	147.065	217.147	57.9066	171.751	57.9248	72.4008	88.8778	62.3114	53.7312	200.048	84.4995	-1.24308	7.15295	0.00430505	0.046496
ENSMUSG00000024175	Tekt4	tektin 4 [Source:MGI Symbol;Acc:MGI:1919090]	17	25673589	25695576	1	5.84012	10.6635	5.339	22.1064	1.92761	1.68713	0.133477	1.00718	3.64375	0.243668	0.760227	0	7.92728	0.964718	-3.02919	2.16926	0.00432496	0.046598
ENSMUSG00000031065	Cdk16	cyclin-dependent kinase 16 [Source:MGI Symbol;Acc:MGI:97516]	X	20554193	20566119	1	107.639	130.775	184.431	92.9576	177.523	144.331	80.72	66.0526	74.0178	65.7294	86.8288	118.901	139.609	82.0416	-0.766991	6.79286	0.00439989	0.0471651
ENSMUSG00000040652	Oaz2	ornithine decarboxylase antizyme 2 [Source:MGI Symbol;Acc:MGI:109492]	9	65575283	65597582	1	98.7201	237.867	243.5	99.378	115.503	118.344	90.8975	69.9642	87.4717	96.3402	98.6394	64.4425	152.219	84.6259	-0.846695	6.88842	0.00440584	0.0471651
ENSMUSG00000033594	Spata2l	spermatogenesis associated 2-like [Source:MGI Symbol;Acc:MGI:1926029]	8	123956540	123962972	-1	39.2437	45.7941	21.1204	81.6526	19.9798	31.2119	8.34229	29.8408	18.995	9.32029	14.4443	16.9693	39.8337	16.3186	-1.2868	4.81408	0.00441109	0.0471835
ENSMUSG00000056215	Lrguk	leucine-rich repeats and guanylate kinase domain containing [Source:MGI Symbol;Acc:MGI:1921604]	6	34006383	34110969	1	76.5814	321.736	58.284	95.4754	57.6752	90.9417	24.3595	70.2453	46.4848	69.8413	59.9222	38.1008	116.782	51.4923	-1.18069	6.39541	0.00442549	0.0472997
ENSMUSG00000052387	Trpm3	transient receptor potential cation channel, subfamily M, member 3 [Source:MGI Symbol;Acc:MGI:2443101]	19	22116410	22972774	1	104.609	22.7008	62.2883	31.951	76.523	99.8943	7.97522	20.7293	10.4569	34.083	56.3111	25.9633	66.3277	25.9198	-1.35575	5.52928	0.00443336	0.0473081
ENSMUSG00000063801	Ap3s2	adaptor-related protein complex 3, sigma 2 subunit [Source:MGI Symbol;Acc:MGI:1337060]	7	79525073	79570397	-1	107.883	279.278	143.813	182.969	204.571	355.086	73.3787	150.375	119.985	107.853	100.133	150.686	212.267	117.069	-0.858332	7.36388	0.0044315	0.0473081
ENSMUSG00000032010	Usp2	ubiquitin specific peptidase 2 [Source:MGI Symbol;Acc:MGI:1858178]	9	43978318	44006924	1	48.8225	84.5882	140.881	72.7899	109.353	145.392	80.9202	37.5703	49.3308	55.7999	57.56	20.8696	100.305	50.3418	-0.994679	6.23608	0.00445682	0.0474447
ENSMUSG00000047824	Pygo2	pygopus 2 [Source:MGI Symbol;Acc:MGI:1916161]	3	89337521	89342435	1	21.0391	14.5233	59.9852	19.5886	58.4402	15.1025	9.07641	9.36916	17.1192	10.2645	17.8653	2.85247	31.4465	11.0912	-1.50323	4.41458	0.00445524	0.0474447
ENSMUSG00000045589	Frrs1l	ferric-chelate reductase 1 like [Source:MGI Symbol;Acc:MGI:2442704]	4	56957173	56990391	-1	13.684	1.37382	6.38586	17.8513	11.1067	6.39476	0.0667383	1.87383	3.27722	0.548253	3.74683	0.756777	9.46606	1.71161	-2.46375	2.49826	0.00457139	0.0483944
ENSMUSG00000064202	Spata6l	spermatogenesis associated 6 like [Source:MGI Symbol;Acc:MGI:1918036]	19	28870442	28945200	-1	32.866	13.9999	98.3003	27.3938	80.1946	32.2459	11.5791	26.421	28.6757	13.7063	12.0822	1.7173	47.5001	15.6969	-1.59712	4.98449	0.0045699	0.0483944
ENSMUSG00000084347	Akt2-ps	thymoma viral proto-oncogene 2, pseudogene [Source:MGI Symbol;Acc:MGI:108506]	11	16464533	16465981	1	0.586456	1.70092	1.12538	0.453206	3.54925	0.435388	0.40043	0.0702687	0.0862427	0.121834	0.380113	0.145534	1.30843	0.200737	-2.68969	-0.314654	0.00456483	0.0483944
ENSMUSG00000031488	Rab11fip1	RAB11 family interacting protein 1 (class I) [Source:MGI Symbol;Acc:MGI:1923017]	8	27628801	27664674	-1	739.326	689.593	865.415	705.944	840.988	643.204	498.835	406.364	511.98	578.65	413.862	556.93	747.411	494.437	-0.596136	9.2784	0.00458262	0.0484366
ENSMUSG00000086965	Rtl10	retrotransposon Gag like 10 [Source:MGI Symbol;Acc:MGI:3833934]	16	18317651	18320408	1	1.63719	8.24293	4.31831	5.6399	8.47535	0.4626	0.500537	1.92068	0.840866	0.761462	0.244359	0.523923	4.79605	0.798637	-2.57691	1.50813	0.00458005	0.0484366
ENSMUSG00000017764	Zswim1	zinc finger SWIM-type containing 1 [Source:MGI Symbol;Acc:MGI:1919221]	2	164664606	164668791	1	7.25739	25.5792	74.3272	15.9881	20.4082	71.9207	4.30462	11.5709	18.7793	8.31516	9.31278	19.6762	35.9135	11.9932	-1.58187	4.58555	0.00462486	0.0488058
ENSMUSG00000038028	Tigar	Trp53 induced glycolysis regulatory phosphatase [Source:MGI Symbol;Acc:MGI:2442752]	6	127062079	127086520	-1	4.76495	0.915881	2.04138	0.377672	37.6342	1.87761	0.100107	0.0936916	2.0267	0.213209	0.108604	2.15391	7.93529	0.782703	-3.33435	2.1427	0.00463922	0.0488986
ENSMUSG00000052730	Gm5111	predicted gene 5111 [Source:MGI Symbol;Acc:MGI:3645688]	6	48566379	48567518	1	2.61462	1.57008	12.9811	0.251781	7.25148	9.30642	2.16899	0.327921	1.27208	0.060917	0.217208	0.0873205	5.66258	0.689073	-3.03451	1.69332	0.00464098	0.0488986
ENSMUSG00000001918	Slc1a5	solute carrier family 1 (neutral amino acid transporter), member 5 [Source:MGI Symbol;Acc:MGI:105305]	7	16515265	16532199	1	17.6914	57.8313	39.6761	18.9088	43.7842	52.9269	34.0032	7.40164	7.7834	14.7724	4.04549	17.1439	38.4698	14.1917	-1.43871	4.72137	0.00469945	0.0494037
ENSMUSG00000073102	Drc1	dynein regulatory complex subunit 1 [Source:MGI Symbol;Acc:MGI:2685906]	5	30486386	30524039	1	62.3843	48.9342	52.2122	55.2911	63.1521	27.6471	20.9558	27.03	45.2774	20.2853	21.5307	19.2105	51.6035	25.715	-1.00446	5.27482	0.00469913	0.0494037
ENSMUSG00000034685	Fam171a2	family with sequence similarity 171, member A2 [Source:MGI Symbol;Acc:MGI:2448496]	11	102327807	102338508	-1	20.135	70.1957	23.4497	11.0532	22.1522	16.8441	11.6458	8.61963	8.1715	4.35556	9.31278	17.4059	27.305	9.91853	-1.4593	4.22145	0.0047084	0.0494142
ENSMUSG00000050896	Rtn4rl2	reticulon 4 receptor-like 2 [Source:MGI Symbol;Acc:MGI:2669796]	2	84702268	84717054	-1	65.1699	255.662	94.5316	38.2707	174.586	93.0098	70.242	61.1572	62.1163	53.3937	48.736	53.673	120.205	58.2197	-1.04538	6.47993	0.0047076	0.0494142
ENSMUSG00000035179	Ppp1r32	protein phosphatase 1, regulatory subunit 32 [Source:MGI Symbol;Acc:MGI:1915002]	19	10451599	10460292	-1	9.94532	41.4109	11.3061	6.04275	23.3455	14.8032	0.900967	3.44317	5.77826	2.19301	12.1636	4.59888	17.809	4.84632	-1.87502	3.50729	0.00471264	0.0494183
ENSMUSG00000074818	Pdzd7	PDZ domain containing 7 [Source:MGI Symbol;Acc:MGI:3608325]	19	45015345	45034156	-1	60.6982	59.0089	80.0326	43.0797	88.3946	71.1315	30.2658	22.1346	45.6224	38.2254	43.523	38.159	67.0576	36.3217	-0.884539	5.69335	0.0047657	0.0497809
ENSMUSG00000050965	Prkca	protein kinase C, alpha [Source:MGI Symbol;Acc:MGI:97595]	11	107824213	108234754	-1	159.834	139.41	206.415	188.785	157.452	192.877	78.6844	104.302	102.154	86.6544	79.9867	173.971	174.129	104.292	-0.739602	7.12171	0.00477474	0.0497974
ENSMUSG00000029658	Wdr95	WD40 repeat domain 95 [Source:MGI Symbol;Acc:MGI:1923042]	5	149452144	149535359	1	4.47173	1.37382	0.758975	7.55343	9.30147	1.60549	0.433799	0	0.0215607	0	0.0543019	1.45534	4.17749	0.3275	-3.66511	1.20789	0.00478195	0.0498337
ENSMUSG00000036845	Lin37	lin-37 homolog (C. elegans) [Source:MGI Symbol;Acc:MGI:1922910]	7	30254866	30259263	-1	3.95858	11.3177	19.2361	3.72636	32.341	5.22466	2.13563	7.16741	1.05647	3.01539	0.814529	3.25996	12.6341	2.90823	-2.11729	2.96792	0.00479578	0.0499389

## Sheet: TableS2_OHC_enriched_RNASeq
Table S2: List of genes enriched in OHCs determined by edgeR, ranked by FDR-adjusted p-value, with a cutoff of 0.05. IHC1-6; OHC1-6 – Normalized RNA-seq read counts of each gene obtained from each pool of IHCs or OHCs. logFC – log2 fold change of OHC vs IHC. logCPM – mean log2 normalized counts across all samples. FDR – p-value adjusted for false discovery rate.
ensembl_gene_id	gene_name	description	chr	start_position	end_position	strand	IHC1	IHC2	IHC3	IHC4	IHC5	IHC6	OHC1	OHC2	OHC3	OHC4	OHC5	OHC6	IHC_mean	OHC_mean	logFC	logCPM	PValue	FDR
ENSMUSG00000000303	Cdh1	cadherin 1 [Source:MGI Symbol;Acc:MGI:88354]	8	107329983	107396878	1	40.3188	10.0747	20.6494	21.0237	37.4201	37.0624	1000.64	1043	822.755	839.101	746.434	820.463	27.7582	878.732	4.98259	8.82434	7.12852e-48	9.5237e-44
ENSMUSG00000052516	Robo2	roundabout guidance receptor 2 [Source:MGI Symbol;Acc:MGI:1890110]	16	73688727	74208713	-1	35.0652	14.5233	15.7553	20.7719	20.8059	22.5858	304.794	211.04	301.418	280.188	221.253	312.636	21.5846	271.888	3.65319	7.19767	7.84161e-36	5.23819e-32
ENSMUSG00000068154	Insm1	insulinoma-associated 1 [Source:MGI Symbol;Acc:MGI:1859980]	2	146063841	146066940	1	0.0244357	0.39252	0.0785146	0.201425	0.0305969	0.435388	57.3949	84.8378	34.648	27.2299	54.8178	57.3696	0.193813	52.7163	8.13796	4.72878	3.13972e-31	1.39822e-27
ENSMUSG00000048251	Bcl11b	B cell leukemia/lymphoma 11B [Source:MGI Symbol;Acc:MGI:1929913]	12	107876662	107969861	-1	1.14848	0.39252	0.444916	0.226603	0.0917908	0.0544235	57.2281	87.2972	74.5353	42.2154	37.9842	78.8213	0.393122	63.0136	7.30123	4.98935	3.73456e-28	1.24734e-24
ENSMUSG00000048915	Efna5	ephrin A5 [Source:MGI Symbol;Acc:MGI:107444]	17	62911179	63188312	-1	2.61462	2.55138	5.07728	8.78716	0.275372	2.66675	318.075	200.313	206.012	257.344	217.588	208.114	3.66209	234.574	5.99608	6.89697	3.07214e-27	6.84064e-24
ENSMUSG00000019146	Cacng2	calcium channel, voltage-dependent, gamma subunit 2 [Source:MGI Symbol;Acc:MGI:1316660]	15	77875948	78004228	-1	0	0.13084	0	0.0755343	0.122388	0.0272118	20.9225	17.3095	92.5169	39.6874	27.9926	12.1667	0.059329	35.0993	9.2836	4.14098	9.15672e-26	1.47655e-22
ENSMUSG00000021614	Vcan	versican [Source:MGI Symbol;Acc:MGI:102889]	13	89803431	89890628	-1	4.05632	1.04672	1.64881	4.80902	8.19998	5.44235	164.476	69.4255	197.065	113.427	147.918	132.785	4.20053	137.516	5.02598	6.1481	9.94684e-26	1.47655e-22
ENSMUSG00000037984	Neurod6	neurogenic differentiation 6 [Source:MGI Symbol;Acc:MGI:106593]	6	55654807	55658248	-1	0.0244357	0.0654201	0	0	0.0611939	0.0544235	29.9321	11.3367	9.57294	28.7223	21.0148	38.9158	0.0342455	23.2491	9.4064	3.54842	2.2144e-25	2.95844e-22
ENSMUSG00000027831	Veph1	ventricular zone expressed PH domain-containing 1 [Source:MGI Symbol;Acc:MGI:1920039]	3	65960979	66204258	-1	18.2779	14.3924	12.1436	29.408	29.8014	51.403	233.284	236.782	266.77	171.024	220.384	214.052	25.9044	223.716	3.10929	6.96429	3.33959e-19	2.97446e-16
ENSMUSG00000032269	Htr3a	5-hydroxytryptamine (serotonin) receptor 3A [Source:MGI Symbol;Acc:MGI:96282]	9	48810513	48822399	-1	0.0977427	0.457941	0.235544	0.604275	0	0.380965	28.5306	23.8211	30.0987	19.5543	18.517	33.3273	0.296078	25.6415	6.43954	3.70368	7.88355e-18	5.01544e-15
ENSMUSG00000007655	Cav1	caveolin 1, caveolae protein [Source:MGI Symbol;Acc:MGI:102709]	6	17306334	17341451	1	0	0	0	0	0	0.0272118	6.77394	6.16022	4.07497	7.70599	31.7938	21.3644	0.00453529	12.9789	10.5928	2.71182	2.28242e-17	1.27054e-14
ENSMUSG00000020154	Ptprb	protein tyrosine phosphatase, receptor type, B [Source:MGI Symbol;Acc:MGI:97809]	10	116111428	116225440	1	0	0	0	0	0	0	5.97308	7.02687	12.4405	7.88875	36.8438	2.00837	0	12.0302	11.741	2.60329	1.80813e-16	8.32988e-14
ENSMUSG00000041062	Mslnl	mesothelin-like [Source:MGI Symbol;Acc:MGI:3607710]	17	25955016	25967304	1	12.5111	14.2616	30.0449	25.6817	17.685	30.9398	175.188	115.873	142.839	114.981	105.536	157.875	21.854	135.382	2.62973	6.29788	1.92798e-16	8.58593e-14
ENSMUSG00000027004	Frzb	frizzled-related protein [Source:MGI Symbol;Acc:MGI:892032]	2	80242314	80277969	-1	0.244357	0.0654201	0	0.0755343	0.0305969	0	13.2809	34.6893	17.3995	3.62456	20.2275	12.0211	0.069318	16.8738	7.82817	3.09325	4.64319e-15	1.87979e-12
ENSMUSG00000072875	Gpr27	G protein-coupled receptor 27 [Source:MGI Symbol;Acc:MGI:1202299]	6	99669640	99672027	1	12.0712	1.83176	4.52768	10.9273	2.0194	11.9187	131.007	75.3515	136.113	97.3453	65.651	122.045	7.21602	104.585	3.85276	5.80635	5.95426e-15	2.27283e-12
ENSMUSG00000081225	Cyp2j12	cytochrome P450, family 2, subfamily j, polypeptide 12 [Source:MGI Symbol;Acc:MGI:3717097]	4	95987555	96029389	-1	0	0	0	0	0	0	5.4058	8.10432	10.9744	9.38121	7.49366	2.09569	0	7.24251	11.0093	1.88086	1.4473e-14	5.08839e-12
ENSMUSG00000097558	Gm26902	predicted gene, 26902 [Source:MGI Symbol;Acc:MGI:5477396]	19	34452208	34458946	1	0	0	0	0	0	0	24.2927	14.1006	4.5493	3.19814	5.26729	2.15391	0	8.92699	11.3104	2.17696	2.7868e-14	9.30792e-12
ENSMUSG00000074892	B3galt5	UDP-Gal:betaGlcNAc beta 1,3-galactosyltransferase, polypeptide 5 [Source:MGI Symbol;Acc:MGI:2136878]	16	96037001	96121059	1	0.317664	3.33642	0.0523431	0.125891	0.550745	0	63.3013	115.264	89.2828	132.616	132.714	80.0729	0.730511	102.209	7.18179	5.68734	3.18885e-14	1.01436e-11
ENSMUSG00000048022	Tmem229a	transmembrane protein 229A [Source:MGI Symbol;Acc:MGI:2442812]	6	24951140	24956296	-1	5.66907	5.75697	3.00973	3.02137	24.5999	15.4835	158.47	108.94	141.266	122.626	96.2773	124.548	9.5901	125.354	3.70724	6.0775	4.33837e-14	1.34792e-11
ENSMUSG00000026062	Slc9a2	solute carrier family 9 (sodium/hydrogen exchanger), member 2 [Source:MGI Symbol;Acc:MGI:105075]	1	40719734	40808433	1	2.44357	0.3271	2.82653	4.05368	8.0164	0.734717	105.847	52.9592	82.599	40.9971	63.5061	86.3599	3.067	72.0447	4.547	5.23327	8.99868e-14	2.67161e-11
ENSMUSG00000056492	Adgrf5	adhesion G protein-coupled receptor F5 [Source:MGI Symbol;Acc:MGI:2182928]	17	43671342	43770448	1	0	0	0	0	0	0	3.90419	2.13148	4.37682	2.16255	37.6312	4.94816	0	9.1924	11.3529	2.21938	6.27659e-13	1.78415e-10
ENSMUSG00000045440	Insm2	insulinoma-associated 2 [Source:MGI Symbol;Acc:MGI:1930787]	12	55646212	55648871	1	0	0	0	0	0	0	3.83745	5.76203	1.78954	7.88875	5.86461	6.43261	0	5.2625	10.5484	1.42795	8.65152e-13	2.40801e-10
ENSMUSG00000041482	Piezo2	piezo-type mechanosensitive ion channel component 2 [Source:MGI Symbol;Acc:MGI:1918781]	18	63143284	63520254	-1	71.3277	70.9808	92.9875	113.327	51.4029	85.6898	212.795	317.193	277.788	308.057	255.653	373.149	80.9526	290.773	1.84449	7.53855	1.00525e-12	2.74084e-10
ENSMUSG00000041378	Cldn5	claudin 5 [Source:MGI Symbol;Acc:MGI:1276112]	16	18595597	18597012	1	0	0	0	0	0	0	3.03659	12.7186	8.25774	0.456877	23.6485	2.00837	0	8.35445	11.2153	2.08414	2.91116e-12	7.33832e-10
ENSMUSG00000114875	Gm30363	predicted gene, 30363 [Source:MGI Symbol;Acc:MGI:5589522]	14	21500017	21523428	-1	0.195485	0.26168	0	0	0	0	7.17437	19.9797	9.03392	21.1077	5.8103	39.9637	0.0761943	17.1783	7.91903	3.11888	4.69581e-12	1.16178e-09
ENSMUSG00000022216	Psme1	proteasome (prosome, macropain) activator subunit 1 (PA28 alpha) [Source:MGI Symbol;Acc:MGI:1096367]	14	55815580	55818986	1	13.684	6.28033	16.5142	28.6275	23.9574	9.66017	116.759	130.793	96.484	75.2934	80.2311	98.0318	16.4539	99.5987	2.59561	5.86013	5.71821e-12	1.389e-09
ENSMUSG00000040732	Erg	ETS transcription factor [Source:MGI Symbol;Acc:MGI:95415]	16	95160028	95387452	-1	0	0	0	0	0.0305969	0	9.57694	2.27202	1.61705	7.21866	9.9101	4.33692	0.00509949	5.82195	9.4138	1.57107	7.66145e-12	1.79645e-09
ENSMUSG00000085569	Gm12602	predicted gene 12602 [Source:MGI Symbol;Acc:MGI:3651757]	4	89018901	89046463	-1	0	0	0	0	0	0	8.70935	7.42506	1.85422	0.426419	4.317	18.3373	0	6.84489	10.9275	1.79968	9.27856e-12	2.13727e-09
ENSMUSG00000027358	Bmp2	bone morphogenetic protein 2 [Source:MGI Symbol;Acc:MGI:88177]	2	133394079	133404805	1	0	0.0654201	0.0523431	0	0.0305969	0.299329	26.6286	17.9185	16.882	6.73132	8.71546	1.89194	0.0746149	13.128	7.39271	2.73588	2.13191e-11	4.66923e-09
ENSMUSG00000030878	Cdr2	cerebellar degeneration-related 2 [Source:MGI Symbol;Acc:MGI:1100885]	7	120556259	120581535	-1	8.67466	14.1307	12.51	3.87743	1.19328	4.13619	120.229	82.5423	74.3412	66.4909	46.7268	62.114	7.42038	75.4074	3.34776	5.37408	4.32188e-11	9.16513e-09
ENSMUSG00000005980	Dnase1	deoxyribonuclease I [Source:MGI Symbol;Acc:MGI:103157]	16	3854806	3857888	1	12.34	4.31772	10.1546	6.64702	7.64924	1.36059	73.7124	34.9704	66.5578	47.4848	49.8492	89.096	7.07819	60.2784	3.08751	5.07629	1.21532e-10	2.42338e-08
ENSMUSG00000060594	Layn	layilin [Source:MGI Symbol;Acc:MGI:2685357]	9	50965940	50988394	-1	2.15034	0.19626	2.04138	2.84513	0	1.79598	53.0903	62.6797	48.5762	46.7538	17.4852	47.2404	1.50485	45.9709	4.91972	4.57281	1.25921e-10	2.47398e-08
ENSMUSG00000104918	Gm42944	predicted gene 42944 [Source:MGI Symbol;Acc:MGI:5663081]	3	18676326	18680305	1	0.977427	0.39252	2.1199	2.51781	6.82312	0.843564	49.6867	40.3811	61.6204	28.2655	15.1502	42.5542	2.27906	39.6097	4.11228	4.39268	2.15571e-10	4.11432e-08
ENSMUSG00000033470	Cysltr2	cysteinyl leukotriene receptor 2 [Source:MGI Symbol;Acc:MGI:1917336]	14	73263043	73286554	-1	0	0	0	0	0	0	0.934336	7.07372	1.59549	3.71593	4.01834	1.22249	0	3.09338	9.78314	0.685719	3.38142e-10	6.10484e-08
ENSMUSG00000024440	Pcdh12	protocadherin 12 [Source:MGI Symbol;Acc:MGI:1855700]	18	38400142	38417455	-1	0	0	0.0261715	0	0	0.0272118	3.17007	5.15304	3.38503	0.974671	13.7384	2.53229	0.00889722	4.82558	8.51884	1.30951	4.36268e-10	7.56954e-08
ENSMUSG00000010175	Prox1	prospero homeobox 1 [Source:MGI Symbol;Acc:MGI:97772]	1	189850232	189902911	-1	12.1934	6.60743	11.5417	32.4546	29.2507	79.6216	199.114	250.039	161.64	254.511	205.668	230.904	28.6116	216.98	2.92189	6.94082	4.71584e-10	8.07738e-08
ENSMUSG00000054944	5330416C01Rik	RIKEN cDNA 5330416C01 gene [Source:MGI Symbol;Acc:MGI:2685378]	13	97870006	97883919	-1	0	0	0	0	0	0	0.300322	5.29358	6.79161	7.34049	0.380113	9.89632	0	5.00041	10.4751	1.35706	4.92565e-10	8.22584e-08
ENSMUSG00000062960	Kdr	kinase insert domain protein receptor [Source:MGI Symbol;Acc:MGI:96683]	5	76093487	76139118	-1	0.122178	0.0654201	0	0	0	0	5.77286	1.35853	3.8378	3.62456	41.1337	8.64473	0.0312664	10.7287	8.33215	2.44361	4.89135e-10	8.22584e-08
ENSMUSG00000050919	Zfp366	zinc finger protein 366 [Source:MGI Symbol;Acc:MGI:2178429]	13	99321331	99387164	1	0	0.0654201	0	0	0	0	5.53928	11.8051	3.55751	1.6143	15.9648	0.465709	0.0109033	6.49112	9.42327	1.728	5.26041e-10	8.57062e-08
ENSMUSG00000021998	Lcp1	lymphocyte cytosolic protein 1 [Source:MGI Symbol;Acc:MGI:104808]	14	75368541	75468282	1	0	0	0.104686	0	0	0	0.834229	11.3367	10.3922	1.15742	17.4852	8.47009	0.0174477	8.27931	8.52955	2.07435	6.05182e-10	9.62527e-08
ENSMUSG00000050549	Fam241a	family with sequence similarity 241, member A [Source:MGI Symbol;Acc:MGI:1917867]	3	127662707	127689973	-1	12.3889	2.6168	20.3091	3.19762	4.52835	5.0886	86.9266	63.031	75.5055	64.2065	48.9532	63.3073	8.02156	66.9884	3.05853	5.23132	6.20919e-10	9.75939e-08
ENSMUSG00000021711	Trappc13	trafficking protein particle complex 13 [Source:MGI Symbol;Acc:MGI:1914225]	13	104278657	104314977	-1	31.3998	19.2335	21.9841	21.7539	19.4903	41.9605	100.608	109.572	90.2961	85.2837	80.041	116.282	25.9703	97.0138	1.9004	5.94372	6.3091e-10	9.80111e-08
ENSMUSG00000036256	Igfbp7	insulin-like growth factor binding protein 7 [Source:MGI Symbol;Acc:MGI:1352480]	5	77497087	77555888	-1	0.342099	0	0.314059	0.0251781	0	0.163271	3.97093	7.70613	5.97231	3.38089	28.3456	45.7559	0.140768	15.8553	6.72923	3.01044	9.91934e-10	1.47247e-07
ENSMUSG00000037106	Fer1l6	fer-1-like 6 (C. elegans) [Source:MGI Symbol;Acc:MGI:3645398]	15	58381897	58536941	1	90.3142	187.821	69.4855	62.064	45.5588	75.2677	387.983	289.484	402.991	268.522	263.717	394.98	88.4186	334.613	1.92088	7.72501	1.38353e-09	2.01794e-07
ENSMUSG00000058135	Gstm1	glutathione S-transferase, mu 1 [Source:MGI Symbol;Acc:MGI:95860]	3	107919571	107925289	-1	11.0938	4.2523	3.61167	9.94535	6.54775	8.35401	51.8556	56.5429	34.1306	22.0824	63.4789	51.6355	7.30081	46.621	2.67193	4.756	1.3896e-09	2.01794e-07
ENSMUSG00000031239	Itm2a	integral membrane protein 2A [Source:MGI Symbol;Acc:MGI:107706]	X	106440705	106446982	-1	0.684199	0.0654201	0.261715	0.478384	0.275372	0	9.4101	5.78546	12.074	2.64989	46.8625	21.7428	0.294182	16.4208	5.7597	3.07351	2.5579e-09	3.55974e-07
ENSMUSG00000085620	G630018N14Rik	RIKEN cDNA G630018N14 gene [Source:MGI Symbol;Acc:MGI:3041239]	13	31533884	31592905	-1	0	0	0	0	0	0	0.800859	1.96752	0.819306	0.365502	8.17244	17.4059	0	4.92192	10.452	1.33364	2.8699e-09	3.95277e-07
ENSMUSG00000025716	Myo3a	myosin IIIA [Source:MGI Symbol;Acc:MGI:2183924]	2	22232314	22508264	1	133.468	57.5697	109.319	143.112	107.732	104.058	361.254	224.626	368.731	359.928	267.41	327.248	109.21	318.199	1.54233	7.73987	3.19524e-09	4.31196e-07
ENSMUSG00000006386	Tek	TEK receptor tyrosine kinase [Source:MGI Symbol;Acc:MGI:98664]	4	94627526	94763213	1	0.0244357	0.13084	0	0.0251781	0.0305969	0.0816353	2.46932	1.78014	4.78647	4.11189	9.63859	8.9358	0.048781	5.28703	6.80939	1.44781	3.24905e-09	4.34073e-07
ENSMUSG00000027800	Tm4sf1	transmembrane 4 superfamily member 1 [Source:MGI Symbol;Acc:MGI:104678]	3	57193032	57209409	-1	0.0488713	0.26168	0.0261715	0.40285	1.71343	0.299329	17.4521	26.14	12.5699	3.01539	32.554	31.8138	0.458722	20.5908	5.47625	3.40402	3.96289e-09	5.19061e-07
ENSMUSG00000024366	Gfra3	glial cell line derived neurotrophic factor family receptor alpha 3 [Source:MGI Symbol;Acc:MGI:1201403]	18	34822951	34853440	-1	0	0	0	0	0	0	0.367061	3.18551	4.98052	2.80218	0.543019	1.25159	0	2.18831	9.28518	0.210895	4.45277e-09	5.66562e-07
ENSMUSG00000074457	S100a16	S100 calcium binding protein A16 [Source:MGI Symbol;Acc:MGI:1915110]	3	90444561	90450458	1	0	0	0	0	0	0	0.300322	1.31168	0.819306	1.52292	14.5258	4.04585	0	3.75431	10.0618	0.954229	5.45337e-09	6.8733e-07
ENSMUSG00000024140	Epas1	endothelial PAS domain protein 1 [Source:MGI Symbol;Acc:MGI:109169]	17	87061128	87140838	1	1.0996	0.19626	0	0.0755343	0	0.326541	11.1453	23.7508	13.2383	3.5941	53.3788	22.1794	0.28299	21.2144	6.19582	3.43431	5.53236e-09	6.9077e-07
ENSMUSG00000068680	Gm10248	predicted gene 10248 [Source:MGI Symbol;Acc:MGI:3641931]	14	23088262	23144639	-1	0.244357	0.0654201	0.0523431	0.830878	0	1.36059	16.3842	22.7202	14.8769	30.5803	19.5758	9.19776	0.425598	18.8892	5.44036	3.28062	7.43017e-09	8.89047e-07
ENSMUSG00000069833	Ahnak	AHNAK nucleoprotein (desmoyokin) [Source:MGI Symbol;Acc:MGI:1316648]	19	8966648	9054278	1	3.17664	2.02802	0.628117	7.35201	5.81342	1.57828	24.2594	13.7024	42.3236	50.3174	101.246	25.7886	3.42941	42.9396	3.64277	4.53883	7.33464e-09	8.89047e-07
ENSMUSG00000097079	Gm26604	predicted gene, 26604 [Source:MGI Symbol;Acc:MGI:5477098]	7	28771028	28780567	1	0	0	0	0	0	0	2.53605	0.304498	0.409653	3.35043	1.41185	2.47408	0	1.74776	8.95877	-0.103801	8.66316e-09	1.01526e-06
ENSMUSG00000039167	Adgrl4	adhesion G protein-coupled receptor L4 [Source:MGI Symbol;Acc:MGI:2655562]	3	151143524	151250723	1	0.0977427	0	0	0	0	0	3.93756	7.07372	1.2074	0.670086	9.66574	13.884	0.0162904	6.07308	8.12858	1.63447	9.45006e-09	1.09785e-06
ENSMUSG00000087172	Gm12153	predicted gene 12153 [Source:MGI Symbol;Acc:MGI:3649294]	11	43849916	44025814	1	0.0488713	0	0	0	0	0	2.43595	2.99813	0.64682	12.9753	0.597321	8.90669	0.00814522	4.76004	8.53987	1.28795	1.16548e-08	1.29756e-06
ENSMUSG00000026785	Pkn3	protein kinase N3 [Source:MGI Symbol;Acc:MGI:2388285]	2	29967696	29981034	1	8.30813	20.9344	20.9896	8.30878	30.9947	11.4561	44.114	90.6701	118.519	112.27	69.615	61.9684	16.832	82.8594	2.30024	5.64112	1.37199e-08	1.50244e-06
ENSMUSG00000028337	Coro2a	coronin, actin binding protein 2A [Source:MGI Symbol;Acc:MGI:1345966]	4	46536937	46602202	-1	79.1471	125.999	119.29	148.324	221.767	199.054	485.454	406.411	338.718	437.749	390.268	458.432	148.93	419.505	1.49397	8.15115	1.38648e-08	1.50596e-06
ENSMUSG00000029994	Anxa4	annexin A4 [Source:MGI Symbol;Acc:MGI:88030]	6	86713822	86770566	-1	415.235	253.241	449.287	558.45	356.118	428.014	1207.8	966.71	1043.19	988.225	741.737	1301.98	410.058	1041.61	1.34478	9.50361	1.95421e-08	2.08866e-06
ENSMUSG00000044338	Aplnr	apelin receptor [Source:MGI Symbol;Acc:MGI:1346086]	2	84966569	84970267	1	0.0244357	0	0	0	0	0.517023	24.1259	7.16741	8.23618	4.78198	21.5307	8.64473	0.0902432	12.4145	7.0039	2.65791	2.10767e-08	2.22703e-06
ENSMUSG00000055214	Pld5	phospholipase D family, member 5 [Source:MGI Symbol;Acc:MGI:2442056]	1	175789872	176102878	-1	0	0.0654201	0	0	0.0305969	0	0.300322	11.5475	3.66532	0.852837	6.05466	2.91068	0.0160028	4.22189	8.13003	1.12606	2.9179e-08	3.02195e-06
ENSMUSG00000008398	Elk3	ELK3, member of ETS oncogene family [Source:MGI Symbol;Acc:MGI:101762]	10	93083276	93146997	-1	5.18036	0.785041	7.06632	2.6437	5.23208	1.17011	26.6619	32.3002	50.7323	23.6358	40.9979	23.1108	3.6796	32.9065	3.1548	4.19808	3.0384e-08	3.12254e-06
ENSMUSG00000072572	Slc39a2	solute carrier family 39 (zinc transporter), member 2 [Source:MGI Symbol;Acc:MGI:2684326]	14	52130346	52134202	1	0.293228	0	0	0	0	0.544235	21.9569	27.7327	16.0196	23.0571	1.92772	4.97727	0.139577	15.9452	6.75999	3.01845	3.22248e-08	3.28644e-06
ENSMUSG00000026829	Gbgt1	globoside alpha-1,3-N-acetylgalactosaminyltransferase 1 [Source:MGI Symbol;Acc:MGI:2449143]	2	28386903	28395427	1	0	0	0	0	0	0	1.36813	0.398189	0.582138	0.456877	0.923132	1.74641	0	0.91248	8.0236	-0.959733	4.19906e-08	4.12496e-06
ENSMUSG00000030246	Ldhb	lactate dehydrogenase B [Source:MGI Symbol;Acc:MGI:96763]	6	142435975	142453683	-1	75.6284	75.5602	49.4381	36.4831	77.4715	32.5453	138.549	154.31	264.183	146.079	160.598	199.702	57.8544	177.237	1.6156	6.87779	7.37354e-08	6.84101e-06
ENSMUSG00000027832	Ptx3	pentraxin related gene [Source:MGI Symbol;Acc:MGI:104641]	3	66127331	66133226	1	0	0.0654201	0.0523431	0.0755343	0.0305969	0	3.43702	2.22518	1.89734	6.33536	14.1456	0.320175	0.0373157	4.72679	6.91405	1.28778	9.05808e-08	8.08327e-06
ENSMUSG00000031068	Glrx3	glutaredoxin 3 [Source:MGI Symbol;Acc:MGI:1353653]	7	137039343	137070323	1	84.694	84.719	89.245	62.4165	66.7319	57.063	208.223	186.587	196.978	168.039	154.217	174.961	74.1449	181.501	1.29171	6.99865	9.38491e-08	8.30347e-06
ENSMUSG00000056643	Chst13	carbohydrate sulfotransferase 13 [Source:MGI Symbol;Acc:MGI:1919047]	6	90285331	90302167	-1	3.86084	0.785041	0.0261715	0.251781	0	0.489812	63.635	28.1543	26.9293	49.3732	14.3086	20.1128	0.902273	33.7522	5.21568	4.11983	1.06557e-07	9.36577e-06
ENSMUSG00000086612	Gm12064	predicted gene 12064 [Source:MGI Symbol;Acc:MGI:3649477]	11	24049688	24065405	-1	0	0	0	0.125891	0	0.0544235	4.20451	1.78014	2.56572	5.72619	0.923132	6.05422	0.0300523	3.54232	6.62871	0.88324	1.27813e-07	1.10167e-05
ENSMUSG00000039081	Zfp503	zinc finger protein 503 [Source:MGI Symbol;Acc:MGI:1353644]	14	22034027	22039669	-1	0.293228	4.38314	0.0785146	0.0755343	0.0305969	7.29275	87.7275	88.9133	73.1985	82.5729	72.0586	52.8289	2.02563	76.2166	5.23676	5.29209	1.70053e-07	1.41994e-05
ENSMUSG00000055022	Cntn1	contactin 1 [Source:MGI Symbol;Acc:MGI:105980]	15	91949046	92239848	1	1.00186	0.13084	0.157029	0.352494	1.40746	1.27895	3.53713	20.7761	12.3111	17.3918	16.3177	10.9151	0.72144	13.5415	4.21252	2.84663	1.80708e-07	1.49028e-05
ENSMUSG00000023886	Smoc2	SPARC related modular calcium binding 2 [Source:MGI Symbol;Acc:MGI:1929881]	17	14499768	14625052	1	9.48104	6.34575	15.0748	19.4123	7.74103	18.504	30.6662	56.1915	127.725	56.3482	50.0935	43.1072	12.7598	60.6887	2.24807	5.2011	2.11298e-07	1.71088e-05
ENSMUSG00000047446	Arl4a	ADP-ribosylation factor-like 4A [Source:MGI Symbol;Acc:MGI:99437]	12	40055446	40088024	-1	70.7168	33.2334	57.7083	82.4583	38.6133	39.7292	159.204	154.615	141.654	133.804	159.213	128.827	53.7432	146.219	1.44321	6.64444	3.31516e-07	2.50229e-05
ENSMUSG00000029810	Tmem176b	transmembrane protein 176B [Source:MGI Symbol;Acc:MGI:1916348]	6	48810752	48818430	-1	3.46986	13.4765	16.776	27.5197	15.788	14.5583	72.1441	60.8995	55.5834	47.0583	82.4846	75.212	15.2647	65.5637	2.10215	5.33889	3.43986e-07	2.58183e-05
ENSMUSG00000031785	Adgrg1	adhesion G protein-coupled receptor G1 [Source:MGI Symbol;Acc:MGI:1340051]	8	95701379	95740845	1	20.6481	88.3171	44.5963	46.7557	24.0186	44.6001	151.629	147.213	132.835	154.15	121.582	147.834	44.8227	142.541	1.67033	6.55056	3.5337e-07	2.63744e-05
ENSMUSG00000040265	Dnm3	dynamin 3 [Source:MGI Symbol;Acc:MGI:1341299]	1	161810022	162305603	-1	0.781941	21.5232	14.7608	5.36294	2.50895	2.63954	75.8481	46.4242	62.7416	91.4363	62.6916	60.9788	7.92955	66.6868	3.07591	5.22363	4.11478e-07	2.95556e-05
ENSMUSG00000062373	Tmem65	transmembrane protein 65 [Source:MGI Symbol;Acc:MGI:1922118]	15	58654118	58695487	-1	107.883	25.383	44.2561	82.5842	73.861	94.0982	239.791	192.7	256.356	192.772	221.47	182.878	71.3443	214.328	1.58626	7.15882	4.46433e-07	3.18949e-05
ENSMUSG00000027932	Slc27a3	solute carrier family 27 (fatty acid transporter), member 3 [Source:MGI Symbol;Acc:MGI:1347358]	3	90292546	90297245	-1	0.317664	0	1.25623	0.251781	0.70373	1.03405	6.97415	6.72237	12.4189	29.5447	8.25389	12.0211	0.593909	12.6559	4.3893	2.74083	4.53919e-07	3.20866e-05
ENSMUSG00000105734	4930558C23Rik	RIKEN cDNA 4930558C23 gene [Source:MGI Symbol;Acc:MGI:1914904]	3	95293772	95310152	-1	0.0244357	0	0	0.151069	0.0917908	2.28579	60.1979	12.4844	16.537	8.437	9.93725	50.4712	0.425514	26.3441	5.92633	3.74873	5.2863e-07	3.67838e-05
ENSMUSG00000031207	Msn	moesin [Source:MGI Symbol;Acc:MGI:97167]	X	95139648	95212158	1	1.97929	1.24298	3.61167	0.151069	0.0917908	0.680294	36.5726	17.4266	12.3543	7.76691	34.4546	18.2791	1.29285	21.1423	4.02621	3.49524	6.54725e-07	4.48571e-05
ENSMUSG00000006169	Clint1	clathrin interactor 1 [Source:MGI Symbol;Acc:MGI:2144243]	11	45742791	45801452	1	368.661	551.818	261.951	293.501	309.641	313.126	878.943	896.394	610.232	855.335	619.069	856.934	349.783	786.151	1.16852	9.14981	1.16869e-06	7.57945e-05
ENSMUSG00000104116	Gm37296	predicted gene, 37296 [Source:MGI Symbol;Acc:MGI:5610524]	15	68210144	68213065	-1	0.122178	0	0	0.125891	0	0	1.8353	3.18551	3.36347	1.00513	5.02293	3.63835	0.0413448	3.00845	5.97138	0.665664	1.20623e-06	7.78514e-05
ENSMUSG00000041134	Cyyr1	cysteine and tyrosine-rich protein 1 [Source:MGI Symbol;Acc:MGI:2152187]	16	85218421	85350285	-1	0.195485	0	0	0	0	0	0.300322	5.17646	2.5226	0.548253	13.847	14.99	0.0325809	6.23077	7.33593	1.67473	1.44921e-06	9.17604e-05
ENSMUSG00000028717	Tal1	T cell acute lymphocytic leukemia 1 [Source:MGI Symbol;Acc:MGI:98480]	4	114913623	114928952	1	0.0488713	0	0	0.755343	0	0	3.03659	23.9851	6.55445	2.55851	27.2324	9.22686	0.134036	12.099	6.41716	2.62741	1.50466e-06	9.4822e-05
ENSMUSG00000025492	Ifitm3	interferon induced transmembrane protein 3 [Source:MGI Symbol;Acc:MGI:1913391]	7	140589499	140590683	-1	0.0488713	0	0.0785146	0	0	0	0.300322	2.2486	0.819306	0.883296	5.78315	1.97926	0.021231	2.00232	6.23579	0.101317	1.9366e-06	0.000117656
ENSMUSG00000027435	Cd93	CD93 antigen [Source:MGI Symbol;Acc:MGI:106664]	2	148278560	148285483	-1	4.61834	0.0654201	0	0.0251781	0.0611939	0.0272118	62.2334	31.9488	21.1941	9.80763	125.22	71.923	0.799557	53.7212	6.05433	4.77189	1.93744e-06	0.000117656
ENSMUSG00000031320	Rps4x	ribosomal protein S4, X-linked [Source:MGI Symbol;Acc:MGI:98158]	X	101228547	101233000	-1	215.303	200.382	141.326	181.61	168.314	149.256	394.09	408.683	336.648	341.165	303.032	405.924	176.032	364.924	1.05183	8.07967	2.08092e-06	0.000124668
ENSMUSG00000098066	Gm26944	predicted gene, 26944 [Source:MGI Symbol;Acc:MGI:5504059]	7	92288947	92296650	1	0.244357	0	0	0.40285	0.0611939	0.0272118	20.8891	1.4288	4.24745	2.4976	1.41185	11.992	0.122602	7.0778	5.76369	1.87051	2.11694e-06	0.00012626
ENSMUSG00000019734	Tmc4	transmembrane channel-like gene family 4 [Source:MGI Symbol;Acc:MGI:2669035]	7	3668789	3680552	-1	0.0244357	0.0654201	1.33475	0.654631	1.59104	0	14.8826	8.85386	16.3861	10.4168	20.9062	22.3831	0.611713	15.6381	4.65851	3.03301	2.26198e-06	0.000133717
ENSMUSG00000068749	Psma5	proteasome subunit alpha 5 [Source:MGI Symbol;Acc:MGI:1347009]	3	108164242	108187290	1	65.2677	52.3361	11.0182	23.9947	18.2052	40.8176	157.235	171.83	131.24	81.0805	96.7117	116.893	35.2732	125.832	1.83529	6.3329	2.38523e-06	0.000140382
ENSMUSG00000028532	Cachd1	cache domain containing 1 [Source:MGI Symbol;Acc:MGI:2444177]	4	100633872	100886417	1	13.8306	69.7378	9.81433	33.6128	41.2447	10.3133	131.608	151.335	98.6401	108.706	126.279	113.895	29.7589	121.744	2.03411	6.24427	2.5017e-06	0.000146591
ENSMUSG00000000827	Tpd52l2	tumor protein D52-like 2 [Source:MGI Symbol;Acc:MGI:1913564]	2	181138935	181159759	1	24.0203	18.7101	7.51123	14.4271	7.95521	14.8576	64.7695	54.9501	64.8761	30.7326	46.9168	52.1012	14.5803	52.3911	1.84571	5.06799	2.85678e-06	0.000165942
ENSMUSG00000029446	Psph	phosphoserine phosphatase [Source:MGI Symbol;Acc:MGI:97788]	5	129842622	129864513	-1	111.964	90.7376	71.2651	101.745	76.3088	101.581	370.498	239.499	143.422	190.853	150.525	265.047	92.267	226.64	1.29639	7.31751	2.96653e-06	0.000170831
ENSMUSG00000058799	Nap1l1	nucleosome assembly protein 1-like 1 [Source:MGI Symbol;Acc:MGI:1855693]	10	111309084	111334011	1	121.299	57.7659	51.5841	91.2455	58.9603	106.643	168.748	207.058	166.319	263.862	170.101	232.476	81.2496	201.427	1.30942	7.14361	3.27799e-06	0.000184255
ENSMUSG00000102800	Gm37479	predicted gene, 37479 [Source:MGI Symbol;Acc:MGI:5610707]	1	129760885	129764725	1	0.293228	0	0.0261715	0.0755343	0	0.163271	0.300322	1.00718	0.862427	24.6409	10.9961	4.33692	0.0930341	7.02398	6.13336	1.85462	3.34268e-06	0.000186076
ENSMUSG00000025780	Itih5	inter-alpha (globulin) inhibitor H5 [Source:MGI Symbol;Acc:MGI:1925751]	2	10158382	10261340	1	13.4152	25.0559	24.8891	28.703	33.5648	96.6834	152.297	149.579	98.9204	81.8115	165.892	157.206	37.0519	134.284	1.85726	6.42168	3.4952e-06	0.000193759
ENSMUSG00000027346	Gpcpd1	glycerophosphocholine phosphodiesterase 1 [Source:MGI Symbol;Acc:MGI:104898]	2	132371002	132429649	-1	10.9227	9.02797	8.68895	12.0855	6.91491	22.232	47.8847	44.3396	30.1849	43.3424	41.4052	46.309	11.6453	42.2443	1.85772	4.75508	3.53674e-06	0.000195251
ENSMUSG00000032193	Ldlr	low density lipoprotein receptor [Source:MGI Symbol;Acc:MGI:96765]	9	21634779	21661215	1	1.07517	2.09344	3.97808	4.75866	0.887311	9.27921	16.818	43.1684	23.5011	19.7066	34.5632	20.4039	3.67864	26.3602	2.83761	3.91462	3.63873e-06	0.000200055
ENSMUSG00000023885	Thbs2	thrombospondin 2 [Source:MGI Symbol;Acc:MGI:98738]	17	14885762	14914497	-1	1.41727	0.26168	0.34023	13.9739	0.826117	0.598659	96.2032	43.7071	45.1912	30.2453	23.9471	22.3249	2.90297	43.6031	3.90287	4.54303	4.3795e-06	0.000233108
ENSMUSG00000113645	Gm47076	predicted gene, 47076 [Source:MGI Symbol;Acc:MGI:6095797]	13	34303684	34306448	1	0.586456	0.13084	0.0523431	1.78765	1.13209	4.48994	19.1205	9.25205	15.9118	19.402	13.6569	44.3879	1.36322	20.2885	3.88513	3.44429	4.42261e-06	0.000234469
ENSMUSG00000048148	Nwd1	NACHT and WD repeat domain containing 1 [Source:MGI Symbol;Acc:MGI:2442268]	8	73373339	73444504	1	1.83267	5.95323	17.4303	12.3876	0.917908	0.979623	44.7814	56.0744	51.8534	54.7339	43.4958	42.234	6.58355	48.8622	2.89053	4.79613	4.94683e-06	0.000259175
ENSMUSG00000021814	Anxa7	annexin A7 [Source:MGI Symbol;Acc:MGI:88031]	14	20505328	20530201	-1	0.488713	0.3271	0.157029	1.33444	0.428357	1.65992	18.5532	6.67553	10.845	8.71112	6.19042	6.4035	0.732593	9.56314	3.69095	2.38042	5.47168e-06	0.000284442
ENSMUSG00000022205	Sub1	SUB1 homolog, transcriptional regulator [Source:MGI Symbol;Acc:MGI:104811]	15	11981425	11997069	-1	165.527	125.018	61.2938	183.423	85.1207	67.7845	359.386	274.212	256.27	256.552	252.857	342.471	114.694	290.291	1.33967	7.66214	5.51877e-06	0.000285778
ENSMUSG00000067158	Col4a4	collagen, type IV, alpha 4 [Source:MGI Symbol;Acc:MGI:104687]	1	82426144	82564570	-1	0	0	0	0.100712	0.214179	0.0816353	1.13455	0.257652	4.52774	10.8128	3.77398	3.66746	0.0660877	4.02902	5.82134	1.07512	5.65227e-06	0.000291561
ENSMUSG00000038525	Armc10	armadillo repeat containing 10 [Source:MGI Symbol;Acc:MGI:1914461]	5	21850811	21867692	1	15.0279	13.6728	6.9878	19.362	28.0268	13.3338	51.889	52.9123	53.5136	66.765	40.4821	51.0243	16.0685	52.7644	1.71488	5.10748	5.95592e-06	0.000306042
ENSMUSG00000020732	Rab37	RAB37, member RAS oncogene family [Source:MGI Symbol;Acc:MGI:1929945]	11	114982257	115053062	1	0.0977427	13.084	1.12538	4.8342	8.68953	3.37426	51.3217	52.116	26.7137	70.2068	31.2236	46.1634	5.20085	46.2909	3.15802	4.68946	6.13321e-06	0.000313283
ENSMUSG00000028466	Creb3	cAMP responsive element binding protein 3 [Source:MGI Symbol;Acc:MGI:99946]	4	43562332	43567060	1	0.342099	0.719621	2.04138	0.327315	1.86641	1.27895	16.2174	5.10619	15.998	13.4322	9.23132	8.70294	1.09596	11.448	3.37806	2.6625	6.2731e-06	0.000317457
ENSMUSG00000057530	Ece1	endothelin converting enzyme 1 [Source:MGI Symbol;Acc:MGI:1101357]	4	137589548	137692540	1	34.2344	83.0181	45.8526	54.4351	36.6857	99.2413	122.832	128.076	148.424	145.287	155.901	223.628	58.9112	154.025	1.38698	6.73505	7.30246e-06	0.000365397
ENSMUSG00000048960	Prex2	phosphatidylinositol-3,4,5-trisphosphate-dependent Rac exchange factor 2 [Source:MGI Symbol;Acc:MGI:1923385]	1	11063689	11373905	1	0.244357	0.719621	0	2.08978	0.764924	0.0544235	1.26803	9.41601	11.1684	9.899	22.2909	42.787	0.645518	16.1382	4.63736	3.07931	7.36969e-06	0.000366019
ENSMUSG00000022378	Cyrib	CYFIP related Rac1 interactor B [Source:MGI Symbol;Acc:MGI:1923520]	15	63800946	63932327	-1	5.30254	14.327	7.24952	10.0712	22.7029	14.9393	16.7513	56.1681	32.9663	85.6188	56.0667	61.4445	12.4321	51.5026	2.05103	5.00116	7.91159e-06	0.000390033
ENSMUSG00000034773	Hrob	homologous recombination factor with OB-fold [Source:MGI Symbol;Acc:MGI:2387601]	11	102139708	102156013	1	44.4485	41.0184	22.429	24.7753	85.702	11.1296	186.3	131.449	88.7869	118.24	93.1278	172.778	38.2505	131.78	1.78467	6.41062	8.50612e-06	0.000414751
ENSMUSG00000057858	Fam204a	family with sequence similarity 204, member A [Source:MGI Symbol;Acc:MGI:1289174]	19	60187018	60215133	-1	13.2441	36.1773	18.7388	43.961	12.9731	20.7354	83.89	108.565	44.1994	86.898	54.6277	89.7946	24.3049	77.9958	1.68281	5.67828	1.00724e-05	0.000484056
ENSMUSG00000104002	Gm38336	predicted gene, 38336 [Source:MGI Symbol;Acc:MGI:5611564]	1	34848441	34850989	-1	0	0	0	0	0	0.353753	8.20881	0.351344	14.1007	1.6143	6.00036	4.33692	0.0589588	5.76874	6.48527	1.57307	1.0047e-05	0.000484056
ENSMUSG00000024168	Tmem204	transmembrane protein 204 [Source:MGI Symbol;Acc:MGI:3039635]	17	25276676	25302565	-1	0	0	0.0785146	0.0251781	0.336566	0	0.133477	3.44317	4.93739	0.578711	23.5127	4.65709	0.0733765	6.21043	6.31506	1.67981	1.02689e-05	0.000491729
ENSMUSG00000008489	Elavl2	ELAV like RNA binding protein 1 [Source:MGI Symbol;Acc:MGI:1100887]	4	91139000	91289022	-1	0.0977427	0.915881	0.0785146	0.302137	0.0305969	0.108847	23.1916	5.80888	8.25774	3.19814	0.597321	2.76515	0.25562	7.30313	4.88472	1.93967	1.08021e-05	0.00050995
ENSMUSG00000021712	Trim23	tripartite motif-containing 23 [Source:MGI Symbol;Acc:MGI:1933161]	13	104315305	104339880	1	34.943	9.68217	18.608	29.4836	15.5432	32.0554	71.3766	82.191	70.6543	59.3636	58.0216	69.7982	23.3859	68.5675	1.55028	5.52472	1.24221e-05	0.000574255
ENSMUSG00000021024	Psma6	proteasome subunit alpha 6 [Source:MGI Symbol;Acc:MGI:1347006]	12	55431007	55465239	1	61.8222	53.1865	18.3463	33.0085	24.294	33.3072	139.316	112.922	88.1185	81.2632	106.323	79.9564	37.3274	101.317	1.44104	6.11643	1.33353e-05	0.000605093
ENSMUSG00000032328	Tmem30a	transmembrane protein 30A [Source:MGI Symbol;Acc:MGI:106402]	9	79676225	79700789	-1	94.4194	42.8501	47.7892	71.6569	27.1395	57.6889	176.69	132.902	154.029	113.062	114.468	158.516	56.924	141.611	1.31432	6.63411	1.43818e-05	0.000644175
ENSMUSG00000021803	Cdhr1	cadherin-related family member 1 [Source:MGI Symbol;Acc:MGI:2157782]	14	36799814	36820304	-1	2.10147	0.981301	0.0523431	0.251781	0.183582	0.789141	2.2691	19.8158	18.1325	12.2138	6.05466	8.44098	0.726603	11.1545	3.93664	2.5857	1.46592e-05	0.000652822
ENSMUSG00000026834	Acvr1c	activin A receptor, type IC [Source:MGI Symbol;Acc:MGI:2661081]	2	58157465	58247907	-1	0.0244357	0.0654201	0.916004	4.2551	2.11119	4.38109	10.1108	34.2677	8.81832	64.907	18.6256	36.238	1.95887	28.8279	3.87216	3.94982	1.48555e-05	0.000657183
ENSMUSG00000066113	Adamtsl1	ADAMTS-like 1 [Source:MGI Symbol;Acc:MGI:1924989]	4	85432409	86346622	1	14.8813	0.457941	0.628117	7.45272	0.367163	0.653082	16.184	43.9882	40.6203	85.3447	44.3918	53.8185	4.07339	47.3913	3.53577	4.68891	1.54036e-05	0.000679183
ENSMUSG00000020717	Pecam1	platelet/endothelial cell adhesion molecule 1 [Source:MGI Symbol;Acc:MGI:97537]	11	106545043	106641454	-1	0.781941	0	0.994519	0.125891	0	0	1.60172	16.0915	22.8543	0.974671	27.7211	12.1084	0.317058	13.5586	5.38196	2.80769	1.55457e-05	0.000682731
ENSMUSG00000002881	Nab1	Ngfi-A binding protein 1 [Source:MGI Symbol;Acc:MGI:107564]	1	52496453	52539838	-1	72.5984	31.925	54.2798	105.572	42.3768	52.9541	147.992	171.385	107.006	190.883	136.977	134.939	59.951	148.197	1.30493	6.70229	1.57704e-05	0.000687141
ENSMUSG00000008461	Fut1	fucosyltransferase 1 [Source:MGI Symbol;Acc:MGI:109375]	7	45266713	45270483	1	0	0.523361	0	0.0251781	0.0305969	0	3.17007	1.54591	11.0822	3.71593	6.73344	2.73604	0.0965226	4.8306	5.8261	1.33624	1.58181e-05	0.000687141
ENSMUSG00000000355	Mcts1	malignant T cell amplified sequence 1 [Source:MGI Symbol;Acc:MGI:1916245]	X	37689455	37702303	1	0.830813	0.19626	0.0261715	0.176247	1.0403	0.435388	17.2185	7.07372	3.3419	13.219	1.4933	5.90869	0.450863	8.04251	4.13803	2.10567	1.74338e-05	0.000737075
ENSMUSG00000106320	Gm42992	predicted gene 42992 [Source:MGI Symbol;Acc:MGI:5663129]	5	132015388	132022223	-1	0.0244357	0.19626	0	0.352494	0	0.653082	0.300322	0.866647	1.18584	11.6351	13.6298	40.7204	0.204379	11.3897	5.77431	2.54979	1.85782e-05	0.000778073
ENSMUSG00000039831	Arhgap29	Rho GTPase activating protein 29 [Source:MGI Symbol;Acc:MGI:2443818]	3	121746190	121810402	1	0	0.19626	0.314059	0	0.0611939	0	4.03767	3.11525	1.70329	0.152292	21.6393	4.62799	0.0952521	5.8793	5.94173	1.60753	2.00402e-05	0.000826348
ENSMUSG00000028581	Laptm5	lysosomal-associated protein transmembrane 5 [Source:MGI Symbol;Acc:MGI:108046]	4	130640436	130663452	1	53.9784	42.7193	36.771	27.7966	58.3178	25.6063	162.274	104.138	83.2027	64.907	93.1278	116.573	40.8649	104.037	1.34816	6.18007	2.03531e-05	0.000831553
ENSMUSG00000092060	Bend4	BEN domain containing 4 [Source:MGI Symbol;Acc:MGI:3648414]	5	67549490	67585653	-1	205.87	181.41	275.665	144.019	91.3013	257.205	359.019	311.548	381.495	517.094	478.78	598.669	192.578	441.101	1.19559	8.30787	2.13146e-05	0.000862918
ENSMUSG00000020592	Sdc1	syndecan 1 [Source:MGI Symbol;Acc:MGI:1349162]	12	8821323	8843715	1	0.268792	0	0	0.0251781	0.0305969	0	0.700752	15.4357	0.0862427	1.76659	2.28068	4.91905	0.0540946	4.19817	6.12078	1.13036	2.21777e-05	0.000892772
ENSMUSG00000026749	Nek6	NIMA (never in mitosis gene a)-related expressed kinase 6 [Source:MGI Symbol;Acc:MGI:1891638]	2	38401655	38484618	1	3.90971	9.81301	1.51795	2.24085	5.72163	9.85065	27.2626	25.2733	16.9036	35.5755	34.1559	22.878	5.50897	27.0081	2.29644	4.02818	2.30044e-05	0.000920176
ENSMUSG00000049090	Zadh2	zinc binding alcohol dehydrogenase, domain containing 2 [Source:MGI Symbol;Acc:MGI:2444835]	18	84106188	84115653	1	1.63719	0	0.130858	0.226603	0.0611939	1.27895	5.70612	11.8988	14.8122	8.34562	6.43478	12.6033	0.555799	9.9668	4.13936	2.41233	2.42841e-05	0.000964601
ENSMUSG00000029622	Arpc1b	actin related protein 2/3 complex, subunit 1B [Source:MGI Symbol;Acc:MGI:1343142]	5	145051025	145067515	1	0.073307	0.0654201	0.104686	0.100712	0.458954	0.571447	3.17007	2.36571	0.366532	0.335043	24.9789	12.1375	0.229088	7.22563	4.94545	1.92107	2.5438e-05	0.000996633
ENSMUSG00000015001	Oc90	otoconin 90 [Source:MGI Symbol;Acc:MGI:1313269]	15	65747902	65784246	-1	0.415406	0	1.36092	0	0.0305969	0	4.83853	0.421612	22.1644	0.822379	69.0449	19.5016	0.301154	19.4656	5.98065	3.31399	2.59479e-05	0.00101364
ENSMUSG00000051951	Xkr4	X-linked Kx blood group related 4 [Source:MGI Symbol;Acc:MGI:3528744]	1	3276124	3741721	-1	5.03375	0.785041	3.16676	15.3586	2.60074	3.72801	42.1452	18.5978	15.6099	36.337	31.3051	32.5996	5.11216	29.4324	2.52072	4.11531	3.04912e-05	0.00116058
ENSMUSG00000027787	Nmd3	NMD3 ribosome export adaptor [Source:MGI Symbol;Acc:MGI:2140103]	3	69629318	69663706	1	23.8248	11.4485	26.2762	40.7885	12.3306	14.7488	73.2119	46.2602	48.1666	104.899	92.8291	41.8265	21.5696	67.8655	1.65233	5.48467	3.13655e-05	0.00118709
ENSMUSG00000039629	Strip2	striatin interacting protein 2 [Source:MGI Symbol;Acc:MGI:2444363]	6	29917011	29959680	1	87.8951	34.6072	111.412	94.7956	142.398	110.616	209.391	176.164	397.406	156.922	292.036	233.99	96.954	244.318	1.33299	7.41529	3.29707e-05	0.00124081
ENSMUSG00000079442	St6galnac4	ST6 (alpha-N-acetyl-neuraminyl-2,3-beta-galactosyl-1,3)-N-acetylgalactosaminide alpha-2,6-sialyltransferase 4 [Source:MGI Symbol;Acc:MGI:1341894]	2	32477107	32489710	1	0.268792	0.13084	0.130858	0.730165	0.0305969	0.0272118	4.37136	19.8392	3.88092	3.77685	1.92772	0.494816	0.219744	5.71514	4.66265	1.59955	3.38029e-05	0.00126147
ENSMUSG00000000253	Gmpr	guanosine monophosphate reductase [Source:MGI Symbol;Acc:MGI:1913605]	13	45660920	45707276	1	0.146614	0.850461	3.55933	1.23373	0.214179	0.299329	33.6027	18.1762	17.1839	8.10195	4.91432	2.21212	1.05061	14.0319	3.7324	2.9261	3.47458e-05	0.00128946
ENSMUSG00000015759	Cnih1	cornichon family AMPA receptor auxiliary protein 1 [Source:MGI Symbol;Acc:MGI:1277202]	14	47013024	47025868	-1	21.65	20.6727	23.1618	33.3358	18.7559	25.1437	68.1398	70.9011	51.6809	47.0888	43.6316	82.3141	23.7867	60.6261	1.34921	5.40138	3.55384e-05	0.00130797
ENSMUSG00000020290	Xpo1	exportin 1 [Source:MGI Symbol;Acc:MGI:2144013]	11	23206041	23248249	1	36.0182	34.9997	28.5008	44.4394	46.7215	44.4096	108.216	80.5514	93.8321	74.3491	74.7466	89.8528	39.1815	86.9247	1.14932	5.97982	3.65946e-05	0.00133216
ENSMUSG00000031586	Rbpms	RNA binding protein gene with multiple splicing [Source:MGI Symbol;Acc:MGI:1334446]	8	34272671	34419891	-1	0.073307	0.654201	0	0.377672	0	0.0272118	21.9903	3.11525	0.474335	3.38089	7.81947	5.15191	0.188732	6.98869	5.25037	1.86547	3.76132e-05	0.00136552
ENSMUSG00000061731	Ext1	exostosin glycosyltransferase 1 [Source:MGI Symbol;Acc:MGI:894663]	15	52927434	53209555	-1	58.3035	31.7287	35.1484	23.0883	24.2022	25.3886	65.6705	74.1803	123.909	124.575	59.7321	69.5653	32.9766	86.2721	1.38721	5.89925	3.82985e-05	0.00137656
ENSMUSG00000039621	Prex1	phosphatidylinositol-3,4,5-trisphosphate-dependent Rac exchange factor 1 [Source:MGI Symbol;Acc:MGI:3040696]	2	166408262	166555752	-1	5.00931	0.588781	0.130858	0.604275	2.81492	2.28579	28.564	14.9204	12.074	13.1581	11.9464	18.5993	1.90566	16.5437	3.1107	3.21469	3.94832e-05	0.00141042
ENSMUSG00000035725	Prkx	protein kinase, X-linked [Source:MGI Symbol;Acc:MGI:1309999]	X	76805017	76839884	-1	259.458	205.877	304.872	173.452	329.437	446.137	736.19	656.942	490.937	575.574	452.118	648.849	286.539	593.435	1.05026	8.78151	4.21344e-05	0.00148919
ENSMUSG00000002885	Adgre5	adhesion G protein-coupled receptor E5 [Source:MGI Symbol;Acc:MGI:1347095]	8	84449880	84467955	-1	0.0488713	0	0.523431	0.0503562	0.489551	0.0816353	0.266953	2.85759	5.06676	1.67522	20.499	5.26834	0.198974	5.93897	4.85443	1.64647	4.24541e-05	0.00149654
ENSMUSG00000024097	Srsf7	serine and arginine-rich splicing factor 7 [Source:MGI Symbol;Acc:MGI:1926232]	17	80507509	80514736	-1	81.3952	64.8313	53.704	63.2978	31.8514	56.1378	142.186	125.383	127.51	131.063	94.8654	141.401	58.5363	127.068	1.11819	6.53698	4.43873e-05	0.00155647
ENSMUSG00000031502	Col4a1	collagen, type IV, alpha 1 [Source:MGI Symbol;Acc:MGI:88454]	8	11248423	11362826	-1	4.47173	13.0186	0.34023	2.26603	3.45745	2.69396	47.9181	33.0263	16.7742	9.01571	36.8438	29.9509	4.37467	28.9215	2.73137	4.06213	4.47087e-05	0.00156363
ENSMUSG00000025907	Rb1cc1	RB1-inducible coiled-coil 1 [Source:MGI Symbol;Acc:MGI:1341850]	1	6276421	6346872	1	82.8858	42.1959	42.6858	116.625	45.1917	65.0633	153.064	152.436	143.939	215.281	109.418	154.121	65.7746	154.71	1.23343	6.7853	5.04087e-05	0.00172992
ENSMUSG00000018417	Myo1b	myosin IB [Source:MGI Symbol;Acc:MGI:107752]	1	51788924	51955230	-1	0.830813	2.15886	0.785146	0.553918	0.152985	2.99329	15.2831	6.4413	5.67046	3.19814	21.6665	21.8883	1.24584	12.358	3.31293	2.77816	5.13866e-05	0.00175134
ENSMUSG00000024030	Abcg1	ATP binding cassette subfamily G member 1 [Source:MGI Symbol;Acc:MGI:107704]	17	31276649	31336962	1	30.1292	47.037	68.4909	19.4123	14.5947	49.3621	54.2582	107.933	128.523	137.033	108.142	112.061	38.1711	107.992	1.50057	6.19258	5.19265e-05	0.00176524
ENSMUSG00000039126	Prune2	prune homolog 2 [Source:MGI Symbol;Acc:MGI:1925004]	19	16933482	17201296	1	7.81941	9.48591	35.4886	8.63609	10.0664	13.7419	62.5671	40.0532	18.995	98.7159	42.084	57.8062	14.2064	53.3702	1.90836	5.08091	5.48969e-05	0.00184741
ENSMUSG00000038725	Pkhd1l1	polycystic kidney and hepatic disease 1-like 1 [Source:MGI Symbol;Acc:MGI:2183153]	15	44320890	44464765	1	162.913	67.2518	96.5207	130.901	111.25	110.208	252.438	136.602	357.605	305.742	243.653	199.236	113.174	249.213	1.13849	7.50186	5.5401e-05	0.00185969
ENSMUSG00000046694	Tent5b	terminal nucleotidyltransferase 5B [Source:MGI Symbol;Acc:MGI:2140500]	4	133207443	133215249	1	0	0	0.549602	0	0	0.0272118	5.03874	1.85041	1.83266	6.27445	3.14951	8.67383	0.0961357	4.46993	5.44623	1.22719	5.64722e-05	0.00188617
ENSMUSG00000109524	Gm44691	predicted gene 44691 [Source:MGI Symbol;Acc:MGI:5753267]	7	68639152	68657921	1	0.0488713	0.654201	0.916004	0.151069	0	0.0544235	13.2142	4.91881	5.28237	9.65534	4.91432	1.2807	0.304095	6.54429	4.43469	1.79983	5.86649e-05	0.00193522
ENSMUSG00000015341	Golga7	golgi autoantigen, golgin subfamily a, 7 [Source:MGI Symbol;Acc:MGI:1931029]	8	23731362	23747090	-1	64.1436	36.8315	62.5238	42.6769	43.7842	48.2464	132.909	94.1601	93.9614	77.5777	89.2995	210.675	49.7011	116.431	1.2276	6.37719	6.10858e-05	0.00201011
ENSMUSG00000106108	Gm43221	predicted gene 43221 [Source:MGI Symbol;Acc:MGI:5663358]	3	108907340	108909410	1	0.293228	0.19626	0	0.0251781	0	0	0.233584	6.08995	0.495896	7.21866	1.5476	10.5367	0.0857777	4.35373	5.65332	1.18845	6.1359e-05	0.00201414
ENSMUSG00000037868	Egr2	early growth response 2 [Source:MGI Symbol;Acc:MGI:95296]	10	67371305	67378018	1	4.76495	0.39252	1.36092	6.84845	0.887311	4.54436	6.97415	22.9544	9.83167	32.1946	26.9609	30.9406	3.13309	21.6427	2.78194	3.63788	6.20354e-05	0.00203062
ENSMUSG00000029015	Slc26a5	solute carrier family 26, member 5 [Source:MGI Symbol;Acc:MGI:1933154]	5	22015653	22070602	-1	0	0	0.601946	1.838	0	0.190482	17.719	14.0069	13.9282	2.83264	5.8103	14.0295	0.438405	11.3878	4.67181	2.57865	6.65116e-05	0.00215678
ENSMUSG00000021360	Gcnt2	glucosaminyl (N-acetyl) transferase 2, I-branching enzyme [Source:MGI Symbol;Acc:MGI:1100870]	13	41013230	41114368	1	99.722	30.2241	76.6303	73.2431	46.6297	72.4649	131.808	130.208	198.099	131.276	141.212	166.811	66.4857	149.902	1.17219	6.75828	6.69504e-05	0.00216576
ENSMUSG00000027808	Serp1	stress-associated endoplasmic reticulum protein 1 [Source:MGI Symbol;Acc:MGI:92638]	3	58427238	58433313	-1	128.018	81.448	95.7355	100.159	75.6662	83.0231	194.609	158.69	195.146	180.131	150.905	217.719	94.0083	182.867	0.959679	7.1137	7.16492e-05	0.00230104
ENSMUSG00000021218	Gdi2	guanosine diphosphate (GDP) dissociation inhibitor 2 [Source:MGI Symbol;Acc:MGI:99845]	13	3588063	3617871	1	140.261	49.1959	130.648	107.737	66.7319	103.133	256.509	269.738	198.617	148.82	206.945	229.973	99.6178	218.434	1.13223	7.31366	7.48229e-05	0.00237443
ENSMUSG00000024063	Lbh	limb-bud and heart [Source:MGI Symbol;Acc:MGI:1925139]	17	73225300	73248942	1	5.42472	0.26168	9.39559	13.7724	3.64104	6.77573	26.9623	20.0734	64.1646	24.2449	43.7402	33.7639	6.5452	35.4916	2.4354	4.39783	7.55797e-05	0.00239276
ENSMUSG00000042436	Mfap4	microfibrillar-associated protein 4 [Source:MGI Symbol;Acc:MGI:1342276]	11	61376257	61379726	1	207.41	621.883	324.867	337.361	390.386	406.652	1056.93	876.719	489.082	846.411	613.204	971.848	381.427	809.033	1.08493	9.21744	7.75971e-05	0.00243929
ENSMUSG00000037406	Htra4	HtrA serine peptidase 4 [Source:MGI Symbol;Acc:MGI:3036260]	8	25514945	25528978	-1	0.0244357	0	0.392573	0.151069	0	0	0.133477	3.70082	1.66017	4.14235	1.4933	15.8632	0.0946796	4.49889	5.47516	1.23661	7.81756e-05	0.00244596
ENSMUSG00000090394	4930523C07Rik	RIKEN cDNA 4930523C07 gene [Source:MGI Symbol;Acc:MGI:1914897]	1	159871952	159907778	1	0.195485	0.0654201	0	4.85938	0.0611939	1.19732	34.2701	19.886	5.08832	15.9298	19.06	24.2751	1.06313	19.7516	4.20332	3.38763	7.89351e-05	0.00246395
ENSMUSG00000032035	Ets1	E26 avian leukemia oncogene 1, 5' domain [Source:MGI Symbol;Acc:MGI:95455]	9	32547517	32669116	1	0.90412	0.457941	0.0261715	1.48551	0.39776	0.0272118	12.0129	9.5097	7.7834	1.58384	22.834	1.6882	0.549785	9.23533	4.05748	2.30832	7.9778e-05	0.00246721
ENSMUSG00000049556	Lingo1	leucine rich repeat and Ig domain containing 1 [Source:MGI Symbol;Acc:MGI:1915522]	9	56525759	56703752	-1	3.68979	12.8223	1.17772	10.4489	0.367163	2.99329	41.5112	42.8873	32.8369	77.3341	13.5483	10.1001	5.24987	36.3697	2.7953	4.38314	7.95139e-05	0.00246721
ENSMUSG00000052613	Pcdh15	protocadherin 15 [Source:MGI Symbol;Acc:MGI:1891428]	10	72935174	74485569	1	285.164	231.849	259.072	328.902	216.932	306.84	483.319	543.294	450.963	542.831	384.132	566.477	271.46	495.169	0.867083	8.5826	7.92527e-05	0.00246721
ENSMUSG00000006235	Epor	erythropoietin receptor [Source:MGI Symbol;Acc:MGI:95408]	9	21870193	21874802	-1	0	0.0654201	0	1.25891	0	0	51.0214	0.374766	1.9189	21.5646	4.2627	10.2747	0.220721	14.9028	6.03794	2.92908	8.01806e-05	0.00247074
ENSMUSG00000026058	Khdrbs2	KH domain containing, RNA binding, signal transduction associated 2 [Source:MGI Symbol;Acc:MGI:2159649]	1	32211795	32697649	1	14.246	9.81301	1.64881	8.48502	4.19178	4.70763	33.6027	27.4751	17.8738	38.4081	33.3414	25.7595	7.18204	29.4101	2.03418	4.19799	8.03842e-05	0.00247074
ENSMUSG00000022747	St3gal6	ST3 beta-galactoside alpha-2,3-sialyltransferase 6 [Source:MGI Symbol;Acc:MGI:1888707]	16	58288488	58344606	-1	0.0488713	0.0654201	0.392573	0.478384	0	0.108847	13.381	3.74766	0.819306	2.61943	1.71051	2.5614	0.182349	4.13989	4.45377	1.14891	8.09831e-05	0.00247879
ENSMUSG00000108256	Gm43923	predicted gene, 43923 [Source:MGI Symbol;Acc:MGI:5690315]	6	93171922	93174832	1	0.439842	0	0	0	0	0.163271	0.900967	6.25391	1.18584	8.40654	3.66538	3.11443	0.100519	3.92118	5.1891	1.0504	8.50974e-05	0.00258387
ENSMUSG00000028159	Dapp1	dual adaptor for phosphotyrosine and 3-phosphoinositides 1 [Source:MGI Symbol;Acc:MGI:1347063]	3	137636768	137687306	-1	0.0488713	0.39252	0	0.981946	2.69253	0.707506	24.7933	4.00532	4.61398	10.5386	8.33534	21.1316	0.803896	12.2364	3.91988	2.71744	9.03687e-05	0.00271309
ENSMUSG00000021701	Plk2	polo like kinase 2 [Source:MGI Symbol;Acc:MGI:1099790]	13	110531580	110537378	1	4.32511	7.91583	10.8088	1.23373	2.08059	0.272118	5.27232	28.1075	23.2208	31.8291	38.2285	57.9517	4.43937	30.7683	2.79445	4.14264	9.12578e-05	0.00273364
ENSMUSG00000058586	Serhl	serine hydrolase-like [Source:MGI Symbol;Acc:MGI:1890404]	15	82973707	83000875	1	0.439842	0.850461	3.66402	3.32351	7.74103	3.42868	28.3971	28.1309	16.7311	17.6659	13.8198	11.2352	3.24126	19.33	2.57213	3.50405	9.85748e-05	0.00292009
ENSMUSG00000061048	Cdh3	cadherin 3 [Source:MGI Symbol;Acc:MGI:88356]	8	107237523	107283929	1	0.90412	0.3271	9.13387	0.352494	13.3403	14.2045	48.2518	80.7622	32.88	53.5765	32.8255	44.417	6.37706	48.7855	2.93326	4.78878	0.000101136	0.00298272
ENSMUSG00000028618	Tmem59	transmembrane protein 59 [Source:MGI Symbol;Acc:MGI:1929278]	4	107035596	107058193	1	88.8481	42.1305	70.5847	72.4122	85.6102	109.228	231.315	224.696	162.999	116.443	126.17	151.501	78.1356	168.854	1.11122	6.949	0.000101775	0.00298391
ENSMUSG00000052353	Cemip	cell migration inducing protein, hyaluronan binding [Source:MGI Symbol;Acc:MGI:2443629]	7	83582065	83735710	-1	1.7838	0.0654201	0	0.805699	16.9507	1.82319	38.6748	49.2584	81.564	35.5146	26.6894	75.0665	3.57147	51.128	3.83695	4.77669	0.000102894	0.00300144
ENSMUSG00000030605	Mfge8	milk fat globule EGF and factor V/VIII domain containing [Source:MGI Symbol;Acc:MGI:102768]	7	78783516	78798808	-1	2.3947	37.8782	20.9111	2.69406	5.81342	22.3953	77.6834	101.609	46.8298	79.8012	62.8816	50.0637	15.3478	69.8114	2.18734	5.41399	0.00010522	0.00305595
ENSMUSG00000021189	Atxn3	ataxin 3 [Source:MGI Symbol;Acc:MGI:1099442]	12	101885160	101924505	-1	0.879684	1.50466	7.14483	4.75866	6.11939	3.56474	15.0495	13.1637	16.4939	20.6813	20.8791	33.24	3.99533	19.9179	2.31394	3.5869	0.000107072	0.00310301
ENSMUSG00000003929	Zfp81	zinc finger protein 81 [Source:MGI Symbol;Acc:MGI:1890752]	17	33548316	33577852	-1	31.8152	18.4485	37.373	23.5919	33.1365	40.9265	68.5736	74.1335	53.7508	94.5127	53.4331	92.9963	30.8819	72.9	1.23819	5.69904	0.000107745	0.00311573
ENSMUSG00000026922	Agpat2	1-acylglycerol-3-phosphate O-acyltransferase 2 (lysophosphatidic acid acyltransferase, beta) [Source:MGI Symbol;Acc:MGI:1914762]	2	26483069	26494429	-1	1.17291	0.0654201	0.732803	0.604275	0	0.0272118	2.96985	8.57278	6.48976	14.3155	10.9961	2.38676	0.43377	7.6218	4.10709	2.03165	0.000114593	0.00327708
ENSMUSG00000029246	Ppat	phosphoribosyl pyrophosphate amidotransferase [Source:MGI Symbol;Acc:MGI:2387203]	5	77061096	77099425	-1	49.751	54.6912	44.4916	63.1971	56.8491	48.8179	80.9535	112.43	76.8207	97.7108	149.303	144.399	52.9663	110.27	1.05789	6.35183	0.000119103	0.0033641
ENSMUSG00000031700	Gpt2	glutamic pyruvate transaminase (alanine aminotransferase) 2 [Source:MGI Symbol;Acc:MGI:1915391]	8	86219205	86254189	1	20.8925	15.8317	14.499	16.6176	19.1843	16.4359	60.7986	44.2693	47.4119	37.403	23.8385	55.9724	17.2435	44.949	1.38176	4.96136	0.000123073	0.00343986
ENSMUSG00000004151	Etv1	ets variant 1 [Source:MGI Symbol;Acc:MGI:99254]	12	38829379	38920483	1	59.0366	8.76629	80.9486	47.209	16.4918	39.4298	112.554	128.24	96.8074	186.985	105.509	125.596	41.9803	125.949	1.5841	6.39274	0.00012877	0.00355448
ENSMUSG00000025940	Tmem70	transmembrane protein 70 [Source:MGI Symbol;Acc:MGI:1915068]	1	16735431	16748499	1	25.8041	29.0465	18.922	30.8432	29.679	40.219	93.7673	41.9738	71.7108	60.4601	49.9306	103.562	29.0856	70.2341	1.27171	5.63567	0.000130389	0.00356171
ENSMUSG00000028341	Nr4a3	nuclear receptor subfamily 4, group A, member 3 [Source:MGI Symbol;Acc:MGI:1352457]	4	48045153	48086447	1	0.0488713	0.19626	0	0.125891	1.16268	2.34021	11.5457	4.59089	6.87786	9.07663	10.8604	18.6866	0.645653	10.273	3.97917	2.46419	0.000130632	0.00356171
ENSMUSG00000021807	Rtraf	RNA transcription, translation and transport factor [Source:MGI Symbol;Acc:MGI:1915295]	14	19861419	19873892	-1	36.7268	31.8596	67.7058	37.6161	27.8738	58.0971	97.1709	101.632	86.3505	86.563	74.5565	136.686	43.3132	97.1598	1.165	6.13535	0.00013363	0.00362866
ENSMUSG00000033377	Palmd	palmdelphin [Source:MGI Symbol;Acc:MGI:2148896]	3	116711907	116762636	-1	0	0	0	0.830878	0.0917908	0.0272118	11.5457	0.585573	10.2844	0.365502	13.1411	3.28907	0.158313	6.53523	5.30703	1.7685	0.000140853	0.00379396
ENSMUSG00000021895	Arhgef3	Rho guanine nucleotide exchange factor (GEF) 3 [Source:MGI Symbol;Acc:MGI:1918954]	14	26836856	27125868	1	0.0244357	0	0.0261715	0.151069	0.0917908	6.50361	28.1969	22.486	27.9211	14.4069	24.0286	32.2504	1.13285	24.8816	4.44765	3.70795	0.000141272	0.00379757
ENSMUSG00000058153	Sez6l	seizure related 6 homolog like [Source:MGI Symbol;Acc:MGI:1935121]	5	112567017	112725051	-1	2.59018	26.7568	3.24527	11.4057	1.46865	5.71447	16.2841	16.9582	81.3916	63.5973	99.4811	19.1523	8.53018	49.4774	2.53969	4.86103	0.00015135	0.00401996
ENSMUSG00000035762	Tmem161b	transmembrane protein 161B [Source:MGI Symbol;Acc:MGI:1919995]	13	84370415	84444260	1	10.0431	2.09344	7.95615	5.16151	6.30297	3.78243	28.297	23.095	16.9898	29.6056	26.445	12.7197	5.88993	22.8587	1.95271	3.85138	0.000152299	0.00402914
ENSMUSG00000118170	Gm30094	predicted gene, 30094 [Source:MGI Symbol;Acc:MGI:5589253]	18	65996404	66027826	-1	4.27624	0.850461	6.09797	5.2874	5.90521	8.65334	33.4692	17.2627	24.2126	13.0667	22.2366	22.6742	5.17844	22.1537	2.09263	3.77884	0.000152163	0.00402914
ENSMUSG00000027520	Zdbf2	zinc finger, DBF-type containing 2 [Source:MGI Symbol;Acc:MGI:1921134]	1	63312424	63353735	1	15.2967	1.57008	3.97808	5.58954	14.35	12.8712	106.648	19.1599	45.1912	14.4982	37.1154	27.5059	8.94259	41.6864	2.21847	4.66523	0.00015303	0.00403252
ENSMUSG00000029757	Dync1i1	dynein cytoplasmic 1 intermediate chain 1 [Source:MGI Symbol;Acc:MGI:107743]	6	5725639	6028039	1	0.146614	0.3271	0.0523431	0.0503562	0.795521	0.598659	3.43702	0.398189	1.66017	8.37608	4.2084	14.5534	0.328432	5.43888	4.03982	1.55634	0.000156159	0.00409075
ENSMUSG00000071665	Foxr2	forkhead box R2 [Source:MGI Symbol;Acc:MGI:3511682]	X	151901782	151915857	1	0	0	0	0	0	0.4626	0.300322	1.49907	0.344971	3.2286	0.868831	37.7224	0.0771	7.32737	6.47564	1.91093	0.000159995	0.00418305
ENSMUSG00000026730	Pter	phosphotriesterase related [Source:MGI Symbol;Acc:MGI:107372]	2	12928852	13008266	1	0.0244357	0	0	0.0251781	0.39776	0.0272118	3.27018	3.23236	3.66532	0.0304585	0.733076	5.64672	0.0790976	2.76302	5.04701	0.567241	0.000160718	0.00419374
ENSMUSG00000031871	Cdh5	cadherin 5 [Source:MGI Symbol;Acc:MGI:105057]	8	104828257	104871143	1	0.146614	0	0	0.0251781	3.15149	0	4.83853	21.9941	7.02878	3.62456	47.2698	27.9426	0.55388	18.7831	5.07104	3.28239	0.000166442	0.00432619
ENSMUSG00000035864	Syt1	synaptotagmin I [Source:MGI Symbol;Acc:MGI:99667]	10	108333511	108846843	-1	65.6098	19.2335	45.8526	57.9852	67.5886	75.7575	124.233	163.468	145.642	124.91	98.9924	97.828	55.3379	125.846	1.18454	6.50227	0.000171386	0.00443744
ENSMUSG00000026814	Eng	endoglin [Source:MGI Symbol;Acc:MGI:95392]	2	32536607	32572681	1	0.317664	0	0	0	0	0	1.96878	5.76203	0.344971	0.426419	3.99119	2.06658	0.0529439	2.42666	5.35471	0.379622	0.000175966	0.00453842
ENSMUSG00000019888	Mgat4c	MGAT4 family, member C [Source:MGI Symbol;Acc:MGI:1914819]	10	101517348	102227330	1	0	0	0.392573	0.0251781	0.0917908	0.0272118	1.56835	4.59089	1.01335	2.92401	0.84168	0.844098	0.089459	1.96373	4.35854	0.120729	0.000176722	0.00454914
ENSMUSG00000021665	Hexb	hexosaminidase B [Source:MGI Symbol;Acc:MGI:96074]	13	97312839	97334865	-1	0.122178	0	0	0.0251781	0.336566	0	6.20666	6.01969	0.150925	1.12696	0.733076	2.09569	0.0806538	2.72217	4.98964	0.545999	0.000178575	0.0045792
ENSMUSG00000062604	Srpk2	serine/arginine-rich protein specific kinase 2 [Source:MGI Symbol;Acc:MGI:1201408]	5	23708262	23889615	-1	31.522	45.6632	44.5701	63.4992	26.6499	31.1575	97.0041	98.7744	85.0353	96.4011	84.1951	65.7523	40.5103	87.8604	1.11699	6.00547	0.000186166	0.00474154
ENSMUSG00000043241	Upf2	UPF2 regulator of nonsense transcripts homolog (yeast) [Source:MGI Symbol;Acc:MGI:2449307]	2	5956280	6061514	1	86.5756	68.4948	73.2803	123.071	45.0693	36.7631	118.594	112.336	248.746	184.213	141.076	178.483	72.2089	163.908	1.1825	6.88408	0.000188016	0.00477546
ENSMUSG00000030691	Fchsd2	FCH and double SH3 domains 2 [Source:MGI Symbol;Acc:MGI:2448475]	7	100742070	100933612	1	33.1103	17.9251	41.9006	45.7234	40.3268	36.0012	103.211	76.4524	64.3802	90.5835	57.1256	88.2519	35.8312	80.0007	1.15769	5.85735	0.000202971	0.00510677
ENSMUSG00000098041	Gm26981	predicted gene, 26981 [Source:MGI Symbol;Acc:MGI:5504096]	7	92379048	92382956	1	0.56202	0.26168	0.0261715	1.46033	0.122388	1.00683	3.00322	1.59276	2.39324	25.2805	5.10438	10.1583	0.573238	7.92207	3.77161	2.10615	0.000204295	0.0051208
ENSMUSG00000046982	Tshz1	teashirt zinc finger family member 1 [Source:MGI Symbol;Acc:MGI:1346031]	18	84029752	84105831	-1	0.244357	0.0654201	0.575774	4.12921	0.0917908	2.74839	29.465	14.6159	19.9221	6.12215	10.6703	5.47208	1.30916	14.3779	3.44637	2.98256	0.000205229	0.00513457
ENSMUSG00000021670	Hmgcr	3-hydroxy-3-methylglutaryl-Coenzyme A reductase [Source:MGI Symbol;Acc:MGI:96159]	13	96785475	96807444	-1	45.6214	65.8126	39.3358	44.0617	30.4746	57.2263	100.608	133.417	85.2725	92.2892	102.522	75.212	47.0887	98.2201	1.06124	6.18411	0.000207047	0.00516179
ENSMUSG00000061702	Tmem91	transmembrane protein 91 [Source:MGI Symbol;Acc:MGI:2443589]	7	25368564	25374591	-1	8.03933	1.24298	10.8874	4.98527	3.36566	8.40843	29.6318	22.9076	32.4273	21.6255	20.8519	18.7448	6.15484	24.3648	1.98105	3.93739	0.00020709	0.00516179
ENSMUSG00000038331	Satb2	special AT-rich sequence binding protein 2 [Source:MGI Symbol;Acc:MGI:2679336]	1	56833140	57017809	-1	0.537585	0.26168	0.0261715	3.2228	3.94701	1.60549	11.6458	11.1259	2.82445	14.9551	41.4324	14.5825	1.60012	16.0944	3.32338	3.15489	0.000210479	0.00521707
ENSMUSG00000034024	Cct2	chaperonin containing Tcp1, subunit 2 (beta) [Source:MGI Symbol;Acc:MGI:107186]	10	116886906	116899719	-1	177.55	228.97	181.133	155.198	147.477	139.923	275.129	335.275	298.637	352.009	256.929	310.541	171.709	304.753	0.827912	7.89656	0.000219655	0.00538457
ENSMUSG00000025608	Podxl	podocalyxin-like [Source:MGI Symbol;Acc:MGI:1351317]	6	31496423	31540916	-1	0.219921	0	0.0523431	6.04275	0.0305969	0.680294	21.423	6.58184	16.1058	17.4222	38.6901	15.2811	1.17098	19.2507	4.0279	3.36047	0.000229918	0.00558492
ENSMUSG00000039533	Mmd2	monocyte to macrophage differentiation-associated 2 [Source:MGI Symbol;Acc:MGI:1922354]	5	142548113	142594555	-1	0	0.0654201	0.0261715	0.52874	0	0	1.46824	4.56747	0.409653	1.6143	6.57053	5.15191	0.103389	3.29702	4.92583	0.815938	0.000233191	0.0056439
ENSMUSG00000029648	Flt1	FMS-like tyrosine kinase 1 [Source:MGI Symbol;Acc:MGI:95558]	5	147498414	147662821	-1	0.0977427	0	0.0523431	0.0251781	0	1.63271	3.23681	6.34761	10.9528	0.761462	29.7303	1.89194	0.301328	8.82016	4.84045	2.20892	0.000239926	0.00576866
ENSMUSG00000070424	Art5	ADP-ribosyltransferase 5 [Source:MGI Symbol;Acc:MGI:107948]	7	101746086	101758696	-1	0.342099	0.39252	0	0.503562	0	0	2.10226	1.6396	5.60578	18.2751	1.52045	3.17264	0.206364	5.38597	4.69855	1.51329	0.0002415	0.00578424
ENSMUSG00000021587	Pcsk1	proprotein convertase subtilisin/kexin type 1 [Source:MGI Symbol;Acc:MGI:97511]	13	75237945	75282980	1	5.35141	27.2802	26.2501	14.9306	24.8447	7.8642	82.5886	75.047	43.9407	48.6726	34.0473	41.7392	17.7535	54.3392	1.61487	5.17404	0.000244813	0.00584055
ENSMUSG00000058975	Kcnc1	potassium voltage gated channel, Shaw-related subfamily, member 1 [Source:MGI Symbol;Acc:MGI:96667]	7	46045921	46088128	1	0.513149	0.523361	1.77967	0.604275	0.0917908	0.108847	32.8686	1.19457	1.83266	9.04617	0.380113	9.57615	0.603515	9.14971	3.91104	2.30191	0.000244407	0.00584055
ENSMUSG00000058587	Tmod3	tropomodulin 3 [Source:MGI Symbol;Acc:MGI:1355315]	9	75404989	75466939	-1	40.9542	14.5887	19.7072	36.7852	31.0253	22.4769	69.8416	59.8924	49.2015	52.6932	97.4448	67.6152	27.5896	66.1148	1.25969	5.55187	0.000246787	0.00587715
ENSMUSG00000030592	Ryr1	ryanodine receptor 1, skeletal muscle [Source:MGI Symbol;Acc:MGI:99659]	7	28702769	28824604	-1	0.17105	0.13084	0.130858	2.26603	1.16268	0.0272118	15.3164	1.52249	5.02364	7.49279	2.9323	22.8489	0.648112	9.18942	3.80961	2.31508	0.000256036	0.00606498
ENSMUSG00000097986	Gm26953	predicted gene, 26953 [Source:MGI Symbol;Acc:MGI:5504068]	5	112363327	112381586	1	0.195485	0	0	0.0251781	0	0.0544235	0.300322	1.9441	0.301849	2.95447	0.624472	0.465709	0.0458478	1.09849	4.39392	-0.662739	0.000265012	0.00626647
ENSMUSG00000067928	Zfp760	zinc finger protein 760 [Source:MGI Symbol;Acc:MGI:2679257]	17	21926723	21944617	1	3.03002	1.11214	2.93121	7.85557	1.22388	4.4083	11.5791	11.5709	8.1715	19.7371	10.426	48.8995	3.42685	18.3973	2.41954	3.45566	0.000268832	0.00633439
ENSMUSG00000022708	Zbtb20	zinc finger and BTB domain containing 20 [Source:MGI Symbol;Acc:MGI:1929213]	16	42696244	43462965	1	360.279	276.596	537.04	375.406	594.835	428.395	838.633	619.676	533.217	892.86	910.127	1042.2	428.759	806.119	0.910734	9.27029	0.000275429	0.00645036
ENSMUSG00000061119	Prcp	prolylcarboxypeptidase (angiotensinase C) [Source:MGI Symbol;Acc:MGI:1919711]	7	92523678	92583791	1	2.49244	5.69155	0.392573	14.7544	2.11119	3.18378	40.1764	16.0213	16.4508	28.5396	24.4359	25.1774	4.77098	25.1336	2.39658	3.90782	0.000275685	0.00645036
ENSMUSG00000113841	Gm48701	predicted gene, 48701 [Source:MGI Symbol;Acc:MGI:6098338]	13	62597131	62599423	-1	0.219921	0	0.261715	0.0503562	0.275372	0.0816353	1.7352	2.08464	0.64682	2.83264	4.56136	0.407496	0.148167	2.04469	3.71972	0.20905	0.000290576	0.00673974
ENSMUSG00000028782	Adgrb2	adhesion G protein-coupled receptor B2 [Source:MGI Symbol;Acc:MGI:2451244]	4	129878663	129916426	1	8.28369	5.42987	3.08824	1.78765	2.72313	12.2453	38.3745	27.194	39.0464	45.109	13.7384	2.73604	5.59298	27.6997	2.30726	4.06225	0.000301536	0.00693794
ENSMUSG00000045136	Tubb2b	tubulin, beta 2B class IIB [Source:MGI Symbol;Acc:MGI:1920960]	13	34310731	34314449	-1	21.5767	29.1774	21.5915	20.7719	18.1134	25.6607	83.89	43.59	49.4602	27.2299	45.0434	87.2332	22.8153	56.0744	1.29772	5.30383	0.000318601	0.00726368
ENSMUSG00000019792	Trmt11	tRNA methyltransferase 11 [Source:MGI Symbol;Acc:MGI:1920931]	10	30410221	30476745	-1	0.073307	0.26168	0.130858	1.33444	0.0305969	0.435388	7.34121	2.01437	4.16121	11.361	0.515868	6.78189	0.377712	5.36259	3.80691	1.54987	0.000325433	0.00739419
ENSMUSG00000027122	Arl14ep	ADP-ribosylation factor-like 14 effector protein [Source:MGI Symbol;Acc:MGI:1926020]	2	106792872	106804769	-1	49.7021	19.5606	24.104	40.285	27.629	42.7769	64.1689	64.7175	112.59	86.4412	48.4645	90.9297	34.0096	77.8853	1.19455	5.80754	0.000341813	0.00767499
ENSMUSG00000046204	Pnma2	paraneoplastic antigen MA2 [Source:MGI Symbol;Acc:MGI:2444129]	14	67148619	67158472	1	17.2027	16.2896	41.194	36.2061	53.9424	45.879	91.0978	88.6557	66.5362	138.129	82.9462	49.3943	35.119	86.1266	1.29343	5.92319	0.00035497	0.00794371
ENSMUSG00000039194	Rlbp1	retinaldehyde binding protein 1 [Source:MGI Symbol;Acc:MGI:97930]	7	79024618	79036796	-1	0	0	0.0785146	0.52874	0.244776	0	5.60602	3.56028	2.28543	2.10163	0.461566	3.66746	0.142005	2.94706	4.31011	0.681196	0.000358007	0.00799827
ENSMUSG00000035407	Kank4	KN motif and ankyrin repeat domains 4 [Source:MGI Symbol;Acc:MGI:3043381]	4	98643135	98705774	-1	0.0977427	0.13084	0.0261715	2.34156	3.09029	0.0816353	2.86975	9.97816	27.6192	7.73645	21.4221	7.18939	0.961374	12.8025	3.7257	2.79601	0.00036377	0.00803347
ENSMUSG00000030782	Tgfb1i1	transforming growth factor beta 1 induced transcript 1 [Source:MGI Symbol;Acc:MGI:102784]	7	127845984	127854871	1	0.293228	4.51398	0.968347	3.62565	0.764924	3.78243	26.1948	20.9635	2.35011	6.54857	4.47991	43.1072	2.32476	17.274	2.89589	3.30101	0.000384699	0.00845326
ENSMUSG00000028669	Pithd1	PITH (C-terminal proteasome-interacting domain of thioredoxin-like) domain containing 1 [Source:MGI Symbol;Acc:MGI:1913443]	4	135702771	135714575	-1	6.10892	3.14016	4.23979	11.5568	5.0179	7.29275	13.2809	26.9129	20.2024	18.3665	17.1594	34.7535	6.22605	21.7793	1.80377	3.81382	0.000388347	0.00850543
ENSMUSG00000023066	Rttn	rotatin [Source:MGI Symbol;Acc:MGI:2179288]	18	88989914	89149140	1	4.78939	2.2897	5.78391	5.48883	8.78132	7.37439	15.7169	17.5906	14.5535	30.0625	24.6259	18.3373	5.75126	20.1478	1.80555	3.70142	0.000389412	0.0085148
ENSMUSG00000030793	Pycard	PYD and CARD domain containing [Source:MGI Symbol;Acc:MGI:1931465]	7	127588880	127593039	-1	0.073307	0.26168	0.523431	1.43515	1.59104	0.380965	4.33799	0.89007	3.38503	35.6364	7.16785	1.33891	0.710929	8.79271	3.61659	2.26579	0.000391816	0.00853716
ENSMUSG00000055943	Emc7	ER membrane protein complex subunit 7 [Source:MGI Symbol;Acc:MGI:1920274]	2	112285342	112302507	1	42.7135	14.5233	20.4661	18.2793	8.38356	28.9533	66.3379	48.0872	62.6122	45.6877	57.1528	63.7439	22.2199	57.2703	1.36487	5.31485	0.000396579	0.00861443
ENSMUSG00000061311	Rag1	recombination activating 1 [Source:MGI Symbol;Acc:MGI:97848]	2	101468627	101479846	-1	11.3626	3.07474	14.0018	14.704	12.2388	3.40147	57.1613	46.9161	21.7116	16.5085	23.2412	39.0905	9.79723	34.1049	1.79718	4.46012	0.000397192	0.00861443
ENSMUSG00000046573	Lyrm4	LYR motif containing 4 [Source:MGI Symbol;Acc:MGI:2683538]	13	36162378	36301509	-1	24.118	17.0746	29.443	39.9828	23.0395	19.1843	35.5048	57.6203	73.8453	63.6582	62.2843	56.9621	25.4737	58.3125	1.19395	5.39069	0.000406973	0.00873965
ENSMUSG00000047996	Prrg1	proline rich Gla (G-carboxyglutamic acid) 1 [Source:MGI Symbol;Acc:MGI:1917364]	X	77493219	77627502	-1	0.708634	0	0.0785146	0.176247	0.152985	0.0272118	1.53498	0.655841	0.517456	1.91888	13.1139	3.60925	0.190599	3.55839	4.16596	0.951747	0.00040635	0.00873965
ENSMUSG00000107655	Gm44220	predicted gene, 44220 [Source:MGI Symbol;Acc:MGI:5690612]	6	93218701	93221187	1	6.81755	3.40184	19.2099	17.6247	1.10149	9.22478	56.1936	42.091	21.4744	61.5566	14.4986	44.0677	9.56338	39.9803	2.06155	4.63406	0.00040571	0.00873965
ENSMUSG00000021772	Nkiras1	NFKB inhibitor interacting Ras-like protein 1 [Source:MGI Symbol;Acc:MGI:1916971]	14	4185693	4198560	-1	6.3044	1.04672	10.2592	7.20094	3.9776	8.73497	29.0312	18.1059	17.0545	25.707	16.2091	36.9075	6.25398	23.8358	1.92631	3.9169	0.000410836	0.00876879
ENSMUSG00000021240	Abcd4	ATP-binding cassette, sub-family D (ALD), member 4 [Source:MGI Symbol;Acc:MGI:1349217]	12	84648238	84664187	-1	1.58832	1.24298	0.314059	1.73729	1.31567	2.53069	22.2572	4.59089	4.74335	15.3206	6.78774	3.58014	1.45483	9.54666	2.70948	2.47438	0.000439053	0.00928124
ENSMUSG00000019877	Serinc1	serine incorporator 1 [Source:MGI Symbol;Acc:MGI:1926228]	10	57391870	57408626	-1	71.963	38.9249	55.536	32.6057	48.0066	72.7914	123.032	93.5745	103.987	98.0154	93.7251	125.829	53.3046	106.36	0.99612	6.31996	0.000444794	0.00937742
ENSMUSG00000106993	Gm43417	predicted gene 43417 [Source:MGI Symbol;Acc:MGI:5663554]	5	74208960	74214166	-1	0	0.0654201	0	0.125891	0.0305969	0.816353	4.47146	0.117115	0.301849	34.8445	0.787378	1.54266	0.173043	7.01083	5.29988	1.86703	0.000450117	0.00945529
ENSMUSG00000026787	Gad2	glutamic acid decarboxylase 2 [Source:MGI Symbol;Acc:MGI:95634]	2	22512217	22583886	1	30.4957	3.271	0.654289	5.81614	4.77312	9.38806	9.944	30.8011	38.1624	58.4498	68.7462	67.0039	9.06639	45.5179	2.32596	4.77361	0.000465212	0.00966599
ENSMUSG00000068250	Amn1	antagonist of mitotic exit network 1 [Source:MGI Symbol;Acc:MGI:2442933]	6	149058645	149090210	-1	32.5972	6.54201	11.0967	17.5743	35.8902	51.3214	82.8556	61.7896	56.4027	67.8919	70.511	95.5577	25.837	72.5014	1.48741	5.62143	0.000468277	0.00970462
ENSMUSG00000025937	Lactb2	lactamase, beta 2 [Source:MGI Symbol;Acc:MGI:2442551]	1	13693554	13730770	-1	13.7817	8.50461	9.81433	15.3083	7.19028	16.0549	33.8029	27.7327	19.7927	33.9612	43.9574	33.2691	11.7757	32.086	1.44465	4.45873	0.000471247	0.00973085
ENSMUSG00000050891	Tatdn1	TatD DNase domain containing 1 [Source:MGI Symbol;Acc:MGI:1916944]	15	58762004	58805587	-1	10.3607	11.7756	11.5155	12.01	5.44626	10.7214	23.8256	26.9832	17.2917	22.8743	26.9609	67.1786	10.3049	30.8524	1.58192	4.36711	0.000470983	0.00973085
ENSMUSG00000008999	Bmp7	bone morphogenetic protein 7 [Source:MGI Symbol;Acc:MGI:103302]	2	172709805	172782114	-1	2.1259	9.15881	12.8241	4.07885	20.0716	8.59891	21.7567	21.9238	65.0486	39.4133	53.053	13.3309	9.47636	35.7544	1.91578	4.50304	0.000473861	0.00975825
ENSMUSG00000086708	Gm15577	predicted gene 15577 [Source:MGI Symbol;Acc:MGI:3783025]	3	156609500	156626417	-1	0	0.0654201	1.30858	0	0.122388	0	30.2658	6.27734	3.62219	1.18788	3.63823	0.960525	0.249398	7.65866	4.90791	2.00368	0.000479538	0.00981107
ENSMUSG00000058070	Eml1	echinoderm microtubule associated protein like 1 [Source:MGI Symbol;Acc:MGI:1915769]	12	108337216	108505876	1	256.843	243.755	265.955	209.658	245.357	180.849	358.585	375.68	439.579	322.494	474.979	407.699	233.736	396.503	0.762478	8.30002	0.000485154	0.00991079
ENSMUSG00000022607	Ptk2	PTK2 protein tyrosine kinase 2 [Source:MGI Symbol;Acc:MGI:95481]	15	73076951	73295129	-1	39.1215	39.9717	61.3723	41.9971	41.7342	46.3688	48.4854	84.6972	78.5024	121.194	99.5626	120.822	45.0943	92.2107	1.03174	6.10246	0.000490338	0.00999324
ENSMUSG00000021779	Thrb	thyroid hormone receptor beta [Source:MGI Symbol;Acc:MGI:98743]	14	4431611	4809435	-1	112.648	48.2146	138.264	107.964	183.673	159.76	217.467	202.889	264.075	262.522	303.195	247.641	125.087	249.631	0.996488	7.55012	0.00050256	0.0101576
ENSMUSG00000045328	Cenpe	centromere protein E [Source:MGI Symbol;Acc:MGI:1098230]	3	134918298	134979372	1	4.81383	3.20558	0.0523431	2.8703	0.764924	1.14289	37.24	10.9385	2.91069	12.7621	11.1862	18.3373	2.14165	15.5625	2.86077	3.1551	0.000501874	0.0101576
ENSMUSG00000087480	Gm15910	predicted gene 15910 [Source:MGI Symbol;Acc:MGI:3802158]	10	120693534	120699231	1	0	0	0.0523431	0.40285	0	0	11.479	1.89726	0.0862427	2.13209	1.439	0.465709	0.0758655	2.91655	5.1512	0.633413	0.000511786	0.0102819
ENSMUSG00000021638	Ocln	occludin [Source:MGI Symbol;Acc:MGI:106183]	13	100633015	100689226	-1	14.1727	4.90651	3.7687	7.67932	4.09999	24.1912	22.057	25.1328	41.6552	38.2863	37.414	35.1028	9.80308	33.2747	1.76131	4.4329	0.000515831	0.0103447
ENSMUSG00000024411	Aqp4	aquaporin 4 [Source:MGI Symbol;Acc:MGI:107387]	18	15522553	15544039	-1	0.488713	0	0.0261715	0	0	0.0272118	0.900967	2.36571	0.819306	0.121834	3.09521	9.51793	0.0903494	2.80349	4.85183	0.59144	0.000524762	0.0104326
ENSMUSG00000049694	BC048671	cDNA sequence BC048671 [Source:MGI Symbol;Acc:MGI:2679261]	6	90278201	90282431	1	0.781941	0	0.0261715	0.0251781	0	0.734717	0.467168	7.87009	2.32855	10.0208	1.68336	11.9629	0.261335	5.72215	4.41317	1.60976	0.000525408	0.0104326
ENSMUSG00000042670	Immp1l	IMP1 inner mitochondrial membrane peptidase-like (S. cerevisiae) [Source:MGI Symbol;Acc:MGI:1913791]	2	105734983	105795903	1	8.99233	5.75697	11.9342	18.5563	1.68283	6.83015	51.7889	19.0897	20.6767	22.9352	27.4225	49.1032	8.95879	31.836	1.82737	4.35443	0.000526716	0.0104353
ENSMUSG00000026277	Stk25	serine/threonine kinase 25 (yeast) [Source:MGI Symbol;Acc:MGI:1891699]	1	93547473	93586381	-1	32.3528	52.4015	48.4697	31.951	17.3791	12.1092	47.9181	91.9115	88.5713	96.6447	56.664	95.9943	32.4439	79.6173	1.2959	5.80961	0.000534988	0.0105419
ENSMUSG00000109640	Gm45413	predicted gene 45413 [Source:MGI Symbol;Acc:MGI:5791249]	8	26552543	26556080	-1	0.342099	0	0.287887	0	0	0	0.0667383	0.983762	0.129364	21.0163	6.16327	1.95016	0.104998	5.05161	5.50549	1.3983	0.000536064	0.0105476
ENSMUSG00000024580	Grpel2	GrpE-like 2, mitochondrial [Source:MGI Symbol;Acc:MGI:1334416]	18	61845495	61859396	-1	46.0857	31.6633	29.1028	46.4284	60.5819	70.1791	110.919	92.0988	80.3135	130.728	66.7099	108.86	47.3402	98.2714	1.05315	6.18713	0.000539705	0.0106036
ENSMUSG00000015305	Sash1	SAM and SH3 domain containing 1 [Source:MGI Symbol;Acc:MGI:1917347]	10	8597983	8761814	-1	83.4234	100.812	77.7295	79.0341	122.235	111.323	262.148	171.549	139.066	133.317	139.366	243.158	95.7596	181.434	0.921975	7.11534	0.000551711	0.0107856
ENSMUSG00000005150	Wdr83	WD repeat domain containing 83 [Source:MGI Symbol;Acc:MGI:1915086]	8	85801664	85807935	-1	1.61275	0	0.0261715	0.730165	0.979102	0	8.87619	4.26297	12.9364	11.8788	1.60191	10.624	0.558032	8.36338	3.88557	2.17663	0.000555344	0.0108312
ENSMUSG00000027508	Pag1	phosphoprotein associated with glycosphingolipid microdomains 1 [Source:MGI Symbol;Acc:MGI:2443160]	3	9752539	9898739	-1	4.42286	13.6728	5.20814	3.17244	0.856714	12.5718	59.2636	14.0537	18.3266	24.4886	19.6573	33.7348	6.6508	28.2541	2.08904	4.12988	0.000576575	0.0111638
ENSMUSG00000028224	Nbn	nibrin [Source:MGI Symbol;Acc:MGI:1351625]	4	15957925	15992589	1	10.3363	3.14016	1.91052	11.4309	5.10969	4.46273	30.4994	20.3077	22.6603	15.8993	19.5758	21.8592	6.06504	21.8003	1.84288	3.80655	0.00059234	0.0114202
ENSMUSG00000042743	Sgtb	small glutamine-rich tetratricopeptide repeat (TPR)-containing, beta [Source:MGI Symbol;Acc:MGI:2444615]	13	104246249	104278243	1	25.2909	3.14016	31.0395	12.2869	32.494	7.1839	42.579	52.4439	44.0269	70.4809	66.9271	69.3616	18.5726	57.6366	1.63234	5.25416	0.000592381	0.0114202
ENSMUSG00000032040	Dcps	decapping enzyme, scavenger [Source:MGI Symbol;Acc:MGI:1916555]	9	35035704	35087357	-1	2.00372	0.26168	0.654289	1.66176	0.0917908	3.59195	9.4101	15.6465	7.58936	7.76691	12.1093	6.63636	1.37753	9.85976	2.82932	2.50581	0.000596147	0.0114763
ENSMUSG00000029016	Clcn6	chloride channel, voltage-sensitive 6 [Source:MGI Symbol;Acc:MGI:1347049]	4	148088716	148123278	-1	6.9886	5.82239	1.57029	6.64702	7.67983	18.2591	61.9331	13.96	20.1592	25.7374	37.2783	17.6096	7.82787	29.4463	1.91011	4.22453	0.000602329	0.0115619
ENSMUSG00000069170	Adgrv1	adhesion G protein-coupled receptor V1 [Source:MGI Symbol;Acc:MGI:1274784]	13	81243187	81781273	-1	287.559	185.008	220.914	203.918	298.351	252.988	405.602	423.603	302	518.129	382.204	464.807	241.456	416.058	0.784885	8.36113	0.000622621	0.0119002
ENSMUSG00000020326	Ccng1	cyclin G1 [Source:MGI Symbol;Acc:MGI:102890]	11	40639379	40646138	-1	81.3708	30.2895	74.4319	78.8578	38.5827	105.854	177.524	135.174	162.417	107.853	107.762	167.626	68.2311	143.059	1.06746	6.7239	0.00064333	0.0122434
ENSMUSG00000020598	Nrcam	neuronal cell adhesion molecule [Source:MGI Symbol;Acc:MGI:104750]	12	44375668	44648747	1	231.968	189.26	286.186	218.873	315.791	191.816	368.629	429.272	344.712	413.23	425.265	452.029	238.982	405.523	0.762772	8.33231	0.000663731	0.0124752
ENSMUSG00000028062	Lamtor2	late endosomal/lysosomal adaptor, MAPK and MTOR activator 2 [Source:MGI Symbol;Acc:MGI:1932697]	3	88457126	88460381	-1	10.3607	6.60743	21.2775	2.66888	5.59924	6.63967	16.0172	27.1237	28.2229	15.747	14.1728	122.452	8.8589	37.2893	2.07247	4.5319	0.000663425	0.0124752
ENSMUSG00000113918	Gm6566	predicted gene 6566 [Source:MGI Symbol;Acc:MGI:3647745]	12	87196249	87202260	-1	0.293228	0.0654201	0.0261715	0.176247	0	0	0.200215	0.515304	1.01335	5.78711	2.30783	0.669457	0.0935111	1.74888	4.14748	-0.0295834	0.0006778	0.0127004
ENSMUSG00000030057	Cnbp	cellular nucleic acid binding protein [Source:MGI Symbol;Acc:MGI:88431]	6	87819597	87828088	-1	409.762	280.979	131.198	217.514	120.185	256.716	593.804	523.361	326.407	448.927	383.371	562.198	236.059	473.012	1.00274	8.47002	0.000688412	0.0128812
ENSMUSG00000025862	Stag2	stromal antigen 2 [Source:MGI Symbol;Acc:MGI:1098583]	X	41238194	41366062	1	64.95	24.6634	57.1325	60.1505	43.8454	76.329	162.341	99.8753	123.607	78.7656	102.088	104.785	54.5118	111.91	1.03688	6.37973	0.000690231	0.0128972
ENSMUSG00000062031	Pgghg	protein glucosylgalactosylhydroxylysine glucosidase [Source:MGI Symbol;Acc:MGI:2444047]	7	140521304	140527577	1	0.0244357	0	0	1.40997	0	0	33.4359	7.89352	1.25052	0.487336	3.61108	6.75278	0.239068	8.90519	5.17913	2.21042	0.000699881	0.013041
ENSMUSG00000039908	Slc26a11	solute carrier family 26, member 11 [Source:MGI Symbol;Acc:MGI:2444589]	11	119246383	119271905	1	0.0244357	0	0	0	0.550745	0	2.2691	2.01437	6.57601	1.91888	0.27151	2.27033	0.0958634	2.55337	4.67311	0.471756	0.00072309	0.0133802
ENSMUSG00000032567	Aste1	asteroid homolog 1 [Source:MGI Symbol;Acc:MGI:1913845]	9	105272591	105289428	1	17.0072	3.40184	6.30734	8.33395	13.0343	16.5447	39.7093	19.7221	30.1203	27.108	27.5854	50.0346	10.7716	32.3799	1.58555	4.4353	0.000726113	0.0134175
ENSMUSG00000039428	Tmem135	transmembrane protein 135 [Source:MGI Symbol;Acc:MGI:1920009]	7	88788922	89053430	-1	14.7347	8.63545	22.8478	24.6745	17.4097	16.9801	53.0236	36.3289	39.0895	30.9458	37.3054	57.9517	17.547	42.4408	1.27261	4.90944	0.000741915	0.0136154
ENSMUSG00000039813	Tbc1d2	TBC1 domain family, member 2 [Source:MGI Symbol;Acc:MGI:2652885]	4	46604390	46650209	-1	2.90784	4.71025	0.549602	5.13633	0.0611939	2.5579	27.0624	28.9507	12.3758	14.1937	9.66574	6.51993	2.65385	16.4614	2.63421	3.26542	0.000759551	0.0138628
ENSMUSG00000091625	Lsm5	LSM5 homolog, U6 small nuclear RNA and mRNA degradation associated [Source:MGI Symbol;Acc:MGI:1913623]	6	56678048	56681695	-1	0.244357	0	0.0261715	0.327315	0.244776	0	3.73734	3.44317	1.63861	0.731003	1.05889	0.669457	0.140437	1.87974	3.67257	0.0976995	0.000765265	0.0139291
ENSMUSG00000080727	C920021L13Rik	RIKEN cDNA C920021L13 gene [Source:MGI Symbol;Acc:MGI:1923991]	3	95778834	95796405	1	1.27065	0.26168	2.04138	0.704987	1.86641	1.71434	20.155	5.97284	3.90248	6.51811	9.01412	3.69657	1.30991	8.20985	2.63772	2.26835	0.000767937	0.0139587
ENSMUSG00000037458	Azin1	antizyme inhibitor 1 [Source:MGI Symbol;Acc:MGI:1859169]	15	38487671	38519510	-1	60.6738	16.813	40.121	46.0759	15.788	48.6546	125.835	67.5516	96.8074	77.9432	63.669	96.3436	38.021	88.025	1.21011	5.97917	0.000778995	0.0141204
ENSMUSG00000056812	St8sia3	ST8 alpha-N-acetyl-neuraminide alpha-2,8-sialyltransferase 3 [Source:MGI Symbol;Acc:MGI:106019]	18	64387430	64412682	1	258.48	248.727	456.249	263.489	438.393	280.825	734.455	474.946	616.571	598.54	410.034	620.412	324.361	575.826	0.827955	8.81427	0.000780003	0.0141204
ENSMUSG00000017670	Elmo2	engulfment and cell motility 2 [Source:MGI Symbol;Acc:MGI:2153045]	2	165129951	165168399	-1	6.81755	10.1401	2.8527	13.1933	12.3306	2.47627	4.77179	35.9776	44.3072	24.7323	36.3551	32.3086	7.96842	29.7421	1.90069	4.24147	0.000781863	0.0141349
ENSMUSG00000027835	Pdcd10	programmed cell death 10 [Source:MGI Symbol;Acc:MGI:1928396]	3	75423797	75464163	-1	5.66907	3.271	9.31707	14.3263	5.07909	10.3677	18.4198	24.0553	28.9129	44.713	17.8653	18.6575	8.00504	25.4373	1.66534	4.06877	0.000792696	0.0143114
ENSMUSG00000015133	Lrrk1	leucine-rich repeat kinase 1 [Source:MGI Symbol;Acc:MGI:2142227]	7	65876660	66038098	-1	27.7589	47.2333	12.7717	37.3895	86.5893	43.6204	99.6403	77.1785	143.573	111.904	76.4571	94.1024	42.5605	100.476	1.2395	6.1614	0.000801246	0.0144267
ENSMUSG00000056763	Cspp1	centrosome and spindle pole associated protein 1 [Source:MGI Symbol;Acc:MGI:2681832]	1	10108212	10206993	1	12.8043	3.00932	14.5514	22.333	20.1634	18.6945	28.8977	28.2246	32.9016	113.031	30.6806	50.413	15.2593	47.3581	1.63215	4.97122	0.000803423	0.0144465
ENSMUSG00000108763	Gm36028	predicted gene, 36028 [Source:MGI Symbol;Acc:MGI:5595187]	16	37671275	37681508	-1	6.45102	1.04672	7.74678	3.82707	1.52985	0.843564	29.6652	40.7793	2.37167	15.6557	12.0279	14.437	3.57417	19.1561	2.41767	3.51412	0.000804614	0.0144484
ENSMUSG00000040183	Ankrd6	ankyrin repeat domain 6 [Source:MGI Symbol;Acc:MGI:2154278]	4	32804035	32950841	-1	1.61275	0.785041	12.7194	13.1178	2.17238	2.20415	32.1345	26.5147	40.0166	12.5184	26.6622	15.7468	5.43525	25.5989	2.23219	3.96149	0.00081623	0.0145982
ENSMUSG00000030751	Psma1	proteasome subunit alpha 1 [Source:MGI Symbol;Acc:MGI:1347005]	7	113863841	113875353	-1	14.637	17.4017	7.85146	18.2541	6.54775	9.0343	22.8245	25.7418	35.7907	37.007	22.2909	61.2699	12.2877	34.1541	1.47552	4.54091	0.000846178	0.0150067
ENSMUSG00000108394	Gm45477	predicted gene 45477 [Source:MGI Symbol;Acc:MGI:5791313]	3	90218825	90224322	1	0.122178	0	0.104686	0	0.0305969	0.734717	0.300322	5.05935	0.776184	2.16255	7.87378	1.60088	0.165363	2.96218	4.1081	0.700709	0.00084806	0.0150067
ENSMUSG00000110317	Gm45250	predicted gene 45250 [Source:MGI Symbol;Acc:MGI:5791086]	8	26641916	26645507	-1	0.635327	0	0.366402	0.981946	1.77462	0.0272118	0.500537	6.18365	0.711502	1.06605	46.4281	7.10207	0.630918	10.332	4.01856	2.47054	0.000847607	0.0150067
ENSMUSG00000037216	Lipt1	lipoyltransferase 1 [Source:MGI Symbol;Acc:MGI:3645211]	1	37910819	37915309	1	0	0.26168	0	0.579097	0.0305969	0.680294	10.3444	5.73861	2.00514	0.852837	1.62906	5.06459	0.258611	4.27244	4.02691	1.21629	0.000859027	0.0151807
ENSMUSG00000032417	Rwdd2a	RWD domain containing 2A [Source:MGI Symbol;Acc:MGI:1916769]	9	86454044	86456952	1	0.513149	0.719621	0.942176	1.00712	0.0305969	0.136059	11.7126	1.59276	7.54624	3.10676	5.21298	1.95016	0.558121	5.18691	3.20989	1.55127	0.00086392	0.0152269
ENSMUSG00000050947	Amigo1	adhesion molecule with Ig like domain 1 [Source:MGI Symbol;Acc:MGI:2653612]	3	108093651	108099602	1	7.99046	3.07474	1.93669	16.6427	13.4627	12.463	46.283	34.6425	18.3697	35.7583	26.3907	24.7117	9.26171	31.026	1.74194	4.33649	0.000872713	0.0153414
ENSMUSG00000030744	Rps3	ribosomal protein S3 [Source:MGI Symbol;Acc:MGI:1350917]	7	99127103	99132945	-1	222.34	787.527	281.161	232.923	478.903	231.3	779.036	872.035	771.484	628.724	621.567	865.55	372.359	756.399	1.02267	9.14066	0.000876763	0.0153463
ENSMUSG00000107749	Gm44321	predicted gene, 44321 [Source:MGI Symbol;Acc:MGI:5690713]	6	71253478	71256332	1	0.879684	0	0	0.151069	0.0917908	0.0544235	2.06889	0.421612	5.69202	3.50272	13.0868	0.145534	0.196161	4.15292	4.35185	1.16089	0.000877587	0.0153463
ENSMUSG00000108447	Gm44567	predicted gene 44567 [Source:MGI Symbol;Acc:MGI:5753143]	7	34062126	34064756	-1	0.293228	0	0.104686	0.0251781	0.367163	0	7.54143	2.59994	0.150925	1.49247	1.41185	0.465709	0.131709	2.27705	4.04675	0.334358	0.000883359	0.015427
ENSMUSG00000001542	Ell2	elongation factor for RNA polymerase II 2 [Source:MGI Symbol;Acc:MGI:2183438]	13	75854876	75920483	1	6.67094	2.2897	3.69019	5.96721	7.40446	19.4564	30.5995	19.4879	22.5093	21.7778	25.9292	32.7743	7.57982	25.513	1.74833	4.05362	0.000889193	0.0154281
ENSMUSG00000042473	Tbc1d8b	TBC1 domain family, member 8B [Source:MGI Symbol;Acc:MGI:1918101]	X	138585745	138654154	1	23.1406	4.2523	14.4467	10.172	7.9858	12.8167	74.9805	31.7146	33.8718	9.59442	32.3096	47.4732	12.1357	38.324	1.65696	4.66044	0.000891238	0.0154435
ENSMUSG00000067194	Eif1ax	eukaryotic translation initiation factor 1A, X-linked [Source:MGI Symbol;Acc:MGI:1913485]	X	158155174	158172924	1	46.6966	29.8316	65.8738	60.8051	39.5007	42.8313	113.021	100.976	101.012	104.259	62.2028	78.2974	47.5898	93.2948	0.970421	6.13958	0.000897584	0.0155132
ENSMUSG00000017300	Tnnc2	troponin C2, fast [Source:MGI Symbol;Acc:MGI:98780]	2	164619081	164621887	-1	0	0	0.235544	0	0	0	0.467168	1.1243	0.280289	0.517794	1.24894	0.785884	0.0392573	0.737396	4.04128	-1.15838	0.000900938	0.0155395
ENSMUSG00000105950	Gm43679	predicted gene 43679 [Source:MGI Symbol;Acc:MGI:5663816]	5	3801901	3805577	-1	0.73307	0	0.0261715	0.100712	0.214179	0.544235	23.9257	0.187383	3.06162	1.15742	2.33498	0.378389	0.269728	5.17424	4.22457	1.47343	0.000901429	0.0155395
ENSMUSG00000024064	Galnt14	polypeptide N-acetylgalactosaminyltransferase 14 [Source:MGI Symbol;Acc:MGI:1918935]	17	73800223	74017448	-1	0.293228	2.22428	0.104686	1.40997	1.9888	0.680294	1.70183	5.6215	2.6304	12.488	10.6975	18.6866	1.11688	8.63763	2.95652	2.30294	0.000902766	0.0155425
ENSMUSG00000044072	Eml6	echinoderm microtubule associated protein like 6 [Source:MGI Symbol;Acc:MGI:2442895]	11	29693048	29976033	-1	0	0.3271	0.34023	0.0503562	0.0917908	0.0544235	4.20451	0.772956	5.41173	1.85797	3.63823	0	0.143984	2.64757	4.20924	0.541491	0.000918146	0.0156659
ENSMUSG00000035566	Pcdh17	protocadherin 17 [Source:MGI Symbol;Acc:MGI:2684924]	14	84681003	84776442	1	0.073307	0.457941	0.444916	2.21567	1.0403	0.408176	2.00215	4.68458	6.23104	1.79705	23.1598	3.98763	0.773385	6.97704	3.16361	1.9769	0.000921262	0.0156991
ENSMUSG00000029361	Nos1	nitric oxide synthase 1, neuronal [Source:MGI Symbol;Acc:MGI:97360]	5	117919097	118096905	1	0.073307	0.13084	0.916004	3.62565	1.59104	0.0272118	7.10763	12.1331	4.35526	4.62969	8.95982	24.9445	1.06068	10.355	3.27652	2.52805	0.000928665	0.0157849
ENSMUSG00000031578	Mak16	MAK16 homolog [Source:MGI Symbol;Acc:MGI:1915170]	8	31649491	31658792	-1	6.49989	0.457941	2.3031	5.58954	4.9567	7.56487	24.3261	23.9382	22.6818	17.1177	15.9648	8.87758	4.56201	18.8177	2.03993	3.55468	0.000938863	0.0158574
ENSMUSG00000062012	Zfp13	zinc finger protein 13 [Source:MGI Symbol;Acc:MGI:99159]	17	23794818	23818461	-1	0.0244357	0	1.46561	0.226603	0.183582	0.0816353	3.47039	5.6215	2.54416	0.152292	2.57934	18.25	0.33031	5.43628	4.01011	1.55741	0.000937768	0.0158574
ENSMUSG00000026342	Slc35f5	solute carrier family 35, member F5 [Source:MGI Symbol;Acc:MGI:1921400]	1	125488332	125523557	1	30.96	34.6726	14.7608	28.7786	28.4552	18.7761	55.2927	58.042	56.1871	51.1398	45.9666	66.5091	26.0672	55.5229	1.0915	5.35233	0.000951574	0.0160316
ENSMUSG00000046610	Oacyl	O-acyltransferase like [Source:MGI Symbol;Acc:MGI:2442915]	18	65831339	65884672	1	31.3998	52.2052	60.561	79.1348	60.3678	79.2678	172.852	101.234	82.6421	92.6851	95.1641	201.041	60.4894	124.27	1.03847	6.53039	0.000969689	0.0161888
ENSMUSG00000032238	Rora	RAR-related orphan receptor alpha [Source:MGI Symbol;Acc:MGI:104661]	9	68561068	69295528	1	30.0559	31.9904	41.4819	35.3501	38.4604	30.8037	88.6284	51.2727	95.8588	41.3626	47.6228	118.901	34.6904	73.9411	1.09164	5.76484	0.000977244	0.0162186
ENSMUSG00000034245	Hdac11	histone deacetylase 11 [Source:MGI Symbol;Acc:MGI:2385252]	6	91133647	91151674	1	10.5318	1.3084	0.209372	9.03894	5.9664	3.40147	34.4036	20.3545	20.267	10.5386	21.1234	39.0323	5.07606	24.2866	2.25511	3.88176	0.000974808	0.0162186
ENSMUSG00000041471	Shld2	shieldin complex subunit 2 [Source:MGI Symbol;Acc:MGI:1922948]	14	33958990	34032450	-1	1.0263	1.57008	4.55385	3.39904	3.70223	1.49665	11.0786	15.6699	11.2116	7.49279	15.7747	8.26634	2.62469	11.5823	2.13813	2.8407	0.000975476	0.0162186
ENSMUSG00000020189	Osbpl8	oxysterol binding protein-like 8 [Source:MGI Symbol;Acc:MGI:2443807]	10	111000613	111133110	1	104.805	73.9901	122.745	126.948	72.1782	96.3296	178.291	171.128	217.504	167.857	157.883	156.769	99.4992	174.905	0.813495	7.10078	0.000984716	0.0163021
ENSMUSG00000046182	Gsg1l	GSG1-like [Source:MGI Symbol;Acc:MGI:2685483]	7	125477592	125681583	-1	10.263	1.24298	0.104686	1.88836	0.0305969	5.17023	4.77179	28.3183	13.1305	17.3004	46.9168	40.8078	3.11664	25.2076	3.01204	3.83017	0.000987445	0.0163069
ENSMUSG00000048216	Gpr85	G protein-coupled receptor 85 [Source:MGI Symbol;Acc:MGI:1927851]	6	13834457	13839941	-1	1.19735	0.850461	0.0261715	0.151069	0.244776	0.0816353	2.76964	4.52062	3.81624	3.35043	3.74683	6.08333	0.425243	4.04785	3.25553	1.19891	0.00100455	0.0165484
ENSMUSG00000036775	Decr2	2-4-dienoyl-Coenzyme A reductase 2, peroxisomal [Source:MGI Symbol;Acc:MGI:1347059]	17	26300182	26309311	-1	7.6728	3.9252	2.77418	5.21187	2.20298	6.69409	9.91064	18.832	27.2743	6.3049	21.8837	21.5391	4.74685	17.6241	1.89084	3.49137	0.00100886	0.0165705
ENSMUSG00000039615	Stub1	STIP1 homology and U-Box containing protein 1 [Source:MGI Symbol;Acc:MGI:1891731]	17	26049479	26052378	-1	1.39283	0.26168	0.314059	0.377672	2.78432	1.27895	3.97093	2.52967	4.11809	3.71593	4.50706	32.8616	1.06825	8.61721	3.00296	2.29324	0.00100909	0.0165705
ENSMUSG00000108269	Gm18422	predicted gene, 18422 [Source:MGI Symbol;Acc:MGI:5010607]	6	100224190	100227306	1	0.317664	0.0654201	0.157029	0.981946	0.0305969	0.0816353	0.266953	0.936916	0.32341	19.6457	5.53879	1.01874	0.272382	4.62176	4.04927	1.32467	0.00101159	0.0165705
ENSMUSG00000034707	Gns	glucosamine (N-acetyl)-6-sulfatase [Source:MGI Symbol;Acc:MGI:1922862]	10	121200995	121233154	1	377.702	306.951	546.383	312.083	550.133	383.767	878.042	721.613	717.087	747.025	539.734	620.121	412.837	703.937	0.769803	9.12527	0.00103201	0.0168347
ENSMUSG00000021703	Serinc5	serine incorporator 5 [Source:MGI Symbol;Acc:MGI:2444223]	13	92747599	92848455	1	38.755	34.7381	28.527	37.0622	11.5962	43.4844	109.751	63.3589	61.8791	44.8349	74.4208	77.1913	32.3605	71.906	1.15172	5.70572	0.00104916	0.0170728
ENSMUSG00000022336	Eif3e	eukaryotic translation initiation factor 3, subunit E [Source:MGI Symbol;Acc:MGI:99257]	15	43113454	43146115	-1	209.169	39.1866	51.4533	70.6246	44.5186	50.6411	258.177	154.38	144.155	179.035	137.954	227.353	77.5989	183.509	1.24129	7.02915	0.00104816	0.0170728
ENSMUSG00000022338	Eny2	ENY2 transcription and export complex 2 subunit [Source:MGI Symbol;Acc:MGI:1919286]	15	44291438	44301652	1	97.9626	48.738	102.828	78.9586	29.3119	39.321	147.992	126.249	118.26	118.148	118.351	198.247	66.1867	137.875	1.05833	6.67369	0.00106397	0.0172508
ENSMUSG00000039298	Cdk5rap2	CDK5 regulatory subunit associated protein 2 [Source:MGI Symbol;Acc:MGI:2384875]	4	70135093	70328680	-1	156.706	153.606	173.125	169.549	202.552	141.392	446.713	257.465	337.015	250.155	234.258	208.114	166.155	288.953	0.798239	7.83043	0.00106545	0.0172538
ENSMUSG00000027714	Exosc9	exosome component 9 [Source:MGI Symbol;Acc:MGI:1355319]	3	36606755	36619876	1	5.22923	6.21491	3.00973	2.74441	8.07759	2.58512	11.212	14.1006	17.3132	19.2193	20.9334	14.5534	4.6435	16.222	1.80598	3.39104	0.00107594	0.0173456
ENSMUSG00000054051	Ercc6	excision repair cross-complementing rodent repair deficiency, complementation group 6 [Source:MGI Symbol;Acc:MGI:1100494]	14	32235478	32302947	1	305.201	242.97	200.422	239.217	215.617	293.452	369.93	383.433	439.708	461.842	339.55	469.26	249.48	410.621	0.718851	8.36679	0.00107647	0.0173456
ENSMUSG00000093594	Gm20707	predicted gene 20707 [Source:MGI Symbol;Acc:MGI:5313154]	4	147866776	147894297	-1	0	0	0	0	0.0917908	0.517023	2.23573	1.68645	0.0862427	10.2036	1.08604	1.39713	0.101469	2.78253	4.7027	0.58402	0.00108021	0.0173456
ENSMUSG00000116738	Gm49565	predicted gene, 49565 [Source:MGI Symbol;Acc:MGI:6214954]	16	22359223	22362636	1	0.268792	0	0.261715	0.0251781	0.214179	0	1.90204	0.960339	0.0431214	3.25906	2.00917	3.58014	0.128311	1.95898	3.86045	0.139204	0.00108219	0.0173566
ENSMUSG00000015671	Psma2	proteasome subunit alpha 2 [Source:MGI Symbol;Acc:MGI:104885]	13	14787825	14848821	1	68.6398	44.4856	54.0442	100.159	66.5789	45.0355	118.861	168.458	112.094	105.813	85.0911	134.357	63.1571	120.779	0.93493	6.52398	0.00108965	0.0174343
ENSMUSG00000040374	Pex2	peroxisomal biogenesis factor 2 [Source:MGI Symbol;Acc:MGI:107486]	3	5625248	5641299	-1	6.45102	3.271	1.15155	4.33063	3.76342	7.91862	32.5683	16.1618	16.3861	10.9651	13.3854	12.4868	4.48104	16.9922	1.92072	3.4323	0.00109681	0.0175071
ENSMUSG00000091512	Lamtor3	late endosomal/lysosomal adaptor, MAPK and MTOR activator 3 [Source:MGI Symbol;Acc:MGI:1929467]	3	137624267	137634661	1	7.72167	4.51398	14.6822	15.0062	7.43506	6.58524	29.5651	43.8711	30.5515	22.4174	8.36249	35.6268	9.32406	28.3991	1.60483	4.24198	0.00110026	0.0175412
ENSMUSG00000041644	Slc5a12	solute carrier family 5 (sodium/glucose cotransporter), member 12 [Source:MGI Symbol;Acc:MGI:2138890]	2	110427643	110478124	1	0	0	0.209372	0.276959	0	0	0.533906	0.655841	1.14272	2.61943	1.11319	1.57177	0.0810553	1.27281	3.85869	-0.44173	0.00111013	0.0176563
ENSMUSG00000041779	Tram2	translocating chain-associating membrane protein 2 [Source:MGI Symbol;Acc:MGI:1924817]	1	21066523	21149453	-1	8.06377	27.6073	11.5678	34.6451	38.5521	47.1308	41.044	84.5098	36.1788	89.9134	87.6433	102.864	27.9278	73.6922	1.39978	5.66868	0.00110929	0.0176563
ENSMUSG00000032854	Ugt8a	UDP galactosyltransferase 8A [Source:MGI Symbol;Acc:MGI:109522]	3	125658920	125732268	-1	111.573	63.7846	81.5244	79.8398	56.2066	131.324	188.235	181.2	168.087	142.728	103.852	200.022	87.3754	164.021	0.908246	6.97449	0.00111192	0.0176567
ENSMUSG00000066232	Ipo7	importin 7 [Source:MGI Symbol;Acc:MGI:2152414]	7	109617481	109655816	1	77.7543	38.6633	49.0193	77.8759	30.9947	71.4581	127.337	86.29	120.265	102.219	100.784	140.382	57.6276	112.88	0.969362	6.41468	0.0011128	0.0176567
ENSMUSG00000042348	Arl15	ADP-ribosylation factor-like 15 [Source:MGI Symbol;Acc:MGI:2442308]	13	113931041	114293997	1	65.4631	170.223	50.7205	57.3054	89.1595	81.0366	286.674	150.843	173.369	131.246	137.139	171.759	85.6514	175.172	1.03294	7.02752	0.00117893	0.0185301
ENSMUSG00000111957	Gm47582	predicted gene, 47582 [Source:MGI Symbol;Acc:MGI:6096619]	10	122613385	122613970	-1	0.0977427	0	0.0261715	0.0503562	0.458954	0	1.96878	1.03061	2.84601	0.121834	3.33957	0.407496	0.105537	1.61905	3.87275	-0.115041	0.00119439	0.018729
ENSMUSG00000020733	Slc9a3r1	solute carrier family 9 (sodium/hydrogen exchanger), member 3 regulator 1 [Source:MGI Symbol;Acc:MGI:1349482]	11	115054167	115072007	1	33.2081	23.8129	49.3334	24.5487	43.8148	30.2595	81.7878	104.372	53.1255	61.8307	63.8319	56.5837	34.1629	70.2553	1.0396	5.70785	0.00120241	0.01883
ENSMUSG00000016356	Col20a1	collagen, type XX, alpha 1 [Source:MGI Symbol;Acc:MGI:1920618]	2	180628328	180660156	1	0.0244357	0	0	0.377672	0	0.163271	1.13455	0.117115	1.48769	2.61943	2.8237	1.04785	0.0942296	1.53839	3.93035	-0.191798	0.00124962	0.0194069
ENSMUSG00000023330	Dtwd1	DTW domain containing 1 [Source:MGI Symbol;Acc:MGI:1916435]	2	125994061	126007199	1	1.0996	0.850461	0.785146	1.96389	0.336566	0.326541	1.00107	5.5278	4.59242	4.44694	8.17244	12.9816	0.893702	6.12039	2.76902	1.83473	0.00125238	0.0194069
ENSMUSG00000025135	Anapc11	anaphase promoting complex subunit 11 [Source:MGI Symbol;Acc:MGI:1913406]	11	120489247	120499024	1	0.073307	0.850461	1.33475	1.18337	0.214179	0	8.47576	2.64679	3.90248	1.09651	31.5223	0.582136	0.609344	8.03766	3.71682	2.13188	0.00125274	0.0194069
ENSMUSG00000045672	Col27a1	collagen, type XXVII, alpha 1 [Source:MGI Symbol;Acc:MGI:2672118]	4	63132241	63253228	1	0.317664	0.13084	1.28241	0.201425	0	0.163271	0.166846	1.35853	0.237167	1.88843	19.5758	12.6033	0.349268	5.97168	4.07148	1.68718	0.00125003	0.0194069
ENSMUSG00000040594	Ranbp17	RAN binding protein 17 [Source:MGI Symbol;Acc:MGI:1929706]	11	33161795	33463746	-1	15.59	11.1868	8.21787	11.3301	12.7895	21.0075	28.7976	27.0535	40.0597	44.8653	15.7747	48.7539	13.3536	34.2175	1.35681	4.57555	0.0012968	0.0198913
ENSMUSG00000028271	Gtf2b	general transcription factor IIB [Source:MGI Symbol;Acc:MGI:2385191]	3	142470806	142489367	1	17.1538	24.4671	24.4966	3.4494	13.2179	11.3745	78.6844	32.3002	46.0105	34.5704	38.9345	29.6307	15.6932	43.3551	1.46692	4.88656	0.00130006	0.0199184
ENSMUSG00000103672	Gm37621	predicted gene, 37621 [Source:MGI Symbol;Acc:MGI:5610849]	9	100993900	100999430	1	0.146614	0.0654201	0	0.453206	0.489551	0.217694	0.166846	3.39632	0.668381	8.16287	0.651623	5.06459	0.228748	3.01844	3.68766	0.750594	0.00130312	0.0199195
ENSMUSG00000022884	Eif4a2	eukaryotic translation initiation factor 4A2 [Source:MGI Symbol;Acc:MGI:106906]	16	22926194	22932886	1	190.158	84.0648	81.0533	137.8	67.7416	59.8114	258.744	176.866	201.075	163.958	157.204	267.928	103.438	204.296	0.981652	7.26609	0.00132908	0.0202238
ENSMUSG00000014444	Piezo1	piezo-type mechanosensitive ion channel component 1 [Source:MGI Symbol;Acc:MGI:3603204]	8	123208437	123278068	-1	0.0488713	0.0654201	0.366402	0.276959	0.367163	0	3.06996	5.66834	0.129364	0.0913754	6.16327	1.86284	0.187469	2.83086	3.87769	0.650327	0.00134965	0.0204094
ENSMUSG00000025194	Abcc2	ATP-binding cassette, sub-family C (CFTR/MRP), member 2 [Source:MGI Symbol;Acc:MGI:1352447]	19	43770631	43829179	1	6.47545	0.19626	0.261715	1.25891	2.87611	0.761929	4.57157	11.079	9.74543	13.7063	15.5303	18.8612	1.97173	12.249	2.62769	2.84221	0.00134848	0.0204094
ENSMUSG00000031480	Thsd1	thrombospondin, type I, domain 1 [Source:MGI Symbol;Acc:MGI:1929096]	8	22717329	22751350	1	0.56202	0.0654201	0	0	0.39776	0.489812	0.200215	0.679264	7.84809	0.335043	20.689	1.60088	0.252502	5.22542	4.34085	1.48622	0.00136117	0.0204789
ENSMUSG00000032966	Fkbp1a	FK506 binding protein 1a [Source:MGI Symbol;Acc:MGI:95541]	2	151384403	151403612	1	170.756	58.0276	88.6169	149.86	114.647	200.333	263.549	257.722	244.498	135.144	331.16	315.14	130.373	257.869	0.983663	7.60126	0.00135842	0.0204789
ENSMUSG00000002831	Plin4	perilipin 4 [Source:MGI Symbol;Acc:MGI:1929709]	17	56407591	56416803	-1	0.073307	0.981301	0	0.151069	0.183582	0	11.7459	0.585573	2.82445	1.76659	3.58393	0.989632	0.231543	3.58268	4.00509	0.97201	0.00139637	0.0209613
ENSMUSG00000112018	Gm47919	predicted gene, 47919 [Source:MGI Symbol;Acc:MGI:6097172]	10	61859183	61861394	1	0.244357	0	1.36092	0.0503562	0.0305969	0	0.600645	13.2339	6.40352	5.39115	7.16785	0.116427	0.281038	5.48559	4.25257	1.55923	0.00140153	0.0210001
ENSMUSG00000101335	Gm28229	predicted gene 28229 [Source:MGI Symbol;Acc:MGI:5578935]	9	88323553	88325705	-1	0.488713	0	0.0785146	1.68693	0	0	0.266953	16.4195	4.29057	10.6605	12.3265	1.07695	0.375694	7.50682	4.29279	2.00136	0.00141806	0.0211914
ENSMUSG00000034640	Tiparp	TCDD-inducible poly(ADP-ribose) polymerase [Source:MGI Symbol;Acc:MGI:2159210]	3	65435831	65462939	1	58.5723	21.9811	38.1843	58.0355	19.0313	66.4239	130.073	79.4036	91.3741	84.9792	64.022	114.39	43.7047	94.0403	1.10465	6.10709	0.00143132	0.0212945
ENSMUSG00000029634	Rnf6	ring finger protein (C3H2C3 type) 6 [Source:MGI Symbol;Acc:MGI:1921382]	5	146146002	146158365	-1	29.4205	46.8408	26.4856	32.0769	12.5753	22.2048	48.6856	68.4886	64.2508	47.8198	70.5382	62.8998	28.2673	60.4471	1.09767	5.47293	0.0014571	0.0216539
ENSMUSG00000022255	Mtdh	metadherin [Source:MGI Symbol;Acc:MGI:1914404]	15	34082840	34145770	1	115.801	42.5885	104.791	93.5619	69.4551	72.0567	185.032	154.029	123.068	195.604	112.215	159.331	83.0423	154.88	0.898626	6.89506	0.00146383	0.0217297
ENSMUSG00000094942	Gm3604	predicted gene 3604 [Source:MGI Symbol;Acc:MGI:3781781]	13	62516142	62530991	-1	0.0244357	0.3271	0.157029	0.0503562	0.214179	0.0544235	0.967705	1.10088	0.689942	2.31484	0.434415	1.45534	0.137921	1.16052	3.11293	-0.502454	0.00147252	0.0218103
ENSMUSG00000116852	1700102H20Rik	RIKEN cDNA 1700102H20 gene [Source:MGI Symbol;Acc:MGI:1915480]	17	3608099	3610137	1	0.513149	0	0.0261715	0.176247	0.0917908	0.0272118	0.40043	0.515304	0.237167	1.82751	0.298661	10.9733	0.139095	2.37539	4.02345	0.395554	0.00156037	0.022984
ENSMUSG00000026817	Ak1	adenylate kinase 1 [Source:MGI Symbol;Acc:MGI:87977]	2	32511770	32525070	1	2.51687	0.457941	0.130858	3.676	2.14179	0.4626	9.944	7.54217	3.70844	11.6656	11.865	11.9047	1.56434	9.43831	2.58491	2.47518	0.00157131	0.0229931
ENSMUSG00000055897	Ppp4r1l-ps	protein phosphatase 4, regulatory subunit 1-like, pseudogene [Source:MGI Symbol;Acc:MGI:1924560]	2	173421113	173501433	-1	0.659763	0.13084	0.968347	5.2874	2.50895	0.190482	54.1581	2.13148	2.82445	7.06637	13.2768	3.37639	1.6243	13.8056	3.07969	2.95799	0.00156685	0.0229931
ENSMUSG00000042628	Zfyve1	zinc finger, FYVE domain containing 1 [Source:MGI Symbol;Acc:MGI:3026685]	12	83593332	83643996	-1	10.9227	13.4111	2.19841	4.93491	9.60744	7.67371	15.9504	22.1815	42.4099	33.017	41.6767	6.69457	8.12472	26.9883	1.73353	4.13871	0.00158224	0.0231278
ENSMUSG00000061904	Slc25a3	solute carrier family 25 (mitochondrial carrier, phosphate carrier), member 3 [Source:MGI Symbol;Acc:MGI:1353498]	10	90952436	90959921	-1	155.264	225.503	149.754	157.388	151.547	150.236	344.87	320.87	253.855	226.124	208.139	295.027	164.949	274.814	0.736682	7.78095	0.00159389	0.0232726
ENSMUSG00000027306	Nusap1	nucleolar and spindle associated protein 1 [Source:MGI Symbol;Acc:MGI:2675669]	2	119448779	119481725	1	0.342099	0.0654201	0.523431	2.03943	0.275372	0.190482	12.0463	1.59276	2.4148	1.34017	10.616	2.9689	0.572705	5.16315	3.15111	1.54897	0.00159984	0.0233085
ENSMUSG00000070737	Tmem35b	transmembrane protein 35B [Source:MGI Symbol;Acc:MGI:3758095]	4	127017484	127023437	1	3.24994	0.654201	0.0523431	0.604275	0.581342	0.62587	4.47146	6.16022	5.34705	5.48253	8.71546	9.66347	0.961329	6.64003	2.77897	1.94885	0.00161124	0.023449
ENSMUSG00000041731	Pgm5	phosphoglucomutase 5 [Source:MGI Symbol;Acc:MGI:1925668]	19	24660380	24839219	-1	0.855248	0.26168	0.0785146	4.50688	4.40596	5.38793	8.1087	17.778	10.6941	1.06605	28.5085	45.8141	2.5827	18.6616	2.84864	3.41722	0.00163334	0.0236674
ENSMUSG00000014956	Ppp1cb	protein phosphatase 1 catalytic subunit beta [Source:MGI Symbol;Acc:MGI:104871]	5	32616187	32674777	1	440.917	227.596	337.875	276.984	241.593	326.051	717.67	464.687	527.633	436.5	443.185	519.324	308.503	518.167	0.747998	8.69137	0.00163911	0.0237254
ENSMUSG00000035150	Eif2s3x	eukaryotic translation initiation factor 2, subunit 3, structural gene X-linked [Source:MGI Symbol;Acc:MGI:1349431]	X	93232313	93256468	-1	76.2393	42.7847	56.9755	47.1334	46.3544	42.5864	102.31	86.7116	104.418	82.6338	113.192	77.3368	52.0123	94.4338	0.860057	6.19537	0.00164473	0.0237321
ENSMUSG00000025481	Urah	urate (5-hydroxyiso-) hydrolase [Source:MGI Symbol;Acc:MGI:1916142]	7	140414931	140417879	1	0	0.13084	0	0.805699	0	1.00683	17.6189	0.234229	6.18791	1.49247	5.62025	5.82136	0.323896	6.16252	4.22588	1.7227	0.00165202	0.0237835
ENSMUSG00000029191	Rfc1	replication factor C (activator 1) 1 [Source:MGI Symbol;Acc:MGI:97891]	5	65419193	65493013	-1	16.3963	7.26163	24.7321	15.0817	10.1582	12.082	31.2669	35.9542	49.3739	33.0779	26.6079	32.6579	14.2853	34.8231	1.28389	4.62143	0.00166234	0.0238548
ENSMUSG00000109708	Gm45809	predicted gene 45809 [Source:MGI Symbol;Acc:MGI:5804924]	8	61503083	61506976	1	1.27065	0.0654201	0	0.377672	0.428357	0.653082	1.00107	3.6774	6.72693	11.5438	5.756	0.727671	0.465864	4.90547	3.37381	1.45774	0.00169516	0.0242477
ENSMUSG00000021870	Slmap	sarcolemma associated protein [Source:MGI Symbol;Acc:MGI:1933549]	14	26134323	26256086	-1	160.469	85.6349	236.277	228.189	158.033	179.951	247.232	299.743	356.57	281.985	380.602	277.621	174.759	307.292	0.813956	7.9134	0.00170596	0.024376
ENSMUSG00000053253	Ndfip2	Nedd4 family interacting protein 2 [Source:MGI Symbol;Acc:MGI:1923523]	14	105496008	105546732	1	21.3568	15.3083	12.353	16.8693	13.4321	11.2657	50.0871	28.2949	47.3257	22.9352	27.694	35.423	15.0975	35.2933	1.2248	4.65841	0.00171372	0.0244347
ENSMUSG00000019066	Rab3d	RAB3D, member RAS oncogene family [Source:MGI Symbol;Acc:MGI:97844]	9	21818787	21829488	-1	6.62207	2.15886	6.22883	7.57861	3.79402	11.4017	44.6145	15.3888	39.9519	19.5543	6.16327	10.1001	6.29735	22.6288	1.84253	3.86026	0.00172164	0.0244853
ENSMUSG00000029802	Abcg2	ATP binding cassette subfamily G member 2 (Junior blood group) [Source:MGI Symbol;Acc:MGI:1347061]	6	58561508	58672661	1	7.62393	0.39252	0.0785146	0.327315	0.367163	0.0544235	12.5802	6.55841	5.41173	2.68035	30.7077	29.5143	1.47398	14.5755	3.2977	3.01514	0.00172243	0.0244853
ENSMUSG00000106951	5930430L01Rik	RIKEN cDNA 5930430L01 gene [Source:MGI Symbol;Acc:MGI:2443110]	5	148926866	148932033	-1	1.19735	0.13084	0.994519	1.73729	0.0305969	0.408176	10.3444	4.45035	3.3419	12.3052	3.96404	1.6882	0.749795	6.01569	2.98703	1.78286	0.00172277	0.0244853
ENSMUSG00000062931	Zfp938	zinc finger protein 938 [Source:MGI Symbol;Acc:MGI:3621440]	10	82060684	82077114	-1	1.19735	2.09344	1.25623	2.74441	1.34627	0.0272118	10.7782	17.005	2.4148	4.17281	8.60685	11.6136	1.44415	9.09856	2.65529	2.41412	0.00173201	0.0245643
ENSMUSG00000022750	Klhl22	kelch-like 22 [Source:MGI Symbol;Acc:MGI:1337995]	16	17577482	17611246	1	17.0072	17.0746	20.7802	41.1159	7.55745	17.7421	71.2765	38.1325	30.7671	50.4088	57.1256	45.7268	20.2129	48.9062	1.27397	5.11342	0.00174071	0.0246094
ENSMUSG00000030876	Mettl9	methyltransferase like 9 [Source:MGI Symbol;Acc:MGI:1914862]	7	120633668	120677552	1	14.0261	7.32705	5.60071	12.2617	5.17088	21.4157	38.241	43.0981	38.2486	25.4937	20.7162	17.5805	10.967	30.563	1.47733	4.38023	0.00174311	0.0246173
ENSMUSG00000054252	Fgfr3	fibroblast growth factor receptor 3 [Source:MGI Symbol;Acc:MGI:95524]	5	33879018	33894412	1	4.27624	2.55138	1.43944	7.4779	11.8104	73.254	70.7426	72.9389	67.8083	74.2882	74.8009	77.8899	16.8016	73.0781	2.11991	5.49186	0.00175854	0.0247828
ENSMUSG00000036155	Mgat5	mannoside acetylglucosaminyltransferase 5 [Source:MGI Symbol;Acc:MGI:894701]	1	127132752	127416073	1	55.9088	60.6444	62.6547	67.5277	67.5886	46.2056	112.821	99.1257	110.391	104.686	135.483	72.5633	60.0883	105.845	0.816794	6.37546	0.00176126	0.0247949
ENSMUSG00000024985	Tcf7l2	transcription factor 7 like 2, T cell specific, HMG box [Source:MGI Symbol;Acc:MGI:1202879]	19	55730252	55922086	1	9.62765	3.00932	3.7687	13.5206	12.6671	22.2048	42.4455	38.4838	27.8133	21.26	38.6087	22.4996	10.7997	31.8518	1.55835	4.41858	0.00178275	0.0249528
ENSMUSG00000060568	Fam78b	family with sequence similarity 78, member B [Source:MGI Symbol;Acc:MGI:2443050]	1	166828986	166918871	1	261.779	166.232	198.171	236.246	217.728	236.389	356.616	245.074	351.849	481.762	322.906	423.446	219.424	363.609	0.728493	8.18772	0.00179004	0.0250018
ENSMUSG00000068373	D430041D05Rik	RIKEN cDNA D430041D05 gene [Source:MGI Symbol;Acc:MGI:2181743]	2	103973418	104241358	-1	3.27438	0.523361	21.5654	0.553918	11.688	10.2044	72.9449	47.3377	17.9169	9.71625	27.7483	60.3093	7.96824	39.3289	2.3013	4.56729	0.00179393	0.0250177
ENSMUSG00000113055	Gm48700	predicted gene, 48700 [Source:MGI Symbol;Acc:MGI:6098336]	12	90034873	90039147	1	0.513149	0.850461	0.314059	0.0251781	2.41716	1.17011	3.43702	1.35853	9.09861	29.8188	4.39845	0.873205	0.881685	8.16411	3.20754	2.19566	0.00179709	0.0250356
ENSMUSG00000049313	Sorl1	sortilin-related receptor, LDLR class A repeats-containing [Source:MGI Symbol;Acc:MGI:1202296]	9	41876016	42035593	-1	6.47545	1.6355	15.86	14.6285	24.3858	5.41514	47.7846	33.2839	24.6223	15.5643	49.3604	51.8975	11.4	37.0855	1.69996	4.60303	0.00180212	0.0250534
ENSMUSG00000028518	Prkaa2	protein kinase, AMP-activated, alpha 2 catalytic subunit [Source:MGI Symbol;Acc:MGI:1336173]	4	104887071	104967087	-1	402.822	331.222	507.623	379.51	523.514	724.35	884.216	820.059	685.349	927.034	768.644	681.478	478.173	794.463	0.732368	9.31374	0.00181102	0.025151
ENSMUSG00000027601	Mtfr1	mitochondrial fission regulator 1 [Source:MGI Symbol;Acc:MGI:1914722]	3	19241491	19274981	1	17.2271	11.841	2.51247	11.8589	8.32237	3.26541	22.0236	31.9723	28.5679	26.1334	22.671	31.9011	9.17122	27.2115	1.56936	4.18979	0.00181837	0.0251876
ENSMUSG00000032125	Robo4	roundabout guidance receptor 4 [Source:MGI Symbol;Acc:MGI:1921394]	9	37313193	37326411	1	0	0	0	0	0	0.870776	1.36813	18.9023	1.35832	2.25393	2.30783	0.756777	0.145129	4.49121	4.89863	1.25227	0.00181931	0.0251876
ENSMUSG00000039349	C130074G19Rik	RIKEN cDNA C130074G19 gene [Source:MGI Symbol;Acc:MGI:2444831]	1	184604123	184615415	-1	0.195485	0	0	0	0	0.761929	0.367061	9.18178	0.474335	0.274126	8.30819	5.18101	0.159569	3.96442	4.58284	1.0869	0.00190703	0.0261996
ENSMUSG00000103255	Pcdhac1	protocadherin alpha subfamily C, 1 [Source:MGI Symbol;Acc:MGI:1891442]	18	37223066	37320710	1	0.0244357	0	0.0261715	0.453206	0	0	12.9806	0.257652	1.09959	0.335043	0.543019	0.0291068	0.0839689	2.54084	4.81913	0.450361	0.0019081	0.0261996
ENSMUSG00000004071	Cdip1	cell death inducing Trp53 target 1 [Source:MGI Symbol;Acc:MGI:1913876]	16	4568212	4608156	-1	36.5802	5.82239	33.866	21.7791	24.5387	27.1845	137.581	34.174	65.911	79.0397	26.4722	50.675	24.9618	65.6421	1.3936	5.50337	0.00193499	0.0264872
ENSMUSG00000053560	Ier2	immediate early response 2 [Source:MGI Symbol;Acc:MGI:104815]	8	85387960	85389483	-1	0.806377	1.3084	1.51795	3.55011	5.69103	4.05455	13.014	8.26828	11.3409	7.46233	19.4672	11.8174	2.8214	11.895	2.07235	2.89096	0.00194054	0.026536
ENSMUSG00000021537	Cetn3	centrin 3 [Source:MGI Symbol;Acc:MGI:1097706]	13	81931196	81945274	1	70.6191	18.3176	30.4113	73.0921	29.5261	46.0151	163.742	109.221	70.2878	74.075	77.8961	87.5533	44.6635	97.1293	1.11992	6.14884	0.00194585	0.0265813
ENSMUSG00000102523	Gm37783	predicted gene, 37783 [Source:MGI Symbol;Acc:MGI:5611011]	1	194332627	194334482	1	0.0244357	0.3271	0.549602	1.05748	0.0611939	0.190482	2.03552	0.16396	1.89734	8.437	6.38047	3.87121	0.368383	3.79758	3.34913	1.09831	0.00196496	0.0267877
ENSMUSG00000024261	Syt4	synaptotagmin IV [Source:MGI Symbol;Acc:MGI:101759]	18	31570861	31580459	-1	0.293228	0.26168	4.18745	2.51781	1.13209	0.843564	5.57265	11.1259	23.0915	2.83264	0.651623	21.8592	1.5393	10.8556	2.81046	2.64617	0.00196741	0.0267937
ENSMUSG00000037434	Slc30a1	solute carrier family 30 (zinc transporter), member 1 [Source:MGI Symbol;Acc:MGI:1345281]	1	191638879	191645359	1	21.088	12.0373	18.4771	17.2974	5.0179	13.0889	14.4488	41.154	44.2425	30.4889	50.6365	41.972	14.5011	37.1571	1.35674	4.69427	0.00198712	0.0270138
ENSMUSG00000063611	Gm10134	predicted gene 10134 [Source:MGI Symbol;Acc:MGI:3642322]	2	28396107	28397785	1	0	0.3271	5.10345	1.25891	0	0.0272118	16.2174	9.43943	7.65404	23.2703	14.6344	9.89632	1.11944	13.5186	3.5855	2.88322	0.00198762	0.0270138
ENSMUSG00000036186	Dipk1b	divergent protein kinase domain 1B [Source:MGI Symbol;Acc:MGI:1927576]	2	26518469	26526509	1	1.95485	0.39252	2.4863	0.856056	0.122388	5.68726	4.47146	24.9688	7.17971	35.4232	5.83746	1.60088	1.91656	13.2469	2.78278	2.93403	0.00199632	0.0271045
ENSMUSG00000117599	Gm49971	predicted gene, 49971 [Source:MGI Symbol;Acc:MGI:6275241]	18	46898281	46903175	1	0.830813	0	0	0.176247	0.0305969	0.0272118	0.100107	3.46659	0.280289	9.86855	0.298661	8.61562	0.177478	3.77164	4.35432	1.02381	0.00200893	0.0272069
ENSMUSG00000051285	Pcmtd1	protein-L-isoaspartate (D-aspartate) O-methyltransferase domain containing 1 [Source:MGI Symbol;Acc:MGI:2441773]	1	7159144	7243852	1	54.2472	14.5233	21.513	57.9852	17.1955	46.9675	93.8674	55.1609	77.0794	73.9227	73.4433	102.776	35.4053	79.375	1.16369	5.84423	0.00201978	0.0272844
ENSMUSG00000025787	Tgm4	transglutaminase 4 (prostate) [Source:MGI Symbol;Acc:MGI:3027002]	9	122863791	122896626	1	0	0	0	0.226603	0	0.380965	0.367061	0.374766	0.517456	3.50272	1.57476	4.16228	0.101261	1.74984	4.02669	-0.0235355	0.00202439	0.027319
ENSMUSG00000022705	Drd3	dopamine receptor D3 [Source:MGI Symbol;Acc:MGI:94925]	16	43574389	43643295	1	0.635327	0	0.0785146	0	0.0611939	0	0.200215	0.796379	0.560578	2.89356	2.98661	5.23923	0.129173	2.11276	3.95594	0.2389	0.00208863	0.0280161
ENSMUSG00000038760	Trhr	thyrotropin releasing hormone receptor [Source:MGI Symbol;Acc:MGI:98824]	15	44059531	44099308	1	3.98301	0.0654201	0.104686	0.629453	0.122388	0.217694	7.44132	10.6808	2.93225	4.56877	5.21298	14.0295	0.853776	7.47761	3.11497	2.07927	0.00208659	0.0280161
ENSMUSG00000109429	Gm45223	predicted gene 45223 [Source:MGI Symbol;Acc:MGI:5753799]	7	89781700	89786837	1	0.659763	0.13084	0.157029	0.327315	0	0.326541	0.0333691	0.281075	4.01029	7.43187	2.41643	6.08333	0.266915	3.37606	3.62973	0.911649	0.00212176	0.0283183
ENSMUSG00000028495	Rps6	ribosomal protein S6 [Source:MGI Symbol;Acc:MGI:98159]	4	86772897	86775649	-1	122.056	88.3171	73.6729	89.6844	53.6976	67.8933	158.07	184.01	124.599	115.864	134.94	150.628	82.5536	144.685	0.809495	6.82879	0.00212825	0.0283483
ENSMUSG00000022674	Ube2v2	ubiquitin-conjugating enzyme E2 variant 2 [Source:MGI Symbol;Acc:MGI:1917870]	16	15369941	15413637	-1	27.3924	9.48591	22.586	43.533	7.28207	35.7835	74.58	35.2515	47.606	85.0401	62.9088	57.1949	24.3438	60.4302	1.31043	5.40756	0.00214346	0.0284942
ENSMUSG00000051855	Mest	mesoderm specific transcript [Source:MGI Symbol;Acc:MGI:96968]	6	30723546	30748464	1	14.5881	4.71025	5.44368	5.2874	3.09029	2.74839	14.2153	15.5997	11.6428	8.92433	31.1421	43.1654	5.97802	20.7816	1.79576	3.74834	0.00217657	0.0288768
ENSMUSG00000030541	Idh2	isocitrate dehydrogenase 2 (NADP+), mitochondrial [Source:MGI Symbol;Acc:MGI:96414]	7	79744594	79765140	-1	0.244357	0.850461	0	1.46033	1.46865	0.0544235	6.50698	3.70082	4.80803	3.99006	3.44817	13.7675	0.679704	6.03693	3.14793	1.77253	0.00218162	0.028896
ENSMUSG00000058638	Zfp110	zinc finger protein 110 [Source:MGI Symbol;Acc:MGI:1890378]	7	12568688	12584504	1	30.7645	12.4298	14.8916	26.2104	6.30297	18.1502	64.4024	41.5757	44.2209	44.4694	21.0691	51.781	18.1249	44.5864	1.2975	4.97335	0.00219245	0.0290012
ENSMUSG00000018001	Cyth3	cytohesin 3 [Source:MGI Symbol;Acc:MGI:1335107]	5	143608202	143696005	1	29.054	14.7195	1.43944	16.97	13.585	24.1368	52.0225	50.8745	74.0825	37.2812	43.7673	29.1359	16.6508	47.8607	1.52285	5.01414	0.00220656	0.0291589
ENSMUSG00000024878	Cbwd1	COBW domain containing 1 [Source:MGI Symbol;Acc:MGI:2385089]	19	24897280	24938974	-1	25.9018	2.74764	19.3931	9.13965	9.76042	7.78256	24.86	14.9672	35.8985	28.0523	81.5615	43.049	12.4542	38.0647	1.60984	4.66221	0.00222816	0.0293005
ENSMUSG00000105434	Gm43359	predicted gene 43359 [Source:MGI Symbol;Acc:MGI:5663496]	5	122620863	122623062	-1	0.073307	0.39252	0.366402	0.629453	0.0611939	0	0.266953	2.57652	0.0431214	12.7316	1.68336	5.29744	0.253813	3.76651	3.88052	1.04787	0.00222282	0.0293005
ENSMUSG00000022661	Cd200	CD200 antigen [Source:MGI Symbol;Acc:MGI:1196990]	16	45202498	45229416	-1	1.7105	0	0	0.0755343	0	0.0272118	3.06996	3.04498	2.09139	4.11189	8.4168	10.2456	0.302207	5.16344	4.05912	1.48159	0.00225247	0.0295319
ENSMUSG00000091735	Gpr62	G protein-coupled receptor 62 [Source:MGI Symbol;Acc:MGI:3525078]	9	106341161	106343137	-1	0	0.39252	0	0.981946	0.0305969	0.0272118	6.54035	3.60713	2.82445	6.39628	0.461566	1.60088	0.238713	3.57177	3.89282	0.973009	0.00226353	0.0296476
ENSMUSG00000100094	1810008I18Rik	RIKEN cDNA 1810008I18 gene [Source:MGI Symbol;Acc:MGI:1920875]	7	65452859	65456197	1	4.08076	0.523361	1.43944	2.14014	1.59104	1.06126	20.3218	10.9151	2.71665	4.26419	5.32159	10.9442	1.806	9.08058	2.32199	2.45986	0.00229026	0.0298127
ENSMUSG00000074238	Ap1ar	adaptor-related protein complex 1 associated regulatory protein [Source:MGI Symbol;Acc:MGI:2384822]	3	127600656	127631172	-1	88.5793	74.1209	62.6285	77.0954	45.8342	46.8314	175.755	83.3855	123.198	134.87	104.667	96.5182	65.8483	119.732	0.862571	6.53678	0.00231241	0.0300231
ENSMUSG00000022280	Rnf19a	ring finger protein 19A [Source:MGI Symbol;Acc:MGI:1353623]	15	36240079	36283293	-1	13.6107	5.03735	1.88435	11.6826	3.73283	3.4831	12.38	30.3327	12.0093	15.8993	31.5223	30.7368	6.57182	22.1467	1.75107	3.8499	0.00232503	0.0300992
ENSMUSG00000105286	Gm43140	predicted gene 43140 [Source:MGI Symbol;Acc:MGI:5663277]	3	33871405	33872095	1	0	0	0	0.704987	0.0917908	0	0.0667383	1.14772	2.6304	9.92946	3.44817	1.07695	0.132796	3.04991	4.4559	0.72324	0.00236495	0.0304885
ENSMUSG00000024885	Aldh3b1	aldehyde dehydrogenase 3 family, member B1 [Source:MGI Symbol;Acc:MGI:1914939]	19	3963491	3979808	-1	0	0	0	0.0251781	0	0.598659	1.10118	4.05216	3.01849	1.76659	0.407264	0.756777	0.103973	1.85041	4.07757	0.0562354	0.00238616	0.0307121
ENSMUSG00000033083	Tbc1d4	TBC1 domain family, member 4 [Source:MGI Symbol;Acc:MGI:2429660]	14	101679796	101846627	-1	0.073307	0.0654201	0.392573	0.377672	0.0305969	0.0272118	0.166846	2.64679	0.150925	0.487336	9.58429	0.291068	0.16113	2.22121	3.73626	0.324616	0.00239506	0.0307378
ENSMUSG00000114496	Gm47601	predicted gene, 47601 [Source:MGI Symbol;Acc:MGI:6096654]	14	22977994	22983568	1	3.8364	0.523361	0.104686	0.0755343	0.0917908	0	4.40473	11.8286	5.82138	15.7166	6.95064	4.19138	0.771962	8.15221	3.38972	2.17711	0.00245381	0.0312218
ENSMUSG00000032440	Tgfbr2	transforming growth factor, beta receptor II [Source:MGI Symbol;Acc:MGI:98729]	9	115913361	116004428	-1	0.146614	2.48596	3.08824	0.629453	0.0611939	0.0272118	6.13992	7.16741	1.76798	6.0917	23.8385	10.4493	1.07311	9.24248	3.11077	2.38283	0.00245857	0.0312526
ENSMUSG00000109498	Gm45222	predicted gene 45222 [Source:MGI Symbol;Acc:MGI:5753798]	7	89795156	89799462	1	0.122178	0.588781	0.0261715	1.15819	0	0	2.96985	0.608995	5.6489	6.21353	3.77398	5.58851	0.315887	4.13396	3.70638	1.19143	0.00246368	0.0312878
ENSMUSG00000021629	Slc30a5	solute carrier family 30 (zinc transporter), member 5 [Source:MGI Symbol;Acc:MGI:1916298]	13	100939156	100969935	-1	20.5504	10.4018	7.45889	9.0893	13.9522	21.0619	20.0882	20.0266	31.4139	55.2821	29.4588	52.8289	13.7524	34.8498	1.34057	4.60641	0.00247012	0.0313348
ENSMUSG00000029012	Orc5	origin recognition complex, subunit 5 [Source:MGI Symbol;Acc:MGI:1347044]	5	22691483	22755427	-1	6.32884	11.6448	7.27569	6.4456	2.87611	3.51032	24.2927	16.2321	12.9364	14.8637	13.8741	33.5893	6.34689	19.2981	1.60657	3.68685	0.00247207	0.0313348
ENSMUSG00000007739	Cct4	chaperonin containing Tcp1, subunit 4 (delta) [Source:MGI Symbol;Acc:MGI:104689]	11	22940519	22953780	1	66.6361	38.2053	55.0911	57.0536	71.9028	101.799	152.23	128.592	126.691	88.9692	86.5844	129.962	65.1147	118.838	0.867423	6.52411	0.00249506	0.0315962
ENSMUSG00000025512	Chid1	chitinase domain containing 1 [Source:MGI Symbol;Acc:MGI:1915288]	7	141073049	141119770	-1	4.61834	4.64483	10.7827	4.8342	5.0485	0.734717	28.2637	12.906	25.2907	23.2703	15.6661	5.9669	5.11054	18.5606	1.85953	3.57218	0.00252568	0.0318944
ENSMUSG00000014418	Hps5	HPS5, biogenesis of lysosomal organelles complex 2 subunit 2 [Source:MGI Symbol;Acc:MGI:2180307]	7	46409890	46445488	-1	19.3042	7.19621	3.63785	20.5705	7.43506	13.7964	18.7201	27.2877	32.5351	45.84	24.2187	48.1136	11.99	32.7858	1.44977	4.48848	0.00253308	0.0319565
ENSMUSG00000037761	Actr5	ARP5 actin-related protein 5 [Source:MGI Symbol;Acc:MGI:1924748]	2	158466808	158481131	1	1.17291	0.26168	0.497259	0.125891	2.78432	1.87761	11.1787	6.1368	1.87578	16.3867	1.79196	7.56777	1.11995	7.48961	2.7328	2.12507	0.00254459	0.0320714
ENSMUSG00000033446	Lpar6	lysophosphatidic acid receptor 6 [Source:MGI Symbol;Acc:MGI:1914418]	14	73475335	73480734	1	0.806377	0.0654201	0.0261715	0.503562	0.826117	2.14973	1.23466	2.52967	0.431214	3.74639	7.00495	28.9322	0.729563	7.31318	3.31164	2.02865	0.00255374	0.0321262
ENSMUSG00000020268	Lyrm7	LYR motif containing 7 [Source:MGI Symbol;Acc:MGI:1922780]	11	54717692	54751742	-1	0.0977427	0.0654201	1.30858	0.251781	0.0917908	0.435388	0.76749	4.23955	1.09959	7.88875	2.38928	2.76515	0.375117	3.19163	3.06118	0.882123	0.0025618	0.0321972
ENSMUSG00000004771	Rab11a	RAB11A, member RAS oncogene family [Source:MGI Symbol;Acc:MGI:1858202]	9	64622581	64645040	-1	103.754	26.7568	76.1854	63.0208	44.8857	52.2466	120.229	134.26	112.935	127.743	81.0999	126.935	61.1415	117.2	0.938003	6.47947	0.00260649	0.0325185
ENSMUSG00000048572	Tmem252	transmembrane protein 252 [Source:MGI Symbol;Acc:MGI:3583948]	19	24651372	24659597	1	3.56761	4.97193	0.575774	20.067	29.832	17.0073	31.1668	40.0766	31.9098	24.915	78.4934	81.8484	12.6703	48.0683	1.92276	4.92737	0.00262107	0.0326048
ENSMUSG00000052675	Zfp112	zinc finger protein 112 [Source:MGI Symbol;Acc:MGI:1929115]	7	23811739	23827377	1	0.73307	0	0.785146	0.0503562	0.948505	0.571447	9.34336	3.04498	4.37682	4.20327	0.135755	8.1208	0.514754	4.87083	3.22188	1.46009	0.00261899	0.0326048
ENSMUSG00000053702	Nebl	nebulette [Source:MGI Symbol;Acc:MGI:1921353]	2	17348720	17736275	-1	64.0214	96.7563	87.2298	118.186	105.59	73.6078	238.923	174.173	140.425	120.311	150.769	124.053	90.8986	158.109	0.798619	6.9607	0.00262479	0.0326207
ENSMUSG00000027071	P2rx3	purinergic receptor P2X, ligand-gated ion channel, 3 [Source:MGI Symbol;Acc:MGI:1097160]	2	84828927	84867806	-1	27.0992	61.7565	24.7059	46.8313	44.7021	104.058	106.614	128.451	87.5795	191.188	52.8086	106.502	51.5255	112.191	1.12273	6.35605	0.00263507	0.0327067
ENSMUSG00000042590	Ipo11	importin 11 [Source:MGI Symbol;Acc:MGI:2442377]	13	106930947	107073466	-1	35.5295	19.3643	42.8428	34.3933	31.5149	33.7698	91.932	43.9648	41.6337	79.6489	45.3692	99.5453	32.9024	67.0157	1.02533	5.64434	0.00264094	0.0327067
ENSMUSG00000006675	P4htm	prolyl 4-hydroxylase, transmembrane (endoplasmic reticulum) [Source:MGI Symbol;Acc:MGI:1921693]	9	108456061	108474866	-1	2.02816	0.981301	0	1.25891	1.16268	0.353753	3.5705	4.68458	7.93433	6.91407	8.95982	6.811	0.964134	6.47905	2.74379	1.91897	0.00264615	0.0327338
ENSMUSG00000025049	Taf5	TATA-box binding protein associated factor 5 [Source:MGI Symbol;Acc:MGI:2442144]	19	47056185	47071918	1	8.21038	5.95323	6.01946	11.7078	6.0276	18.4224	43.0796	29.2552	8.10681	17.3918	22.7253	41.8556	9.39014	27.0691	1.52581	4.19279	0.00267328	0.0330256
ENSMUSG00000082361	Btc	betacellulin, epidermal growth factor family member [Source:MGI Symbol;Acc:MGI:99439]	5	91505120	91550853	-1	4.64278	2.6168	4.16128	6.52113	3.24328	12.1637	36.1388	10.1655	11.0822	9.99038	17.8925	26.1088	5.55815	18.563	1.73684	3.59915	0.00267468	0.0330256
ENSMUSG00000030556	Lrrc28	leucine rich repeat containing 28 [Source:MGI Symbol;Acc:MGI:1915689]	7	67163158	67295016	-1	9.09007	16.813	11.9604	9.69357	5.75223	12.9528	36.7061	21.268	19.2537	34.083	15.476	40.5749	11.0437	27.8936	1.33773	4.2872	0.00270467	0.0333343
ENSMUSG00000008384	Sertad1	SERTA domain containing 1 [Source:MGI Symbol;Acc:MGI:1913438]	7	27186335	27189741	1	0.90412	0	0.0523431	0.981946	0.152985	0.0544235	1.33477	7.47191	2.0267	6.21353	7.0321	0.174641	0.357636	4.04227	3.4673	1.17729	0.00271336	0.0334106
ENSMUSG00000026049	Tex30	testis expressed 30 [Source:MGI Symbol;Acc:MGI:1922873]	1	44125773	44141601	-1	1.07517	0.654201	1.15155	2.6437	0.856714	0	2.03552	4.30981	10.0042	12.1225	10.1002	5.06459	1.06356	7.27278	2.7658	2.08026	0.00272081	0.0334407
ENSMUSG00000028603	Scp2	sterol carrier protein 2, liver [Source:MGI Symbol;Acc:MGI:98254]	4	107901036	108002195	-1	29.616	13.9345	20.0474	25.0019	18.5723	9.63296	64.4692	52.4673	35.0792	26.8948	30.3005	55.2156	19.4675	44.0711	1.17781	4.99222	0.00272647	0.0334794
ENSMUSG00000101609	Kcnq1ot1	KCNQ1 overlapping transcript 1 [Source:MGI Symbol;Acc:MGI:1926855]	7	142757195	142850286	-1	27.148	24.0092	11.5155	20.3691	34.9723	32.0282	4.73842	41.0603	53.3627	245.617	108.061	41.5354	25.0071	82.3958	1.72008	5.74844	0.00273211	0.0335178
ENSMUSG00000042323	Pbrm1	polybromo 1 [Source:MGI Symbol;Acc:MGI:1923998]	14	30741095	30843549	1	193.921	90.2143	132.69	202.583	93.8714	175.652	194.208	268.848	232.381	274.857	258.477	308.008	148.155	256.13	0.789467	7.65965	0.00274941	0.0336375
ENSMUSG00000040565	Btaf1	B-TFIID TATA-box binding protein associated factor 1 [Source:MGI Symbol;Acc:MGI:2147538]	19	36903479	36990152	1	112.575	37.4857	76.9443	69.5923	90.6587	60.138	109.251	115.288	130.636	176.781	134.533	138.257	74.5657	134.124	0.846392	6.70603	0.00278638	0.0340275
ENSMUSG00000020088	Sar1a	secretion associated Ras related GTPase 1A [Source:MGI Symbol;Acc:MGI:98230]	10	61516078	61529076	1	78.805	64.3734	37.4515	87.368	44.8245	43.566	72.9449	87.7188	113.086	153.876	117.889	118.377	59.3981	110.649	0.897488	6.41076	0.00279253	0.0340405
ENSMUSG00000006333	Rps9	ribosomal protein S9 [Source:MGI Symbol;Acc:MGI:1924096]	7	3706992	3709896	1	113.284	171.531	93.066	84.0194	90.9953	77.3358	194.309	199.118	247.56	128.169	139.067	199.877	105.039	184.683	0.814668	7.17908	0.00279836	0.0340803
ENSMUSG00000021832	Psmc6	proteasome (prosome, macropain) 26S subunit, ATPase, 6 [Source:MGI Symbol;Acc:MGI:1914339]	14	45567245	45587162	1	39.9034	8.04667	7.64209	22.2826	31.2089	21.2252	40.0763	70.5498	35.0361	47.1802	47.8671	77.8316	21.7181	53.0902	1.28838	5.22744	0.00280781	0.0341643
ENSMUSG00000085793	Lin52	lin-52 homolog (C. elegans) [Source:MGI Symbol;Acc:MGI:3045391]	12	84498196	84592919	1	2.73679	0.654201	0.0785146	0.830878	3.61044	0.544235	3.10333	15.8807	1.72485	2.77172	10.2902	23.0817	1.40918	9.47543	2.74378	2.46009	0.00282123	0.0342963
ENSMUSG00000025962	Fastkd2	FAST kinase domains 2 [Source:MGI Symbol;Acc:MGI:1922869]	1	63769773	63793814	1	0.56202	0	0.104686	0.956768	0.336566	0.299329	4.63831	0.960339	0.97023	4.93427	3.52962	2.88158	0.376562	2.98573	2.95451	0.798289	0.00282972	0.0343683
ENSMUSG00000068699	Flnc	filamin C, gamma [Source:MGI Symbol;Acc:MGI:95557]	6	29433255	29461882	1	3.76309	0.588781	3.63785	2.49263	1.31567	6.66688	5.43917	22.8608	9.5945	5.87849	11.6749	22.616	3.07748	13.0106	2.07476	3.01892	0.00285077	0.034561
ENSMUSG00000045466	Zfp956	zinc finger protein 956 [Source:MGI Symbol;Acc:MGI:2141515]	6	47930324	47942234	1	1.97929	0.3271	3.08824	0.93159	1.80522	2.50348	9.04304	3.5837	11.7721	7.98012	3.06806	15.805	1.77249	8.54201	2.26096	2.38327	0.00286693	0.0347255
ENSMUSG00000106099	Gm42664	predicted gene 42664 [Source:MGI Symbol;Acc:MGI:5662801]	3	119536857	119540095	-1	2.78567	0.588781	0.0785146	0.553918	0.275372	5.30629	0.934336	5.80888	7.45999	30.9154	11.6749	11.8756	1.59809	11.4448	2.83392	2.71828	0.00289216	0.0349994
ENSMUSG00000030663	1110004F10Rik	RIKEN cDNA 1110004F10 gene [Source:MGI Symbol;Acc:MGI:1929274]	7	115638632	115704445	1	42.738	26.4297	52.7095	34.2926	16.2776	54.233	58.9966	99.1491	61.5773	69.2017	81.0999	81.7029	37.7801	75.2879	0.994194	5.82255	0.00289519	0.0350043
ENSMUSG00000035172	Plekhh3	pleckstrin homology domain containing, family H (with MyTH4 domain) member 3 [Source:MGI Symbol;Acc:MGI:2384950]	11	101053505	101062177	-1	0.0488713	0.13084	0.104686	0.730165	0.0305969	1.46943	0.300322	2.50625	0.431214	5.42161	3.52962	16.7946	0.419099	4.83061	3.50637	1.42418	0.0029164	0.035197
ENSMUSG00000054003	Tdrd9	tudor domain containing 9 [Source:MGI Symbol;Acc:MGI:1921941]	12	111937993	112035288	1	0.0488713	0	0.0523431	0	0.0305969	1.25174	1.50161	2.01437	4.29057	10.9955	0.0543019	4.56977	0.230592	3.90436	4.04465	1.08875	0.00303691	0.0364538
ENSMUSG00000030960	Eef1akmt2	EEF1A lysine methyltransferase 2 [Source:MGI Symbol;Acc:MGI:1919346]	7	132429186	132454402	-1	9.0412	5.42987	4.65854	9.94535	2.53955	3.2382	28.9644	20.8698	10.0904	18.3665	13.8741	15.0773	5.80878	17.8738	1.62004	3.57278	0.00307343	0.036793
ENSMUSG00000091931	Gon7	GON7 subunit of KEOPS complex [Source:MGI Symbol;Acc:MGI:4845848]	12	102719534	102724062	-1	0.17105	3.00932	0.549602	1.13301	0.0305969	0.326541	10.845	9.7205	1.83266	7.09683	1.30325	9.05222	0.870021	6.64174	2.9484	1.93021	0.00308309	0.0368427
ENSMUSG00000066595	Flvcr1	feline leukemia virus subgroup C cellular receptor 1 [Source:MGI Symbol;Acc:MGI:2444881]	1	190738044	190758355	-1	8.96789	6.73827	11.437	6.84845	3.76342	13.6059	32.7351	17.8014	13.2167	30.3366	19.4401	24.7699	8.56014	23.05	1.42758	3.98756	0.00308902	0.0368805
ENSMUSG00000039770	Ypel5	yippee like 5 [Source:MGI Symbol;Acc:MGI:1916937]	17	73143448	73158190	1	63.3372	25.0559	104.555	42.0726	62.3566	25.7695	211.727	112.992	97.2387	65.4857	92.3675	113.4	53.8579	115.535	1.10052	6.40523	0.00313791	0.0373308
ENSMUSG00000033960	Jcad	junctional cadherin 5 associated [Source:MGI Symbol;Acc:MGI:2685174]	18	4634878	4682869	1	4.64278	0.19626	0.0523431	0.0251781	0.0917908	2.96608	3.00322	17.9888	7.52468	12.7012	27.7483	3.52193	1.32907	12.0813	3.17585	2.75853	0.00321617	0.0380248
ENSMUSG00000054400	Cklf	chemokine-like factor [Source:MGI Symbol;Acc:MGI:1922708]	8	104977493	104991570	1	0.415406	0.19626	0.889833	0.780521	5.66043	3.4831	13.9817	1.52249	25.3338	1.70567	16.0462	12.7197	1.90426	11.8849	2.63678	2.7982	0.00324756	0.0382605
ENSMUSG00000036120	Rfxank	regulatory factor X-associated ankyrin-containing protein [Source:MGI Symbol;Acc:MGI:1333865]	8	70583444	70591804	-1	1.56388	0.13084	3.71636	1.56104	0.39776	0.0544235	3.63724	1.75672	3.64375	19.1279	19.9016	5.38476	1.23738	8.90867	2.83768	2.35964	0.00332338	0.0388455
ENSMUSG00000038736	Nudcd1	NudC domain containing 1 [Source:MGI Symbol;Acc:MGI:1914679]	15	44236559	44291703	-1	30.569	6.86911	16.6713	32.228	7.43506	41.0081	48.6522	55.1609	53.6861	72.3389	43.8216	52.596	22.4634	54.376	1.27402	5.26603	0.00337321	0.0393246
ENSMUSG00000029447	Cct6a	chaperonin containing Tcp1, subunit 6a (zeta) [Source:MGI Symbol;Acc:MGI:107943]	5	129864062	129875212	1	426.72	291.839	310.918	280.811	257.504	330.215	544.551	399.969	491.109	482.95	499.36	533.004	316.334	491.824	0.636626	8.6587	0.00338061	0.0393343
ENSMUSG00000071037	Camkmt	calmodulin-lysine N-methyltransferase [Source:MGI Symbol;Acc:MGI:1920832]	17	85397980	85766016	1	10.434	0.588781	3.50699	5.08598	8.47535	5.46956	20.155	30.9417	15.3943	13.0971	24.6531	10.7695	5.59345	19.1684	1.7734	3.63715	0.00338286	0.0393343
ENSMUSG00000049551	Fzd9	frizzled class receptor 9 [Source:MGI Symbol;Acc:MGI:1313278]	5	135277792	135280084	-1	7.99046	4.51398	19.4455	8.43467	23.9574	9.57854	24.5931	53.6619	23.3933	35.0882	47.4056	14.99	12.3201	33.1887	1.42831	4.51188	0.0034141	0.0396285
ENSMUSG00000023873	1700010I14Rik	RIKEN cDNA 1700010I14 gene [Source:MGI Symbol;Acc:MGI:1914181]	17	9207165	9230781	1	0.390971	0.0654201	0	0.629453	0.0611939	0.0272118	1.26803	1.47564	0.603699	3.2286	1.84626	1.92105	0.195708	1.72388	3.08944	0.0265725	0.00346413	0.0400353
ENSMUSG00000005540	Fcer2a	Fc receptor, IgE, low affinity II, alpha polypeptide [Source:MGI Symbol;Acc:MGI:95497]	8	3731737	3744175	-1	1.17291	0.3271	0.0523431	0	0.152985	14.0141	30.3659	15.6933	35.2517	37.3421	17.2137	10.4202	2.6199	24.3812	3.21438	3.76137	0.00348042	0.0400848
ENSMUSG00000035620	Ric8b	RIC8 guanine nucleotide exchange factor B [Source:MGI Symbol;Acc:MGI:2682307]	10	84753480	84854201	1	30.2514	24.925	66.3972	49.5505	95.4625	29.8513	110.919	102.194	85.8115	92.076	74.3122	127.837	49.4063	98.8583	1.00015	6.21317	0.003478	0.0400848
ENSMUSG00000017754	Pltp	phospholipid transfer protein [Source:MGI Symbol;Acc:MGI:103151]	2	164681438	164699631	-1	1.12404	0	0.0261715	0.0755343	0	0.4626	2.86975	0.608995	1.57393	0.274126	19.06	1.57177	0.281391	4.32642	3.90711	1.24142	0.00351793	0.0404471
ENSMUSG00000046404	Yod1	YOD1 deubiquitinase [Source:MGI Symbol;Acc:MGI:2442596]	1	130645064	130652095	1	24.0447	6.60743	41.1155	23.3905	25.579	14.5039	39.2087	46.4476	44.3934	54.4598	61.0896	57.1076	22.5402	50.4511	1.16094	5.19202	0.00357827	0.0410349
ENSMUSG00000000531	Tamalin	trafficking regulator and scaffold protein tamalin [Source:MGI Symbol;Acc:MGI:1860303]	15	101122069	101130637	1	8.67466	6.99995	9.39559	5.94203	10.4948	14.8576	27.5295	33.12	27.878	17.6659	17.0508	17.7843	9.3941	23.5047	1.32216	4.04515	0.003619	0.0412909
ENSMUSG00000000561	Wdr77	WD repeat domain 77 [Source:MGI Symbol;Acc:MGI:1917715]	3	105866685	105877353	1	36.1159	10.7943	30.1496	22.5596	13.7686	10.6126	84.5908	46.5882	48.145	54.7034	16.8336	47.3568	20.6668	49.703	1.26481	5.13929	0.00360999	0.0412909
ENSMUSG00000005672	Kit	KIT proto-oncogene receptor tyrosine kinase [Source:MGI Symbol;Acc:MGI:96677]	5	75735576	75817382	1	26.3661	56.2613	11.3061	16.9449	40.9387	24.7083	40.2098	49.7737	68.1317	88.5428	67.986	70.6423	29.4209	64.2144	1.12745	5.55067	0.00362005	0.0412909
ENSMUSG00000035142	Nubpl	nucleotide binding protein-like [Source:MGI Symbol;Acc:MGI:1924076]	12	52144520	52359527	1	15.0035	7.32705	1.46561	5.91686	7.09849	4.78927	40.2098	23.3761	22.5956	8.46746	23.2684	13.5929	6.93346	21.9184	1.65995	3.85639	0.00362222	0.0412909
ENSMUSG00000025175	Fn3k	fructosamine 3 kinase [Source:MGI Symbol;Acc:MGI:1926834]	11	121325739	121341317	1	3.68979	4.64483	0.942176	1.23373	0.122388	4.57157	23.2917	3.0684	7.71872	1.15742	7.46651	48.492	2.53408	15.1991	2.58539	3.15747	0.00363677	0.0413666
ENSMUSG00000042515	Pwwp3b	PWWP domain containing 3B [Source:MGI Symbol;Acc:MGI:2445062]	X	138110791	138139084	1	0.73307	0	0.0261715	0.201425	0	0	4.40473	1.61618	0.215607	3.10676	3.20381	0.55303	0.160111	2.18335	3.70489	0.297931	0.00364762	0.0414389
ENSMUSG00000023307	Marchf5	membrane associated ring-CH-type finger 5 [Source:MGI Symbol;Acc:MGI:1915207]	19	37184942	37199550	1	51.7547	30.5512	32.0078	45.4465	49.5059	56.7365	99.7737	61.4148	71.258	76.7554	62.5286	114.943	44.3338	81.1122	0.87088	5.97226	0.00366309	0.041544
ENSMUSG00000108137	Gm44053	predicted gene, 44053 [Source:MGI Symbol;Acc:MGI:5690445]	6	113702184	113703112	1	0.244357	0.0654201	0.157029	0.981946	0	0	7.87512	3.74766	1.48769	3.62456	1.46615	0.0873205	0.241459	3.04808	3.61973	0.767804	0.003703	0.0419255
ENSMUSG00000103928	Gm37893	predicted gene, 37893 [Source:MGI Symbol;Acc:MGI:5611121]	1	151321056	151323492	1	0.488713	0	0	0.100712	0.367163	0	0.166846	1.14772	0.237167	6.60949	2.28068	2.61961	0.159432	2.17692	3.71652	0.294543	0.00371853	0.0420301
ENSMUSG00000069072	Slc7a14	solute carrier family 7 (cationic amino acid transporter, y+ system), member 14 [Source:MGI Symbol;Acc:MGI:3040688]	3	31257007	31364527	-1	115.825	216.082	165.195	136.843	100.633	99.7855	264.784	213.031	240.703	264.349	178.653	231.865	139.061	232.231	0.740198	7.53684	0.0037227	0.0420417
ENSMUSG00000015733	Capza2	capping protein (actin filament) muscle Z-line, alpha 2 [Source:MGI Symbol;Acc:MGI:106222]	6	17636233	17666971	1	84.523	19.7569	52.2908	35.8788	35.2171	61.4986	72.6446	108.916	84.1082	104.046	96.8475	93.462	48.1942	93.3375	0.952747	6.1462	0.00377418	0.0425152
ENSMUSG00000054690	Emcn	endomucin [Source:MGI Symbol;Acc:MGI:1891716]	3	137046828	137137946	1	3.90971	0.13084	0.0523431	0.100712	0.0305969	0.653082	6.44024	2.78733	0.689942	1.85797	20.146	18.3955	0.81288	8.38617	3.3532	2.21996	0.0037728	0.0425152
ENSMUSG00000023088	Abcc1	ATP-binding cassette, sub-family C (CFTR/MRP), member 1 [Source:MGI Symbol;Acc:MGI:102676]	16	14179422	14293601	1	40.441	93.747	26.4333	116.524	37.2977	34.1508	207.923	122.057	91.5682	112.209	84.4123	120.764	58.099	123.156	1.08425	6.50275	0.00378729	0.0425606
ENSMUSG00000030498	Gas2	growth arrest specific 2 [Source:MGI Symbol;Acc:MGI:95657]	7	51511763	51644723	1	15.3212	3.00932	8.50575	12.7905	11.9022	9.90508	16.818	29.021	17.572	21.1077	31.0335	44.679	10.239	26.7052	1.38066	4.21197	0.00379095	0.0425606
ENSMUSG00000113328	Gm47260	predicted gene, 47260 [Source:MGI Symbol;Acc:MGI:6096093]	12	103378751	103381855	-1	0.195485	0	0	0	0.336566	0.136059	0	0.327921	2.82445	4.26419	0.678774	2.24123	0.111352	1.72276	3.88545	-0.0332603	0.00378258	0.0425606
ENSMUSG00000108621	Gm33989	predicted gene, 33989 [Source:MGI Symbol;Acc:MGI:5593148]	7	39193826	39230013	1	29.6893	20.1494	43.0522	52.6726	29.5261	38.5318	52.4897	69.1913	83.2673	89.7611	57.5872	55.0992	35.6036	67.8993	0.930536	5.69518	0.00384025	0.0429696
ENSMUSG00000028081	Rps3a1	ribosomal protein S3A1 [Source:MGI Symbol;Acc:MGI:1202063]	3	86045247	86050009	-1	224.71	294.587	153.051	202.608	165.805	96.4657	443.443	360.478	313.88	255.212	323.748	258.178	189.538	325.823	0.781833	8.00975	0.00387838	0.04336
ENSMUSG00000039954	Stk32a	serine/threonine kinase 32A [Source:MGI Symbol;Acc:MGI:2442403]	18	43340648	43451747	1	0.0977427	0.0654201	0	0.377672	1.59104	0.0544235	0.40043	10.025	0.215607	8.83296	6.21757	1.45534	0.364383	4.52448	3.61603	1.32487	0.00388461	0.0433934
ENSMUSG00000027018	Hat1	histone aminotransferase 1 [Source:MGI Symbol;Acc:MGI:96013]	2	71219302	71271966	1	26.977	7.71957	11.1229	26.865	23.8044	18.7217	58.7297	37.4766	38.7661	39.6874	32.0924	46.7456	19.2018	42.2496	1.13613	4.94415	0.00404679	0.0445714
ENSMUSG00000103742	Gm38240	predicted gene, 38240 [Source:MGI Symbol;Acc:MGI:5611468]	1	129210844	129213330	1	0.439842	0.915881	0	0.0503562	0.0611939	0.244906	0.0667383	5.80888	0.754624	12.7926	0.977434	0.989632	0.285363	3.56498	3.66328	0.987447	0.00405656	0.0446055
ENSMUSG00000037072	Selenof	selenoprotein F [Source:MGI Symbol;Acc:MGI:1927947]	3	144276065	144303441	1	53.563	49.3922	23.6329	24.2717	42.2238	18.4224	91.7651	81.1604	50.2364	46.2055	57.5872	102.281	35.251	71.5393	1.02154	5.74015	0.00411415	0.0450903
ENSMUSG00000070462	Tlnrd1	talin rod domain containing 1 [Source:MGI Symbol;Acc:MGI:1891420]	7	83529081	83533513	-1	0.586456	0.0654201	0.68046	0.125891	0.581342	0.517023	0.667383	18.3636	1.85422	0.456877	2.00917	0.291068	0.426099	3.94038	3.18832	1.16861	0.00410758	0.0450903
ENSMUSG00000032314	Etfa	electron transferring flavoprotein, alpha polypeptide [Source:MGI Symbol;Acc:MGI:106092]	9	55361792	55419527	-1	46.2078	16.0279	40.6968	36.8608	31.2089	20.6537	40.1431	96.1276	50.8616	45.4745	51.5868	120.24	31.9426	67.4057	1.07655	5.63616	0.00415832	0.0454625
ENSMUSG00000086358	Gm13270	predicted gene 13270 [Source:MGI Symbol;Acc:MGI:3651704]	2	13276412	13330638	1	0.17105	0	0	0.579097	0	0.136059	2.50269	0.327921	5.45485	1.37063	1.52045	0.116427	0.147701	1.88216	3.60652	0.106885	0.00417146	0.0454944
ENSMUSG00000051726	Kcnf1	potassium voltage-gated channel, subfamily F, member 1 [Source:MGI Symbol;Acc:MGI:2687399]	12	17222101	17226889	-1	8.50361	31.6633	2.69567	16.2399	11.9328	8.59891	27.5963	54.997	23.1346	74.2882	33.2871	15.7759	13.2724	38.1798	1.52665	4.68822	0.00418282	0.0455812
ENSMUSG00000036466	Megf11	multiple EGF-like-domains 11 [Source:MGI Symbol;Acc:MGI:1920951]	9	64292908	64616487	1	8.4303	0.3271	1.15155	1.91354	2.75372	1.87761	3.20344	7.65929	20.1161	11.5438	15.286	15.4848	2.7423	12.2156	2.14953	2.91474	0.00420477	0.0457085
ENSMUSG00000039419	Cntnap2	contactin associated protein-like 2 [Source:MGI Symbol;Acc:MGI:1914047]	6	45036291	47281147	1	3.90971	0.3271	1.72732	0.830878	1.16268	2.63954	19.254	1.78014	15.2218	2.83264	1.4933	17.1439	1.76621	9.62097	2.43806	2.52431	0.00423567	0.046007
ENSMUSG00000037236	Matr3	matrin 3 [Source:MGI Symbol;Acc:MGI:1298379]	18	35695191	35726888	1	53.7096	27.2147	26.4071	25.2033	20.5305	34.9671	68.7738	61.5788	76.5404	61.648	38.7444	56.2926	31.3387	60.5963	0.950852	5.52438	0.00426597	0.0462984
ENSMUSG00000032060	Cryab	crystallin, alpha B [Source:MGI Symbol;Acc:MGI:88516]	9	50662625	50667936	1	107.273	119.261	165.378	93.436	157.238	193.122	398.161	232.8	198.811	189.117	148.38	298.199	139.284	244.245	0.810176	7.58362	0.00427911	0.0463657
ENSMUSG00000002064	Sdf2	stromal cell derived factor 2 [Source:MGI Symbol;Acc:MGI:108019]	11	78136572	78146322	1	23.1406	7.71957	18.4248	16.7686	3.61044	12.5446	42.5123	54.2709	23.9755	29.4229	17.4852	42.4378	13.7014	35.0174	1.35227	4.60993	0.00429247	0.0464053
ENSMUSG00000037972	Snn	stannin [Source:MGI Symbol;Acc:MGI:1276549]	16	10878809	10892849	1	31.3265	26.1026	11.1753	55.0897	16.9813	32.1099	61.199	54.7862	78.6749	80.6236	38.0113	54.3424	28.7975	61.2729	1.08895	5.49485	0.00428948	0.0464053
ENSMUSG00000026828	Galnt5	polypeptide N-acetylgalactosaminyltransferase 5 [Source:MGI Symbol;Acc:MGI:2179403]	2	57887896	57935872	1	1.97929	2.48596	19.7072	9.56768	11.5045	5.85053	54.8589	32.6281	28.3523	17.4832	14.5258	14.175	8.51585	27.0039	1.66293	4.15536	0.00432547	0.046598
ENSMUSG00000108297	Gm44167	predicted gene, 44167 [Source:MGI Symbol;Acc:MGI:5690559]	6	113774768	113776645	-1	0.90412	0	0	0.0251781	0.428357	0.816353	0.300322	1.26484	1.09959	14.6505	1.08604	9.60525	0.362335	4.66776	3.66138	1.36351	0.00432846	0.046598
ENSMUSG00000114336	Gm18643	predicted gene, 18643 [Source:MGI Symbol;Acc:MGI:5010828]	13	37276523	37279651	-1	6.76868	5.82239	14.8393	5.0608	14.3806	17.4972	19.0204	15.2015	39.0464	24.3059	26.2007	41.6228	10.7281	27.5663	1.36024	4.26354	0.00432576	0.046598
ENSMUSG00000004473	Clec11a	C-type lectin domain family 11, member a [Source:MGI Symbol;Acc:MGI:1298219]	7	43952111	43956326	-1	0.708634	0.0654201	0.392573	0.0755343	0	0.136059	3.06996	1.49907	1.68173	1.34017	5.62025	0.0582136	0.229703	2.21157	3.22584	0.356572	0.00435326	0.0468273
ENSMUSG00000058173	Smco4	single-pass membrane protein with coiled-coil domains 4 [Source:MGI Symbol;Acc:MGI:3039636]	9	15404728	15456556	1	0.659763	0	0	0.251781	0.0305969	1.06126	4.972	1.87383	4.89427	0.213209	5.48449	3.78389	0.3339	3.53695	3.37444	0.997129	0.00438651	0.0471471
ENSMUSG00000028150	Rorc	RAR-related orphan receptor gamma [Source:MGI Symbol;Acc:MGI:104856]	3	94280101	94305583	1	0.268792	0.0654201	0	0.755343	0	0	3.37028	0.679264	7.37375	0.274126	5.05008	0.232855	0.181593	2.83006	3.9172	0.649086	0.0043904	0.047151
ENSMUSG00000020594	Pum2	pumilio RNA-binding family member 2 [Source:MGI Symbol;Acc:MGI:1931751]	12	8724134	8802581	1	122.301	63.2612	68.4648	101.417	56.5432	132.739	170.85	131.332	139.649	185.34	185.604	130.922	90.7877	157.283	0.792409	6.95528	0.00439475	0.0471597
ENSMUSG00000031583	Wrn	Werner syndrome RecQ like helicase [Source:MGI Symbol;Acc:MGI:109635]	8	33724412	33875555	-1	1.85711	1.43924	5.60071	2.44228	4.22238	1.76876	19.4876	3.53686	5.26081	6.3049	3.28527	37.7516	2.88841	12.6045	2.12198	2.96418	0.00440376	0.0471651
ENSMUSG00000030589	Rasgrp4	RAS guanyl releasing protein 4 [Source:MGI Symbol;Acc:MGI:2386851]	7	28834276	28853386	1	0.073307	0.719621	0.130858	0.125891	0	0.707506	0.367061	9.95473	0.258728	0.365502	0.787378	9.43061	0.292864	3.52734	3.59892	0.97837	0.00444464	0.0473905
ENSMUSG00000018427	Ypel2	yippee like 2 [Source:MGI Symbol;Acc:MGI:1925114]	11	86827251	86884533	-1	60.1117	87.5321	75.0862	81.5015	89.5573	62.8047	117.559	109.83	156.875	135.632	149.059	86.3308	76.0989	125.881	0.726352	6.65888	0.00448302	0.0476856
ENSMUSG00000094504	Foxl3	forkhead box L3 [Source:MGI Symbol;Acc:MGI:3646467]	5	138805835	138807374	1	0.928555	0	0	0.176247	0.0305969	0.0816353	8.20881	1.59276	0.840866	0.731003	1.08604	1.10606	0.202839	2.26092	3.42492	0.365628	0.00448751	0.0476954
ENSMUSG00000025203	Scd2	stearoyl-Coenzyme A desaturase 2 [Source:MGI Symbol;Acc:MGI:98240]	19	44282113	44295303	1	439.207	662.182	403.932	285.394	360.891	487.607	676.493	610.495	801.281	753.025	585.7	766.208	439.869	698.867	0.668076	9.15336	0.00450224	0.0477955
ENSMUSG00000027132	Katnbl1	katanin p80 subunit B like 1 [Source:MGI Symbol;Acc:MGI:1919675]	2	112209556	112244585	1	14.4903	23.1587	8.89833	6.64702	13.6462	20.4632	59.7641	29.7002	30.0987	38.4995	21.232	26.3417	14.5506	34.2727	1.23712	4.61276	0.00450408	0.0477955
ENSMUSG00000072919	Noxred1	NADP+ dependent oxidoreductase domain containing 1 [Source:MGI Symbol;Acc:MGI:1918525]	12	87267814	87285506	-1	0.195485	0	0.157029	0.352494	0.0305969	0.299329	0.433799	0.0936916	0.388092	0.426419	5.7017	3.02711	0.172489	1.67847	3.22423	-0.0216455	0.00461317	0.0487209
ENSMUSG00000030423	Pop4	processing of precursor 4, ribonuclease P/MRP family, (S. cerevisiae) [Source:MGI Symbol;Acc:MGI:1913411]	7	37961420	37970847	-1	5.66907	1.89718	4.89408	6.47077	0.856714	0.979623	19.6544	27.8498	18.9303	9.80763	7.95523	1.97926	3.46124	14.3628	2.04963	3.16562	0.00470001	0.0494037
ENSMUSG00000040782	Cop1	COP1, E3 ubiquitin ligase [Source:MGI Symbol;Acc:MGI:1347046]	1	159059890	159175210	1	90.9007	30.682	52.8927	99.0759	36.0126	71.7574	186.667	127.116	74.4275	124.179	101.653	114.506	63.5535	121.425	0.93334	6.53213	0.00471619	0.0494183
ENSMUSG00000029328	Hnrnpdl	heterogeneous nuclear ribonucleoprotein D-like [Source:MGI Symbol;Acc:MGI:1355299]	5	100181436	100187523	-1	121.91	74.9714	79.8494	132.412	80.5618	125.283	179.893	195.253	176.517	167.126	121.501	171.905	102.498	168.699	0.718545	7.08382	0.00472067	0.0494265
ENSMUSG00000110598	Gm45854	predicted gene 45854 [Source:MGI Symbol;Acc:MGI:5804969]	8	96195274	96198761	1	0.0977427	0.3271	0	0.251781	2.78432	0.163271	0.40043	1.78014	3.77312	10.0513	18.6799	2.21212	0.604036	6.14949	3.34019	1.78091	0.00473192	0.0495055
ENSMUSG00000047033	Pcdhb15	protocadherin beta 15 [Source:MGI Symbol;Acc:MGI:2136750]	18	37606593	37609393	1	0.0977427	0	0.209372	0.125891	0.244776	0.4626	0	0.304498	8.7752	0.578711	1.16749	2.09569	0.190063	2.1536	3.45834	0.306574	0.00473871	0.0495377
ENSMUSG00000038630	Zkscan16	zinc finger with KRAB and SCAN domains 16 [Source:MGI Symbol;Acc:MGI:3510405]	4	58943628	58958355	1	5.98674	0.3271	1.96287	0.327315	0.275372	4.84369	0.834229	12.2268	6.16635	42.916	8.4168	12.2249	2.28718	13.7975	2.58705	3.01828	0.00477168	0.0497974
