# Supplementary material for: Differential Chromatin Accessibility, Gene Expression, and mRNA Splicing Between Developing Cochlear Inner and Outer Hair Cells
Source: J Assoc Res Otolaryngol. 2025 Sep 5;26(5):531–51. doi: 10.1007/s10162-025-01005-z (PMC12528612; doi:10.1007/s10162-025-01005-z)
Supplement: Supplementary file 2 — Table S3 (XLSX 6.23 MB) [file 10162_2025_1005_MOESM2_ESM.xlsx]

## Sheet: Table_S3
Table S3: TPM values of each gene in HCs and non-HCs as computed by TPMCalculator
ensembl_gene_id	gene_name	description	chr	start_position	end_position	strand	P0_HC_1	P0_HC_2	P0_HC_mean	P0_nonHC_1	P0_nonHC_2	P0_nonHC_mean
ENSMUSG00000000001.5	Gnai3	guanine nucleotide binding protein (G protein), alpha inhibiting 3 [Source:MGI Symbol;Acc:MGI:95773]	3	108014596	108053462	-1	73.237	79.1849	76.2109	114.798	100.121	107.46
ENSMUSG00000000003.16	Pbsn	probasin [Source:MGI Symbol;Acc:MGI:1860484]	X	76881507	76897229	-1	0	0	0	0	0	0
ENSMUSG00000000028.16	Cdc45	cell division cycle 45 [Source:MGI Symbol;Acc:MGI:1338073]	16	18599197	18630737	-1	2.0982	2.2843	2.19125	5.09085	5.447	5.26893
ENSMUSG00000000031.17	H19	H19, imprinted maternally expressed transcript [Source:MGI Symbol;Acc:MGI:95891]	7	142129266	142131880	-1	51.7841	37.5995	44.6918	1288.61	1284.78	1286.69
ENSMUSG00000000037.18	Scml2	Scm polycomb group protein like 2 [Source:MGI Symbol;Acc:MGI:1340042]	X	159865521	160041209	1	0.28208	0.237613	0.259846	4.16448	1.99674	3.08061
ENSMUSG00000000049.12	Apoh	apolipoprotein H [Source:MGI Symbol;Acc:MGI:88058]	11	108234180	108305222	1	0.272643	0.494456	0.383549	0.176534	0.132999	0.154767
ENSMUSG00000000056.8	Narf	nuclear prelamin A recognition factor [Source:MGI Symbol;Acc:MGI:1914858]	11	121128079	121146682	1	44.2586	44.4243	44.3415	20.5653	23.6092	22.0873
ENSMUSG00000000058.7	Cav2	caveolin 2 [Source:MGI Symbol;Acc:MGI:107571]	6	17281184	17289114	1	0.362333	0.42692	0.394626	7.61799	6.70387	7.16093
ENSMUSG00000000078.8	Klf6	Kruppel-like factor 6 [Source:MGI Symbol;Acc:MGI:1346318]	13	5911481	5920393	1	5.38803	4.21524	4.80164	29.7444	20.7802	25.2623
ENSMUSG00000000085.17	Scmh1	sex comb on midleg homolog 1 [Source:MGI Symbol;Acc:MGI:1352762]	4	120262478	120387383	1	14.7742	14.2366	14.5054	16.9898	13.248	15.1189
ENSMUSG00000000088.8	Cox5a	cytochrome c oxidase subunit 5A [Source:MGI Symbol;Acc:MGI:88474]	9	57428557	57439709	1	98.4559	106.212	102.334	45.7353	59.269	52.5022
ENSMUSG00000000093.7	Tbx2	T-box 2 [Source:MGI Symbol;Acc:MGI:98494]	11	85723377	85732774	1	62.5817	60.4939	61.5378	34.039	25.019	29.529
ENSMUSG00000000094.13	Tbx4	T-box 4 [Source:MGI Symbol;Acc:MGI:102556]	11	85777248	85806923	1	0	0	0	0.756472	0.638508	0.69749
ENSMUSG00000000103.13	Zfy2	zinc finger protein 2, Y-linked [Source:MGI Symbol;Acc:MGI:99213]	Y	2106015	2170409	-1	0	0	0	0	0	0
ENSMUSG00000000120.7	Ngfr	nerve growth factor receptor (TNFR superfamily, member 16) [Source:MGI Symbol;Acc:MGI:97323]	11	95459644	95478561	-1	152.061	172.808	162.435	6.766	8.17559	7.47079
ENSMUSG00000000125.6	Wnt3	wingless-type MMTV integration site family, member 3 [Source:MGI Symbol;Acc:MGI:98955]	11	103664976	103708783	1	2.33982	2.43831	2.38906	0.126331	0.25333	0.189831
ENSMUSG00000000126.12	Wnt9a	wingless-type MMTV integration site family, member 9A [Source:MGI Symbol;Acc:MGI:2446084]	11	59197754	59224378	1	2.07284	2.23773	2.15529	8.38845	5.98102	7.18473
ENSMUSG00000000127.16	Fer	fer (fms/fps related) protein kinase [Source:MGI Symbol;Acc:MGI:105917]	17	64170057	64446491	1	7.99996	8.67187	8.33591	6.6868	4.05301	5.36991
ENSMUSG00000000131.16	Xpo6	exportin 6 [Source:MGI Symbol;Acc:MGI:2429950]	7	125700887	125799673	-1	12.1046	12.9091	12.5069	20.2676	14.3477	17.3076
ENSMUSG00000000134.18	Tfe3	transcription factor E3 [Source:MGI Symbol;Acc:MGI:98511]	X	7628799	7641441	1	10.7097	10.339	10.5244	14.1131	10.8043	12.4587
ENSMUSG00000000142.16	Axin2	axin 2 [Source:MGI Symbol;Acc:MGI:1270862]	11	108811175	108841609	1	6.21244	4.58298	5.39771	81.0072	55.4491	68.2281
ENSMUSG00000000148.18	Brat1	BRCA1-associated ATM activator 1 [Source:MGI Symbol;Acc:MGI:1891679]	5	140690766	140705134	1	8.71283	10.1015	9.40717	14.046	11.0561	12.5511
ENSMUSG00000000149.11	Gna12	guanine nucleotide binding protein, alpha 12 [Source:MGI Symbol;Acc:MGI:95767]	5	140744163	140816186	-1	130.407	146.586	138.496	138.952	118.919	128.935
ENSMUSG00000000154.17	Slc22a18	solute carrier family 22 (organic cation transporter), member 18 [Source:MGI Symbol;Acc:MGI:1336884]	7	143027473	143053071	1	6.582	6.6517	6.61685	6.09655	4.89	5.49327
ENSMUSG00000000157.17	Itgb2l	integrin beta 2-like [Source:MGI Symbol;Acc:MGI:1277979]	16	96223488	96244819	-1	6.50846	6.57958	6.54402	0.133254	0.039753	0.0865035
ENSMUSG00000000159.17	Igsf5	immunoglobulin superfamily, member 5 [Source:MGI Symbol;Acc:MGI:1919308]	16	96162868	96223321	1	2.19727	2.09604	2.14665	0.169954	0.109008	0.139481
ENSMUSG00000000167.15	Pih1d2	PIH1 domain containing 2 [Source:MGI Symbol;Acc:MGI:1919864]	9	50528621	50536300	1	18.9884	17.7004	18.3444	1.17581	0.894875	1.03534
ENSMUSG00000000168.11	Dlat	dihydrolipoamide S-acetyltransferase (E2 component of pyruvate dehydrogenase complex) [Source:MGI Symbol;Acc:MGI:2385311]	9	50545933	50571080	-1	24.002	25.727	24.8645	18.1704	14.3267	16.2486
ENSMUSG00000000171.6	Sdhd	succinate dehydrogenase complex, subunit D, integral membrane protein [Source:MGI Symbol;Acc:MGI:1914175]	9	50507657	50515112	-1	186.311	220.188	203.25	124.386	147.935	136.161
ENSMUSG00000000182.10	Fgf23	fibroblast growth factor 23 [Source:MGI Symbol;Acc:MGI:1891427]	6	127049865	127058371	1	0.0116867	0	0.00584335	0.147737	0.0947585	0.121248
ENSMUSG00000000183.7	Fgf6	fibroblast growth factor 6 [Source:MGI Symbol;Acc:MGI:95520]	6	126992549	127005150	1	0	0.00545944	0.00272972	0.0230188	0.00492139	0.0139701
ENSMUSG00000000184.13	Ccnd2	cyclin D2 [Source:MGI Symbol;Acc:MGI:88314]	6	127102125	127129156	-1	6.18483	6.25414	6.21948	111.058	70.756	90.907
ENSMUSG00000000194.14	Gpr107	G protein-coupled receptor 107 [Source:MGI Symbol;Acc:MGI:2139054]	2	31042328	31108787	1	13.8538	14.8363	14.3451	13.7766	10.9218	12.3492
ENSMUSG00000000197.9	Nalcn	sodium leak channel, non-selective [Source:MGI Symbol;Acc:MGI:2444306]	14	123514046	123864556	-1	3.50951	3.6448	3.57715	15.7255	9.21468	12.4701
ENSMUSG00000000202.10	Btbd17	BTB (POZ) domain containing 17 [Source:MGI Symbol;Acc:MGI:1919264]	11	114682043	114686771	-1	41.0423	42.1975	41.6199	1.17726	0.505194	0.841227
ENSMUSG00000000204.17	Slfn4	schlafen 4 [Source:MGI Symbol;Acc:MGI:1329010]	11	83066012	83081042	1	0	0	0	0.253528	0.0794992	0.166514
ENSMUSG00000000214.12	Th	tyrosine hydroxylase [Source:MGI Symbol;Acc:MGI:98735]	7	142446489	142484865	-1	0.0448386	0.0537745	0.0493065	0.113365	0.286002	0.199684
ENSMUSG00000000215.12	Ins2	insulin II [Source:MGI Symbol;Acc:MGI:96573]	7	142232393	142297118	-1	0.0646331	0.13565	0.100142	0.0204265	0.0349374	0.027682
ENSMUSG00000000216.9	Scnn1g	sodium channel, nonvoltage-gated 1 gamma [Source:MGI Symbol;Acc:MGI:104695]	7	121333702	121367698	1	0.00708782	0.00850037	0.0077941	0.232962	0.17624	0.204601
ENSMUSG00000000223.14	Drp2	dystrophin related protein 2 [Source:MGI Symbol;Acc:MGI:107432]	X	133305300	133357322	1	0.3247	0.32104	0.32287	8.82353	4.91914	6.87134
ENSMUSG00000000244.18	Tspan32	tetraspanin 32 [Source:MGI Symbol;Acc:MGI:1350360]	7	142558783	142573381	1	0.0385767	0.0252353	0.031906	0.183984	0.156395	0.170189
ENSMUSG00000000247.12	Lhx2	LIM homeobox protein 2 [Source:MGI Symbol;Acc:MGI:96785]	2	38229293	38259745	1	0.0530836	0.0231501	0.0381169	0.0976083	0.10956	0.103584
ENSMUSG00000000248.17	Clec2g	C-type lectin domain family 2, member g [Source:MGI Symbol;Acc:MGI:1918059]	6	128911344	128961670	1	0.0111695	0.0133955	0.0122825	0	0.00201255	0.00100628
ENSMUSG00000000253.14	Gmpr	guanosine monophosphate reductase [Source:MGI Symbol;Acc:MGI:1913605]	13	45660920	45707276	1	39.1277	41.5188	40.3233	8.47942	6.26496	7.37219
ENSMUSG00000000263.16	Glra1	glycine receptor, alpha 1 subunit [Source:MGI Symbol;Acc:MGI:95747]	11	55405064	55499024	-1	0.219549	0.231707	0.225628	0.0111017	0.00237354	0.00673762
ENSMUSG00000000266.12	Mid2	midline 2 [Source:MGI Symbol;Acc:MGI:1344333]	X	139565348	139668464	1	5.86949	6.27938	6.07444	5.59508	3.5689	4.58199
ENSMUSG00000000275.17	Trim25	tripartite motif-containing 25 [Source:MGI Symbol;Acc:MGI:102749]	11	88890202	88911119	1	9.68244	10.5693	10.1259	6.55784	3.93931	5.24857
ENSMUSG00000000276.12	Dgke	diacylglycerol kinase, epsilon [Source:MGI Symbol;Acc:MGI:1889276]	11	88926005	88957676	-1	8.13029	9.10187	8.61608	9.03651	5.13196	7.08423
ENSMUSG00000000278.11	Scpep1	serine carboxypeptidase 1 [Source:MGI Symbol;Acc:MGI:1921867]	11	88814846	88846291	-1	20.8256	19.9081	20.3668	65.8488	61.8712	63.86
ENSMUSG00000000282.13	Mnt	max binding protein [Source:MGI Symbol;Acc:MGI:109150]	11	74721746	74736551	1	25.9349	29.9578	27.9463	29.5971	23.0539	26.3255
ENSMUSG00000000290.14	Itgb2	integrin beta 2 [Source:MGI Symbol;Acc:MGI:96611]	10	77366086	77401542	1	0.0347308	0.0416524	0.0381916	1.94499	0.942439	1.44371
ENSMUSG00000000295.14	Hddc2	HD domain containing 2 [Source:MGI Symbol;Acc:MGI:1916942]	10	31189379	31204200	1	10.1738	10.1394	10.1566	12.1431	11.6898	11.9164
ENSMUSG00000000296.9	Tpd52l1	tumor protein D52-like 1 [Source:MGI Symbol;Acc:MGI:1298386]	10	31208372	31321954	-1	12.3064	13.1735	12.74	22.9204	23.8804	23.4004
ENSMUSG00000000301.17	Pemt	phosphatidylethanolamine N-methyltransferase [Source:MGI Symbol;Acc:MGI:104535]	11	59861440	59937315	-1	6.50978	7.46438	6.98708	4.40772	5.59584	5.00178
ENSMUSG00000000303.13	Cdh1	cadherin 1 [Source:MGI Symbol;Acc:MGI:88354]	8	107329983	107396878	1	600.543	647.991	624.267	87.418	51.8957	69.6569
ENSMUSG00000000305.13	Cdh4	cadherin 4 [Source:MGI Symbol;Acc:MGI:99218]	2	179084224	179541166	1	56.9444	59.0403	57.9924	18.4406	8.83185	13.6362
ENSMUSG00000000308.15	Ckmt1	creatine kinase, mitochondrial 1, ubiquitous [Source:MGI Symbol;Acc:MGI:99441]	2	121188195	121194218	1	153.124	157.467	155.296	1.49244	1.6574	1.57492
ENSMUSG00000000317.12	Bcl6b	B cell CLL/lymphoma 6, member B [Source:MGI Symbol;Acc:MGI:1278332]	11	70114954	70120624	-1	0.0855055	0.0615277	0.0735166	1.27548	0.548476	0.911978
ENSMUSG00000000318.17	Clec10a	C-type lectin domain family 10, member A [Source:MGI Symbol;Acc:MGI:96975]	11	70047023	70061660	1	0.113348	0.157862	0.135605	0.231111	0.197645	0.214378
ENSMUSG00000000320.11	Alox12	arachidonate 12-lipoxygenase [Source:MGI Symbol;Acc:MGI:87998]	11	70132283	70146179	-1	0.0259482	0.0435672	0.0347577	0.459234	0.279123	0.369179
ENSMUSG00000000326.14	Comt	catechol-O-methyltransferase [Source:MGI Symbol;Acc:MGI:88470]	16	18225636	18245602	-1	29.9408	29.5215	29.7311	51.0272	54.4075	52.7174
ENSMUSG00000000339.15	Rtca	RNA 3'-terminal phosphate cyclase [Source:MGI Symbol;Acc:MGI:1913618]	3	116282612	116301857	-1	61.7722	69.566	65.6691	46.6854	44.9235	45.8045
ENSMUSG00000000340.11	Dbt	dihydrolipoamide branched chain transacylase E2 [Source:MGI Symbol;Acc:MGI:105386]	3	116306719	116343630	1	11.7681	11.6036	11.6859	17.8904	12.5085	15.1995
ENSMUSG00000000346.10	Dazap2	DAZ associated protein 2 [Source:MGI Symbol;Acc:MGI:1344344]	15	100513230	100518642	1	85.2592	87.2809	86.27	99.944	86.7994	93.3717
ENSMUSG00000000355.14	Mcts1	malignant T cell amplified sequence 1 [Source:MGI Symbol;Acc:MGI:1916245]	X	37689455	37702303	1	10.1318	8.50653	9.31916	22.9034	19.7894	21.3464
ENSMUSG00000000359.4	Rem1	rad and gem related GTP binding protein 1 [Source:MGI Symbol;Acc:MGI:1097696]	2	152468871	152477118	1	50.3836	54.6287	52.5061	2.95218	2.48749	2.71983
ENSMUSG00000000365.10	Rnf17	ring finger protein 17 [Source:MGI Symbol;Acc:MGI:1353419]	14	56640038	56762489	1	2.19606	2.15912	2.17759	0.347823	0.235028	0.291426
ENSMUSG00000000374.9	Trappc10	trafficking protein particle complex 10 [Source:MGI Symbol;Acc:MGI:1336209]	10	78022559	78080475	-1	22.7046	23.662	23.1833	24.1453	14.5393	19.3423
ENSMUSG00000000378.16	Ccm2	cerebral cavernous malformation 2 [Source:MGI Symbol;Acc:MGI:2384924]	11	6496887	6546744	1	86.5728	92.5665	89.5696	27.7616	28.9407	28.3512
ENSMUSG00000000381.11	Wap	whey acidic protein [Source:MGI Symbol;Acc:MGI:98943]	11	6585482	6588637	-1	0	0	0	0	0	0
ENSMUSG00000000384.16	Tbrg4	transforming growth factor beta regulated gene 4 [Source:MGI Symbol;Acc:MGI:1100868]	11	6565598	6576067	-1	24.5894	24.8019	24.6957	28.0116	22.761	25.3863
ENSMUSG00000000385.9	Tmprss2	transmembrane protease, serine 2 [Source:MGI Symbol;Acc:MGI:1354381]	16	97365882	97412395	-1	2.14987	2.01948	2.08467	1.42586	0.619897	1.02288
ENSMUSG00000000386.17	Mx1	MX dynamin-like GTPase 1 [Source:MGI Symbol;Acc:MGI:97243]	16	97248235	97264107	-1	0.0752428	0.00751985	0.0413813	0.792653	0.315211	0.553932
ENSMUSG00000000392.18	Fap	fibroblast activation protein [Source:MGI Symbol;Acc:MGI:109608]	2	62331287	62404419	-1	0.336876	0.192611	0.264744	16.2026	12.4049	14.3038
ENSMUSG00000000394.16	Gcg	glucagon [Source:MGI Symbol;Acc:MGI:95674]	2	62304874	62313994	-1	0.269608	0.119125	0.194366	1.65031	1.37682	1.51357
ENSMUSG00000000399.11	Ndufa9	NADH:ubiquinone oxidoreductase subunit A9 [Source:MGI Symbol;Acc:MGI:1913358]	6	126798684	126826099	-1	76.8879	91.4366	84.1623	59.5433	64.6687	62.106
ENSMUSG00000000402.3	Egfl6	EGF-like-domain, multiple 6 [Source:MGI Symbol;Acc:MGI:1858599]	X	165306003	165368716	-1	15.5273	14.5552	15.0412	11.145	7.9038	9.5244
ENSMUSG00000000409.15	Lck	lymphocyte protein tyrosine kinase [Source:MGI Symbol;Acc:MGI:96756]	4	129442137	129467434	-1	2.0085	2.17007	2.08928	3.18411	3.67767	3.43089
ENSMUSG00000000411.8	Tssk3	testis-specific serine kinase 3 [Source:MGI Symbol;Acc:MGI:1929914]	4	129382807	129384815	-1	0.066249	0.0496574	0.0579532	0.136092	0.0358108	0.0859514
ENSMUSG00000000416.17	Cttnbp2	cortactin binding protein 2 [Source:MGI Symbol;Acc:MGI:1353467]	6	18366477	18514842	-1	1.14775	0.715598	0.931674	7.16355	3.28182	5.22269
ENSMUSG00000000420.16	Galnt1	polypeptide N-acetylgalactosaminyltransferase 1 [Source:MGI Symbol;Acc:MGI:894693]	18	24338401	24419875	1	47.3007	48.4698	47.8852	46.6601	35.7789	41.2195
ENSMUSG00000000435.2	Myf5	myogenic factor 5 [Source:MGI Symbol;Acc:MGI:97252]	10	107318769	107321995	-1	0	0	0	0	0	0
ENSMUSG00000000439.10	Mkrn2	makorin, ring finger protein, 2 [Source:MGI Symbol;Acc:MGI:1914277]	6	115578863	115599585	1	40.3626	40.8173	40.59	38.9177	32.5323	35.725
ENSMUSG00000000440.13	Pparg	peroxisome proliferator activated receptor gamma [Source:MGI Symbol;Acc:MGI:97747]	6	115337912	115467360	1	0.15076	0.189415	0.170088	0.104367	0.0582092	0.0812881
ENSMUSG00000000441.18	Raf1	v-raf-leukemia viral oncogene 1 [Source:MGI Symbol;Acc:MGI:97847]	6	115595028	115653596	-1	57.507	58.3373	57.9222	55.9248	42.4167	49.1707
ENSMUSG00000000486.14	Septin1	septin 1 [Source:MGI Symbol;Acc:MGI:1858916]	7	126813619	126832302	-1	1.25767	1.26322	1.26045	3.0357	3.06138	3.04854
ENSMUSG00000000489.8	Pdgfb	platelet derived growth factor, B polypeptide [Source:MGI Symbol;Acc:MGI:97528]	15	79880075	79899178	-1	0.412683	0.219968	0.316325	3.95134	2.32439	3.13787
ENSMUSG00000000530.17	Acvrl1	activin A receptor, type II-like 1 [Source:MGI Symbol;Acc:MGI:1338946]	15	101026403	101043217	1	0.742169	0.514819	0.628494	22.3275	20.4489	21.3882
ENSMUSG00000000531.6	Tamalin	trafficking regulator and scaffold protein tamalin [Source:MGI Symbol;Acc:MGI:1860303]	15	101122069	101130637	1	30.1467	31.1711	30.6589	19.5955	18.2686	18.9321
ENSMUSG00000000532.12	Acvr1b	activin A receptor, type 1B [Source:MGI Symbol;Acc:MGI:1338944]	15	101071948	101111565	1	28.5653	30.0658	29.3156	18.1677	12.3491	15.2584
ENSMUSG00000000538.19	Tom1l2	target of myb1-like 2 (chicken) [Source:MGI Symbol;Acc:MGI:2443306]	11	60117540	60243731	-1	83.2493	91.2474	87.2484	25.2003	17.6246	21.4124
ENSMUSG00000000544.15	Gpa33	glycoprotein A33 (transmembrane) [Source:MGI Symbol;Acc:MGI:1891703]	1	165957807	165994079	1	0.510277	0.653696	0.581986	0	0.0188065	0.00940325
ENSMUSG00000000552.11	Zfp385a	zinc finger protein 385A [Source:MGI Symbol;Acc:MGI:1352495]	15	103222322	103248520	-1	149.991	167.903	158.947	51.5479	52.3854	51.9667
ENSMUSG00000000555.9	Itga5	integrin alpha 5 (fibronectin receptor alpha) [Source:MGI Symbol;Acc:MGI:96604]	15	103252713	103275190	-1	1.39641	1.46343	1.42992	39.2244	31.4566	35.3405
ENSMUSG00000000560.10	Gabra2	gamma-aminobutyric acid (GABA) A receptor, subunit alpha 2 [Source:MGI Symbol;Acc:MGI:95614]	5	71114940	71253192	-1	0.0305231	0.0299504	0.0302367	0.245546	0.152993	0.199269
ENSMUSG00000000561.15	Wdr77	WD repeat domain 77 [Source:MGI Symbol;Acc:MGI:1917715]	3	105866685	105877353	1	43.5138	49.3813	46.4475	36.9636	27.6935	32.3285
ENSMUSG00000000562.6	Adora3	adenosine A3 receptor [Source:MGI Symbol;Acc:MGI:104847]	3	105778174	105816242	1	0	0	0	0.0790548	0.046096	0.0625754
ENSMUSG00000000563.18	Atp5pb	ATP synthase peripheral stalk-membrane subunit b [Source:MGI Symbol;Acc:MGI:1100495]	3	105850014	105867415	-1	109.389	117	113.195	66.7248	77.5237	72.1243
ENSMUSG00000000567.6	Sox9	SRY (sex determining region Y)-box 9 [Source:MGI Symbol;Acc:MGI:98371]	11	112673050	112678586	1	45.7344	47.2123	46.4734	64.7338	50.211	57.4724
ENSMUSG00000000568.16	Hnrnpd	heterogeneous nuclear ribonucleoprotein D [Source:MGI Symbol;Acc:MGI:101947]	5	100103794	100126797	-1	52.2035	45.5008	48.8522	49.8657	42.1377	46.0017
ENSMUSG00000000579.15	Dynlt1c	dynein light chain Tctex-type 1C [Source:MGI Symbol;Acc:MGI:3807476]	17	6869070	6877173	1	82.3038	91.3858	86.8448	92.422	100.344	96.383
ENSMUSG00000000581.9	C1d	C1D nuclear receptor co-repressor [Source:MGI Symbol;Acc:MGI:1927354]	11	17207579	17219176	1	13.2505	11.5286	12.3895	17.0189	16.3559	16.6874
ENSMUSG00000000594.8	Gm2a	GM2 ganglioside activator protein [Source:MGI Symbol;Acc:MGI:95762]	11	54988941	55003855	1	22.9025	25.939	24.4208	41.6215	38.3074	39.9644
ENSMUSG00000000600.16	Krit1	KRIT1, ankyrin repeat containing [Source:MGI Symbol;Acc:MGI:1930618]	5	3853184	3895564	1	2.20747	1.80158	2.00453	3.98995	2.10988	3.04991
ENSMUSG00000000605.10	Clcn4	chloride channel, voltage-sensitive 4 [Source:MGI Symbol;Acc:MGI:104571]	7	7285308	7303850	-1	35.4189	40.0671	37.743	22.4304	17.7451	20.0877
ENSMUSG00000000606.19	Vmn2r88	vomeronasal 2, receptor 88 [Source:MGI Symbol;Acc:MGI:1316662]	14	51648277	51658178	1	0	0	0	0	0	0
ENSMUSG00000000617.15	Grm6	glutamate receptor, metabotropic 6 [Source:MGI Symbol;Acc:MGI:1351343]	11	50741512	50757035	1	0	0	0	0.0197746	0.0021139	0.0109443
ENSMUSG00000000627.16	Sema4f	sema domain, immunoglobulin domain (Ig), TM domain, and short cytoplasmic domain [Source:MGI Symbol;Acc:MGI:1340055]	6	82888866	82916750	-1	9.50378	10.6048	10.0543	4.91917	3.98915	4.45416
ENSMUSG00000000628.11	Hk2	hexokinase 2 [Source:MGI Symbol;Acc:MGI:1315197]	6	82702006	82751435	-1	9.48396	9.68481	9.58438	7.92435	7.48518	7.70477
ENSMUSG00000000631.21	Myo18a	myosin XVIIIA [Source:MGI Symbol;Acc:MGI:2667185]	11	77654072	77756806	1	35.0825	35.4971	35.2898	16.3971	9.61829	13.0077
ENSMUSG00000000632.14	Sez6	seizure related gene 6 [Source:MGI Symbol;Acc:MGI:104745]	11	77821626	77869874	1	3.21902	3.71976	3.46939	0.408092	0.571089	0.48959
ENSMUSG00000000673.10	Haao	3-hydroxyanthranilate 3,4-dioxygenase [Source:MGI Symbol;Acc:MGI:1349444]	17	84138585	84155392	-1	0.1019	0.192816	0.147358	0.420801	0.247256	0.334029
ENSMUSG00000000682.8	Cd52	CD52 antigen [Source:MGI Symbol;Acc:MGI:1346088]	4	133809759	133822393	-1	0.178599	0.107096	0.142847	2.98024	2.25907	2.61965
ENSMUSG00000000686.12	Abhd15	abhydrolase domain containing 15 [Source:MGI Symbol;Acc:MGI:1914727]	11	77405947	77429433	1	0.611193	0.93405	0.772621	3.0729	1.66134	2.36712
ENSMUSG00000000690.6	Hoxb6	homeobox B6 [Source:MGI Symbol;Acc:MGI:96187]	11	96183302	96192395	1	0	0	0	0	0	0
ENSMUSG00000000693.11	Loxl3	lysyl oxidase-like 3 [Source:MGI Symbol;Acc:MGI:1337004]	6	83011154	83029543	1	4.51351	4.47955	4.49653	30.6393	26.7715	28.7054
ENSMUSG00000000701.9	Tcl1b5	T cell leukemia/lymphoma 1B, 5 [Source:MGI Symbol;Acc:MGI:1351635]	12	105142603	105147404	1	0	0	0	0	0	0
ENSMUSG00000000706.17	Btn1a1	butyrophilin, subfamily 1, member A1 [Source:MGI Symbol;Acc:MGI:103118]	13	23641162	23650071	-1	0	0	0	0.0455443	0.0306031	0.0380737
ENSMUSG00000000708.15	Kat2b	K(lysine) acetyltransferase 2B [Source:MGI Symbol;Acc:MGI:1343094]	17	53873889	53979748	1	6.62517	6.09365	6.35941	14.2175	8.07012	11.1438
ENSMUSG00000000711.4	Rab5b	RAB5B, member RAS oncogene family [Source:MGI Symbol;Acc:MGI:105938]	10	128513044	128532133	-1	82.7347	91.9667	87.3507	67.8825	56.7422	62.3124
ENSMUSG00000000724.11	Cryba1	crystallin, beta A1 [Source:MGI Symbol;Acc:MGI:88518]	11	77609441	77616109	-1	0.518687	0.494456	0.506571	0.0924703	0.032351	0.0624106
ENSMUSG00000000730.14	Dnmt3l	DNA (cytosine-5-)-methyltransferase 3-like [Source:MGI Symbol;Acc:MGI:1859287]	10	77877781	77899456	1	0.00709494	0	0.00354747	0.0269072	0.0709504	0.0489288
ENSMUSG00000000731.16	Aire	autoimmune regulator (autoimmune polyendocrinopathy candidiasis ectodermal dystrophy) [Source:MGI Symbol;Acc:MGI:1338803]	10	77865856	77879444	-1	0.083136	0.0332348	0.0581854	0.406373	0.242671	0.324522
ENSMUSG00000000732.10	Icosl	icos ligand [Source:MGI Symbol;Acc:MGI:1354701]	10	77905136	77919747	1	0.58735	0.517297	0.552323	5.04377	4.19064	4.61721
ENSMUSG00000000738.19	Spg7	SPG7, paraplegin matrix AAA peptidase subunit [Source:MGI Symbol;Acc:MGI:2385906]	8	123789681	123824499	1	42.7689	49.2103	45.9896	31.5552	25.5661	28.5606
ENSMUSG00000000739.15	Sult5a1	sulfotransferase family 5A, member 1 [Source:MGI Symbol;Acc:MGI:1931463]	8	123866931	123885054	-1	0.179902	0.230139	0.20502	3.53264	3.00036	3.2665
ENSMUSG00000000740.13	Rpl13	ribosomal protein L13 [Source:MGI Symbol;Acc:MGI:105922]	8	123829089	123831983	1	506.725	591.438	549.082	1016.65	1484.79	1250.72
ENSMUSG00000000743.10	Chmp1a	charged multivesicular body protein 1A [Source:MGI Symbol;Acc:MGI:1920159]	8	123931003	123939502	-1	42.3345	44.2289	43.2817	63.9684	61.8257	62.8971
ENSMUSG00000000751.14	Rpa1	replication protein A1 [Source:MGI Symbol;Acc:MGI:1915525]	11	75188992	75239150	-1	30.3287	30.7187	30.5237	34.6814	31.7662	33.2238
ENSMUSG00000000753.16	Serpinf1	serine (or cysteine) peptidase inhibitor, clade F, member 1 [Source:MGI Symbol;Acc:MGI:108080]	11	75300595	75313527	-1	18.0184	16.4737	17.2461	386.345	389.092	387.719
ENSMUSG00000000759.15	Tubgcp3	tubulin, gamma complex associated protein 3 [Source:MGI Symbol;Acc:MGI:2183752]	8	12664277	12722248	-1	13.9191	13.7375	13.8283	13.4827	9.29743	11.3901
ENSMUSG00000000766.19	Oprm1	opioid receptor, mu 1 [Source:MGI Symbol;Acc:MGI:97441]	10	6708506	6988198	1	0.0373421	0.0383864	0.0378643	0.0134875	0.0014418	0.00746465
ENSMUSG00000000776.14	Polr3d	polymerase (RNA) III (DNA directed) polypeptide D [Source:MGI Symbol;Acc:MGI:1914315]	14	70676197	70680887	-1	13.0882	11.7725	12.4304	19.1137	16.3319	17.7228
ENSMUSG00000000782.17	Tcf7	transcription factor 7, T cell specific [Source:MGI Symbol;Acc:MGI:98507]	11	52143198	52174158	-1	7.23275	6.40036	6.81656	50.186	38.6277	44.4068
ENSMUSG00000000787.13	Ddx3x	DEAD box helicase 3, X-linked [Source:MGI Symbol;Acc:MGI:103064]	X	13147209	13160291	1	146.604	128.831	137.718	186.33	119.394	152.862
ENSMUSG00000000791.10	Il12rb1	interleukin 12 receptor, beta 1 [Source:MGI Symbol;Acc:MGI:104579]	8	71261093	71274068	1	0.0154931	0.0340646	0.0247789	0.107721	0.0558317	0.0817763
ENSMUSG00000000792.3	Slc5a5	solute carrier family 5 (sodium iodide symporter), member 5 [Source:MGI Symbol;Acc:MGI:2149330]	8	71335533	71345401	-1	2.60652	2.40092	2.50372	2.20584	1.38938	1.79761
ENSMUSG00000000794.10	Kcnn3	potassium intermediate/small conductance calcium-activated channel, subfamily N, member 3 [Source:MGI Symbol;Acc:MGI:2153183]	3	89427471	89582439	1	0.11968	0.0766314	0.0981557	1.82451	1.08827	1.45639
ENSMUSG00000000804.15	Usp32	ubiquitin specific peptidase 32 [Source:MGI Symbol;Acc:MGI:2144475]	11	84875268	85030987	-1	12.2919	12.1065	12.1992	12.7682	6.95476	9.86148
ENSMUSG00000000805.19	Car4	carbonic anhydrase 4 [Source:MGI Symbol;Acc:MGI:1096574]	11	84848612	84856870	1	0	0	0	0.0149218	0.0574249	0.0361733
ENSMUSG00000000811.15	Txnrd3	thioredoxin reductase 3 [Source:MGI Symbol;Acc:MGI:2386711]	6	89620970	89652511	1	15.8885	17.0244	16.4565	17.6805	14.1263	15.9034
ENSMUSG00000000817.11	Fasl	Fas ligand (TNF superfamily, member 6) [Source:MGI Symbol;Acc:MGI:99255]	1	161608258	161616064	-1	0.0109446	0.0131258	0.0120352	0.0415068	0.00591608	0.0237114
ENSMUSG00000000823.17	Zfp512b	zinc finger protein 512B [Source:MGI Symbol;Acc:MGI:2685478]	2	181223896	181234596	-1	25.2155	21.8573	23.5364	72.9019	41.4038	57.1529
ENSMUSG00000000826.17	Dnajc5	DnaJ heat shock protein family (Hsp40) member C5 [Source:MGI Symbol;Acc:MGI:892995]	2	181162278	181196926	1	72.8458	78.4026	75.6242	67.8702	44.9612	56.4157
ENSMUSG00000000827.19	Tpd52l2	tumor protein D52-like 2 [Source:MGI Symbol;Acc:MGI:1913564]	2	181138935	181159759	1	28.7436	27.486	28.1148	42.2997	38.0352	40.1675
ENSMUSG00000000838.18	Fmr1	FMRP translational regulator 1 [Source:MGI Symbol;Acc:MGI:95564]	X	67722147	67761569	1	10.5194	8.50275	9.51107	21.4657	12.5452	17.0054
ENSMUSG00000000861.16	Bcl11a	B cell CLL/lymphoma 11A (zinc finger protein) [Source:MGI Symbol;Acc:MGI:106190]	11	24028056	24124123	1	12.9137	11.7272	12.3204	3.97163	2.72896	3.3503
ENSMUSG00000000869.13	Il4	interleukin 4 [Source:MGI Symbol;Acc:MGI:96556]	11	53493809	53509496	-1	9.59773	7.5735	8.58562	5.91906	5.23941	5.57923
ENSMUSG00000000876.12	Pxmp4	peroxisomal membrane protein 4 [Source:MGI Symbol;Acc:MGI:1891701]	2	154427678	154445628	-1	27.9735	28.4373	28.2054	24.9148	21.9069	23.4108
ENSMUSG00000000881.13	Dlg3	discs large MAGUK scaffold protein 3 [Source:MGI Symbol;Acc:MGI:1888986]	X	99811328	99862016	1	12.0345	10.8677	11.4511	14.6517	10.5633	12.6075
ENSMUSG00000000884.18	Gnb1l	guanine nucleotide binding protein (G protein), beta polypeptide 1-like [Source:MGI Symbol;Acc:MGI:1338057]	16	18317463	18385429	1	6.97297	8.06372	7.51835	8.80402	7.73204	8.26803
ENSMUSG00000000889.9	Dbh	dopamine beta hydroxylase [Source:MGI Symbol;Acc:MGI:94864]	2	27055245	27073212	1	0	0.0094445	0.00472225	0.0199105	0.0681097	0.0440101
ENSMUSG00000000901.18	Mmp11	matrix metallopeptidase 11 [Source:MGI Symbol;Acc:MGI:97008]	10	75759056	75772330	-1	20.7723	23.9694	22.3709	68.6872	62.8868	65.787
ENSMUSG00000000902.14	Smarcb1	SWI/SNF related, matrix associated, actin dependent regulator of chromatin, subfamily b, member 1 [Source:MGI Symbol;Acc:MGI:1328366]	10	75732603	75757451	-1	27.8724	29.5685	28.7204	34.4457	33.4485	33.9471
ENSMUSG00000000903.4	Vpreb3	pre-B lymphocyte gene 3 [Source:MGI Symbol;Acc:MGI:98938]	10	75778891	75785491	1	0.555288	0.488365	0.521826	1.54433	1.52748	1.53591
ENSMUSG00000000915.16	Hip1r	huntingtin interacting protein 1 related [Source:MGI Symbol;Acc:MGI:1352504]	5	124111691	124143621	1	56.5118	56.5696	56.5407	17.4548	14.5043	15.9795
ENSMUSG00000000916.16	Nsun5	NOL1/NOP2/Sun domain family, member 5 [Source:MGI Symbol;Acc:MGI:2140844]	5	135398807	135405659	1	19.6847	19.5352	19.61	21.4577	18.8748	20.1663
ENSMUSG00000000934.10	Top1mt	DNA topoisomerase 1, mitochondrial [Source:MGI Symbol;Acc:MGI:1920210]	15	75528884	75550649	-1	4.80443	4.24988	4.52715	9.41855	8.06874	8.74365
ENSMUSG00000000938.12	Hoxa10	homeobox A10 [Source:MGI Symbol;Acc:MGI:96171]	6	52208177	52217834	-1	0	0	0	0	0	0
ENSMUSG00000000942.11	Hoxa4	homeobox A4 [Source:MGI Symbol;Acc:MGI:96176]	6	52166651	52168733	-1	0	0	0	0	0	0
ENSMUSG00000000948.17	Gm38393	predicted gene, 38393 [Source:MGI Symbol;Acc:MGI:5613898]	7	59623897	59654812	-1	24.9328	26.2605	25.5967	5.88553	6.03181	5.95867
ENSMUSG00000000957.12	Mmp14	matrix metallopeptidase 14 (membrane-inserted) [Source:MGI Symbol;Acc:MGI:101900]	14	54669069	54682821	1	45.8016	39.7899	42.7957	181.091	165.235	173.163
ENSMUSG00000000958.11	Slc7a7	solute carrier family 7 (cationic amino acid transporter, y+ system), member 7 [Source:MGI Symbol;Acc:MGI:1337120]	14	54606899	54655237	-1	2.2462	1.84785	2.04703	9.56524	9.51476	9.54
ENSMUSG00000000959.8	Oxa1l	oxidase assembly 1-like [Source:MGI Symbol;Acc:MGI:1916339]	14	54598291	54607130	1	35.0387	37.8431	36.4409	52.3034	50.6985	51.501
ENSMUSG00000000976.14	Heatr6	HEAT repeat containing 6 [Source:MGI Symbol;Acc:MGI:1919790]	11	83644522	83674580	1	10.7666	11.1973	10.9819	14.1763	9.61887	11.8976
ENSMUSG00000000982.6	Ccl3	chemokine (C-C motif) ligand 3 [Source:MGI Symbol;Acc:MGI:98260]	11	83538670	83540181	-1	0.0415137	0.0331914	0.0373525	3.0963	1.19681	2.14656
ENSMUSG00000000983.14	Wfdc18	WAP four-disulfide core domain 18 [Source:MGI Symbol;Acc:MGI:107506]	11	83599841	83602174	1	0	0	0	0	0.009393	0.0046965
ENSMUSG00000001014.7	Icam4	intercellular adhesion molecule 4, Landsteiner-Wiener blood group [Source:MGI Symbol;Acc:MGI:1925619]	9	20940669	20941891	1	0.353328	0.355028	0.354178	0.289725	0.247772	0.268749
ENSMUSG00000001016.13	Ilf2	interleukin enhancer binding factor 2 [Source:MGI Symbol;Acc:MGI:1915031]	3	90383433	90395686	1	30.2169	28.7108	29.4639	29.3062	24.6205	26.9633
ENSMUSG00000001017.16	Chtop	chromatin target of PRMT1 [Source:MGI Symbol;Acc:MGI:1913761]	3	90406263	90416805	-1	232.584	223.187	227.886	119.703	108.403	114.053
ENSMUSG00000001018.16	Snapin	SNAP-associated protein [Source:MGI Symbol;Acc:MGI:1333745]	3	90395333	90398340	-1	50.6478	46.547	48.5974	42.5751	34.6086	38.5919
ENSMUSG00000001020.9	S100a4	S100 calcium binding protein A4 [Source:MGI Symbol;Acc:MGI:1330282]	3	90511078	90513352	1	0.290406	0.239444	0.264925	5.25437	8.24139	6.74788
ENSMUSG00000001021.14	S100a3	S100 calcium binding protein A3 [Source:MGI Symbol;Acc:MGI:1338849]	3	90491966	90510009	1	0.0158799	0.0476116	0.0317458	0.0301119	0.0300435	0.0300777
ENSMUSG00000001023.11	S100a5	S100 calcium binding protein A5 [Source:MGI Symbol;Acc:MGI:1338915]	3	90515830	90519087	1	0	0	0	0	0	0
ENSMUSG00000001025.9	S100a6	S100 calcium binding protein A6 (calcyclin) [Source:MGI Symbol;Acc:MGI:1339467]	3	90520189	90531488	1	11.4295	13.0192	12.2243	13.0371	16.2922	14.6646
ENSMUSG00000001027.8	Scn4a	sodium channel, voltage-gated, type IV, alpha [Source:MGI Symbol;Acc:MGI:98250]	11	106209418	106244114	-1	2.04671	2.92279	2.48475	0.223398	0.125919	0.174658
ENSMUSG00000001027.8	Scn4a	sodium channel, voltage-gated, type IV, alpha [Source:MGI Symbol;Acc:MGI:98250]	11	106209418	106244114	-1	0.789604	1.34871	1.06916	0.0604957	0.0258678	0.0431817
ENSMUSG00000001029.16	Icam2	intercellular adhesion molecule 2 [Source:MGI Symbol;Acc:MGI:96394]	11	106268482	106278901	-1	0.100209	0.053413	0.076811	1.88611	1.72434	1.80523
ENSMUSG00000001034.18	Mapk7	mitogen-activated protein kinase 7 [Source:MGI Symbol;Acc:MGI:1346347]	11	61379638	61385232	-1	19.7619	19.2305	19.4962	49.0065	46.0047	47.5056
ENSMUSG00000001036.18	Epn2	epsin 2 [Source:MGI Symbol;Acc:MGI:1333766]	11	61408075	61470513	-1	35.7479	37.2245	36.4862	33.9911	25.8653	29.9282
ENSMUSG00000001039.13	B9d1	B9 protein domain 1 [Source:MGI Symbol;Acc:MGI:1351471]	11	61395970	61403757	1	74.618	75.2683	74.9432	25.5378	31.9397	28.7387
ENSMUSG00000001052.16	Sec24b	Sec24 related gene family, member B (S. cerevisiae) [Source:MGI Symbol;Acc:MGI:2139764]	3	129776408	129855202	-1	29.6866	32.3678	31.0272	40.7469	27.8301	34.2885
ENSMUSG00000001053.16	N4bp3	NEDD4 binding protein 3 [Source:MGI Symbol;Acc:MGI:2442218]	11	51533890	51541669	-1	1.16586	1.35868	1.26227	5.33804	5.19528	5.26666
ENSMUSG00000001054.10	Rmnd5b	required for meiotic nuclear division 5 homolog B [Source:MGI Symbol;Acc:MGI:1913339]	11	51514498	51526723	-1	38.1025	39.4252	38.7638	39.7901	36.6347	38.2124
ENSMUSG00000001056.4	Nhp2	NHP2 ribonucleoprotein [Source:MGI Symbol;Acc:MGI:1098547]	11	51510562	51514541	1	72.6727	80.5334	76.603	51.2606	68.6117	59.9361
ENSMUSG00000001062.19	Vps9d1	VPS9 domain containing 1 [Source:MGI Symbol;Acc:MGI:1914143]	8	123969095	123981087	-1	20.671	19.9775	20.3242	25.0885	19.1651	22.1268
ENSMUSG00000001065.16	Zfp276	zinc finger protein (C2H2 type) 276 [Source:MGI Symbol;Acc:MGI:1888495]	8	123980934	123996484	1	65.0366	58.7846	61.9106	19.632	14.4321	17.0321
ENSMUSG00000001076.8	C1ql4	complement component 1, q subcomponent-like 4 [Source:MGI Symbol;Acc:MGI:3579909]	15	98981967	98985698	-1	0.0143824	0.0172487	0.0158156	0.309086	0.283765	0.296426
ENSMUSG00000001082.13	Mfsd10	major facilitator superfamily domain containing 10 [Source:MGI Symbol;Acc:MGI:1915544]	5	34790986	34794556	-1	50.3364	58.6066	54.4715	48.8023	47.5643	48.1833
ENSMUSG00000001089.15	Luzp1	leucine zipper protein 1 [Source:MGI Symbol;Acc:MGI:107629]	4	136197072	136282091	1	3.184	2.88937	3.03668	19.4399	10.518	14.9789
ENSMUSG00000001095.6	Slc13a2	solute carrier family 13 (sodium-dependent dicarboxylate transporter), member 2 [Source:MGI Symbol;Acc:MGI:1276558]	11	78287913	78313043	-1	0	0	0	0	0.00950204	0.00475102
ENSMUSG00000001098.16	Kctd10	potassium channel tetramerisation domain containing 10 [Source:MGI Symbol;Acc:MGI:2141207]	5	114501628	114518569	-1	79.7966	89.0994	84.448	53.3868	47.6451	50.5159
ENSMUSG00000001100.11	Poldip2	polymerase (DNA-directed), delta interacting protein 2 [Source:MGI Symbol;Acc:MGI:1915061]	11	78403019	78413562	1	55.4145	59.4988	57.4567	49.3203	46.4361	47.8782
ENSMUSG00000001103.8	Sebox	SEBOX homeobox [Source:MGI Symbol;Acc:MGI:108012]	11	78394273	78395907	1	0.0155995	0.0374166	0.026508	0	0.0590259	0.0295129
ENSMUSG00000001105.16	Ift20	intraflagellar transport 20 [Source:MGI Symbol;Acc:MGI:1915585]	11	78427187	78432563	1	90.7693	88.6777	89.7235	48.7225	46.5554	47.639
ENSMUSG00000001119.8	Col6a1	collagen, type VI, alpha 1 [Source:MGI Symbol;Acc:MGI:88459]	10	76544626	76562002	-1	2.94279	3.10261	3.0227	97.6288	78.4201	88.0245
ENSMUSG00000001120.16	Pcbp3	poly(rC) binding protein 3 [Source:MGI Symbol;Acc:MGI:1890470]	10	76597691	76797721	-1	129.971	137.439	133.705	17.9485	18.1307	18.0396
ENSMUSG00000001123.16	Lgals9	lectin, galactose binding, soluble 9 [Source:MGI Symbol;Acc:MGI:109496]	11	78853800	78875772	-1	23.6401	25.496	24.568	15.8013	13.5562	14.6788
ENSMUSG00000001127.13	Araf	Araf proto-oncogene, serine/threonine kinase [Source:MGI Symbol;Acc:MGI:88065]	X	20664053	20726758	1	29.487	29.1736	29.3303	42.7847	28.5164	35.6506
ENSMUSG00000001128.8	Cfp	complement factor properdin [Source:MGI Symbol;Acc:MGI:97545]	X	20791693	20797794	-1	2.25918	1.09109	1.67514	17.6374	12.6245	15.131
ENSMUSG00000001131.12	Timp1	tissue inhibitor of metalloproteinase 1 [Source:MGI Symbol;Acc:MGI:98752]	X	20736405	20740974	1	0.763952	0.830308	0.79713	24.1287	25.7515	24.9401
ENSMUSG00000001134.10	Uxt	ubiquitously expressed prefoldin like chaperone [Source:MGI Symbol;Acc:MGI:1277988]	X	20807961	20828256	-1	15.2239	17.2031	16.2135	12.9174	12.1866	12.552
ENSMUSG00000001138.14	Cnnm3	cyclin M3 [Source:MGI Symbol;Acc:MGI:2151055]	1	36550948	36567318	1	7.43309	7.38581	7.40945	22.9341	17.8336	20.3838
ENSMUSG00000001143.14	Lman2l	lectin, mannose-binding 2-like [Source:MGI Symbol;Acc:MGI:2443010]	1	36458952	36484352	-1	17.2048	18.6988	17.9518	26.0094	19.9461	22.9778
ENSMUSG00000001150.8	Mcm3ap	minichromosome maintenance complex component 3 associated protein [Source:MGI Symbol;Acc:MGI:1930089]	10	76304761	76351691	1	20.179	21.7771	20.978	24.0012	15.296	19.6486
ENSMUSG00000001151.11	Pcnt	pericentrin (kendrin) [Source:MGI Symbol;Acc:MGI:102722]	10	76187097	76278620	-1	4.15541	4.01813	4.08677	7.9886	4.2461	6.11735
ENSMUSG00000001155.14	Ftcd	formiminotransferase cyclodeaminase [Source:MGI Symbol;Acc:MGI:1339962]	10	76411482	76426172	1	0.013283	0.0238953	0.0185891	0.323241	0.222583	0.272912
ENSMUSG00000001156.10	Mxd1	MAX dimerization protein 1 [Source:MGI Symbol;Acc:MGI:96908]	6	86624024	86646143	-1	10.1352	9.92789	10.0315	11.8082	8.56299	10.1856
ENSMUSG00000001157.14	Gmcl1	germ cell-less, spermatogenesis associated 1 [Source:MGI Symbol;Acc:MGI:1345156]	6	86668750	86710365	-1	15.5071	14.9051	15.2061	13.2615	11.1532	12.2073
ENSMUSG00000001158.14	Snrnp27	small nuclear ribonucleoprotein 27 (U4/U6.U5) [Source:MGI Symbol;Acc:MGI:1913868]	6	86652133	86661504	-1	24.9503	21.0511	23.0007	16.1352	13.621	14.8781
ENSMUSG00000001166.18	Oas1c	2'-5' oligoadenylate synthetase 1C [Source:MGI Symbol;Acc:MGI:2149633]	5	120938259	120950579	-1	1.22967	1.41659	1.32313	1.29262	0.874349	1.08348
ENSMUSG00000001168.17	Oas1h	2'-5' oligoadenylate synthetase 1H [Source:MGI Symbol;Acc:MGI:2180853]	5	120999484	121011569	1	0.0124484	0.0149293	0.0136889	0.0157367	0.0336449	0.0246908
ENSMUSG00000001173.16	Ocrl	OCRL, inositol polyphosphate-5-phosphatase [Source:MGI Symbol;Acc:MGI:109589]	X	47001264	47054745	1	11.4949	11.5946	11.5448	20.0799	10.513	15.2965
ENSMUSG00000001175.17	Calm1	calmodulin 1 [Source:MGI Symbol;Acc:MGI:88251]	12	100165694	100176073	1	1550.65	1692.63	1621.64	112.839	112.247	112.543
ENSMUSG00000001211.16	Agpat3	1-acylglycerol-3-phosphate O-acyltransferase 3 [Source:MGI Symbol;Acc:MGI:1336186]	10	78105012	78188323	-1	37.1094	44.1964	40.6529	38.8982	29.308	34.1031
ENSMUSG00000001225.13	Slc26a3	solute carrier family 26, member 3 [Source:MGI Symbol;Acc:MGI:107181]	12	31440870	31523916	1	0	0	0	0.00210391	0.000899628	0.00150177
ENSMUSG00000001227.13	Sema6b	sema domain, transmembrane domain (TM), and cytoplasmic domain, (semaphorin) 6B [Source:MGI Symbol;Acc:MGI:1202889]	17	56430085	56447343	-1	72.2835	85.2442	78.7639	6.99369	6.00408	6.49888
ENSMUSG00000001228.15	Uhrf1	ubiquitin-like, containing PHD and RING finger domains, 1 [Source:MGI Symbol;Acc:MGI:1338889]	17	56610321	56630486	1	11.5008	11.5542	11.5275	30.1566	29.4222	29.7894
ENSMUSG00000001229.10	Dpp9	dipeptidylpeptidase 9 [Source:MGI Symbol;Acc:MGI:2443967]	17	56493807	56525905	-1	14.8449	15.7747	15.3098	21.4757	17.0634	19.2695
ENSMUSG00000001240.14	Ramp2	receptor (calcitonin) activity modifying protein 2 [Source:MGI Symbol;Acc:MGI:1859650]	11	101136854	101150372	1	31.1477	32.8109	31.9793	49.6576	48.4605	49.059
ENSMUSG00000001247.17	Lsr	lipolysis stimulated lipoprotein receptor [Source:MGI Symbol;Acc:MGI:1927471]	7	30657195	30672889	-1	101.453	118.672	110.062	16.7006	11.7493	14.2249
ENSMUSG00000001248.16	Gramd1a	GRAM domain containing 1A [Source:MGI Symbol;Acc:MGI:105490]	7	30829552	30855321	-1	29.1285	27.1744	28.1515	41.8773	31.8233	36.8503
ENSMUSG00000001249.15	Hpn	hepsin [Source:MGI Symbol;Acc:MGI:1196620]	7	30798150	30814715	-1	88.3811	91.3822	89.8816	5.38475	3.65915	4.52195
ENSMUSG00000001260.11	Gabrg1	gamma-aminobutyric acid (GABA) A receptor, subunit gamma 1 [Source:MGI Symbol;Acc:MGI:103156]	5	70908390	70999960	-1	0.00538815	0.00323098	0.00430956	0.258834	0.149997	0.204415
ENSMUSG00000001270.10	Ckb	creatine kinase, brain [Source:MGI Symbol;Acc:MGI:88407]	12	111635795	111638772	-1	1208.19	1426.1	1317.14	225.751	292.394	259.072
ENSMUSG00000001280.14	Sp1	trans-acting transcription factor 1 [Source:MGI Symbol;Acc:MGI:98372]	15	102314578	102344839	1	14.9144	13.9524	14.4334	36.9216	22.9349	29.9282
ENSMUSG00000001281.11	Itgb7	integrin beta 7 [Source:MGI Symbol;Acc:MGI:96616]	15	102124430	102140379	-1	0.520425	0.651677	0.586051	0.870745	0.612274	0.74151
ENSMUSG00000001285.13	Myg1	melanocyte proliferating gene 1 [Source:MGI Symbol;Acc:MGI:1929864]	15	102240144	102246574	1	26.7605	29.3198	28.0402	27.6872	31.2466	29.4669
ENSMUSG00000001288.16	Rarg	retinoic acid receptor, gamma [Source:MGI Symbol;Acc:MGI:97858]	15	102143373	102165952	-1	2.41612	1.85673	2.13643	48.3504	44.8155	46.5829
ENSMUSG00000001289.13	Pfdn5	prefoldin 5 [Source:MGI Symbol;Acc:MGI:1928753]	15	102234551	102240308	1	194.858	230.746	212.802	200.391	296.894	248.643
ENSMUSG00000001300.17	Efnb2	ephrin B2 [Source:MGI Symbol;Acc:MGI:105097]	8	8667434	8711242	-1	32.8989	32.0172	32.4581	47.8854	31.6828	39.7841
ENSMUSG00000001305.6	Rrp15	ribosomal RNA processing 15 homolog [Source:MGI Symbol;Acc:MGI:1914473]	1	186453175	186481555	-1	5.66481	4.19164	4.92823	13.0564	9.74708	11.4017
ENSMUSG00000001313.13	Rnd2	Rho family GTPase 2 [Source:MGI Symbol;Acc:MGI:1338755]	11	101355825	101362679	1	118.883	130.33	124.606	92.8289	95.1279	93.9784
ENSMUSG00000001323.18	Srr	serine racemase [Source:MGI Symbol;Acc:MGI:1351636]	11	74797185	74816774	-1	31.1835	31.2762	31.2298	27.8516	23.3838	25.6177
ENSMUSG00000001333.10	Sync	syncoilin [Source:MGI Symbol;Acc:MGI:1916078]	4	129181410	129202352	1	0.966652	0.706239	0.836445	3.89072	2.38639	3.13856
ENSMUSG00000001334.10	Fndc5	fibronectin type III domain containing 5 [Source:MGI Symbol;Acc:MGI:1917614]	4	129030792	129038386	1	1.73019	1.95078	1.84048	8.61796	7.49655	8.05725
ENSMUSG00000001348.16	Acp5	acid phosphatase 5, tartrate resistant [Source:MGI Symbol;Acc:MGI:87883]	9	22038023	22047007	-1	0.0355103	0.0283915	0.0319509	0.456386	0.492673	0.474529
ENSMUSG00000001349.6	Cnn1	calponin 1 [Source:MGI Symbol;Acc:MGI:104979]	9	22010512	22020926	1	0.0581131	0.0557557	0.0569344	0.0881565	0.052355	0.0702558
ENSMUSG00000001366.15	Fbxo9	f-box protein 9 [Source:MGI Symbol;Acc:MGI:1918788]	9	77988781	78016347	-1	59.0284	59.1288	59.0786	19.8859	16.4044	18.1452
ENSMUSG00000001376.18	Vps50	VPS50 EARP/GARPII complex subunit [Source:MGI Symbol;Acc:MGI:1920538]	6	3498382	3603531	1	5.05386	4.61957	4.83671	6.1173	4.14899	5.13314
ENSMUSG00000001380.8	Hars	histidyl-tRNA synthetase [Source:MGI Symbol;Acc:MGI:108087]	18	36899581	36916258	-1	53.4064	53.1298	53.2681	43.1893	38.6844	40.9368
ENSMUSG00000001383.10	Zmat2	zinc finger, matrin type 2 [Source:MGI Symbol;Acc:MGI:1913742]	18	36926929	36932719	1	64.6377	55.8272	60.2325	48.2072	43.4062	45.8067
ENSMUSG00000001403.14	Ube2c	ubiquitin-conjugating enzyme E2C [Source:MGI Symbol;Acc:MGI:1915862]	2	164611818	164620742	1	6.84097	6.91353	6.87725	17.5176	26.057	21.7873
ENSMUSG00000001415.11	Smg5	Smg-5 homolog, nonsense mediated mRNA decay factor (C. elegans) [Source:MGI Symbol;Acc:MGI:2447364]	3	88243567	88269645	1	28.5385	28.038	28.2883	30.4443	20.4865	25.4654
ENSMUSG00000001416.14	Cct3	chaperonin containing Tcp1, subunit 3 (gamma) [Source:MGI Symbol;Acc:MGI:104708]	3	88204423	88229074	1	119.054	130.675	124.865	63.242	73.1831	68.2125
ENSMUSG00000001418.14	Glmp	glycosylated lysosomal membrane protein [Source:MGI Symbol;Acc:MGI:1913318]	3	88232330	88238620	1	50.1635	54.2763	52.2199	29.871	29.4747	29.6729
ENSMUSG00000001419.18	Mef2d	myocyte enhancer factor 2D [Source:MGI Symbol;Acc:MGI:99533]	3	88049679	88079393	1	32.6461	35.2695	33.9578	45.0085	30.9721	37.9903
ENSMUSG00000001420.14	Tmem79	transmembrane protein 79 [Source:MGI Symbol;Acc:MGI:1919163]	3	88235962	88243455	-1	6.69281	7.62461	7.15871	3.94541	3.22414	3.58478
ENSMUSG00000001424.15	Snd1	staphylococcal nuclease and tudor domain containing 1 [Source:MGI Symbol;Acc:MGI:1929266]	6	28475138	28935161	1	29.5826	31.9539	30.7682	59.1695	54.2172	56.6934
ENSMUSG00000001435.16	Col18a1	collagen, type XVIII, alpha 1 [Source:MGI Symbol;Acc:MGI:88451]	10	76888012	77002382	-1	57.2264	55.6256	56.426	91.369	69.0309	80.2
ENSMUSG00000001436.16	Slc19a1	solute carrier family 19 (folate transporter), member 1 [Source:MGI Symbol;Acc:MGI:103182]	10	76868075	76896836	1	6.09194	7.17736	6.63465	24.4076	21.2113	22.8094
ENSMUSG00000001440.6	Kpnb1	karyopherin (importin) beta 1 [Source:MGI Symbol;Acc:MGI:107532]	11	97050540	97078707	-1	88.5995	98.1065	93.353	126.078	92.5625	109.32
ENSMUSG00000001441.14	Npepps	aminopeptidase puromycin sensitive [Source:MGI Symbol;Acc:MGI:1101358]	11	97096668	97171464	-1	41.8605	39.5596	40.7101	32.907	23.1522	28.0296
ENSMUSG00000001444.3	Tbx21	T-box 21 [Source:MGI Symbol;Acc:MGI:1888984]	11	96988897	97006157	-1	0.0213019	0.0102189	0.0157604	0.31776	0.428348	0.373054
ENSMUSG00000001445.11	Mrpl10	mitochondrial ribosomal protein L10 [Source:MGI Symbol;Acc:MGI:1333801]	11	96932386	96940039	1	37.7448	40.5558	39.1503	61.1464	59.4141	60.2803
ENSMUSG00000001467.6	Cyp51	cytochrome P450, family 51 [Source:MGI Symbol;Acc:MGI:106040]	5	4131145	4154746	-1	39.6936	43.5241	41.6088	25.5795	23.2992	24.4394
ENSMUSG00000001472.18	Tcf25	transcription factor 25 (basic helix-loop-helix) [Source:MGI Symbol;Acc:MGI:1914105]	8	124100492	124130574	1	123.513	125.305	124.409	138.833	114.704	126.769
ENSMUSG00000001473.8	Tubb6	tubulin, beta 6 class V [Source:MGI Symbol;Acc:MGI:1915201]	18	67523787	67535819	1	5.01937	4.73647	4.87792	27.3989	28.0585	27.7287
ENSMUSG00000001482.16	Def8	differentially expressed in FDCP 8 [Source:MGI Symbol;Acc:MGI:1346331]	8	124150266	124190009	1	37.1035	43.738	40.4207	38.7113	31.5069	35.1091
ENSMUSG00000001493.10	Meox1	mesenchyme homeobox 1 [Source:MGI Symbol;Acc:MGI:103220]	11	101768336	101785200	-1	0.266423	0.251051	0.258737	7.83058	6.76355	7.29706
ENSMUSG00000001494.7	Sost	sclerostin [Source:MGI Symbol;Acc:MGI:1921749]	11	101853284	101857841	-1	0.00513061	0	0.0025653	0.0389152	0.11648	0.0776976
ENSMUSG00000001496.16	Nkx2-1	NK2 homeobox 1 [Source:MGI Symbol;Acc:MGI:108067]	12	56578743	56583693	-1	0.00745942	0	0.00372971	0	0.00201609	0.00100804
ENSMUSG00000001497.19	Pax9	paired box 9 [Source:MGI Symbol;Acc:MGI:97493]	12	56738552	56759607	1	0.00628946	0.0050286	0.00565903	0.00530055	0.00226651	0.00378353
ENSMUSG00000001504.11	Irx2	Iroquois homeobox 2 [Source:MGI Symbol;Acc:MGI:1197526]	13	72776939	72782317	1	93.4298	85.2022	89.316	23.964	20.5561	22.26
ENSMUSG00000001506.11	Col1a1	collagen, type I, alpha 1 [Source:MGI Symbol;Acc:MGI:88467]	11	94827050	94843868	1	5.87247	4.95669	5.41458	122.836	91.0514	106.944
ENSMUSG00000001507.17	Itga3	integrin alpha 3 [Source:MGI Symbol;Acc:MGI:96602]	11	94935300	94967627	-1	10.1116	10.7687	10.4401	7.34994	4.91793	6.13394
ENSMUSG00000001508.16	Sgca	sarcoglycan, alpha (dystrophin-associated glycoprotein) [Source:MGI Symbol;Acc:MGI:894698]	11	94853617	94867153	-1	0.140517	0.131886	0.136202	0.131295	0.336849	0.234072
ENSMUSG00000001510.9	Dlx3	distal-less homeobox 3 [Source:MGI Symbol;Acc:MGI:94903]	11	95010945	95016122	1	0.642414	0.594899	0.618657	1.13078	1.07913	1.10495
ENSMUSG00000001517.15	Foxm1	forkhead box M1 [Source:MGI Symbol;Acc:MGI:1347487]	6	128339930	128353109	1	2.53114	2.43686	2.484	15.7379	13.9539	14.8459
ENSMUSG00000001518.13	Itfg2	integrin alpha FG-GAP repeat containing 2 [Source:MGI Symbol;Acc:MGI:1915450]	6	128386407	128401894	-1	5.00714	4.77249	4.88981	11.1262	8.7682	9.9472
ENSMUSG00000001520.13	Nrip2	nuclear receptor interacting protein 2 [Source:MGI Symbol;Acc:MGI:1891884]	6	128376259	128393390	1	1.60535	1.71212	1.65874	2.8747	2.19002	2.53236
ENSMUSG00000001521.13	Tulp3	tubby-like protein 3 [Source:MGI Symbol;Acc:MGI:1329045]	6	128298124	128332814	-1	35.9067	37.3322	36.6195	43.1328	36.9792	40.056
ENSMUSG00000001524.15	Gtf2h4	general transcription factor II H, polypeptide 4 [Source:MGI Symbol;Acc:MGI:1338799]	17	35978622	35984631	-1	8.03386	9.22822	8.63104	10.8679	11.8261	11.347
ENSMUSG00000001525.11	Tubb5	tubulin, beta 5 class I [Source:MGI Symbol;Acc:MGI:107812]	17	36144813	36149198	-1	221.628	242.886	232.257	871.373	1042.23	956.802
ENSMUSG00000001542.8	Ell2	elongation factor for RNA polymerase II 2 [Source:MGI Symbol;Acc:MGI:2183438]	13	75854876	75920483	1	4.37669	3.69288	4.03479	1.42751	0.773641	1.10058
ENSMUSG00000001552.15	Jup	junction plakoglobin [Source:MGI Symbol;Acc:MGI:96650]	11	100259784	100288589	-1	133.61	162.763	148.186	45.9741	40.8037	43.3889
ENSMUSG00000001555.11	Fkbp10	FK506 binding protein 10 [Source:MGI Symbol;Acc:MGI:104769]	11	100306523	100315650	1	56.7949	63.8647	60.3298	263.211	224.326	243.768
ENSMUSG00000001558.6	Klhl10	kelch-like 10 [Source:MGI Symbol;Acc:MGI:2181067]	11	100332743	100347848	1	0.828955	0.664734	0.746845	1.10993	0.93065	1.02029
ENSMUSG00000001566.10	Mnx1	motor neuron and pancreas homeobox 1 [Source:MGI Symbol;Acc:MGI:109160]	5	29678032	29683468	-1	0.00471104	0	0.00235552	0	0	0
ENSMUSG00000001569.11	Nom1	nucleolar protein with MIF4G domain 1 [Source:MGI Symbol;Acc:MGI:1861749]	5	29639662	29662841	1	4.4985	4.39808	4.44829	7.25725	5.01661	6.13693
ENSMUSG00000001576.16	Ergic1	endoplasmic reticulum-golgi intermediate compartment (ERGIC) 1 [Source:MGI Symbol;Acc:MGI:1914708]	17	26780463	26875908	1	38.9556	42.5679	40.7617	51.9907	45.0192	48.505
ENSMUSG00000001583.14	Tnk1	tyrosine kinase, non-receptor, 1 [Source:MGI Symbol;Acc:MGI:1930958]	11	69741831	69749556	-1	7.80739	7.96953	7.88846	3.17988	2.148	2.66394
ENSMUSG00000001588.13	Acap1	ArfGAP with coiled-coil, ankyrin repeat and PH domains 1 [Source:MGI Symbol;Acc:MGI:2388270]	11	69772393	69786365	-1	0.0195569	0.0312726	0.0254147	0.384578	0.234921	0.30975
ENSMUSG00000001604.15	Tcea3	transcription elongation factor A (SII), 3 [Source:MGI Symbol;Acc:MGI:1196908]	4	135975040	136002209	1	5.10306	3.88633	4.4947	40.6779	28.7469	34.7124
ENSMUSG00000001622.16	Csn3	casein kappa [Source:MGI Symbol;Acc:MGI:107461]	5	88073438	88080524	1	0	0	0	0.00645462	0	0.00322731
ENSMUSG00000001627.13	Ifrd1	interferon-related developmental regulator 1 [Source:MGI Symbol;Acc:MGI:1316717]	12	40251566	40298503	-1	5.67086	4.6917	5.18128	10.8676	7.75538	9.31149
ENSMUSG00000001630.14	Stk38l	serine/threonine kinase 38 like [Source:MGI Symbol;Acc:MGI:1922250]	6	146626493	146680310	1	9.95689	9.37793	9.66741	12.3262	9.00906	10.6676
ENSMUSG00000001632.17	Brpf1	bromodomain and PHD finger containing, 1 [Source:MGI Symbol;Acc:MGI:1926033]	6	113284098	113301821	1	15.1875	13.1942	14.1908	16.4359	10.8847	13.6603
ENSMUSG00000001642.19	Akr1b3	aldo-keto reductase family 1, member B3 (aldose reductase) [Source:MGI Symbol;Acc:MGI:1353494]	6	34279369	34294413	-1	8.01309	8.59414	8.30362	15.9186	17.9751	16.9469
ENSMUSG00000001655.7	Hoxc13	homeobox C13 [Source:MGI Symbol;Acc:MGI:99560]	15	102829538	102837249	1	0	0	0	0	0	0
ENSMUSG00000001656.4	Hoxc11	homeobox C11 [Source:MGI Symbol;Acc:MGI:96193]	15	102862862	102866143	1	0.00524485	0.0062901	0.00576748	0	0.00567019	0.0028351
ENSMUSG00000001657.8	Hoxc8	homeobox C8 [Source:MGI Symbol;Acc:MGI:96198]	15	102899039	102902543	1	0.00374288	0	0.00187144	0	0	0
ENSMUSG00000001661.6	Hoxc6	homeobox C6 [Source:MGI Symbol;Acc:MGI:96197]	15	102906689	102920313	1	0	0	0	0	0.00951782	0.00475891
ENSMUSG00000001663.11	Gstt1	glutathione S-transferase, theta 1 [Source:MGI Symbol;Acc:MGI:107379]	10	75619647	75634418	-1	0.679832	0.515813	0.597823	20.8626	23.3164	22.0895
ENSMUSG00000001665.12	Gstt3	glutathione S-transferase, theta 3 [Source:MGI Symbol;Acc:MGI:2143526]	10	75609949	75617248	-1	0.921485	1.0952	1.00834	11.4188	9.7817	10.6003
ENSMUSG00000001666.9	Ddt	D-dopachrome tautomerase [Source:MGI Symbol;Acc:MGI:1298381]	10	75607064	75609248	-1	51.3262	55.3223	53.3242	57.5862	71.8921	64.7391
ENSMUSG00000001670.14	Tat	tyrosine aminotransferase [Source:MGI Symbol;Acc:MGI:98487]	8	110717069	110726435	1	0	0	0	0	0.00476485	0.00238243
ENSMUSG00000001672.15	Marveld3	MARVEL (membrane-associating) domain containing 3 [Source:MGI Symbol;Acc:MGI:1920858]	8	110674546	110688835	-1	19.815	21.0349	20.4249	1.60357	0.755473	1.17952
ENSMUSG00000001674.12	Ddx18	DEAD box helicase 18 [Source:MGI Symbol;Acc:MGI:1914192]	1	121481564	121495718	-1	33.0802	31.2918	32.186	32.466	28.3025	30.3843
ENSMUSG00000001687.16	Ubl3	ubiquitin-like 3 [Source:MGI Symbol;Acc:MGI:1344373]	5	148441445	148489599	-1	36.0523	38.5199	37.2861	19.1151	18.0177	18.5664
ENSMUSG00000001700.11	Gramd3	GRAM domain containing 3 [Source:MGI Symbol;Acc:MGI:1914815]	18	56533409	56636864	1	7.35252	6.69105	7.02179	8.43097	6.74018	7.58558
ENSMUSG00000001707.9	Eef1e1	eukaryotic translation elongation factor 1 epsilon 1 [Source:MGI Symbol;Acc:MGI:1913393]	13	38828183	38843034	-1	12.7771	12.7006	12.7388	5.06452	6.07453	5.56952
ENSMUSG00000001729.15	Akt1	thymoma viral proto-oncogene 1 [Source:MGI Symbol;Acc:MGI:87986]	12	112620255	112641318	-1	143.692	155.954	149.823	173.812	156.563	165.188
ENSMUSG00000001739.15	Cldn15	claudin 15 [Source:MGI Symbol;Acc:MGI:1913103]	5	136995470	137004712	1	0.519013	0.323194	0.421104	0.870608	0.682496	0.776552
ENSMUSG00000001741.13	Il16	interleukin 16 [Source:MGI Symbol;Acc:MGI:1270855]	7	83292033	83394934	-1	0.145165	0.091273	0.118219	4.41137	2.8721	3.64174
ENSMUSG00000001750.17	Tcirg1	T cell, immune regulator 1, ATPase, H+ transporting, lysosomal V0 protein A3 [Source:MGI Symbol;Acc:MGI:1350931]	19	3946050	3957133	-1	5.51571	4.90291	5.20931	44.0754	33.2209	38.6482
ENSMUSG00000001751.10	Naglu	alpha-N-acetylglucosaminidase (Sanfilippo disease IIIB) [Source:MGI Symbol;Acc:MGI:1351641]	11	100960838	100968498	1	19.0622	22.6028	20.8325	29.6378	28.7823	29.21
ENSMUSG00000001755.13	Coasy	Coenzyme A synthase [Source:MGI Symbol;Acc:MGI:1918993]	11	100973391	100977445	1	28.228	29.5748	28.9014	27.711	25.437	26.574
ENSMUSG00000001761.8	Smo	smoothened, frizzled class receptor [Source:MGI Symbol;Acc:MGI:108075]	6	29735502	29761364	1	37.0306	41.536	39.2833	115.187	102.233	108.71
ENSMUSG00000001763.15	Tspan33	tetraspanin 33 [Source:MGI Symbol;Acc:MGI:1919012]	6	29694221	29718558	1	19.8591	21.1815	20.5203	1.60952	1.21212	1.41082
ENSMUSG00000001767.6	Crnkl1	crooked neck pre-mRNA splicing factor 1 [Source:MGI Symbol;Acc:MGI:1914127]	2	145759399	145776934	-1	22.0324	22.7393	22.3859	14.8987	11.5101	13.2044
ENSMUSG00000001768.17	Rin2	Ras and Rab interactor 2 [Source:MGI Symbol;Acc:MGI:1921280]	2	145517135	145729536	1	4.77562	4.31074	4.54318	13.3748	10.0869	11.7309
ENSMUSG00000001773.15	Folh1	folate hydrolase 1 [Source:MGI Symbol;Acc:MGI:1858193]	7	86368185	86425151	-1	0.0198128	0.0237613	0.021787	0.116883	0.0713985	0.0941407
ENSMUSG00000001774.9	Chordc1	cysteine and histidine-rich domain (CHORD)-containing, zinc-binding protein 1 [Source:MGI Symbol;Acc:MGI:1914167]	9	18203421	18228738	1	11.5569	9.79956	10.6782	11.9004	8.29198	10.0962
ENSMUSG00000001783.4	Rtcb	RNA 2',3'-cyclic phosphate and 5'-OH ligase [Source:MGI Symbol;Acc:MGI:106379]	10	85774501	85793687	-1	122.245	133.472	127.859	124.088	126.963	125.525
ENSMUSG00000001785.14	Pwp1	PWP1 homolog, endonuclein [Source:MGI Symbol;Acc:MGI:1914735]	10	85665358	85724960	1	23.9199	25.9993	24.9596	27.6285	24.7944	26.2114
ENSMUSG00000001786.15	Fbxo7	F-box protein 7 [Source:MGI Symbol;Acc:MGI:1917004]	10	85857836	85887737	1	22.8639	17.5905	20.2272	18.7681	16.2364	17.5023
ENSMUSG00000001794.14	Capns1	calpain, small subunit 1 [Source:MGI Symbol;Acc:MGI:88266]	7	29886361	29898236	-1	88.5431	89.2684	88.9057	230.701	249.501	240.101
ENSMUSG00000001802.17	Lrp3	low density lipoprotein receptor-related protein 3 [Source:MGI Symbol;Acc:MGI:3584516]	7	34899452	34914923	-1	13.8723	14.1864	14.0294	39.9171	34.4722	37.1947
ENSMUSG00000001804.10	Dsg4	desmoglein 4 [Source:MGI Symbol;Acc:MGI:2661061]	18	20569232	20604878	1	0	0	0	0.00770546	0	0.00385273
ENSMUSG00000001815.16	Evx2	even-skipped homeobox 2 [Source:MGI Symbol;Acc:MGI:95462]	2	74483335	74489901	-1	0	0	0	0	0	0
ENSMUSG00000001819.5	Hoxd13	homeobox D13 [Source:MGI Symbol;Acc:MGI:96205]	2	74498654	74501943	1	0	0	0	0	0	0
ENSMUSG00000001823.6	Hoxd12	homeobox D12 [Source:MGI Symbol;Acc:MGI:96204]	2	74505357	74508049	1	0	0	0	0	0	0
ENSMUSG00000001827.13	Folr1	folate receptor 1 (adult) [Source:MGI Symbol;Acc:MGI:95568]	7	101507538	101519995	-1	0	0	0	0.168022	0.148824	0.158423
ENSMUSG00000001829.18	Clpb	ClpB caseinolytic peptidase B [Source:MGI Symbol;Acc:MGI:1100517]	7	101312840	101444713	1	8.26508	9.41895	8.84201	9.2821	7.62222	8.45216
ENSMUSG00000001833.18	Septin7	septin 7 [Source:MGI Symbol;Acc:MGI:1335094]	9	25163735	25219867	1	13.8524	12.1396	12.996	24.3215	19.1355	21.7285
ENSMUSG00000001844.11	Zdhhc4	zinc finger, DHHC domain containing 4 [Source:MGI Symbol;Acc:MGI:1920131]	5	143302244	143315011	-1	26.9622	28.98	27.9711	36.4705	31.9676	34.2191
ENSMUSG00000001847.15	Rac1	Rac family small GTPase 1 [Source:MGI Symbol;Acc:MGI:97845]	5	143489389	143513791	-1	72.7903	71.4079	72.0991	161.409	150.377	155.893
ENSMUSG00000001855.16	Nup214	nucleoporin 214 [Source:MGI Symbol;Acc:MGI:1095411]	2	31864448	31943987	1	24.1934	28.2806	26.237	18.8712	11.342	15.1066
ENSMUSG00000001864.14	Aif1l	allograft inflammatory factor 1-like [Source:MGI Symbol;Acc:MGI:1919598]	2	31840151	31863454	1	65.5377	73.2308	69.3842	59.5369	51.3725	55.4547
ENSMUSG00000001865.3	Cpa3	carboxypeptidase A3, mast cell [Source:MGI Symbol;Acc:MGI:88479]	3	20269784	20296345	-1	0.0139747	0.0251397	0.0195572	4.70803	5.13674	4.92239
ENSMUSG00000001870.17	Ltbp1	latent transforming growth factor beta binding protein 1 [Source:MGI Symbol;Acc:MGI:109151]	17	75312563	75699507	1	26.7705	29.1824	27.9764	13.6337	8.54263	11.0882
ENSMUSG00000001891.17	Ugp2	UDP-glucose pyrophosphorylase 2 [Source:MGI Symbol;Acc:MGI:2183447]	11	21271138	21321201	-1	153.064	140.452	146.758	35.8245	32.5375	34.181
ENSMUSG00000001901.16	Kcnh6	potassium voltage-gated channel, subfamily H (eag-related), member 6 [Source:MGI Symbol;Acc:MGI:2684139]	11	105898950	105925375	1	159.469	175.067	167.268	1.41209	0.684532	1.04831
ENSMUSG00000001909.17	Trmt1	tRNA methyltransferase 1 [Source:MGI Symbol;Acc:MGI:1289155]	8	85412936	85426437	1	12	11.9684	11.9842	27.1544	22.0048	24.5796
ENSMUSG00000001910.6	Nacc1	nucleus accumbens associated 1, BEN and BTB (POZ) domain containing [Source:MGI Symbol;Acc:MGI:1914080]	8	85397108	85414531	-1	88.2102	100.779	94.4946	77.9901	58.3088	68.1495
ENSMUSG00000001911.17	Nfix	nuclear factor I/X [Source:MGI Symbol;Acc:MGI:97311]	8	85426505	85526973	-1	17.8471	19.2371	18.5421	172.136	111.545	141.84
ENSMUSG00000001918.18	Slc1a5	solute carrier family 1 (neutral amino acid transporter), member 5 [Source:MGI Symbol;Acc:MGI:105305]	7	16515265	16532199	1	18.7078	18.1622	18.435	9.73596	9.45069	9.59333
ENSMUSG00000001924.16	Uba1	ubiquitin-like modifier activating enzyme 1 [Source:MGI Symbol;Acc:MGI:98890]	X	20524565	20549418	1	430.733	499.715	465.224	209.086	202.977	206.031
ENSMUSG00000001930.18	Vwf	Von Willebrand factor [Source:MGI Symbol;Acc:MGI:98941]	6	125523737	125663642	1	0.0956783	0.112372	0.104025	0.794945	0.278925	0.536935
ENSMUSG00000001942.9	Siae	sialic acid acetylesterase [Source:MGI Symbol;Acc:MGI:104803]	9	37466994	37560951	1	6.92418	6.73581	6.83	11.5616	10.7204	11.141
ENSMUSG00000001943.9	Vsig2	V-set and immunoglobulin domain containing 2 [Source:MGI Symbol;Acc:MGI:1928009]	9	37450551	37455501	1	0.0428493	0.0385416	0.0406955	0.561992	0.153449	0.35772
ENSMUSG00000001946.15	Esam	endothelial cell-specific adhesion molecule [Source:MGI Symbol;Acc:MGI:1916774]	9	37439374	37449615	1	0.377113	0.381325	0.379219	6.74897	3.91708	5.33303
ENSMUSG00000001948.11	Spa17	sperm autoantigenic protein 17 [Source:MGI Symbol;Acc:MGI:1333778]	9	37514586	37525018	-1	28.103	25.4965	26.7997	2.8795	2.87296	2.87623
ENSMUSG00000001962.9	Fam50a	family with sequence similarity 50, member A [Source:MGI Symbol;Acc:MGI:1351626]	X	73356639	73363755	1	31.6559	28.8471	30.2515	30.3896	29.7831	30.0863
ENSMUSG00000001964.15	Emd	emerin [Source:MGI Symbol;Acc:MGI:108117]	X	73298293	73305154	1	52.1485	48.4199	50.2842	59.386	63.7122	61.5491
ENSMUSG00000001983.8	Taco1	translational activator of mitochondrially encoded cytochrome c oxidase I [Source:MGI Symbol;Acc:MGI:1917457]	11	105956887	105964438	1	15.3058	18.6135	16.9596	13.7098	12.6899	13.1998
ENSMUSG00000001985.10	Grik3	glutamate receptor, ionotropic, kainate 3 [Source:MGI Symbol;Acc:MGI:95816]	4	125384493	125607966	1	0.297688	0.30318	0.300434	6.40197	5.79294	6.09746
ENSMUSG00000001986.17	Gria3	glutamate receptor, ionotropic, AMPA3 (alpha 3) [Source:MGI Symbol;Acc:MGI:95810]	X	40489731	40767478	1	0.537572	0.484818	0.511195	15.7484	9.48988	12.6191
ENSMUSG00000001988.10	Npas1	neuronal PAS domain protein 1 [Source:MGI Symbol;Acc:MGI:109205]	7	16189646	16211653	-1	0.672838	0.984369	0.828604	0.516576	0.333234	0.424905
ENSMUSG00000001995.10	Sipa1l2	signal-induced proliferation-associated 1 like 2 [Source:MGI Symbol;Acc:MGI:2676970]	8	126144802	126296547	-1	6.10397	6.44405	6.27401	17.8515	11.9659	14.9087
ENSMUSG00000001998.16	Ap4e1	adaptor-related protein complex AP-4, epsilon 1 [Source:MGI Symbol;Acc:MGI:1336993]	2	126850637	126909829	1	2.17723	2.17314	2.17518	5.67271	2.21187	3.94229
ENSMUSG00000001999.16	Blvra	biliverdin reductase A [Source:MGI Symbol;Acc:MGI:88170]	2	126912585	126939004	1	4.8449	5.06205	4.95348	10.0855	9.98134	10.0334
ENSMUSG00000002006.13	Pdzd4	PDZ domain containing 4 [Source:MGI Symbol;Acc:MGI:2443483]	X	72836965	72868575	-1	23.309	21.486	22.3975	16.9843	13.353	15.1686
ENSMUSG00000002007.6	Srpk3	serine/arginine-rich protein specific kinase 3 [Source:MGI Symbol;Acc:MGI:1891338]	X	72818011	72822531	1	0.369319	0.219178	0.294249	2.33437	1.77613	2.05525
ENSMUSG00000002010.18	Idh3g	isocitrate dehydrogenase 3 (NAD+), gamma [Source:MGI Symbol;Acc:MGI:1099463]	X	72822569	72830503	-1	105.567	118.825	112.196	76.1322	82.4096	79.2709
ENSMUSG00000002012.14	Pnck	pregnancy upregulated non-ubiquitously expressed CaM kinase [Source:MGI Symbol;Acc:MGI:1347357]	X	72699600	72703723	-1	16.6822	15.4728	16.0775	28.6352	24.8317	26.7335
ENSMUSG00000002014.13	Ssr4	signal sequence receptor, delta [Source:MGI Symbol;Acc:MGI:1099464]	X	72830634	72834436	1	35.6443	39.8163	37.7303	40.2383	43.8132	42.0258
ENSMUSG00000002015.6	Bcap31	B cell receptor associated protein 31 [Source:MGI Symbol;Acc:MGI:1350933]	X	72729784	72759781	-1	145.076	144.872	144.974	103.868	119.676	111.772
ENSMUSG00000002017.11	Fam98a	family with sequence similarity 98, member A [Source:MGI Symbol;Acc:MGI:1919972]	17	75844081	75858941	-1	39.0029	36.6709	37.8369	22.9045	16.4207	19.6626
ENSMUSG00000002020.16	Ltbp2	latent transforming growth factor beta binding protein 2 [Source:MGI Symbol;Acc:MGI:99502]	12	84829986	84923306	-1	0.717535	0.643071	0.680303	24.134	14.8725	19.5033
ENSMUSG00000002028.14	Kmt2a	lysine (K)-specific methyltransferase 2A [Source:MGI Symbol;Acc:MGI:96995]	9	44714652	44792594	-1	7.35185	7.38716	7.36951	25.5046	9.89796	17.7013
ENSMUSG00000002031.14	Ift46	intraflagellar transport 46 [Source:MGI Symbol;Acc:MGI:1923818]	9	44679205	44704744	1	17.4501	18.579	18.0145	27.1986	25.3398	26.2692
ENSMUSG00000002032.18	Tmem25	transmembrane protein 25 [Source:MGI Symbol;Acc:MGI:1918937]	9	44705066	44710604	-1	20.0017	23.5922	21.7969	9.14039	6.0865	7.61344
ENSMUSG00000002033.15	Cd3g	CD3 antigen, gamma polypeptide [Source:MGI Symbol;Acc:MGI:88333]	9	44880870	44891729	-1	0.0583656	0.0699974	0.0641815	0.0081981	0.00350549	0.00585179
ENSMUSG00000002043.18	Trappc6a	trafficking protein particle complex 6A [Source:MGI Symbol;Acc:MGI:1914341]	7	19242320	19250070	1	33.9008	37.7769	35.8389	21.6134	30.5093	26.0614
ENSMUSG00000002052.7	Supt6	SPT6, histone chaperone and transcription elongation factor [Source:MGI Symbol;Acc:MGI:107726]	11	78097572	78136813	-1	45.577	45.4023	45.4896	50.8569	34.0901	42.4735
ENSMUSG00000002055.10	Spag5	sperm associated antigen 5 [Source:MGI Symbol;Acc:MGI:1927470]	11	78192355	78213283	1	1.52099	1.32457	1.42278	5.99703	5.2244	5.61071
ENSMUSG00000002057.5	Foxn1	forkhead box N1 [Source:MGI Symbol;Acc:MGI:102949]	11	78248403	78277384	-1	0.0527683	0.0355976	0.0441829	0.0416919	0.0499167	0.0458043
ENSMUSG00000002058.14	Unc119	unc-119 lipid binding chaperone [Source:MGI Symbol;Acc:MGI:1328357]	11	78234308	78239990	1	44.5384	45.4278	44.9831	45.3502	48.2463	46.7983
ENSMUSG00000002059.19	Rab34	RAB34, member RAS oncogene family [Source:MGI Symbol;Acc:MGI:104606]	11	78079256	78083019	1	6.83545	6.41212	6.62378	65.0494	62.806	63.9277
ENSMUSG00000002064.11	Sdf2	stromal cell derived factor 2 [Source:MGI Symbol;Acc:MGI:108019]	11	78136572	78146322	1	115.968	132.946	124.457	98.8754	121.72	110.298
ENSMUSG00000002068.17	Ccne1	cyclin E1 [Source:MGI Symbol;Acc:MGI:88316]	7	37797409	37806959	-1	8.28237	7.86997	8.07617	8.08417	7.88645	7.98531
ENSMUSG00000002076.13	Hsf2bp	heat shock transcription factor 2 binding protein [Source:MGI Symbol;Acc:MGI:1921627]	17	32163743	32255323	-1	0.432149	0.419729	0.425939	0.223137	0.13654	0.179839
ENSMUSG00000002083.14	Bbc3	BCL2 binding component 3 [Source:MGI Symbol;Acc:MGI:2181667]	7	16042318	16052130	1	4.93062	4.20152	4.56607	6.91439	8.29246	7.60342
ENSMUSG00000002100.16	Mybpc3	myosin binding protein C, cardiac [Source:MGI Symbol;Acc:MGI:102844]	2	90948489	90966861	1	0.0050924	0	0.0025462	0.0386254	0.00412904	0.0213772
ENSMUSG00000002102.16	Psmc3	proteasome (prosome, macropain) 26S subunit, ATPase 3 [Source:MGI Symbol;Acc:MGI:1098754]	2	90884354	90896714	1	134.2	146.33	140.265	105.682	115.245	110.463
ENSMUSG00000002103.17	Acp2	acid phosphatase 2, lysosomal [Source:MGI Symbol;Acc:MGI:87882]	2	91033230	91044443	1	42.614	43.7405	43.1773	42.8762	29.4651	36.1707
ENSMUSG00000002104.12	Rapsn	receptor-associated protein of the synapse [Source:MGI Symbol;Acc:MGI:99422]	2	90865965	90876074	1	0.44117	0.296291	0.368731	0.936944	1.08426	1.0106
ENSMUSG00000002105.16	Slc39a13	solute carrier family 39 (metal ion transporter), member 13 [Source:MGI Symbol;Acc:MGI:1915677]	2	90892136	90900762	-1	11.4183	11.4616	11.4399	25.0808	22.065	23.5729
ENSMUSG00000002107.19	Celf2	CUGBP, Elav-like family member 2 [Source:MGI Symbol;Acc:MGI:1338822]	2	6544505	7514374	-1	14.6762	13.0271	13.8516	7.89884	4.31758	6.10821
ENSMUSG00000002108.11	Nr1h3	nuclear receptor subfamily 1, group H, member 3 [Source:MGI Symbol;Acc:MGI:1352462]	2	91014406	91033179	-1	0.341386	0.197129	0.269257	3.90539	4.67491	4.29015
ENSMUSG00000002109.15	Ddb2	damage specific DNA binding protein 2 [Source:MGI Symbol;Acc:MGI:1355314]	2	91041917	91067327	-1	16.4538	15.1051	15.7795	23.8855	16.919	20.4022
ENSMUSG00000002111.9	Spi1	spleen focus forming virus (SFFV) proviral integration oncogene [Source:MGI Symbol;Acc:MGI:98282]	2	90912735	90946101	1	0.0943956	0.103774	0.0990848	3.57991	2.01338	2.79664
ENSMUSG00000002129.12	Sf3a1	splicing factor 3a, subunit 1 [Source:MGI Symbol;Acc:MGI:1914715]	11	4110350	4132541	1	51.5748	54.9688	53.2718	61.037	50.5236	55.7803
ENSMUSG00000002147.19	Stat6	signal transducer and activator of transcription 6 [Source:MGI Symbol;Acc:MGI:103034]	10	127478855	127496826	1	2.57411	2.13123	2.35267	19.4209	14.3464	16.8836
ENSMUSG00000002190.14	Clgn	calmegin [Source:MGI Symbol;Acc:MGI:107472]	8	84116496	84155181	1	0.126408	0.1137	0.120054	0.173115	0.244848	0.208981
ENSMUSG00000002204.10	Napsa	napsin A aspartic peptidase [Source:MGI Symbol;Acc:MGI:109365]	7	44221804	44236286	1	0.111577	0.114697	0.113137	0.468489	0.383418	0.425953
ENSMUSG00000002205.17	Vrk3	vaccinia related kinase 3 [Source:MGI Symbol;Acc:MGI:2182465]	7	44397837	44426939	1	14.3297	14.2	14.2648	11.8039	11.0139	11.4089
ENSMUSG00000002210.12	Smg9	smg-9 homolog, nonsense mediated mRNA decay factor (C. elegans) [Source:MGI Symbol;Acc:MGI:1919247]	7	24099044	24122203	1	12.1288	11.8504	11.9896	20.277	18.2819	19.2795
ENSMUSG00000002221.12	Paxip1	PAX interacting (with transcription-activation domain) protein 1 [Source:MGI Symbol;Acc:MGI:1890430]	5	27945078	27996689	-1	8.81858	7.76278	8.29068	9.19238	6.37851	7.78545
ENSMUSG00000002222.15	Rmnd5a	required for meiotic nuclear division 5 homolog A [Source:MGI Symbol;Acc:MGI:1915727]	6	71365618	71417621	-1	69.4482	66.6107	68.0294	41.8548	27.0496	34.4522
ENSMUSG00000002227.16	Mov10	Mov10 RISC complex RNA helicase [Source:MGI Symbol;Acc:MGI:97054]	3	104702152	104725879	-1	11.1445	11.4775	11.311	22.0247	17.819	19.9218
ENSMUSG00000002228.8	Ppm1j	protein phosphatase 1J [Source:MGI Symbol;Acc:MGI:1919137]	3	104688372	104693334	1	7.19901	6.76261	6.98081	0.435826	0.334813	0.385319
ENSMUSG00000002233.14	Rhoc	ras homolog family member C [Source:MGI Symbol;Acc:MGI:106028]	3	104695691	104701775	1	25.5038	22.9733	24.2386	80.3491	92.8088	86.579
ENSMUSG00000002240.13	Prr27	proline rich 27 [Source:MGI Symbol;Acc:MGI:1921029]	5	87973545	87994246	1	0	0	0	0	0	0
ENSMUSG00000002249.22	Tead3	TEA domain family member 3 [Source:MGI Symbol;Acc:MGI:109241]	17	28550645	28569791	-1	5.51937	4.96639	5.24288	28.6617	21.2573	24.9595
ENSMUSG00000002250.17	Ppard	peroxisome proliferator activator receptor delta [Source:MGI Symbol;Acc:MGI:101884]	17	28451674	28520448	1	11.5049	11.8715	11.6882	17.392	15.3384	16.3652
ENSMUSG00000002257.9	Def6	differentially expressed in FDCP 6 [Source:MGI Symbol;Acc:MGI:1346328]	17	28426752	28447582	1	14.9966	15.9082	15.4524	12.7725	12.3849	12.5787
ENSMUSG00000002265.18	Peg3	paternally expressed 3 [Source:MGI Symbol;Acc:MGI:104748]	7	6706891	6733430	-1	5.13488	5.08361	5.10924	77.8479	36.9015	57.3747
ENSMUSG00000002266.18	Zim1	zinc finger, imprinted 1 [Source:MGI Symbol;Acc:MGI:1341879]	7	6674268	6699449	-1	0.0943839	0.0628855	0.0786347	9.25358	4.38056	6.81707
ENSMUSG00000002274.14	Metrn	meteorin, glial cell differentiation regulator [Source:MGI Symbol;Acc:MGI:1917333]	17	26012195	26016110	-1	11.3756	12.4156	11.8956	64.9913	87.7707	76.381
ENSMUSG00000002279.20	Lmf1	lipase maturation factor 1 [Source:MGI Symbol;Acc:MGI:1923733]	17	25798059	25881800	1	5.33826	5.73478	5.53652	5.89004	6.0467	5.96837
ENSMUSG00000002280.12	Ciao3	cytosolic iron-sulfur assembly component 3 [Source:MGI Symbol;Acc:MGI:1914813]	17	25992750	26002306	1	21.2814	22.1582	21.7198	11.085	10.3472	10.7161
ENSMUSG00000002289.17	Angptl4	angiopoietin-like 4 [Source:MGI Symbol;Acc:MGI:1888999]	17	33992724	34000804	-1	0.431058	0.617485	0.524272	24.0258	10.5177	17.2718
ENSMUSG00000002297.17	Dbf4	DBF4 zinc finger [Source:MGI Symbol;Acc:MGI:1351328]	5	8446973	8472716	-1	1.14179	1.00691	1.07435	3.83308	3.0395	3.43629
ENSMUSG00000002307.17	Daxx	Fas death domain-associated protein [Source:MGI Symbol;Acc:MGI:1197015]	17	34128388	34134564	1	30.6087	29.7858	30.1973	26.1362	21.0969	23.6166
ENSMUSG00000002308.17	Cd320	CD320 antigen [Source:MGI Symbol;Acc:MGI:1860083]	17	34062065	34068748	1	20.6371	24.3708	22.5039	18.8889	23.7715	21.3302
ENSMUSG00000002319.17	Ipo4	importin 4 [Source:MGI Symbol;Acc:MGI:1923001]	14	55862857	55873414	-1	60.0529	72.8786	66.4657	78.7514	63.2479	70.9997
ENSMUSG00000002320.16	Tm9sf1	transmembrane 9 superfamily member 1 [Source:MGI Symbol;Acc:MGI:1921390]	14	55873422	55881263	-1	50.3793	58.1391	54.2592	51.527	45.2678	48.3974
ENSMUSG00000002324.9	Rec8	REC8 meiotic recombination protein [Source:MGI Symbol;Acc:MGI:1929645]	14	55855494	55862852	1	35.895	46.8817	41.3884	8.20423	7.02404	7.61414
ENSMUSG00000002325.16	Irf9	interferon regulatory factor 9 [Source:MGI Symbol;Acc:MGI:107587]	14	55841028	55847487	1	9.75948	7.81006	8.78477	13.8675	10.6095	12.2385
ENSMUSG00000002326.7	Gmpr2	guanosine monophosphate reductase 2 [Source:MGI Symbol;Acc:MGI:1917903]	14	55909398	55916657	1	15.8957	15.8313	15.8635	22.2556	20.8358	21.5457
ENSMUSG00000002329.8	Mdp1	magnesium-dependent phosphatase 1 [Source:MGI Symbol;Acc:MGI:1915131]	14	55895336	55897965	-1	33.1558	33.4886	33.3222	32.2993	31.7673	32.0333
ENSMUSG00000002332.17	Dhrs1	dehydrogenase/reductase (SDR family) member 1 [Source:MGI Symbol;Acc:MGI:1196314]	14	55976477	55983147	-1	37.591	39.2239	38.4074	38.034	39.5932	38.8136
ENSMUSG00000002341.9	Ncan	neurocan [Source:MGI Symbol;Acc:MGI:104694]	8	70545735	70573523	-1	10.5984	11.9225	11.2605	11.4089	8.98679	10.1978
ENSMUSG00000002342.18	Tmem161a	transmembrane protein 161A [Source:MGI Symbol;Acc:MGI:2384577]	8	70625006	70636331	1	23.5921	23.3411	23.4666	28.1968	24.6832	26.44
ENSMUSG00000002343.12	Armc6	armadillo repeat containing 6 [Source:MGI Symbol;Acc:MGI:1924063]	8	70672822	70687116	-1	8.37393	9.83235	9.10314	10.0026	11.3207	10.6616
ENSMUSG00000002345.19	Borcs8	BLOC-1 related complex subunit 8 [Source:MGI Symbol;Acc:MGI:1919618]	8	70592149	70599969	1	35.2148	33.4521	34.3334	38.6202	36.3182	37.4692
ENSMUSG00000002346.17	Slc25a42	solute carrier family 25, member 42 [Source:MGI Symbol;Acc:MGI:1920345]	8	70636990	70664955	-1	2.14436	1.93568	2.04002	5.216	3.71438	4.46519
ENSMUSG00000002365.11	Snx9	sorting nexin 9 [Source:MGI Symbol;Acc:MGI:1913866]	17	5891604	5982229	1	11.7809	10.3013	11.0411	34.2423	25.6689	29.9556
ENSMUSG00000002372.10	Ranbp3	RAN binding protein 3 [Source:MGI Symbol;Acc:MGI:1919060]	17	56980294	57018764	1	27.8793	27.1129	27.4961	36.1767	31.6336	33.9051
ENSMUSG00000002379.8	Ndufa11	NADH:ubiquinone oxidoreductase subunit A11 [Source:MGI Symbol;Acc:MGI:1917125]	17	57024767	57029141	1	127.266	162.14	144.703	92.7432	118.037	105.39
ENSMUSG00000002384.3	Bmp8b	bone morphogenetic protein 8b [Source:MGI Symbol;Acc:MGI:107335]	4	122998958	123025892	1	3.0297	2.88975	2.95973	3.34649	3.33447	3.34048
ENSMUSG00000002393.15	Nr2f6	nuclear receptor subfamily 2, group F, member 6 [Source:MGI Symbol;Acc:MGI:1352453]	8	71826767	71834604	-1	72.7171	82.1207	77.4189	61.887	72.0586	66.9728
ENSMUSG00000002395.15	Use1	unconventional SNARE in the ER 1 homolog (S. cerevisiae) [Source:MGI Symbol;Acc:MGI:1914273]	8	71819492	71822376	1	77.7401	90.1286	83.9343	103.896	138.853	121.374
ENSMUSG00000002396.9	Ocel1	occludin/ELL domain containing 1 [Source:MGI Symbol;Acc:MGI:1924340]	8	71823942	71832005	1	19.555	21.9414	20.7482	19.2794	21.0545	20.1669
ENSMUSG00000002409.19	Dyrk1b	dual-specificity tyrosine-(Y)-phosphorylation regulated kinase 1b [Source:MGI Symbol;Acc:MGI:1330302]	7	27878894	27886719	1	51.5164	61.2973	56.4068	25.2533	18.62	21.9367
ENSMUSG00000002413.16	Braf	Braf transforming gene [Source:MGI Symbol;Acc:MGI:88190]	6	39580171	39702397	-1	15.1129	15.0481	15.0805	9.28667	4.49549	6.89108
ENSMUSG00000002416.14	Ndufb2	NADH:ubiquinone oxidoreductase subunit B2 [Source:MGI Symbol;Acc:MGI:1915448]	6	39569508	39580316	1	10.291	11.2464	10.7687	10.1879	12.0296	11.1088
ENSMUSG00000002428.13	Hltf	helicase-like transcription factor [Source:MGI Symbol;Acc:MGI:1196437]	3	20111975	20172654	1	7.05583	6.53726	6.79655	8.06789	4.68638	6.37713
ENSMUSG00000002455.15	Prpf6	pre-mRNA splicing factor 6 [Source:MGI Symbol;Acc:MGI:1922946]	2	181233661	181297453	1	45.8795	49.212	47.5457	39.7237	33.3524	36.538
ENSMUSG00000002458.14	Rgs19	regulator of G-protein signaling 19 [Source:MGI Symbol;Acc:MGI:1915153]	2	181330212	181335770	-1	6.82572	6.93191	6.87882	21.668	19.4759	20.572
ENSMUSG00000002459.18	Rgs20	regulator of G-protein signaling 20 [Source:MGI Symbol;Acc:MGI:1929866]	1	4979799	5140508	-1	0.109143	0.105962	0.107552	0.147828	0.101138	0.124483
ENSMUSG00000002475.17	Abhd3	abhydrolase domain containing 3 [Source:MGI Symbol;Acc:MGI:2147183]	18	10642092	10706771	-1	1.29432	1.02396	1.15914	6.34395	5.8893	6.11662
ENSMUSG00000002477.6	Snrpd1	small nuclear ribonucleoprotein D1 [Source:MGI Symbol;Acc:MGI:98344]	18	10617775	10642079	1	43.4118	36.1359	39.7739	38.8672	40.9067	39.8869
ENSMUSG00000002486.16	Tchp	trichoplein, keratin filament binding [Source:MGI Symbol;Acc:MGI:1925082]	5	114845821	114860388	1	7.63211	6.82962	7.23086	7.03774	4.97991	6.00882
ENSMUSG00000002489.17	Tiam1	T cell lymphoma invasion and metastasis 1 [Source:MGI Symbol;Acc:MGI:103306]	16	89583999	89940657	-1	1.68081	1.41851	1.54966	10.0402	5.22069	7.63044
ENSMUSG00000002496.11	Tsc2	TSC complex subunit 2 [Source:MGI Symbol;Acc:MGI:102548]	17	24814790	24851604	-1	58.0302	71.6514	64.8408	46.3365	32.5427	39.4396
ENSMUSG00000002500.16	Rpl3l	ribosomal protein L3-like [Source:MGI Symbol;Acc:MGI:1913461]	17	24946794	24955117	1	0.0193545	0.0154745	0.0174145	0.163114	0.0592851	0.1112
ENSMUSG00000002504.16	Slc9a3r2	solute carrier family 9 (sodium/hydrogen exchanger), member 3 regulator 2 [Source:MGI Symbol;Acc:MGI:1890662]	17	24858260	24869301	-1	19.4891	21.5235	20.5063	43.2075	39.4087	41.3081
ENSMUSG00000002524.18	Puf60	poly-U binding splicing factor 60 [Source:MGI Symbol;Acc:MGI:1915209]	15	75942031	75952773	-1	92.9383	92.1267	92.5325	88.9302	90.236	89.5831
ENSMUSG00000002546.18	Golga2	golgi autoantigen, golgin subfamily a, 2 [Source:MGI Symbol;Acc:MGI:2139395]	2	32177396	32197933	1	25.8039	24.403	25.1034	37.2733	24.1367	30.705
ENSMUSG00000002550.17	Uck1	uridine-cytidine kinase 1 [Source:MGI Symbol;Acc:MGI:98904]	2	32145014	32150171	-1	27.6729	28.1232	27.8981	39.6977	38.0003	38.849
ENSMUSG00000002565.17	Scin	scinderin [Source:MGI Symbol;Acc:MGI:1306794]	12	40109768	40184227	-1	0.0141378	0.0169554	0.0155466	0.853404	0.622838	0.738121
ENSMUSG00000002578.19	Ikzf4	IKAROS family zinc finger 4 [Source:MGI Symbol;Acc:MGI:1343139]	10	128466712	128505227	-1	1.12485	0.972971	1.04891	8.26135	4.7253	6.49332
ENSMUSG00000002580.8	Mien1	migration and invasion enhancer 1 [Source:MGI Symbol;Acc:MGI:1913678]	11	98328534	98329817	-1	126.29	133.011	129.65	42.4955	54.0834	48.2895
ENSMUSG00000002588.14	Pon1	paraoxonase 1 [Source:MGI Symbol;Acc:MGI:103295]	6	5168090	5193946	-1	0.0109729	0.00877315	0.00987303	0.0184952	0.0217484	0.0201218
ENSMUSG00000002602.17	Axl	AXL receptor tyrosine kinase [Source:MGI Symbol;Acc:MGI:1347244]	7	25456698	25488130	-1	5.68006	5.82194	5.751	123.002	93.2706	108.136
ENSMUSG00000002603.16	Tgfb1	transforming growth factor, beta 1 [Source:MGI Symbol;Acc:MGI:98725]	7	25386427	25404502	1	0.567623	0.448788	0.508205	4.13794	3.41034	3.77414
ENSMUSG00000002608.9	Ccdc97	coiled-coil domain containing 97 [Source:MGI Symbol;Acc:MGI:1196455]	7	25410531	25418513	-1	50.86	56.8352	53.8476	39.3657	34.4363	36.901
ENSMUSG00000002617.15	Zfp40	zinc finger protein 40 [Source:MGI Symbol;Acc:MGI:99185]	17	23392843	23412226	-1	2.4714	1.67058	2.07099	4.16464	2.8035	3.48407
ENSMUSG00000002625.11	Akap8l	A kinase (PRKA) anchor protein 8-like [Source:MGI Symbol;Acc:MGI:1860606]	17	32540398	32569581	-1	29.0874	23.2695	26.1785	47.8092	33.6386	40.7239
ENSMUSG00000002633.5	Shh	sonic hedgehog [Source:MGI Symbol;Acc:MGI:98297]	5	28661813	28672254	-1	0.0148926	0	0.0074463	0	0.0281757	0.0140879
ENSMUSG00000002635.12	Pdcd2l	programmed cell death 2-like [Source:MGI Symbol;Acc:MGI:1915329]	7	33883924	33896086	-1	31.909	33.894	32.9015	21.1507	21.5947	21.3727
ENSMUSG00000002658.10	Gtf2f1	general transcription factor IIF, polypeptide 1 [Source:MGI Symbol;Acc:MGI:1923848]	17	57310405	57318288	-1	57.1416	51.3601	54.2508	47.0827	42.6943	44.8885
ENSMUSG00000002660.9	Clpp	caseinolytic mitochondrial matrix peptidase proteolytic subunit [Source:MGI Symbol;Acc:MGI:1858213]	17	57297305	57303188	1	61.6229	68.3325	64.9777	57.9489	72.2049	65.0769
ENSMUSG00000002661.15	Alkbh7	alkB homolog 7 [Source:MGI Symbol;Acc:MGI:1913650]	17	57304339	57306322	1	21.1379	26.3882	23.763	22.1377	32.474	27.3058
ENSMUSG00000002664.3	Pspn	persephin [Source:MGI Symbol;Acc:MGI:1201684]	17	57306457	57307018	-1	2.05735	1.66279	1.86007	2.09195	2.93739	2.51467
ENSMUSG00000002668.9	Dennd1c	DENN/MADD domain containing 1C [Source:MGI Symbol;Acc:MGI:1918035]	17	57372905	57385514	-1	3.85411	3.52511	3.68961	1.07513	0.584186	0.829658
ENSMUSG00000002679.15	Med6	mediator complex subunit 6 [Source:MGI Symbol;Acc:MGI:1917042]	12	81620331	81641782	-1	19.8518	17.8341	18.8429	20.521	17.9613	19.2412
ENSMUSG00000002688.9	Prkd1	protein kinase D1 [Source:MGI Symbol;Acc:MGI:99879]	12	50388014	50695881	-1	5.57993	5.67234	5.62613	9.827	7.40645	8.61673
ENSMUSG00000002699.14	Lcp2	lymphocyte cytosolic protein 2 [Source:MGI Symbol;Acc:MGI:1321402]	11	33996920	34042295	1	0.0332805	0.0513167	0.0422986	2.22378	1.32738	1.77558
ENSMUSG00000002718.15	Cse1l	chromosome segregation 1-like (S. cerevisiae) [Source:MGI Symbol;Acc:MGI:1339951]	2	166747960	166788309	1	45.0586	48.3177	46.6882	36.4976	30.3221	33.4098
ENSMUSG00000002728.15	Naa20	N(alpha)-acetyltransferase 20, NatB catalytic subunit [Source:MGI Symbol;Acc:MGI:1915127]	2	145744019	145758345	1	14.4221	13.0966	13.7593	17.3528	15.3674	16.3601
ENSMUSG00000002731.7	Prkra	protein kinase, interferon inducible double stranded RNA dependent activator [Source:MGI Symbol;Acc:MGI:1344375]	2	76460242	76478359	-1	58.5238	58.3963	58.4601	49.2119	50.9262	50.069
ENSMUSG00000002732.15	Fkbp7	FK506 binding protein 7 [Source:MGI Symbol;Acc:MGI:1336879]	2	76493388	76503460	-1	3.105	2.73935	2.92218	36.1749	37.5847	36.8798
ENSMUSG00000002733.9	Plekha3	pleckstrin homology domain-containing, family A (phosphoinositide binding specific) member 3 [Source:MGI Symbol;Acc:MGI:1932515]	2	76505625	76527172	1	16.4965	15.2336	15.8651	16.3404	12.0533	14.1968
ENSMUSG00000002741.10	Ykt6	YKT6 v-SNARE homolog (S. cerevisiae) [Source:MGI Symbol;Acc:MGI:1927550]	11	5905693	5917780	1	78.7848	83.9506	81.3677	96.8701	86.065	91.4676
ENSMUSG00000002748.8	Baz1b	bromodomain adjacent to zinc finger domain, 1B [Source:MGI Symbol;Acc:MGI:1353499]	5	135216118	135274983	1	15.7039	13.8759	14.7899	31.9901	20.6546	26.3224
ENSMUSG00000002763.17	Pex6	peroxisomal biogenesis factor 6 [Source:MGI Symbol;Acc:MGI:2385054]	17	47022389	47036467	1	60.7955	67.7777	64.2866	47.8806	49.397	48.6388
ENSMUSG00000002767.14	Mrpl2	mitochondrial ribosomal protein L2 [Source:MGI Symbol;Acc:MGI:1351622]	17	46957155	46961065	1	66.7155	75.2742	70.9948	59.1423	66.0633	62.6028
ENSMUSG00000002768.9	Mea1	male enhanced antigen 1 [Source:MGI Symbol;Acc:MGI:96957]	17	46989719	46994037	1	68.1402	70.9931	69.5666	46.6522	55.1781	50.9151
ENSMUSG00000002769.10	Gnmt	glycine N-methyltransferase [Source:MGI Symbol;Acc:MGI:1202304]	17	47036590	47040094	-1	126.275	143.272	134.774	2.85551	2.28999	2.57275
ENSMUSG00000002771.13	Grin2d	glutamate receptor, ionotropic, NMDA2D (epsilon 4) [Source:MGI Symbol;Acc:MGI:95823]	7	45481307	45527802	-1	0.600201	0.702632	0.651416	9.23777	6.85622	8.047
ENSMUSG00000002778.15	Kdelr1	KDEL (Lys-Asp-Glu-Leu) endoplasmic reticulum protein retention receptor 1 [Source:MGI Symbol;Acc:MGI:1915387]	7	45522196	45533156	1	88.1924	90.4038	89.2981	196.199	194.802	195.5
ENSMUSG00000002781.20	Tmem143	transmembrane protein 143 [Source:MGI Symbol;Acc:MGI:1917459]	7	45546365	45566837	1	2.51216	2.7237	2.61793	3.13832	3.00165	3.06998
ENSMUSG00000002791.18	Pdxk-ps	pyridoxal (pyridoxine, vitamin B6) kinase, pseudogene [Source:MGI Symbol;Acc:MGI:1933201]	17	32295057	32326324	-1	0.0713679	0.0244546	0.0479113	0.0859236	0.0753186	0.0806211
ENSMUSG00000002797.10	Ggct	gamma-glutamyl cyclotransferase [Source:MGI Symbol;Acc:MGI:95700]	6	54959565	54969935	-1	0.48996	0.443166	0.466563	0.913504	1.04163	0.977567
ENSMUSG00000002799.7	Jag2	jagged 2 [Source:MGI Symbol;Acc:MGI:1098270]	12	112871439	112893396	-1	287.367	336.238	311.803	5.60617	4.11652	4.86135
ENSMUSG00000002803.15	Btbd6	BTB (POZ) domain containing 6 [Source:MGI Symbol;Acc:MGI:3026623]	12	112940102	112942565	1	26.6227	28.1979	27.4103	22.5444	19.7976	21.171
ENSMUSG00000002804.5	Nudt14	nudix (nucleoside diphosphate linked moiety X)-type motif 14 [Source:MGI Symbol;Acc:MGI:1913424]	12	112897911	112905744	-1	105.15	126.018	115.584	22.637	28.6631	25.6501
ENSMUSG00000002808.8	Epdr1	ependymin related protein 1 (zebrafish) [Source:MGI Symbol;Acc:MGI:2145369]	13	19775876	19804097	-1	5.88494	5.40446	5.6447	20.9857	20.0154	20.5006
ENSMUSG00000002812.5	Flii	flightless I actin binding protein [Source:MGI Symbol;Acc:MGI:1342286]	11	60604949	60618089	-1	85.3961	92.4524	88.9243	44.6482	35.935	40.2916
ENSMUSG00000002814.16	Top3a	topoisomerase (DNA) III alpha [Source:MGI Symbol;Acc:MGI:1197527]	11	60630884	60668191	-1	4.97148	5.59186	5.28167	10.5503	7.51754	9.03392
ENSMUSG00000002820.7	Atg4d	autophagy related 4D, cysteine peptidase [Source:MGI Symbol;Acc:MGI:2444308]	9	21176589	21189068	1	15.3292	15.8361	15.5826	13.3445	10.9704	12.1575
ENSMUSG00000002825.9	Qtrt1	queuine tRNA-ribosyltransferase catalytic subunit 1 [Source:MGI Symbol;Acc:MGI:1931441]	9	21323133	21331570	1	32.0251	32.5958	32.3105	29.2446	28.4192	28.8319
ENSMUSG00000002831.15	Plin4	perilipin 4 [Source:MGI Symbol;Acc:MGI:1929709]	17	56407591	56416803	-1	0.786224	0.498482	0.642353	0.120282	0.0469206	0.0836013
ENSMUSG00000002833.12	Hdgfl2	HDGF like 2 [Source:MGI Symbol;Acc:MGI:1194492]	17	56386634	56407607	1	32.0125	27.2339	29.6232	38.2537	29.6745	33.9641
ENSMUSG00000002835.10	Chaf1a	chromatin assembly factor 1, subunit A (p150) [Source:MGI Symbol;Acc:MGI:1351331]	17	56347439	56379289	1	19.441	21.6902	20.5656	22.0475	20.8131	21.4303
ENSMUSG00000002844.10	Adprh	ADP-ribosylarginine hydrolase [Source:MGI Symbol;Acc:MGI:1098234]	16	38264392	38273065	-1	81.9504	91.2234	86.5869	69.1133	82.9555	76.0344
ENSMUSG00000002845.15	Tmem39a	transmembrane protein 39a [Source:MGI Symbol;Acc:MGI:1915096]	16	38379060	38412524	1	12.2462	10.7707	11.5084	37.9586	31.7501	34.8543
ENSMUSG00000002846.10	Timmdc1	translocase of inner mitochondrial membrane domain containing 1 [Source:MGI Symbol;Acc:MGI:1922139]	16	38318709	38343025	-1	24.4973	25.1966	24.8469	20.0696	18.8818	19.4757
ENSMUSG00000002847.8	Pla1a	phospholipase A1 member A [Source:MGI Symbol;Acc:MGI:1934677]	16	38216479	38253507	-1	0.147733	0.18983	0.168782	1.23393	1.07807	1.156
ENSMUSG00000002870.9	Mcm2	minichromosome maintenance complex component 2 [Source:MGI Symbol;Acc:MGI:105380]	6	88860456	88875762	-1	18.5314	20.5031	19.5173	21.4	20.9082	21.1541
ENSMUSG00000002871.15	Tpra1	transmembrane protein, adipocyte asscociated 1 [Source:MGI Symbol;Acc:MGI:1345190]	6	88879233	88889220	1	17.4631	16.9784	17.2207	27.8236	24.1098	25.9667
ENSMUSG00000002881.15	Nab1	Ngfi-A binding protein 1 [Source:MGI Symbol;Acc:MGI:107564]	1	52496453	52539838	-1	48.1336	45.3085	46.721	11.1349	8.00485	9.56987
ENSMUSG00000002885.15	Adgre5	adhesion G protein-coupled receptor E5 [Source:MGI Symbol;Acc:MGI:1347095]	8	84449880	84467955	-1	2.05959	1.53955	1.79957	33.2052	26.5715	29.8883
ENSMUSG00000002897.6	Il17ra	interleukin 17 receptor A [Source:MGI Symbol;Acc:MGI:107399]	6	120440208	120464520	1	14.4007	16.3167	15.3587	3.59205	2.20802	2.90003
ENSMUSG00000002900.18	Lamb1	laminin B1 [Source:MGI Symbol;Acc:MGI:96743]	12	31315233	31379643	1	5.91718	5.4441	5.68064	165.847	116.767	141.307
ENSMUSG00000002908.18	Kcnn1	potassium intermediate/small conductance calcium-activated channel, subfamily N, member 1 [Source:MGI Symbol;Acc:MGI:1933993]	8	71294693	71315902	-1	1.99818	2.18258	2.09038	3.6968	3.39178	3.54429
ENSMUSG00000002910.12	Arrdc2	arrestin domain containing 2 [Source:MGI Symbol;Acc:MGI:1918057]	8	71287773	71292364	-1	3.64697	2.93815	3.29256	6.63356	6.84837	6.74097
ENSMUSG00000002930.7	Ppp1r17	protein phosphatase 1, regulatory subunit 17 [Source:MGI Symbol;Acc:MGI:1333876]	6	55994482	56009674	1	1.15832	1.17934	1.16883	0	0.0195665	0.00978325
ENSMUSG00000002944.16	Cd36	CD36 molecule [Source:MGI Symbol;Acc:MGI:107899]	5	17986688	18093799	-1	0.315869	0.313254	0.314561	1.24399	0.620584	0.932287
ENSMUSG00000002948.20	Map2k7	mitogen-activated protein kinase kinase 7 [Source:MGI Symbol;Acc:MGI:1346871]	8	4288740	4297897	1	45.3925	43.2686	44.3306	60.8359	42.4053	51.6206
ENSMUSG00000002949.16	Timm44	translocase of inner mitochondrial membrane 44 [Source:MGI Symbol;Acc:MGI:1343262]	8	4309731	4325913	-1	20.5979	17.3996	18.9988	36.3484	28.2718	32.3101
ENSMUSG00000002957.12	Ap2a2	adaptor-related protein complex 2, alpha 2 subunit [Source:MGI Symbol;Acc:MGI:101920]	7	141142086	141212924	1	51.6814	62.2977	56.9896	64.8694	53.3594	59.1144
ENSMUSG00000002963.18	Pnkp	polynucleotide kinase 3'- phosphatase [Source:MGI Symbol;Acc:MGI:1891698]	7	44506563	44512416	1	11.6663	12.4072	12.0367	17.7001	15.9551	16.8276
ENSMUSG00000002968.10	Med25	mediator complex subunit 25 [Source:MGI Symbol;Acc:MGI:1922863]	7	44526189	44542136	-1	57.1314	63.7488	60.4401	42.708	36.2844	39.4962
ENSMUSG00000002980.15	Bcam	basal cell adhesion molecule [Source:MGI Symbol;Acc:MGI:1929940]	7	19490056	19504941	-1	20.4674	25.3094	22.8884	16.089	11.4183	13.7537
ENSMUSG00000002981.11	Clptm1	cleft lip and palate associated transmembrane protein 1 [Source:MGI Symbol;Acc:MGI:1927155]	7	19365496	19398958	-1	94.3437	112.908	103.626	44.9012	43.8965	44.3989
ENSMUSG00000002983.18	Relb	avian reticuloendotheliosis viral (v-rel) oncogene related B [Source:MGI Symbol;Acc:MGI:103289]	7	19340142	19363363	-1	2.61728	2.59933	2.60831	9.43788	8.0811	8.75949
ENSMUSG00000002984.18	Tomm40	translocase of outer mitochondrial membrane 40 [Source:MGI Symbol;Acc:MGI:1858259]	7	19435238	19449363	-1	40.9596	44.7367	42.8481	28.4979	29.1032	28.8006
ENSMUSG00000002985.17	Apoe	apolipoprotein E [Source:MGI Symbol;Acc:MGI:88057]	7	19430034	19433113	-1	14.5592	12.382	13.4706	439.966	517.605	478.786
ENSMUSG00000002992.18	Apoc2	apolipoprotein C-II [Source:MGI Symbol;Acc:MGI:88054]	7	19405504	19411866	-1	0.0260759	0	0.0130379	0.263711	0.176191	0.219951
ENSMUSG00000002996.18	Hbp1	high mobility group box transcription factor 1 [Source:MGI Symbol;Acc:MGI:894659]	12	31976253	32000534	-1	24.7387	26.6903	25.7145	54.2488	49.6731	51.9609
ENSMUSG00000002997.16	Prkar2b	protein kinase, cAMP dependent regulatory, type II beta [Source:MGI Symbol;Acc:MGI:97760]	12	32008475	32111295	-1	11.6563	10.2652	10.9608	33.76	26.6828	30.2214
ENSMUSG00000003031.15	Cdkn1b	cyclin-dependent kinase inhibitor 1B [Source:MGI Symbol;Acc:MGI:104565]	6	134897364	134902476	1	63.748	57.264	60.506	47.0317	32.2914	39.6615
ENSMUSG00000003032.9	Klf4	Kruppel-like factor 4 (gut) [Source:MGI Symbol;Acc:MGI:1342287]	4	55527143	55532466	-1	9.6577	6.12058	7.88914	90.7485	68.0408	79.3946
ENSMUSG00000003033.16	Ap1m1	adaptor-related protein complex AP-1, mu subunit 1 [Source:MGI Symbol;Acc:MGI:102776]	8	72993862	73011229	1	62.2492	68.075	65.1621	80.9411	80.6442	80.7926
ENSMUSG00000003037.17	Rab8a	RAB8A, member RAS oncogene family [Source:MGI Symbol;Acc:MGI:96960]	8	72915044	72937748	1	35.2708	36.2836	35.7772	30.3973	31.9042	31.1507
ENSMUSG00000003038.16	Hmgn2	high mobility group nucleosomal binding domain 2 [Source:MGI Symbol;Acc:MGI:96136]	4	133692049	133695961	-1	129.065	111.482	120.273	240.697	215.32	228.008
ENSMUSG00000003039.10	Fam32a	family with sequence similarity 32, member A [Source:MGI Symbol;Acc:MGI:1915172]	8	72973574	72978262	1	90.0709	92.0164	91.0436	42.4301	37.2712	39.8507
ENSMUSG00000003051.14	Elf3	E74-like factor 3 [Source:MGI Symbol;Acc:MGI:1101781]	1	135181313	135186306	-1	0.90364	0.642209	0.772925	1.61982	1.41111	1.51547
ENSMUSG00000003053.18	Cyp2c29	cytochrome P450, family 2, subfamily c, polypeptide 29 [Source:MGI Symbol;Acc:MGI:103238]	19	39257849	39319157	1	0	0	0	0	0	0
ENSMUSG00000003062.14	Stard3nl	STARD3 N-terminal like [Source:MGI Symbol;Acc:MGI:1923455]	13	19541846	19579965	-1	15.4905	16.232	15.8613	10.7219	10.6462	10.684
ENSMUSG00000003068.18	Stk11	serine/threonine kinase 11 [Source:MGI Symbol;Acc:MGI:1341870]	10	79951637	79966516	1	58.5444	59.1288	58.8366	41.6856	39.639	40.6623
ENSMUSG00000003070.7	Efna2	ephrin A2 [Source:MGI Symbol;Acc:MGI:102707]	10	80015316	80025844	1	7.93371	7.49256	7.71314	28.5351	27.756	28.1456
ENSMUSG00000003072.16	Atp5d	ATP synthase, H+ transporting, mitochondrial F1 complex, delta subunit [Source:MGI Symbol;Acc:MGI:1913293]	10	79974466	79981652	1	219.441	276.189	247.815	186.84	254.236	220.538
ENSMUSG00000003099.12	Ppp5c	protein phosphatase 5, catalytic subunit [Source:MGI Symbol;Acc:MGI:102666]	7	16738565	16761849	-1	76.1086	73.0592	74.5839	46.1301	42.5856	44.3578
ENSMUSG00000003119.15	Cdk12	cyclin-dependent kinase 12 [Source:MGI Symbol;Acc:MGI:1098802]	11	98093885	98169330	1	7.97111	7.42364	7.69738	9.81852	4.66731	7.24291
ENSMUSG00000003123.16	Lipe	lipase, hormone sensitive [Source:MGI Symbol;Acc:MGI:96790]	7	25078952	25098135	-1	8.28213	9.20986	8.746	8.84987	6.94248	7.89618
ENSMUSG00000003131.8	Pafah1b2	platelet-activating factor acetylhydrolase, isoform 1b, subunit 2 [Source:MGI Symbol;Acc:MGI:108415]	9	45874157	45923988	-1	49.7036	50.4232	50.0634	38.8685	31.8254	35.3469
ENSMUSG00000003134.11	Tbc1d8	TBC1 domain family, member 8 [Source:MGI Symbol;Acc:MGI:1927225]	1	39410573	39517836	-1	8.09707	7.53906	7.81806	8.14116	8.85434	8.49775
ENSMUSG00000003135.16	Cnot11	CCR4-NOT transcription complex, subunit 11 [Source:MGI Symbol;Acc:MGI:106580]	1	39574073	39585970	1	29.7297	29.6826	29.7062	21.2533	17.8931	19.5732
ENSMUSG00000003153.11	Slc2a3	solute carrier family 2 (facilitated glucose transporter), member 3 [Source:MGI Symbol;Acc:MGI:95757]	6	122704768	122778599	-1	1.01161	0.926786	0.969198	4.16724	3.71018	3.93871
ENSMUSG00000003154.16	Foxj2	forkhead box J2 [Source:MGI Symbol;Acc:MGI:1926805]	6	122796873	122822325	1	13.9368	12.8906	13.4137	21.6587	15.4165	18.5376
ENSMUSG00000003161.16	Sri	sorcin [Source:MGI Symbol;Acc:MGI:98419]	5	8096078	8119379	1	17.3897	18.3532	17.8714	28.0617	27.3414	27.7016
ENSMUSG00000003166.21	Dgcr2	DiGeorge syndrome critical region gene 2 [Source:MGI Symbol;Acc:MGI:892866]	16	17657346	17716426	-1	40.0665	46.1966	43.1315	84.7426	68.2548	76.4987
ENSMUSG00000003184.16	Irf3	interferon regulatory factor 3 [Source:MGI Symbol;Acc:MGI:1859179]	7	44647072	44652272	1	11.7608	10.9321	11.3465	27.002	25.9136	26.4578
ENSMUSG00000003190.13	Bcl2l12	BCL2-like 12 (proline rich) [Source:MGI Symbol;Acc:MGI:1922986]	7	44640646	44648136	-1	5.85244	5.01158	5.43201	28.6441	26.5667	27.6054
ENSMUSG00000003198.11	Zfp959	zinc finger protein 959 [Source:MGI Symbol;Acc:MGI:2385058]	17	56199093	56205928	1	2.02644	2.1291	2.07777	5.41356	3.72385	4.5687
ENSMUSG00000003199.17	Mpnd	MPN domain containing [Source:MGI Symbol;Acc:MGI:1915297]	17	56312711	56323790	1	64.6567	70.4995	67.5781	79.6895	88.7623	84.2259
ENSMUSG00000003200.11	Sh3gl1	SH3-domain GRB2-like 1 [Source:MGI Symbol;Acc:MGI:700010]	17	56323750	56343635	-1	20.3981	20.849	20.6236	43.0841	43.205	43.1446
ENSMUSG00000003206.8	Ebi3	Epstein-Barr virus induced gene 3 [Source:MGI Symbol;Acc:MGI:1354171]	17	56259640	56264022	1	1.01038	0.804158	0.907269	1.55595	1.48457	1.52026
ENSMUSG00000003208.10	Yju2	YJU2 splicing factor [Source:MGI Symbol;Acc:MGI:1920136]	17	56266099	56275285	1	4.207	4.44264	4.32482	7.26498	6.52051	6.89274
ENSMUSG00000003226.8	Ranbp2	RAN binding protein 2 [Source:MGI Symbol;Acc:MGI:894323]	10	58282742	58330178	1	21.4762	24.0925	22.7843	21.4913	8.93853	15.2149
ENSMUSG00000003227.5	Edar	ectodysplasin-A receptor [Source:MGI Symbol;Acc:MGI:1343498]	10	58436611	58511476	-1	0.20984	0.181754	0.195797	3.78746	2.58996	3.18871
ENSMUSG00000003228.10	Grk5	G protein-coupled receptor kinase 5 [Source:MGI Symbol;Acc:MGI:109161]	19	60878187	61084406	1	14.4867	14.9304	14.7086	6.46343	4.4181	5.44076
ENSMUSG00000003233.13	Dvl3	dishevelled segment polarity protein 3 [Source:MGI Symbol;Acc:MGI:108100]	16	20335732	20352760	1	41.3857	39.8385	40.6121	48.4713	34.1522	41.3118
ENSMUSG00000003234.17	Abcf3	ATP-binding cassette, sub-family F (GCN20), member 3 [Source:MGI Symbol;Acc:MGI:1351656]	16	20367327	20380129	1	38.6814	41.0988	39.8901	27.9784	23.6404	25.8094
ENSMUSG00000003235.14	Eif2b5	eukaryotic translation initiation factor 2B, subunit 5 epsilon [Source:MGI Symbol;Acc:MGI:2446176]	16	20317567	20328073	1	79.9583	88.1778	84.068	58.515	56.3368	57.4259
ENSMUSG00000003269.18	Cyth2	cytohesin 2 [Source:MGI Symbol;Acc:MGI:1334255]	7	45456061	45464005	-1	55.826	55.5848	55.7054	41.7223	36.0356	38.879
ENSMUSG00000003271.18	Sult2b1	sulfotransferase family, cytosolic, 2B, member 1 [Source:MGI Symbol;Acc:MGI:1926342]	7	45379407	45434093	-1	2.00804	2.00985	2.00895	0.533419	0.386619	0.460019
ENSMUSG00000003273.15	Car11	carbonic anhydrase 11 [Source:MGI Symbol;Acc:MGI:1336193]	7	45349267	45354106	1	4.32579	3.76221	4.044	60.4869	56.8957	58.6913
ENSMUSG00000003279.18	Dlgap1	DLG associated protein 1 [Source:MGI Symbol;Acc:MGI:1346065]	17	70276068	71128408	1	2.09825	2.03744	2.06785	1.41853	0.916365	1.16745
ENSMUSG00000003282.10	Plag1	pleiomorphic adenoma gene 1 [Source:MGI Symbol;Acc:MGI:1891916]	4	3900996	3938423	-1	2.99248	3.16047	3.07647	5.65864	2.18131	3.91997
ENSMUSG00000003283.16	Hck	hemopoietic cell kinase [Source:MGI Symbol;Acc:MGI:96052]	2	152950388	152993361	1	0.0709358	0.0850727	0.0780042	1.89596	1.24893	1.57245
ENSMUSG00000003299.11	Mrpl4	mitochondrial ribosomal protein L4 [Source:MGI Symbol;Acc:MGI:2137210]	9	20914034	20920135	1	26.8054	30.3113	28.5584	49.1906	49.3256	49.2581
ENSMUSG00000003308.16	Keap1	kelch-like ECH-associated protein 1 [Source:MGI Symbol;Acc:MGI:1858732]	9	21141026	21150657	-1	34.0875	40.7725	37.43	34.5945	31.3908	32.9926
ENSMUSG00000003309.15	Ap1m2	adaptor protein complex AP-1, mu 2 subunit [Source:MGI Symbol;Acc:MGI:1336974]	9	21205571	21223633	-1	159.396	186.879	173.137	7.48084	6.16219	6.82151
ENSMUSG00000003316.15	Glg1	golgi apparatus protein 1 [Source:MGI Symbol;Acc:MGI:104967]	8	111881053	111985848	-1	46.6572	54.6826	50.6699	95.8699	52.2092	74.0396
ENSMUSG00000003341.10	Atp8b3	ATPase, class I, type 8B, member 3 [Source:MGI Symbol;Acc:MGI:1914581]	10	80355418	80374958	-1	0.26314	0.210388	0.236764	0.534513	0.424289	0.479401
ENSMUSG00000003344.15	Btbd2	BTB (POZ) domain containing 2 [Source:MGI Symbol;Acc:MGI:1933831]	10	80478451	80492905	-1	96.8499	112.709	104.779	76.5724	80.5421	78.5572
ENSMUSG00000003345.17	Csnk1g2	casein kinase 1, gamma 2 [Source:MGI Symbol;Acc:MGI:1920014]	10	80458672	80476583	1	76.0842	76.471	76.2776	77.5968	74.6962	76.1465
ENSMUSG00000003346.15	Abhd17a	abhydrolase domain containing 17A [Source:MGI Symbol;Acc:MGI:106388]	10	80419488	80426175	-1	134.475	171.374	152.924	95.7388	125.01	110.374
ENSMUSG00000003348.11	Mob3a	MOB kinase activator 3A [Source:MGI Symbol;Acc:MGI:3050117]	10	80521087	80537811	-1	5.05599	5.17711	5.11655	23.8468	23.9718	23.9093
ENSMUSG00000003352.15	Cacnb3	calcium channel, voltage-dependent, beta 3 subunit [Source:MGI Symbol;Acc:MGI:103307]	15	98528721	98542410	1	65.3436	68.2058	66.7747	56.2557	52.0491	54.1524
ENSMUSG00000003354.7	Ccdc65	coiled-coil domain containing 65 [Source:MGI Symbol;Acc:MGI:2146001]	15	98606088	98621217	1	79.9564	75.7377	77.847	1.305	1.19369	1.24934
ENSMUSG00000003355.8	Fkbp11	FK506 binding protein 11 [Source:MGI Symbol;Acc:MGI:1913370]	15	98622247	98626079	-1	3.96808	3.78174	3.87491	5.88284	6.69103	6.28693
ENSMUSG00000003360.16	Ddx23	DEAD box helicase 23 [Source:MGI Symbol;Acc:MGI:1921601]	15	98543015	98560775	-1	28.2702	25.2021	26.7361	39.98	31.7945	35.8873
ENSMUSG00000003363.16	Pld3	phospholipase D family, member 3 [Source:MGI Symbol;Acc:MGI:1333782]	7	27231425	27252643	-1	113.339	126.262	119.8	99.3573	101.763	100.56
ENSMUSG00000003378.10	Grik5	glutamate receptor, ionotropic, kainate 5 (gamma 2) [Source:MGI Symbol;Acc:MGI:95818]	7	24709274	24771771	-1	25.1746	24.5907	24.8827	80.9614	60.7231	70.8423
ENSMUSG00000003379.8	Cd79a	CD79A antigen (immunoglobulin-associated alpha) [Source:MGI Symbol;Acc:MGI:101774]	7	24596806	24601622	1	0.189153	0.00872498	0.098939	2.53833	2.11571	2.32702
ENSMUSG00000003380.12	Rabac1	Rab acceptor 1 (prenylated) [Source:MGI Symbol;Acc:MGI:1201692]	7	24669177	24672179	-1	142.468	166.111	154.29	112.688	152.852	132.77
ENSMUSG00000003382.19	Etv3	ets variant 3 [Source:MGI Symbol;Acc:MGI:1350926]	3	87432714	87447463	1	4.00924	4.0077	4.00847	8.80494	5.76486	7.2849
ENSMUSG00000003402.15	Prkcsh	protein kinase C substrate 80K-H [Source:MGI Symbol;Acc:MGI:107877]	9	21914102	21925518	1	113.724	110.78	112.252	77.9601	81.716	79.838
ENSMUSG00000003410.9	Elavl3	ELAV like RNA binding protein 3 [Source:MGI Symbol;Acc:MGI:109157]	9	21926301	21963319	-1	0.478454	0.391148	0.434801	0.912119	1.22495	1.06853
ENSMUSG00000003411.11	Rab3b	RAB3B, member RAS oncogene family [Source:MGI Symbol;Acc:MGI:1917158]	4	108736260	108800521	1	128.305	142.209	135.257	3.04195	2.24051	2.64123
ENSMUSG00000003418.12	St8sia6	ST8 alpha-N-acetyl-neuraminide alpha-2,8-sialyltransferase 6 [Source:MGI Symbol;Acc:MGI:2386797]	2	13655832	13798875	-1	0.00553227	0.0132696	0.00940093	0.0769299	0.0313999	0.0541649
ENSMUSG00000003420.9	Fcgrt	Fc fragment of IgG receptor and transporter [Source:MGI Symbol;Acc:MGI:103017]	7	44742414	44753275	-1	4.12496	3.64677	3.88586	138.505	146.929	142.717
ENSMUSG00000003421.14	Nosip	nitric oxide synthase interacting protein [Source:MGI Symbol;Acc:MGI:1913644]	7	44711853	44727634	1	26.9501	30.5458	28.7479	40.2759	41.6838	40.9798
ENSMUSG00000003423.16	Pih1d1	PIH1 domain containing 1 [Source:MGI Symbol;Acc:MGI:1916095]	7	44803727	44809489	1	23.5007	27.1749	25.3378	51.4444	54.0552	52.7498
ENSMUSG00000003429.12	Rps11	ribosomal protein S11 [Source:MGI Symbol;Acc:MGI:1351329]	7	44771803	44773863	-1	914.11	1058.52	986.315	1620.43	2369.87	1995.15
ENSMUSG00000003435.10	Supt5	suppressor of Ty 5, DSIF elongation factor subunit [Source:MGI Symbol;Acc:MGI:1202400]	7	28014316	28038171	-1	102.753	108.714	105.734	73.7802	57.7585	65.7694
ENSMUSG00000003436.12	Dll3	delta like canonical Notch ligand 3 [Source:MGI Symbol;Acc:MGI:1096877]	7	27992978	28001663	-1	205.938	234.169	220.054	0.963845	0.971038	0.967441
ENSMUSG00000003437.15	Paf1	Paf1, RNA polymerase II complex component [Source:MGI Symbol;Acc:MGI:1923988]	7	28092376	28098813	1	49.5276	43.0769	46.3023	34.9922	28.9453	31.9688
ENSMUSG00000003438.18	Timm50	translocase of inner mitochondrial membrane 50 [Source:MGI Symbol;Acc:MGI:1913775]	7	28004941	28011497	-1	42.3677	48.0453	45.2065	36.0556	41.3996	38.7276
ENSMUSG00000003444.9	Med29	mediator complex subunit 29 [Source:MGI Symbol;Acc:MGI:1914474]	7	28085571	28092133	-1	18.709	22.1895	20.4492	31.6951	35.179	33.437
ENSMUSG00000003452.16	Bicd1	BICD cargo adaptor 1 [Source:MGI Symbol;Acc:MGI:1101760]	6	149310384	149464827	1	1.87629	1.60804	1.74216	1.42335	0.684936	1.05414
ENSMUSG00000003458.13	Ncstn	nicastrin [Source:MGI Symbol;Acc:MGI:1891700]	1	171893580	171910362	-1	96.0465	103.604	99.8252	93.2255	78.325	85.7752
ENSMUSG00000003464.14	Pex19	peroxisomal biogenesis factor 19 [Source:MGI Symbol;Acc:MGI:1334458]	1	171954322	171964060	1	33.047	35.2446	34.1458	56.6374	51.2461	53.9417
ENSMUSG00000003469.10	Phyhip	phytanoyl-CoA hydroxylase interacting protein [Source:MGI Symbol;Acc:MGI:1860417]	14	70694916	70706272	1	0.429821	0.384427	0.407124	0.193399	0.169332	0.181366
ENSMUSG00000003476.17	Crhr2	corticotropin releasing hormone receptor 2 [Source:MGI Symbol;Acc:MGI:894312]	6	55067034	55110001	-1	0.0124338	0.024853	0.0186434	0.0157182	0.0134422	0.0145802
ENSMUSG00000003477.6	Inmt	indolethylamine N-methyltransferase [Source:MGI Symbol;Acc:MGI:102963]	6	55147611	55152028	-1	0.0264996	0.0476711	0.0370854	0.234496	0.293649	0.264072
ENSMUSG00000003484.5	Cyp4f18	cytochrome P450, family 4, subfamily f, polypeptide 18 [Source:MGI Symbol;Acc:MGI:1919304]	8	72742326	72763470	-1	0.0628562	0.0959419	0.079399	0.679019	0.61776	0.648389
ENSMUSG00000003500.14	Impdh1	inosine monophosphate dehydrogenase 1 [Source:MGI Symbol;Acc:MGI:96567]	6	29200433	29216363	-1	114.767	122.419	118.593	18.8427	17.671	18.2569
ENSMUSG00000003505.16	Psg18	pregnancy specific glycoprotein 18 [Source:MGI Symbol;Acc:MGI:1347251]	7	18079347	18088934	-1	0	0	0	0	0	0
ENSMUSG00000003518.14	Dusp3	dual specificity phosphatase 3 (vaccinia virus phosphatase VH1-related) [Source:MGI Symbol;Acc:MGI:1919599]	11	101861969	101877839	-1	5.45474	5.13462	5.29468	13.132	10.6138	11.8729
ENSMUSG00000003526.13	Prodh	proline dehydrogenase [Source:MGI Symbol;Acc:MGI:97770]	16	17878221	17908067	-1	2.32742	2.37388	2.35065	5.78647	4.66418	5.22532
ENSMUSG00000003527.10	Ess2	ess-2 splicing factor [Source:MGI Symbol;Acc:MGI:107854]	16	17718573	17729212	-1	12.6266	11.9822	12.3044	22.3847	18.3606	20.3727
ENSMUSG00000003528.16	Slc25a1	solute carrier family 25 (mitochondrial carrier, citrate transporter), member 1 [Source:MGI Symbol;Acc:MGI:1345283]	16	17743087	17746083	-1	29.3406	29.8598	29.6002	58.429	66.2202	62.3246
ENSMUSG00000003531.16	Dgcr6	DiGeorge syndrome critical region gene 6 [Source:MGI Symbol;Acc:MGI:1202877]	16	17870724	17889496	1	38.6246	42.6128	40.6187	27.464	31.3839	29.424
ENSMUSG00000003534.18	Ddr1	discoidin domain receptor family, member 1 [Source:MGI Symbol;Acc:MGI:99216]	17	35992459	36015513	-1	81.8939	91.6652	86.7796	41.6656	33.8751	37.7704
ENSMUSG00000003541.7	Ier3	immediate early response 3 [Source:MGI Symbol;Acc:MGI:104814]	17	36132576	36133815	1	2.76477	1.85458	2.30967	113.205	106.048	109.626
ENSMUSG00000003545.4	Fosb	FBJ osteosarcoma oncogene B [Source:MGI Symbol;Acc:MGI:95575]	7	19036621	19043976	-1	17.2725	10.3523	13.8124	198.958	98.5324	148.745
ENSMUSG00000003546.11	Klc4	kinesin light chain 4 [Source:MGI Symbol;Acc:MGI:1922014]	17	46941550	46956948	-1	43.6613	43.9021	43.7817	27.3464	25.339	26.3427
ENSMUSG00000003549.10	Ercc1	excision repair cross-complementing rodent repair deficiency, complementation group 1 [Source:MGI Symbol;Acc:MGI:95412]	7	19078703	19090449	1	11.9593	11.7234	11.8414	20.8944	20.2373	20.5659
ENSMUSG00000003555.9	Cyp17a1	cytochrome P450, family 17, subfamily a, polypeptide 1 [Source:MGI Symbol;Acc:MGI:88586]	19	46655604	46661611	-1	0.0382804	0.0367275	0.037504	0.0483922	0.00827696	0.0283346
ENSMUSG00000003559.9	As3mt	arsenite methyltransferase [Source:MGI Symbol;Acc:MGI:1929882]	19	46695897	46729538	1	9.1148	10.0725	9.59365	10.0999	9.70593	9.90292
ENSMUSG00000003573.16	Homer3	homer scaffolding protein 3 [Source:MGI Symbol;Acc:MGI:1347359]	8	70735477	70747011	1	19.5173	18.7359	19.1266	54.2536	50.5882	52.4209
ENSMUSG00000003575.14	Crtc1	CREB regulated transcription coactivator 1 [Source:MGI Symbol;Acc:MGI:2142523]	8	70835005	70892229	-1	18.864	22.1732	20.5186	34.566	22.5741	28.57
ENSMUSG00000003581.15	Rnf215	ring finger protein 215 [Source:MGI Symbol;Acc:MGI:1918923]	11	4085202	4091172	1	22.8571	20.629	21.7431	43.1771	36.563	39.87
ENSMUSG00000003585.14	Sec14l2	SEC14-like lipid binding 2 [Source:MGI Symbol;Acc:MGI:1915065]	11	4047039	4073415	-1	8.28329	8.31649	8.29989	4.61442	3.76151	4.18797
ENSMUSG00000003604.15	Aven	apoptosis, caspase activation inhibitor [Source:MGI Symbol;Acc:MGI:1921518]	2	112323309	112464918	1	8.94659	8.65789	8.80224	3.83693	4.06271	3.94982
ENSMUSG00000003617.17	Cp	ceruloplasmin [Source:MGI Symbol;Acc:MGI:88476]	3	20011218	20063309	1	1.87736	1.6251	1.75123	61.2649	39.5638	50.4143
ENSMUSG00000003623.5	Crot	carnitine O-octanoyltransferase [Source:MGI Symbol;Acc:MGI:1921364]	5	9016033	9047324	-1	11.3536	12.8125	12.0831	36.6087	33.2106	34.9096
ENSMUSG00000003644.18	Rps6ka1	ribosomal protein S6 kinase polypeptide 1 [Source:MGI Symbol;Acc:MGI:104558]	4	133574601	133615108	-1	78.6614	84.0586	81.36	35.0157	26.0802	30.548
ENSMUSG00000003657.10	Calb2	calbindin 2 [Source:MGI Symbol;Acc:MGI:101914]	8	110864134	110894842	-1	197.754	212.907	205.331	15.4524	20.0754	17.7639
ENSMUSG00000003660.11	Snrnp200	small nuclear ribonucleoprotein 200 (U5) [Source:MGI Symbol;Acc:MGI:2444401]	2	127050306	127082371	1	101.866	127.798	114.832	80.5033	50.2683	65.3858
ENSMUSG00000003662.11	Ciao1	cytosolic iron-sulfur protein assembly 1 [Source:MGI Symbol;Acc:MGI:1346998]	2	127082858	127089736	-1	30.649	34.4429	32.5459	21.3005	21.6554	21.4779
ENSMUSG00000003665.8	Has1	hyaluronan synthase 1 [Source:MGI Symbol;Acc:MGI:106590]	17	18063585	18075467	-1	0.0422304	0.0337644	0.0379974	1.34354	0.639173	0.991356
ENSMUSG00000003680.17	Taf6l	TATA-box binding protein associated factor 6 like [Source:MGI Symbol;Acc:MGI:2444957]	19	8751851	8763781	-1	24.7603	28.8052	26.7828	12.0725	11.7543	11.9134
ENSMUSG00000003721.15	Insig2	insulin induced gene 2 [Source:MGI Symbol;Acc:MGI:1920249]	1	121232082	121260318	-1	17.2818	16.1484	16.7151	27.6855	23.4422	25.5638
ENSMUSG00000003731.14	Kpna6	karyopherin (importin) alpha 6 [Source:MGI Symbol;Acc:MGI:1100836]	4	129537773	129566560	-1	40.9737	41.8302	41.4019	26.2998	16.7694	21.5346
ENSMUSG00000003746.17	Man1a	mannosidase 1, alpha [Source:MGI Symbol;Acc:MGI:104677]	10	53780881	53952705	-1	2.67331	2.63417	2.65374	7.7868	3.99364	5.89022
ENSMUSG00000003752.10	Itpkc	inositol 1,4,5-trisphosphate 3-kinase C [Source:MGI Symbol;Acc:MGI:2442554]	7	26906597	26928086	-1	8.54204	7.53357	8.03781	9.51296	8.13003	8.8215
ENSMUSG00000003762.14	Coq8b	coenzyme Q8B [Source:MGI Symbol;Acc:MGI:1924139]	7	26932448	26957375	1	21.2991	19.0291	20.1641	9.47864	8.66069	9.06967
ENSMUSG00000003778.15	Brd8	bromodomain containing 8 [Source:MGI Symbol;Acc:MGI:1925906]	18	34731668	34757654	-1	10.9976	9.82026	10.4089	24.4594	14.2217	19.3406
ENSMUSG00000003779.17	Kif20a	kinesin family member 20A [Source:MGI Symbol;Acc:MGI:1201682]	18	34757666	34766330	1	12.8649	10.872	11.8684	22.9137	22.598	22.7558
ENSMUSG00000003808.19	Farsa	phenylalanyl-tRNA synthetase, alpha subunit [Source:MGI Symbol;Acc:MGI:1913840]	8	85583618	85595886	1	43.4318	40.7729	42.1024	27.5289	24.1133	25.8211
ENSMUSG00000003809.15	Gcdh	glutaryl-Coenzyme A dehydrogenase [Source:MGI Symbol;Acc:MGI:104541]	8	85613022	85620550	-1	53.9422	57.8008	55.8715	24.3668	21.1359	22.7513
ENSMUSG00000003810.14	Mast2	microtubule associated serine/threonine kinase 2 [Source:MGI Symbol;Acc:MGI:894676]	4	116163959	116321380	-1	21.8556	23.1521	22.5038	42.8558	27.8483	35.352
ENSMUSG00000003812.14	Dnase2a	deoxyribonuclease II alpha [Source:MGI Symbol;Acc:MGI:1329019]	8	85635189	85649544	1	13.208	12.5684	12.8882	6.72849	5.77226	6.25038
ENSMUSG00000003813.16	Rad23a	RAD23 homolog A, nucleotide excision repair protein [Source:MGI Symbol;Acc:MGI:105126]	8	85560648	85567294	-1	76.7038	78.1681	77.436	39.5286	36.4951	38.0119
ENSMUSG00000003814.9	Calr	calreticulin [Source:MGI Symbol;Acc:MGI:88252]	8	85568479	85573563	-1	866.901	869.115	868.008	387.859	472.205	430.032
ENSMUSG00000003824.13	Syce2	synaptonemal complex central element protein 2 [Source:MGI Symbol;Acc:MGI:1919096]	8	85598740	85614850	1	4.25502	4.10824	4.18163	7.83697	8.03268	7.93483
ENSMUSG00000003847.17	Nfat5	nuclear factor of activated T cells 5 [Source:MGI Symbol;Acc:MGI:1859333]	8	108020102	108106149	1	11.1091	9.47093	10.29	41.4994	16.4281	28.9638
ENSMUSG00000003848.15	Nob1	NIN1/RPN12 binding protein 1 homolog [Source:MGI Symbol;Acc:MGI:1914869]	8	108139118	108151683	-1	15.7661	15.3133	15.5397	30.3016	27.3372	28.8194
ENSMUSG00000003849.9	Nqo1	NAD(P)H dehydrogenase, quinone 1 [Source:MGI Symbol;Acc:MGI:103187]	8	108114857	108129838	-1	0.498254	0.622109	0.560181	20.1385	18.89	19.5143
ENSMUSG00000003863.19	Ppfia3	protein tyrosine phosphatase, receptor type, f polypeptide (PTPRF), interacting protein (liprin), alpha 3 [Source:MGI Symbol;Acc:MGI:1924037]	7	44988546	45016443	-1	11.4681	12.8201	12.1441	0.736234	0.808066	0.77215
ENSMUSG00000003865.17	Gys1	glycogen synthase 1, muscle [Source:MGI Symbol;Acc:MGI:101805]	7	45084268	45106043	1	54.5065	60.9734	57.74	22.7648	20.0463	21.4056
ENSMUSG00000003868.15	Ruvbl2	RuvB-like protein 2 [Source:MGI Symbol;Acc:MGI:1342299]	7	45071184	45087520	-1	118.954	129.011	123.983	51.2904	58.6873	54.9888
ENSMUSG00000003872.10	Lin7b	lin-7 homolog B (C. elegans) [Source:MGI Symbol;Acc:MGI:1330858]	7	45017315	45020007	-1	3.39079	2.53725	2.96402	1.16321	1.06918	1.1162
ENSMUSG00000003873.12	Bax	BCL2-associated X protein [Source:MGI Symbol;Acc:MGI:99702]	7	45111121	45116322	-1	101.304	99.1898	100.247	78.6728	83.4446	81.0587
ENSMUSG00000003882.6	Il7r	interleukin 7 receptor [Source:MGI Symbol;Acc:MGI:96562]	15	9505874	9530262	-1	1.08203	1.12865	1.10534	0.0862092	0.0614382	0.0738237
ENSMUSG00000003923.15	Tfam	transcription factor A, mitochondrial [Source:MGI Symbol;Acc:MGI:107810]	10	71061294	71074110	-1	17.715	16.8437	17.2794	19.1258	16.9856	18.0557
ENSMUSG00000003929.12	Zfp81	zinc finger protein 81 [Source:MGI Symbol;Acc:MGI:1890752]	17	33548316	33577852	-1	7.17635	6.80174	6.98904	8.51548	6.20819	7.36184
ENSMUSG00000003934.6	Efnb3	ephrin B3 [Source:MGI Symbol;Acc:MGI:109196]	11	69444918	69451031	-1	6.84677	6.12651	6.48664	49.7472	42.6138	46.1805
ENSMUSG00000003948.18	Mmd	monocyte to macrophage differentiation-associated [Source:MGI Symbol;Acc:MGI:1914718]	11	90140282	90169415	1	16.9402	18.7898	17.865	25.0783	21.9125	23.4954
ENSMUSG00000003949.17	Hlf	hepatic leukemia factor [Source:MGI Symbol;Acc:MGI:96108]	11	90227362	90281721	-1	1.14705	1.00012	1.07359	35.5604	19.1771	27.3687
ENSMUSG00000003955.9	Fam162a	family with sequence similarity 162, member A [Source:MGI Symbol;Acc:MGI:1917436]	16	35864131	35891964	-1	63.7112	64.9075	64.3093	60.0784	74.4258	67.2521
ENSMUSG00000003970.10	Rpl8	ribosomal protein L8 [Source:MGI Symbol;Acc:MGI:1350927]	15	76788278	76790514	1	1142.16	1420.56	1281.36	1607.63	2429.65	2018.64
ENSMUSG00000003974.7	Grm3	glutamate receptor, metabotropic 3 [Source:MGI Symbol;Acc:MGI:1351340]	5	9535541	9775170	-1	0.0973419	0.0917253	0.0945336	4.1575	3.9783	4.0679
ENSMUSG00000003992.16	Ssbp2	single-stranded DNA binding protein 2 [Source:MGI Symbol;Acc:MGI:1914220]	13	91608402	91851548	1	11.0498	11.4116	11.2307	22.6697	20.8968	21.7832
ENSMUSG00000004018.10	Fancl	Fanconi anemia, complementation group L [Source:MGI Symbol;Acc:MGI:1914280]	11	26336135	26421876	1	11.2002	11.423	11.3116	9.95844	8.93443	9.44643
ENSMUSG00000004031.14	Brinp2	bone morphogenic protein/retinoic acid inducible neural-specific 2 [Source:MGI Symbol;Acc:MGI:2443333]	1	158072839	158183896	-1	3.54497	3.39014	3.46755	0.324028	0.464025	0.394027
ENSMUSG00000004032.11	Gstm5	glutathione S-transferase, mu 5 [Source:MGI Symbol;Acc:MGI:1309466]	3	107803137	107806002	1	128.334	139.129	133.732	120.032	132.452	126.242
ENSMUSG00000004035.13	Gstm7	glutathione S-transferase, mu 7 [Source:MGI Symbol;Acc:MGI:1915562]	3	107833650	107839133	-1	116.267	138.867	127.567	21.5769	24.7799	23.1784
ENSMUSG00000004038.10	Gstm3	glutathione S-transferase, mu 3 [Source:MGI Symbol;Acc:MGI:106026]	3	107871012	107876599	-1	1.13194	0.698158	0.915049	1.4105	1.4816	1.44605
ENSMUSG00000004040.17	Stat3	signal transducer and activator of transcription 3 [Source:MGI Symbol;Acc:MGI:103038]	11	100775924	100830366	-1	34.3251	35.7164	35.0207	19.023	11.7698	15.3964
ENSMUSG00000004043.15	Stat5a	signal transducer and activator of transcription 5A [Source:MGI Symbol;Acc:MGI:103036]	11	100750177	100775995	1	0.449362	0.488449	0.468905	4.81237	3.02693	3.91965
ENSMUSG00000004044.10	Cavin1	caveolae associated 1 [Source:MGI Symbol;Acc:MGI:1277968]	11	100847559	100861713	-1	4.86404	4.91906	4.89155	88.1988	68.5794	78.3891
ENSMUSG00000004054.10	Map3k11	mitogen-activated protein kinase kinase kinase 11 [Source:MGI Symbol;Acc:MGI:1346880]	19	5738770	5752893	1	17.339	19.4895	18.4142	30.8595	23.8984	27.3789
ENSMUSG00000004056.16	Akt2	thymoma viral proto-oncogene 2 [Source:MGI Symbol;Acc:MGI:104874]	7	27290977	27340251	1	42.6201	46.4901	44.5551	64.6228	56.2446	60.4337
ENSMUSG00000004069.18	Dnaja3	DnaJ heat shock protein family (Hsp40) member A3 [Source:MGI Symbol;Acc:MGI:1933786]	16	4457853	4525559	1	21.1997	21.4146	21.3072	21.7062	19.3203	20.5132
ENSMUSG00000004070.16	Hmox2	heme oxygenase 2 [Source:MGI Symbol;Acc:MGI:109373]	16	4544225	4584606	1	66.4203	65.3304	65.8753	68.3374	64.949	66.6432
ENSMUSG00000004071.14	Cdip1	cell death inducing Trp53 target 1 [Source:MGI Symbol;Acc:MGI:1913876]	16	4568212	4608156	-1	21.143	22.6111	21.8771	29.7161	23.0404	26.3783
ENSMUSG00000004085.15	Map3k20	mitogen-activated protein kinase kinase kinase 20 [Source:MGI Symbol;Acc:MGI:2443258]	2	72115981	72272954	1	6.79327	5.94074	6.367	7.96481	5.2477	6.60625
ENSMUSG00000004096.10	Cwc15	CWC15 spliceosome-associated protein [Source:MGI Symbol;Acc:MGI:1913320]	9	14411913	14421873	1	63.4033	51.092	57.2477	53.2495	47.2165	50.233
ENSMUSG00000004098.8	Col5a3	collagen, type V, alpha 3 [Source:MGI Symbol;Acc:MGI:1858212]	9	20681346	20726363	-1	0.50594	0.496618	0.501279	20.876	15.6038	18.2399
ENSMUSG00000004099.17	Dnmt1	DNA methyltransferase (cytosine-5) 1 [Source:MGI Symbol;Acc:MGI:94912]	9	20818505	20871184	-1	34.0267	32.8345	33.4306	40.0432	30.1741	35.1086
ENSMUSG00000004100.13	Ppan	peter pan homolog [Source:MGI Symbol;Acc:MGI:2178445]	9	20799471	20803474	1	12.67	10.366	11.518	29.2359	24.5503	26.8931
ENSMUSG00000004105.9	Angptl2	angiopoietin-like 2 [Source:MGI Symbol;Acc:MGI:1347002]	2	33106081	33137729	1	6.11775	5.92337	6.02056	32.5978	29.1627	30.8803
ENSMUSG00000004110.18	Cacna1e	calcium channel, voltage-dependent, R type, alpha 1E subunit [Source:MGI Symbol;Acc:MGI:106217]	1	154266477	154760247	-1	0.275454	0.209427	0.242441	16.8467	7.32909	12.0879
ENSMUSG00000004113.19	Cacna1b	calcium channel, voltage-dependent, N type, alpha 1B subunit [Source:MGI Symbol;Acc:MGI:88296]	2	24493899	24653164	-1	12.3409	11.4554	11.8981	0.335601	0.334839	0.33522
ENSMUSG00000004127.13	Trmt10a	tRNA methyltransferase 10A [Source:MGI Symbol;Acc:MGI:1920421]	3	137849209	137865582	1	3.52176	3.27689	3.39933	2.42594	2.03227	2.22911
ENSMUSG00000004151.18	Etv1	ets variant 1 [Source:MGI Symbol;Acc:MGI:99254]	12	38829379	38920483	1	9.5606	9.92432	9.74246	18.3269	11.3776	14.8522
ENSMUSG00000004187.12	Kifc2	kinesin family member C2 [Source:MGI Symbol;Acc:MGI:109187]	15	76544058	76552396	1	11.1336	7.9953	9.56445	11.4846	7.78876	9.63668
ENSMUSG00000004207.15	Psap	prosaposin [Source:MGI Symbol;Acc:MGI:97783]	10	60113449	60138376	1	510.695	550.194	530.444	547.255	492.495	519.875
ENSMUSG00000004221.17	Ikbkg	inhibitor of kappaB kinase gamma [Source:MGI Symbol;Acc:MGI:1338074]	X	73436896	73497460	1	12.3511	13.6438	12.9975	12.058	7.86076	9.95938
ENSMUSG00000004231.16	Pax2	paired box 2 [Source:MGI Symbol;Acc:MGI:97486]	19	44744484	44826310	1	48.3724	52.8704	50.6214	1.11231	0.540241	0.826276
ENSMUSG00000004233.15	Wars2	tryptophanyl tRNA synthetase 2 (mitochondrial) [Source:MGI Symbol;Acc:MGI:1917810]	3	99048384	99146502	1	6.46936	7.31182	6.89059	6.42496	4.69286	5.55891
ENSMUSG00000004263.16	Atn1	atrophin 1 [Source:MGI Symbol;Acc:MGI:104725]	6	124719507	124733487	-1	133.733	139.147	136.44	212.797	149.638	181.218
ENSMUSG00000004264.18	Phb2	prohibitin 2 [Source:MGI Symbol;Acc:MGI:102520]	6	124689299	124693913	1	80.1374	84.4592	82.2983	86.6986	97.1033	91.9009
ENSMUSG00000004266.16	Ptpn6	protein tyrosine phosphatase, non-receptor type 6 [Source:MGI Symbol;Acc:MGI:96055]	6	124697670	124715677	-1	24.5249	23.1199	23.8224	8.33063	5.43118	6.88091
ENSMUSG00000004267.17	Eno2	enolase 2, gamma neuronal [Source:MGI Symbol;Acc:MGI:95394]	6	124737016	124746636	-1	10.4894	11.5775	11.0335	9.56355	7.01572	8.28964
ENSMUSG00000004268.12	Emg1	EMG1 N1-specific pseudouridine methyltransferase [Source:MGI Symbol;Acc:MGI:1315195]	6	124681048	124689141	-1	15.3162	14.9161	15.1161	27.9018	31.7362	29.819
ENSMUSG00000004270.14	Lpcat3	lysophosphatidylcholine acyltransferase 3 [Source:MGI Symbol;Acc:MGI:1315211]	6	124639990	124681381	1	56.5216	57.287	56.9043	28.8784	24.9229	26.9006
ENSMUSG00000004285.13	Atp6v1f	ATPase, H+ transporting, lysosomal V1 subunit F [Source:MGI Symbol;Acc:MGI:1913394]	6	29467717	29470511	1	138.147	150	144.073	101.337	129.568	115.453
ENSMUSG00000004296.15	Il12b	interleukin 12b [Source:MGI Symbol;Acc:MGI:96540]	11	44290890	44304860	1	0	0	0	0	0.00582585	0.00291292
ENSMUSG00000004317.15	Clcn5	chloride channel, voltage-sensitive 5 [Source:MGI Symbol;Acc:MGI:99486]	X	7020049	7185597	-1	5.9071	6.97778	6.44244	16.8726	9.79187	13.3322
ENSMUSG00000004319.16	Clcn3	chloride channel, voltage-sensitive 3 [Source:MGI Symbol;Acc:MGI:103555]	8	61363423	61436334	-1	15.1351	16.4439	15.7895	5.20261	2.96136	4.08199
ENSMUSG00000004328.16	Hif3a	hypoxia inducible factor 3, alpha subunit [Source:MGI Symbol;Acc:MGI:1859778]	7	16765432	16796352	-1	32.8121	33.7037	33.2579	24.8306	19.5246	22.1776
ENSMUSG00000004341.9	Gpx6	glutathione peroxidase 6 [Source:MGI Symbol;Acc:MGI:1922762]	13	21496295	21503794	1	1.10028	1.12441	1.11234	0.195903	0.0963331	0.146118
ENSMUSG00000004344.13	Gpx5	glutathione peroxidase 5 [Source:MGI Symbol;Acc:MGI:104886]	13	21470599	21476901	-1	0.0126641	0	0.00633205	0	0	0
ENSMUSG00000004347.18	Pde1c	phosphodiesterase 1C [Source:MGI Symbol;Acc:MGI:108413]	6	56046789	56629472	-1	0.905136	0.931958	0.918547	1.35787	0.773697	1.06578
ENSMUSG00000004356.9	Utp20	UTP20 small subunit processome component [Source:MGI Symbol;Acc:MGI:1917933]	10	88582469	88662666	-1	3.05139	3.25317	3.15228	10.575	5.55332	8.06416
ENSMUSG00000004359.17	Spic	Spi-C transcription factor (Spi-1/PU.1 related) [Source:MGI Symbol;Acc:MGI:1341168]	10	88510634	88520877	-1	0	0	0	0.0139545	0.00895037	0.0114524
ENSMUSG00000004360.10	9330159F19Rik	RIKEN cDNA 9330159F19 gene [Source:MGI Symbol;Acc:MGI:3036239]	10	29087602	29106775	1	0.406201	0.310809	0.358505	0.882941	1.00347	0.943206
ENSMUSG00000004364.15	Cul3	cullin 3 [Source:MGI Symbol;Acc:MGI:1347360]	1	80242640	80318197	-1	45.0185	38.43	41.7242	47.8957	32.142	40.0189
ENSMUSG00000004366.5	Sst	somatostatin [Source:MGI Symbol;Acc:MGI:98326]	16	23708323	23709708	-1	0.147016	0.141052	0.144034	0.03717	0.0158938	0.0265319
ENSMUSG00000004371.16	Il11	interleukin 11 [Source:MGI Symbol;Acc:MGI:107613]	7	4775372	4785858	-1	1.23775	1.16066	1.19921	0.560203	0.371703	0.465953
ENSMUSG00000004383.19	Large1	LARGE xylosyl- and glucuronyltransferase 1 [Source:MGI Symbol;Acc:MGI:1342270]	8	73541227	74080168	-1	7.8502	8.72935	8.28978	17.4805	13.4529	15.4667
ENSMUSG00000004393.11	Ddx56	DEAD box helicase 56 [Source:MGI Symbol;Acc:MGI:1277172]	11	6208919	6217772	-1	31.3643	36.9324	34.1484	33.7825	28.3478	31.0651
ENSMUSG00000004394.13	Tmed4	transmembrane p24 trafficking protein 4 [Source:MGI Symbol;Acc:MGI:1915070]	11	6220369	6224870	-1	186.475	208.942	197.708	87.2463	84.0571	85.6517
ENSMUSG00000004415.16	Col26a1	collagen, type XXVI, alpha 1 [Source:MGI Symbol;Acc:MGI:2155345]	5	136770613	136912063	-1	7.04236	6.58471	6.81353	133.442	131.431	132.436
ENSMUSG00000004446.13	Bid	BH3 interacting domain death agonist [Source:MGI Symbol;Acc:MGI:108093]	6	120868891	120893814	-1	9.6145	8.97739	9.29594	15.0115	12.9669	13.9892
ENSMUSG00000004451.15	Ralb	v-ral simian leukemia viral oncogene B [Source:MGI Symbol;Acc:MGI:1927244]	1	119398035	119432524	-1	7.26723	6.74551	7.00637	18.2406	15.3436	16.7921
ENSMUSG00000004455.17	Ppp1cc	protein phosphatase 1 catalytic subunit gamma [Source:MGI Symbol;Acc:MGI:104872]	5	122296341	122313336	1	166.446	170.383	168.415	133.904	131.913	132.909
ENSMUSG00000004460.18	Dnajb11	DnaJ heat shock protein family (Hsp40) member B11 [Source:MGI Symbol;Acc:MGI:1915088]	16	22676595	22698384	1	72.4398	65.6043	69.022	31.8183	28.6717	30.245
ENSMUSG00000004462.8	Tbccd1	TBCC domain containing 1 [Source:MGI Symbol;Acc:MGI:1917823]	16	22631964	22676419	-1	11.1029	11.412	11.2575	7.25939	5.61871	6.43905
ENSMUSG00000004473.11	Clec11a	C-type lectin domain family 11, member a [Source:MGI Symbol;Acc:MGI:1298219]	7	43952111	43956326	-1	1.68359	1.9935	1.83855	2.54227	2.35692	2.44959
ENSMUSG00000004500.10	Zfp324	zinc finger protein 324 [Source:MGI Symbol;Acc:MGI:2444641]	7	12699765	12708163	1	9.96509	11.5997	10.7824	9.71317	7.84598	8.77957
ENSMUSG00000004508.7	Gab2	growth factor receptor bound protein 2-associated protein 2 [Source:MGI Symbol;Acc:MGI:1333854]	7	96730793	96958153	1	11.2065	11.2078	11.2072	12.055	6.759	9.407
ENSMUSG00000004530.13	Coro1c	coronin, actin binding protein 1C [Source:MGI Symbol;Acc:MGI:1345964]	5	113980497	114046819	-1	8.87795	8.37691	8.62743	18.0828	15.517	16.7999
ENSMUSG00000004535.13	Tax1bp1	Tax1 (human T cell leukemia virus type I) binding protein 1 [Source:MGI Symbol;Acc:MGI:1289308]	6	52690714	52743765	1	24.2764	21.0591	22.6678	22.599	16.5675	19.5832
ENSMUSG00000004540.8	Psg17	pregnancy specific glycoprotein 17 [Source:MGI Symbol;Acc:MGI:1347250]	7	18547862	18555532	-1	0.0252377	0.0242139	0.0247258	0.127617	0.049112	0.0883645
ENSMUSG00000004542.16	Psg19	pregnancy specific glycoprotein 19 [Source:MGI Symbol;Acc:MGI:1347252]	7	18523492	18532445	-1	0.0264582	0.00793279	0.0171955	0	0.00715099	0.0035755
ENSMUSG00000004552.17	Ctse	cathepsin E [Source:MGI Symbol;Acc:MGI:107361]	1	131566044	131603243	1	0.00668759	0.0240611	0.0153743	0.836959	0.415722	0.62634
ENSMUSG00000004558.16	Ndrg2	N-myc downstream regulated gene 2 [Source:MGI Symbol;Acc:MGI:1352498]	14	52142728	52151615	-1	41.2576	40.381	40.8193	88.8307	80.6012	84.716
ENSMUSG00000004561.15	Mettl17	methyltransferase like 17 [Source:MGI Symbol;Acc:MGI:1098577]	14	52122299	52130496	1	10.437	8.86659	9.65179	13.9432	9.75064	11.8469
ENSMUSG00000004562.17	Arhgef40	Rho guanine nucleotide exchange factor (GEF) 40 [Source:MGI Symbol;Acc:MGI:2685515]	14	52222176	52243708	1	5.23856	4.56446	4.90151	61.0811	41.6204	51.3507
ENSMUSG00000004565.16	Pnpla6	patatin-like phospholipase domain containing 6 [Source:MGI Symbol;Acc:MGI:1354723]	8	3565384	3594267	1	23.7353	27.5969	25.6661	16.3886	9.74962	13.0691
ENSMUSG00000004567.17	Mcoln1	mucolipin 1 [Source:MGI Symbol;Acc:MGI:1890498]	8	3550457	3565232	1	11.1804	11.825	11.5027	13.145	10.15	11.6475
ENSMUSG00000004568.14	Arhgef18	rho/rac guanine nucleotide exchange factor (GEF) 18 [Source:MGI Symbol;Acc:MGI:2142567]	8	3403415	3506601	1	4.59974	4.50859	4.55417	8.63767	6.20516	7.42141
ENSMUSG00000004591.17	Pkn2	protein kinase N2 [Source:MGI Symbol;Acc:MGI:109211]	3	142496663	142587765	-1	8.26371	7.62422	7.94397	11.2728	6.94624	9.10952
ENSMUSG00000004609.12	Cd33	CD33 antigen [Source:MGI Symbol;Acc:MGI:99440]	7	43173640	43193852	-1	0.0758313	0.0562198	0.0660256	1.30547	0.446424	0.875947
ENSMUSG00000004610.5	Etfb	electron transferring flavoprotein, beta polypeptide [Source:MGI Symbol;Acc:MGI:106098]	7	43093507	43107224	1	89.5759	95.6338	92.6048	113.36	125.831	119.596
ENSMUSG00000004612.10	Nkg7	natural killer cell group 7 sequence [Source:MGI Symbol;Acc:MGI:1931250]	7	43086497	43087673	1	0.0231944	0.0556337	0.039414	0	0.0501508	0.0250754
ENSMUSG00000004626.15	Stxbp2	syntaxin binding protein 2 [Source:MGI Symbol;Acc:MGI:107370]	8	3680955	3693644	1	61.0172	60.6302	60.8237	8.96649	5.43353	7.20001
ENSMUSG00000004630.19	Pcp2	Purkinje cell protein 2 (L7) [Source:MGI Symbol;Acc:MGI:97508]	8	3673371	3675545	-1	2.64851	2.68981	2.66916	1.31873	1.45984	1.38929
ENSMUSG00000004631.16	Sgce	sarcoglycan, epsilon [Source:MGI Symbol;Acc:MGI:1329042]	6	4674350	4747207	-1	3.09944	3.35057	3.225	7.78834	7.72962	7.75898
ENSMUSG00000004633.18	Chn2	chimerin 2 [Source:MGI Symbol;Acc:MGI:1917243]	6	54016539	54278795	1	0.777108	0.571795	0.674451	2.36579	1.79289	2.07934
ENSMUSG00000004637.16	Wwox	WW domain-containing oxidoreductase [Source:MGI Symbol;Acc:MGI:1931237]	8	115166395	116079447	1	4.91804	5.22588	5.07196	4.4442	3.56974	4.00697
ENSMUSG00000004642.14	Slbp	stem-loop binding protein [Source:MGI Symbol;Acc:MGI:108402]	5	33792296	33809918	-1	10.5091	8.87936	9.69423	15.0715	13.1531	14.1123
ENSMUSG00000004651.7	Tyr	tyrosinase [Source:MGI Symbol;Acc:MGI:98880]	7	87073979	87142720	-1	0.0268426	0.0178845	0.0223635	3.55355	1.00601	2.27978
ENSMUSG00000004654.7	Ghrhr	growth hormone releasing hormone receptor [Source:MGI Symbol;Acc:MGI:95710]	6	55353280	55365515	1	0.00607963	0.00729125	0.00668544	0.0384278	0.0443655	0.0413967
ENSMUSG00000004655.6	Aqp1	aquaporin 1 [Source:MGI Symbol;Acc:MGI:103201]	6	55313417	55325540	1	9.73232	9.46043	9.59638	405.824	404.88	405.352
ENSMUSG00000004661.16	Arid3b	AT rich interactive domain 3B (BRIGHT-like) [Source:MGI Symbol;Acc:MGI:1930768]	9	57697636	57744076	-1	7.56182	6.99686	7.27934	4.43188	3.05523	3.74356
ENSMUSG00000004665.11	Cnn2	calponin 2 [Source:MGI Symbol;Acc:MGI:105093]	10	79824418	79831896	1	5.01984	4.48031	4.75007	94.8607	82.0027	88.4317
ENSMUSG00000004667.19	Polr2e	polymerase (RNA) II (DNA directed) polypeptide E [Source:MGI Symbol;Acc:MGI:1913670]	10	79871783	79875629	-1	59.9188	68.8702	64.3945	64.8259	78.6239	71.7249
ENSMUSG00000004668.15	Abca13	ATP-binding cassette, sub-family A (ABC1), member 13 [Source:MGI Symbol;Acc:MGI:2388707]	11	9141942	9634259	1	0.0236304	0.0528149	0.0382226	0.0515977	0.0110315	0.0313146
ENSMUSG00000004677.18	Myo9b	myosin IXb [Source:MGI Symbol;Acc:MGI:106624]	8	71725358	71813357	1	12.7676	11.1758	11.9717	46.1038	25.3932	35.7485
ENSMUSG00000004698.12	Hdac9	histone deacetylase 9 [Source:MGI Symbol;Acc:MGI:1931221]	12	34097579	34967094	-1	5.28123	4.70526	4.99324	3.42764	1.99876	2.7132
ENSMUSG00000004707.15	Ly9	lymphocyte antigen 9 [Source:MGI Symbol;Acc:MGI:96885]	1	171416192	171434978	-1	0.0192316	0	0.0096158	1.17101	0.474734	0.822872
ENSMUSG00000004709.15	Cd244a	CD244 molecule A [Source:MGI Symbol;Acc:MGI:109294]	1	171386761	171437314	1	0.0217388	0.0208569	0.0212979	2.75361	1.89659	2.3251
ENSMUSG00000004730.16	Adgre1	adhesion G protein-coupled receptor E1 [Source:MGI Symbol;Acc:MGI:106912]	17	57665691	57790527	1	0.202962	0.149187	0.176074	5.88465	3.75671	4.82068
ENSMUSG00000004748.6	Mtfp1	mitochondrial fission process 1 [Source:MGI Symbol;Acc:MGI:1916686]	11	4041480	4045445	-1	3.97646	4.31545	4.14595	2.70617	3.98905	3.34761
ENSMUSG00000004768.15	Rab23	RAB23, member RAS oncogene family [Source:MGI Symbol;Acc:MGI:99833]	1	33758968	33781645	1	3.43391	3.40018	3.41704	8.7224	7.23529	7.97884
ENSMUSG00000004771.13	Rab11a	RAB11A, member RAS oncogene family [Source:MGI Symbol;Acc:MGI:1858202]	9	64622581	64645040	-1	126.623	128.581	127.602	63.023	64.5846	63.8038
ENSMUSG00000004788.12	Eif2b2	eukaryotic translation initiation factor 2B, subunit 2 beta [Source:MGI Symbol;Acc:MGI:2145118]	12	85266255	85273402	1	110.716	126.476	118.596	44.6636	47.0354	45.8495
ENSMUSG00000004789.11	Dlst	dihydrolipoamide S-succinyltransferase (E2 component of 2-oxo-glutarate complex) [Source:MGI Symbol;Acc:MGI:1926170]	12	85157607	85181619	1	61.3138	67.2635	64.2887	32.9164	26.5833	29.7498
ENSMUSG00000004791.8	Pgf	placental growth factor [Source:MGI Symbol;Acc:MGI:105095]	12	85213409	85224564	-1	23.8505	24.597	24.2237	2.6218	2.96848	2.79514
ENSMUSG00000004798.15	Ulk2	unc-51 like kinase 2 [Source:MGI Symbol;Acc:MGI:1352758]	11	61666475	61745899	-1	50.5997	54.3607	52.4802	38.1593	25.4497	31.8045
ENSMUSG00000004814.11	Ccl24	chemokine (C-C motif) ligand 24 [Source:MGI Symbol;Acc:MGI:1928953]	5	135598791	135601903	-1	0.319223	0.353392	0.336307	0.206947	0.212376	0.209662
ENSMUSG00000004815.13	Dgkq	diacylglycerol kinase, theta [Source:MGI Symbol;Acc:MGI:102918]	5	108794559	108817538	-1	12.1229	11.3649	11.7439	14.4585	8.25307	11.3558
ENSMUSG00000004821.2	Tmed11	transmembrane p24 trafficking protein 11 [Source:MGI Symbol;Acc:MGI:1914616]	5	108925101	108943229	-1	0	0	0	0	0	0
ENSMUSG00000004837.3	Grap	GRB2-related adaptor protein [Source:MGI Symbol;Acc:MGI:1918770]	11	61544091	61563610	1	0.177354	0.0283598	0.102857	3.31071	2.36795	2.83933
ENSMUSG00000004842.19	Pou1f1	POU domain, class 1, transcription factor 1 [Source:MGI Symbol;Acc:MGI:97588]	16	65317397	65331891	1	0	0.00653421	0.00326711	0.00688758	0.0147256	0.0108066
ENSMUSG00000004843.8	Chmp2b	charged multivesicular body protein 2B [Source:MGI Symbol;Acc:MGI:1916192]	16	65336014	65359612	-1	45.7585	41.7567	43.7576	71.1412	62.8011	66.9711
ENSMUSG00000004846.11	Plod3	procollagen-lysine, 2-oxoglutarate 5-dioxygenase 3 [Source:MGI Symbol;Acc:MGI:1347008]	5	137015873	137025502	1	38.2875	41.4141	39.8508	53.0536	51.8833	52.4684
ENSMUSG00000004849.15	Ap1s1	adaptor protein complex AP-1, sigma 1 [Source:MGI Symbol;Acc:MGI:1098244]	5	137063847	137074989	-1	72.3424	73.7816	73.062	53.2963	57.7861	55.5412
ENSMUSG00000004864.14	Mapk13	mitogen-activated protein kinase 13 [Source:MGI Symbol;Acc:MGI:1346864]	17	28988271	28999207	1	54.6245	57.5443	56.0844	9.51598	7.53232	8.52415
ENSMUSG00000004865.17	Srpk1	serine/arginine-rich protein specific kinase 1 [Source:MGI Symbol;Acc:MGI:106908]	17	28806622	28841683	-1	14.9473	10.3519	12.6496	15.353	9.72656	12.5398
ENSMUSG00000004872.16	Pax3	paired box 3 [Source:MGI Symbol;Acc:MGI:97487]	1	78077904	78173771	-1	0.00685297	0	0.00342648	0.246901	0.103722	0.175312
ENSMUSG00000004880.12	Lbr	lamin B receptor [Source:MGI Symbol;Acc:MGI:2138281]	1	181642900	181670611	-1	38.2988	37.5554	37.9271	31.4233	27.5851	29.5042
ENSMUSG00000004885.6	Crabp2	cellular retinoic acid binding protein II [Source:MGI Symbol;Acc:MGI:88491]	3	87855973	87860683	1	29.9794	25.2323	27.6059	89.0954	103.087	96.0912
ENSMUSG00000004891.17	Nes	nestin [Source:MGI Symbol;Acc:MGI:101784]	3	87878385	87887758	1	3.84607	3.12458	3.48533	71.5185	52.9705	62.2445
ENSMUSG00000004892.14	Bcan	brevican [Source:MGI Symbol;Acc:MGI:1096385]	3	87894838	87907537	-1	0.743345	0.634989	0.689167	15.0978	12.8002	13.949
ENSMUSG00000004894.11	Hapln2	hyaluronan and proteoglycan link protein 2 [Source:MGI Symbol;Acc:MGI:2137300]	3	87929057	87934890	-1	0.0715299	0.10187	0.0866999	0.243016	0.132912	0.187964
ENSMUSG00000004895.10	Prcc	papillary renal cell carcinoma (translocation-associated) [Source:MGI Symbol;Acc:MGI:2137738]	3	87766210	87792915	-1	80.885	81.0401	80.9625	73.3701	69.9687	71.6694
ENSMUSG00000004896.17	Rrnad1	ribosomal RNA adenine dimethylase domain containing 1 [Source:MGI Symbol;Acc:MGI:2387197]	3	87829908	87838024	-1	10.6523	8.92864	9.79047	14.6701	12.5888	13.6295
ENSMUSG00000004897.17	Hdgf	heparin binding growth factor [Source:MGI Symbol;Acc:MGI:1194494]	3	87813628	87823439	1	171.9	154.592	163.246	131.134	114.756	122.945
ENSMUSG00000004902.8	Slc25a18	solute carrier family 25 (mitochondrial carrier), member 18 [Source:MGI Symbol;Acc:MGI:1919053]	6	120750539	120771297	1	4.30428	5.00243	4.65336	0.855455	0.590663	0.723059
ENSMUSG00000004929.13	Thop1	thimet oligopeptidase 1 [Source:MGI Symbol;Acc:MGI:1354165]	10	80905869	80918393	1	74.203	85.531	79.867	24.3389	25.4208	24.8799
ENSMUSG00000004931.12	Apba3	amyloid beta (A4) precursor protein-binding, family A, member 3 [Source:MGI Symbol;Acc:MGI:1888527]	10	81102794	81109080	1	24.7207	26.5375	25.6291	29.2523	32.2808	30.7665
ENSMUSG00000004933.18	Matk	megakaryocyte-associated tyrosine kinase [Source:MGI Symbol;Acc:MGI:99259]	10	81088769	81099199	1	2.34229	2.40086	2.37157	6.43058	6.03082	6.2307
ENSMUSG00000004934.15	Pias4	protein inhibitor of activated STAT 4 [Source:MGI Symbol;Acc:MGI:2136940]	10	80989100	81003757	-1	35.6263	37.6277	36.627	17.6101	16.969	17.2895
ENSMUSG00000004936.9	Map2k1	mitogen-activated protein kinase kinase 1 [Source:MGI Symbol;Acc:MGI:1346866]	9	64093052	64160913	-1	89.3374	92.6899	91.0136	41.0885	36.0579	38.5732
ENSMUSG00000004937.7	Sgta	small glutamine-rich tetratricopeptide repeat (TPR)-containing, alpha [Source:MGI Symbol;Acc:MGI:1098703]	10	80879909	80896015	-1	111.121	113.164	112.142	99.9254	105.896	102.911
ENSMUSG00000004939.8	Nmrk2	nicotinamide riboside kinase 2 [Source:MGI Symbol;Acc:MGI:1916814]	10	81034004	81037885	-1	0.0114346	0.0548535	0.0331441	0.0216825	0.00618094	0.0139317
ENSMUSG00000004945.16	Tmem242	transmembrane protein 242 [Source:MGI Symbol;Acc:MGI:1917794]	17	5461145	5490534	-1	35.025	37.265	36.145	53.6502	66.0619	59.8561
ENSMUSG00000004947.16	Dtx2	deltex 2, E3 ubiquitin ligase [Source:MGI Symbol;Acc:MGI:1921448]	5	136023654	136061726	1	7.03352	7.70322	7.36837	10.6057	9.45431	10.03
ENSMUSG00000004948.13	Zp3	zona pellucida glycoprotein 3 [Source:MGI Symbol;Acc:MGI:99215]	5	136008953	136017478	1	0.0801197	0.0864782	0.0832989	0.101283	0.0173234	0.0593032
ENSMUSG00000004951.11	Hspb1	heat shock protein 1 [Source:MGI Symbol;Acc:MGI:96240]	5	135916773	135918417	1	0.843052	0.591843	0.717448	13.8937	13.0155	13.4546
ENSMUSG00000004952.14	Rasa4	RAS p21 protein activator 4 [Source:MGI Symbol;Acc:MGI:1858600]	5	136112770	136140714	1	0.410682	0.304008	0.357345	8.713	6.22347	7.46823
ENSMUSG00000004961.8	Syt5	synaptotagmin V [Source:MGI Symbol;Acc:MGI:1926368]	7	4542764	4550540	-1	7.68265	7.95854	7.82059	2.56172	2.53023	2.54597
ENSMUSG00000004980.17	Hnrnpa2b1	heterogeneous nuclear ribonucleoprotein A2/B1 [Source:MGI Symbol;Acc:MGI:104819]	6	51437912	51446874	-1	189.577	139.264	164.421	199.082	147.327	173.204
ENSMUSG00000004988.10	Fxyd4	FXYD domain-containing ion transport regulator 4 [Source:MGI Symbol;Acc:MGI:1889005]	6	117910520	117914653	-1	0.0704128	0.116925	0.0936689	0.171178	0.0761231	0.123651
ENSMUSG00000004994.13	Ccdc130	coiled-coil domain containing 130 [Source:MGI Symbol;Acc:MGI:1914986]	8	84984424	84997009	-1	5.20942	4.87918	5.0443	7.0232	6.34439	6.68379
ENSMUSG00000004996.10	Mri1	methylthioribose-1-phosphate isomerase 1 [Source:MGI Symbol;Acc:MGI:1915123]	8	84976535	84983955	-1	16.6106	17.9712	17.2909	15.5451	13.2801	14.4126
ENSMUSG00000005034.16	Prkacb	protein kinase, cAMP dependent, catalytic, beta [Source:MGI Symbol;Acc:MGI:97594]	3	146435329	146518745	-1	16.6874	16.89	16.7887	40.6938	28.3847	34.5393
ENSMUSG00000005043.14	Sgsh	N-sulfoglucosamine sulfohydrolase (sulfamidase) [Source:MGI Symbol;Acc:MGI:1350341]	11	119234251	119246362	-1	7.03134	8.07839	7.55487	14.5746	10.1198	12.3472
ENSMUSG00000005045.17	Chd5	chromodomain helicase DNA binding protein 5 [Source:MGI Symbol;Acc:MGI:3036258]	4	152423108	152474651	1	1.41139	1.08379	1.24759	0.962022	0.652913	0.807468
ENSMUSG00000005054.8	Cstb	cystatin B [Source:MGI Symbol;Acc:MGI:109514]	10	78261503	78263456	1	79.279	90.4407	84.8598	111.487	144.754	128.12
ENSMUSG00000005057.14	Sh2b2	SH2B adaptor protein 2 [Source:MGI Symbol;Acc:MGI:1345171]	5	136247001	136275410	-1	7.12538	8.20209	7.66373	3.96342	4.177	4.07021
ENSMUSG00000005069.13	Pex5	peroxisomal biogenesis factor 5 [Source:MGI Symbol;Acc:MGI:1098808]	6	124373775	124392026	-1	30.7054	29.9092	30.3073	44.8959	38.4951	41.6955
ENSMUSG00000005078.17	Jkamp	JNK1/MAPK8-associated membrane protein [Source:MGI Symbol;Acc:MGI:1915057]	12	72132363	72148235	1	32.02	33.2258	32.6229	31.7125	30.6387	31.1756
ENSMUSG00000005087.18	Cd44	CD44 antigen [Source:MGI Symbol;Acc:MGI:88338]	2	102641486	102732010	-1	3.4024	3.39758	3.39999	11.1355	8.70452	9.92001
ENSMUSG00000005089.16	Slc1a2	solute carrier family 1 (glial high affinity glutamate transporter), member 2 [Source:MGI Symbol;Acc:MGI:101931]	2	102489004	102621129	1	0.705093	0.579475	0.642284	40.121	21.7633	30.9422
ENSMUSG00000005102.14	Eif2ak4	eukaryotic translation initiation factor 2 alpha kinase 4 [Source:MGI Symbol;Acc:MGI:1353427]	2	118219099	118305715	1	16.1313	15.1063	15.6188	14.8388	8.36755	11.6032
ENSMUSG00000005103.13	Wdr1	WD repeat domain 1 [Source:MGI Symbol;Acc:MGI:1337100]	5	38684156	38720564	-1	96.7397	102.06	99.3999	34.6943	29.9814	32.3379
ENSMUSG00000005107.14	Slc2a9	solute carrier family 2 (facilitated glucose transporter), member 9 [Source:MGI Symbol;Acc:MGI:2152844]	5	38506616	38660486	-1	1.18171	1.27336	1.22754	4.01264	3.17945	3.59605
ENSMUSG00000005124.11	Ccn4	cellular communication network factor 4 [Source:MGI Symbol;Acc:MGI:1197008]	15	66763169	66795050	1	1.68449	1.70345	1.69397	43.2227	26.9265	35.0746
ENSMUSG00000005125.14	Ndrg1	N-myc downstream regulated gene 1 [Source:MGI Symbol;Acc:MGI:1341799]	15	66801167	66841489	-1	1.52666	1.62276	1.57471	21.6802	19.717	20.6986
ENSMUSG00000005131.5	4930550C14Rik	RIKEN cDNA 4930550C14 gene [Source:MGI Symbol;Acc:MGI:1922561]	9	53313625	53345702	1	0.461253	0.420271	0.440762	0.567948	0.454946	0.511447
ENSMUSG00000005142.11	Man2b1	mannosidase 2, alpha B1 [Source:MGI Symbol;Acc:MGI:107286]	8	85809899	85824911	1	10.2934	11.2139	10.7537	21.1598	14.4043	17.7821
ENSMUSG00000005148.9	Klf5	Kruppel-like factor 5 [Source:MGI Symbol;Acc:MGI:1338056]	14	99536127	99552472	1	1.6875	1.12433	1.40592	2.84433	2.22866	2.53649
ENSMUSG00000005150.17	Wdr83	WD repeat domain containing 83 [Source:MGI Symbol;Acc:MGI:1915086]	8	85801664	85807935	-1	34.4325	37.4287	35.9306	34.5361	34.7627	34.6494
ENSMUSG00000005161.16	Prdx2	peroxiredoxin 2 [Source:MGI Symbol;Acc:MGI:109486]	8	85696216	85701463	1	358.149	396.69	377.42	260.176	338.939	299.558
ENSMUSG00000005198.16	Polr2a	polymerase (RNA) II (DNA directed) polypeptide A [Source:MGI Symbol;Acc:MGI:98086]	11	69624823	69649463	-1	126.157	133.029	129.593	150.365	93.6977	122.031
ENSMUSG00000005202.3	Shbg	sex hormone binding globulin [Source:MGI Symbol;Acc:MGI:98295]	11	69505630	69508731	-1	0	0	0	0.044488	0.0304368	0.0374624
ENSMUSG00000005204.13	Senp3	SUMO/sentrin specific peptidase 3 [Source:MGI Symbol;Acc:MGI:2158736]	11	69563941	69572910	-1	56.8338	56.4748	56.6543	65.5885	54.7392	60.1638
ENSMUSG00000005220.11	Corin	corin, serine peptidase [Source:MGI Symbol;Acc:MGI:1349451]	5	72457368	72661816	-1	1.11102	1.12057	1.1158	0.111665	0.0785185	0.0950918
ENSMUSG00000005225.16	Plekha8	pleckstrin homology domain containing, family A (phosphoinositide binding specific) member 8 [Source:MGI Symbol;Acc:MGI:2681164]	6	54572096	54622824	1	7.20577	6.57301	6.88939	19.1882	13.6139	16.4011
ENSMUSG00000005232.12	G6pc2	glucose-6-phosphatase, catalytic, 2 [Source:MGI Symbol;Acc:MGI:1277193]	2	69041417	69058185	1	0	0	0	0	0.0058052	0.0029026
ENSMUSG00000005233.17	Spc25	SPC25, NDC80 kinetochore complex component, homolog (S. cerevisiae) [Source:MGI Symbol;Acc:MGI:1913692]	2	69024239	69036538	-1	1.39314	1.29994	1.34654	6.27958	7.15677	6.71817
ENSMUSG00000005237.15	Dnah2	dynein, axonemal, heavy chain 2 [Source:MGI Symbol;Acc:MGI:107731]	11	69311635	69439936	-1	1.24921	1.34529	1.29725	2.67674	1.12007	1.8984
ENSMUSG00000005251.16	Ripk4	receptor-interacting serine-threonine kinase 4 [Source:MGI Symbol;Acc:MGI:1919638]	16	97543133	97564987	-1	26.994	31.2621	29.1281	3.44417	2.16839	2.80628
ENSMUSG00000005262.14	Ufd1	ubiquitin recognition factor in ER-associated degradation 1 [Source:MGI Symbol;Acc:MGI:109353]	16	18630529	18654011	1	38.5874	37.9357	38.2615	27.8822	21.9037	24.8929
ENSMUSG00000005267.14	Zfp287	zinc finger protein 287 [Source:MGI Symbol;Acc:MGI:2176561]	11	62591182	62622731	-1	1.50553	1.23092	1.36823	3.01285	1.91141	2.46213
ENSMUSG00000005268.21	Prlr	prolactin receptor [Source:MGI Symbol;Acc:MGI:97763]	15	10177324	10349266	1	0.00414623	0.00663005	0.00538814	0.0777483	0.0366069	0.0571776
ENSMUSG00000005299.7	Letm1	leucine zipper-EF-hand containing transmembrane protein 1 [Source:MGI Symbol;Acc:MGI:1932557]	5	33897017	33940161	-1	19.1632	20.6861	19.9246	12.3972	9.55469	10.9759
ENSMUSG00000005312.16	Ubqln1	ubiquilin 1 [Source:MGI Symbol;Acc:MGI:1860276]	13	58323970	58363467	-1	106.135	106.37	106.252	53.1247	43.5751	48.3499
ENSMUSG00000005320.10	Fgfr4	fibroblast growth factor receptor 4 [Source:MGI Symbol;Acc:MGI:95525]	13	55300453	55316572	1	5.3867	5.60246	5.49458	156.485	137.91	147.197
ENSMUSG00000005338.15	Cadm3	cell adhesion molecule 3 [Source:MGI Symbol;Acc:MGI:2137858]	1	173160825	173195261	-1	0.0935968	0.145574	0.119585	4.75685	3.54946	4.15315
ENSMUSG00000005339.11	Fcer1a	Fc receptor, IgE, high affinity I, alpha polypeptide [Source:MGI Symbol;Acc:MGI:95494]	1	173048851	173054781	-1	0	0	0	0.0268533	0.0344473	0.0306503
ENSMUSG00000005354.17	Txn2	thioredoxin 2 [Source:MGI Symbol;Acc:MGI:1929468]	15	77799247	77813206	-1	42.4447	50.9277	46.6862	51.2204	56.2679	53.7441
ENSMUSG00000005355.10	Casp14	caspase 14 [Source:MGI Symbol;Acc:MGI:1335092]	10	78547825	78554128	-1	0.00885533	0.0318604	0.0203579	0	0	0
ENSMUSG00000005357.10	Slc1a6	solute carrier family 1 (high affinity aspartate/glutamate transporter), member 6 [Source:MGI Symbol;Acc:MGI:1096331]	10	78616330	78650599	1	2.84698	3.13672	2.99185	2.26028	1.80252	2.0314
ENSMUSG00000005360.15	Slc1a3	solute carrier family 1 (glial high affinity glutamate transporter), member 3 [Source:MGI Symbol;Acc:MGI:99917]	15	8663608	8740248	-1	7.47593	7.20081	7.33837	73.0478	60.7011	66.8744
ENSMUSG00000005362.15	Crbn	cereblon [Source:MGI Symbol;Acc:MGI:1913277]	6	106757162	106777038	-1	8.82814	8.77771	8.80293	10.5978	7.42928	9.01354
ENSMUSG00000005364.12	Il5ra	interleukin 5 receptor, alpha [Source:MGI Symbol;Acc:MGI:96558]	6	106687318	106725998	-1	0.10081	0.0817854	0.0912977	0.0149928	0.0128218	0.0139073
ENSMUSG00000005370.5	Msh6	mutS homolog 6 [Source:MGI Symbol;Acc:MGI:1343961]	17	88282490	88298320	1	23.6184	25.8821	24.7503	29.6743	22.6615	26.1679
ENSMUSG00000005371.16	Fbxo11	F-box protein 11 [Source:MGI Symbol;Acc:MGI:2147134]	17	88298287	88372719	-1	40.8723	35.2871	38.0797	61.253	40.6667	50.9599
ENSMUSG00000005373.14	Mlxipl	MLX interacting protein-like [Source:MGI Symbol;Acc:MGI:1927999]	5	135118744	135167236	1	1.17138	0.909005	1.04019	3.86653	2.56586	3.21619
ENSMUSG00000005374.14	Tbl2	transducin (beta)-like 2 [Source:MGI Symbol;Acc:MGI:1351652]	5	135178511	135194614	1	14.3	16.2695	15.2848	17.8232	13.8622	15.8427
ENSMUSG00000005378.18	Bud23	BUD23, rRNA methyltransferase and ribosome maturation factor [Source:MGI Symbol;Acc:MGI:1913388]	5	135081811	135093813	-1	20.8264	21.51	21.1682	25.6286	26.7045	26.1666
ENSMUSG00000005397.9	Nid1	nidogen 1 [Source:MGI Symbol;Acc:MGI:97342]	13	13612136	13686854	1	5.85487	5.39215	5.62351	190.27	122.267	156.268
ENSMUSG00000005410.7	Mcm5	minichromosome maintenance complex component 5 [Source:MGI Symbol;Acc:MGI:103197]	8	75836197	75855067	1	4.988	5.41857	5.20329	35.7194	37.2239	36.4716
ENSMUSG00000005413.9	Hmox1	heme oxygenase 1 [Source:MGI Symbol;Acc:MGI:96163]	8	75820249	75827217	1	2.62726	2.77333	2.7003	19.9428	14.9117	17.4273
ENSMUSG00000005417.18	Mprip	myosin phosphatase Rho interacting protein [Source:MGI Symbol;Acc:MGI:1349438]	11	59552131	59671686	1	60.847	57.3136	59.0803	61.8037	41.8652	51.8344
ENSMUSG00000005442.14	Cic	capicua transcriptional repressor [Source:MGI Symbol;Acc:MGI:1918972]	7	24967129	24993584	1	34.7836	39.7398	37.2617	94.2945	63.0504	78.6724
ENSMUSG00000005447.13	Pafah1b3	platelet-activating factor acetylhydrolase, isoform 1b, subunit 3 [Source:MGI Symbol;Acc:MGI:108414]	7	24994474	24997411	-1	51.2937	55.2355	53.2646	61.6823	78.5846	70.1334
ENSMUSG00000005465.10	Il27ra	interleukin 27 receptor, alpha [Source:MGI Symbol;Acc:MGI:1355318]	8	84756923	84769218	-1	0.157709	0.16004	0.158875	0.371897	0.418049	0.394973
ENSMUSG00000005469.11	Prkaca	protein kinase, cAMP dependent, catalytic, alpha [Source:MGI Symbol;Acc:MGI:97592]	8	84699622	84723072	1	135.391	128.313	131.852	122.241	112.89	117.566
ENSMUSG00000005470.9	Asf1b	anti-silencing function 1B histone chaperone [Source:MGI Symbol;Acc:MGI:1914179]	8	84682136	84696826	1	0.661923	0.663345	0.662634	7.30168	8.75634	8.02901
ENSMUSG00000005474.10	Myl10	myosin, light chain 10, regulatory [Source:MGI Symbol;Acc:MGI:1891705]	5	136722000	136729948	1	0	0.0211343	0.0105672	0	0.0190515	0.00952575
ENSMUSG00000005481.19	Ddx39a	DEAD box helicase 39a [Source:MGI Symbol;Acc:MGI:1915528]	8	84441806	84453521	1	13.2092	13.7727	13.4909	24.6941	22.9667	23.8304
ENSMUSG00000005483.11	Dnajb1	DnaJ heat shock protein family (Hsp40) member B1 [Source:MGI Symbol;Acc:MGI:1931874]	8	84334822	84339282	1	53.8924	55.8683	54.8803	52.3487	54.7078	53.5282
ENSMUSG00000005493.16	Msh4	mutS homolog 4 [Source:MGI Symbol;Acc:MGI:1860077]	3	153562786	153611775	-1	0.0220077	0.00377052	0.0128891	0.0119233	0.00764757	0.00978544
ENSMUSG00000005501.15	Usp40	ubiquitin specific peptidase 40 [Source:MGI Symbol;Acc:MGI:2443184]	1	87872841	87936273	-1	2.2407	1.76963	2.00516	8.94567	5.66185	7.30376
ENSMUSG00000005503.9	Evx1	even-skipped homeobox 1 [Source:MGI Symbol;Acc:MGI:95461]	6	52290483	52295363	1	0	0	0	0	0	0
ENSMUSG00000005505.13	Kbtbd4	kelch repeat and BTB (POZ) domain containing 4 [Source:MGI Symbol;Acc:MGI:1914386]	2	90735084	90741970	1	21.1061	23.1715	22.1388	21.5983	21.2139	21.4061
ENSMUSG00000005506.17	Celf1	CUGBP, Elav-like family member 1 [Source:MGI Symbol;Acc:MGI:1342295]	2	90770727	90849842	1	32.7424	31.3644	32.0534	48.5139	29.2892	38.9016
ENSMUSG00000005510.10	Ndufs3	NADH:ubiquinone oxidoreductase core subunit S3 [Source:MGI Symbol;Acc:MGI:1915599]	2	90724978	90735171	-1	62.0757	67.4662	64.7709	55.2541	57.2026	56.2283
ENSMUSG00000005514.15	Por	P450 (cytochrome) oxidoreductase [Source:MGI Symbol;Acc:MGI:97744]	5	135698887	135764180	1	70.7613	81.3543	76.0578	42.2588	41.3336	41.7962
ENSMUSG00000005533.11	Igf1r	insulin-like growth factor I receptor [Source:MGI Symbol;Acc:MGI:96433]	7	67602575	67883416	1	28.484	33.131	30.8075	32.1767	16.2788	24.2278
ENSMUSG00000005534.11	Insr	insulin receptor [Source:MGI Symbol;Acc:MGI:96575]	8	3172061	3329617	-1	10.498	10.6629	10.5805	12.5293	6.20241	9.36585
ENSMUSG00000005540.11	Fcer2a	Fc receptor, IgE, low affinity II, alpha polypeptide [Source:MGI Symbol;Acc:MGI:95497]	8	3731737	3744175	-1	4.86454	5.95324	5.40889	0.372698	0.0963602	0.234529
ENSMUSG00000005547.15	Cyp2a5	cytochrome P450, family 2, subfamily a, polypeptide 5 [Source:MGI Symbol;Acc:MGI:88597]	7	26534730	26542973	1	0.0766992	0.0122646	0.0444819	0	0.0110559	0.00552795
ENSMUSG00000005553.15	Atp4a	ATPase, H+/K+ exchanging, gastric, alpha polypeptide [Source:MGI Symbol;Acc:MGI:88113]	7	30411634	30424959	1	3.7766	4.17434	3.97547	0.627057	0.556062	0.59156
ENSMUSG00000005566.15	Trim28	tripartite motif-containing 28 [Source:MGI Symbol;Acc:MGI:109274]	7	12733041	12764962	1	210.735	236.459	223.597	252.514	241.985	247.25
ENSMUSG00000005575.17	Ube2m	ubiquitin-conjugating enzyme E2M [Source:MGI Symbol;Acc:MGI:108278]	7	12769047	12772202	-1	130.715	141.135	135.925	71.5868	77.1921	74.3894
ENSMUSG00000005580.12	Adcy9	adenylate cyclase 9 [Source:MGI Symbol;Acc:MGI:108450]	16	4105393	4238362	-1	4.7788	6.23996	5.50938	7.74285	3.49605	5.61945
ENSMUSG00000005583.17	Mef2c	myocyte enhancer factor 2C [Source:MGI Symbol;Acc:MGI:99458]	13	83652153	83815199	1	0.250398	0.100931	0.175665	6.0366	3.54219	4.78939
ENSMUSG00000005609.17	Ctr9	CTR9 homolog, Paf1/RNA polymerase II complex component [Source:MGI Symbol;Acc:MGI:109345]	7	110628158	110655584	1	20.1728	19.9313	20.0521	20.1483	14.1352	17.1417
ENSMUSG00000005610.18	Eif4g2	eukaryotic translation initiation factor 4, gamma 2 [Source:MGI Symbol;Acc:MGI:109207]	7	110666957	110682237	-1	254.679	261.699	258.189	243.393	177.714	210.554
ENSMUSG00000005611.16	Irag1	inositol 1,4,5-triphosphate receptor associated 1 [Source:MGI Symbol;Acc:MGI:1338023]	7	110467473	110581668	-1	0.00931581	0.00744825	0.00838203	1.23458	0.664705	0.949642
ENSMUSG00000005615.16	Pcyt1a	phosphate cytidylyltransferase 1, choline, alpha isoform [Source:MGI Symbol;Acc:MGI:88557]	16	32249739	32293888	1	17.6087	20.823	19.2158	21.0199	14.6753	17.8476
ENSMUSG00000005621.12	Zfp592	zinc finger protein 592 [Source:MGI Symbol;Acc:MGI:2443541]	7	80643429	80694912	1	9.33277	8.96653	9.14965	25.2738	15.6655	20.4697
ENSMUSG00000005625.16	Psmd4	proteasome (prosome, macropain) 26S subunit, non-ATPase, 4 [Source:MGI Symbol;Acc:MGI:1201670]	3	94940005	94949925	-1	98.7128	105.429	102.071	75.6649	73.2418	74.4534
ENSMUSG00000005628.13	Tmod4	tropomodulin 4 [Source:MGI Symbol;Acc:MGI:1355285]	3	95031787	95036520	1	0.327194	0.155479	0.241337	1.84179	1.09789	1.46984
ENSMUSG00000005640.12	Insrr	insulin receptor-related receptor [Source:MGI Symbol;Acc:MGI:1346037]	3	87704258	87723408	1	0.0148405	0.0133486	0.0140946	0.461981	0.362996	0.412488
ENSMUSG00000005649.18	Cabp5	calcium binding protein 5 [Source:MGI Symbol;Acc:MGI:1352746]	7	13132057	13142812	1	0	0	0	0	0.0068049	0.00340245
ENSMUSG00000005656.10	Snx6	sorting nexin 6 [Source:MGI Symbol;Acc:MGI:1919433]	12	54793134	54842488	-1	50.2944	43.8104	47.0524	69.3276	59.0556	64.1916
ENSMUSG00000005667.9	Mthfd2	methylenetetrahydrofolate dehydrogenase (NAD+ dependent), methenyltetrahydrofolate cyclohydrolase [Source:MGI Symbol;Acc:MGI:1338850]	6	83282673	83302890	-1	101.797	99.686	100.742	5.72191	5.13654	5.42922
ENSMUSG00000005672.13	Kit	KIT proto-oncogene receptor tyrosine kinase [Source:MGI Symbol;Acc:MGI:96677]	5	75735576	75817382	1	13.7866	15.497	14.6418	23.7004	17.348	20.5242
ENSMUSG00000005674.10	Tomm40l	translocase of outer mitochondrial membrane 40-like [Source:MGI Symbol;Acc:MGI:3589112]	1	171043580	171050083	-1	10.8785	11.6032	11.2409	10.7955	11.1593	10.9774
ENSMUSG00000005677.15	Nr1i3	nuclear receptor subfamily 1, group I, member 3 [Source:MGI Symbol;Acc:MGI:1346307]	1	171041539	171048270	1	10.1292	10.319	10.2241	9.61725	10.2432	9.93023
ENSMUSG00000005681.13	Apoa2	apolipoprotein A-II [Source:MGI Symbol;Acc:MGI:88050]	1	171052623	171053948	1	0.39478	0.781203	0.587992	0.32439	0.490815	0.407602
ENSMUSG00000005682.10	Pan2	PAN2 poly(A) specific ribonuclease subunit [Source:MGI Symbol;Acc:MGI:1918984]	10	128139204	128157227	1	11.1704	10.6416	10.906	30.1021	17.248	23.675
ENSMUSG00000005683.9	Cs	citrate synthase [Source:MGI Symbol;Acc:MGI:88529]	10	128173603	128198348	1	142.431	164.222	153.327	65.3133	54.9663	60.1398
ENSMUSG00000005686.18	Ampd3	adenosine monophosphate deaminase 3 [Source:MGI Symbol;Acc:MGI:1096344]	7	110367413	110411612	1	19.5137	20.5087	20.0112	1.28116	0.863481	1.07232
ENSMUSG00000005687.15	Bcas2	breast carcinoma amplified sequence 2 [Source:MGI Symbol;Acc:MGI:1915433]	3	103078971	103086482	1	33.8905	29.2122	31.5513	31.4117	28.4503	29.931
ENSMUSG00000005696.12	Sh2d1a	SH2 domain containing 1A [Source:MGI Symbol;Acc:MGI:1328352]	X	41591330	41618207	1	0.00396849	0	0.00198424	0.132944	0.0707903	0.101867
ENSMUSG00000005698.16	Ctcf	CCCTC-binding factor [Source:MGI Symbol;Acc:MGI:109447]	8	106363200	106409554	1	31.9936	29.7614	30.8775	46.199	31.754	38.9765
ENSMUSG00000005699.17	Pard6a	par-6 family cell polarity regulator alpha [Source:MGI Symbol;Acc:MGI:1927223]	8	106427780	106430128	1	29.9837	34.4727	32.2282	12.3749	15.1501	13.7625
ENSMUSG00000005705.11	Agrp	agouti related neuropeptide [Source:MGI Symbol;Acc:MGI:892013]	8	106293330	106364025	-1	7.35606	8.00636	7.68121	7.94993	6.29535	7.12264
ENSMUSG00000005716.17	Pvalb	parvalbumin [Source:MGI Symbol;Acc:MGI:97821]	15	78075314	78090600	-1	903.236	850.417	876.827	7.1826	12.2465	9.71455
ENSMUSG00000005718.9	Tfap4	transcription factor AP4 [Source:MGI Symbol;Acc:MGI:103239]	16	4362525	4377718	-1	4.36358	3.40642	3.885	16.1975	15.6223	15.9099
ENSMUSG00000005732.15	Ranbp1	RAN binding protein 1 [Source:MGI Symbol;Acc:MGI:96269]	16	18057648	18066596	-1	81.1212	73.5345	77.3278	73.4576	73.9052	73.6814
ENSMUSG00000005763.16	Cd247	CD247 antigen [Source:MGI Symbol;Acc:MGI:88334]	1	165616250	165704846	1	6.09364	5.9912	6.04242	8.77398	4.30826	6.54112
ENSMUSG00000005774.13	Rfx5	regulatory factor X, 5 (influences HLA class II expression) [Source:MGI Symbol;Acc:MGI:1858421]	3	94861386	94868872	1	12.8288	11.9502	12.3895	15.9566	10.3423	13.1494
ENSMUSG00000005779.13	Psmb4	proteasome (prosome, macropain) subunit, beta type 4 [Source:MGI Symbol;Acc:MGI:1098257]	3	94791404	94794272	-1	193.15	218.259	205.704	140.612	172.006	156.309
ENSMUSG00000005800.4	Mmp8	matrix metallopeptidase 8 [Source:MGI Symbol;Acc:MGI:1202395]	9	7558457	7568486	1	0.00874213	0	0.00437107	0.933841	0.328426	0.631134
ENSMUSG00000005802.13	Slc30a4	solute carrier family 30 (zinc transporter), member 4 [Source:MGI Symbol;Acc:MGI:1345282]	2	122523153	122544583	-1	9.81481	10.7946	10.3047	23.5657	14.7769	19.1713
ENSMUSG00000005803.15	Sqor	sulfide quinone oxidoreductase [Source:MGI Symbol;Acc:MGI:1929899]	2	122607157	122651489	1	0.129773	0.155635	0.142704	1.52241	1.15044	1.33642
ENSMUSG00000005804.15	Bloc1s6	biogenesis of lysosomal organelles complex-1, subunit 6, pallidin [Source:MGI Symbol;Acc:MGI:1927580]	2	122580423	122591395	1	24.3723	24.9127	24.6425	19.4175	15.8152	17.6164
ENSMUSG00000005813.13	Metap1	methionyl aminopeptidase 1 [Source:MGI Symbol;Acc:MGI:1922874]	3	138164717	138195276	-1	22.7321	23.0728	22.9025	18.038	12.8387	15.4383
ENSMUSG00000005823.10	Gpr108	G protein-coupled receptor 108 [Source:MGI Symbol;Acc:MGI:1925558]	17	57541635	57555446	-1	33.6995	38.1502	35.9248	32.2915	29.5055	30.8985
ENSMUSG00000005824.8	Tnfsf14	tumor necrosis factor (ligand) superfamily, member 14 [Source:MGI Symbol;Acc:MGI:1355317]	17	57496492	57501177	-1	0	0	0	0.0580392	0.0124087	0.0352239
ENSMUSG00000005836.11	Gata6	GATA binding protein 6 [Source:MGI Symbol;Acc:MGI:107516]	18	11052064	11085635	1	0.0423472	0.03516	0.0387536	0.697992	0.839914	0.768953
ENSMUSG00000005846.13	Rsl1d1	ribosomal L1 domain containing 1 [Source:MGI Symbol;Acc:MGI:1913659]	16	11010834	11021195	-1	82.0619	68.3356	75.1988	66.3284	52.3364	59.3324
ENSMUSG00000005864.8	Cnga2	cyclic nucleotide gated channel alpha 2 [Source:MGI Symbol;Acc:MGI:108040]	X	71035455	71053824	1	0.0684965	0.180724	0.12461	0.51954	0.238816	0.379178
ENSMUSG00000005871.16	Apc	APC, WNT signaling pathway regulator [Source:MGI Symbol;Acc:MGI:88039]	18	34353977	34455605	1	13.5628	11.8926	12.7277	18.2528	7.67397	12.9634
ENSMUSG00000005873.7	Reep5	receptor accessory protein 5 [Source:MGI Symbol;Acc:MGI:1270152]	18	34477938	34507123	-1	256.01	282.377	269.193	65.8446	65.3936	65.6191
ENSMUSG00000005881.14	Ergic3	ERGIC and golgi 3 [Source:MGI Symbol;Acc:MGI:1913616]	2	155849965	155860199	1	231.231	258.27	244.75	205.446	236.293	220.869
ENSMUSG00000005882.19	Uqcc1	ubiquinol-cytochrome c reductase complex assembly factor 1 [Source:MGI Symbol;Acc:MGI:1929472]	2	155688814	155772230	-1	13.3142	12.9521	13.1332	11.305	10.0721	10.6885
ENSMUSG00000005883.16	Spo11	SPO11 initiator of meiotic double stranded breaks [Source:MGI Symbol;Acc:MGI:1349669]	2	172819493	172835369	1	0.156794	0.142653	0.149724	0.201629	0.128594	0.165111
ENSMUSG00000005886.15	Ncoa2	nuclear receptor coactivator 2 [Source:MGI Symbol;Acc:MGI:1276533]	1	13209329	13444307	-1	15.1862	16.5818	15.884	15.873	8.14892	12.011
ENSMUSG00000005891.8	Prl4a1	prolactin family 4, subfamily a, member 1 [Source:MGI Symbol;Acc:MGI:1206587]	13	28200195	28207542	1	0	0	0	0	0	0
ENSMUSG00000005892.5	Trh	thyrotropin releasing hormone [Source:MGI Symbol;Acc:MGI:98823]	6	92219042	92221631	-1	16.2444	12.6388	14.4416	3.1079	1.23371	2.17081
ENSMUSG00000005893.15	Nr2c2	nuclear receptor subfamily 2, group C, member 2 [Source:MGI Symbol;Acc:MGI:1352466]	6	92068371	92151275	1	16.5921	17.4516	17.0219	18.2671	10.9404	14.6037
ENSMUSG00000005897.15	Nr2c1	nuclear receptor subfamily 2, group C, member 1 [Source:MGI Symbol;Acc:MGI:1352465]	10	93983885	94033073	1	9.61049	9.42868	9.51958	11.9164	8.38503	10.1507
ENSMUSG00000005899.15	Smpd4	sphingomyelin phosphodiesterase 4 [Source:MGI Symbol;Acc:MGI:1924876]	16	17437218	17462692	1	10.9651	11.1453	11.0552	21.6813	16.2386	18.9599
ENSMUSG00000005907.15	Pex1	peroxisomal biogenesis factor 1 [Source:MGI Symbol;Acc:MGI:1918632]	5	3646066	3687232	1	5.60464	5.73154	5.66809	5.84525	3.45541	4.65033
ENSMUSG00000005917.16	Otx1	orthodenticle homeobox 1 [Source:MGI Symbol;Acc:MGI:97450]	11	21944764	21952897	-1	0.0703788	0.0187566	0.0445677	0.479447	0.236713	0.35808
ENSMUSG00000005936.20	Kctd20	potassium channel tetramerisation domain containing 20 [Source:MGI Symbol;Acc:MGI:1914239]	17	29170924	29188523	1	69.3699	73.5933	71.4816	63.1434	50.5143	56.8289
ENSMUSG00000005947.12	Itgae	integrin alpha E, epithelial-associated [Source:MGI Symbol;Acc:MGI:1298377]	11	72981409	73038272	1	0.0740438	0.0777001	0.0758719	0.210606	0.202623	0.206615
ENSMUSG00000005949.10	Ctns	cystinosis, nephropathic [Source:MGI Symbol;Acc:MGI:1932872]	11	73074422	73089868	-1	21.4341	22.1594	21.7967	23.9426	19.2962	21.6194
ENSMUSG00000005950.15	P2rx5	purinergic receptor P2X, ligand-gated ion channel, 5 [Source:MGI Symbol;Acc:MGI:2137026]	11	73051247	73063511	1	0.566505	0.721867	0.644186	0.290935	0.325362	0.308148
ENSMUSG00000005951.14	Shpk	sedoheptulokinase [Source:MGI Symbol;Acc:MGI:1921887]	11	73090286	73115337	1	2.82662	3.36865	3.09763	6.53156	5.47251	6.00204
ENSMUSG00000005952.16	Trpv1	transient receptor potential cation channel, subfamily V, member 1 [Source:MGI Symbol;Acc:MGI:1341787]	11	73125118	73152068	1	0.00575921	0.013814	0.00978661	0.189293	0.0529233	0.121108
ENSMUSG00000005958.16	Ephb3	Eph receptor B3 [Source:MGI Symbol;Acc:MGI:104770]	16	21023505	21042055	1	24.6569	29.0654	26.8611	55.514	50.5831	53.0485
ENSMUSG00000005968.15	Tuft1	tuftelin 1 [Source:MGI Symbol;Acc:MGI:109572]	3	94520064	94566179	-1	18.9994	18.1202	18.5598	4.16997	3.20402	3.687
ENSMUSG00000005973.7	Rcn1	reticulocalbin 1 [Source:MGI Symbol;Acc:MGI:104559]	2	105216636	105229664	-1	650.772	625.158	637.965	153.15	140.253	146.702
ENSMUSG00000005980.16	Dnase1	deoxyribonuclease I [Source:MGI Symbol;Acc:MGI:103157]	16	3854806	3857888	1	26.1541	28.9336	27.5438	8.3928	4.91943	6.65611
ENSMUSG00000005981.12	Trap1	TNF receptor-associated protein 1 [Source:MGI Symbol;Acc:MGI:1915265]	16	3857835	3895691	-1	48.5294	50.864	49.6967	49.8912	46.2164	48.0538
ENSMUSG00000005982.15	Naa60	N(alpha)-acetyltransferase 60, NatF catalytic subunit [Source:MGI Symbol;Acc:MGI:1922013]	16	3690239	3722634	1	32.0557	32.478	32.2668	43.7691	38.5528	41.1609
ENSMUSG00000005983.16	1700037C18Rik	RIKEN cDNA 1700037C18 gene [Source:MGI Symbol;Acc:MGI:1920511]	16	3713043	3726553	-1	12.6155	11.5717	12.0936	14.122	14.2485	14.1852
ENSMUSG00000005986.17	Ankrd13d	ankyrin repeat domain 13 family, member D [Source:MGI Symbol;Acc:MGI:1915673]	19	4320208	4333165	-1	18.9935	17.8954	18.4444	18.4874	13.1947	15.841
ENSMUSG00000005994.15	Tyrp1	tyrosinase-related protein 1 [Source:MGI Symbol;Acc:MGI:98881]	4	80752360	80769956	1	0.022489	0.00899031	0.0157397	0.862363	0.372797	0.61758
ENSMUSG00000006005.19	Tpr	translocated promoter region, nuclear basket protein [Source:MGI Symbol;Acc:MGI:1922066]	1	150268589	150325686	1	26.5683	18.0523	22.3103	30.9666	16.3654	23.666
ENSMUSG00000006007.15	Pdc	phosducin [Source:MGI Symbol;Acc:MGI:98090]	1	150195168	150209657	1	0	0	0	0	0.00684147	0.00342073
ENSMUSG00000006010.15	Odr4	odr4 GPCR localization factor homolog [Source:MGI Symbol;Acc:MGI:2385108]	1	150237056	150268831	-1	8.64533	7.77931	8.21232	16.034	11.5098	13.7719
ENSMUSG00000006014.17	Prg4	proteoglycan 4 (megakaryocyte stimulating factor, articular superficial zone protein) [Source:MGI Symbol;Acc:MGI:1891344]	1	150325163	150341916	-1	0.71326	0.308897	0.511078	0.87036	0.56494	0.71765
ENSMUSG00000006019.16	Dhx34	DEAH (Asp-Glu-Ala-His) box polypeptide 34 [Source:MGI Symbol;Acc:MGI:1918973]	7	15931072	15955962	-1	15.8813	18.2331	17.0572	18.5603	15.4152	16.9877
ENSMUSG00000006021.6	Kptn	kaptin [Source:MGI Symbol;Acc:MGI:1890380]	7	15853820	15861441	1	13.7408	15.7258	14.7333	12.9947	13.8313	13.413
ENSMUSG00000006024.14	Napa	N-ethylmaleimide sensitive fusion protein attachment protein alpha [Source:MGI Symbol;Acc:MGI:104563]	7	15832383	15851900	1	77.7657	81.2667	79.5162	64.0543	60.9642	62.5093
ENSMUSG00000006050.13	Sra1	steroid receptor RNA activator 1 [Source:MGI Symbol;Acc:MGI:1344414]	18	36799734	36803868	-1	35.5297	34.461	34.9954	29.075	31.741	30.408
ENSMUSG00000006056.14	Calcoco2	calcium binding and coiled-coil domain 2 [Source:MGI Symbol;Acc:MGI:1343177]	11	95990152	96002790	-1	0.0130781	0	0.00653905	0.0495982	0.134318	0.0919581
ENSMUSG00000006057.16	Atp5g1	ATP synthase, H+ transporting, mitochondrial F0 complex, subunit C1 (subunit 9) [Source:MGI Symbol;Acc:MGI:107653]	11	95959678	95966496	-1	62.5567	72.4384	67.4976	34.9017	43.0056	38.9537
ENSMUSG00000006058.11	Snf8	SNF8, ESCRT-II complex subunit, homolog (S. cerevisiae) [Source:MGI Symbol;Acc:MGI:1343161]	11	95925711	95938256	1	29.0872	30.7859	29.9366	22.3547	23.5503	22.9525
ENSMUSG00000006095.13	Tbcb	tubulin folding cofactor B [Source:MGI Symbol;Acc:MGI:1913661]	7	29923556	29931697	-1	79.7928	87.0114	83.4021	63.5979	76.8109	70.2044
ENSMUSG00000006127.10	Inpp5k	inositol polyphosphate 5-phosphatase K [Source:MGI Symbol;Acc:MGI:1194899]	11	75521814	75539697	1	7.26518	7.16398	7.21458	20.0927	15.3036	17.6981
ENSMUSG00000006134.5	Crkl	v-crk avian sarcoma virus CT10 oncogene homolog-like [Source:MGI Symbol;Acc:MGI:104686]	16	17269851	17305298	1	23.8927	26.0902	24.9915	40.4279	28.9146	34.6713
ENSMUSG00000006143.13	Upk3bl	uroplakin 3B-like [Source:MGI Symbol;Acc:MGI:1916915]	5	136083346	136093180	1	0.260318	0.214636	0.237477	0.226244	0.39576	0.311002
ENSMUSG00000006154.14	Eps8l1	EPS8-like 1 [Source:MGI Symbol;Acc:MGI:1914675]	7	4463673	4483486	1	0.523675	0.444759	0.484217	1.42189	0.934027	1.17796
ENSMUSG00000006169.21	Clint1	clathrin interactor 1 [Source:MGI Symbol;Acc:MGI:2144243]	11	45742791	45801452	1	161.952	160.707	161.329	36.6156	26.3781	31.4968
ENSMUSG00000006179.10	Prss16	protease, serine 16 (thymus) [Source:MGI Symbol;Acc:MGI:1859181]	13	22186343	22193912	-1	0.0861569	0.0850931	0.085625	0	0.0219162	0.0109581
ENSMUSG00000006191.18	Cdkal1	CDK5 regulatory subunit associated protein 1-like 1 [Source:MGI Symbol;Acc:MGI:1921765]	13	29375729	30039657	-1	1.92385	1.35774	1.6408	1.84157	1.44374	1.64265
ENSMUSG00000006200.4	Rhox6	reproductive homeobox 6 [Source:MGI Symbol;Acc:MGI:1202888]	X	36915787	36918734	1	0.188908	0.35242	0.270664	0.106137	0.090768	0.0984525
ENSMUSG00000006204.8	Cdcp3	CUB domain containing protein 3 [Source:MGI Symbol;Acc:MGI:1918645]	7	130776131	130908180	1	0.0161267	0.00276294	0.00944482	0.00291236	0	0.00145618
ENSMUSG00000006205.14	Htra1	HtrA serine peptidase 1 [Source:MGI Symbol;Acc:MGI:1929076]	7	130537841	130587390	1	1.95134	1.72647	1.83891	62.4889	69.3578	65.9233
ENSMUSG00000006215.13	Zbtb17	zinc finger and BTB domain containing 17 [Source:MGI Symbol;Acc:MGI:107410]	4	141171965	141195241	1	20.199	18.7619	19.4805	28.7904	22.8022	25.7963
ENSMUSG00000006216.11	Clcnkb	chloride channel, voltage-sensitive Kb [Source:MGI Symbol;Acc:MGI:1930643]	4	141131664	141143325	-1	0.337395	0.255306	0.296351	1.18816	0.349559	0.76886
ENSMUSG00000006218.5	Fam131c	family with sequence similarity 131, member C [Source:MGI Symbol;Acc:MGI:2685539]	4	141095531	141111486	1	4.94117	5.84606	5.39361	4.17984	4.49022	4.33503
ENSMUSG00000006219.13	Fblim1	filamin binding LIM protein 1 [Source:MGI Symbol;Acc:MGI:1921452]	4	141303373	141333407	-1	42.4144	43.0438	42.7291	30.476	22.3945	26.4352
ENSMUSG00000006221.8	Hspb7	heat shock protein family, member 7 (cardiovascular) [Source:MGI Symbol;Acc:MGI:1352494]	4	141148090	141152622	1	0.0306243	0.0275456	0.0290849	0.348424	0.151055	0.24974
ENSMUSG00000006235.7	Epor	erythropoietin receptor [Source:MGI Symbol;Acc:MGI:95408]	9	21870193	21874802	-1	4.08752	4.20548	4.1465	3.46279	3.2696	3.36619
ENSMUSG00000006241.17	Ccdc159	coiled-coil domain containing 159 [Source:MGI Symbol;Acc:MGI:1914369]	9	21838767	21847168	1	2.42296	2.20121	2.31209	4.88604	2.62733	3.75669
ENSMUSG00000006262.16	Mob1b	MOB kinase activator 1B [Source:MGI Symbol;Acc:MGI:1915723]	5	88868714	88912079	1	4.27646	3.86028	4.06837	7.61755	4.07214	5.84485
ENSMUSG00000006269.8	Atp6v1b1	ATPase, H+ transporting, lysosomal V1 subunit B1 [Source:MGI Symbol;Acc:MGI:103285]	6	83719972	83735837	1	0.399218	0.348203	0.373711	3.04332	1.65706	2.35019
ENSMUSG00000006270.8	Vax1	ventral anterior homeobox 1 [Source:MGI Symbol;Acc:MGI:1277163]	19	59154619	59158488	-1	0.113875	0.091046	0.10246	0.119962	0.0102591	0.0651106
ENSMUSG00000006273.15	Atp6v1b2	ATPase, H+ transporting, lysosomal V1 subunit B2 [Source:MGI Symbol;Acc:MGI:109618]	8	69541298	69566363	1	152.04	164.558	158.299	32.9526	28.9554	30.954
ENSMUSG00000006276.11	Eps15l1	epidermal growth factor receptor pathway substrate 15-like 1 [Source:MGI Symbol;Acc:MGI:104582]	8	73094843	73175304	-1	30.1999	27.8656	29.0328	29.4859	20.517	25.0014
ENSMUSG00000006281.9	Tep1	telomerase associated protein 1 [Source:MGI Symbol;Acc:MGI:109573]	14	51061516	51108017	-1	4.11785	4.80299	4.46042	5.49408	2.88343	4.18875
ENSMUSG00000006288.9	Ttc5	tetratricopeptide repeat domain 5 [Source:MGI Symbol;Acc:MGI:2683584]	14	51002872	51022976	-1	51.0648	51.1712	51.118	39.5765	28.5373	34.0569
ENSMUSG00000006289.15	Osgep	O-sialoglycoprotein endopeptidase [Source:MGI Symbol;Acc:MGI:1913496]	14	51143935	51162350	-1	12.841	13.6864	13.2637	18.4223	21.6877	20.055
ENSMUSG00000006299.14	Aamp	angio-associated migratory protein [Source:MGI Symbol;Acc:MGI:107809]	1	74318999	74323897	-1	103.184	106.496	104.84	95.891	94.4593	95.1752
ENSMUSG00000006301.18	Tmbim1	transmembrane BAX inhibitor motif containing 1 [Source:MGI Symbol;Acc:MGI:1916910]	1	74327406	74344781	-1	7.23542	7.81175	7.52358	8.88627	6.95316	7.91972
ENSMUSG00000006304.15	Arpc2	actin related protein 2/3 complex, subunit 2 [Source:MGI Symbol;Acc:MGI:1923959]	1	74275243	74307368	1	162.898	155.274	159.086	134.591	123.174	128.882
ENSMUSG00000006307.17	Kmt2b	lysine (K)-specific methyltransferase 2B [Source:MGI Symbol;Acc:MGI:109565]	7	30268283	30288151	-1	21.8238	21.2238	21.5238	38.9636	22.9111	30.9373
ENSMUSG00000006310.11	Zbtb32	zinc finger and BTB domain containing 32 [Source:MGI Symbol;Acc:MGI:1891838]	7	30289106	30298334	-1	0.251842	0.134836	0.193339	0.250145	0.211492	0.230819
ENSMUSG00000006311.9	Etv2	ets variant 2 [Source:MGI Symbol;Acc:MGI:99253]	7	30333041	30335277	-1	0	0	0	0	0.0437384	0.0218692
ENSMUSG00000006313.6	Upk1a	uroplakin 1A [Source:MGI Symbol;Acc:MGI:98911]	7	30302517	30312272	-1	2.40939	2.04864	2.22901	2.19715	1.56852	1.88284
ENSMUSG00000006315.10	Tmem147	transmembrane protein 147 [Source:MGI Symbol;Acc:MGI:1915011]	7	30427126	30428965	-1	234.798	284.975	259.887	109.873	140.852	125.362
ENSMUSG00000006333.15	Rps9	ribosomal protein S9 [Source:MGI Symbol;Acc:MGI:1924096]	7	3706992	3709896	1	487.374	579.922	533.648	889.524	1309.81	1099.67
ENSMUSG00000006335.17	Tfpt	TCF3 (E2A) fusion partner [Source:MGI Symbol;Acc:MGI:1916964]	7	3623323	3632928	-1	31.5347	32.2412	31.888	25.2822	24.3597	24.8209
ENSMUSG00000006342.16	Susd2	sushi domain containing 2 [Source:MGI Symbol;Acc:MGI:1918983]	10	75472540	75479842	-1	8.14968	8.76353	8.4566	5.7149	4.58211	5.14851
ENSMUSG00000006344.18	Ggt5	gamma-glutamyltransferase 5 [Source:MGI Symbol;Acc:MGI:1346063]	10	75425174	75453034	1	0.0751761	0.111624	0.0934	2.49351	2.1576	2.32556
ENSMUSG00000006345.11	Ggt1	gamma-glutamyltransferase 1 [Source:MGI Symbol;Acc:MGI:95706]	10	75397438	75422034	1	0.3294	0.417408	0.373404	0.876034	0.675271	0.775652
ENSMUSG00000006356.11	Crip2	cysteine rich protein 2 [Source:MGI Symbol;Acc:MGI:1915587]	12	113103856	113109126	1	133.415	145.825	139.62	131.527	144.731	138.129
ENSMUSG00000006360.12	Crip1	cysteine-rich protein 1 (intestinal) [Source:MGI Symbol;Acc:MGI:88501]	12	113109936	113117499	1	2.84522	3.1502	2.99771	13.1059	18.2522	15.6791
ENSMUSG00000006362.17	Cbfa2t3	CBFA2/RUNX1 translocation partner 3 [Source:MGI Symbol;Acc:MGI:1338013]	8	123351880	123425848	-1	8.21175	7.67506	7.94341	7.5553	5.35018	6.45274
ENSMUSG00000006369.15	Fbln1	fibulin 1 [Source:MGI Symbol;Acc:MGI:95487]	15	85090150	85170736	1	2.74945	2.22349	2.48647	67.5726	84.764	76.1683
ENSMUSG00000006373.11	Pgrmc1	progesterone receptor membrane component 1 [Source:MGI Symbol;Acc:MGI:1858305]	X	35861859	35869732	1	184.347	198.742	191.544	279	299.674	289.337
ENSMUSG00000006378.16	Gcat	glycine C-acetyltransferase (2-amino-3-ketobutyrate-coenzyme A ligase) [Source:MGI Symbol;Acc:MGI:1349389]	15	78915074	78922553	1	13.6588	17.0902	15.3745	20.0772	23.4741	21.7756
ENSMUSG00000006386.16	Tek	TEK receptor tyrosine kinase [Source:MGI Symbol;Acc:MGI:98664]	4	94627526	94763213	1	0.479152	0.342628	0.41089	15.2994	9.64642	12.4729
ENSMUSG00000006389.14	Mpl	myeloproliferative leukemia virus oncogene [Source:MGI Symbol;Acc:MGI:97076]	4	118299612	118314710	-1	0.0201582	0.00805851	0.0141084	0.0594602	0.0435859	0.0515231
ENSMUSG00000006390.16	Elovl1	elongation of very long chain fatty acids (FEN1/Elo2, SUR4/Elo3, yeast)-like 1 [Source:MGI Symbol;Acc:MGI:1858959]	4	118285290	118290150	1	15.3087	15.6829	15.4958	35.8983	36.5622	36.2302
ENSMUSG00000006392.17	Med8	mediator complex subunit 8 [Source:MGI Symbol;Acc:MGI:1915269]	4	118266534	118272979	1	27.4056	26.5853	26.9955	17.9676	15.8298	16.8987
ENSMUSG00000006395.17	Hyi	hydroxypyruvate isomerase (putative) [Source:MGI Symbol;Acc:MGI:1915430]	4	118217187	118219941	1	4.98082	4.81675	4.89879	18.8167	16.1024	17.4596
ENSMUSG00000006398.16	Cdc20	cell division cycle 20 [Source:MGI Symbol;Acc:MGI:1859866]	4	118290098	118294549	-1	2.61591	2.53157	2.57374	41.3399	55.2299	48.2849
ENSMUSG00000006403.14	Adamts4	a disintegrin-like and metallopeptidase (reprolysin type) with thrombospondin type 1 motif, 4 [Source:MGI Symbol;Acc:MGI:1339949]	1	171077990	171088206	1	0.531094	0.544435	0.537764	5.15934	3.73445	4.44689
ENSMUSG00000006411.13	Nectin4	nectin cell adhesion molecule 4 [Source:MGI Symbol;Acc:MGI:1918990]	1	171197667	171216166	1	2.97112	2.83702	2.90407	1.24125	0.757132	0.999191
ENSMUSG00000006412.11	Pfdn2	prefoldin 2 [Source:MGI Symbol;Acc:MGI:1276111]	1	171173238	171186822	1	53.4205	52.0174	52.7189	34.6582	40.8683	37.7632
ENSMUSG00000006418.18	Rnf114	ring finger protein 114 [Source:MGI Symbol;Acc:MGI:1933159]	2	167334565	167358093	1	72.1932	77.8571	75.0251	46.0528	41.8837	43.9682
ENSMUSG00000006423.16	C330007P06Rik	RIKEN cDNA C330007P06 gene [Source:MGI Symbol;Acc:MGI:1924894]	X	36087390	36137764	-1	7.66718	6.92807	7.29763	12.2194	7.74254	9.98097
ENSMUSG00000006435.17	Neurl1a	neuralized E3 ubiquitin protein ligase 1A [Source:MGI Symbol;Acc:MGI:1334263]	19	47167259	47247880	1	71.0003	81.862	76.4312	4.76094	4.07862	4.41978
ENSMUSG00000006442.11	Srm	spermidine synthase [Source:MGI Symbol;Acc:MGI:102690]	4	148675960	148679450	1	63.5327	72.8314	68.1821	88.9632	106.167	97.5651
ENSMUSG00000006445.4	Epha2	Eph receptor A2 [Source:MGI Symbol;Acc:MGI:95278]	4	141028551	141056695	1	7.62898	8.64621	8.13759	6.39027	4.79561	5.59294
ENSMUSG00000006456.11	Rbm14	RNA binding motif protein 14 [Source:MGI Symbol;Acc:MGI:1929092]	19	4850597	4861662	-1	33.9601	42.3635	38.1618	30.3329	28.8728	29.6029
ENSMUSG00000006457.5	Actn3	actinin alpha 3 [Source:MGI Symbol;Acc:MGI:99678]	19	4911244	4927937	-1	54.2086	54.7974	54.503	2.60975	2.07977	2.34476
ENSMUSG00000006462.7	A530013C23Rik	RIKEN cDNA A530013C23 gene [Source:MGI Symbol;Acc:MGI:3041178]	2	167533097	167571092	1	0.0106638	0.0106575	0.0106607	0.0179742	0.0211358	0.019555
ENSMUSG00000006463.14	Zdhhc24	zinc finger, DHHC domain containing 24 [Source:MGI Symbol;Acc:MGI:1917855]	19	4928696	4935425	1	57.7393	63.4787	60.609	11.2262	8.88147	10.0538
ENSMUSG00000006464.10	Bbs1	Bardet-Biedl syndrome 1 (human) [Source:MGI Symbol;Acc:MGI:1277215]	19	4936906	4956656	-1	56.8722	60.3842	58.6282	7.49613	5.25113	6.37363
ENSMUSG00000006469.14	Slc34a3	solute carrier family 34 (sodium phosphate), member 3 [Source:MGI Symbol;Acc:MGI:2159410]	2	25118910	25124376	-1	2.97587	3.06756	3.02171	0.0227308	0.00485982	0.0137953
ENSMUSG00000006471.19	Ndor1	NADPH dependent diflavin oxidoreductase 1 [Source:MGI Symbol;Acc:MGI:1926047]	2	25134833	25146034	-1	10.5145	11.1894	10.852	23.8349	15.6387	19.7368
ENSMUSG00000006476.20	Nsmf	NMDA receptor synaptonuclear signaling and neuronal migration factor [Source:MGI Symbol;Acc:MGI:1861755]	2	24944367	24952893	1	63.6791	65.3063	64.4927	58.5091	45.1193	51.8142
ENSMUSG00000006488.18	Prl7a1	prolactin family 7, subfamily a, member 1 [Source:MGI Symbol;Acc:MGI:1206572]	13	27817349	27826476	-1	0	0	0	0	0	0
ENSMUSG00000006490.4	Prl8a9	prolactin family8, subfamily a, member 9 [Source:MGI Symbol;Acc:MGI:1914560]	13	27741978	27748589	-1	0	0	0	0	0	0
ENSMUSG00000006494.12	Pdk1	pyruvate dehydrogenase kinase, isoenzyme 1 [Source:MGI Symbol;Acc:MGI:1926119]	2	71703568	71734202	1	27.6898	26.9885	27.3392	29.3886	24.859	27.1238
ENSMUSG00000006498.17	Ptbp1	polypyrimidine tract binding protein 1 [Source:MGI Symbol;Acc:MGI:97791]	10	79690261	79700605	1	510.488	529.485	519.986	299.545	252.708	276.127
ENSMUSG00000006517.6	Mvd	mevalonate (diphospho) decarboxylase [Source:MGI Symbol;Acc:MGI:2179327]	8	123160340	123170161	-1	42.8498	47.9293	45.3895	36.999	39.3098	38.1544
ENSMUSG00000006519.12	Cyba	cytochrome b-245, alpha polypeptide [Source:MGI Symbol;Acc:MGI:1316658]	8	123151515	123159669	-1	13.7216	15.453	14.5873	68.9206	89.6683	79.2944
ENSMUSG00000006522.18	Itih3	inter-alpha trypsin inhibitor, heavy chain 3 [Source:MGI Symbol;Acc:MGI:96620]	14	30630529	30645717	-1	0.361292	0.181704	0.271498	0.427261	0.291369	0.359315
ENSMUSG00000006526.14	Stimate	STIM activating enhancer [Source:MGI Symbol;Acc:MGI:1921500]	14	30547547	30599167	1	13.8152	16.198	15.0066	19.0387	15.3542	17.1964
ENSMUSG00000006527.17	Sfmbt1	Scm-like with four mbt domains 1 [Source:MGI Symbol;Acc:MGI:1859609]	14	30436806	30544678	1	8.44734	8.09146	8.2694	8.68121	5.18915	6.93518
ENSMUSG00000006529.17	Itih1	inter-alpha trypsin inhibitor, heavy chain 1 [Source:MGI Symbol;Acc:MGI:96618]	14	30651137	30665246	-1	0	0.0038604	0.0019302	0	0.00347994	0.00173997
ENSMUSG00000006538.13	Ihh	Indian hedgehog [Source:MGI Symbol;Acc:MGI:96533]	1	74984474	74990831	-1	0.149538	0.0667312	0.108135	0.28136	0.280095	0.280728
ENSMUSG00000006542.14	Prkag3	protein kinase, AMP-activated, gamma 3 non-catalytic subunit [Source:MGI Symbol;Acc:MGI:1891343]	1	74778081	74788380	-1	0.00863648	0.00690511	0.00777079	0.094621	0.0715827	0.0831019
ENSMUSG00000006546.4	Cryba2	crystallin, beta A2 [Source:MGI Symbol;Acc:MGI:104336]	1	74929093	74932302	-1	0.888503	1.00164	0.945071	0	0	0
ENSMUSG00000006567.12	Atp7b	ATPase, Cu++ transporting, beta polypeptide [Source:MGI Symbol;Acc:MGI:103297]	8	22482801	22550321	-1	9.93011	9.99396	9.96204	0.737452	0.55932	0.648386
ENSMUSG00000006570.4	Defb2	defensin beta 2 [Source:MGI Symbol;Acc:MGI:1338754]	8	22329942	22333498	1	0	0	0	0	0	0
ENSMUSG00000006574.16	Slc4a1	solute carrier family 4 (anion exchanger), member 1 [Source:MGI Symbol;Acc:MGI:109393]	11	102239650	102257029	-1	0.0359012	0.0941851	0.0650431	2.99538	1.81813	2.40675
ENSMUSG00000006575.15	Rundc3a	RUN domain containing 3A [Source:MGI Symbol;Acc:MGI:1858752]	11	102284229	102293381	1	159.614	174.929	167.272	7.16235	7.3526	7.25748
ENSMUSG00000006576.17	Slc4a3	solute carrier family 4 (anion exchanger), member 3 [Source:MGI Symbol;Acc:MGI:109350]	1	75522910	75538816	1	5.25862	4.50748	4.88305	24.4949	14.6571	19.576
ENSMUSG00000006585.4	Cdt1	chromatin licensing and DNA replication factor 1 [Source:MGI Symbol;Acc:MGI:1914427]	8	123294754	123300293	1	1.76551	1.65989	1.7127	14.1466	16.9958	15.5712
ENSMUSG00000006586.16	Runx1t1	RUNX1 translocation partner 1 [Source:MGI Symbol;Acc:MGI:104793]	4	13743436	13893649	1	20.3686	16.3636	18.3661	5.04407	2.68525	3.86466
ENSMUSG00000006587.7	Snai3	snail family zinc finger 3 [Source:MGI Symbol;Acc:MGI:1353563]	8	123180947	123187472	-1	1.39334	1.56952	1.48143	0.164617	0.0774288	0.121023
ENSMUSG00000006589.9	Aprt	adenine phosphoribosyl transferase [Source:MGI Symbol;Acc:MGI:88061]	8	123301374	123303648	-1	71.4898	80.1891	75.8394	179.571	230.03	204.8
ENSMUSG00000006599.14	Gtf2h1	general transcription factor II H, polypeptide 1 [Source:MGI Symbol;Acc:MGI:1277216]	7	46445527	46473224	1	14.7393	11.7977	13.2685	31.6246	21.5197	26.5722
ENSMUSG00000006611.16	Hfe	homeostatic iron regulator [Source:MGI Symbol;Acc:MGI:109191]	13	23886017	23894837	-1	0.213658	0.121002	0.16733	6.75992	5.53564	6.14778
ENSMUSG00000006638.16	Abhd1	abhydrolase domain containing 1 [Source:MGI Symbol;Acc:MGI:1931013]	5	31107410	31112435	1	14.5748	13.8406	14.2077	26.8392	16.5747	21.7069
ENSMUSG00000006641.13	Slc5a6	solute carrier family 5 (sodium-dependent vitamin transporter), member 6 [Source:MGI Symbol;Acc:MGI:2660847]	5	31193380	31206268	-1	5.71823	6.88649	6.30236	9.93149	8.79487	9.36318
ENSMUSG00000006642.4	Tcf23	transcription factor 23 [Source:MGI Symbol;Acc:MGI:1934960]	5	31126006	31134362	1	0.00257528	0	0.00128764	0.0325554	0.0389777	0.0357666
ENSMUSG00000006649.18	Nphs1	nephrosis 1, nephrin [Source:MGI Symbol;Acc:MGI:1859637]	7	30157740	30186648	1	5.02291	5.70325	5.36308	8.55603	19.4854	14.0207
ENSMUSG00000006651.9	Aplp1	amyloid beta (A4) precursor-like protein 1 [Source:MGI Symbol;Acc:MGI:88046]	7	30134407	30144960	-1	119.479	133.654	126.567	24.912	30.5649	27.7385
ENSMUSG00000006673.15	Qrich1	glutamine-rich 1 [Source:MGI Symbol;Acc:MGI:1916482]	9	108394005	108437362	1	29.8838	29.6438	29.7638	32.5196	24.0818	28.3007
ENSMUSG00000006675.11	P4htm	prolyl 4-hydroxylase, transmembrane (endoplasmic reticulum) [Source:MGI Symbol;Acc:MGI:1921693]	9	108456061	108474866	-1	10.8396	11.4476	11.1436	7.65063	7.19677	7.4237
ENSMUSG00000006676.17	Usp19	ubiquitin specific peptidase 19 [Source:MGI Symbol;Acc:MGI:1918722]	9	108367801	108379536	1	98.9539	106.143	102.548	64.2289	46.8573	55.5431
ENSMUSG00000006678.7	Pola1	polymerase (DNA directed), alpha 1 [Source:MGI Symbol;Acc:MGI:99660]	X	92348373	92675761	-1	0.954983	0.787577	0.87128	4.92932	3.99124	4.46028
ENSMUSG00000006699.18	Cdc42	cell division cycle 42 [Source:MGI Symbol;Acc:MGI:106211]	4	137047007	137085031	-1	164.551	163.798	164.174	247.49	237.623	242.556
ENSMUSG00000006705.14	Pknox1	Pbx/knotted 1 homeobox [Source:MGI Symbol;Acc:MGI:1201409]	17	31783708	31826667	1	15.4816	17.1661	16.3239	8.7032	7.01567	7.85944
ENSMUSG00000006711.16	D130043K22Rik	RIKEN cDNA D130043K22 gene [Source:MGI Symbol;Acc:MGI:3036268]	13	25029118	25085253	1	3.00757	3.67924	3.34341	0.182863	0.120546	0.151704
ENSMUSG00000006715.12	Gmnn	geminin [Source:MGI Symbol;Acc:MGI:1927344]	13	24935828	24945906	-1	5.59122	5.30806	5.44964	8.10165	10.5909	9.34628
ENSMUSG00000006717.8	Acot13	acyl-CoA thioesterase 13 [Source:MGI Symbol;Acc:MGI:1914084]	13	25001931	25015523	-1	63.6133	62.9464	63.2799	35.6247	38.6757	37.1502
ENSMUSG00000006720.17	Zfp184	zinc finger protein 184 (Kruppel-like) [Source:MGI Symbol;Acc:MGI:1922244]	13	22129264	22144949	1	6.07688	4.96478	5.52083	8.45259	6.35114	7.40186
ENSMUSG00000006724.13	Cyp27b1	cytochrome P450, family 27, subfamily b, polypeptide 1 [Source:MGI Symbol;Acc:MGI:1098274]	10	126884119	126888875	1	0.292316	0.258884	0.2756	1.52929	1.1863	1.3578
ENSMUSG00000006728.13	Cdk4	cyclin-dependent kinase 4 [Source:MGI Symbol;Acc:MGI:88357]	10	126899403	126903789	1	219.709	225.672	222.69	201.343	228.276	214.81
ENSMUSG00000006731.11	B4galnt1	beta-1,4-N-acetyl-galactosaminyl transferase 1 [Source:MGI Symbol;Acc:MGI:1342057]	10	127001094	127008199	1	1.42395	1.12254	1.27324	5.31491	4.72943	5.02217
ENSMUSG00000006732.15	Mettl1	methyltransferase like 1 [Source:MGI Symbol;Acc:MGI:1339986]	10	126877283	126882234	1	6.84413	6.29274	6.56844	17.7834	15.5828	16.6831
ENSMUSG00000006736.10	Tspan31	tetraspanin 31 [Source:MGI Symbol;Acc:MGI:1914375]	10	126903149	126906133	-1	118.29	120.399	119.344	94.764	100.977	97.8705
ENSMUSG00000006740.15	Kif5b	kinesin family member 5B [Source:MGI Symbol;Acc:MGI:1098268]	18	6201002	6242174	-1	75.4606	69.3705	72.4155	32.4409	14.9622	23.7016
ENSMUSG00000006763.15	Saal1	serum amyloid A-like 1 [Source:MGI Symbol;Acc:MGI:1926185]	7	46335532	46360104	-1	3.98674	4.33288	4.15981	7.96359	7.59118	7.77738
ENSMUSG00000006764.9	Tph2	tryptophan hydroxylase 2 [Source:MGI Symbol;Acc:MGI:2651811]	10	114914546	115020927	-1	1.13767	1.20985	1.17376	0.870358	1.27969	1.07502
ENSMUSG00000006777.8	Krt23	keratin 23 [Source:MGI Symbol;Acc:MGI:2148866]	11	99368800	99383963	-1	0.535072	0.284301	0.409687	0.402422	0.237976	0.320199
ENSMUSG00000006782.17	Cnp	2',3'-cyclic nucleotide 3' phosphodiesterase [Source:MGI Symbol;Acc:MGI:88437]	11	100465730	100482555	1	119.441	131.909	125.675	61.8622	59.0198	60.441
ENSMUSG00000006784.15	Odad4	outer dynein arm complex subunit 4 [Source:MGI Symbol;Acc:MGI:1921657]	11	100436433	100463394	1	7.38212	6.69634	7.03923	0.494835	0.29921	0.397023
ENSMUSG00000006800.15	Sulf2	sulfatase 2 [Source:MGI Symbol;Acc:MGI:1919293]	2	165915009	165997583	-1	18.2254	18.4029	18.3142	27.3367	21.4741	24.4054
ENSMUSG00000006818.6	Sod2	superoxide dismutase 2, mitochondrial [Source:MGI Symbol;Acc:MGI:98352]	17	13225733	13258950	1	22.0671	22.7775	22.4223	14.013	11.6759	12.8445
ENSMUSG00000006850.9	Tmco6	transmembrane and coiled-coil domains 6 [Source:MGI Symbol;Acc:MGI:1919233]	18	36868092	36875450	1	6.02013	5.76079	5.89046	7.1601	6.67702	6.91856
ENSMUSG00000006906.11	Stambp	STAM binding protein [Source:MGI Symbol;Acc:MGI:1917777]	6	83520193	83549711	-1	5.69439	6.0245	5.85945	3.89681	3.16273	3.52977
ENSMUSG00000006920.15	Ezh1	enhancer of zeste 1 polycomb repressive complex 2 subunit [Source:MGI Symbol;Acc:MGI:1097695]	11	101081941	101117289	-1	6.55794	6.66371	6.61083	9.01784	5.44324	7.23054
ENSMUSG00000006930.16	Hap1	huntingtin-associated protein 1 [Source:MGI Symbol;Acc:MGI:1261831]	11	100238153	100246954	-1	42.5288	36.7769	39.6529	18.3229	12.258	15.2904
ENSMUSG00000006931.16	P3h4	prolyl 3-hydroxylase family member 4 (non-enzymatic) [Source:MGI Symbol;Acc:MGI:1913430]	11	100299282	100305662	-1	58.5668	60.4739	59.5204	100.837	105.232	103.034
ENSMUSG00000006932.18	Ctnnb1	catenin (cadherin associated protein), beta 1 [Source:MGI Symbol;Acc:MGI:88276]	9	120758282	120789573	1	422.325	477.064	449.695	565.075	466.574	515.824
ENSMUSG00000006941.6	Eif1b	eukaryotic translation initiation factor 1B [Source:MGI Symbol;Acc:MGI:1916219]	9	120321298	120324396	1	117.983	109.778	113.88	99.4324	109.715	104.574
ENSMUSG00000006948.8	Klk4	kallikrein related-peptidase 4 (prostase, enamel matrix, prostate) [Source:MGI Symbol;Acc:MGI:1861379]	7	43530584	43535228	1	0.02546	0.020356	0.022908	0.128741	0.165148	0.146945
ENSMUSG00000006958.15	Chrd	chordin [Source:MGI Symbol;Acc:MGI:1313268]	16	20551877	20561134	1	1.85472	1.92167	1.8882	14.7745	11.1994	12.987
ENSMUSG00000006998.17	Psmd2	proteasome (prosome, macropain) 26S subunit, non-ATPase, 2 [Source:MGI Symbol;Acc:MGI:1096584]	16	20470402	20482164	1	183.447	206.422	194.935	118.259	106.515	112.387
ENSMUSG00000007021.6	Syngr3	synaptogyrin 3 [Source:MGI Symbol;Acc:MGI:1341881]	17	24904066	24908929	-1	2.09335	2.20977	2.15156	1.28757	2.16905	1.72831
ENSMUSG00000007029.17	Vars	valyl-tRNA synthetase [Source:MGI Symbol;Acc:MGI:90675]	17	35219963	35235298	1	52.1618	63.3983	57.7801	64.158	53.6457	58.9019
ENSMUSG00000007030.9	Vwa7	von Willebrand factor A domain containing 7 [Source:MGI Symbol;Acc:MGI:1306798]	17	35235555	35245717	1	0.049153	0.0560013	0.0525772	0.813991	0.890081	0.852036
ENSMUSG00000007033.5	Hspa1l	heat shock protein 1-like [Source:MGI Symbol;Acc:MGI:96231]	17	35191679	35198261	1	6.03316	6.41272	6.22294	4.77557	3.78969	4.28263
ENSMUSG00000007034.16	Slc44a4	solute carrier family 44, member 4 [Source:MGI Symbol;Acc:MGI:1917379]	17	35133442	35149412	1	1.04227	0.874175	0.958222	1.36495	0.835892	1.10042
ENSMUSG00000007035.16	Msh5	mutS homolog 5 [Source:MGI Symbol;Acc:MGI:1329021]	17	35247581	35265721	-1	0.0575452	0.0276054	0.0425753	2.24785	1.34274	1.7953
ENSMUSG00000007036.16	Abhd16a	abhydrolase domain containing 16A [Source:MGI Symbol;Acc:MGI:99476]	17	35308239	35321963	1	67.8949	74.6078	71.2514	47.6608	43.9107	45.7858
ENSMUSG00000007038.6	Neu1	neuraminidase 1 [Source:MGI Symbol;Acc:MGI:97305]	17	35150229	35154929	1	27.2336	27.805	27.5193	18.1488	15.2614	16.7051
ENSMUSG00000007039.13	Ddah2	dimethylarginine dimethylaminohydrolase 2 [Source:MGI Symbol;Acc:MGI:1859016]	17	35278011	35281071	1	46.4916	39.5175	43.0046	261.266	324.792	293.029
ENSMUSG00000007041.10	Clic1	chloride intracellular channel 1 [Source:MGI Symbol;Acc:MGI:2148924]	17	35268942	35277725	1	30.0319	28.5267	29.2793	123.674	134.911	129.292
ENSMUSG00000007050.18	Lsm2	LSM2 homolog, U6 small nuclear RNA and mRNA degradation associated [Source:MGI Symbol;Acc:MGI:90676]	17	35200838	35204867	1	10.1257	10.2158	10.1707	16.3034	19.4287	17.8661
ENSMUSG00000007080.15	Pole	polymerase (DNA directed), epsilon [Source:MGI Symbol;Acc:MGI:1196391]	5	110434172	110485340	1	28.9843	32.7342	30.8592	5.65169	4.08063	4.86616
ENSMUSG00000007097.15	Atp1a2	ATPase, Na+/K+ transporting, alpha 2 polypeptide [Source:MGI Symbol;Acc:MGI:88106]	1	172099276	172125631	-1	11.6134	10.5737	11.0936	339.539	256.488	298.014
ENSMUSG00000007107.7	Atp1a4	ATPase, Na+/K+ transporting, alpha 4 polypeptide [Source:MGI Symbol;Acc:MGI:1351335]	1	172051080	172085981	-1	0.173436	0.287734	0.230585	4.56039	1.58439	3.07239
ENSMUSG00000007122.12	Casq1	calsequestrin 1 [Source:MGI Symbol;Acc:MGI:1309468]	1	172037461	172047435	-1	1.2007	1.14678	1.17374	10.3366	8.39342	9.36501
ENSMUSG00000007207.11	Stx1a	syntaxin 1A (brain) [Source:MGI Symbol;Acc:MGI:109355]	5	135052336	135079954	1	47.8305	50.6537	49.2421	48.5529	35.4873	42.0201
ENSMUSG00000007209.5	Ceacam9	carcinoembryonic antigen-related cell adhesion molecule 9 [Source:MGI Symbol;Acc:MGI:1347247]	7	16455854	16460057	1	0	0	0	0.0379867	0	0.0189933
ENSMUSG00000007216.7	Zfp775	zinc finger protein 775 [Source:MGI Symbol;Acc:MGI:2683557]	6	48578997	48600161	1	5.6346	6.30822	5.97141	6.82303	7.34577	7.0844
ENSMUSG00000007279.15	Scube2	signal peptide, CUB domain, EGF-like 2 [Source:MGI Symbol;Acc:MGI:1928765]	7	109397883	109464886	-1	0.54966	0.656078	0.602869	1.29091	0.354852	0.822881
ENSMUSG00000007338.11	Mrpl49	mitochondrial ribosomal protein L49 [Source:MGI Symbol;Acc:MGI:108180]	19	6103652	6107815	-1	45.2358	41.8096	43.5227	36.5994	35.5451	36.0722
ENSMUSG00000007379.16	Dennd2c	DENN/MADD domain containing 2C [Source:MGI Symbol;Acc:MGI:3036254]	3	103009920	103077085	1	1.05256	0.945359	0.99896	2.00274	1.31672	1.65973
ENSMUSG00000007411.17	Mark3	MAP/microtubule affinity regulating kinase 3 [Source:MGI Symbol;Acc:MGI:1341865]	12	111540957	111622655	1	20.0883	18.2615	19.1749	26.8622	18.7024	22.7823
ENSMUSG00000007415.16	Gatad1	GATA zinc finger domain containing 1 [Source:MGI Symbol;Acc:MGI:1914460]	5	3682932	3707185	-1	37.1071	38.0606	37.5838	27.6773	25.2092	26.4432
ENSMUSG00000007440.11	Pcdha11	protocadherin alpha 11 [Source:MGI Symbol;Acc:MGI:1298372]	18	37138256	37320710	1	1.61599	2.18474	1.90037	0.312553	0.27371	0.293131
ENSMUSG00000007457.4	2310003L06Rik	RIKEN cDNA 2310003L06 gene [Source:MGI Symbol;Acc:MGI:1921498]	5	88117318	88120729	1	0	0	0	0	0.00357438	0.00178719
ENSMUSG00000007458.15	M6pr	mannose-6-phosphate receptor, cation dependent [Source:MGI Symbol;Acc:MGI:96904]	6	122285679	122294639	1	44.4024	47.1239	45.7632	35.4371	30.8567	33.1469
ENSMUSG00000007476.19	Lrrc8a	leucine rich repeat containing 8A VRAC subunit A [Source:MGI Symbol;Acc:MGI:2652847]	2	30127727	30153802	1	32.9264	36.3015	34.614	29.6083	23.3671	26.4877
ENSMUSG00000007480.6	Mc5r	melanocortin 5 receptor [Source:MGI Symbol;Acc:MGI:99420]	18	68470667	68475517	1	1.2218	1.32854	1.27517	0.38442	0.189328	0.286874
ENSMUSG00000007564.16	Ppp2r1a	protein phosphatase 2, regulatory subunit A, alpha [Source:MGI Symbol;Acc:MGI:1926334]	17	21165573	21186178	1	150.703	170.008	160.356	229.325	218.46	223.893
ENSMUSG00000007570.17	Fance	Fanconi anemia, complementation group E [Source:MGI Symbol;Acc:MGI:1920025]	17	28532493	28545546	1	17.7688	17.8029	17.7858	22.6802	20.3014	21.4908
ENSMUSG00000007589.10	Tinf2	Terf1 (TRF1)-interacting nuclear factor 2 [Source:MGI Symbol;Acc:MGI:107246]	14	55912146	55919277	-1	10.3444	9.67453	10.0095	20.8839	17.5141	19.199
ENSMUSG00000007591.16	Tssk4	testis-specific serine kinase 4 [Source:MGI Symbol;Acc:MGI:1918349]	14	55887641	55889996	1	0.555612	0.42942	0.492516	1.91983	1.36152	1.64068
ENSMUSG00000007594.11	Hapln4	hyaluronan and proteoglycan link protein 4 [Source:MGI Symbol;Acc:MGI:2679531]	8	70536107	70543512	1	0.0567269	0.0485944	0.0526607	0.0614669	0.058407	0.059937
ENSMUSG00000007603.10	Dus3l	dihydrouridine synthase 3-like (S. cerevisiae) [Source:MGI Symbol;Acc:MGI:2147092]	17	57071757	57077093	1	17.8584	18.3387	18.0985	53.0439	42.5857	47.8148
ENSMUSG00000007610.16	Gtpbp3	GTP binding protein 3 [Source:MGI Symbol;Acc:MGI:1917609]	8	71940747	71952227	1	10.9244	11.6657	11.295	19.4001	18.6806	19.0404
ENSMUSG00000007613.16	Tgfbr1	transforming growth factor, beta receptor I [Source:MGI Symbol;Acc:MGI:98728]	4	47353222	47414931	1	50.131	57.5692	53.8501	32.3962	20.9134	26.6548
ENSMUSG00000007617.19	Homer1	homer scaffolding protein 1 [Source:MGI Symbol;Acc:MGI:1347345]	13	93436143	93541637	1	14.974	14.7851	14.8796	3.10548	1.73644	2.42096
ENSMUSG00000007646.14	Rad51c	RAD51 paralog C [Source:MGI Symbol;Acc:MGI:2150020]	11	87267471	87295780	-1	1.99956	1.74562	1.87259	2.38714	2.29633	2.34173
ENSMUSG00000007653.13	Gabrb2	gamma-aminobutyric acid (GABA) A receptor, subunit beta 2 [Source:MGI Symbol;Acc:MGI:95620]	11	42310584	42519855	1	0.0933319	0.0579649	0.0756484	3.16033	1.32342	2.24187
ENSMUSG00000007655.17	Cav1	caveolin 1, caveolae protein [Source:MGI Symbol;Acc:MGI:102709]	6	17306334	17341451	1	1.73586	1.99322	1.86454	63.4156	58.6632	61.0394
ENSMUSG00000007656.14	Arpp19	cAMP-regulated phosphoprotein 19 [Source:MGI Symbol;Acc:MGI:1891691]	9	74944896	74967595	1	21.7992	21.181	21.4901	43.3363	38.7466	41.0414
ENSMUSG00000007659.19	Bcl2l1	BCL2-like 1 [Source:MGI Symbol;Acc:MGI:88139]	2	152622588	152673648	-1	132.99	126.889	129.94	29.6435	26.3	27.9718
ENSMUSG00000007670.11	Khsrp	KH-type splicing regulatory protein [Source:MGI Symbol;Acc:MGI:1336214]	17	57328051	57338522	-1	92.5393	86.8669	89.7031	113.211	91.7937	102.502
ENSMUSG00000007682.8	Dio2	deiodinase, iodothyronine, type II [Source:MGI Symbol;Acc:MGI:1338833]	12	90691326	90705212	-1	0.0510396	0.034978	0.0430088	2.73987	1.30557	2.02272
ENSMUSG00000007721.7	Ccdc124	coiled-coil domain containing 124 [Source:MGI Symbol;Acc:MGI:1916403]	8	71320871	71326579	-1	38.6869	38.9314	38.8092	36.17	42.4662	39.3181
ENSMUSG00000007739.11	Cct4	chaperonin containing Tcp1, subunit 4 (delta) [Source:MGI Symbol;Acc:MGI:104689]	11	22940519	22953780	1	139.713	147.54	143.626	99.3741	110.3	104.837
ENSMUSG00000007777.10	0610009B22Rik	RIKEN cDNA 0610009B22 gene [Source:MGI Symbol;Acc:MGI:1913300]	11	51576213	51579701	-1	38.6713	37.2707	37.971	21.1604	23.4069	22.2837
ENSMUSG00000007783.11	Cpt1c	carnitine palmitoyltransferase 1c [Source:MGI Symbol;Acc:MGI:2446526]	7	44608796	44624275	-1	14.2932	14.3203	14.3067	30.7323	23.3687	27.0505
ENSMUSG00000007805.5	Twist2	twist basic helix-loop-helix transcription factor 2 [Source:MGI Symbol;Acc:MGI:104685]	1	91729183	91775750	1	0.460862	0.348447	0.404654	19.1371	21.9585	20.5478
ENSMUSG00000007812.17	Zfp655	zinc finger protein 655 [Source:MGI Symbol;Acc:MGI:1919861]	5	145168525	145184112	1	8.28219	7.21454	7.74836	12.4447	8.66829	10.5565
ENSMUSG00000007815.14	Rhoa	ras homolog family member A [Source:MGI Symbol;Acc:MGI:1096342]	9	108183328	108215133	1	49.2947	49.9976	49.6461	82.7465	80.8944	81.8204
ENSMUSG00000007817.16	Zmiz1	zinc finger, MIZ-type containing 1 [Source:MGI Symbol;Acc:MGI:3040693]	14	25459609	25667167	1	88.9403	90.3321	89.6362	66.4789	38.2381	52.3585
ENSMUSG00000007827.11	Ankrd26	ankyrin repeat domain 26 [Source:MGI Symbol;Acc:MGI:1917887]	6	118478269	118539187	-1	2.21555	1.53361	1.87458	6.73777	2.90871	4.82324
ENSMUSG00000007833.16	Aldh16a1	aldehyde dehydrogenase 16 family, member A1 [Source:MGI Symbol;Acc:MGI:1916998]	7	44790108	44804008	-1	8.5617	10.0283	9.295	15.7499	14.8665	15.3082
ENSMUSG00000007836.7	Hnrnpa0	heterogeneous nuclear ribonucleoprotein A0 [Source:MGI Symbol;Acc:MGI:1924384]	13	58273693	58276370	-1	237.309	235.477	236.393	297.412	315.122	306.267
ENSMUSG00000007837.12	Prrg2	proline-rich Gla (G-carboxyglutamic acid) polypeptide 2 [Source:MGI Symbol;Acc:MGI:1929596]	7	44703008	44712101	-1	22.2223	23.4249	22.8236	13.9034	13.1466	13.525
ENSMUSG00000007850.17	Hnrnph1	heterogeneous nuclear ribonucleoprotein H1 [Source:MGI Symbol;Acc:MGI:1891925]	11	50267817	50277355	1	112.975	89.2668	101.121	177.041	112.609	144.825
ENSMUSG00000007867.10	Ift43	intraflagellar transport 43 [Source:MGI Symbol;Acc:MGI:1923661]	12	86129315	86209233	1	61.2941	60.3892	60.8417	18.2289	18.0637	18.1463
ENSMUSG00000007872.4	Id3	inhibitor of DNA binding 3 [Source:MGI Symbol;Acc:MGI:96398]	4	135870808	135873066	1	96.4283	92.897	94.6626	275.889	351.148	313.519
ENSMUSG00000007877.3	Tcap	titin-cap [Source:MGI Symbol;Acc:MGI:1330233]	11	98274637	98275779	1	0.145356	0.0938672	0.119612	0.607796	0.483521	0.545659
ENSMUSG00000007880.17	Arid1a	AT rich interactive domain 1A (SWI-like) [Source:MGI Symbol;Acc:MGI:1935147]	4	133406319	133484080	-1	63.4069	65.7448	64.5759	68.8987	38.3666	53.6326
ENSMUSG00000007888.16	Crlf1	cytokine receptor-like factor 1 [Source:MGI Symbol;Acc:MGI:1340030]	8	70945808	70956731	1	24.1591	29.8863	27.0227	1.53234	2.04932	1.79083
ENSMUSG00000007891.17	Ctsd	cathepsin D [Source:MGI Symbol;Acc:MGI:88562]	7	141929648	141941775	-1	288.874	332.223	310.548	324.183	334.888	329.536
ENSMUSG00000007892.9	Rplp1	ribosomal protein, large, P1 [Source:MGI Symbol;Acc:MGI:1927099]	9	61820566	61821824	-1	4114.29	5522.69	4818.49	6813.08	10810.8	8811.94
ENSMUSG00000007907.5	Cabs1	calcium binding protein, spermatid specific 1 [Source:MGI Symbol;Acc:MGI:1918227]	5	88127298	88129403	1	0	0	0	0	0	0
ENSMUSG00000007908.15	Hmgcll1	3-hydroxymethyl-3-methylglutaryl-Coenzyme A lyase-like 1 [Source:MGI Symbol;Acc:MGI:2446108]	9	75922137	76043632	1	6.18988	6.07503	6.13246	2.06321	1.53206	1.79764
ENSMUSG00000007944.9	Ttc9b	tetratricopeptide repeat domain 9B [Source:MGI Symbol;Acc:MGI:1920282]	7	27353340	27356771	1	10.6102	8.57399	9.5921	9.40989	11.0322	10.221
ENSMUSG00000007946.12	Phox2a	paired-like homeobox 2a [Source:MGI Symbol;Acc:MGI:106633]	7	101467520	101471933	1	0.781315	0.37481	0.578063	1.56715	1.42187	1.49451
ENSMUSG00000007950.10	Abhd8	abhydrolase domain containing 8 [Source:MGI Symbol;Acc:MGI:1918946]	8	71909349	71916299	-1	45.9751	54.4924	50.2338	38.0739	44.0356	41.0547
ENSMUSG00000007987.13	Ift22	intraflagellar transport 22 [Source:MGI Symbol;Acc:MGI:1914536]	5	136937004	136944258	1	63.7136	62.9625	63.3381	13.9235	14.6324	14.278
ENSMUSG00000007989.8	Fzd3	frizzled class receptor 3 [Source:MGI Symbol;Acc:MGI:108476]	14	65429898	65499912	-1	28.3846	31.2555	29.82	14.2297	8.41917	11.3244
ENSMUSG00000008028.16	1700008O03Rik	RIKEN cDNA 1700008O03 gene [Source:MGI Symbol;Acc:MGI:1916599]	7	44009467	44035244	-1	0.840852	0.756321	0.798586	0.616036	0.487233	0.551635
ENSMUSG00000008035.13	Mid1ip1	Mid1 interacting protein 1 (gastrulation specific G12-like (zebrafish)) [Source:MGI Symbol;Acc:MGI:1915291]	X	10581252	10585929	1	42.6783	43.591	43.1347	18.7144	20.1187	19.4166
ENSMUSG00000008036.12	Ap2s1	adaptor-related protein complex 2, sigma 1 subunit [Source:MGI Symbol;Acc:MGI:2141861]	7	16472335	16483219	1	105.89	113.91	109.9	121.289	158.476	139.882
ENSMUSG00000008090.15	Fgfrl1	fibroblast growth factor receptor-like 1 [Source:MGI Symbol;Acc:MGI:2150920]	5	108840248	108854790	1	210.488	236.338	223.413	38.4413	33.5401	35.9907
ENSMUSG00000008129.15	Brme1	break repair meiotic recombinase recruitment factor 1 [Source:MGI Symbol;Acc:MGI:1921916]	8	84874654	84899219	1	0.841467	1.37901	1.11024	4.38863	3.95318	4.17091
ENSMUSG00000008136.15	Fhl2	four and a half LIM domains 2 [Source:MGI Symbol;Acc:MGI:1338762]	1	43162234	43236144	-1	9.30349	10.273	9.78824	40.5314	34.4841	37.5078
ENSMUSG00000008140.19	Emc10	ER membrane protein complex subunit 10 [Source:MGI Symbol;Acc:MGI:1916933]	7	44139361	44145953	-1	109.163	128.714	118.939	163.269	193.328	178.298
ENSMUSG00000008153.13	Clstn3	calsyntenin 3 [Source:MGI Symbol;Acc:MGI:2178323]	6	124407540	124441753	-1	102.127	113.132	107.629	7.48442	5.81958	6.652
ENSMUSG00000008167.15	Fbxw9	F-box and WD-40 domain protein 9 [Source:MGI Symbol;Acc:MGI:1915878]	8	85786684	85793753	1	44.5926	51.1423	47.8674	35.0739	34.3682	34.721
ENSMUSG00000008193.14	Spib	Spi-B transcription factor (Spi-1/PU.1 related) [Source:MGI Symbol;Acc:MGI:892986]	7	44175417	44181495	-1	0.073918	0.0177298	0.0458239	0.920418	0.513438	0.716928
ENSMUSG00000008200.16	Fnbp4	formin binding protein 4 [Source:MGI Symbol;Acc:MGI:1860513]	2	90575714	90611365	1	16.2886	11.8646	14.0766	42.414	25.0139	33.7139
ENSMUSG00000008206.17	Cers4	ceramide synthase 4 [Source:MGI Symbol;Acc:MGI:1914510]	8	4543026	4581680	1	7.22732	7.40825	7.31778	7.48876	4.73646	6.11261
ENSMUSG00000008226.15	Scrn3	secernin 3 [Source:MGI Symbol;Acc:MGI:1921866]	2	73142945	73168162	1	6.84641	6.54492	6.69566	3.92393	3.46878	3.69636
ENSMUSG00000008301.12	Phax	phosphorylated adaptor for RNA export [Source:MGI Symbol;Acc:MGI:1891839]	18	56695515	56720784	1	39.5193	38.1598	38.8396	31.881	31.3936	31.6373
ENSMUSG00000008305.19	Tle1	transducin-like enhancer of split 1 [Source:MGI Symbol;Acc:MGI:104636]	4	72035379	72119156	-1	9.15302	9.03039	9.0917	43.0113	34.6013	38.8063
ENSMUSG00000008307.12	1700109H08Rik	RIKEN cDNA 1700109H08 gene [Source:MGI Symbol;Acc:MGI:1924286]	5	3621566	3634356	1	1.51624	1.22058	1.36841	4.80064	1.78516	3.2929
ENSMUSG00000008318.11	Relt	RELT tumor necrosis factor receptor [Source:MGI Symbol;Acc:MGI:2443373]	7	100495054	100512653	-1	5.85899	6.59644	6.22771	2.25917	1.84644	2.05281
ENSMUSG00000008333.13	Snrpb2	U2 small nuclear ribonucleoprotein B [Source:MGI Symbol;Acc:MGI:104805]	2	142904959	142914773	1	18.4505	15.4221	16.9363	53.2709	51.0742	52.1726
ENSMUSG00000008348.10	Ubc	ubiquitin C [Source:MGI Symbol;Acc:MGI:98889]	5	125463029	125467266	-1	1537.27	1455.33	1496.3	1627.28	1345.89	1486.59
ENSMUSG00000008373.17	Prpf31	pre-mRNA processing factor 31 [Source:MGI Symbol;Acc:MGI:1916238]	7	3632984	3645485	1	24.0976	22.7578	23.4277	20.8055	18.9316	19.8685
ENSMUSG00000008384.9	Sertad1	SERTA domain containing 1 [Source:MGI Symbol;Acc:MGI:1913438]	7	27186335	27189741	1	15.9628	15.5782	15.7705	41.4855	50.6424	46.0639
ENSMUSG00000008393.10	Carhsp1	calcium regulated heat stable protein 1 [Source:MGI Symbol;Acc:MGI:1196368]	16	8476444	8490019	-1	50.1768	52.535	51.3559	59.8349	57.9208	58.8779
ENSMUSG00000008398.17	Elk3	ELK3, member of ETS oncogene family [Source:MGI Symbol;Acc:MGI:101762]	10	93083276	93146997	-1	11.4502	10.832	11.1411	37.808	28.5882	33.1981
ENSMUSG00000008429.9	Herpud2	HERPUD family member 2 [Source:MGI Symbol;Acc:MGI:1915393]	9	25019428	25063116	-1	18.9845	20.9795	19.982	21.1967	15.8343	18.5155
ENSMUSG00000008435.16	Rdh13	retinol dehydrogenase 13 (all-trans and 9-cis) [Source:MGI Symbol;Acc:MGI:1918732]	7	4427769	4448648	-1	6.63956	7.24572	6.94264	9.37477	7.55855	8.46666
ENSMUSG00000008438.4	Adam21	a disintegrin and metallopeptidase domain 21 [Source:MGI Symbol;Acc:MGI:1861229]	12	81605358	81615248	-1	0.258533	0.192147	0.22534	0.216348	0.267689	0.242018
ENSMUSG00000008450.9	Nutf2	nuclear transport factor 2 [Source:MGI Symbol;Acc:MGI:1915301]	8	106587212	106605962	1	109.959	111.185	110.572	88.2945	100.387	94.3407
ENSMUSG00000008461.7	Fut1	fucosyltransferase 1 [Source:MGI Symbol;Acc:MGI:109375]	7	45266713	45270483	1	13.9403	13.9808	13.9605	0.327059	0.232397	0.279728
ENSMUSG00000008475.14	Arpc5	actin related protein 2/3 complex, subunit 5 [Source:MGI Symbol;Acc:MGI:1915021]	1	152642293	152651348	1	131.571	134.563	133.067	110.501	111.1	110.8
ENSMUSG00000008482.10	Rnf151	ring finger protein 151 [Source:MGI Symbol;Acc:MGI:1914754]	17	24934813	24937037	-1	0.0443508	0.0425516	0.0434512	0.31397	0.297275	0.305623
ENSMUSG00000008489.19	Elavl2	ELAV like RNA binding protein 1 [Source:MGI Symbol;Acc:MGI:1100887]	4	91139000	91289022	-1	0.543513	0.597512	0.570512	0.375538	0.461575	0.418556
ENSMUSG00000008496.20	Pou2f2	POU domain, class 2, transcription factor 2 [Source:MGI Symbol;Acc:MGI:101897]	7	24786769	24879151	-1	0.0798581	0.0766186	0.0782383	0.804257	0.376274	0.590265
ENSMUSG00000008540.12	Mgst1	microsomal glutathione S-transferase 1 [Source:MGI Symbol;Acc:MGI:1913850]	6	138117314	138133753	1	49.4365	57.1717	53.3041	40.2805	42.9534	41.617
ENSMUSG00000008575.18	Nfib	nuclear factor I/B [Source:MGI Symbol;Acc:MGI:103188]	4	82208410	82623987	-1	6.95176	6.51072	6.73124	33.9086	17.5232	25.7159
ENSMUSG00000008590.5	Htr3b	5-hydroxytryptamine (serotonin) receptor 3B [Source:MGI Symbol;Acc:MGI:1861899]	9	48846308	48876290	-1	1.05515	1.53433	1.29474	0.0444622	0.0380239	0.0412431
ENSMUSG00000008601.13	Rab25	RAB25, member RAS oncogene family [Source:MGI Symbol;Acc:MGI:1858203]	3	88449336	88455607	-1	110.845	129.304	120.075	6.33547	5.14066	5.73806
ENSMUSG00000008604.12	Ubqln4	ubiquilin 4 [Source:MGI Symbol;Acc:MGI:2150152]	3	88461065	88477032	1	82.6286	79.0081	80.8183	54.8658	43.1961	49.0309
ENSMUSG00000008658.17	Rbfox1	RNA binding protein, fox-1 homolog (C. elegans) 1 [Source:MGI Symbol;Acc:MGI:1926224]	16	5703219	7229390	1	0.190315	0.257135	0.223725	0.420266	0.432334	0.4263
ENSMUSG00000008668.16	Rps18	ribosomal protein S18 [Source:MGI Symbol;Acc:MGI:98146]	17	34170973	34174975	-1	527.592	665.588	596.59	745.167	1167.78	956.473
ENSMUSG00000008682.14	Rpl10	ribosomal protein L10 [Source:MGI Symbol;Acc:MGI:105943]	X	73314418	73316741	1	547.014	620.29	583.652	1132.08	1719.51	1425.8
ENSMUSG00000008683.17	Rps15a	ribosomal protein S15A [Source:MGI Symbol;Acc:MGI:2389091]	7	117703595	117715411	-1	138.721	170.11	154.416	235.729	351.189	293.459
ENSMUSG00000008690.16	Ncaph2	non-SMC condensin II complex, subunit H2 [Source:MGI Symbol;Acc:MGI:1289164]	15	89239922	89257029	1	53.0976	60.1639	56.6307	64.2539	67.3455	65.7997
ENSMUSG00000008730.18	Hipk1	homeodomain interacting protein kinase 1 [Source:MGI Symbol;Acc:MGI:1314873]	3	103647131	103698879	-1	32.6988	34.6403	33.6696	31.1606	17.8013	24.4809
ENSMUSG00000008734.10	Gprc5b	G protein-coupled receptor, family C, group 5, member B [Source:MGI Symbol;Acc:MGI:1927596]	7	118571270	118594434	-1	9.86952	10.881	10.3753	52.6123	39.8829	46.2476
ENSMUSG00000008763.17	Man1a2	mannosidase, alpha, class 1A, member 2 [Source:MGI Symbol;Acc:MGI:104676]	3	100469524	100592819	-1	34.7537	36.7921	35.7729	29.2075	18.1929	23.7002
ENSMUSG00000008789.11	Ceacam5	carcinoembryonic antigen-related cell adhesion molecule 5 [Source:MGI Symbol;Acc:MGI:1920500]	7	17447163	17495057	1	0	0	0	0	0	0
ENSMUSG00000008813.14	Tppp2	tubulin polymerization-promoting protein family member 2 [Source:MGI Symbol;Acc:MGI:2684923]	14	52155882	52158157	1	0	0	0	0	0	0
ENSMUSG00000008822.16	Acyp1	acylphosphatase 1, erythrocyte (common) type [Source:MGI Symbol;Acc:MGI:1913454]	12	85319172	85335212	-1	14.2791	14.1217	14.2004	7.20482	7.03345	7.11913
ENSMUSG00000008843.5	Cldn13	claudin 13 [Source:MGI Symbol;Acc:MGI:1913102]	5	134943103	134944380	-1	0	0	0	0.0251168	0.150358	0.0877374
ENSMUSG00000008845.10	Cd163	CD163 antigen [Source:MGI Symbol;Acc:MGI:2135946]	6	124281615	124307486	1	0.254272	0.353831	0.304051	1.20723	0.366174	0.786702
ENSMUSG00000008855.18	Hdac5	histone deacetylase 5 [Source:MGI Symbol;Acc:MGI:1333784]	11	102085258	102120992	-1	84.7159	89.3097	87.0128	28.9919	24.321	26.6564
ENSMUSG00000008859.9	Rala	v-ral simian leukemia viral oncogene A (ras related) [Source:MGI Symbol;Acc:MGI:1927243]	13	18055156	18118824	-1	33.0865	30.6077	31.8471	39.8388	34.9061	37.3725
ENSMUSG00000008874.4	Clec3a	C-type lectin domain family 3, member a [Source:MGI Symbol;Acc:MGI:2685642]	8	115144826	115152586	1	1.23754	1.44116	1.33935	57.3629	43.9473	50.6551
ENSMUSG00000008892.13	Vdac3	voltage-dependent anion channel 3 [Source:MGI Symbol;Acc:MGI:106922]	8	23067091	23083829	-1	47.0695	48.3701	47.7198	40.1128	42.2298	41.1713
ENSMUSG00000008932.11	Slc1a7	solute carrier family 1 (glutamate transporter), member 7 [Source:MGI Symbol;Acc:MGI:2444087]	4	107825529	107870729	1	0.309162	0.314024	0.311593	0.123629	0.0443372	0.0839831
ENSMUSG00000008958.15	Vps72	vacuolar protein sorting 72 [Source:MGI Symbol;Acc:MGI:1202305]	3	95018333	95030362	1	32.8365	32.2157	32.5261	40.354	40.7458	40.5499
ENSMUSG00000008976.17	Gabpa	GA repeat binding protein, alpha [Source:MGI Symbol;Acc:MGI:95610]	16	84631813	84660667	1	21.1158	20.9785	21.0471	38.8304	29.0355	33.9329
ENSMUSG00000008999.8	Bmp7	bone morphogenetic protein 7 [Source:MGI Symbol;Acc:MGI:103302]	2	172709805	172782114	-1	81.6522	87.3824	84.5173	47.3944	39.8215	43.608
ENSMUSG00000009013.6	Dynll1	dynein light chain LC8-type 1 [Source:MGI Symbol;Acc:MGI:1861457]	5	115435169	115439058	-1	105.851	108.538	107.195	87.2158	113.497	100.356
ENSMUSG00000009030.15	Pdcl	phosducin-like [Source:MGI Symbol;Acc:MGI:1914716]	2	37240086	37249344	-1	32.6586	32.6195	32.639	27.2283	22.5431	24.8857
ENSMUSG00000009035.16	Tmem184b	transmembrane protein 184b [Source:MGI Symbol;Acc:MGI:2445179]	15	79244884	79287769	-1	88.9064	100.838	94.8722	61.4654	50.1595	55.8124
ENSMUSG00000009047.5	Gm5965	predicted gene 5965 [Source:MGI Symbol;Acc:MGI:3645197]	16	88574784	88575616	1	0	0	0	0	0	0
ENSMUSG00000009070.15	Rsph14	radial spoke head homolog 14 (Chlamydomonas) [Source:MGI Symbol;Acc:MGI:1918486]	10	74793309	74868418	-1	1.81239	1.98366	1.89803	0.066732	0.0266322	0.0466821
ENSMUSG00000009073.17	Nf2	neurofibromin 2 [Source:MGI Symbol;Acc:MGI:97307]	11	4715845	4799536	-1	76.0354	77.6199	76.8277	48.9813	33.7538	41.3676
ENSMUSG00000009075.3	Cabp7	calcium binding protein 7 [Source:MGI Symbol;Acc:MGI:2183437]	11	4686892	4696778	-1	5.70326	5.73214	5.7177	5.29261	6.3293	5.81095
ENSMUSG00000009076.11	Zmat5	zinc finger, matrin type 5 [Source:MGI Symbol;Acc:MGI:1914428]	11	4654678	4687669	1	23.6967	27.6554	25.6761	25.2749	29.9984	27.6366
ENSMUSG00000009079.17	Ewsr1	Ewing sarcoma breakpoint region 1 [Source:MGI Symbol;Acc:MGI:99960]	11	5019689	5049266	-1	97.778	92.1991	94.9886	149.818	98.839	124.329
ENSMUSG00000009090.18	Ap1b1	adaptor protein complex AP-1, beta 1 subunit [Source:MGI Symbol;Acc:MGI:1096368]	11	4936824	4992791	1	84.9163	97.8439	91.3801	53.2396	41.1727	47.2062
ENSMUSG00000009092.6	Derl3	Der1-like domain family, member 3 [Source:MGI Symbol;Acc:MGI:1917627]	10	75729247	75731775	1	1.44664	1.88165	1.66414	1.70103	1.63871	1.66987
ENSMUSG00000009093.8	Gstt4	glutathione S-transferase, theta 4 [Source:MGI Symbol;Acc:MGI:1923136]	10	75650777	75658377	-1	0	0.0257074	0.0128537	0	0.0811084	0.0405542
ENSMUSG00000009097.11	Tbx1	T-box 1 [Source:MGI Symbol;Acc:MGI:98493]	16	18399729	18409421	-1	0.741416	0.563867	0.652641	45.7315	42.0517	43.8916
ENSMUSG00000009108.16	Gnat2	guanine nucleotide binding protein, alpha transducing 2 [Source:MGI Symbol;Acc:MGI:95779]	3	108000105	108008748	1	0.191116	0.186758	0.188937	0.228177	0.174092	0.201134
ENSMUSG00000009112.5	Bcl2l13	BCL2-like 13 (apoptosis facilitator) [Source:MGI Symbol;Acc:MGI:2136959]	6	120813173	120869803	1	14.7956	16.5072	15.6514	16.6181	12.967	14.7926
ENSMUSG00000009114.18	2610028H24Rik	RIKEN cDNA 2610028H24 gene [Source:MGI Symbol;Acc:MGI:1924214]	10	76284915	76296944	1	4.07208	4.75686	4.41447	1.05312	1.0989	1.07601
ENSMUSG00000009115.6	Spatc1l	spermatogenesis and centriole associated 1 like [Source:MGI Symbol;Acc:MGI:1923823]	10	76398106	76406035	1	0	0	0	0.0201198	0.120445	0.0702824
ENSMUSG00000009145.7	Dqx1	DEAQ RNA-dependent ATPase [Source:MGI Symbol;Acc:MGI:2136388]	6	83034825	83044299	1	0.356531	0.252833	0.304682	1.2855	0.777594	1.03155
ENSMUSG00000009185.3	Ccl8	chemokine (C-C motif) ligand 8 [Source:MGI Symbol;Acc:MGI:101878]	11	82006011	82007625	1	0	0	0	0	0	0
ENSMUSG00000009207.16	Lnpk	lunapark, ER junction formation factor [Source:MGI Symbol;Acc:MGI:1918115]	2	74350635	74409779	-1	3.17547	3.21058	3.19303	5.51274	2.69417	4.10346
ENSMUSG00000009210.11	Prr29	proline rich 29 [Source:MGI Symbol;Acc:MGI:1922823]	11	106256298	106268384	1	0.0983743	0.0663635	0.0823689	0.108815	0.0697937	0.0893044
ENSMUSG00000009214.10	Mymk	myomaker, myoblast fusion factor [Source:MGI Symbol;Acc:MGI:1913389]	2	26951648	26962191	-1	0.343741	0.420658	0.3822	0.0266045	0.015168	0.0208862
ENSMUSG00000009216.8	Fam163b	family with sequence similarity 163, member B [Source:MGI Symbol;Acc:MGI:1926106]	2	27000392	27032503	-1	0.515842	0.610053	0.562948	0.0633988	0.0929459	0.0781724
ENSMUSG00000009246.15	Trpm5	transient receptor potential cation channel, subfamily M, member 5 [Source:MGI Symbol;Acc:MGI:1861718]	7	142622890	142648379	-1	0.820087	0.852388	0.836237	11.1588	7.61934	9.38907
ENSMUSG00000009248.7	Ascl2	achaete-scute family bHLH transcription factor 2 [Source:MGI Symbol;Acc:MGI:96920]	7	142520566	142523001	-1	0.169806	0.0939911	0.131899	1.08982	0.970841	1.03033
ENSMUSG00000009281.7	Rarres2	retinoic acid receptor responder (tazarotene induced) 2 [Source:MGI Symbol;Acc:MGI:1918910]	6	48546630	48549723	-1	8.0257	7.70109	7.86339	10.1911	9.81777	10.0044
ENSMUSG00000009291.14	Pttg1ip	pituitary tumor-transforming 1 interacting protein [Source:MGI Symbol;Acc:MGI:2652132]	10	77417554	77434566	1	99.6472	110.407	105.027	122.36	119.313	120.837
ENSMUSG00000009292.19	Trpm2	transient receptor potential cation channel, subfamily M, member 2 [Source:MGI Symbol;Acc:MGI:1351901]	10	77743556	77806397	-1	2.85351	3.02834	2.94093	0.151647	0.077261	0.114454
ENSMUSG00000009293.18	Ube2g2	ubiquitin-conjugating enzyme E2G 2 [Source:MGI Symbol;Acc:MGI:1343188]	10	77458109	77481827	1	55.3123	58.4876	56.8999	37.0776	35.1365	36.1071
ENSMUSG00000009350.14	Mpo	myeloperoxidase [Source:MGI Symbol;Acc:MGI:97137]	11	87684407	87695239	1	0	0	0	0.185492	0.125871	0.155682
ENSMUSG00000009356.13	Lpo	lactoperoxidase [Source:MGI Symbol;Acc:MGI:1923363]	11	87697254	87719115	-1	0.0912904	0.206803	0.149047	0.658235	0.573887	0.616061
ENSMUSG00000009376.16	Met	met proto-oncogene [Source:MGI Symbol;Acc:MGI:96969]	6	17463799	17573979	1	0.927606	0.927059	0.927333	19.7742	9.91044	14.8423
ENSMUSG00000009378.5	Slc16a12	solute carrier family 16 (monocarboxylic acid transporters), member 12 [Source:MGI Symbol;Acc:MGI:2147716]	19	34645803	34724689	-1	0.0508385	0.0121941	0.0315163	0.359898	0.245952	0.302925
ENSMUSG00000009394.14	Syn2	synapsin II [Source:MGI Symbol;Acc:MGI:103020]	6	115111863	115258967	1	1.987	1.96714	1.97707	1.15302	1.07407	1.11355
ENSMUSG00000009406.14	Elk1	ELK1, member of ETS oncogene family [Source:MGI Symbol;Acc:MGI:101833]	X	20799634	20816847	-1	7.50912	8.08191	7.79551	17.6879	13.7413	15.7146
ENSMUSG00000009418.17	Nav1	neuron navigator 1 [Source:MGI Symbol;Acc:MGI:2183683]	1	135362318	135615843	-1	1.59555	1.54326	1.5694	19.4751	9.29809	14.3866
ENSMUSG00000009470.18	Tnpo1	transportin 1 [Source:MGI Symbol;Acc:MGI:2681523]	13	98975527	99062892	-1	40.3516	43.9035	42.1275	43.8708	23.8582	33.8645
ENSMUSG00000009471.5	Myod1	myogenic differentiation 1 [Source:MGI Symbol;Acc:MGI:97275]	7	46025898	46028523	1	0	0	0	0	0	0
ENSMUSG00000009487.11	Otog	otogelin [Source:MGI Symbol;Acc:MGI:1202064]	7	45890411	45960858	1	168.261	236.189	202.225	34.8674	14.3285	24.598
ENSMUSG00000009535.14	Rnmt	RNA (guanine-7-) methyltransferase [Source:MGI Symbol;Acc:MGI:1915147]	18	68433426	68457923	1	13.6271	13.8088	13.718	11.7182	8.48334	10.1008
ENSMUSG00000009545.15	Kcnq1	potassium voltage-gated channel, subfamily Q, member 1 [Source:MGI Symbol;Acc:MGI:108083]	7	142660099	142980779	1	0.333829	0.367301	0.350565	0.871122	0.460232	0.665677
ENSMUSG00000009549.15	Srp14	signal recognition particle 14 [Source:MGI Symbol;Acc:MGI:107169]	2	118306331	118310192	-1	312.806	318.552	315.679	84.5364	98.0431	91.2897
ENSMUSG00000009551.3	6330409D20Rik	RIKEN cDNA 6330409D20 gene [Source:MGI Symbol;Acc:MGI:1917980]	2	32622632	32631028	-1	0.00740729	0.053301	0.0303541	0.290282	0.188188	0.239235
ENSMUSG00000009555.17	Cdk9	cyclin-dependent kinase 9 (CDC2-related kinase) [Source:MGI Symbol;Acc:MGI:1328368]	2	32595796	32603088	-1	46.2453	49.6279	47.9366	45.5814	42.6232	44.1023
ENSMUSG00000009563.17	Tor2a	torsin family 2, member A [Source:MGI Symbol;Acc:MGI:1353596]	2	32647246	32652256	1	19.1701	21.6276	20.3988	37.1196	35.8606	36.4901
ENSMUSG00000009566.13	Fpgs	folylpolyglutamyl synthetase [Source:MGI Symbol;Acc:MGI:95576]	2	32572621	32594157	-1	9.63241	11.0372	10.3348	26.6551	22.83	24.7426
ENSMUSG00000009569.15	Mrtfb	myocardin related transcription factor B [Source:MGI Symbol;Acc:MGI:3050795]	16	13074345	13235393	1	8.94206	9.53493	9.2385	17.773	9.448	13.6105
ENSMUSG00000009575.15	Cbx5	chromobox 5 [Source:MGI Symbol;Acc:MGI:109372]	15	103099971	103148243	-1	27.4593	23.2197	25.3395	52.9775	36.6131	44.7953
ENSMUSG00000009580.16	Odam	odontogenic, ameloblast asssociated [Source:MGI Symbol;Acc:MGI:1916842]	5	88032888	88042033	1	0	0	0	0	0	0
ENSMUSG00000009585.19	Apobec3	apolipoprotein B mRNA editing enzyme, catalytic polypeptide 3 [Source:MGI Symbol;Acc:MGI:1933111]	15	79775860	79800107	1	0.548413	0.440403	0.494408	4.32153	2.5263	3.42392
ENSMUSG00000009588.10	St6galnac1	ST6 (alpha-N-acetyl-neuraminyl-2,3-beta-galactosyl-1,3)-N-acetylgalactosaminide alpha-2,6-sialyltransferase 1 [Source:MGI Symbol;Acc:MGI:1341826]	11	116655851	116666333	-1	0.0221568	0.00531451	0.0137357	0.0896307	0.0119769	0.0508038
ENSMUSG00000009596.10	Taf7l	TATA-box binding protein associated factor 7 like [Source:MGI Symbol;Acc:MGI:1921719]	X	133360867	133377239	-1	0	0	0	0.185031	0.0842232	0.134627
ENSMUSG00000009614.17	Sardh	sarcosine dehydrogenase [Source:MGI Symbol;Acc:MGI:2183102]	2	27078405	27138349	-1	6.78534	8.37851	7.58193	37.848	30.9473	34.3976
ENSMUSG00000009621.19	Vav2	vav 2 oncogene [Source:MGI Symbol;Acc:MGI:102718]	2	27152116	27317045	-1	5.62975	5.1868	5.40827	18.9078	13.5511	16.2294
ENSMUSG00000009628.15	Tex15	testis expressed gene 15 [Source:MGI Symbol;Acc:MGI:1934816]	8	34006766	34075610	1	0.978243	0.794023	0.886133	38.4112	20.9211	29.6661
ENSMUSG00000009630.11	Ppp2cb	protein phosphatase 2 (formerly 2A), catalytic subunit, beta isoform [Source:MGI Symbol;Acc:MGI:1321161]	8	34089653	34109469	1	83.37	81.916	82.643	92.1931	87.8181	90.0056
ENSMUSG00000009633.4	G0s2	G0/G1 switch gene 2 [Source:MGI Symbol;Acc:MGI:1316737]	1	192954469	192955525	-1	1.55773	1.43032	1.49402	13.7382	17.0445	15.3913
ENSMUSG00000009640.12	Dmap1	DNA methyltransferase 1-associated protein 1 [Source:MGI Symbol;Acc:MGI:1913483]	4	117531878	117539470	-1	18.1315	18.2968	18.2142	23.7648	22.3038	23.0343
ENSMUSG00000009646.14	Pla2g12b	phospholipase A2, group XIIB [Source:MGI Symbol;Acc:MGI:1917086]	10	59239482	59257798	1	0.269031	0.516235	0.392633	0.113365	0.145425	0.129395
ENSMUSG00000009647.14	Mcu	mitochondrial calcium uniporter [Source:MGI Symbol;Acc:MGI:3026965]	10	59282806	59452514	-1	6.48124	6.48811	6.48468	8.38839	6.41951	7.40395
ENSMUSG00000009654.5	Oit3	oncoprotein induced transcript 3 [Source:MGI Symbol;Acc:MGI:1201782]	10	59258780	59277600	-1	0.0152078	0.0091193	0.0121636	0.163412	0.0452131	0.104313
ENSMUSG00000009670.12	Tex11	testis expressed gene 11 [Source:MGI Symbol;Acc:MGI:1933237]	X	99882254	100103273	-1	0.0175494	0.0140312	0.0157903	0.229246	0.183402	0.206324
ENSMUSG00000009681.11	Bcr	BCR activator of RhoGEF and GTPase [Source:MGI Symbol;Acc:MGI:88141]	10	74896424	75020753	1	50.5495	53.9128	52.2311	20.768	14.3988	17.5834
ENSMUSG00000009687.15	Fxyd5	FXYD domain-containing ion transport regulator 5 [Source:MGI Symbol;Acc:MGI:1201785]	7	30732147	30741906	-1	0.134015	0.103105	0.11856	4.18424	2.80336	3.4938
ENSMUSG00000009731.5	Kcnd1	potassium voltage-gated channel, Shal-related family, member 1 [Source:MGI Symbol;Acc:MGI:96671]	X	7688528	7704519	1	1.31521	1.23108	1.27314	6.65301	4.99929	5.82615
ENSMUSG00000009733.10	Tfcp2	transcription factor CP2 [Source:MGI Symbol;Acc:MGI:98509]	15	100395893	100449889	-1	21.7255	20.3179	21.0217	17.1124	10.8682	13.9903
ENSMUSG00000009734.19	Pou6f2	POU domain, class 6, transcription factor 2 [Source:MGI Symbol;Acc:MGI:2443631]	13	18295683	18572271	-1	0.0949806	0.0455638	0.0702722	0.0960558	0.0496303	0.0728431
ENSMUSG00000009739.18	Pou6f1	POU domain, class 6, transcription factor 1 [Source:MGI Symbol;Acc:MGI:102935]	15	100473199	100497865	-1	14.247	14.5289	14.388	44.9256	27.8043	36.365
ENSMUSG00000009741.16	Ubp1	upstream binding protein 1 [Source:MGI Symbol;Acc:MGI:104889]	9	113760002	113806270	1	38.3216	28.8479	33.5847	64.4891	37.9533	51.2212
ENSMUSG00000009772.16	Nuak2	NUAK family, SNF1-like kinase, 2 [Source:MGI Symbol;Acc:MGI:1921387]	1	132243864	132261226	1	8.1013	8.02302	8.06216	1.09044	0.698676	0.894558
ENSMUSG00000009828.16	Cilk1	ciliogenesis associated kinase 1 [Source:MGI Symbol;Acc:MGI:1934157]	9	78016474	78079389	1	6.26479	6.03625	6.15052	16.3428	11.2834	13.8131
ENSMUSG00000009863.15	Sdhb	succinate dehydrogenase complex, subunit B, iron sulfur (Ip) [Source:MGI Symbol;Acc:MGI:1914930]	4	140688514	140706504	1	108.048	115.586	111.817	75.0783	90.0199	82.5491
ENSMUSG00000009876.14	Cox4i2	cytochrome c oxidase subunit 4I2 [Source:MGI Symbol;Acc:MGI:2135755]	2	152596093	152606957	1	46.5828	44.7834	45.6831	7.057	8.16559	7.6113
ENSMUSG00000009894.16	Snap47	synaptosomal-associated protein, 47 [Source:MGI Symbol;Acc:MGI:1915076]	11	59297960	59342012	-1	82.1623	89.5793	85.8708	54.494	59.4165	56.9552
ENSMUSG00000009900.8	Wnt3a	wingless-type MMTV integration site family, member 3A [Source:MGI Symbol;Acc:MGI:98956]	11	59138859	59181578	-1	0	0.0184169	0.00920845	0.00970648	0	0.00485324
ENSMUSG00000009905.6	Kdsr	3-ketodihydrosphingosine reductase [Source:MGI Symbol;Acc:MGI:1918000]	1	106648189	106687457	-1	24.6124	24.6007	24.6065	16.5166	11.7773	14.147
ENSMUSG00000009907.18	Vps4b	vacuolar protein sorting 4B [Source:MGI Symbol;Acc:MGI:1100499]	1	106691801	106724458	-1	23.7922	23.2961	23.5441	18.6604	13.2167	15.9385
ENSMUSG00000009927.10	Rps25	ribosomal protein S25 [Source:MGI Symbol;Acc:MGI:1922867]	9	44318436	44321724	1	216.885	218.301	217.593	283.069	347.806	315.438
ENSMUSG00000009941.11	Nxf2	nuclear RNA export factor 2 [Source:MGI Symbol;Acc:MGI:1933192]	X	133845275	133865503	-1	0.148596	0.0693038	0.10895	0.271335	0.316831	0.294083
ENSMUSG00000009995.18	Taz	tafazzin [Source:MGI Symbol;Acc:MGI:109626]	X	73325518	73333757	1	14.2833	12.2241	13.2537	16.355	12.6451	14.5
ENSMUSG00000010021.14	Kif19a	kinesin family member 19A [Source:MGI Symbol;Acc:MGI:2447024]	11	114656214	114681565	1	269.36	269.236	269.298	18.3802	12.1186	15.2494
ENSMUSG00000010025.20	Aldh3a2	aldehyde dehydrogenase family 3, subfamily A2 [Source:MGI Symbol;Acc:MGI:1353452]	11	61114243	61158290	-1	6.91564	7.4749	7.19527	21.1048	15.1589	18.1319
ENSMUSG00000010044.13	Zmynd10	zinc finger, MYND domain containing 10 [Source:MGI Symbol;Acc:MGI:2387863]	9	107424497	107428518	1	6.12889	5.88145	6.00517	0.736391	0.67551	0.705951
ENSMUSG00000010045.3	Tmem115	transmembrane protein 115 [Source:MGI Symbol;Acc:MGI:1930765]	9	107411144	107415872	1	45.4527	52.6628	49.0577	41.824	42.7849	42.3045
ENSMUSG00000010047.13	Hyal2	hyaluronoglucosaminidase 2 [Source:MGI Symbol;Acc:MGI:1196334]	9	107445144	107449978	1	13.1975	16.6538	14.9256	30.8972	39.0345	34.9659
ENSMUSG00000010048.11	Ifrd2	interferon-related developmental regulator 2 [Source:MGI Symbol;Acc:MGI:1316708]	9	107464841	107470584	1	5.71193	5.6933	5.70261	18.6845	17.6368	18.1607
ENSMUSG00000010051.16	Hyal1	hyaluronoglucosaminidase 1 [Source:MGI Symbol;Acc:MGI:96298]	9	107454126	107458909	1	4.18437	4.4865	4.33544	13.8433	8.66665	11.255
ENSMUSG00000010054.5	Tusc2	tumor suppressor 2, mitochondrial calcium regulator [Source:MGI Symbol;Acc:MGI:1931086]	9	107440454	107443311	1	76.491	86.5861	81.5386	28.1433	28.7963	28.4698
ENSMUSG00000010057.9	Nprl2	NPR2 like, GATOR1 complex subunit [Source:MGI Symbol;Acc:MGI:1914482]	9	107419425	107422905	1	43.5157	43.2332	43.3745	18.2991	19.1759	18.7375
ENSMUSG00000010064.16	Slc38a3	solute carrier family 38, member 3 [Source:MGI Symbol;Acc:MGI:1923507]	9	107527833	107546729	-1	1.9233	1.981	1.95215	34.8291	31.1226	32.9759
ENSMUSG00000010066.16	Cacna2d2	calcium channel, voltage-dependent, alpha 2/delta subunit 2 [Source:MGI Symbol;Acc:MGI:1929813]	9	107276811	107406542	1	10.2557	9.80256	10.0291	8.67016	4.88545	6.7778
ENSMUSG00000010067.14	Rassf1	Ras association (RalGDS/AF-6) domain family member 1 [Source:MGI Symbol;Acc:MGI:1928386]	9	107428754	107439466	1	5.74513	5.48293	5.61403	18.1682	15.4688	16.8185
ENSMUSG00000010080.16	Epn3	epsin 3 [Source:MGI Symbol;Acc:MGI:1919139]	11	94380425	94390800	-1	48.532	51.0899	49.8109	6.67518	4.54067	5.60792
ENSMUSG00000010086.18	Rnf112	ring finger protein 112 [Source:MGI Symbol;Acc:MGI:106611]	11	61339268	61344957	-1	6.24696	4.70838	5.47767	0.604579	0.550626	0.577603
ENSMUSG00000010095.14	Slc3a2	solute carrier family 3 (activators of dibasic and neutral amino acid transport), member 2 [Source:MGI Symbol;Acc:MGI:96955]	19	8684246	8700733	-1	73.3665	74.1054	73.736	75.392	69.9961	72.6941
ENSMUSG00000010097.16	Nxf1	nuclear RNA export factor 1 [Source:MGI Symbol;Acc:MGI:1858330]	19	8734437	8748286	1	45.4067	33.8124	39.6095	81.8395	55.8645	68.852
ENSMUSG00000010110.18	Stx5a	syntaxin 5A [Source:MGI Symbol;Acc:MGI:1928483]	19	8718777	8733433	1	19.3381	19.6813	19.5097	47.2015	40.2028	43.7022
ENSMUSG00000010122.15	Slc47a1	solute carrier family 47, member 1 [Source:MGI Symbol;Acc:MGI:1914723]	11	61234227	61269171	-1	0.0467836	0.0320613	0.0394224	0.283035	0.202311	0.242673
ENSMUSG00000010136.15	Pifo	primary cilia formation [Source:MGI Symbol;Acc:MGI:1923670]	3	105904273	105921962	-1	66.9097	75.0443	70.977	0.166457	0.274539	0.220498
ENSMUSG00000010142.13	Tnfrsf13b	tumor necrosis factor receptor superfamily, member 13b [Source:MGI Symbol;Acc:MGI:1889411]	11	61017581	61040198	1	0.0078663	0.018868	0.0133671	0.984474	0.665456	0.824965
ENSMUSG00000010154.8	Spire2	spire type actin nucleation factor 2 [Source:MGI Symbol;Acc:MGI:2446256]	8	124059452	124096254	1	34.8654	33.8623	34.3638	22.075	16.1756	19.1253
ENSMUSG00000010175.14	Prox1	prospero homeobox 1 [Source:MGI Symbol;Acc:MGI:97772]	1	189850232	189902911	-1	53.6309	54.1932	53.9121	2.69593	1.08585	1.89089
ENSMUSG00000010205.12	Raver1	ribonucleoprotein, PTB-binding 1 [Source:MGI Symbol;Acc:MGI:1919016]	9	20985454	21003304	-1	75.9828	77.6476	76.8152	84.5886	69.8845	77.2365
ENSMUSG00000010277.8	2610507B11Rik	RIKEN cDNA 2610507B11 gene [Source:MGI Symbol;Acc:MGI:1919753]	11	78152578	78181449	1	50.5643	57.2314	53.8978	67.136	36.6395	51.8877
ENSMUSG00000010290.8	AI597479	expressed sequence AI597479 [Source:MGI Symbol;Acc:MGI:2138299]	1	43137870	43155107	1	16.0132	15.0026	15.5079	21.8434	17.9779	19.9107
ENSMUSG00000010307.8	Tmem86a	transmembrane protein 86A [Source:MGI Symbol;Acc:MGI:1915143]	7	46700349	46704525	1	36.0462	44.0451	40.0457	32.0118	32.2316	32.1217
ENSMUSG00000010311.16	Optc	opticin [Source:MGI Symbol;Acc:MGI:2151113]	1	133824937	133835737	-1	0.926199	0.765206	0.845703	0.936684	0.874479	0.905582
ENSMUSG00000010342.17	Tex14	testis expressed gene 14 [Source:MGI Symbol;Acc:MGI:1933227]	11	87295891	87446649	1	0	0	0	0	0.00342824	0.00171412
ENSMUSG00000010358.14	Ifi35	interferon-induced protein 35 [Source:MGI Symbol;Acc:MGI:1917360]	11	101339233	101349524	1	0.736526	0.618317	0.677422	7.94521	7.16299	7.5541
ENSMUSG00000010362.10	Rdm1	RAD52 motif 1 [Source:MGI Symbol;Acc:MGI:1913849]	11	101518021	101526926	1	7.50401	8.27308	7.88854	15.782	19.7939	17.7879
ENSMUSG00000010376.16	Nedd8	neural precursor cell expressed, developmentally down-regulated gene 8 [Source:MGI Symbol;Acc:MGI:97301]	14	55899720	55909581	-1	164.327	155.763	160.045	111.502	127.976	119.739
ENSMUSG00000010392.9	Gosr1	golgi SNAP receptor complex member 1 [Source:MGI Symbol;Acc:MGI:1858260]	11	76617428	76654405	-1	20.0406	20.1814	20.111	25.4843	17.0543	21.2693
ENSMUSG00000010406.13	Mrpl52	mitochondrial ribosomal protein L52 [Source:MGI Symbol;Acc:MGI:1916086]	14	54664366	54667213	1	42.5332	47.7542	45.1437	62.8304	79.2965	71.0635
ENSMUSG00000010435.8	Spaca7	sperm acrosome associated 7 [Source:MGI Symbol;Acc:MGI:1925884]	8	12623029	12650744	1	0	0.038955	0.0194775	0	0	0
ENSMUSG00000010453.13	Kansl3	KAT8 regulatory NSL complex subunit 3 [Source:MGI Symbol;Acc:MGI:1918055]	1	36374811	36408262	-1	18.3665	17.7712	18.0689	46.4302	29.6319	38.0311
ENSMUSG00000010461.17	Eya4	EYA transcriptional coactivator and phosphatase 4 [Source:MGI Symbol;Acc:MGI:1337104]	10	22978862	23226684	-1	64.4974	60.553	62.5252	16.58	8.0987	12.3393
ENSMUSG00000010476.15	Ebf3	early B cell factor 3 [Source:MGI Symbol;Acc:MGI:894289]	7	136795402	136916174	-1	9.48092	8.36557	8.92324	10.8685	5.95514	8.41182
ENSMUSG00000010492.11	Uckl1os	uridine-cytidine kinase 1-like 1, opposite strand [Source:MGI Symbol;Acc:MGI:3801877]	2	181220273	181226963	1	6.40529	5.17666	5.79098	16.9702	12.007	14.4886
ENSMUSG00000010505.17	Myt1	myelin transcription factor 1 [Source:MGI Symbol;Acc:MGI:1100535]	2	181405125	181469590	1	24.0962	22.9532	23.5247	0.333551	0.298	0.315775
ENSMUSG00000010517.8	Faf1	Fas-associated factor 1 [Source:MGI Symbol;Acc:MGI:109419]	4	109533785	109821157	1	21.9677	22.0774	22.0225	17.5963	14.6185	16.1074
ENSMUSG00000010529.7	Gm266	predicted gene 266 [Source:MGI Symbol;Acc:MGI:2685112]	12	111451043	111452257	-1	55.2936	62.4315	58.8625	15.804	20.278	18.041
ENSMUSG00000010538.15	Tsacc	TSSK6 activating co-chaperone [Source:MGI Symbol;Acc:MGI:1924177]	3	88190064	88204306	-1	3.09797	3.73824	3.41811	4.50676	3.85417	4.18046
ENSMUSG00000010554.15	Mettl16	methyltransferase like 16 [Source:MGI Symbol;Acc:MGI:1914743]	11	74661656	74719351	1	3.98452	3.66592	3.82522	4.73844	3.71572	4.22708
ENSMUSG00000010592.10	Dazl	deleted in azoospermia-like [Source:MGI Symbol;Acc:MGI:1342328]	17	50586423	50600664	-1	0.255284	0.399339	0.327311	0.0070156	0.00599971	0.00650766
ENSMUSG00000010601.15	Apol7a	apolipoprotein L 7a [Source:MGI Symbol;Acc:MGI:1923011]	15	77272419	77283310	-1	0	0	0	0	0	0
ENSMUSG00000010607.9	Pigyl	phosphatidylinositol glycan anchor biosynthesis, class Y-like [Source:MGI Symbol;Acc:MGI:1913518]	9	22068142	22069654	1	55.9049	68.1425	62.0237	42.3723	59.5833	50.9778
ENSMUSG00000010608.16	Rbm25	RNA binding motif protein 25 [Source:MGI Symbol;Acc:MGI:1914289]	12	83678010	83729897	1	9.78868	6.86582	8.32725	19.1381	8.91088	14.0245
ENSMUSG00000010609.16	Psen2	presenilin 2 [Source:MGI Symbol;Acc:MGI:109284]	1	180054569	180091003	-1	13.3481	14.9362	14.1422	15.5599	12.4494	14.0046
ENSMUSG00000010651.5	Acaa1b	acetyl-Coenzyme A acyltransferase 1B [Source:MGI Symbol;Acc:MGI:3605455]	9	118977091	118986161	-1	13.8414	14.0729	13.9572	14.7521	18.0799	16.416
ENSMUSG00000010660.4	Plcd1	phospholipase C, delta 1 [Source:MGI Symbol;Acc:MGI:97614]	9	118900595	118922570	-1	12.0598	11.8903	11.975	28.5195	21.9741	25.2468
ENSMUSG00000010663.6	Fads1	fatty acid desaturase 1 [Source:MGI Symbol;Acc:MGI:1923517]	19	10160252	10174241	1	35.5035	35.6414	35.5725	85.959	72.0179	78.9885
ENSMUSG00000010721.16	Lmbr1	limb region 1 [Source:MGI Symbol;Acc:MGI:1861746]	5	29434800	29583388	-1	13.8248	13.5795	13.7021	8.30998	5.68455	6.99726
ENSMUSG00000010751.16	Tnfrsf22	tumor necrosis factor receptor superfamily, member 22 [Source:MGI Symbol;Acc:MGI:1930270]	7	143188543	143203398	-1	6.4147	6.00194	6.20832	17.6132	13.2122	15.4127
ENSMUSG00000010755.18	Cars	cysteinyl-tRNA synthetase [Source:MGI Symbol;Acc:MGI:1351477]	7	143110967	143153827	-1	27.5958	28.0855	27.8407	12.091	8.17465	10.1328
ENSMUSG00000010760.6	Phlda2	pleckstrin homology like domain, family A, member 2 [Source:MGI Symbol;Acc:MGI:1202307]	7	143055282	143056887	-1	0.340405	0.181442	0.260923	0.358603	0.265786	0.312194
ENSMUSG00000010796.12	Asz1	ankyrin repeat, SAM and basic leucine zipper domain containing 1 [Source:MGI Symbol;Acc:MGI:1921318]	6	18050963	18109060	-1	0	0	0	0	0	0
ENSMUSG00000010797.7	Wnt2	wingless-type MMTV integration site family, member 2 [Source:MGI Symbol;Acc:MGI:98954]	6	17988939	18030584	-1	0.0282036	0.0112748	0.0197392	0.49915	0.655552	0.577351
ENSMUSG00000010803.14	Gabra1	gamma-aminobutyric acid (GABA) A receptor, subunit alpha 1 [Source:MGI Symbol;Acc:MGI:95613]	11	42021766	42073757	-1	0.0810252	0.0659388	0.073482	3.63071	2.44722	3.03897
ENSMUSG00000010825.18	Grid2ip	glutamate receptor, ionotropic, delta 2 (Grid2) interacting protein 1 [Source:MGI Symbol;Acc:MGI:2176213]	5	143343093	143377907	1	18.7958	26.9899	22.8928	1.16924	0.659008	0.914124
ENSMUSG00000010830.9	Kdelr3	KDEL (Lys-Asp-Glu-Leu) endoplasmic reticulum protein retention receptor 3 [Source:MGI Symbol;Acc:MGI:2145953]	15	79400612	79411940	1	7.69258	6.54084	7.11671	100.75	106.668	103.709
ENSMUSG00000010841.14	Cfap97d1	CFAP97 domain containing 1 [Source:MGI Symbol;Acc:MGI:1922687]	11	101875105	101883090	1	0.0516226	0.0825474	0.067085	0.0217529	0	0.0108764
ENSMUSG00000010911.13	Apip	APAF1 interacting protein [Source:MGI Symbol;Acc:MGI:1926788]	2	102904020	102922989	1	44.4769	44.2134	44.3451	31.7307	35.5988	33.6647
ENSMUSG00000010914.11	Pdhx	pyruvate dehydrogenase complex, component X [Source:MGI Symbol;Acc:MGI:1351627]	2	102851420	102903858	-1	25.3776	25.596	25.4868	13.052	9.80323	11.4276
ENSMUSG00000010936.12	Vac14	Vac14 homolog (S. cerevisiae) [Source:MGI Symbol;Acc:MGI:2157980]	8	111345217	111447030	1	11.8944	12.5059	12.2002	11.7017	8.64893	10.1753
ENSMUSG00000011008.14	Mcoln2	mucolipin 2 [Source:MGI Symbol;Acc:MGI:1915529]	3	145855588	145901268	1	0.0322379	0.042529	0.0373834	0.175241	0.0923587	0.1338
ENSMUSG00000011034.7	Slc5a1	solute carrier family 5 (sodium/glucose cotransporter), member 1 [Source:MGI Symbol;Acc:MGI:107678]	5	33261563	33320214	1	0.12914	0.192047	0.160594	0.130602	0.0390917	0.0848469
ENSMUSG00000011096.18	Akt1s1	AKT1 substrate 1 (proline-rich) [Source:MGI Symbol;Acc:MGI:1914855]	7	44498415	44504845	1	38.9854	42.302	40.6437	60.8543	68.2899	64.5721
ENSMUSG00000011114.19	Tbrg1	transforming growth factor beta regulated gene 1 [Source:MGI Symbol;Acc:MGI:1100877]	9	37560059	37568608	-1	40.1332	41.4054	40.7693	53.7984	57.6777	55.7381
ENSMUSG00000011118.5	Panx3	pannexin 3 [Source:MGI Symbol;Acc:MGI:1918881]	9	37571198	37580531	-1	0.00617346	0	0.00308673	0.620433	0.550614	0.585523
ENSMUSG00000011148.15	Adssl1	adenylosuccinate synthetase like 1 [Source:MGI Symbol;Acc:MGI:87947]	12	112586479	112607794	1	1.94753	2.03153	1.98953	6.09723	6.14644	6.12183
ENSMUSG00000011154.18	Cfap161	cilia and flagella associated protein 161 [Source:MGI Symbol;Acc:MGI:1922806]	7	83423309	83444088	-1	8.01305	8.11067	8.06186	0.121893	0.0952558	0.108574
ENSMUSG00000011158.9	Brf1	BRF1, RNA polymerase III transcription initiation factor 90 kDa subunit [Source:MGI Symbol;Acc:MGI:1919558]	12	112923705	112964324	-1	19.1104	19.051	19.0807	18.745	12.1735	15.4593
ENSMUSG00000011171.12	Vipr2	vasoactive intestinal peptide receptor 2 [Source:MGI Symbol;Acc:MGI:107166]	12	116041346	116109881	1	0.25888	0.31617	0.287525	1.10489	0.946182	1.02554
ENSMUSG00000011179.9	Odc1	ornithine decarboxylase, structural 1 [Source:MGI Symbol;Acc:MGI:97402]	12	17594795	17601506	1	190.651	220.783	205.717	102.346	98.1424	100.244
ENSMUSG00000011254.17	Thg1l	tRNA-histidine guanylyltransferase 1-like (S. cerevisiae) [Source:MGI Symbol;Acc:MGI:1913878]	11	45837670	45846321	-1	13.0069	13.1395	13.0732	10.2432	8.96996	9.60658
ENSMUSG00000011256.17	Adam19	a disintegrin and metallopeptidase domain 19 (meltrin beta) [Source:MGI Symbol;Acc:MGI:105377]	11	45946819	46038170	1	0.579527	0.432379	0.505953	19.3756	12.7713	16.0735
ENSMUSG00000011257.20	Pabpc4	poly(A) binding protein, cytoplasmic 4 [Source:MGI Symbol;Acc:MGI:2385206]	4	123156144	123192718	1	35.9873	35.3179	35.6526	74.1564	66.8715	70.5139
ENSMUSG00000011263.17	Exoc3l2	exocyst complex component 3-like 2 [Source:MGI Symbol;Acc:MGI:1921713]	7	19197256	19230687	1	0.0818214	0.126617	0.104219	1.17115	0.763298	0.967224
ENSMUSG00000011267.9	Zfp296	zinc finger protein 296 [Source:MGI Symbol;Acc:MGI:1926956]	7	19311212	19314581	1	0.260182	0.17474	0.217461	0.302597	0.624447	0.463522
ENSMUSG00000011305.12	Plin5	perilipin 5 [Source:MGI Symbol;Acc:MGI:1914218]	17	56418601	56424596	-1	31.2205	33.2274	32.224	0.276086	0.233362	0.254724
ENSMUSG00000011306.8	Sugp1	SURP and G patch domain containing 1 [Source:MGI Symbol;Acc:MGI:1917866]	8	70495463	70524997	1	15.859	14.4249	15.1419	17.2076	13.8033	15.5054
ENSMUSG00000011349.6	Dmrtc2	doublesex and mab-3 related transcription factor like family C2 [Source:MGI Symbol;Acc:MGI:1918491]	7	24569482	24577076	1	0.0130943	0.0157039	0.0143991	0	0.0141562	0.0070781
ENSMUSG00000011350.16	Gm5893	predicted gene 5893 [Source:MGI Symbol;Acc:MGI:3645761]	7	24518220	24539700	1	0.010158	0	0.005079	0	0	0
ENSMUSG00000011382.9	Dhdh	dihydrodiol dehydrogenase (dimeric) [Source:MGI Symbol;Acc:MGI:1919005]	7	45120411	45138229	-1	1.33643	1.24412	1.29028	3.96314	2.42786	3.1955
ENSMUSG00000011427.17	Zfp790	zinc finger protein 790 [Source:MGI Symbol;Acc:MGI:1923431]	7	29515539	29530430	1	7.20661	8.09375	7.65018	7.50945	5.60755	6.5585
ENSMUSG00000011463.6	Cpb1	carboxypeptidase B1 (tissue) [Source:MGI Symbol;Acc:MGI:1923953]	3	20302428	20329897	-1	0.00645544	0.0154839	0.0109697	0.150972	0.308819	0.229896
ENSMUSG00000011486.15	Slc25a41	solute carrier family 25, member 41 [Source:MGI Symbol;Acc:MGI:2144215]	17	57339773	57348654	-1	0.278733	0.296079	0.287406	0.171147	0.142059	0.156603
ENSMUSG00000011589.10	Fsd1	fibronectin type 3 and SPRY domain-containing protein [Source:MGI Symbol;Acc:MGI:1934858]	17	56293509	56303881	1	12.2028	11.9372	12.07	7.99795	9.01633	8.50714
ENSMUSG00000011632.8	Pinlyp	phospholipase A2 inhibitor and LY6/PLAUR domain containing [Source:MGI Symbol;Acc:MGI:3615324]	7	24241083	24245543	-1	0.289201	0.346836	0.318018	0.0953722	0.169921	0.132647
ENSMUSG00000011658.17	Fuz	fuzzy planar cell polarity protein [Source:MGI Symbol;Acc:MGI:1917550]	7	44545503	44552055	1	27.31	27.6632	27.4866	23.3633	21.035	22.1991
ENSMUSG00000011751.17	Sptbn4	spectrin beta, non-erythrocytic 4 [Source:MGI Symbol;Acc:MGI:1890574]	7	27055808	27147111	-1	0.457275	0.45082	0.454047	0.95185	0.662242	0.807046
ENSMUSG00000011752.8	Pgam1	phosphoglycerate mutase 1 [Source:MGI Symbol;Acc:MGI:97552]	19	41900362	41907099	1	429.047	425.804	427.425	190.68	245.008	217.844
ENSMUSG00000011831.17	Evi5	ecotropic viral integration site 5 [Source:MGI Symbol;Acc:MGI:104736]	5	107892661	108022973	-1	16.3183	15.2899	15.8041	27.0423	14.4938	20.768
ENSMUSG00000011832.17	Evi5l	ecotropic viral integration site 5 like [Source:MGI Symbol;Acc:MGI:2442167]	8	4216567	4261257	1	7.60791	7.32255	7.46523	19.8026	14.4903	17.1465
ENSMUSG00000011837.5	Snapc2	small nuclear RNA activating complex, polypeptide 2 [Source:MGI Symbol;Acc:MGI:1914861]	8	4303080	4306220	1	42.1357	44.8703	43.503	43.3278	46.2362	44.782
ENSMUSG00000011877.14	Git1	GIT ArfGAP 1 [Source:MGI Symbol;Acc:MGI:1927140]	11	77384388	77398612	1	26.883	27.1089	26.996	81.6368	67.0667	74.3517
ENSMUSG00000011884.14	Gltp	glycolipid transfer protein [Source:MGI Symbol;Acc:MGI:1929253]	5	114807459	114829045	-1	93.4253	96.5976	95.0114	47.8119	44.0883	45.9501
ENSMUSG00000011958.18	Bnip2	BCL2/adenovirus E1B interacting protein 2 [Source:MGI Symbol;Acc:MGI:109327]	9	69896748	69915599	1	35.9259	35.5282	35.727	44.2329	32.4861	38.3595
ENSMUSG00000011960.13	Ccnt1	cyclin T1 [Source:MGI Symbol;Acc:MGI:1328363]	15	98436570	98468804	-1	15.031	15.0654	15.0482	15.8889	9.58605	12.7375
ENSMUSG00000012017.5	Scarf2	scavenger receptor class F, member 2 [Source:MGI Symbol;Acc:MGI:1858430]	16	17615146	17626157	1	2.60647	2.10602	2.35624	170.155	149.119	159.637
ENSMUSG00000012042.10	4930579F01Rik	RIKEN cDNA 4930579F01 gene [Source:MGI Symbol;Acc:MGI:1914991]	3	137869839	137945424	-1	0	0	0	0	0	0
ENSMUSG00000012076.9	Brms1l	breast cancer metastasis-suppressor 1-like [Source:MGI Symbol;Acc:MGI:1196337]	12	55883109	55916521	1	5.91198	5.08124	5.49661	22.161	17.2622	19.7116
ENSMUSG00000012114.18	Med15	mediator complex subunit 15 [Source:MGI Symbol;Acc:MGI:2137379]	16	17469072	17550755	-1	13.8921	13.2631	13.5776	20.4232	16.3274	18.3753
ENSMUSG00000012117.14	Dhdds	dehydrodolichyl diphosphate synthase [Source:MGI Symbol;Acc:MGI:1914672]	4	133696339	133728229	-1	28.466	32.4627	30.4643	33.4074	29.8933	31.6503
ENSMUSG00000012123.18	Crybg2	crystallin beta-gamma domain containing 2 [Source:MGI Symbol;Acc:MGI:1334463]	4	133788126	133819815	1	0.237786	0.18903	0.213408	0.0927559	0.07859	0.0856729
ENSMUSG00000012126.17	Ubxn11	UBX domain protein 11 [Source:MGI Symbol;Acc:MGI:1914836]	4	133829881	133854904	1	31.9427	31.6189	31.7808	10.702	11.3097	11.0059
ENSMUSG00000012187.14	Mogat1	monoacylglycerol O-acyltransferase 1 [Source:MGI Symbol;Acc:MGI:1915643]	1	78487628	78514810	1	94.3304	97.0883	95.7094	0.309623	0.422926	0.366275
ENSMUSG00000012211.14	Tex22	testis expressed gene 22 [Source:MGI Symbol;Acc:MGI:1922921]	12	113038122	113052537	1	0.050078	0.0800775	0.0650778	0.147714	0.103767	0.125741
ENSMUSG00000012282.3	Wnt8a	wingless-type MMTV integration site family, member 8A [Source:MGI Symbol;Acc:MGI:107924]	18	34675366	34681326	1	0.0667802	0.196582	0.131681	0.0383728	0.0229714	0.0306721
ENSMUSG00000012296.17	Tjap1	tight junction associated protein 1 [Source:MGI Symbol;Acc:MGI:1921344]	17	46568777	46593952	-1	226.704	227.073	226.888	34.0726	28.6784	31.3755
ENSMUSG00000012350.16	Ehf	ets homologous factor [Source:MGI Symbol;Acc:MGI:1270840]	2	103093778	103133623	-1	0.114936	0.137841	0.126388	1.25255	0.913714	1.08313
ENSMUSG00000012396.13	Nanog	Nanog homeobox [Source:MGI Symbol;Acc:MGI:1919200]	6	122684448	122691592	1	0.245848	0.260823	0.253335	0.191255	0.12267	0.156963
ENSMUSG00000012405.17	Rpl15	ribosomal protein L15 [Source:MGI Symbol;Acc:MGI:1913730]	14	4198305	4201873	1	446.44	481.69	464.065	561.361	751.331	656.346
ENSMUSG00000012422.15	Tmem167	transmembrane protein 167 [Source:MGI Symbol;Acc:MGI:1913324]	13	90237242	90292026	1	17.6236	19.9971	18.8103	14.9199	13.3098	14.1149
ENSMUSG00000012428.10	Steap4	STEAP family member 4 [Source:MGI Symbol;Acc:MGI:1923560]	5	8010457	8032213	1	0.0201582	0.016117	0.0181376	1.6394	1.40564	1.52252
ENSMUSG00000012429.10	Mplkip	M-phase specific PLK1 intereacting protein [Source:MGI Symbol;Acc:MGI:1913558]	13	17869777	17874333	1	7.97989	7.10568	7.54279	8.11784	7.48567	7.80175
ENSMUSG00000012443.5	Kif11	kinesin family member 11 [Source:MGI Symbol;Acc:MGI:1098231]	19	37364851	37410307	1	0.456044	0.362916	0.40948	7.70834	7.14814	7.42824
ENSMUSG00000012483.5	Rpa3	replication protein A3 [Source:MGI Symbol;Acc:MGI:1915490]	6	8255936	8259173	-1	13.4084	12.2647	12.8366	17.2923	18.2686	17.7804
ENSMUSG00000012519.15	Mlkl	mixed lineage kinase domain-like [Source:MGI Symbol;Acc:MGI:1921818]	8	112038429	112064809	-1	0.00920524	0	0.00460262	0.488746	0.303529	0.396137
ENSMUSG00000012520.11	Phox2b	paired-like homeobox 2b [Source:MGI Symbol;Acc:MGI:1100882]	5	67251742	67256644	-1	0	0	0	0	0.00943165	0.00471582
ENSMUSG00000012535.15	Tnpo3	transportin 3 [Source:MGI Symbol;Acc:MGI:1196412]	6	29540826	29609886	-1	15.1205	15.9884	15.5544	15.869	11.3803	13.6247
ENSMUSG00000012609.20	Ttll5	tubulin tyrosine ligase-like family, member 5 [Source:MGI Symbol;Acc:MGI:2443657]	12	85871433	86108667	1	2.60293	2.51946	2.5612	2.60945	2.00329	2.30637
ENSMUSG00000012640.17	Zfp715	zinc finger protein 715 [Source:MGI Symbol;Acc:MGI:1917180]	7	42945621	42962718	-1	6.4419	6.31021	6.37606	10.5282	7.06282	8.79551
ENSMUSG00000012705.17	Retn	resistin [Source:MGI Symbol;Acc:MGI:1888506]	8	3705770	3710110	1	123.412	123.878	123.645	0.263074	0.482618	0.372846
ENSMUSG00000012777.15	Acp4	acid phosphatase 4 [Source:MGI Symbol;Acc:MGI:3644563]	7	43901572	43906802	-1	8.21199	6.64325	7.42762	14.8248	11.774	13.2994
ENSMUSG00000012819.17	Cdh23	cadherin 23 (otocadherin) [Source:MGI Symbol;Acc:MGI:1890219]	10	60138527	60532269	-1	99.2749	136.228	117.751	1.49128	0.686879	1.08908
ENSMUSG00000012848.16	Rps5	ribosomal protein S5 [Source:MGI Symbol;Acc:MGI:1097682]	7	12656217	12660613	1	869.993	1127.77	998.881	1408.39	2229.56	1818.97
ENSMUSG00000012889.9	Podnl1	podocan-like 1 [Source:MGI Symbol;Acc:MGI:2685352]	8	84852618	84859156	1	0.0358405	0.00716388	0.0215022	0.339809	0.332579	0.336194
ENSMUSG00000013033.17	Adgrl1	adhesion G protein-coupled receptor L1 [Source:MGI Symbol;Acc:MGI:1929461]	8	84626734	84668583	1	57.6862	57.0625	57.3743	102.018	60.2599	81.1389
ENSMUSG00000013076.18	Amotl1	angiomotin-like 1 [Source:MGI Symbol;Acc:MGI:1922973]	9	14453262	14556352	-1	7.7296	6.59445	7.16202	60.1368	31.5368	45.8368
ENSMUSG00000013083.9	2200002J24Rik	RIKEN cDNA 2200002J24 gene [Source:MGI Symbol;Acc:MGI:1916397]	7	30398351	30399961	1	0	0	0	0.0435058	0.037206	0.0403559
ENSMUSG00000013089.16	Etv5	ets variant 5 [Source:MGI Symbol;Acc:MGI:1096867]	16	22200059	22258469	-1	51.6584	55.8467	53.7525	58.916	46.6897	52.8028
ENSMUSG00000013091.6	Tmem190	transmembrane protein 190 [Source:MGI Symbol;Acc:MGI:1925302]	7	4785936	4787340	1	3.5779	3.92607	3.75198	0.953831	0.493375	0.723603
ENSMUSG00000013150.16	Gfod2	glucose-fructose oxidoreductase domain containing 2 [Source:MGI Symbol;Acc:MGI:1917825]	8	106440486	106485296	-1	19.065	20.8616	19.9633	8.27891	8.42424	8.35158
ENSMUSG00000013155.11	Enkd1	enkurin domain containing 1 [Source:MGI Symbol;Acc:MGI:2142593]	8	106430283	106434842	-1	7.532	7.18129	7.35665	6.32453	6.60978	6.46715
ENSMUSG00000013158.7	4933405L10Rik	RIKEN cDNA 4933405L10 gene [Source:MGI Symbol;Acc:MGI:1918296]	8	106434287	106436878	1	2.4664	2.35096	2.40868	2.43305	2.32734	2.3802
ENSMUSG00000013160.8	Atp6v0d1	ATPase, H+ transporting, lysosomal V0 subunit D1 [Source:MGI Symbol;Acc:MGI:1201778]	8	106251097	106292679	-1	219.191	246.497	232.844	129.962	142.486	136.224
ENSMUSG00000013236.18	Ptprs	protein tyrosine phosphatase, receptor type, S [Source:MGI Symbol;Acc:MGI:97815]	17	56719426	56783483	-1	23.1485	24.3252	23.7369	114.896	81.2738	98.0849
ENSMUSG00000013275.10	Slc41a1	solute carrier family 41, member 1 [Source:MGI Symbol;Acc:MGI:2444823]	1	131755231	131776603	1	13.0815	12.5829	12.8322	47.4831	35.2159	41.3495
ENSMUSG00000013338.17	Fer1l4	fer-1-like 4 (C. elegans) [Source:MGI Symbol;Acc:MGI:1921812]	2	155861059	155894867	-1	0.0276678	0.025808	0.0267379	0	0.013294	0.006647
ENSMUSG00000013353.11	4931406B18Rik	RIKEN cDNA 4931406B18 gene [Source:MGI Symbol;Acc:MGI:1921304]	7	43141468	43155364	-1	0	0	0	0.00482267	0	0.00241134
ENSMUSG00000013367.6	Iglon5	IgLON family member 5 [Source:MGI Symbol;Acc:MGI:2686277]	7	43122328	43139499	-1	6.62995	6.201	6.41547	20.345	17.1564	18.7507
ENSMUSG00000013415.10	Igf2bp1	insulin-like growth factor 2 mRNA binding protein 1 [Source:MGI Symbol;Acc:MGI:1890357]	11	95847989	95896766	-1	3.13137	2.89072	3.01105	4.24327	3.03437	3.63882
ENSMUSG00000013418.9	B4galnt2	beta-1,4-N-acetyl-galactosaminyl transferase 2 [Source:MGI Symbol;Acc:MGI:1342058]	11	95756769	95805717	-1	0.116955	0.125499	0.121227	0.474673	0.382647	0.42866
ENSMUSG00000013419.8	Zfp651	zinc finger protein 651 [Source:MGI Symbol;Acc:MGI:2670992]	9	121588396	121600808	1	11.5768	11.5946	11.5857	39.9034	30.6621	35.2828
ENSMUSG00000013465.20	Nelfb	negative elongation factor complex member B [Source:MGI Symbol;Acc:MGI:1931035]	2	25089724	25101501	-1	53.1382	58.8018	55.97	62.5909	58.9167	60.7538
ENSMUSG00000013483.15	Card14	caspase recruitment domain family, member 14 [Source:MGI Symbol;Acc:MGI:2386258]	11	119198594	119236201	1	2.18672	2.33542	2.26107	4.70229	3.71281	4.20755
ENSMUSG00000013495.16	Tmem175	transmembrane protein 175 [Source:MGI Symbol;Acc:MGI:1919642]	5	108777636	108796648	1	12.4452	12.1333	12.2892	18.2959	14.0141	16.155
ENSMUSG00000013523.14	Bcas1	breast carcinoma amplified sequence 1 [Source:MGI Symbol;Acc:MGI:1924210]	2	170188911	170269765	-1	0.982806	0.708649	0.845727	13.7237	9.84777	11.7857
ENSMUSG00000013539.15	Tango2	transport and golgi organization 2 [Source:MGI Symbol;Acc:MGI:101825]	16	18118689	18165967	-1	3.88545	4.34347	4.11446	3.92677	3.71418	3.82048
ENSMUSG00000013562.13	4833413E03Rik	RIKEN cDNA 4833413E03 gene [Source:MGI Symbol;Acc:MGI:1925354]	17	31776100	31778087	1	0.115803	0.120364	0.118083	0.039038	0.00834629	0.0236921
ENSMUSG00000013584.6	Aldh1a2	aldehyde dehydrogenase family 1, subfamily A2 [Source:MGI Symbol;Acc:MGI:107928]	9	71123071	71203525	1	1.82594	1.88663	1.85628	111.945	109.315	110.63
ENSMUSG00000013593.13	Ndufs2	NADH:ubiquinone oxidoreductase core subunit S2 [Source:MGI Symbol;Acc:MGI:2385112]	1	171062422	171078957	-1	149.026	167.761	158.393	143.858	153.068	148.463
ENSMUSG00000013611.15	Snx31	sorting nexin 31 [Source:MGI Symbol;Acc:MGI:1913946]	15	36504208	36555718	-1	0.0288922	0.0303189	0.0296056	0.292193	0.195221	0.243707
ENSMUSG00000013622.16	Atraid	all-trans retinoic acid induced differentiation factor [Source:MGI Symbol;Acc:MGI:1918918]	5	31205656	31211967	1	36.687	42.124	39.4055	74.7801	83.8929	79.3365
ENSMUSG00000013629.17	Cad	carbamoyl-phosphate synthetase 2, aspartate transcarbamylase, and dihydroorotase [Source:MGI Symbol;Acc:MGI:1916969]	5	31212124	31235823	1	22.2334	29.8179	26.0256	38.2802	25.5818	31.931
ENSMUSG00000013643.14	Lypd8	LY6/PLAUR domain containing 8 [Source:MGI Symbol;Acc:MGI:1917413]	11	58269869	58281554	1	0	0	0	0	0	0
ENSMUSG00000013646.18	Sh3bp5l	SH3 binding domain protein 5 like [Source:MGI Symbol;Acc:MGI:1933124]	11	58221550	58238554	1	23.1888	24.8342	24.0115	16.8468	14.5805	15.7136
ENSMUSG00000013653.3	1810065E05Rik	RIKEN cDNA 1810065E05 gene [Source:MGI Symbol;Acc:MGI:1917114]	11	58311937	58316850	1	0.114469	0.0274564	0.0709627	0	0	0
ENSMUSG00000013662.7	Atad1	ATPase family, AAA domain containing 1 [Source:MGI Symbol;Acc:MGI:1915229]	19	32649038	32717186	-1	28.7705	27.9959	28.3832	23.6624	18.0897	20.876
ENSMUSG00000013663.8	Pten	phosphatase and tensin homolog [Source:MGI Symbol;Acc:MGI:109583]	19	32734897	32803560	1	28.0117	30.2523	29.132	31.6031	20.9068	26.255
ENSMUSG00000013668.10	4933402N03Rik	RIKEN cDNA 4933402N03 gene [Source:MGI Symbol;Acc:MGI:1914681]	7	130739442	130748043	-1	0	0	0	0	0	0
ENSMUSG00000013698.13	Pea15a	phosphoprotein enriched in astrocytes 15A [Source:MGI Symbol;Acc:MGI:104799]	1	172024295	172034371	-1	13.6362	12.7321	13.1842	82.2867	76.3415	79.3141
ENSMUSG00000013701.14	Timm23	translocase of inner mitochondrial membrane 23 [Source:MGI Symbol;Acc:MGI:1858317]	14	31902119	31923855	-1	93.5467	99.7758	96.6612	72.607	83.604	78.1055
ENSMUSG00000013707.4	Tnfaip8l2	tumor necrosis factor, alpha-induced protein 8-like 2 [Source:MGI Symbol;Acc:MGI:1917019]	3	95046832	95049671	-1	0.529047	0.589162	0.559105	3.36786	2.22142	2.79464
ENSMUSG00000013736.17	Trnt1	tRNA nucleotidyl transferase, CCA-adding, 1 [Source:MGI Symbol;Acc:MGI:1917297]	6	106746081	106759435	1	13.6047	12.7872	13.1959	18.3461	14.4574	16.4017
ENSMUSG00000013766.12	Ly6g6e	lymphocyte antigen 6 complex, locus G6E [Source:MGI Symbol;Acc:MGI:1917524]	17	35295878	35297780	1	0.19984	0.199722	0.199781	0.799988	0.751661	0.775825
ENSMUSG00000013787.16	Ehmt2	euchromatic histone lysine N-methyltransferase 2 [Source:MGI Symbol;Acc:MGI:2148922]	17	35117445	35133028	1	77.0743	80.4309	78.7526	121.987	100.748	111.368
ENSMUSG00000013822.8	Elof1	ELF1 homolog, elongation factor 1 [Source:MGI Symbol;Acc:MGI:1913376]	9	22024285	22028468	-1	128.817	134.771	131.794	53.9141	69.9788	61.9464
ENSMUSG00000013833.16	Med16	mediator complex subunit 16 [Source:MGI Symbol;Acc:MGI:2158394]	10	79730542	79744757	-1	61.3745	78.0505	69.7125	50.6348	44.6329	47.6339
ENSMUSG00000013846.11	St3gal1	ST3 beta-galactoside alpha-2,3-sialyltransferase 1 [Source:MGI Symbol;Acc:MGI:98304]	15	66974724	67048679	-1	2.06241	1.98543	2.02392	24.9826	19.5451	22.2639
ENSMUSG00000013858.15	Tmem259	transmembrane protein 259 [Source:MGI Symbol;Acc:MGI:2177957]	10	79810782	79820164	-1	75.2786	78.6538	76.9662	73.0853	64.7694	68.9274
ENSMUSG00000013878.19	Rnf170	ring finger protein 170 [Source:MGI Symbol;Acc:MGI:1924983]	8	26609396	26641818	1	11.0924	10.1795	10.6359	9.44699	5.98562	7.71631
ENSMUSG00000013921.16	Clip3	CAP-GLY domain containing linker protein 3 [Source:MGI Symbol;Acc:MGI:1923936]	7	29991153	30007792	1	67.1601	68.2911	67.7256	127.981	106.673	117.327
ENSMUSG00000013928.14	1700020L13Rik	RIKEN cDNA 1700020L13 gene [Source:MGI Symbol;Acc:MGI:1922879]	7	29979519	29989662	1	0.104604	0.0784064	0.0915052	0.286509	0.113087	0.199798
ENSMUSG00000013936.13	Myl2	myosin, light polypeptide 2, regulatory, cardiac, slow [Source:MGI Symbol;Acc:MGI:97272]	5	122239014	122251535	1	0.0442582	0.0663481	0.0553032	0.468573	0.409693	0.439133
ENSMUSG00000013973.13	Dedd	death effector domain-containing [Source:MGI Symbol;Acc:MGI:1333874]	1	171156713	171169899	1	23.7716	23.9582	23.8649	18.4191	16.7033	17.5612
ENSMUSG00000013974.4	Mcemp1	mast cell expressed membrane protein 1 [Source:MGI Symbol;Acc:MGI:1916439]	8	3715754	3719259	1	2.14977	1.70178	1.92578	0.340825	0.314483	0.327654
ENSMUSG00000013997.11	Nit1	nitrilase 1 [Source:MGI Symbol;Acc:MGI:1350916]	1	171165576	171173214	-1	30.9269	31.8375	31.3822	26.7887	25.6142	26.2015
ENSMUSG00000014030.16	Pax5	paired box 5 [Source:MGI Symbol;Acc:MGI:97489]	4	44524757	44710487	-1	0.0170025	0.014565	0.0157837	0.227219	0.0800901	0.153655
ENSMUSG00000014039.19	Prdm15	PR domain containing 15 [Source:MGI Symbol;Acc:MGI:1930121]	16	97592667	97653050	-1	2.77765	2.76604	2.77184	5.2617	2.78275	4.02222
ENSMUSG00000014074.18	Rnf168	ring finger protein 168 [Source:MGI Symbol;Acc:MGI:1917488]	16	32096277	32120252	1	6.85592	5.39033	6.12312	16.4509	11.0344	13.7426
ENSMUSG00000014075.16	Dynlt2b	dynein light chain Tctex-type 2B [Source:MGI Symbol;Acc:MGI:1913311]	16	32238520	32247917	1	11.1554	10.4257	10.7905	6.86002	6.06847	6.46425
ENSMUSG00000014077.14	Chp1	calcineurin-like EF hand protein 1 [Source:MGI Symbol;Acc:MGI:1927185]	2	119378178	119417508	1	53.4445	54.5368	53.9907	55.9314	45.3154	50.6234
ENSMUSG00000014104.13	Sval2	seminal vesicle antigen-like 2 [Source:MGI Symbol;Acc:MGI:1934254]	6	41829923	41841347	1	0	0	0	0	0	0
ENSMUSG00000014158.13	Trpv4	transient receptor potential cation channel, subfamily V, member 4 [Source:MGI Symbol;Acc:MGI:1926945]	5	114760213	114796482	-1	17.7878	19.1246	18.4562	8.98799	4.65294	6.82047
ENSMUSG00000014164.16	Klhl3	kelch-like 3 [Source:MGI Symbol;Acc:MGI:2445185]	13	58148042	58261406	-1	1.0235	0.975732	0.999616	3.22825	1.94382	2.58603
ENSMUSG00000014177.11	Tvp23b	trans-golgi network vesicle protein 23B [Source:MGI Symbol;Acc:MGI:1914760]	11	62770281	62807606	1	35.5936	34.6787	35.1362	33.7183	32.1275	32.9229
ENSMUSG00000014195.17	Dnajc7	DnaJ heat shock protein family (Hsp40) member C7 [Source:MGI Symbol;Acc:MGI:1928373]	11	100473644	100511014	-1	32.1958	28.1067	30.1513	38.299	26.8481	32.5735
ENSMUSG00000014198.16	Zfp385c	zinc finger protein 385C [Source:MGI Symbol;Acc:MGI:3608347]	11	100518369	100583281	-1	0.837459	0.934668	0.886064	1.77166	1.85694	1.8143
ENSMUSG00000014226.11	Cacybp	calcyclin binding protein [Source:MGI Symbol;Acc:MGI:1270839]	1	160029937	160040445	-1	95.3098	82.6299	88.9698	46.6974	39.0389	42.8681
ENSMUSG00000014232.15	Cluap1	clusterin associated protein 1 [Source:MGI Symbol;Acc:MGI:1924029]	16	3726665	3759011	1	45.2319	41.8295	43.5307	18.1094	16.2967	17.2031
ENSMUSG00000014243.6	Zswim7	zinc finger SWIM-type containing 7 [Source:MGI Symbol;Acc:MGI:1916997]	11	62158050	62172201	-1	16.8989	18.9816	17.9402	25.0422	27.4432	26.2427
ENSMUSG00000014245.9	Pigl	phosphatidylinositol glycan anchor biosynthesis, class L [Source:MGI Symbol;Acc:MGI:2681271]	11	62349286	62405243	1	4.51942	4.09731	4.30837	11.2906	8.33691	9.81376
ENSMUSG00000014294.5	Ndufa2	NADH:ubiquinone oxidoreductase subunit A2 [Source:MGI Symbol;Acc:MGI:1343103]	18	36875385	36877610	-1	252.561	299.028	275.795	211.047	274.246	242.647
ENSMUSG00000014301.14	Pam16	presequence translocase-asssociated motor 16 homolog (S. cerevisiae) [Source:MGI Symbol;Acc:MGI:1913699]	16	4434328	4442852	-1	21.2998	22.5585	21.9291	15.9642	17.0009	16.4825
ENSMUSG00000014303.14	Glis2	GLIS family zinc finger 2 [Source:MGI Symbol;Acc:MGI:1932535]	16	4412577	4442788	1	26.016	29.0322	27.5241	57.4815	45.792	51.6367
ENSMUSG00000014313.16	Cox6c	cytochrome c oxidase subunit 6C [Source:MGI Symbol;Acc:MGI:104614]	15	35926032	35938392	-1	47.9385	48.3474	48.1429	55.1619	66.2091	60.6855
ENSMUSG00000014329.15	Bicc1	BicC family RNA binding protein 1 [Source:MGI Symbol;Acc:MGI:1933388]	10	70758662	70995530	-1	1.43022	1.15489	1.29255	43.8784	24.0123	33.9453
ENSMUSG00000014349.8	Ube2z	ubiquitin-conjugating enzyme E2Z [Source:MGI Symbol;Acc:MGI:1343160]	11	95938258	95956214	-1	80.9427	84.9469	82.9448	63.6431	57.5754	60.6093
ENSMUSG00000014351.13	Gip	gastric inhibitory polypeptide [Source:MGI Symbol;Acc:MGI:107504]	11	95915371	95921657	1	0.0308583	0	0.0154292	0	0.0166804	0.0083402
ENSMUSG00000014353.16	Tmem87b	transmembrane protein 87B [Source:MGI Symbol;Acc:MGI:1919727]	2	128660038	128696181	1	13.6554	14.1327	13.8941	13.5929	8.03322	10.8131
ENSMUSG00000014355.11	Anapc1	anaphase promoting complex subunit 1 [Source:MGI Symbol;Acc:MGI:103097]	2	128452024	128529311	-1	20.8819	25.2002	23.041	30.55	17.9482	24.2491
ENSMUSG00000014361.6	Mertk	MER proto-oncogene tyrosine kinase [Source:MGI Symbol;Acc:MGI:96965]	2	128540876	128644814	1	2.12926	1.89981	2.01453	11.2705	6.29398	8.78224
ENSMUSG00000014402.16	Tsg101	tumor susceptibility gene 101 [Source:MGI Symbol;Acc:MGI:106581]	7	46538697	46569717	-1	86.4993	90.4529	88.4761	38.3784	36.0931	37.2358
ENSMUSG00000014418.17	Hps5	HPS5, biogenesis of lysosomal organelles complex 2 subunit 2 [Source:MGI Symbol;Acc:MGI:2180307]	7	46409890	46445488	-1	16.5548	16.424	16.4894	19.713	13.0257	16.3694
ENSMUSG00000014426.10	Map3k4	mitogen-activated protein kinase kinase kinase 4 [Source:MGI Symbol;Acc:MGI:1346875]	17	12446508	12537683	-1	9.23283	10.1037	9.66826	12.6209	8.90215	10.7615
ENSMUSG00000014444.18	Piezo1	piezo-type mechanosensitive ion channel component 1 [Source:MGI Symbol;Acc:MGI:3603204]	8	123208437	123278068	-1	1.13093	1.38831	1.25962	30.8687	18.1933	24.531
ENSMUSG00000014453.5	Blk	B lymphoid kinase [Source:MGI Symbol;Acc:MGI:88169]	14	63610285	63654486	-1	0.00785755	0.0094235	0.00864052	0.258261	0.17839	0.218326
ENSMUSG00000014470.5	Rnf166	ring finger protein 166 [Source:MGI Symbol;Acc:MGI:1915968]	8	123192886	123202803	-1	43.3766	43.4652	43.4209	51.5808	46.978	49.2794
ENSMUSG00000014496.9	Ankrd28	ankyrin repeat domain 28 [Source:MGI Symbol;Acc:MGI:2145661]	14	31420725	31552608	-1	8.17278	8.00377	8.08827	16.4986	9.2159	12.8573
ENSMUSG00000014498.10	Ankrd52	ankyrin repeat domain 52 [Source:MGI Symbol;Acc:MGI:2444029]	10	128212984	128244573	1	10.8522	12.4793	11.6657	33.2802	13.8391	23.5597
ENSMUSG00000014503.16	Pkd2l2	polycystic kidney disease 2-like 2 [Source:MGI Symbol;Acc:MGI:1858231]	18	34541542	34577169	1	5.793	5.13462	5.46381	8.97218	5.43969	7.20594
ENSMUSG00000014504.17	Srp19	signal recognition particle 19 [Source:MGI Symbol;Acc:MGI:1913634]	18	34463900	34469652	1	21.5676	18.8478	20.2077	14.4371	12.5738	13.5054
ENSMUSG00000014529.10	Tmbim7	transmembrane BAX inhibitor motif containing 7 [Source:MGI Symbol;Acc:MGI:1922305]	5	3701181	3730325	1	0	0	0	0	0	0
ENSMUSG00000014542.4	Clec4f	C-type lectin domain family 4, member f [Source:MGI Symbol;Acc:MGI:1859834]	6	83621524	83633169	-1	0	0.0102892	0.0051446	0	0.00463758	0.00231879
ENSMUSG00000014543.15	Klra17	killer cell lectin-like receptor, subfamily A, member 17 [Source:MGI Symbol;Acc:MGI:2180674]	6	129808117	129853635	-1	0	0	0	0	0	0
ENSMUSG00000014547.11	Wdfy2	WD repeat and FYVE domain containing 2 [Source:MGI Symbol;Acc:MGI:2442811]	14	63075127	63198958	1	10.9657	12.0909	11.5283	15.6917	9.73461	12.7132
ENSMUSG00000014550.15	Rbsn	rabenosyn, RAB effector [Source:MGI Symbol;Acc:MGI:1925537]	6	92163693	92191906	-1	13.413	14.5867	13.9999	15.8363	10.5331	13.1847
ENSMUSG00000014551.9	Mrps25	mitochondrial ribosomal protein S25 [Source:MGI Symbol;Acc:MGI:1928140]	6	92146506	92161014	-1	36.2854	33.683	34.9842	28.7272	24.6197	26.6734
ENSMUSG00000014554.14	Dguok	deoxyguanosine kinase [Source:MGI Symbol;Acc:MGI:1351602]	6	83457199	83483951	-1	8.01463	7.76831	7.89147	12.7359	11.9417	12.3388
ENSMUSG00000014592.22	Camta1	calmodulin binding transcription activator 1 [Source:MGI Symbol;Acc:MGI:2140230]	4	151001779	151946333	-1	18.6299	15.98	17.305	6.63446	4.20095	5.4177
ENSMUSG00000014599.11	Csf1	colony stimulating factor 1 (macrophage) [Source:MGI Symbol;Acc:MGI:1339753]	3	107648364	107667785	-1	0.650321	0.438106	0.544214	20.6922	13.1509	16.9215
ENSMUSG00000014601.14	Strip1	striatin interacting protein 1 [Source:MGI Symbol;Acc:MGI:2443884]	3	107519848	107539010	-1	28.3764	29.8819	29.1291	46.0257	37.2469	41.6363
ENSMUSG00000014602.16	Kif1a	kinesin family member 1A [Source:MGI Symbol;Acc:MGI:108391]	1	92943186	93029673	-1	96.777	114.843	105.81	33.316	21.1483	27.2322
ENSMUSG00000014603.4	Alx3	aristaless-like homeobox 3 [Source:MGI Symbol;Acc:MGI:1277097]	3	107502347	107513092	1	0.0672294	0.188131	0.12768	0	0	0
ENSMUSG00000014606.15	Slc25a11	solute carrier family 25 (mitochondrial carrier oxoglutarate carrier), member 11 [Source:MGI Symbol;Acc:MGI:1915113]	11	70535022	70538305	-1	156.248	164.978	160.613	69.9381	73.7784	71.8582
ENSMUSG00000014609.17	Chrne	cholinergic receptor, nicotinic, epsilon polypeptide [Source:MGI Symbol;Acc:MGI:87894]	11	70505709	70510042	-1	0.0878093	0.0451324	0.0664708	0.380586	0.105102	0.242844
ENSMUSG00000014633.16	Cmc2	COX assembly mitochondrial protein 2 [Source:MGI Symbol;Acc:MGI:1913781]	8	117615424	117648194	-1	9.04504	10.0242	9.53462	9.0384	12.4318	10.7351
ENSMUSG00000014668.16	Chfr	checkpoint with forkhead and ring finger domains [Source:MGI Symbol;Acc:MGI:2444898]	5	110283708	110319838	1	36.2286	38.2916	37.2601	19.7358	12.827	16.2814
ENSMUSG00000014686.9	Ceacam16	carcinoembryonic antigen-related cell adhesion molecule 16 [Source:MGI Symbol;Acc:MGI:2685615]	7	19586022	19595224	-1	0.440849	0.357655	0.399252	0.114738	0.0841061	0.099422
ENSMUSG00000014704.11	Hoxa2	homeobox A2 [Source:MGI Symbol;Acc:MGI:96174]	6	52139397	52141811	-1	0.179152	0.171885	0.175518	6.9226	6.93055	6.92657
ENSMUSG00000014725.17	Adam28	a disintegrin and metallopeptidase domain 28 [Source:MGI Symbol;Acc:MGI:105988]	14	68843476	68893291	-1	0.00346249	0.00415254	0.00380752	0.0466892	0.0249553	0.0358222
ENSMUSG00000014747.7	Ankrd53	ankyrin repeat domain 53 [Source:MGI Symbol;Acc:MGI:1922555]	6	83739626	83745308	1	0.566869	0.248544	0.407707	2.48886	1.53869	2.01377
ENSMUSG00000014748.14	Tex261	testis expressed gene 261 [Source:MGI Symbol;Acc:MGI:1096575]	6	83745867	83752795	-1	45.9724	49.9598	47.9661	48.6496	40.893	44.7713
ENSMUSG00000014763.9	Fam120b	family with sequence similarity 120, member B [Source:MGI Symbol;Acc:MGI:1914794]	17	15616464	15653845	1	21.2822	22.2058	21.744	13.1541	9.84044	11.4973
ENSMUSG00000014767.18	Tbp	TATA box binding protein [Source:MGI Symbol;Acc:MGI:101838]	17	15720150	15748641	1	4.52226	4.26802	4.39514	6.12841	5.18866	5.65853
ENSMUSG00000014769.11	Psmb1	proteasome (prosome, macropain) subunit, beta type 1 [Source:MGI Symbol;Acc:MGI:104884]	17	15695283	15720013	-1	76.6164	83.7656	80.191	52.8993	67.7953	60.3473
ENSMUSG00000014771.14	Pdcd2	programmed cell death 2 [Source:MGI Symbol;Acc:MGI:104643]	17	15739470	15747563	-1	11.6426	12.2741	11.9583	12.1024	11.7435	11.923
ENSMUSG00000014773.14	Dll1	delta like canonical Notch ligand 1 [Source:MGI Symbol;Acc:MGI:104659]	17	15587616	15597134	-1	40.2537	39.8001	40.0269	0.822599	0.547305	0.684952
ENSMUSG00000014776.8	Nol3	nucleolar protein 3 (apoptosis repressor with CARD domain) [Source:MGI Symbol;Acc:MGI:1925938]	8	106002772	106008571	1	13.8505	12.7163	13.2834	14.5811	11.4649	13.023
ENSMUSG00000014778.11	Fhod1	formin homology 2 domain containing 1 [Source:MGI Symbol;Acc:MGI:2679008]	8	106055795	106074585	-1	1.41301	1.34043	1.37672	35.9434	28.306	32.1247
ENSMUSG00000014782.17	Plekhg4	pleckstrin homology domain containing, family G (with RhoGef domain) member 4 [Source:MGI Symbol;Acc:MGI:2142544]	8	106099906	106109494	1	0.0754643	0.0835419	0.0795031	4.91424	3.53218	4.22321
ENSMUSG00000014786.9	Slc9a5	solute carrier family 9 (sodium/hydrogen exchanger), member 5 [Source:MGI Symbol;Acc:MGI:2685542]	8	106075475	106096513	1	0.21847	0.138283	0.178376	24.227	14.9727	19.5998
ENSMUSG00000014791.11	Elmo3	engulfment and cell motility 3 [Source:MGI Symbol;Acc:MGI:2679007]	8	106032233	106037392	1	12.1541	12.7014	12.4277	7.1017	4.4539	5.7778
ENSMUSG00000014813.10	Stc1	stanniocalcin 1 [Source:MGI Symbol;Acc:MGI:109131]	14	69266687	69279253	1	1.70981	1.16916	1.43948	14.0192	11.6902	12.8547
ENSMUSG00000014837.16	4931428F04Rik	RIKEN cDNA 4931428F04 gene [Source:MGI Symbol;Acc:MGI:1921606]	8	106007041	106016496	-1	23.0968	25.1843	24.1406	24.8771	18.9793	21.9282
ENSMUSG00000014846.13	Tppp3	tubulin polymerization-promoting protein family member 3 [Source:MGI Symbol;Acc:MGI:1915221]	8	106194125	106198158	-1	6.88875	5.74392	6.31633	64.1711	79.3294	71.7502
ENSMUSG00000014850.16	Msh3	mutS homolog 3 [Source:MGI Symbol;Acc:MGI:109519]	13	92348380	92491511	-1	8.13015	7.98567	8.05791	7.29631	4.47237	5.88434
ENSMUSG00000014852.17	Adamts13	a disintegrin-like and metallopeptidase (reprolysin type) with thrombospondin type 1 motif, 13 [Source:MGI Symbol;Acc:MGI:2685556]	2	26863428	26899640	1	6.78605	9.45485	8.12045	0.0544154	0.0209411	0.0376783
ENSMUSG00000014856.13	Tmem208	transmembrane protein 208 [Source:MGI Symbol;Acc:MGI:1913570]	8	106052986	106061851	1	41.0805	42.5875	41.834	31.8899	35.6373	33.7636
ENSMUSG00000014859.10	E2f4	E2F transcription factor 4 [Source:MGI Symbol;Acc:MGI:103012]	8	106024295	106032002	1	53.479	50.7092	52.0941	55.5446	46.2397	50.8922
ENSMUSG00000014867.10	Surf4	surfeit gene 4 [Source:MGI Symbol;Acc:MGI:98445]	2	26810052	26823940	-1	215.114	254.831	234.972	222.181	211.925	217.053
ENSMUSG00000014873.16	Surf2	surfeit gene 2 [Source:MGI Symbol;Acc:MGI:98444]	2	26806379	26810195	1	15.7256	13.6075	14.6666	18.4129	16.1098	17.2614
ENSMUSG00000014905.5	Dnajb9	DnaJ heat shock protein family (Hsp40) member B9 [Source:MGI Symbol;Acc:MGI:1351618]	12	44252342	44257109	-1	15.8478	13.206	14.5269	19.0036	22.3502	20.6769
ENSMUSG00000014907.11	Naf1	nuclear assembly factor 1 ribonucleoprotein [Source:MGI Symbol;Acc:MGI:2682306]	8	67312869	67343216	1	12.556	11.5783	12.0671	11.2906	10.2409	10.7658
ENSMUSG00000014932.16	Yes1	YES proto-oncogene 1, Src family tyrosine kinase [Source:MGI Symbol;Acc:MGI:99147]	5	32768515	32844401	1	3.54646	2.8733	3.20988	8.5346	4.84753	6.69107
ENSMUSG00000014956.16	Ppp1cb	protein phosphatase 1 catalytic subunit beta [Source:MGI Symbol;Acc:MGI:104871]	5	32616187	32674777	1	98.7174	91.8213	95.2694	37.4828	32.9668	35.2248
ENSMUSG00000014959.13	Gorasp2	golgi reassembly stacking protein 2 [Source:MGI Symbol;Acc:MGI:2135962]	2	70491920	70542980	1	100.969	109.076	105.022	79.3369	71.3254	75.3311
ENSMUSG00000014980.15	Tsen15	tRNA splicing endonuclease subunit 15 [Source:MGI Symbol;Acc:MGI:1913887]	1	152246486	152262439	-1	11.3377	11.0941	11.2159	16.9262	17.8216	17.3739
ENSMUSG00000015001.18	Oc90	otoconin 90 [Source:MGI Symbol;Acc:MGI:1313269]	15	65747902	65784246	-1	42.1832	21.81	31.9966	386.991	259.43	323.211
ENSMUSG00000015002.19	Efr3a	EFR3 homolog A [Source:MGI Symbol;Acc:MGI:1923990]	15	65658883	65745665	1	38.2537	42.9506	40.6022	17.3478	9.9036	13.6257
ENSMUSG00000015013.10	Trappc2l	trafficking protein particle complex 2-like [Source:MGI Symbol;Acc:MGI:1916295]	8	123338379	123343399	1	40.5185	46.866	43.6923	21.103	20.3714	20.7372
ENSMUSG00000015016.9	Acsf3	acyl-CoA synthetase family member 3 [Source:MGI Symbol;Acc:MGI:2182591]	8	123502225	123544619	1	29.5986	33.9537	31.7762	12.3269	10.8707	11.5988
ENSMUSG00000015023.8	Ddx19a	DEAD box helicase 19a [Source:MGI Symbol;Acc:MGI:99526]	8	111701628	111724432	-1	53.2178	57.4482	55.333	57.8271	47.8123	52.8197
ENSMUSG00000015027.12	Galns	galactosamine (N-acetyl)-6-sulfate sulfatase [Source:MGI Symbol;Acc:MGI:1355303]	8	123304981	123338202	-1	4.74793	4.94101	4.84447	15.3617	12	13.6808
ENSMUSG00000015053.15	Gata2	GATA binding protein 2 [Source:MGI Symbol;Acc:MGI:95662]	6	88170873	88184014	1	6.14036	5.61432	5.87734	30.8434	25.0461	27.9447
ENSMUSG00000015083.12	C8g	complement component 8, gamma polypeptide [Source:MGI Symbol;Acc:MGI:88237]	2	25388663	25391731	-1	3.87643	3.1504	3.51342	7.04544	6.07512	6.56028
ENSMUSG00000015085.9	Entpd2	ectonucleoside triphosphate diphosphohydrolase 2 [Source:MGI Symbol;Acc:MGI:1096863]	2	25285886	25291333	1	2.09207	2.40148	2.24677	6.78805	6.43517	6.61161
ENSMUSG00000015087.15	Rabl6	RAB, member RAS oncogene family-like 6 [Source:MGI Symbol;Acc:MGI:2442633]	2	25473030	25498533	-1	30.6712	28.5494	29.6103	37.2585	29.5406	33.3995
ENSMUSG00000015090.14	Ptgds	prostaglandin D2 synthase (brain) [Source:MGI Symbol;Acc:MGI:99261]	2	25356721	25360058	-1	1.92841	1.51869	1.72355	26.1332	16.5881	21.3606
ENSMUSG00000015092.10	Edf1	endothelial differentiation-related factor 1 [Source:MGI Symbol;Acc:MGI:1891227]	2	25447859	25452094	1	118.956	126.457	122.707	73.5818	101.704	87.6429
ENSMUSG00000015093.16	Clic3	chloride intracellular channel 3 [Source:MGI Symbol;Acc:MGI:1916704]	2	25346850	25348788	1	2.7128	2.63793	2.67537	5.29636	3.03472	4.16554
ENSMUSG00000015094.17	Npdc1	neural proliferation, differentiation and control 1 [Source:MGI Symbol;Acc:MGI:1099802]	2	25289363	25299506	1	65.5556	73.003	69.2793	69.7263	72.9858	71.356
ENSMUSG00000015095.13	Fbxw5	F-box and WD-40 domain protein 5 [Source:MGI Symbol;Acc:MGI:1354731]	2	25390762	25395483	1	70.1714	81.2371	75.7043	64.7166	53.9248	59.3207
ENSMUSG00000015112.16	Slc25a13	solute carrier family 25 (mitochondrial carrier, adenine nucleotide translocator), member 13 [Source:MGI Symbol;Acc:MGI:1354721]	6	6041218	6217173	-1	3.92121	4.72611	4.32366	5.05932	3.91184	4.48558
ENSMUSG00000015120.16	Ube2i	ubiquitin-conjugating enzyme E2I [Source:MGI Symbol;Acc:MGI:107365]	17	25480890	25493596	-1	65.1158	59.0092	62.0625	106.625	74.5016	90.5633
ENSMUSG00000015126.10	Tsr3	TSR3 20S rRNA accumulation [Source:MGI Symbol;Acc:MGI:1915577]	17	25459144	25461772	1	70.2595	70.9841	70.6218	43.1559	42.0741	42.615
ENSMUSG00000015127.15	Unkl	unkempt family like zinc finger [Source:MGI Symbol;Acc:MGI:1921404]	17	25407371	25453417	1	11.904	11.6367	11.7704	17.4341	11.6716	14.5528
ENSMUSG00000015133.18	Lrrk1	leucine-rich repeat kinase 1 [Source:MGI Symbol;Acc:MGI:2142227]	7	65876660	66038098	-1	32.1769	37.0084	34.5926	7.33628	4.42112	5.8787
ENSMUSG00000015134.16	Aldh1a3	aldehyde dehydrogenase family 1, subfamily A3 [Source:MGI Symbol;Acc:MGI:1861722]	7	66040638	66077265	-1	2.27463	1.99802	2.13632	4.29361	4.63436	4.46399
ENSMUSG00000015143.16	Actn1	actinin, alpha 1 [Source:MGI Symbol;Acc:MGI:2137706]	12	80214321	80307145	-1	36.658	40.2967	38.4774	64.2571	44.9257	54.5914
ENSMUSG00000015149.15	Sirt2	sirtuin 2 [Source:MGI Symbol;Acc:MGI:1927664]	7	28466160	28488086	1	37.9364	35.7268	36.8316	45.2977	40.3256	42.8117
ENSMUSG00000015165.17	Hnrnpl	heterogeneous nuclear ribonucleoprotein L [Source:MGI Symbol;Acc:MGI:104816]	7	28507966	28521691	1	137.902	119.898	128.9	155.821	135.552	145.686
ENSMUSG00000015176.12	Nolc1	nucleolar and coiled-body phosphoprotein 1 [Source:MGI Symbol;Acc:MGI:1918019]	19	46064302	46073969	1	36.7804	31.3438	34.0621	33.6834	24.2853	28.9843
ENSMUSG00000015189.13	Casd1	CAS1 domain containing 1 [Source:MGI Symbol;Acc:MGI:2384865]	6	4600839	4643355	1	37.513	38.1589	37.8359	37.3714	27.3344	32.3529
ENSMUSG00000015202.14	Cnksr3	Cnksr family member 3 [Source:MGI Symbol;Acc:MGI:2674130]	10	7069063	7162237	-1	27.7717	28.582	28.1769	17.0562	12.1508	14.6035
ENSMUSG00000015214.15	Mtmr1	myotubularin related protein 1 [Source:MGI Symbol;Acc:MGI:1858271]	X	70408366	70462802	1	6.18869	6.27332	6.231	12.8047	7.21521	10.01
ENSMUSG00000015217.12	Hmgb3	high mobility group box 3 [Source:MGI Symbol;Acc:MGI:1098219]	X	70599524	70604282	1	61.6442	53.3017	57.4729	86.4688	76.9461	81.7074
ENSMUSG00000015222.19	Map2	microtubule-associated protein 2 [Source:MGI Symbol;Acc:MGI:97175]	1	66214432	66481742	1	11.4345	10.1901	10.8123	9.96176	6.20761	8.08469
ENSMUSG00000015224.11	Cyp2j9	cytochrome P450, family 2, subfamily j, polypeptide 9 [Source:MGI Symbol;Acc:MGI:1921769]	4	96456666	96479815	-1	0.593997	0.60952	0.601758	7.58532	6.9969	7.29111
ENSMUSG00000015242.15	Nipsnap3a	nipsnap homolog 3A [Source:MGI Symbol;Acc:MGI:1920648]	4	52989272	53001162	1	0.0122329	0	0.00611645	0	0	0
ENSMUSG00000015243.5	Abca1	ATP-binding cassette, sub-family A (ABC1), member 1 [Source:MGI Symbol;Acc:MGI:99607]	4	53030787	53159895	-1	5.17359	6.20465	5.68912	30.6684	15.0765	22.8725
ENSMUSG00000015247.11	Nipsnap3b	nipsnap homolog 3B [Source:MGI Symbol;Acc:MGI:1913786]	4	53011880	53022060	1	41.0736	44.8284	42.951	24.099	21.6554	22.8772
ENSMUSG00000015289.5	Lage3	L antigen family, member 3 [Source:MGI Symbol;Acc:MGI:1913442]	X	73394882	73397224	-1	24.3623	23.3489	23.8556	23.3784	28.2602	25.8193
ENSMUSG00000015290.16	Ubl4a	ubiquitin-like 4A [Source:MGI Symbol;Acc:MGI:95049]	X	73409324	73416824	-1	27.4881	29.4948	28.4915	28.3946	27.4341	27.9143
ENSMUSG00000015291.11	Gdi1	guanosine diphosphate (GDP) dissociation inhibitor 1 [Source:MGI Symbol;Acc:MGI:99846]	X	73348604	73355468	1	171.872	182.289	177.081	87.3117	72.6861	79.9989
ENSMUSG00000015305.7	Sash1	SAM and SH3 domain containing 1 [Source:MGI Symbol;Acc:MGI:1917347]	10	8597983	8761814	-1	39.4525	41.7749	40.6137	42.3295	23.2526	32.791
ENSMUSG00000015312.10	Gadd45b	growth arrest and DNA-damage-inducible 45 beta [Source:MGI Symbol;Acc:MGI:107776]	10	80765907	80768038	1	5.83691	5.22412	5.53052	26.867	20.9032	23.8851
ENSMUSG00000015314.11	Slamf6	SLAM family member 6 [Source:MGI Symbol;Acc:MGI:1353620]	1	171745082	171780737	1	0.00195713	0.00234717	0.00215215	0.0334005	0.0116372	0.0225188
ENSMUSG00000015316.12	Slamf1	signaling lymphocytic activation molecule family member 1 [Source:MGI Symbol;Acc:MGI:1351314]	1	171594695	171628752	1	0.00172187	0.0082601	0.00499098	0.00435341	0.00465377	0.00450359
ENSMUSG00000015335.17	Zdhhc12	zinc finger, DHHC domain containing 12 [Source:MGI Symbol;Acc:MGI:1913470]	2	29980956	29983660	-1	32.8684	33.5647	33.2165	12.9719	12.6568	12.8143
ENSMUSG00000015337.6	Endog	endonuclease G [Source:MGI Symbol;Acc:MGI:1261433]	2	30061505	30064081	1	44.9022	50.2273	47.5647	32.4469	40.2806	36.3638
ENSMUSG00000015340.11	Cybb	cytochrome b-245, beta polypeptide [Source:MGI Symbol;Acc:MGI:88574]	X	9301491	9354010	-1	0.0365008	0.0175101	0.0270055	1.48579	0.917467	1.20163
ENSMUSG00000015341.18	Golga7	golgi autoantigen, golgin subfamily a, 7 [Source:MGI Symbol;Acc:MGI:1931029]	8	23731362	23747090	-1	27.4987	26.6474	27.073	22.8131	19.9493	21.3812
ENSMUSG00000015342.7	Xk	X-linked Kx blood group [Source:MGI Symbol;Acc:MGI:103569]	X	9138995	9179489	1	3.02793	3.35839	3.19316	2.24914	1.57805	1.91359
ENSMUSG00000015354.9	Pcolce2	procollagen C-endopeptidase enhancer 2 [Source:MGI Symbol;Acc:MGI:1923727]	9	95519654	95580149	1	14.0697	15.9199	14.9948	9.87673	7.72429	8.80051
ENSMUSG00000015355.14	Cd48	CD48 antigen [Source:MGI Symbol;Acc:MGI:88339]	1	171509577	171532826	1	0.0534895	0	0.0267448	1.21714	0.862591	1.03987
ENSMUSG00000015357.11	Clpx	caseinolytic mitochondrial matrix peptidase chaperone subunit [Source:MGI Symbol;Acc:MGI:1346017]	9	65201542	65237940	1	20.3775	19.1085	19.743	22.93	17.0613	19.9957
ENSMUSG00000015363.14	Trabd	TraB domain containing [Source:MGI Symbol;Acc:MGI:1915226]	15	88959327	88971280	1	12.3839	13.2171	12.8005	19.5688	17.8358	18.7023
ENSMUSG00000015365.16	Mov10l1	Mov10 like RISC complex RNA helicase 1 [Source:MGI Symbol;Acc:MGI:1891384]	15	88867112	88939355	1	0.0101361	0.0121562	0.0111462	0.00961018	0.00547906	0.00754462
ENSMUSG00000015377.11	Dennd6b	DENN/MADD domain containing 6B [Source:MGI Symbol;Acc:MGI:1916690]	15	89066416	89080699	-1	5.49048	4.04913	4.7698	12.1362	7.40414	9.77017
ENSMUSG00000015396.5	Cd83	CD83 antigen [Source:MGI Symbol;Acc:MGI:1328316]	13	43938251	43956608	1	1.39298	1.69036	1.54167	5.38701	4.78294	5.08498
ENSMUSG00000015401.13	Cltrn	collectrin, amino acid transport regulator [Source:MGI Symbol;Acc:MGI:1926234]	X	162871826	162901856	1	0.109843	0.0164667	0.0631548	0.642218	0.30801	0.475114
ENSMUSG00000015405.16	Ace2	angiotensin I converting enzyme (peptidyl-dipeptidase A) 2 [Source:MGI Symbol;Acc:MGI:1917258]	X	162922328	162971416	1	0	0	0	0.242208	0.143167	0.192688
ENSMUSG00000015437.6	Gzmb	granzyme B [Source:MGI Symbol;Acc:MGI:109267]	14	56496295	56499717	-1	0	0	0	0.0373253	0.0478807	0.042603
ENSMUSG00000015441.5	Gzmf	granzyme F [Source:MGI Symbol;Acc:MGI:109254]	14	56442720	56448874	-1	0	0	0	0	0	0
ENSMUSG00000015443.10	Gzmn	granzyme N [Source:MGI Symbol;Acc:MGI:2675494]	14	56403254	56412056	-1	0	0	0	0	0	0
ENSMUSG00000015451.17	C4a	complement component 4A (Rodgers blood group) [Source:MGI Symbol;Acc:MGI:98320]	17	35028069	35042440	-1	0.23058	0.17821	0.204395	0.876622	0.539182	0.707902
ENSMUSG00000015452.15	Ager	advanced glycosylation end product-specific receptor [Source:MGI Symbol;Acc:MGI:893592]	17	34816836	34819910	1	1.97045	1.09845	1.53445	17.324	12.9983	15.1611
ENSMUSG00000015461.16	Atf6b	activating transcription factor 6 beta [Source:MGI Symbol;Acc:MGI:105121]	17	34866120	34874048	1	180.447	185.317	182.882	73.5846	65.8825	69.7335
ENSMUSG00000015467.15	Egfl8	EGF-like domain 8 [Source:MGI Symbol;Acc:MGI:1932094]	17	34832323	34834945	-1	4.11112	3.8404	3.97576	29.6987	32.95	31.3243
ENSMUSG00000015468.15	Notch4	notch 4 [Source:MGI Symbol;Acc:MGI:107471]	17	34783242	34807477	1	2.68908	2.74085	2.71496	6.8121	4.25198	5.53204
ENSMUSG00000015474.17	Ppt2	palmitoyl-protein thioesterase 2 [Source:MGI Symbol;Acc:MGI:1860075]	17	34835636	34847484	-1	14.4764	14.3074	14.3919	25.6872	27.2195	26.4534
ENSMUSG00000015476.7	Prrt1	proline-rich transmembrane protein 1 [Source:MGI Symbol;Acc:MGI:1932118]	17	34848507	34852100	1	0.0919327	0.0551271	0.0735299	5.0961	5.43902	5.26756
ENSMUSG00000015478.14	Rnf5	ring finger protein 5 [Source:MGI Symbol;Acc:MGI:1860076]	17	34820065	34822664	-1	77.7941	75.0994	76.4467	39.3139	46.3594	42.8366
ENSMUSG00000015484.4	Fam163a	family with sequence similarity 163, member A [Source:MGI Symbol;Acc:MGI:3618859]	1	155951712	156032596	-1	8.47004	10.5543	9.51217	2.15391	1.45826	1.80608
ENSMUSG00000015488.15	Cacfd1	calcium channel flower domain containing 1 [Source:MGI Symbol;Acc:MGI:1924317]	2	26899938	26911101	1	181.807	183.462	182.635	55.5097	44.9999	50.2548
ENSMUSG00000015501.11	Hivep2	human immunodeficiency virus type I enhancer binding protein 2 [Source:MGI Symbol;Acc:MGI:1338076]	10	13841819	14027118	1	2.38043	2.35672	2.36857	9.08408	4.20222	6.64315
ENSMUSG00000015519.13	2310057J18Rik	RIKEN cDNA 2310057J18 gene [Source:MGI Symbol;Acc:MGI:1914969]	10	28848284	28862299	-1	0	0.00684193	0.00342097	0	0	0
ENSMUSG00000015522.19	Arnt	aryl hydrocarbon receptor nuclear translocator [Source:MGI Symbol;Acc:MGI:88071]	3	95341699	95404551	1	13.0592	13.7744	13.4168	30.8639	20.0078	25.4358
ENSMUSG00000015533.10	Itga2	integrin alpha 2 [Source:MGI Symbol;Acc:MGI:96600]	13	114969617	115068636	-1	0.307608	0.245941	0.276774	5.08339	3.4396	4.2615
ENSMUSG00000015536.15	Mocs2	molybdenum cofactor synthesis 2 [Source:MGI Symbol;Acc:MGI:1336894]	13	114954772	114968811	1	5.11908	4.71147	4.91528	8.87273	8.43403	8.65338
ENSMUSG00000015542.18	Nat9	N-acetyltransferase 9 (GCN5-related, putative) [Source:MGI Symbol;Acc:MGI:1913426]	11	115073658	115078685	-1	19.5733	19.1177	19.3455	12.9328	13.839	13.3859
ENSMUSG00000015568.17	Lpl	lipoprotein lipase [Source:MGI Symbol;Acc:MGI:96820]	8	69333143	69360100	1	0.0192209	0	0.00961045	0.337616	0.310602	0.324109
ENSMUSG00000015575.16	Atp6v0e	ATPase, H+ transporting, lysosomal V0 subunit E [Source:MGI Symbol;Acc:MGI:1328318]	17	26882205	26918621	1	113.928	124.685	119.306	21.6555	24.6848	23.1701
ENSMUSG00000015579.6	Nkx2-5	NK2 homeobox 5 [Source:MGI Symbol;Acc:MGI:97350]	17	27057638	27063983	-1	0.0184988	0	0.0092494	0	0.0166659	0.00833295
ENSMUSG00000015597.18	Zfp318	zinc finger protein 318 [Source:MGI Symbol;Acc:MGI:1889348]	17	46694657	46731846	1	9.1854	8.22837	8.70688	13.8609	6.94839	10.4046
ENSMUSG00000015599.10	Ttbk1	tau tubulin kinase 1 [Source:MGI Symbol;Acc:MGI:2147036]	17	46753374	46798601	-1	0.308288	0.376941	0.342614	0.231932	0.190219	0.211075
ENSMUSG00000015605.7	Srf	serum response factor [Source:MGI Symbol;Acc:MGI:106658]	17	46859255	46867101	-1	46.2245	48.9509	47.5877	45.0164	32.0631	38.5397
ENSMUSG00000015619.11	Gata3	GATA binding protein 3 [Source:MGI Symbol;Acc:MGI:95663]	2	9861889	9894845	-1	204.203	199.485	201.844	25.597	14.6729	20.1349
ENSMUSG00000015627.6	Gata5	GATA binding protein 5 [Source:MGI Symbol;Acc:MGI:109497]	2	179966926	179976492	-1	0	0.0116377	0.00581885	0	0	0
ENSMUSG00000015647.10	Lama5	laminin, alpha 5 [Source:MGI Symbol;Acc:MGI:105382]	2	179818166	179867652	-1	49.3551	61.1224	55.2388	20.8222	8.31183	14.567
ENSMUSG00000015652.10	Steap1	six transmembrane epithelial antigen of the prostate 1 [Source:MGI Symbol;Acc:MGI:1917608]	5	5786317	5799326	-1	0.354098	0.332348	0.343223	0.729836	0.520128	0.624982
ENSMUSG00000015653.14	Steap2	six transmembrane epithelial antigen of prostate 2 [Source:MGI Symbol;Acc:MGI:1921301]	5	5714829	5744578	-1	0.543783	0.479433	0.511608	2.32378	1.38667	1.85522
ENSMUSG00000015656.18	Hspa8	heat shock protein 8 [Source:MGI Symbol;Acc:MGI:105384]	9	40712280	40721383	1	1282.17	1342.41	1312.29	681.184	730.537	705.861
ENSMUSG00000015659.13	Serac1	serine active site containing 1 [Source:MGI Symbol;Acc:MGI:2447813]	17	6092471	6130016	-1	3.43985	3.1364	3.28812	9.33534	4.97344	7.15439
ENSMUSG00000015665.9	Awat1	acyl-CoA wax alcohol acyltransferase 1 [Source:MGI Symbol;Acc:MGI:3588200]	X	99615857	99621811	1	0.0305031	0.0365822	0.0335427	0	0	0
ENSMUSG00000015668.14	Pdzd11	PDZ domain containing 11 [Source:MGI Symbol;Acc:MGI:1919871]	X	99666489	99670174	-1	27.1449	25.2333	26.1891	24.8403	27.8674	26.3539
ENSMUSG00000015671.12	Psma2	proteasome subunit alpha 2 [Source:MGI Symbol;Acc:MGI:104885]	13	14787825	14848821	1	65.2382	67.0398	66.139	38.1236	43.8614	40.9925
ENSMUSG00000015672.5	Mrpl32	mitochondrial ribosomal protein L32 [Source:MGI Symbol;Acc:MGI:2137226]	13	14782769	14787750	-1	14.3359	12.5566	13.4462	5.58369	5.29845	5.44107
ENSMUSG00000015697.15	Setdb1	SET domain, bifurcated 1 [Source:MGI Symbol;Acc:MGI:1934229]	3	95230836	95264513	-1	21.6096	22.5586	22.0841	29.3102	20.975	25.1426
ENSMUSG00000015702.14	Anxa9	annexin A9 [Source:MGI Symbol;Acc:MGI:1923711]	3	95203407	95214487	-1	1.83567	0.95051	1.39309	4.33732	2.59814	3.46773
ENSMUSG00000015709.10	Arnt2	aryl hydrocarbon receptor nuclear translocator 2 [Source:MGI Symbol;Acc:MGI:107188]	7	83895486	84059384	-1	12.2626	13.6178	12.9402	53.054	31.3274	42.1907
ENSMUSG00000015711.9	Prune1	prune exopolyphosphatase [Source:MGI Symbol;Acc:MGI:1925152]	3	95160985	95189387	-1	29.485	28.8188	29.1519	19.0997	16.6396	17.8697
ENSMUSG00000015714.12	Cers2	ceramide synthase 2 [Source:MGI Symbol;Acc:MGI:1924143]	3	95222102	95230910	1	25.9661	25.3658	25.6659	68.3696	58.6658	63.5177
ENSMUSG00000015721.19	Nlrp5	NLR family, pyrin domain containing 5 [Source:MGI Symbol;Acc:MGI:1345193]	7	23085314	23141347	1	0.00437377	0	0.00218688	0.0442329	0.040192	0.0422124
ENSMUSG00000015733.14	Capza2	capping protein (actin filament) muscle Z-line, alpha 2 [Source:MGI Symbol;Acc:MGI:106222]	6	17636233	17666971	1	41.1288	38.7844	39.9566	41.2504	36.3706	38.8105
ENSMUSG00000015745.10	Plekho1	pleckstrin homology domain containing, family O member 1 [Source:MGI Symbol;Acc:MGI:1914470]	3	95895741	95903313	-1	92.2654	90.7946	91.53	42.0563	38.9632	40.5097
ENSMUSG00000015747.6	Vps45	vacuolar protein sorting 45 [Source:MGI Symbol;Acc:MGI:891965]	3	95907144	95965778	-1	23.8184	23.4593	23.6389	9.03504	9.372	9.20352
ENSMUSG00000015748.14	Prpf3	pre-mRNA processing factor 3 [Source:MGI Symbol;Acc:MGI:1918017]	3	95737436	95763197	-1	7.93911	5.87447	6.90679	9.82793	6.80462	8.31627
ENSMUSG00000015749.13	Anp32e	acidic (leucine-rich) nuclear phosphoprotein 32 family, member E [Source:MGI Symbol;Acc:MGI:1913721]	3	95836558	95854702	1	172.827	158.77	165.798	76.3514	63.3782	69.8648
ENSMUSG00000015750.16	Aph1a	aph1 homolog A, gamma secretase subunit [Source:MGI Symbol;Acc:MGI:2385110]	3	95801281	95805600	1	89.7637	97.6599	93.7118	99.3604	97.8123	98.5863
ENSMUSG00000015755.17	Tab2	TGF-beta activated kinase 1/MAP3K7 binding protein 2 [Source:MGI Symbol;Acc:MGI:1915902]	10	7781417	7831994	-1	27.4576	22.7412	25.0994	91.2081	57.9893	74.5987
ENSMUSG00000015757.11	Ppil4	peptidylprolyl isomerase (cyclophilin)-like 4 [Source:MGI Symbol;Acc:MGI:1914668]	10	7668655	7698899	1	11.0468	9.13118	10.089	13.6657	9.32835	11.497
ENSMUSG00000015759.12	Cnih1	cornichon family AMPA receptor auxiliary protein 1 [Source:MGI Symbol;Acc:MGI:1277202]	14	47013024	47025868	-1	174.724	193.355	184.04	91.9161	103.76	97.838
ENSMUSG00000015766.15	Eps8	epidermal growth factor receptor pathway substrate 8 [Source:MGI Symbol;Acc:MGI:104684]	6	137454243	137631874	-1	5.96833	5.7337	5.85102	13.3669	8.22415	10.7955
ENSMUSG00000015776.13	Med22	mediator complex subunit 22 [Source:MGI Symbol;Acc:MGI:98446]	2	26795274	26800689	-1	81.6134	96.0809	88.8471	65.3564	56.7487	61.0525
ENSMUSG00000015787.16	Abo	ABO blood group (transferase A, alpha 1-3-N-acetylgalactosaminyltransferase, transferase B, alpha 1-3-galactosyltransferase) [Source:MGI Symbol;Acc:MGI:2135738]	2	26732515	26754991	-1	0	0	0	0	0.0238739	0.0119369
ENSMUSG00000015790.17	Surf1	surfeit gene 1 [Source:MGI Symbol;Acc:MGI:98443]	2	26803393	26806542	-1	26.2547	27.4768	26.8657	27.2811	28.6748	27.9779
ENSMUSG00000015804.15	Med28	mediator complex subunit 28 [Source:MGI Symbol;Acc:MGI:1914249]	5	45677571	45686618	1	29.5166	31.8252	30.6709	18.8192	22.6763	20.7477
ENSMUSG00000015806.13	Qdpr	quinoid dihydropteridine reductase [Source:MGI Symbol;Acc:MGI:97836]	5	45591363	45607578	-1	200.813	209.433	205.123	86.7694	104.115	95.4422
ENSMUSG00000015812.9	Gnrh1	gonadotropin releasing hormone 1 [Source:MGI Symbol;Acc:MGI:95789]	14	67982630	67986888	1	0.363234	0.0198011	0.191518	1.35668	0.749684	1.05318
ENSMUSG00000015829.14	Tnr	tenascin R [Source:MGI Symbol;Acc:MGI:99516]	1	159351339	159759299	1	0.462976	0.526592	0.494784	0.165584	0.0957404	0.130662
ENSMUSG00000015837.16	Sqstm1	sequestosome 1 [Source:MGI Symbol;Acc:MGI:107931]	11	50090193	50101654	-1	121.566	126.676	124.121	133.323	130.838	132.081
ENSMUSG00000015839.7	Nfe2l2	nuclear factor, erythroid derived 2, like 2 [Source:MGI Symbol;Acc:MGI:108420]	2	75505857	75534985	-1	2.5634	3.14793	2.85567	15.486	13.1243	14.3051
ENSMUSG00000015843.11	Rxrg	retinoid X receptor gamma [Source:MGI Symbol;Acc:MGI:98216]	1	167425953	167467192	1	3.03182	3.09368	3.06275	9.73045	7.64296	8.6867
ENSMUSG00000015846.16	Rxra	retinoid X receptor alpha [Source:MGI Symbol;Acc:MGI:98214]	2	27566452	27652969	1	52.6477	62.1739	57.4108	62.0668	45.186	53.6264
ENSMUSG00000015850.12	Adamtsl4	ADAMTS-like 4 [Source:MGI Symbol;Acc:MGI:2389008]	3	95583511	95595228	-1	0.184323	0.305846	0.245085	3.95801	3.08051	3.51926
ENSMUSG00000015852.14	Fcrls	Fc receptor-like S, scavenger receptor [Source:MGI Symbol;Acc:MGI:1933397]	3	87158065	87171045	-1	0.644891	0.375813	0.510352	15.9431	9.19604	12.5696
ENSMUSG00000015854.8	Cd5l	CD5 antigen-like [Source:MGI Symbol;Acc:MGI:1334419]	3	87265188	87278380	1	0.0104124	0.0124875	0.01145	0.0394886	0.0337705	0.0366295
ENSMUSG00000015869.17	Prpsap1	phosphoribosyl pyrophosphate synthetase-associated protein 1 [Source:MGI Symbol;Acc:MGI:1915013]	11	116361671	116385028	-1	38.8806	39.9839	39.4323	63.5733	60.533	62.0532
ENSMUSG00000015879.9	Fam184b	family with sequence similarity 184, member B [Source:MGI Symbol;Acc:MGI:2442958]	5	45687047	45796956	-1	0.588058	0.345973	0.467015	4.85466	2.14915	3.5019
ENSMUSG00000015880.14	Ncapg	non-SMC condensin I complex, subunit G [Source:MGI Symbol;Acc:MGI:1930197]	5	45827261	45857888	1	0.343527	0.212291	0.277909	3.95774	2.9792	3.46847
ENSMUSG00000015882.19	Lcorl	ligand dependent nuclear receptor corepressor-like [Source:MGI Symbol;Acc:MGI:2651932]	5	45854523	46014957	-1	1.26046	1.14999	1.20522	3.12193	1.69371	2.40782
ENSMUSG00000015889.9	Lta4h	leukotriene A4 hydrolase [Source:MGI Symbol;Acc:MGI:96836]	10	93289273	93320737	1	22.9246	24.1996	23.5621	28.1281	26.4082	27.2681
ENSMUSG00000015890.3	Amdhd1	amidohydrolase domain containing 1 [Source:MGI Symbol;Acc:MGI:1919011]	10	93359200	93375895	-1	0.00875658	0.0420068	0.0253817	0.110696	0.111234	0.110965
ENSMUSG00000015932.9	Dstn	destrin [Source:MGI Symbol;Acc:MGI:1929270]	2	143757240	143785244	1	391.933	405.077	398.505	180.781	197.233	189.007
ENSMUSG00000015937.16	Macroh2a1	macroH2A.1 histone [Source:MGI Symbol;Acc:MGI:1349392]	13	56221432	56284174	-1	33.7411	31.7453	32.7432	47.0579	39.3635	43.2107
ENSMUSG00000015942.10	Gtf2ird2	GTF2I repeat domain containing 2 [Source:MGI Symbol;Acc:MGI:2149780]	5	134212858	134253209	1	8.02337	8.5274	8.27538	10.4094	7.3935	8.90145
ENSMUSG00000015943.12	Bola1	bolA-like 1 (E. coli) [Source:MGI Symbol;Acc:MGI:1916418]	3	96103904	96127025	-1	33.5237	44.5283	39.026	15.7033	22.866	19.2846
ENSMUSG00000015944.10	Castor2	cytosolic arginine sensor for mTORC1 subunit 2 [Source:MGI Symbol;Acc:MGI:1933384]	5	134128550	134173182	1	27.0646	27.2642	27.1644	18.5452	12.0347	15.2899
ENSMUSG00000015947.11	Fcgr1	Fc receptor, IgG, high affinity I [Source:MGI Symbol;Acc:MGI:95498]	3	96190225	96201285	-1	0.106449	0.0294607	0.0679548	2.60336	1.75278	2.17807
ENSMUSG00000015950.14	Ncf1	neutrophil cytosolic factor 1 [Source:MGI Symbol;Acc:MGI:97283]	5	134248907	134258479	-1	0.714758	0.607331	0.661045	2.61923	1.31394	1.96659
ENSMUSG00000015957.13	Wnt11	wingless-type MMTV integration site family, member 11 [Source:MGI Symbol;Acc:MGI:101948]	7	98484319	98504402	1	0.320275	0.276555	0.298415	1.98228	1.41408	1.69818
ENSMUSG00000015961.9	Adss	adenylosuccinate synthetase, non muscle [Source:MGI Symbol;Acc:MGI:87948]	1	177590528	177624077	-1	31.7083	32.2816	31.9949	33.5749	28.5348	31.0548
ENSMUSG00000015962.6	1700016C15Rik	RIKEN cDNA 1700016C15 gene [Source:MGI Symbol;Acc:MGI:1916678]	1	177557380	177580890	1	0.0552075	0.0993148	0.0772612	0.157029	0.0223817	0.0897054
ENSMUSG00000015966.18	Il17rb	interleukin 17 receptor B [Source:MGI Symbol;Acc:MGI:1355292]	14	29718092	29730853	-1	0.128673	0.133741	0.131207	1.06273	0.523976	0.793353
ENSMUSG00000015968.19	Cacna1d	calcium channel, voltage-dependent, L type, alpha 1D subunit [Source:MGI Symbol;Acc:MGI:88293]	14	29761896	30213412	-1	27.404	29.8896	28.6468	5.42528	2.57919	4.00223
ENSMUSG00000015970.20	Chdh	choline dehydrogenase [Source:MGI Symbol;Acc:MGI:1860776]	14	29730980	29762484	1	4.70026	4.02098	4.36062	3.25519	1.66362	2.4594
ENSMUSG00000015971.6	Actr8	ARP8 actin-related protein 8 [Source:MGI Symbol;Acc:MGI:1860775]	14	29700294	29728311	1	10.2869	9.93109	10.109	7.63471	5.88428	6.7595
ENSMUSG00000015980.15	Lrrc27	leucine rich repeat containing 27 [Source:MGI Symbol;Acc:MGI:1923862]	7	138792904	138822895	1	13.3161	13.2051	13.2606	2.31742	1.56595	1.94169
ENSMUSG00000015981.13	Stk32c	serine/threonine kinase 32C [Source:MGI Symbol;Acc:MGI:2385336]	7	138683554	138793223	-1	4.35137	4.83752	4.59445	2.04315	1.97131	2.00723
ENSMUSG00000015994.11	Fnta	farnesyltransferase, CAAX box, alpha [Source:MGI Symbol;Acc:MGI:104683]	8	26488750	26505678	-1	38.2115	37.6262	37.9188	63.9382	63.4303	63.6842
ENSMUSG00000016018.5	Mtrex	Mtr4 exosome RNA helicase [Source:MGI Symbol;Acc:MGI:1919448]	13	113003952	113063932	-1	21.7707	20.7915	21.2811	18.0198	13.6077	15.8138
ENSMUSG00000016024.10	Lbp	lipopolysaccharide binding protein [Source:MGI Symbol;Acc:MGI:1098776]	2	158148413	158174772	1	0.322537	0.310505	0.316521	9.91324	7.98201	8.94763
ENSMUSG00000016028.12	Celsr1	cadherin, EGF LAG seven-pass G-type receptor 1 [Source:MGI Symbol;Acc:MGI:1100883]	15	85783130	85918404	-1	63.8414	89.4681	76.6548	16.1821	8.09433	12.1382
ENSMUSG00000016087.14	Fli1	Friend leukemia integration 1 [Source:MGI Symbol;Acc:MGI:95554]	9	32333500	32454157	-1	1.05816	0.747568	0.902864	32.4117	22.2664	27.3391
ENSMUSG00000016128.15	Stard13	StAR-related lipid transfer (START) domain containing 13 [Source:MGI Symbol;Acc:MGI:2385331]	5	150960975	151157301	-1	5.73113	4.8472	5.28916	16.015	10.7094	13.3622
ENSMUSG00000016150.16	Tenm1	teneurin transmembrane protein 1 [Source:MGI Symbol;Acc:MGI:1345185]	X	41616743	42518003	-1	0.00358365	0.0100283	0.00680597	0.271816	0.0603741	0.166095
ENSMUSG00000016179.12	Camk1g	calcium/calmodulin-dependent protein kinase I gamma [Source:MGI Symbol;Acc:MGI:2388073]	1	193028654	193052606	-1	2.95827	2.92581	2.94204	14.8471	13.4843	14.1657
ENSMUSG00000016181.10	Utp25	UTP25 small subunit processome component [Source:MGI Symbol;Acc:MGI:2138080]	1	192773412	192812580	-1	5.42978	4.89024	5.16001	10.0919	7.91545	9.00367
ENSMUSG00000016194.15	Hsd11b1	hydroxysteroid 11-beta dehydrogenase 1 [Source:MGI Symbol;Acc:MGI:103562]	1	192903942	192946383	-1	0.0498698	0.0239234	0.0368966	0.29315	0.172525	0.232838
ENSMUSG00000016200.15	Syt14	synaptotagmin XIV [Source:MGI Symbol;Acc:MGI:2444490]	1	192573541	192718083	-1	60.3155	69.0468	64.6812	2.12185	1.26989	1.69587
ENSMUSG00000016206.7	H2-M3	histocompatibility 2, M region locus 3 [Source:MGI Symbol;Acc:MGI:95915]	17	37581111	37585375	1	0.132682	0.194486	0.163584	0.745468	0.852685	0.799076
ENSMUSG00000016239.12	Lonrf3	LON peptidase N-terminal domain and ring finger 3 [Source:MGI Symbol;Acc:MGI:1921615]	X	35592006	35625994	1	0.0111226	0	0.0055613	1.044	0.596721	0.820361
ENSMUSG00000016252.8	Atp5e	ATP synthase, H+ transporting, mitochondrial F1 complex, epsilon subunit [Source:MGI Symbol;Acc:MGI:1855697]	2	174302865	174305898	-1	235.792	270.658	253.225	143.681	206.887	175.284
ENSMUSG00000016253.13	Nelfcd	negative elongation factor complex member C/D, Th1l [Source:MGI Symbol;Acc:MGI:1926424]	2	174257597	174269295	1	69.0405	68.7558	68.8982	58.1587	53.4099	55.7843
ENSMUSG00000016255.6	Tubb1	tubulin, beta 1 class VI [Source:MGI Symbol;Acc:MGI:107814]	2	174292488	174299675	1	0.015078	0.0180829	0.0165805	0.142957	0.175233	0.159095
ENSMUSG00000016256.11	Ctsz	cathepsin Z [Source:MGI Symbol;Acc:MGI:1891190]	2	174269286	174280832	-1	56.6477	60.7385	58.6931	134.686	163.263	148.975
ENSMUSG00000016257.16	Prelid3b	PRELI domain containing 3B [Source:MGI Symbol;Acc:MGI:1913640]	2	174306860	174314874	-1	37.0595	35.3074	36.1835	32.3828	28.51	30.4464
ENSMUSG00000016262.15	Sertad4	SERTA domain containing 4 [Source:MGI Symbol;Acc:MGI:2443496]	1	192526796	192538064	-1	3.24052	2.68774	2.96413	73.8172	56.3954	65.1063
ENSMUSG00000016283.14	H2-M2	histocompatibility 2, M region locus 2 [Source:MGI Symbol;Acc:MGI:95914]	17	37791742	37794443	-1	0	0	0	0	0.00738843	0.00369421
ENSMUSG00000016308.13	Ube2a	ubiquitin-conjugating enzyme E2A [Source:MGI Symbol;Acc:MGI:102959]	X	36137553	36147875	1	24.6801	23.3096	23.9948	20.5951	20.0818	20.3385
ENSMUSG00000016319.4	Slc25a5	solute carrier family 25 (mitochondrial carrier, adenine nucleotide translocator), member 5 [Source:MGI Symbol;Acc:MGI:1353496]	X	36059304	36062460	1	502.681	590.203	546.442	278.009	306.464	292.236
ENSMUSG00000016327.10	Atp1b4	ATPase, (Na+)/K+ transporting, beta 4 polypeptide [Source:MGI Symbol;Acc:MGI:1915071]	X	37405061	37425646	1	0	0	0	0.00637933	0.00272779	0.00455356
ENSMUSG00000016344.15	Ppdpf	pancreatic progenitor cell differentiation and proliferation factor [Source:MGI Symbol;Acc:MGI:1913746]	2	180829040	180830564	1	96.6442	98.6155	97.6299	108.312	122.19	115.251
ENSMUSG00000016346.18	Kcnq2	potassium voltage-gated channel, subfamily Q, member 2 [Source:MGI Symbol;Acc:MGI:1309503]	2	180717372	180777093	-1	0.17066	0.217171	0.193915	0.220681	0.43414	0.32741
ENSMUSG00000016349.11	Eef1a2	eukaryotic translation elongation factor 1 alpha 2 [Source:MGI Symbol;Acc:MGI:1096317]	2	180789446	180798807	-1	7.54806	7.53954	7.5438	4.39801	9.29019	6.8441
ENSMUSG00000016356.19	Col20a1	collagen, type XX, alpha 1 [Source:MGI Symbol;Acc:MGI:1920618]	2	180628328	180660156	1	2.62831	1.90363	2.26597	2.81964	2.72335	2.77149
ENSMUSG00000016382.16	Pls3	plastin 3 (T-isoform) [Source:MGI Symbol;Acc:MGI:104807]	X	74829260	74918788	-1	8.67739	7.52383	8.10061	55.2403	39.8714	47.5558
ENSMUSG00000016386.16	Mpped2	metallophosphoesterase domain containing 2 [Source:MGI Symbol;Acc:MGI:1924265]	2	106523614	106698701	1	20.9118	20.117	20.5144	31.8074	27.1731	29.4902
ENSMUSG00000016409.5	Nkap	NFKB activating protein [Source:MGI Symbol;Acc:MGI:1914300]	X	36390448	36414399	1	5.29992	4.54011	4.92002	10.2465	7.07011	8.65831
ENSMUSG00000016427.8	Ndufa1	NADH:ubiquinone oxidoreductase subunit A1 [Source:MGI Symbol;Acc:MGI:1929511]	X	36451241	36454816	-1	211.946	258.433	235.19	102.273	139.1	120.686
ENSMUSG00000016458.16	Wt1	Wilms tumor 1 homolog [Source:MGI Symbol;Acc:MGI:98968]	2	104956874	105003961	1	0.0479089	0.0184682	0.0331885	0	0	0
ENSMUSG00000016477.19	E2f3	E2F transcription factor 3 [Source:MGI Symbol;Acc:MGI:1096340]	13	30090558	30170046	-1	12.0827	11.8112	11.9469	14.917	10.0743	12.4956
ENSMUSG00000016481.16	Cr1l	complement component (3b/4b) receptor 1-like [Source:MGI Symbol;Acc:MGI:88513]	1	194779690	194813894	-1	6.18537	6.39361	6.28949	9.60087	7.69574	8.64831
ENSMUSG00000016487.16	Ppfibp1	PTPRF interacting protein, binding protein 1 (liprin beta 1) [Source:MGI Symbol;Acc:MGI:1914783]	6	146789985	146933523	1	9.71263	9.39808	9.55536	24.9127	14.1064	19.5096
ENSMUSG00000016493.14	Cd46	CD46 antigen, complement regulatory protein [Source:MGI Symbol;Acc:MGI:1203290]	1	194719134	194774557	-1	0.432191	0.212345	0.322268	2.21714	1.01286	1.615
ENSMUSG00000016494.10	Cd34	CD34 antigen [Source:MGI Symbol;Acc:MGI:88329]	1	194621127	194643587	1	2.28573	2.11174	2.19874	8.64461	6.18323	7.41392
ENSMUSG00000016495.13	Plgrkt	plasminogen receptor, C-terminal lysine transmembrane protein [Source:MGI Symbol;Acc:MGI:1915009]	19	29325999	29344790	-1	8.26726	8.23171	8.24948	11.1071	9.70389	10.4055
ENSMUSG00000016496.8	Cd274	CD274 antigen [Source:MGI Symbol;Acc:MGI:1926446]	19	29344855	29365495	1	0.57067	0.565069	0.56787	0.366256	0.371752	0.369004
ENSMUSG00000016498.11	Pdcd1lg2	programmed cell death 1 ligand 2 [Source:MGI Symbol;Acc:MGI:1930125]	19	29388319	29448561	1	0	0	0	0	0	0
ENSMUSG00000016503.19	Gtf3a	general transcription factor III A [Source:MGI Symbol;Acc:MGI:1913846]	5	146885467	146892424	1	31.5832	33.3823	32.4828	29.0872	33.4474	31.2673
ENSMUSG00000016510.12	Mtif3	mitochondrial translational initiation factor 3 [Source:MGI Symbol;Acc:MGI:1923616]	5	146888383	146900610	-1	13.8705	14.2049	14.0377	13.0496	14.6914	13.8705
ENSMUSG00000016520.8	Lnx2	ligand of numb-protein X 2 [Source:MGI Symbol;Acc:MGI:2155959]	5	146953465	147013396	-1	94.5355	104.661	99.5982	12.0295	9.49171	10.7606
ENSMUSG00000016524.13	Il19	interleukin 19 [Source:MGI Symbol;Acc:MGI:1890472]	1	130860393	130867852	-1	0.0645769	0.0221276	0.0433523	0.104959	0.0398937	0.0724264
ENSMUSG00000016526.9	Dyrk3	dual-specificity tyrosine-(Y)-phosphorylation regulated kinase 3 [Source:MGI Symbol;Acc:MGI:1330300]	1	131055192	131066077	-1	10.2896	9.92023	10.1049	2.02388	2.07698	2.05043
ENSMUSG00000016528.11	Mapkapk2	MAP kinase-activated protein kinase 2 [Source:MGI Symbol;Acc:MGI:109298]	1	130981437	131025563	-1	36.6445	37.1963	36.9204	98.3679	91.2216	94.7947
ENSMUSG00000016529.6	Il10	interleukin 10 [Source:MGI Symbol;Acc:MGI:96537]	1	130947582	130952711	1	0	0	0	0.0102288	0.00874768	0.00948824
ENSMUSG00000016534.16	Lamp2	lysosomal-associated membrane protein 2 [Source:MGI Symbol;Acc:MGI:96748]	X	37490234	37545331	-1	27.4872	28.4776	27.9824	51.0264	40.2413	45.6339
ENSMUSG00000016541.11	Atxn10	ataxin 10 [Source:MGI Symbol;Acc:MGI:1859293]	15	85220446	85347413	1	266.725	286.417	276.571	234.438	250.369	242.404
ENSMUSG00000016552.14	Foxred2	FAD-dependent oxidoreductase domain containing 2 [Source:MGI Symbol;Acc:MGI:106315]	15	77824722	77840922	-1	12.8005	12.1986	12.4995	10.4577	7.58786	9.02278
ENSMUSG00000016554.10	Eif3d	eukaryotic translation initiation factor 3, subunit D [Source:MGI Symbol;Acc:MGI:1933181]	15	77843198	77855013	-1	75.607	81.0332	78.3201	59.1446	60.5969	59.8708
ENSMUSG00000016559.15	H3f3b	H3.3 histone B [Source:MGI Symbol;Acc:MGI:1101768]	11	115912738	115918788	-1	441.001	389.404	415.202	625.179	543.232	584.206
ENSMUSG00000016619.11	Nup50	nucleoporin 50 [Source:MGI Symbol;Acc:MGI:1351502]	15	84807612	84827164	1	58.7258	60.2678	59.4968	31.8101	26.5939	29.202
ENSMUSG00000016624.16	Phf21b	PHD finger protein 21B [Source:MGI Symbol;Acc:MGI:2443812]	15	84669582	84740250	-1	16.2851	13.3801	14.8326	6.87588	4.59158	5.73373
ENSMUSG00000016626.11	Nlrp14	NLR family, pyrin domain containing 14 [Source:MGI Symbol;Acc:MGI:1924108]	7	106766197	106797309	1	0	0	0	0	0	0
ENSMUSG00000016637.8	Ift27	intraflagellar transport 27 [Source:MGI Symbol;Acc:MGI:1914292]	15	78043663	78058307	-1	44.7329	47.6303	46.1816	21.1916	24.9826	23.0871
ENSMUSG00000016664.17	Pacsin2	protein kinase C and casein kinase substrate in neurons 2 [Source:MGI Symbol;Acc:MGI:1345153]	15	83259808	83348807	-1	11.5755	10.6646	11.1201	29.3263	23.9622	26.6442
ENSMUSG00000016756.18	Cmah	cytidine monophospho-N-acetylneuraminic acid hydroxylase [Source:MGI Symbol;Acc:MGI:103227]	13	24511387	24661360	1	0.0179472	0.0167409	0.017344	0.133607	0.0474288	0.0905179
ENSMUSG00000016757.12	Ttll12	tubulin tyrosine ligase-like family, member 12 [Source:MGI Symbol;Acc:MGI:3039573]	15	83459291	83479358	-1	31.5003	37.2462	34.3732	38.7396	35.5586	37.1491
ENSMUSG00000016758.5	Bik	BCL2-interacting killer [Source:MGI Symbol;Acc:MGI:1206591]	15	83411063	83428835	1	3.63099	3.49169	3.56134	1.38967	1.40452	1.39709
ENSMUSG00000016763.16	Scube1	signal peptide, CUB domain, EGF-like 1 [Source:MGI Symbol;Acc:MGI:1890616]	15	83489200	83609222	-1	0.508278	0.46077	0.484524	20.4567	12.6061	16.5314
ENSMUSG00000016831.13	Tox4	TOX high mobility group box family member 4 [Source:MGI Symbol;Acc:MGI:1915389]	14	52516603	52533858	1	35.4675	38.1771	36.8223	28.8549	23.7623	26.3086
ENSMUSG00000016833.15	Mrps18c	mitochondrial ribosomal protein S18C [Source:MGI Symbol;Acc:MGI:1915985]	5	100946493	100952337	1	21.4262	20.9942	21.2102	18.954	21.1617	20.0578
ENSMUSG00000016918.16	Sulf1	sulfatase 1 [Source:MGI Symbol;Acc:MGI:2138563]	1	12762501	12931416	1	5.12949	4.35847	4.74398	32.9272	20.152	26.5396
ENSMUSG00000016921.15	Srsf6	serine and arginine-rich splicing factor 6 [Source:MGI Symbol;Acc:MGI:1915246]	2	162773448	162779041	1	96.3615	83.6316	89.9965	155.042	102.417	128.73
ENSMUSG00000016933.18	Plcg1	phospholipase C, gamma 1 [Source:MGI Symbol;Acc:MGI:97615]	2	160573220	160617680	1	23.7481	21.0221	22.3851	61.5347	36.9052	49.2199
ENSMUSG00000016940.19	Kctd2	potassium channel tetramerisation domain containing 2 [Source:MGI Symbol;Acc:MGI:1917632]	11	115310954	115322100	1	17.8073	15.2641	16.5357	38.0707	31.5525	34.8116
ENSMUSG00000016942.7	Tmprss6	transmembrane serine protease 6 [Source:MGI Symbol;Acc:MGI:1919003]	15	78323867	78352834	-1	44.1223	48.0903	46.1063	18.8052	12.1384	15.4718
ENSMUSG00000016946.7	Kctd5	potassium channel tetramerisation domain containing 5 [Source:MGI Symbol;Acc:MGI:1916509]	17	24266708	24292459	-1	39.7622	41.2247	40.4935	28.0713	26.8007	27.436
ENSMUSG00000016982.7	Pom121l2	POM121 membrane glycoprotein-like 2 (rat) [Source:MGI Symbol;Acc:MGI:2684870]	13	22165364	22172904	1	0.00599877	0	0.00299938	0.0530835	0.0340476	0.0435656
ENSMUSG00000016984.8	Etaa1	Ewing tumor-associated antigen 1 [Source:MGI Symbol;Acc:MGI:1915395]	11	17888756	17903875	-1	2.93807	2.46044	2.69925	4.59467	3.70207	4.14837
ENSMUSG00000016995.18	Matn4	matrilin 4 [Source:MGI Symbol;Acc:MGI:1328314]	2	164231313	164247080	-1	44.5218	46.3456	45.4337	176.158	186.792	181.475
ENSMUSG00000016998.3	Svs4	seminal vesicle secretory protein 4 [Source:MGI Symbol;Acc:MGI:98450]	2	164117872	164120379	-1	0	0	0	0	0	0
ENSMUSG00000017000.3	Svs6	seminal vesicle secretory protein 6 [Source:MGI Symbol;Acc:MGI:106178]	2	164158671	164160373	1	0	0	0	0	0	0
ENSMUSG00000017002.15	Slpi	secretory leukocyte peptidase inhibitor [Source:MGI Symbol;Acc:MGI:109297]	2	164195990	164231015	-1	3.58418	2.94107	3.26262	14.7625	11.5274	13.1449
ENSMUSG00000017003.8	Svs3a	seminal vesicle secretory protein 3A [Source:MGI Symbol;Acc:MGI:1927635]	2	164131188	164133420	1	0	0	0	0.022333	0	0.0111665
ENSMUSG00000017004.8	Svs5	seminal vesicle secretory protein 5 [Source:MGI Symbol;Acc:MGI:98453]	2	164174660	164176316	1	0	0	0	0	0	0
ENSMUSG00000017007.10	Rbpjl	recombination signal binding protein for immunoglobulin kappa J region-like [Source:MGI Symbol;Acc:MGI:1196616]	2	164245061	164257368	1	1.50158	1.63228	1.56693	11.1275	8.79551	9.96151
ENSMUSG00000017009.4	Sdc4	syndecan 4 [Source:MGI Symbol;Acc:MGI:1349164]	2	164266167	164285807	-1	64.3648	67.4745	65.9197	74.2118	65.0404	69.6261
ENSMUSG00000017049.5	Ccdc70	coiled-coil domain containing 70 [Source:MGI Symbol;Acc:MGI:1915179]	8	22459791	22464057	1	0	0	0	0	0	0
ENSMUSG00000017057.10	Il13ra1	interleukin 13 receptor, alpha 1 [Source:MGI Symbol;Acc:MGI:105052]	X	35375763	35434912	1	9.06069	8.54108	8.80088	8.52648	6.16501	7.34574
ENSMUSG00000017064.5	Prl5a1	prolactin family 5, subfamily a, member 1 [Source:MGI Symbol;Acc:MGI:106332]	13	28326467	28335594	1	0	0	0	0	0	0
ENSMUSG00000017119.21	Nbr1	NBR1, autophagy cargo receptor [Source:MGI Symbol;Acc:MGI:108498]	11	101442975	101472777	1	72.3721	73.1606	72.7664	50.469	32.8467	41.6579
ENSMUSG00000017132.18	Cyth1	cytohesin 1 [Source:MGI Symbol;Acc:MGI:1334257]	11	118022845	118139418	-1	24.1327	21.4433	22.788	35.912	25.8763	30.8941
ENSMUSG00000017144.9	Rnd3	Rho family GTPase 3 [Source:MGI Symbol;Acc:MGI:1921444]	2	51020450	51039123	-1	6.17287	5.10844	5.64065	21.8049	16.5997	19.2023
ENSMUSG00000017146.13	Brca1	breast cancer 1, early onset [Source:MGI Symbol;Acc:MGI:104537]	11	101379590	101442781	-1	0.862098	0.722544	0.792321	2.65389	2.16015	2.40702
ENSMUSG00000017165.2	Gast	gastrin [Source:MGI Symbol;Acc:MGI:104768]	11	100225233	100227822	1	0.276517	0.359261	0.317889	0.14565	0.0747356	0.110193
ENSMUSG00000017167.7	Cntnap1	contactin associated protein-like 1 [Source:MGI Symbol;Acc:MGI:1858201]	11	101061349	101081550	1	2.63417	2.85188	2.74302	6.26312	5.20893	5.73602
ENSMUSG00000017176.18	Nt5c3b	5'-nucleotidase, cytosolic IIIB [Source:MGI Symbol;Acc:MGI:1915356]	11	100313147	100332634	-1	27.1958	27.6878	27.4418	70.0675	66.6631	68.3653
ENSMUSG00000017188.4	Coa3	cytochrome C oxidase assembly factor 3 [Source:MGI Symbol;Acc:MGI:1098757]	11	101168794	101169940	-1	66.8172	74.4516	70.6344	67.4527	100.568	84.0104
ENSMUSG00000017195.16	Zpbp2	zona pellucida binding protein 2 [Source:MGI Symbol;Acc:MGI:1916626]	11	98441923	98449491	1	0.667607	0.513628	0.590618	0.175161	0.0374492	0.106305
ENSMUSG00000017204.5	Gsdma	gasdermin A [Source:MGI Symbol;Acc:MGI:1889509]	11	98555177	98568534	1	3.5929	4.06644	3.82967	0	0.00420376	0.00210188
ENSMUSG00000017210.15	Med24	mediator complex subunit 24 [Source:MGI Symbol;Acc:MGI:1344385]	11	98595417	98620261	-1	28.8232	28.998	28.9106	37.4652	27.1056	32.2854
ENSMUSG00000017211.15	Gsdma2	gasdermin A2 [Source:MGI Symbol;Acc:MGI:1921490]	11	98537585	98548790	1	0.0550105	0.0824671	0.0687388	0	0	0
ENSMUSG00000017221.15	Psmd3	proteasome (prosome, macropain) 26S subunit, non-ATPase, 3 [Source:MGI Symbol;Acc:MGI:98858]	11	98573380	98586805	1	66.9047	72.5423	69.7235	72.9313	66.7472	69.8393
ENSMUSG00000017264.17	Exosc10	exosome component 10 [Source:MGI Symbol;Acc:MGI:1355322]	4	148642886	148666858	1	25.6679	25.3291	25.4985	45.613	34.1472	39.8801
ENSMUSG00000017286.16	Glod4	glyoxalase domain containing 4 [Source:MGI Symbol;Acc:MGI:1914451]	11	76011813	76134551	-1	24.7018	26.5064	25.6041	21.1585	19.9896	20.574
ENSMUSG00000017288.16	Vps53	VPS53 GARP complex subunit [Source:MGI Symbol;Acc:MGI:1915549]	11	75937052	76070473	-1	29.8869	30.8509	30.3689	14.6793	13.5344	14.1068
ENSMUSG00000017291.14	Taok1	TAO kinase 1 [Source:MGI Symbol;Acc:MGI:1914490]	11	77419988	77498641	-1	12.1965	11.3153	11.7559	20.5037	9.41823	14.961
ENSMUSG00000017299.14	Dnttip1	deoxynucleotidyltransferase, terminal, interacting protein 1 [Source:MGI Symbol;Acc:MGI:1923483]	2	164587903	164610527	1	33.2281	31.4513	32.3397	36.0759	35.1155	35.5957
ENSMUSG00000017300.10	Tnnc2	troponin C2, fast [Source:MGI Symbol;Acc:MGI:98780]	2	164619081	164621887	-1	19.8747	20.6575	20.2661	1.54098	1.25338	1.39718
ENSMUSG00000017307.17	Acot8	acyl-CoA thioesterase 8 [Source:MGI Symbol;Acc:MGI:2158201]	2	164634685	164646802	-1	21.2262	22.7064	21.9663	13.9366	12.6989	13.3178
ENSMUSG00000017309.12	Cd300lg	CD300 molecule like family member G [Source:MGI Symbol;Acc:MGI:1289168]	11	101932335	101946446	1	0.0619647	0.0557353	0.05885	0.0832285	0.129793	0.106511
ENSMUSG00000017310.8	Spint4	serine protease inhibitor, Kunitz type 4 [Source:MGI Symbol;Acc:MGI:1925489]	2	164540421	164544373	1	0	0	0	0	0	0
ENSMUSG00000017311.16	Pyy	peptide YY [Source:MGI Symbol;Acc:MGI:99924]	11	101997502	101998658	-1	0.134388	0.282048	0.208218	0.594602	0.163447	0.379024
ENSMUSG00000017314.13	Mpp2	membrane protein, palmitoylated 2 (MAGUK p55 subfamily member 2) [Source:MGI Symbol;Acc:MGI:1858257]	11	101947841	101979341	-1	33.7598	39.4724	36.6161	13.5977	10.9398	12.2688
ENSMUSG00000017316.14	Ppy	pancreatic polypeptide [Source:MGI Symbol;Acc:MGI:97753]	11	101990756	101992145	-1	0.275596	0.788163	0.531879	0	0	0
ENSMUSG00000017344.5	Vtn	vitronectin [Source:MGI Symbol;Acc:MGI:98940]	11	78389917	78393150	1	0.919	0.776515	0.847758	27.3343	34.3868	30.8605
ENSMUSG00000017376.16	Nlk	nemo like kinase [Source:MGI Symbol;Acc:MGI:1201387]	11	78457994	78588199	-1	37.0751	35.5277	36.3014	10.8955	6.31143	8.60346
ENSMUSG00000017386.11	Traf4	TNF receptor associated factor 4 [Source:MGI Symbol;Acc:MGI:1202880]	11	78049325	78056415	-1	76.0084	80.7571	78.3828	110.027	98.991	104.509
ENSMUSG00000017390.16	Aldoc	aldolase C, fructose-bisphosphate [Source:MGI Symbol;Acc:MGI:101863]	11	78213794	78218607	1	87.5859	99.2011	93.3935	22.2413	22.1305	22.1859
ENSMUSG00000017400.11	Stac2	SH3 and cysteine rich domain 2 [Source:MGI Symbol;Acc:MGI:2144518]	11	97927449	97944288	-1	0.0574059	0.121494	0.08945	1.22942	1.73589	1.48266
ENSMUSG00000017404.13	Rpl19	ribosomal protein L19 [Source:MGI Symbol;Acc:MGI:98020]	11	97917536	97921318	1	1046.44	1183	1114.72	1478.88	1978.71	1728.8
ENSMUSG00000017405.15	Nek8	NIMA (never in mitosis gene a)-related expressed kinase 8 [Source:MGI Symbol;Acc:MGI:1890646]	11	78056932	78067501	-1	4.98326	4.17252	4.57789	11.406	7.77825	9.59212
ENSMUSG00000017412.16	Cacnb4	calcium channel, voltage-dependent, beta 4 subunit [Source:MGI Symbol;Acc:MGI:103301]	2	52318332	52566843	-1	0.466867	0.34005	0.403458	0.75087	0.50605	0.62846
ENSMUSG00000017417.15	Plxdc1	plexin domain containing 1 [Source:MGI Symbol;Acc:MGI:1919574]	11	97814064	97877270	-1	0.0175349	0.0157721	0.0166535	0.16348	0.151655	0.157567
ENSMUSG00000017418.15	Arl5b	ADP-ribosylation factor-like 5B [Source:MGI Symbol;Acc:MGI:1923119]	2	15054206	15087267	1	4.55179	4.41541	4.4836	13.9189	8.36657	11.1427
ENSMUSG00000017421.19	Zfp207	zinc finger protein 207 [Source:MGI Symbol;Acc:MGI:1340045]	11	80274105	80296559	1	56.5176	57.6903	57.1039	67.9066	55.2259	61.5662
ENSMUSG00000017428.17	Psmd11	proteasome (prosome, macropain) 26S subunit, non-ATPase, 11 [Source:MGI Symbol;Acc:MGI:1916327]	11	80319441	80364074	1	24.0491	23.2568	23.653	30.9221	25.58	28.251
ENSMUSG00000017446.15	C1qtnf1	C1q and tumor necrosis factor related protein 1 [Source:MGI Symbol;Acc:MGI:1919254]	11	118319029	118340789	1	0.802351	0.990674	0.896513	26.0506	18.031	22.0408
ENSMUSG00000017453.5	Pipox	pipecolic acid oxidase [Source:MGI Symbol;Acc:MGI:1197006]	11	77771441	77784922	-1	1.51058	1.19918	1.35488	10.4323	8.09353	9.26291
ENSMUSG00000017466.10	Timp2	tissue inhibitor of metalloproteinase 2 [Source:MGI Symbol;Acc:MGI:98753]	11	118191895	118246566	-1	83.5689	84.9727	84.2708	363.466	280.701	322.084
ENSMUSG00000017478.16	Zc3h18	zinc finger CCCH-type containing 18 [Source:MGI Symbol;Acc:MGI:1923264]	8	123103348	123144099	1	12.0774	10.4327	11.2551	20.1361	13.0082	16.5722
ENSMUSG00000017485.12	Top2b	topoisomerase (DNA) II beta [Source:MGI Symbol;Acc:MGI:98791]	14	6034301	6104584	-1	33.5622	28.6799	31.1211	44.0057	27.5598	35.7828
ENSMUSG00000017491.10	Rarb	retinoic acid receptor, beta [Source:MGI Symbol;Acc:MGI:97857]	14	5650540	6038924	1	2.43806	2.38069	2.40937	49.7179	41.944	45.831
ENSMUSG00000017493.13	Igfbp4	insulin-like growth factor binding protein 4 [Source:MGI Symbol;Acc:MGI:96439]	11	98932070	98945218	1	28.8759	28.6113	28.7436	594.428	614.548	604.488
ENSMUSG00000017499.16	Cdc6	cell division cycle 6 [Source:MGI Symbol;Acc:MGI:1345150]	11	98798627	98814766	1	1.47169	1.83792	1.65481	2.24739	2.19042	2.2189
ENSMUSG00000017548.16	Suz12	SUZ12 polycomb repressive complex 2 subunit [Source:MGI Symbol;Acc:MGI:1261758]	11	79883932	79924949	1	40.9246	34.3939	37.6593	25.7861	15.7489	20.7675
ENSMUSG00000017550.15	Atad5	ATPase family, AAA domain containing 5 [Source:MGI Symbol;Acc:MGI:2442925]	11	79980226	80026620	1	1.16384	0.972157	1.068	5.01336	2.52102	3.76719
ENSMUSG00000017561.17	Crlf3	cytokine receptor-like factor 3 [Source:MGI Symbol;Acc:MGI:1860086]	11	79937319	79971817	-1	11.3561	10.9939	11.175	17.4408	14.3788	15.9098
ENSMUSG00000017588.3	Krt27	keratin 27 [Source:MGI Symbol;Acc:MGI:1339999]	11	99236391	99241930	-1	0	0	0	0	0	0
ENSMUSG00000017607.10	Tns4	tensin 4 [Source:MGI Symbol;Acc:MGI:2144377]	11	98956504	98980132	-1	0.041029	0.0541263	0.0475776	0.13226	0.107564	0.119912
ENSMUSG00000017615.13	Tnfaip1	tumor necrosis factor, alpha-induced protein 1 (endothelial) [Source:MGI Symbol;Acc:MGI:104961]	11	78413676	78427158	-1	44.2608	50.365	47.3129	49.7575	39.996	44.8768
ENSMUSG00000017631.20	Abr	active BCR-related gene [Source:MGI Symbol;Acc:MGI:107771]	11	76307560	76514384	-1	36.6802	37.3179	36.999	32.5397	22.8495	27.6946
ENSMUSG00000017639.14	Rab11fip4	RAB11 family interacting protein 4 (class II) [Source:MGI Symbol;Acc:MGI:2442920]	11	79482038	79588849	1	35.3176	35.837	35.5773	7.95607	4.33325	6.14466
ENSMUSG00000017652.17	Cd40	CD40 antigen [Source:MGI Symbol;Acc:MGI:88336]	2	164897547	164914868	1	1.1144	1.18799	1.15119	3.93797	3.88381	3.91089
ENSMUSG00000017664.17	Slc35c2	solute carrier family 35, member C2 [Source:MGI Symbol;Acc:MGI:2385166]	2	165118474	165129789	-1	70.2011	74.722	72.4616	25.7637	24.9412	25.3525
ENSMUSG00000017667.10	Zfp334	zinc finger protein 334 [Source:MGI Symbol;Acc:MGI:2388656]	2	165216184	165230179	-1	3.93764	3.67967	3.80865	11.6736	8.84005	10.2568
ENSMUSG00000017670.17	Elmo2	engulfment and cell motility 2 [Source:MGI Symbol;Acc:MGI:2153045]	2	165129951	165168399	-1	28.6444	29.1309	28.8877	35.1918	26.2124	30.7021
ENSMUSG00000017677.12	Wsb1	WD repeat and SOCS box-containing 1 [Source:MGI Symbol;Acc:MGI:1926139]	11	79130198	79145497	-1	27.45	22.2936	24.8718	94.9446	51.9972	73.4709
ENSMUSG00000017679.17	Ttpal	tocopherol (alpha) transfer protein-like [Source:MGI Symbol;Acc:MGI:1923330]	2	163444234	163460933	1	24.657	29.1539	26.9054	23.0606	17.5251	20.2929
ENSMUSG00000017686.18	Rhot1	ras homolog family member T1 [Source:MGI Symbol;Acc:MGI:1926078]	11	80099845	80158733	1	18.7406	17.1515	17.946	14.0035	10.1827	12.0931
ENSMUSG00000017688.15	Hnf4g	hepatocyte nuclear factor 4, gamma [Source:MGI Symbol;Acc:MGI:1353604]	3	3573090	3723112	1	0.0282125	0.0290014	0.0286069	0.0815196	0.0305005	0.05601
ENSMUSG00000017692.9	Rhbdl3	rhomboid like 3 [Source:MGI Symbol;Acc:MGI:2179276]	11	80191738	80246781	1	1.40391	1.14663	1.27527	2.7428	2.31174	2.52727
ENSMUSG00000017697.4	Ada	adenosine deaminase [Source:MGI Symbol;Acc:MGI:87916]	2	163568504	163592159	-1	6.05175	7.49276	6.77226	3.58756	3.24837	3.41797
ENSMUSG00000017707.10	Serinc3	serine incorporator 3 [Source:MGI Symbol;Acc:MGI:1349457]	2	163465192	163487051	-1	165.059	165.306	165.183	118.344	89.9985	104.171
ENSMUSG00000017713.10	Tha1	threonine aldolase 1 [Source:MGI Symbol;Acc:MGI:1919026]	11	117758778	117764307	-1	2.37495	2.11435	2.24465	5.82039	4.70586	5.26312
ENSMUSG00000017715.12	Pgs1	phosphatidylglycerophosphate synthase 1 [Source:MGI Symbol;Acc:MGI:1921701]	11	117877118	117914837	1	12.9134	13.3583	13.1358	18.2718	14.471	16.3714
ENSMUSG00000017716.16	Birc5	baculoviral IAP repeat-containing 5 [Source:MGI Symbol;Acc:MGI:1203517]	11	117740077	117746569	1	0.476712	0.373671	0.425192	9.97304	13.115	11.544
ENSMUSG00000017718.16	Afmid	arylformamidase [Source:MGI Symbol;Acc:MGI:2448704]	11	117716750	117730734	1	1.46762	1.23926	1.35344	6.56927	4.38594	5.4776
ENSMUSG00000017720.3	Trp53tg5	transformation related protein 53 target 5 [Source:MGI Symbol;Acc:MGI:1920853]	2	164312221	164315644	-1	0.624187	0.503592	0.56389	0.659947	0.552115	0.606031
ENSMUSG00000017721.16	Pigt	phosphatidylinositol glycan anchor biosynthesis, class T [Source:MGI Symbol;Acc:MGI:1926178]	2	164339440	164350221	1	71.7358	82.475	77.1054	130.933	124.978	127.956
ENSMUSG00000017723.12	Wfdc2	WAP four-disulfide core domain 2 [Source:MGI Symbol;Acc:MGI:1914951]	2	164404333	164410430	1	26.5521	31.3402	28.9461	48.4913	48.3056	48.3984
ENSMUSG00000017724.15	Etv4	ets variant 4 [Source:MGI Symbol;Acc:MGI:99423]	11	101660568	101676197	-1	27.3055	26.6737	26.9896	40.7174	32.9976	36.8575
ENSMUSG00000017733.5	Eppin	epididymal peptidase inhibitor [Source:MGI Symbol;Acc:MGI:1922776]	2	164430263	164435514	-1	0	0.0326794	0.0163397	0.0344468	0.132564	0.0835054
ENSMUSG00000017734.16	Dbndd2	dysbindin (dystrobrevin binding protein 1) domain containing 2 [Source:MGI Symbol;Acc:MGI:106562]	2	164328026	164335239	1	2.75562	2.78634	2.77098	4.4727	4.842	4.65735
ENSMUSG00000017737.3	Mmp9	matrix metallopeptidase 9 [Source:MGI Symbol;Acc:MGI:97011]	2	164782700	164797770	1	0.455263	0.826174	0.640718	3.07828	1.96226	2.52027
ENSMUSG00000017740.18	Slc12a5	solute carrier family 12, member 5 [Source:MGI Symbol;Acc:MGI:1862037]	2	164802722	164841651	1	4.33719	3.81825	4.07772	2.01333	1.454	1.73367
ENSMUSG00000017747.14	Ghdc	GH3 domain containing [Source:MGI Symbol;Acc:MGI:1931556]	11	100656858	100661783	-1	8.44601	8.39616	8.42108	14.5695	13.7326	14.151
ENSMUSG00000017754.14	Pltp	phospholipid transfer protein [Source:MGI Symbol;Acc:MGI:103151]	2	164681438	164699631	-1	4.07527	4.05881	4.06704	46.6534	48.3158	47.4846
ENSMUSG00000017756.10	Slc12a7	solute carrier family 12, member 7 [Source:MGI Symbol;Acc:MGI:1342283]	13	73881213	73964873	1	50.4875	59.7204	55.1039	19.2731	12.511	15.892
ENSMUSG00000017760.17	Ctsa	cathepsin A [Source:MGI Symbol;Acc:MGI:97748]	2	164674793	164682952	1	49.582	57.3253	53.4537	77.1845	73.637	75.4107
ENSMUSG00000017764.3	Zswim1	zinc finger SWIM-type containing 1 [Source:MGI Symbol;Acc:MGI:1919221]	2	164664606	164668791	1	23.0673	27.5365	25.3019	9.49212	8.8305	9.16131
ENSMUSG00000017765.18	Slc12a4	solute carrier family 12, member 4 [Source:MGI Symbol;Acc:MGI:1309465]	8	106670222	106692729	-1	5.32836	5.67403	5.5012	54.7627	43.1826	48.9727
ENSMUSG00000017767.4	Spata25	spermatogenesis associated 25 [Source:MGI Symbol;Acc:MGI:1922892]	2	164668309	164670457	-1	9.10021	9.07064	9.08543	3.61488	3.92723	3.77106
ENSMUSG00000017774.20	Myo1c	myosin IC [Source:MGI Symbol;Acc:MGI:106612]	11	75541330	75564736	1	1.9767	1.86293	1.91982	22.1661	15.0791	18.6226
ENSMUSG00000017776.16	Crk	v-crk avian sarcoma virus CT10 oncogene homolog [Source:MGI Symbol;Acc:MGI:88508]	11	75570085	75597734	1	52.9073	55.3966	54.1519	69.3758	57.3421	63.359
ENSMUSG00000017778.15	Cox7c	cytochrome c oxidase subunit 7C [Source:MGI Symbol;Acc:MGI:103226]	13	86192935	86195023	-1	160.413	166.305	163.359	114.793	136.657	125.725
ENSMUSG00000017781.18	Pitpna	phosphatidylinositol transfer protein, alpha [Source:MGI Symbol;Acc:MGI:99887]	11	75478923	75519630	1	178.568	174.901	176.734	57.1102	46.1829	51.6465
ENSMUSG00000017801.16	Mlx	MAX-like protein X [Source:MGI Symbol;Acc:MGI:108398]	11	100978103	100983033	1	28.9732	28.5788	28.776	23.7831	22.6609	23.222
ENSMUSG00000017802.15	Retreg3	reticulophagy regulator family member 3 [Source:MGI Symbol;Acc:MGI:1915248]	11	100987148	101010719	-1	53.5721	60.6393	57.1057	58.7851	52.9916	55.8884
ENSMUSG00000017817.12	Jph2	junctophilin 2 [Source:MGI Symbol;Acc:MGI:1891496]	2	163178162	163239913	-1	0.0298938	0.0298761	0.029885	0.689672	0.475345	0.582508
ENSMUSG00000017830.16	Dhx58	DEXH (Asp-Glu-X-His) box polypeptide 58 [Source:MGI Symbol;Acc:MGI:1931560]	11	100585710	100595097	-1	0.395226	0.256422	0.325824	2.46127	2.01381	2.23754
ENSMUSG00000017831.9	Rab5a	RAB5A, member RAS oncogene family [Source:MGI Symbol;Acc:MGI:105926]	17	53786262	53814708	1	26.7591	22.9521	24.8556	23.8221	18.0155	20.9188
ENSMUSG00000017832.3	Hspb9	heat shock protein, alpha-crystallin-related, B9 [Source:MGI Symbol;Acc:MGI:1922732]	11	100604676	100605401	1	0.584013	0.630362	0.607187	1.34736	0.670836	1.0091
ENSMUSG00000017837.13	Nkiras2	NFKB inhibitor interacting Ras-like protein 2 [Source:MGI Symbol;Acc:MGI:1919216]	11	100510070	100518433	1	45.4122	53.0638	49.238	45.8827	51.3218	48.6022
ENSMUSG00000017843.15	Ppp2r5c	protein phosphatase 2, regulatory subunit B', gamma [Source:MGI Symbol;Acc:MGI:1349475]	12	110413554	110549496	1	33.5815	31.8176	32.6996	32.5971	26.2395	29.4183
ENSMUSG00000017858.13	Ift52	intraflagellar transport 52 [Source:MGI Symbol;Acc:MGI:2387217]	2	162859274	162888061	1	33.0744	34.1717	33.623	31.1897	31.8673	31.5285
ENSMUSG00000017861.12	Mybl2	myeloblastosis oncogene-like 2 [Source:MGI Symbol;Acc:MGI:101785]	2	162896607	162926608	1	1.1442	0.694346	0.919273	5.11749	4.9195	5.01849
ENSMUSG00000017868.17	Sgk2	serum/glucocorticoid regulated kinase 2 [Source:MGI Symbol;Acc:MGI:1351318]	2	162829250	162856047	1	0.00621327	0	0.00310663	0.0549816	0.0151136	0.0350476
ENSMUSG00000017897.19	Eya2	EYA transcriptional coactivator and phosphatase 2 [Source:MGI Symbol;Acc:MGI:109341]	2	165436952	165613647	1	39.6805	38.5745	39.1275	43.4374	40.9802	42.2088
ENSMUSG00000017922.15	Prl3c1	prolactin family 3, subfamily c, member 1 [Source:MGI Symbol;Acc:MGI:1351649]	13	27380642	27387732	1	0	0	0	0	0	0
ENSMUSG00000017929.14	B4galt5	UDP-Gal:betaGlcNAc beta 1,4-galactosyltransferase, polypeptide 5 [Source:MGI Symbol;Acc:MGI:1927169]	2	167140364	167191103	-1	117.949	144.914	131.431	25.2039	21.7525	23.4782
ENSMUSG00000017943.16	Gdap1l1	ganglioside-induced differentiation-associated protein 1-like 1 [Source:MGI Symbol;Acc:MGI:2385163]	2	163280396	163297244	1	71.8817	73.8594	72.8705	1.05432	1.44354	1.24893
ENSMUSG00000017950.17	Hnf4a	hepatic nuclear factor 4, alpha [Source:MGI Symbol;Acc:MGI:109128]	2	163348728	163414830	1	0.0570828	0.0947893	0.0759361	0.00555087	0.00118677	0.00336882
ENSMUSG00000017969.14	Ptgis	prostaglandin I2 (prostacyclin) synthase [Source:MGI Symbol;Acc:MGI:1097156]	2	167033725	167082524	-1	8.88206	8.24541	8.56373	6.55634	5.92615	6.24125
ENSMUSG00000017978.19	Cadps2	Ca2+-dependent activator protein for secretion 2 [Source:MGI Symbol;Acc:MGI:2443963]	6	23262772	23839420	-1	32.8376	29.6784	31.258	3.15891	1.87893	2.51892
ENSMUSG00000017999.17	Ddx27	DEAD box helicase 27 [Source:MGI Symbol;Acc:MGI:2385884]	2	166857113	166876867	1	14.1448	12.261	13.2029	18.5238	13.2544	15.8891
ENSMUSG00000018001.19	Cyth3	cytohesin 3 [Source:MGI Symbol;Acc:MGI:1335107]	5	143608202	143696005	1	8.97508	9.10349	9.03928	32.5665	25.2279	28.8972
ENSMUSG00000018008.9	Cyth4	cytohesin 4 [Source:MGI Symbol;Acc:MGI:2441702]	15	78481247	78506219	1	0.406589	0.270329	0.338459	2.62766	1.13129	1.87948
ENSMUSG00000018012.12	Rac3	Rac family small GTPase 3 [Source:MGI Symbol;Acc:MGI:2180784]	11	120612296	120614795	1	40.6368	46.6019	43.6193	49.0289	58.0417	53.5353
ENSMUSG00000018040.10	Rrp7a	ribosomal RNA processing 7 homolog A [Source:MGI Symbol;Acc:MGI:1922028]	15	82997634	83007002	-1	49.2733	48.2226	48.748	23.5307	23.01	23.2704
ENSMUSG00000018042.19	Cyb5r3	cytochrome b5 reductase 3 [Source:MGI Symbol;Acc:MGI:94893]	15	83037695	83056793	-1	142.526	158.049	150.287	79.2982	63.211	71.2546
ENSMUSG00000018068.14	Ints2	integrator complex subunit 2 [Source:MGI Symbol;Acc:MGI:1917672]	11	86101507	86148401	-1	7.47354	7.87973	7.67664	9.0915	4.56423	6.82787
ENSMUSG00000018076.13	Med13l	mediator complex subunit 13-like [Source:MGI Symbol;Acc:MGI:2670178]	5	118698744	118903503	1	12.8185	14.1511	13.4848	19.1282	8.1424	13.6353
ENSMUSG00000018102.6	H2bc4	H2B clustered histone 4 [Source:MGI Symbol;Acc:MGI:1915274]	13	23868182	23876891	1	46.0763	52.1138	49.0951	10.0962	15.841	12.9686
ENSMUSG00000018126.16	Baiap2l2	BAI1-associated protein 2-like 2 [Source:MGI Symbol;Acc:MGI:2652819]	15	79142395	79169737	-1	49.0475	44.7447	46.8961	2.44615	2.63803	2.54209
ENSMUSG00000018143.11	Mafk	v-maf musculoaponeurotic fibrosarcoma oncogene family, protein K (avian) [Source:MGI Symbol;Acc:MGI:99951]	5	139777268	139788408	1	18.3683	16.5576	17.4629	7.35426	5.66363	6.50894
ENSMUSG00000018160.16	Med1	mediator complex subunit 1 [Source:MGI Symbol;Acc:MGI:1100846]	11	98042980	98084119	-1	8.99527	8.19263	8.59395	22.9709	13.2321	18.1015
ENSMUSG00000018166.9	Erbb3	erb-b2 receptor tyrosine kinase 3 [Source:MGI Symbol;Acc:MGI:95411]	10	128403392	128425521	-1	20.5636	21.5936	21.0786	64.1969	44.8425	54.5197
ENSMUSG00000018167.11	Stard3	START domain containing 3 [Source:MGI Symbol;Acc:MGI:1929618]	11	98249194	98271938	1	17.6326	19.1167	18.3746	31.6479	30.1628	30.9053
ENSMUSG00000018168.9	Ikzf3	IKAROS family zinc finger 3 [Source:MGI Symbol;Acc:MGI:1342542]	11	98355728	98436857	-1	0.128351	0.159739	0.144045	0.127049	0.0438533	0.0854512
ENSMUSG00000018169.13	Mfng	MFNG O-fucosylpeptide 3-beta-N-acetylglucosaminyltransferase [Source:MGI Symbol;Acc:MGI:1095404]	15	78640082	78657675	-1	143.783	161.696	152.739	2.7753	1.79016	2.28273
ENSMUSG00000018171.10	Vmp1	vacuole membrane protein 1 [Source:MGI Symbol;Acc:MGI:1923159]	11	86474691	86574662	-1	42.0837	47.1988	44.6412	21.8484	20.7469	21.2977
ENSMUSG00000018189.13	Uchl5	ubiquitin carboxyl-terminal esterase L5 [Source:MGI Symbol;Acc:MGI:1914848]	1	143653010	143683204	1	10.0809	8.26452	9.17271	8.47751	7.53829	8.0079
ENSMUSG00000018196.19	Glrx2	glutaredoxin 2 (thioltransferase) [Source:MGI Symbol;Acc:MGI:1916617]	1	143592076	143625414	1	13.5519	12.9413	13.2466	9.90014	7.5188	8.70947
ENSMUSG00000018199.10	Ro60	Ro60, Y RNA binding protein [Source:MGI Symbol;Acc:MGI:106652]	1	143626528	143652806	-1	24.907	28.7755	26.8412	19.0091	10.6896	14.8493
ENSMUSG00000018209.16	Stk4	serine/threonine kinase 4 [Source:MGI Symbol;Acc:MGI:1929004]	2	163912242	163997444	1	46.8238	49.9294	48.3766	18.2063	11.9728	15.0895
ENSMUSG00000018211.14	Wfdc15b	WAP four-disulfide core domain 15B [Source:MGI Symbol;Acc:MGI:2445041]	2	164056374	164063580	-1	0.370624	0.133346	0.251985	0	0	0
ENSMUSG00000018217.13	Pmp22	peripheral myelin protein 22 [Source:MGI Symbol;Acc:MGI:97631]	11	63019808	63050373	1	4.43986	3.51559	3.97772	157.843	148.566	153.204
ENSMUSG00000018238.7	Gdf9	growth differentiation factor 9 [Source:MGI Symbol;Acc:MGI:95692]	11	53321850	53328731	1	0.187885	0.275402	0.231644	2.17722	2.46285	2.32003
ENSMUSG00000018239.10	Zcchc10	zinc finger, CCHC domain containing 10 [Source:MGI Symbol;Acc:MGI:1196228]	11	53215506	53224128	1	9.02243	6.80853	7.91548	9.09375	6.85837	7.97606
ENSMUSG00000018259.14	Prl8a2	prolactin family 8, subfamily a, member 2 [Source:MGI Symbol;Acc:MGI:894281]	13	27529656	27538199	1	0	0	0	0	0	0
ENSMUSG00000018263.12	Tbx5	T-box 5 [Source:MGI Symbol;Acc:MGI:102541]	5	119970733	120023284	1	0	0	0	0.00573253	0	0.00286626
ENSMUSG00000018286.7	Psmb6	proteasome (prosome, macropain) subunit, beta type 6 [Source:MGI Symbol;Acc:MGI:104880]	11	70416193	70418684	1	134.157	158.537	146.347	118.587	144.406	131.496
ENSMUSG00000018287.13	Spag7	sperm associated antigen 7 [Source:MGI Symbol;Acc:MGI:107380]	11	70554597	70560242	-1	81.6689	82.0545	81.8617	68.4838	67.2817	67.8828
ENSMUSG00000018293.5	Pfn1	profilin 1 [Source:MGI Symbol;Acc:MGI:97549]	11	70542676	70545470	-1	158.98	162.31	160.645	299.487	348.008	323.748
ENSMUSG00000018322.11	Tomm34	translocase of outer mitochondrial membrane 34 [Source:MGI Symbol;Acc:MGI:1914395]	2	163895460	163913089	-1	103.735	97.8512	100.793	40.6842	35.873	38.2786
ENSMUSG00000018326.10	Ywhab	tyrosine 3-monooxygenase/tryptophan 5-monooxygenase activation protein, beta polypeptide [Source:MGI Symbol;Acc:MGI:1891917]	2	163836880	163860508	1	239.581	226.438	233.01	177.866	152.038	164.952
ENSMUSG00000018334.19	Ksr1	kinase suppressor of ras 1 [Source:MGI Symbol;Acc:MGI:105051]	11	78904266	79037233	-1	45.1986	46.1947	45.6966	13.8502	9.49084	11.6705
ENSMUSG00000018339.13	Gpx3	glutathione peroxidase 3 [Source:MGI Symbol;Acc:MGI:105102]	11	54793279	54801203	1	0.847753	0.581975	0.714864	10.1034	9.20296	9.65318
ENSMUSG00000018340.14	Anxa6	annexin A6 [Source:MGI Symbol;Acc:MGI:88255]	11	54869934	54924271	-1	180.664	193.978	187.321	318.984	301.869	310.426
ENSMUSG00000018341.13	Il12rb2	interleukin 12 receptor, beta 2 [Source:MGI Symbol;Acc:MGI:1270861]	6	67268302	67353172	-1	7.87863	8.32967	8.10415	1.3421	0.839675	1.09089
ENSMUSG00000018347.17	Zkscan6	zinc finger with KRAB and SCAN domains 6 [Source:MGI Symbol;Acc:MGI:1289293]	11	65698001	65720065	1	9.41959	8.34798	8.88378	10.8736	9.25069	10.0621
ENSMUSG00000018362.15	Kpna2	karyopherin (importin) alpha 2 [Source:MGI Symbol;Acc:MGI:103561]	11	106879455	106890367	-1	67.7008	68.3141	68.0075	35.536	40.836	38.186
ENSMUSG00000018363.17	Smurf2	SMAD specific E3 ubiquitin protein ligase 2 [Source:MGI Symbol;Acc:MGI:1913563]	11	106710892	106811541	-1	36.5352	37.8914	37.2133	32.4296	22.9515	27.6906
ENSMUSG00000018372.14	Cep95	centrosomal protein 95 [Source:MGI Symbol;Acc:MGI:2443502]	11	106680078	106710756	1	8.27994	7.22654	7.75324	9.03425	6.08451	7.55938
ENSMUSG00000018377.11	Vezf1	vascular endothelial zinc finger 1 [Source:MGI Symbol;Acc:MGI:1313291]	11	87959105	87975555	1	36.8402	35.1723	36.0063	53.0953	37.143	45.1191
ENSMUSG00000018378.14	Cuedc1	CUE domain containing 1 [Source:MGI Symbol;Acc:MGI:2144281]	11	87988884	88084966	1	31.7827	28.4579	30.1203	26.9504	19.6505	23.3005
ENSMUSG00000018379.18	Srsf1	serine and arginine-rich splicing factor 1 [Source:MGI Symbol;Acc:MGI:98283]	11	87938199	87944581	1	73.3783	62.8023	68.0903	91.7475	65.7855	78.7665
ENSMUSG00000018381.16	Abi3	ABI family member 3 [Source:MGI Symbol;Acc:MGI:1913860]	11	95720900	95733302	-1	0.403171	0.397833	0.400502	3.49027	3.38625	3.43826
ENSMUSG00000018387.13	Shroom1	shroom family member 1 [Source:MGI Symbol;Acc:MGI:1919024]	11	53348032	53358593	1	16.7777	15.0226	15.9002	5.70365	3.24477	4.47421
ENSMUSG00000018395.20	Kif3a	kinesin family member 3A [Source:MGI Symbol;Acc:MGI:107689]	11	53458206	53492794	1	61.4483	60.0994	60.7739	41.2976	29.7036	35.5006
ENSMUSG00000018398.19	Septin8	septin 8 [Source:MGI Symbol;Acc:MGI:894310]	11	53410084	53440392	1	17.6908	17.6222	17.6565	48.0231	34.7031	41.3631
ENSMUSG00000018401.18	Mtmr4	myotubularin related protein 4 [Source:MGI Symbol;Acc:MGI:2180699]	11	87482988	87507128	1	38.3715	40.1078	39.2396	29.612	19.5822	24.5971
ENSMUSG00000018405.8	Mrm1	mitochondrial rRNA methyltransferase 1 [Source:MGI Symbol;Acc:MGI:2443470]	11	84703887	84710341	-1	4.51269	4.55214	4.53242	5.43374	5.56391	5.49883
ENSMUSG00000018411.18	Mapt	microtubule-associated protein tau [Source:MGI Symbol;Acc:MGI:97180]	11	104122216	104222916	1	0.387313	0.679674	0.533493	3.23834	4.23187	3.7351
ENSMUSG00000018412.17	Kansl1	KAT8 regulatory NSL complex subunit 1 [Source:MGI Symbol;Acc:MGI:1923969]	11	104224055	104359687	-1	37.2834	32.6565	34.9699	55.4037	37.4943	46.449
ENSMUSG00000018415.15	Gid4	GID complex subunit 4, VID24 homolog [Source:MGI Symbol;Acc:MGI:1914021]	11	60307971	60341753	1	39.562	38.8164	39.1892	27.7252	22.2569	24.9911
ENSMUSG00000018417.15	Myo1b	myosin IB [Source:MGI Symbol;Acc:MGI:107752]	1	51788924	51955230	-1	5.70597	5.30865	5.50731	21.3935	12.2826	16.838
ENSMUSG00000018425.19	Dhx40	DEAH (Asp-Glu-Ala-His) box polypeptide 40 [Source:MGI Symbol;Acc:MGI:1914737]	11	86659672	86698572	-1	44.1121	44.0891	44.1006	26.6381	22.2773	24.4577
ENSMUSG00000018427.9	Ypel2	yippee like 2 [Source:MGI Symbol;Acc:MGI:1925114]	11	86827251	86884533	-1	50.0097	42.0054	46.0076	20.4992	11.664	16.0816
ENSMUSG00000018428.16	Akap1	A kinase (PRKA) anchor protein 1 [Source:MGI Symbol;Acc:MGI:104729]	11	88721618	88755412	-1	19.3813	21.0777	20.2295	23.5431	16.8972	20.2202
ENSMUSG00000018433.15	Nol11	nucleolar protein 11 [Source:MGI Symbol;Acc:MGI:1916229]	11	107057489	107080207	-1	21.3461	22.4844	21.9153	19.2905	16.0458	17.6682
ENSMUSG00000018442.14	Derl2	Der1-like domain family, member 2 [Source:MGI Symbol;Acc:MGI:2151483]	11	70897990	70910667	-1	8.6429	8.81443	8.72866	8.71344	6.36328	7.53836
ENSMUSG00000018446.9	C1qbp	complement component 1, q subcomponent binding protein [Source:MGI Symbol;Acc:MGI:1194505]	11	70868662	70873852	-1	49.8035	50.4533	50.1284	43.0301	48.2059	45.618
ENSMUSG00000018449.13	Rpain	RPA interacting protein [Source:MGI Symbol;Acc:MGI:1916973]	11	70861039	70868659	1	4.60992	3.81101	4.21047	11.047	8.61274	9.82987
ENSMUSG00000018451.8	6330403K07Rik	RIKEN cDNA 6330403K07 gene [Source:MGI Symbol;Acc:MGI:1918001]	11	70922767	70924339	-1	47.9722	49.346	48.6591	174.376	201.349	187.863
ENSMUSG00000018459.16	Slc13a3	solute carrier family 13 (sodium-dependent dicarboxylate transporter), member 3 [Source:MGI Symbol;Acc:MGI:2149635]	2	165246948	165315150	-1	0.319113	0.446088	0.382601	0.174724	0.134042	0.154383
ENSMUSG00000018470.9	Kcnab3	potassium voltage-gated channel, shaker-related subfamily, beta member 3 [Source:MGI Symbol;Acc:MGI:1336208]	11	69217084	69223868	1	0.233085	0.288412	0.260748	7.4833	5.28975	6.38652
ENSMUSG00000018474.19	Chd3	chromodomain helicase DNA binding protein 3 [Source:MGI Symbol;Acc:MGI:1344395]	11	69234099	69260232	-1	10.9175	9.43899	10.1782	85.1076	48.2836	66.6956
ENSMUSG00000018476.8	Kdm6b	KDM1 lysine (K)-specific demethylase 6B [Source:MGI Symbol;Acc:MGI:2448492]	11	69289334	69304501	-1	42.8475	47.1675	45.0075	62.2337	41.0696	51.6516
ENSMUSG00000018479.13	1700125H20Rik	RIKEN cDNA 1700125H20 gene [Source:MGI Symbol;Acc:MGI:1920884]	11	85061230	85071971	1	0.0639186	0.153314	0.108616	0.242408	0.362787	0.302598
ENSMUSG00000018481.10	Appbp2	amyloid beta precursor protein (cytoplasmic tail) binding protein 2 [Source:MGI Symbol;Acc:MGI:1914134]	11	85078088	85125956	-1	39.4308	43.1349	41.2829	33.2351	21.8515	27.5433
ENSMUSG00000018486.3	Wnt9b	wingless-type MMTV integration site family, member 9B [Source:MGI Symbol;Acc:MGI:1197020]	11	103618190	103640647	-1	0.0821147	0.12943	0.105772	0	0.012682	0.006341
ENSMUSG00000018500.3	Adora2b	adenosine A2b receptor [Source:MGI Symbol;Acc:MGI:99403]	11	62139810	62157279	1	0.275768	0.199814	0.237791	2.91963	3.57448	3.24706
ENSMUSG00000018501.18	Ncor1	nuclear receptor co-repressor 1 [Source:MGI Symbol;Acc:MGI:1349717]	11	62207252	62349367	-1	32.8387	29.1844	31.0115	38.849	19.8329	29.3409
ENSMUSG00000018507.17	Trpv2	transient receptor potential cation channel, subfamily V, member 2 [Source:MGI Symbol;Acc:MGI:1341836]	11	62465312	62491341	1	0.309536	0.286211	0.297874	1.9326	1.72428	1.82844
ENSMUSG00000018509.9	Cenpv	centromere protein V [Source:MGI Symbol;Acc:MGI:1920389]	11	62415772	62430087	-1	17.4303	19.3247	18.3775	19.9998	25.0861	22.543
ENSMUSG00000018537.17	Pcgf2	polycomb group ring finger 2 [Source:MGI Symbol;Acc:MGI:99161]	11	97579649	97591323	-1	24.7308	21.9442	23.3375	78.8411	64.0296	71.4353
ENSMUSG00000018541.11	Cwc25	CWC25 spliceosome-associated protein [Source:MGI Symbol;Acc:MGI:1914730]	11	97636307	97657382	-1	14.6506	13.9199	14.2852	13.9991	10.7179	12.3585
ENSMUSG00000018543.9	1700001P01Rik	RIKEN cDNA 1700001P01 gene [Source:MGI Symbol;Acc:MGI:1919465]	11	97662307	97666744	-1	0.560568	0.366701	0.463635	1.09518	0.798856	0.947018
ENSMUSG00000018547.9	Pip4k2b	phosphatidylinositol-5-phosphate 4-kinase, type II, beta [Source:MGI Symbol;Acc:MGI:1934234]	11	97605983	97635530	-1	37.132	36.0434	36.5877	50.0252	36.5177	43.2715
ENSMUSG00000018548.16	Trim37	tripartite motif-containing 37 [Source:MGI Symbol;Acc:MGI:2153072]	11	87017903	87111509	1	42.5169	43.7882	43.1525	15.2313	12.1671	13.6992
ENSMUSG00000018554.14	Ybx2	Y box protein 2 [Source:MGI Symbol;Acc:MGI:1096372]	11	69826622	69832431	1	1.49579	1.21391	1.35485	8.26024	6.95166	7.60595
ENSMUSG00000018559.17	Ctdnep1	CTD nuclear envelope phosphatase 1 [Source:MGI Symbol;Acc:MGI:1914431]	11	69871982	69881427	1	107.354	114.02	110.687	98.7728	100.165	99.4689
ENSMUSG00000018565.18	Elp5	elongator acetyltransferase complex subunit 5 [Source:MGI Symbol;Acc:MGI:1859017]	11	69859048	69873343	-1	62.3653	64.4371	63.4012	48.5465	49.974	49.2602
ENSMUSG00000018566.15	Slc2a4	solute carrier family 2 (facilitated glucose transporter), member 4 [Source:MGI Symbol;Acc:MGI:95758]	11	69833365	69839014	-1	0.384008	0.33261	0.358309	7.59373	7.22229	7.40801
ENSMUSG00000018567.15	Gabarap	gamma-aminobutyric acid receptor associated protein [Source:MGI Symbol;Acc:MGI:1861742]	11	69881969	69885777	1	255.511	261.919	258.715	204.412	230.367	217.389
ENSMUSG00000018569.13	Cldn7	claudin 7 [Source:MGI Symbol;Acc:MGI:1859285]	11	69855605	69858711	1	46.7688	46.5944	46.6816	9.36197	7.62101	8.49149
ENSMUSG00000018570.18	2810408A11Rik	RIKEN cDNA 2810408A11 gene [Source:MGI Symbol;Acc:MGI:1917669]	11	69788178	69791813	-1	1.42793	1.04146	1.2347	8.42014	6.48224	7.45119
ENSMUSG00000018572.11	Phf23	PHD finger protein 23 [Source:MGI Symbol;Acc:MGI:1925496]	11	69886603	69890835	1	35.6566	34.2529	34.9547	37.2721	37.1811	37.2266
ENSMUSG00000018574.15	Acadvl	acyl-Coenzyme A dehydrogenase, very long chain [Source:MGI Symbol;Acc:MGI:895149]	11	69901009	69906237	-1	39.8224	39.1261	39.4742	46.5251	39.9097	43.2174
ENSMUSG00000018581.16	Dnah11	dynein, axonemal, heavy chain 11 [Source:MGI Symbol;Acc:MGI:1100864]	12	117841717	118162778	-1	2.81602	3.01937	2.9177	0.616327	0.535007	0.575667
ENSMUSG00000018583.6	G3bp1	GTPase activating protein (SH3 domain) binding protein 1 [Source:MGI Symbol;Acc:MGI:1351465]	11	55360511	55395664	1	73.2595	75.7285	74.494	70.2446	58.355	64.2998
ENSMUSG00000018585.10	Atox1	antioxidant 1 copper chaperone [Source:MGI Symbol;Acc:MGI:1333855]	11	55337467	55352065	-1	225.457	259.016	242.237	172.018	215.993	194.006
ENSMUSG00000018589.9	Glra2	glycine receptor, alpha 2 subunit [Source:MGI Symbol;Acc:MGI:95748]	X	163912013	164110389	-1	0.00673005	0.0080713	0.00740067	0.0510468	0.0873101	0.0691785
ENSMUSG00000018593.14	Sparc	secreted acidic cysteine rich glycoprotein [Source:MGI Symbol;Acc:MGI:98373]	11	55285326	55314009	-1	611.917	644.397	628.157	1300.76	1196.17	1248.46
ENSMUSG00000018595.7	Glra4	glycine receptor, alpha 4 subunit [Source:MGI Symbol;Acc:MGI:95750]	X	135658423	135680890	-1	0.0210942	0.0379472	0.0295207	0.0999984	0.0456098	0.0728041
ENSMUSG00000018599.6	Mief2	mitochondrial elongation factor 2 [Source:MGI Symbol;Acc:MGI:2144199]	11	60619224	60623777	1	18.7917	19.9671	19.3794	16.4932	14.7737	15.6334
ENSMUSG00000018604.19	Tbx3	T-box 3 [Source:MGI Symbol;Acc:MGI:98495]	5	119808734	119822789	1	0.0768104	0.0806033	0.0787068	1.75791	1.23262	1.49527
ENSMUSG00000018620.4	Mmp20	matrix metallopeptidase 20 (enamelysin) [Source:MGI Symbol;Acc:MGI:1353466]	9	7628232	7674980	1	0.0322477	0.069614	0.0509308	0	0.00174315	0.000871575
ENSMUSG00000018623.10	Mmp7	matrix metallopeptidase 7 [Source:MGI Symbol;Acc:MGI:103189]	9	7692091	7699586	1	0.218349	0.261864	0.240107	0.0250932	0.101933	0.0635131
ENSMUSG00000018634.11	Crhr1	corticotropin releasing hormone receptor 1 [Source:MGI Symbol;Acc:MGI:88498]	11	104023681	104066349	1	0.982424	1.22472	1.10357	0.272353	0.0931663	0.18276
ENSMUSG00000018648.16	Dusp14	dual specificity phosphatase 14 [Source:MGI Symbol;Acc:MGI:1927168]	11	83938867	83960087	-1	58.7548	63.1765	60.9656	4.27576	4.45301	4.36439
ENSMUSG00000018651.15	Tada2a	transcriptional adaptor 2A [Source:MGI Symbol;Acc:MGI:2144471]	11	83969746	84020426	-1	18.5123	16.4054	17.4589	21.956	15.6691	18.8126
ENSMUSG00000018654.18	Ikzf1	IKAROS family zinc finger 1 [Source:MGI Symbol;Acc:MGI:1342540]	11	11635003	11722926	1	1.41649	1.34231	1.3794	1.15743	0.593107	0.875269
ENSMUSG00000018656.6	Tcaf3	TRPM8 channel-associated factor 3 [Source:MGI Symbol;Acc:MGI:3042585]	6	42561800	42574626	-1	0.0516785	0.0275456	0.0396121	0.0217765	0.00155193	0.0116642
ENSMUSG00000018659.13	Pnpo	pyridoxine 5'-phosphate oxidase [Source:MGI Symbol;Acc:MGI:2144151]	11	96828651	96834812	-1	13.5533	14.442	13.9977	10.0464	8.87765	9.46203
ENSMUSG00000018661.18	Cog1	component of oligomeric golgi complex 1 [Source:MGI Symbol;Acc:MGI:1333873]	11	113539995	113557880	1	105.584	114.321	109.953	25.6549	22.1112	23.8831
ENSMUSG00000018666.14	Cbx1	chromobox 1 [Source:MGI Symbol;Acc:MGI:105369]	11	96679953	96699466	1	32.9952	29.5004	31.2478	47.1235	40.674	43.8987
ENSMUSG00000018669.15	Cdk5rap3	CDK5 regulatory subunit associated protein 3 [Source:MGI Symbol;Acc:MGI:1933126]	11	96798252	96807322	-1	28.9632	32.1142	30.5387	36.9865	31.7119	34.3492
ENSMUSG00000018672.16	Copz2	coatomer protein complex, subunit zeta 2 [Source:MGI Symbol;Acc:MGI:1929008]	11	96740696	96752029	1	2.9188	2.63688	2.77784	43.7799	47.1275	45.4537
ENSMUSG00000018677.10	Slc25a39	solute carrier family 25, member 39 [Source:MGI Symbol;Acc:MGI:1196386]	11	102293811	102298772	-1	107.941	124.684	116.312	74.544	83.4801	79.0121
ENSMUSG00000018678.14	Sp2	Sp2 transcription factor [Source:MGI Symbol;Acc:MGI:1926162]	11	96844167	96873785	-1	14.7019	15.1816	14.9418	24.4458	19.2554	21.8506
ENSMUSG00000018697.15	Aatf	apoptosis antagonizing transcription factor [Source:MGI Symbol;Acc:MGI:1929608]	11	84313681	84404348	-1	10.5186	8.58268	9.55064	13.1663	11.1878	12.177
ENSMUSG00000018698.16	Lhx1	LIM homeobox protein 1 [Source:MGI Symbol;Acc:MGI:99783]	11	84409110	84416361	-1	0.0156186	0.00624376	0.0109312	0.00658143	0.014071	0.0103262
ENSMUSG00000018707.14	Dync1h1	dynein cytoplasmic 1 heavy chain 1 [Source:MGI Symbol;Acc:MGI:103147]	12	110567886	110633379	1	109.269	142.936	126.103	90.633	48.5234	69.5782
ENSMUSG00000018727.20	Cpsf4l	cleavage and polyadenylation specific factor 4-like [Source:MGI Symbol;Acc:MGI:1277182]	11	113588998	113600843	-1	0.618245	0.498078	0.558161	1.73016	0.941349	1.33575
ENSMUSG00000018733.11	Pex12	peroxisomal biogenesis factor 12 [Source:MGI Symbol;Acc:MGI:2144177]	11	83185468	83193412	-1	5.48577	5.91395	5.69986	6.87421	6.44756	6.66089
ENSMUSG00000018736.15	Ndel1	nudE neurodevelopment protein 1 like 1 [Source:MGI Symbol;Acc:MGI:1932915]	11	68712260	68762684	-1	136.569	130.109	133.339	40.8008	34.8451	37.8229
ENSMUSG00000018740.15	Slc25a35	solute carrier family 25, member 35 [Source:MGI Symbol;Acc:MGI:1919248]	11	68858957	68865191	1	17.1494	18.562	17.8557	11.6032	11.9908	11.797
ENSMUSG00000018750.15	Zbtb4	zinc finger and BTB domain containing 4 [Source:MGI Symbol;Acc:MGI:1922830]	11	69656738	69674849	1	9.71184	10.717	10.2144	9.99083	5.9775	7.98416
ENSMUSG00000018752.20	Tnfsfm13	tumor necrosis factor (ligand) superfamily, membrane-bound member 13 [Source:MGI Symbol;Acc:MGI:3845075]	11	69573403	69586924	-1	1.73581	1.48452	1.61017	19.5871	17.6199	18.6035
ENSMUSG00000018761.15	Mpdu1	mannose-P-dolichol utilization defect 1 [Source:MGI Symbol;Acc:MGI:1346040]	11	69547523	69553468	-1	47.1868	50.6076	48.8972	54.8505	56.2413	55.5459
ENSMUSG00000018765.6	Fxr2	fragile X mental retardation, autosomal homolog 2 [Source:MGI Symbol;Acc:MGI:1346074]	11	69523816	69544123	1	64.3364	63.0754	63.7059	50.8986	40.8749	45.8867
ENSMUSG00000018770.10	Atp5g3	ATP synthase, H+ transporting, mitochondrial F0 complex, subunit C3 (subunit 9) [Source:MGI Symbol;Acc:MGI:2442035]	2	73738791	73741670	-1	221.527	232.884	227.206	154.168	194.637	174.403
ENSMUSG00000018774.14	Cd68	CD68 antigen [Source:MGI Symbol;Acc:MGI:88342]	11	69555039	69556979	-1	3.41522	1.79004	2.60263	23.6335	17.7088	20.6712
ENSMUSG00000018776.11	Slc35g3	solute carrier family 35, member G3 [Source:MGI Symbol;Acc:MGI:1927128]	11	69650716	69652794	-1	0.065512	0.0864248	0.0759684	0.149071	0.0956135	0.122342
ENSMUSG00000018796.14	Acsl1	acyl-CoA synthetase long-chain family member 1 [Source:MGI Symbol;Acc:MGI:102797]	8	46924074	46989088	1	10.8667	11.8282	11.3475	7.78472	5.35089	6.5678
ENSMUSG00000018800.15	Abca5	ATP-binding cassette, sub-family A (ABC1), member 5 [Source:MGI Symbol;Acc:MGI:2386607]	11	110160195	110228542	-1	14.093	16.7593	15.4261	10.7812	4.67817	7.72968
ENSMUSG00000018809.3	Smyd4	SET and MYND domain containing 4 [Source:MGI Symbol;Acc:MGI:2442796]	11	75239259	75296531	1	3.22721	3.62076	3.42399	6.84692	4.60999	5.72846
[truncated: 53,433 more rows]
