# Supplementary material for: Differential Chromatin Accessibility, Gene Expression, and mRNA Splicing Between Developing Cochlear Inner and Outer Hair Cells
Source: J Assoc Res Otolaryngol. 2025 Sep 5;26(5):531–51. doi: 10.1007/s10162-025-01005-z (PMC12528612; doi:10.1007/s10162-025-01005-z)
Supplement: Supplementary file 4 — Table S6−S7 (XLSX 182 KB) [file 10162_2025_1005_MOESM4_ESM.xlsx]

## Sheet: Table_S6
Table S6: OHC-enriched genes that are only expressed in HC, using a TPM of 1 as a cutoff; IHC1-6; OHC1-6 - Normalized RNA-seq counts of each gene; logFC - log2 fold change of OHC vs IHC; logCPM - mean log2 normalized counts across all samples; FDR - p-value adjusted for false discovery rate
ensembl_gene_id	gene_name	description	chr	start_position	end_position	strand	IHC1	IHC2	IHC3	IHC4	IHC5	IHC6	OHC1	OHC2	OHC3	OHC4	OHC5	OHC6	IHC_mean	OHC_mean	logFC	logCPM	PValue	FDR
ENSMUSG00000068154	Insm1	insulinoma-associated 1 [Source:MGI Symbol;Acc:MGI:1859980]	2	146063841	146066940	1	0.0244357	0.39252	0.0785146	0.201425	0.0305969	0.435388	57.3949	84.8378	34.648	27.2299	54.8178	57.3696	0.193813	52.7163	8.13796	4.72878	3.13972e-31	1.39822e-27
ENSMUSG00000019146	Cacng2	calcium channel, voltage-dependent, gamma subunit 2 [Source:MGI Symbol;Acc:MGI:1316660]	15	77875948	78004228	-1	0	0.13084	0	0.0755343	0.122388	0.0272118	20.9225	17.3095	92.5169	39.6874	27.9926	12.1667	0.059329	35.0993	9.2836	4.14098	9.15672e-26	1.47655e-22
ENSMUSG00000037984	Neurod6	neurogenic differentiation 6 [Source:MGI Symbol;Acc:MGI:106593]	6	55654807	55658248	-1	0.0244357	0.0654201	0	0	0.0611939	0.0544235	29.9321	11.3367	9.57294	28.7223	21.0148	38.9158	0.0342455	23.2491	9.4064	3.54842	2.2144e-25	2.95844e-22
ENSMUSG00000032269	Htr3a	5-hydroxytryptamine (serotonin) receptor 3A [Source:MGI Symbol;Acc:MGI:96282]	9	48810513	48822399	-1	0.0977427	0.457941	0.235544	0.604275	0	0.380965	28.5306	23.8211	30.0987	19.5543	18.517	33.3273	0.296078	25.6415	6.43954	3.70368	7.88355e-18	5.01544e-15
ENSMUSG00000041062	Mslnl	mesothelin-like [Source:MGI Symbol;Acc:MGI:3607710]	17	25955016	25967304	1	12.5111	14.2616	30.0449	25.6817	17.685	30.9398	175.188	115.873	142.839	114.981	105.536	157.875	21.854	135.382	2.62973	6.29788	1.92798e-16	8.58593e-14
ENSMUSG00000081225	Cyp2j12	cytochrome P450, family 2, subfamily j, polypeptide 12 [Source:MGI Symbol;Acc:MGI:3717097]	4	95987555	96029389	-1	0	0	0	0	0	0	5.4058	8.10432	10.9744	9.38121	7.49366	2.09569	0	7.24251	11.0093	1.88086	1.4473e-14	5.08839e-12
ENSMUSG00000097558	Gm26902	predicted gene, 26902 [Source:MGI Symbol;Acc:MGI:5477396]	19	34452208	34458946	1	0	0	0	0	0	0	24.2927	14.1006	4.5493	3.19814	5.26729	2.15391	0	8.92699	11.3104	2.17696	2.7868e-14	9.30792e-12
ENSMUSG00000074892	B3galt5	UDP-Gal:betaGlcNAc beta 1,3-galactosyltransferase, polypeptide 5 [Source:MGI Symbol;Acc:MGI:2136878]	16	96037001	96121059	1	0.317664	3.33642	0.0523431	0.125891	0.550745	0	63.3013	115.264	89.2828	132.616	132.714	80.0729	0.730511	102.209	7.18179	5.68734	3.18885e-14	1.01436e-11
ENSMUSG00000026062	Slc9a2	solute carrier family 9 (sodium/hydrogen exchanger), member 2 [Source:MGI Symbol;Acc:MGI:105075]	1	40719734	40808433	1	2.44357	0.3271	2.82653	4.05368	8.0164	0.734717	105.847	52.9592	82.599	40.9971	63.5061	86.3599	3.067	72.0447	4.547	5.23327	8.99868e-14	2.67161e-11
ENSMUSG00000045440	Insm2	insulinoma-associated 2 [Source:MGI Symbol;Acc:MGI:1930787]	12	55646212	55648871	1	0	0	0	0	0	0	3.83745	5.76203	1.78954	7.88875	5.86461	6.43261	0	5.2625	10.5484	1.42795	8.65152e-13	2.40801e-10
ENSMUSG00000114875	Gm30363	predicted gene, 30363 [Source:MGI Symbol;Acc:MGI:5589522]	14	21500017	21523428	-1	0.195485	0.26168	0	0	0	0	7.17437	19.9797	9.03392	21.1077	5.8103	39.9637	0.0761943	17.1783	7.91903	3.11888	4.69581e-12	1.16178e-09
ENSMUSG00000085569	Gm12602	predicted gene 12602 [Source:MGI Symbol;Acc:MGI:3651757]	4	89018901	89046463	-1	0	0	0	0	0	0	8.70935	7.42506	1.85422	0.426419	4.317	18.3373	0	6.84489	10.9275	1.79968	9.27856e-12	2.13727e-09
ENSMUSG00000054944	5330416C01Rik	RIKEN cDNA 5330416C01 gene [Source:MGI Symbol;Acc:MGI:2685378]	13	97870006	97883919	-1	0	0	0	0	0	0	0.300322	5.29358	6.79161	7.34049	0.380113	9.89632	0	5.00041	10.4751	1.35706	4.92565e-10	8.22584e-08
ENSMUSG00000037106	Fer1l6	fer-1-like 6 (C. elegans) [Source:MGI Symbol;Acc:MGI:3645398]	15	58381897	58536941	1	90.3142	187.821	69.4855	62.064	45.5588	75.2677	387.983	289.484	402.991	268.522	263.717	394.98	88.4186	334.613	1.92088	7.72501	1.38353e-09	2.01794e-07
ENSMUSG00000025716	Myo3a	myosin IIIA [Source:MGI Symbol;Acc:MGI:2183924]	2	22232314	22508264	1	133.468	57.5697	109.319	143.112	107.732	104.058	361.254	224.626	368.731	359.928	267.41	327.248	109.21	318.199	1.54233	7.73987	3.19524e-09	4.31196e-07
ENSMUSG00000068680	Gm10248	predicted gene 10248 [Source:MGI Symbol;Acc:MGI:3641931]	14	23088262	23144639	-1	0.244357	0.0654201	0.0523431	0.830878	0	1.36059	16.3842	22.7202	14.8769	30.5803	19.5758	9.19776	0.425598	18.8892	5.44036	3.28062	7.43017e-09	8.89047e-07
ENSMUSG00000097079	Gm26604	predicted gene, 26604 [Source:MGI Symbol;Acc:MGI:5477098]	7	28771028	28780567	1	0	0	0	0	0	0	2.53605	0.304498	0.409653	3.35043	1.41185	2.47408	0	1.74776	8.95877	-0.103801	8.66316e-09	1.01526e-06
ENSMUSG00000087172	Gm12153	predicted gene 12153 [Source:MGI Symbol;Acc:MGI:3649294]	11	43849916	44025814	1	0.0488713	0	0	0	0	0	2.43595	2.99813	0.64682	12.9753	0.597321	8.90669	0.00814522	4.76004	8.53987	1.28795	1.16548e-08	1.29756e-06
ENSMUSG00000028337	Coro2a	coronin, actin binding protein 2A [Source:MGI Symbol;Acc:MGI:1345966]	4	46536937	46602202	-1	79.1471	125.999	119.29	148.324	221.767	199.054	485.454	406.411	338.718	437.749	390.268	458.432	148.93	419.505	1.49397	8.15115	1.38648e-08	1.50596e-06
ENSMUSG00000055214	Pld5	phospholipase D family, member 5 [Source:MGI Symbol;Acc:MGI:2442056]	1	175789872	176102878	-1	0	0.0654201	0	0	0.0305969	0	0.300322	11.5475	3.66532	0.852837	6.05466	2.91068	0.0160028	4.22189	8.13003	1.12606	2.9179e-08	3.02195e-06
ENSMUSG00000072572	Slc39a2	solute carrier family 39 (zinc transporter), member 2 [Source:MGI Symbol;Acc:MGI:2684326]	14	52130346	52134202	1	0.293228	0	0	0	0	0.544235	21.9569	27.7327	16.0196	23.0571	1.92772	4.97727	0.139577	15.9452	6.75999	3.01845	3.22248e-08	3.28644e-06
ENSMUSG00000056643	Chst13	carbohydrate sulfotransferase 13 [Source:MGI Symbol;Acc:MGI:1919047]	6	90285331	90302167	-1	3.86084	0.785041	0.0261715	0.251781	0	0.489812	63.635	28.1543	26.9293	49.3732	14.3086	20.1128	0.902273	33.7522	5.21568	4.11983	1.06557e-07	9.36577e-06
ENSMUSG00000040265	Dnm3	dynamin 3 [Source:MGI Symbol;Acc:MGI:1341299]	1	161810022	162305603	-1	0.781941	21.5232	14.7608	5.36294	2.50895	2.63954	75.8481	46.4242	62.7416	91.4363	62.6916	60.9788	7.92955	66.6868	3.07591	5.22363	4.11478e-07	2.95556e-05
ENSMUSG00000105734	4930558C23Rik	RIKEN cDNA 4930558C23 gene [Source:MGI Symbol;Acc:MGI:1914904]	3	95293772	95310152	-1	0.0244357	0	0	0.151069	0.0917908	2.28579	60.1979	12.4844	16.537	8.437	9.93725	50.4712	0.425514	26.3441	5.92633	3.74873	5.2863e-07	3.67838e-05
ENSMUSG00000113645	Gm47076	predicted gene, 47076 [Source:MGI Symbol;Acc:MGI:6095797]	13	34303684	34306448	1	0.586456	0.13084	0.0523431	1.78765	1.13209	4.48994	19.1205	9.25205	15.9118	19.402	13.6569	44.3879	1.36322	20.2885	3.88513	3.44429	4.42261e-06	0.000234469
ENSMUSG00000021803	Cdhr1	cadherin-related family member 1 [Source:MGI Symbol;Acc:MGI:2157782]	14	36799814	36820304	-1	2.10147	0.981301	0.0523431	0.251781	0.183582	0.789141	2.2691	19.8158	18.1325	12.2138	6.05466	8.44098	0.726603	11.1545	3.93664	2.5857	1.46592e-05	0.000652822
ENSMUSG00000026834	Acvr1c	activin A receptor, type IC [Source:MGI Symbol;Acc:MGI:2661081]	2	58157465	58247907	-1	0.0244357	0.0654201	0.916004	4.2551	2.11119	4.38109	10.1108	34.2677	8.81832	64.907	18.6256	36.238	1.95887	28.8279	3.87216	3.94982	1.48555e-05	0.000657183
ENSMUSG00000008461	Fut1	fucosyltransferase 1 [Source:MGI Symbol;Acc:MGI:109375]	7	45266713	45270483	1	0	0.523361	0	0.0251781	0.0305969	0	3.17007	1.54591	11.0822	3.71593	6.73344	2.73604	0.0965226	4.8306	5.8261	1.33624	1.58181e-05	0.000687141
ENSMUSG00000051951	Xkr4	X-linked Kx blood group related 4 [Source:MGI Symbol;Acc:MGI:3528744]	1	3276124	3741721	-1	5.03375	0.785041	3.16676	15.3586	2.60074	3.72801	42.1452	18.5978	15.6099	36.337	31.3051	32.5996	5.11216	29.4324	2.52072	4.11531	3.04912e-05	0.00116058
ENSMUSG00000039629	Strip2	striatin interacting protein 2 [Source:MGI Symbol;Acc:MGI:2444363]	6	29917011	29959680	1	87.8951	34.6072	111.412	94.7956	142.398	110.616	209.391	176.164	397.406	156.922	292.036	233.99	96.954	244.318	1.33299	7.41529	3.29707e-05	0.00124081
ENSMUSG00000038725	Pkhd1l1	polycystic kidney and hepatic disease 1-like 1 [Source:MGI Symbol;Acc:MGI:2183153]	15	44320890	44464765	1	162.913	67.2518	96.5207	130.901	111.25	110.208	252.438	136.602	357.605	305.742	243.653	199.236	113.174	249.213	1.13849	7.50186	5.5401e-05	0.00185969
ENSMUSG00000109524	Gm44691	predicted gene 44691 [Source:MGI Symbol;Acc:MGI:5753267]	7	68639152	68657921	1	0.0488713	0.654201	0.916004	0.151069	0	0.0544235	13.2142	4.91881	5.28237	9.65534	4.91432	1.2807	0.304095	6.54429	4.43469	1.79983	5.86649e-05	0.00193522
ENSMUSG00000029015	Slc26a5	solute carrier family 26, member 5 [Source:MGI Symbol;Acc:MGI:1933154]	5	22015653	22070602	-1	0	0	0.601946	1.838	0	0.190482	17.719	14.0069	13.9282	2.83264	5.8103	14.0295	0.438405	11.3878	4.67181	2.57865	6.65116e-05	0.00215678
ENSMUSG00000037406	Htra4	HtrA serine peptidase 4 [Source:MGI Symbol;Acc:MGI:3036260]	8	25514945	25528978	-1	0.0244357	0	0.392573	0.151069	0	0	0.133477	3.70082	1.66017	4.14235	1.4933	15.8632	0.0946796	4.49889	5.47516	1.23661	7.81756e-05	0.00244596
ENSMUSG00000052613	Pcdh15	protocadherin 15 [Source:MGI Symbol;Acc:MGI:1891428]	10	72935174	74485569	1	285.164	231.849	259.072	328.902	216.932	306.84	483.319	543.294	450.963	542.831	384.132	566.477	271.46	495.169	0.867083	8.5826	7.92527e-05	0.00246721
ENSMUSG00000026058	Khdrbs2	KH domain containing, RNA binding, signal transduction associated 2 [Source:MGI Symbol;Acc:MGI:2159649]	1	32211795	32697649	1	14.246	9.81301	1.64881	8.48502	4.19178	4.70763	33.6027	27.4751	17.8738	38.4081	33.3414	25.7595	7.18204	29.4101	2.03418	4.19799	8.03842e-05	0.00247074
ENSMUSG00000108256	Gm43923	predicted gene, 43923 [Source:MGI Symbol;Acc:MGI:5690315]	6	93171922	93174832	1	0.439842	0	0	0	0	0.163271	0.900967	6.25391	1.18584	8.40654	3.66538	3.11443	0.100519	3.92118	5.1891	1.0504	8.50974e-05	0.00258387
ENSMUSG00000118170	Gm30094	predicted gene, 30094 [Source:MGI Symbol;Acc:MGI:5589253]	18	65996404	66027826	-1	4.27624	0.850461	6.09797	5.2874	5.90521	8.65334	33.4692	17.2627	24.2126	13.0667	22.2366	22.6742	5.17844	22.1537	2.09263	3.77884	0.000152163	0.00402914
ENSMUSG00000061702	Tmem91	transmembrane protein 91 [Source:MGI Symbol;Acc:MGI:2443589]	7	25368564	25374591	-1	8.03933	1.24298	10.8874	4.98527	3.36566	8.40843	29.6318	22.9076	32.4273	21.6255	20.8519	18.7448	6.15484	24.3648	1.98105	3.93739	0.00020709	0.00516179
ENSMUSG00000070424	Art5	ADP-ribosyltransferase 5 [Source:MGI Symbol;Acc:MGI:107948]	7	101746086	101758696	-1	0.342099	0.39252	0	0.503562	0	0	2.10226	1.6396	5.60578	18.2751	1.52045	3.17264	0.206364	5.38597	4.69855	1.51329	0.0002415	0.00578424
ENSMUSG00000021587	Pcsk1	proprotein convertase subtilisin/kexin type 1 [Source:MGI Symbol;Acc:MGI:97511]	13	75237945	75282980	1	5.35141	27.2802	26.2501	14.9306	24.8447	7.8642	82.5886	75.047	43.9407	48.6726	34.0473	41.7392	17.7535	54.3392	1.61487	5.17404	0.000244813	0.00584055
ENSMUSG00000058975	Kcnc1	potassium voltage gated channel, Shaw-related subfamily, member 1 [Source:MGI Symbol;Acc:MGI:96667]	7	46045921	46088128	1	0.513149	0.523361	1.77967	0.604275	0.0917908	0.108847	32.8686	1.19457	1.83266	9.04617	0.380113	9.57615	0.603515	9.14971	3.91104	2.30191	0.000244407	0.00584055
ENSMUSG00000046204	Pnma2	paraneoplastic antigen MA2 [Source:MGI Symbol;Acc:MGI:2444129]	14	67148619	67158472	1	17.2027	16.2896	41.194	36.2061	53.9424	45.879	91.0978	88.6557	66.5362	138.129	82.9462	49.3943	35.119	86.1266	1.29343	5.92319	0.00035497	0.00794371
ENSMUSG00000026787	Gad2	glutamic acid decarboxylase 2 [Source:MGI Symbol;Acc:MGI:95634]	2	22512217	22583886	1	30.4957	3.271	0.654289	5.81614	4.77312	9.38806	9.944	30.8011	38.1624	58.4498	68.7462	67.0039	9.06639	45.5179	2.32596	4.77361	0.000465212	0.00966599
ENSMUSG00000068250	Amn1	antagonist of mitotic exit network 1 [Source:MGI Symbol;Acc:MGI:2442933]	6	149058645	149090210	-1	32.5972	6.54201	11.0967	17.5743	35.8902	51.3214	82.8556	61.7896	56.4027	67.8919	70.511	95.5577	25.837	72.5014	1.48741	5.62143	0.000468277	0.00970462
ENSMUSG00000086708	Gm15577	predicted gene 15577 [Source:MGI Symbol;Acc:MGI:3783025]	3	156609500	156626417	-1	0	0.0654201	1.30858	0	0.122388	0	30.2658	6.27734	3.62219	1.18788	3.63823	0.960525	0.249398	7.65866	4.90791	2.00368	0.000479538	0.00981107
ENSMUSG00000024411	Aqp4	aquaporin 4 [Source:MGI Symbol;Acc:MGI:107387]	18	15522553	15544039	-1	0.488713	0	0.0261715	0	0	0.0272118	0.900967	2.36571	0.819306	0.121834	3.09521	9.51793	0.0903494	2.80349	4.85183	0.59144	0.000524762	0.0104326
ENSMUSG00000049694	BC048671	cDNA sequence BC048671 [Source:MGI Symbol;Acc:MGI:2679261]	6	90278201	90282431	1	0.781941	0	0.0261715	0.0251781	0	0.734717	0.467168	7.87009	2.32855	10.0208	1.68336	11.9629	0.261335	5.72215	4.41317	1.60976	0.000525408	0.0104326
ENSMUSG00000069170	Adgrv1	adhesion G protein-coupled receptor V1 [Source:MGI Symbol;Acc:MGI:1274784]	13	81243187	81781273	-1	287.559	185.008	220.914	203.918	298.351	252.988	405.602	423.603	302	518.129	382.204	464.807	241.456	416.058	0.784885	8.36113	0.000622621	0.0119002
ENSMUSG00000039813	Tbc1d2	TBC1 domain family, member 2 [Source:MGI Symbol;Acc:MGI:2652885]	4	46604390	46650209	-1	2.90784	4.71025	0.549602	5.13633	0.0611939	2.5579	27.0624	28.9507	12.3758	14.1937	9.66574	6.51993	2.65385	16.4614	2.63421	3.26542	0.000759551	0.0138628
ENSMUSG00000056812	St8sia3	ST8 alpha-N-acetyl-neuraminide alpha-2,8-sialyltransferase 3 [Source:MGI Symbol;Acc:MGI:106019]	18	64387430	64412682	1	258.48	248.727	456.249	263.489	438.393	280.825	734.455	474.946	616.571	598.54	410.034	620.412	324.361	575.826	0.827955	8.81427	0.000780003	0.0141204
ENSMUSG00000108763	Gm36028	predicted gene, 36028 [Source:MGI Symbol;Acc:MGI:5595187]	16	37671275	37681508	-1	6.45102	1.04672	7.74678	3.82707	1.52985	0.843564	29.6652	40.7793	2.37167	15.6557	12.0279	14.437	3.57417	19.1561	2.41767	3.51412	0.000804614	0.0144484
ENSMUSG00000024064	Galnt14	polypeptide N-acetylgalactosaminyltransferase 14 [Source:MGI Symbol;Acc:MGI:1918935]	17	73800223	74017448	-1	0.293228	2.22428	0.104686	1.40997	1.9888	0.680294	1.70183	5.6215	2.6304	12.488	10.6975	18.6866	1.11688	8.63763	2.95652	2.30294	0.000902766	0.0155425
ENSMUSG00000029361	Nos1	nitric oxide synthase 1, neuronal [Source:MGI Symbol;Acc:MGI:97360]	5	117919097	118096905	1	0.073307	0.13084	0.916004	3.62565	1.59104	0.0272118	7.10763	12.1331	4.35526	4.62969	8.95982	24.9445	1.06068	10.355	3.27652	2.52805	0.000928665	0.0157849
ENSMUSG00000046610	Oacyl	O-acyltransferase like [Source:MGI Symbol;Acc:MGI:2442915]	18	65831339	65884672	1	31.3998	52.2052	60.561	79.1348	60.3678	79.2678	172.852	101.234	82.6421	92.6851	95.1641	201.041	60.4894	124.27	1.03847	6.53039	0.000969689	0.0161888
ENSMUSG00000116852	1700102H20Rik	RIKEN cDNA 1700102H20 gene [Source:MGI Symbol;Acc:MGI:1915480]	17	3608099	3610137	1	0.513149	0	0.0261715	0.176247	0.0917908	0.0272118	0.40043	0.515304	0.237167	1.82751	0.298661	10.9733	0.139095	2.37539	4.02345	0.395554	0.00156037	0.022984
ENSMUSG00000025481	Urah	urate (5-hydroxyiso-) hydrolase [Source:MGI Symbol;Acc:MGI:1916142]	7	140414931	140417879	1	0	0.13084	0	0.805699	0	1.00683	17.6189	0.234229	6.18791	1.49247	5.62025	5.82136	0.323896	6.16252	4.22588	1.7227	0.00165202	0.0237835
ENSMUSG00000068373	D430041D05Rik	RIKEN cDNA D430041D05 gene [Source:MGI Symbol;Acc:MGI:2181743]	2	103973418	104241358	-1	3.27438	0.523361	21.5654	0.553918	11.688	10.2044	72.9449	47.3377	17.9169	9.71625	27.7483	60.3093	7.96824	39.3289	2.3013	4.56729	0.00179393	0.0250177
ENSMUSG00000022705	Drd3	dopamine receptor D3 [Source:MGI Symbol;Acc:MGI:94925]	16	43574389	43643295	1	0.635327	0	0.0785146	0	0.0611939	0	0.200215	0.796379	0.560578	2.89356	2.98661	5.23923	0.129173	2.11276	3.95594	0.2389	0.00208863	0.0280161
ENSMUSG00000038760	Trhr	thyrotropin releasing hormone receptor [Source:MGI Symbol;Acc:MGI:98824]	15	44059531	44099308	1	3.98301	0.0654201	0.104686	0.629453	0.122388	0.217694	7.44132	10.6808	2.93225	4.56877	5.21298	14.0295	0.853776	7.47761	3.11497	2.07927	0.00208659	0.0280161
ENSMUSG00000100094	1810008I18Rik	RIKEN cDNA 1810008I18 gene [Source:MGI Symbol;Acc:MGI:1920875]	7	65452859	65456197	1	4.08076	0.523361	1.43944	2.14014	1.59104	1.06126	20.3218	10.9151	2.71665	4.26419	5.32159	10.9442	1.806	9.08058	2.32199	2.45986	0.00229026	0.0298127
ENSMUSG00000114496	Gm47601	predicted gene, 47601 [Source:MGI Symbol;Acc:MGI:6096654]	14	22977994	22983568	1	3.8364	0.523361	0.104686	0.0755343	0.0917908	0	4.40473	11.8286	5.82138	15.7166	6.95064	4.19138	0.771962	8.15221	3.38972	2.17711	0.00245381	0.0312218
ENSMUSG00000082361	Btc	betacellulin, epidermal growth factor family member [Source:MGI Symbol;Acc:MGI:99439]	5	91505120	91550853	-1	4.64278	2.6168	4.16128	6.52113	3.24328	12.1637	36.1388	10.1655	11.0822	9.99038	17.8925	26.1088	5.55815	18.563	1.73684	3.59915	0.00267468	0.0330256
ENSMUSG00000054003	Tdrd9	tudor domain containing 9 [Source:MGI Symbol;Acc:MGI:1921941]	12	111937993	112035288	1	0.0488713	0	0.0523431	0	0.0305969	1.25174	1.50161	2.01437	4.29057	10.9955	0.0543019	4.56977	0.230592	3.90436	4.04465	1.08875	0.00303691	0.0364538
ENSMUSG00000023873	1700010I14Rik	RIKEN cDNA 1700010I14 gene [Source:MGI Symbol;Acc:MGI:1914181]	17	9207165	9230781	1	0.390971	0.0654201	0	0.629453	0.0611939	0.0272118	1.26803	1.47564	0.603699	3.2286	1.84626	1.92105	0.195708	1.72388	3.08944	0.0265725	0.00346413	0.0400353
ENSMUSG00000005540	Fcer2a	Fc receptor, IgE, low affinity II, alpha polypeptide [Source:MGI Symbol;Acc:MGI:95497]	8	3731737	3744175	-1	1.17291	0.3271	0.0523431	0	0.152985	14.0141	30.3659	15.6933	35.2517	37.3421	17.2137	10.4202	2.6199	24.3812	3.21438	3.76137	0.00348042	0.0400848
ENSMUSG00000025175	Fn3k	fructosamine 3 kinase [Source:MGI Symbol;Acc:MGI:1926834]	11	121325739	121341317	1	3.68979	4.64483	0.942176	1.23373	0.122388	4.57157	23.2917	3.0684	7.71872	1.15742	7.46651	48.492	2.53408	15.1991	2.58539	3.15747	0.00363677	0.0413666
ENSMUSG00000069072	Slc7a14	solute carrier family 7 (cationic amino acid transporter, y+ system), member 14 [Source:MGI Symbol;Acc:MGI:3040688]	3	31257007	31364527	-1	115.825	216.082	165.195	136.843	100.633	99.7855	264.784	213.031	240.703	264.349	178.653	231.865	139.061	232.231	0.740198	7.53684	0.0037227	0.0420417
ENSMUSG00000086358	Gm13270	predicted gene 13270 [Source:MGI Symbol;Acc:MGI:3651704]	2	13276412	13330638	1	0.17105	0	0	0.579097	0	0.136059	2.50269	0.327921	5.45485	1.37063	1.52045	0.116427	0.147701	1.88216	3.60652	0.106885	0.00417146	0.0454944
ENSMUSG00000051726	Kcnf1	potassium voltage-gated channel, subfamily F, member 1 [Source:MGI Symbol;Acc:MGI:2687399]	12	17222101	17226889	-1	8.50361	31.6633	2.69567	16.2399	11.9328	8.59891	27.5963	54.997	23.1346	74.2882	33.2871	15.7759	13.2724	38.1798	1.52665	4.68822	0.00418282	0.0455812
ENSMUSG00000036466	Megf11	multiple EGF-like-domains 11 [Source:MGI Symbol;Acc:MGI:1920951]	9	64292908	64616487	1	8.4303	0.3271	1.15155	1.91354	2.75372	1.87761	3.20344	7.65929	20.1161	11.5438	15.286	15.4848	2.7423	12.2156	2.14953	2.91474	0.00420477	0.0457085
ENSMUSG00000026828	Galnt5	polypeptide N-acetylgalactosaminyltransferase 5 [Source:MGI Symbol;Acc:MGI:2179403]	2	57887896	57935872	1	1.97929	2.48596	19.7072	9.56768	11.5045	5.85053	54.8589	32.6281	28.3523	17.4832	14.5258	14.175	8.51585	27.0039	1.66293	4.15536	0.00432547	0.046598
ENSMUSG00000114336	Gm18643	predicted gene, 18643 [Source:MGI Symbol;Acc:MGI:5010828]	13	37276523	37279651	-1	6.76868	5.82239	14.8393	5.0608	14.3806	17.4972	19.0204	15.2015	39.0464	24.3059	26.2007	41.6228	10.7281	27.5663	1.36024	4.26354	0.00432576	0.046598
ENSMUSG00000094504	Foxl3	forkhead box L3 [Source:MGI Symbol;Acc:MGI:3646467]	5	138805835	138807374	1	0.928555	0	0	0.176247	0.0305969	0.0816353	8.20881	1.59276	0.840866	0.731003	1.08604	1.10606	0.202839	2.26092	3.42492	0.365628	0.00448751	0.0476954
ENSMUSG00000072919	Noxred1	NADP+ dependent oxidoreductase domain containing 1 [Source:MGI Symbol;Acc:MGI:1918525]	12	87267814	87285506	-1	0.195485	0	0.157029	0.352494	0.0305969	0.299329	0.433799	0.0936916	0.388092	0.426419	5.7017	3.02711	0.172489	1.67847	3.22423	-0.0216455	0.00461317	0.0487209

## Sheet: Table_S7
Table S7: OHC-enriched genes that are not exclusive to HCs, using a TPM of 1 as a cutoff; IHC1-6; OHC1-6 - Normalized RNA-seq counts of each gene; logFC - log2 fold change of OHC vs IHC; logCPM - mean log2 normalized counts across all samples; FDR - p-value adjusted for false discovery rate
ensembl_gene_id	gene_name	description	chr	start_position	end_position	strand	IHC1	IHC2	IHC3	IHC4	IHC5	IHC6	OHC1	OHC2	OHC3	OHC4	OHC5	OHC6	IHC_mean	OHC_mean	logFC	logCPM	PValue	FDR
ENSMUSG00000000303	Cdh1	cadherin 1 [Source:MGI Symbol;Acc:MGI:88354]	8	107329983	107396878	1	40.3188	10.0747	20.6494	21.0237	37.4201	37.0624	1000.64	1043	822.755	839.101	746.434	820.463	27.7582	878.732	4.98259	8.82434	7.12852e-48	9.5237e-44
ENSMUSG00000052516	Robo2	roundabout guidance receptor 2 [Source:MGI Symbol;Acc:MGI:1890110]	16	73688727	74208713	-1	35.0652	14.5233	15.7553	20.7719	20.8059	22.5858	304.794	211.04	301.418	280.188	221.253	312.636	21.5846	271.888	3.65319	7.19767	7.84161e-36	5.23819e-32
ENSMUSG00000048251	Bcl11b	B cell leukemia/lymphoma 11B [Source:MGI Symbol;Acc:MGI:1929913]	12	107876662	107969861	-1	1.14848	0.39252	0.444916	0.226603	0.0917908	0.0544235	57.2281	87.2972	74.5353	42.2154	37.9842	78.8213	0.393122	63.0136	7.30123	4.98935	3.73456e-28	1.24734e-24
ENSMUSG00000048915	Efna5	ephrin A5 [Source:MGI Symbol;Acc:MGI:107444]	17	62911179	63188312	-1	2.61462	2.55138	5.07728	8.78716	0.275372	2.66675	318.075	200.313	206.012	257.344	217.588	208.114	3.66209	234.574	5.99608	6.89697	3.07214e-27	6.84064e-24
ENSMUSG00000021614	Vcan	versican [Source:MGI Symbol;Acc:MGI:102889]	13	89803431	89890628	-1	4.05632	1.04672	1.64881	4.80902	8.19998	5.44235	164.476	69.4255	197.065	113.427	147.918	132.785	4.20053	137.516	5.02598	6.1481	9.94684e-26	1.47655e-22
ENSMUSG00000027831	Veph1	ventricular zone expressed PH domain-containing 1 [Source:MGI Symbol;Acc:MGI:1920039]	3	65960979	66204258	-1	18.2779	14.3924	12.1436	29.408	29.8014	51.403	233.284	236.782	266.77	171.024	220.384	214.052	25.9044	223.716	3.10929	6.96429	3.33959e-19	2.97446e-16
ENSMUSG00000007655	Cav1	caveolin 1, caveolae protein [Source:MGI Symbol;Acc:MGI:102709]	6	17306334	17341451	1	0	0	0	0	0	0.0272118	6.77394	6.16022	4.07497	7.70599	31.7938	21.3644	0.00453529	12.9789	10.5928	2.71182	2.28242e-17	1.27054e-14
ENSMUSG00000020154	Ptprb	protein tyrosine phosphatase, receptor type, B [Source:MGI Symbol;Acc:MGI:97809]	10	116111428	116225440	1	0	0	0	0	0	0	5.97308	7.02687	12.4405	7.88875	36.8438	2.00837	0	12.0302	11.741	2.60329	1.80813e-16	8.32988e-14
ENSMUSG00000027004	Frzb	frizzled-related protein [Source:MGI Symbol;Acc:MGI:892032]	2	80242314	80277969	-1	0.244357	0.0654201	0	0.0755343	0.0305969	0	13.2809	34.6893	17.3995	3.62456	20.2275	12.0211	0.069318	16.8738	7.82817	3.09325	4.64319e-15	1.87979e-12
ENSMUSG00000072875	Gpr27	G protein-coupled receptor 27 [Source:MGI Symbol;Acc:MGI:1202299]	6	99669640	99672027	1	12.0712	1.83176	4.52768	10.9273	2.0194	11.9187	131.007	75.3515	136.113	97.3453	65.651	122.045	7.21602	104.585	3.85276	5.80635	5.95426e-15	2.27283e-12
ENSMUSG00000048022	Tmem229a	transmembrane protein 229A [Source:MGI Symbol;Acc:MGI:2442812]	6	24951140	24956296	-1	5.66907	5.75697	3.00973	3.02137	24.5999	15.4835	158.47	108.94	141.266	122.626	96.2773	124.548	9.5901	125.354	3.70724	6.0775	4.33837e-14	1.34792e-11
ENSMUSG00000056492	Adgrf5	adhesion G protein-coupled receptor F5 [Source:MGI Symbol;Acc:MGI:2182928]	17	43671342	43770448	1	0	0	0	0	0	0	3.90419	2.13148	4.37682	2.16255	37.6312	4.94816	0	9.1924	11.3529	2.21938	6.27659e-13	1.78415e-10
ENSMUSG00000041482	Piezo2	piezo-type mechanosensitive ion channel component 2 [Source:MGI Symbol;Acc:MGI:1918781]	18	63143284	63520254	-1	71.3277	70.9808	92.9875	113.327	51.4029	85.6898	212.795	317.193	277.788	308.057	255.653	373.149	80.9526	290.773	1.84449	7.53855	1.00525e-12	2.74084e-10
ENSMUSG00000041378	Cldn5	claudin 5 [Source:MGI Symbol;Acc:MGI:1276112]	16	18595597	18597012	1	0	0	0	0	0	0	3.03659	12.7186	8.25774	0.456877	23.6485	2.00837	0	8.35445	11.2153	2.08414	2.91116e-12	7.33832e-10
ENSMUSG00000022216	Psme1	proteasome (prosome, macropain) activator subunit 1 (PA28 alpha) [Source:MGI Symbol;Acc:MGI:1096367]	14	55815580	55818986	1	13.684	6.28033	16.5142	28.6275	23.9574	9.66017	116.759	130.793	96.484	75.2934	80.2311	98.0318	16.4539	99.5987	2.59561	5.86013	5.71821e-12	1.389e-09
ENSMUSG00000040732	Erg	ETS transcription factor [Source:MGI Symbol;Acc:MGI:95415]	16	95160028	95387452	-1	0	0	0	0	0.0305969	0	9.57694	2.27202	1.61705	7.21866	9.9101	4.33692	0.00509949	5.82195	9.4138	1.57107	7.66145e-12	1.79645e-09
ENSMUSG00000027358	Bmp2	bone morphogenetic protein 2 [Source:MGI Symbol;Acc:MGI:88177]	2	133394079	133404805	1	0	0.0654201	0.0523431	0	0.0305969	0.299329	26.6286	17.9185	16.882	6.73132	8.71546	1.89194	0.0746149	13.128	7.39271	2.73588	2.13191e-11	4.66923e-09
ENSMUSG00000030878	Cdr2	cerebellar degeneration-related 2 [Source:MGI Symbol;Acc:MGI:1100885]	7	120556259	120581535	-1	8.67466	14.1307	12.51	3.87743	1.19328	4.13619	120.229	82.5423	74.3412	66.4909	46.7268	62.114	7.42038	75.4074	3.34776	5.37408	4.32188e-11	9.16513e-09
ENSMUSG00000005980	Dnase1	deoxyribonuclease I [Source:MGI Symbol;Acc:MGI:103157]	16	3854806	3857888	1	12.34	4.31772	10.1546	6.64702	7.64924	1.36059	73.7124	34.9704	66.5578	47.4848	49.8492	89.096	7.07819	60.2784	3.08751	5.07629	1.21532e-10	2.42338e-08
ENSMUSG00000060594	Layn	layilin [Source:MGI Symbol;Acc:MGI:2685357]	9	50965940	50988394	-1	2.15034	0.19626	2.04138	2.84513	0	1.79598	53.0903	62.6797	48.5762	46.7538	17.4852	47.2404	1.50485	45.9709	4.91972	4.57281	1.25921e-10	2.47398e-08
ENSMUSG00000104918	Gm42944	predicted gene 42944 [Source:MGI Symbol;Acc:MGI:5663081]	3	18676326	18680305	1	0.977427	0.39252	2.1199	2.51781	6.82312	0.843564	49.6867	40.3811	61.6204	28.2655	15.1502	42.5542	2.27906	39.6097	4.11228	4.39268	2.15571e-10	4.11432e-08
ENSMUSG00000033470	Cysltr2	cysteinyl leukotriene receptor 2 [Source:MGI Symbol;Acc:MGI:1917336]	14	73263043	73286554	-1	0	0	0	0	0	0	0.934336	7.07372	1.59549	3.71593	4.01834	1.22249	0	3.09338	9.78314	0.685719	3.38142e-10	6.10484e-08
ENSMUSG00000024440	Pcdh12	protocadherin 12 [Source:MGI Symbol;Acc:MGI:1855700]	18	38400142	38417455	-1	0	0	0.0261715	0	0	0.0272118	3.17007	5.15304	3.38503	0.974671	13.7384	2.53229	0.00889722	4.82558	8.51884	1.30951	4.36268e-10	7.56954e-08
ENSMUSG00000010175	Prox1	prospero homeobox 1 [Source:MGI Symbol;Acc:MGI:97772]	1	189850232	189902911	-1	12.1934	6.60743	11.5417	32.4546	29.2507	79.6216	199.114	250.039	161.64	254.511	205.668	230.904	28.6116	216.98	2.92189	6.94082	4.71584e-10	8.07738e-08
ENSMUSG00000062960	Kdr	kinase insert domain protein receptor [Source:MGI Symbol;Acc:MGI:96683]	5	76093487	76139118	-1	0.122178	0.0654201	0	0	0	0	5.77286	1.35853	3.8378	3.62456	41.1337	8.64473	0.0312664	10.7287	8.33215	2.44361	4.89135e-10	8.22584e-08
ENSMUSG00000050919	Zfp366	zinc finger protein 366 [Source:MGI Symbol;Acc:MGI:2178429]	13	99321331	99387164	1	0	0.0654201	0	0	0	0	5.53928	11.8051	3.55751	1.6143	15.9648	0.465709	0.0109033	6.49112	9.42327	1.728	5.26041e-10	8.57062e-08
ENSMUSG00000021998	Lcp1	lymphocyte cytosolic protein 1 [Source:MGI Symbol;Acc:MGI:104808]	14	75368541	75468282	1	0	0	0.104686	0	0	0	0.834229	11.3367	10.3922	1.15742	17.4852	8.47009	0.0174477	8.27931	8.52955	2.07435	6.05182e-10	9.62527e-08
ENSMUSG00000050549	Fam241a	family with sequence similarity 241, member A [Source:MGI Symbol;Acc:MGI:1917867]	3	127662707	127689973	-1	12.3889	2.6168	20.3091	3.19762	4.52835	5.0886	86.9266	63.031	75.5055	64.2065	48.9532	63.3073	8.02156	66.9884	3.05853	5.23132	6.20919e-10	9.75939e-08
ENSMUSG00000021711	Trappc13	trafficking protein particle complex 13 [Source:MGI Symbol;Acc:MGI:1914225]	13	104278657	104314977	-1	31.3998	19.2335	21.9841	21.7539	19.4903	41.9605	100.608	109.572	90.2961	85.2837	80.041	116.282	25.9703	97.0138	1.9004	5.94372	6.3091e-10	9.80111e-08
ENSMUSG00000036256	Igfbp7	insulin-like growth factor binding protein 7 [Source:MGI Symbol;Acc:MGI:1352480]	5	77497087	77555888	-1	0.342099	0	0.314059	0.0251781	0	0.163271	3.97093	7.70613	5.97231	3.38089	28.3456	45.7559	0.140768	15.8553	6.72923	3.01044	9.91934e-10	1.47247e-07
ENSMUSG00000058135	Gstm1	glutathione S-transferase, mu 1 [Source:MGI Symbol;Acc:MGI:95860]	3	107919571	107925289	-1	11.0938	4.2523	3.61167	9.94535	6.54775	8.35401	51.8556	56.5429	34.1306	22.0824	63.4789	51.6355	7.30081	46.621	2.67193	4.756	1.3896e-09	2.01794e-07
ENSMUSG00000031239	Itm2a	integral membrane protein 2A [Source:MGI Symbol;Acc:MGI:107706]	X	106440705	106446982	-1	0.684199	0.0654201	0.261715	0.478384	0.275372	0	9.4101	5.78546	12.074	2.64989	46.8625	21.7428	0.294182	16.4208	5.7597	3.07351	2.5579e-09	3.55974e-07
ENSMUSG00000085620	G630018N14Rik	RIKEN cDNA G630018N14 gene [Source:MGI Symbol;Acc:MGI:3041239]	13	31533884	31592905	-1	0	0	0	0	0	0	0.800859	1.96752	0.819306	0.365502	8.17244	17.4059	0	4.92192	10.452	1.33364	2.8699e-09	3.95277e-07
ENSMUSG00000006386	Tek	TEK receptor tyrosine kinase [Source:MGI Symbol;Acc:MGI:98664]	4	94627526	94763213	1	0.0244357	0.13084	0	0.0251781	0.0305969	0.0816353	2.46932	1.78014	4.78647	4.11189	9.63859	8.9358	0.048781	5.28703	6.80939	1.44781	3.24905e-09	4.34073e-07
ENSMUSG00000027800	Tm4sf1	transmembrane 4 superfamily member 1 [Source:MGI Symbol;Acc:MGI:104678]	3	57193032	57209409	-1	0.0488713	0.26168	0.0261715	0.40285	1.71343	0.299329	17.4521	26.14	12.5699	3.01539	32.554	31.8138	0.458722	20.5908	5.47625	3.40402	3.96289e-09	5.19061e-07
ENSMUSG00000024366	Gfra3	glial cell line derived neurotrophic factor family receptor alpha 3 [Source:MGI Symbol;Acc:MGI:1201403]	18	34822951	34853440	-1	0	0	0	0	0	0	0.367061	3.18551	4.98052	2.80218	0.543019	1.25159	0	2.18831	9.28518	0.210895	4.45277e-09	5.66562e-07
ENSMUSG00000074457	S100a16	S100 calcium binding protein A16 [Source:MGI Symbol;Acc:MGI:1915110]	3	90444561	90450458	1	0	0	0	0	0	0	0.300322	1.31168	0.819306	1.52292	14.5258	4.04585	0	3.75431	10.0618	0.954229	5.45337e-09	6.8733e-07
ENSMUSG00000024140	Epas1	endothelial PAS domain protein 1 [Source:MGI Symbol;Acc:MGI:109169]	17	87061128	87140838	1	1.0996	0.19626	0	0.0755343	0	0.326541	11.1453	23.7508	13.2383	3.5941	53.3788	22.1794	0.28299	21.2144	6.19582	3.43431	5.53236e-09	6.9077e-07
ENSMUSG00000069833	Ahnak	AHNAK nucleoprotein (desmoyokin) [Source:MGI Symbol;Acc:MGI:1316648]	19	8966648	9054278	1	3.17664	2.02802	0.628117	7.35201	5.81342	1.57828	24.2594	13.7024	42.3236	50.3174	101.246	25.7886	3.42941	42.9396	3.64277	4.53883	7.33464e-09	8.89047e-07
ENSMUSG00000039167	Adgrl4	adhesion G protein-coupled receptor L4 [Source:MGI Symbol;Acc:MGI:2655562]	3	151143524	151250723	1	0.0977427	0	0	0	0	0	3.93756	7.07372	1.2074	0.670086	9.66574	13.884	0.0162904	6.07308	8.12858	1.63447	9.45006e-09	1.09785e-06
ENSMUSG00000026785	Pkn3	protein kinase N3 [Source:MGI Symbol;Acc:MGI:2388285]	2	29967696	29981034	1	8.30813	20.9344	20.9896	8.30878	30.9947	11.4561	44.114	90.6701	118.519	112.27	69.615	61.9684	16.832	82.8594	2.30024	5.64112	1.37199e-08	1.50244e-06
ENSMUSG00000029994	Anxa4	annexin A4 [Source:MGI Symbol;Acc:MGI:88030]	6	86713822	86770566	-1	415.235	253.241	449.287	558.45	356.118	428.014	1207.8	966.71	1043.19	988.225	741.737	1301.98	410.058	1041.61	1.34478	9.50361	1.95421e-08	2.08866e-06
ENSMUSG00000044338	Aplnr	apelin receptor [Source:MGI Symbol;Acc:MGI:1346086]	2	84966569	84970267	1	0.0244357	0	0	0	0	0.517023	24.1259	7.16741	8.23618	4.78198	21.5307	8.64473	0.0902432	12.4145	7.0039	2.65791	2.10767e-08	2.22703e-06
ENSMUSG00000008398	Elk3	ELK3, member of ETS oncogene family [Source:MGI Symbol;Acc:MGI:101762]	10	93083276	93146997	-1	5.18036	0.785041	7.06632	2.6437	5.23208	1.17011	26.6619	32.3002	50.7323	23.6358	40.9979	23.1108	3.6796	32.9065	3.1548	4.19808	3.0384e-08	3.12254e-06
ENSMUSG00000026829	Gbgt1	globoside alpha-1,3-N-acetylgalactosaminyltransferase 1 [Source:MGI Symbol;Acc:MGI:2449143]	2	28386903	28395427	1	0	0	0	0	0	0	1.36813	0.398189	0.582138	0.456877	0.923132	1.74641	0	0.91248	8.0236	-0.959733	4.19906e-08	4.12496e-06
ENSMUSG00000030246	Ldhb	lactate dehydrogenase B [Source:MGI Symbol;Acc:MGI:96763]	6	142435975	142453683	-1	75.6284	75.5602	49.4381	36.4831	77.4715	32.5453	138.549	154.31	264.183	146.079	160.598	199.702	57.8544	177.237	1.6156	6.87779	7.37354e-08	6.84101e-06
ENSMUSG00000027832	Ptx3	pentraxin related gene [Source:MGI Symbol;Acc:MGI:104641]	3	66127331	66133226	1	0	0.0654201	0.0523431	0.0755343	0.0305969	0	3.43702	2.22518	1.89734	6.33536	14.1456	0.320175	0.0373157	4.72679	6.91405	1.28778	9.05808e-08	8.08327e-06
ENSMUSG00000031068	Glrx3	glutaredoxin 3 [Source:MGI Symbol;Acc:MGI:1353653]	7	137039343	137070323	1	84.694	84.719	89.245	62.4165	66.7319	57.063	208.223	186.587	196.978	168.039	154.217	174.961	74.1449	181.501	1.29171	6.99865	9.38491e-08	8.30347e-06
ENSMUSG00000086612	Gm12064	predicted gene 12064 [Source:MGI Symbol;Acc:MGI:3649477]	11	24049688	24065405	-1	0	0	0	0.125891	0	0.0544235	4.20451	1.78014	2.56572	5.72619	0.923132	6.05422	0.0300523	3.54232	6.62871	0.88324	1.27813e-07	1.10167e-05
ENSMUSG00000039081	Zfp503	zinc finger protein 503 [Source:MGI Symbol;Acc:MGI:1353644]	14	22034027	22039669	-1	0.293228	4.38314	0.0785146	0.0755343	0.0305969	7.29275	87.7275	88.9133	73.1985	82.5729	72.0586	52.8289	2.02563	76.2166	5.23676	5.29209	1.70053e-07	1.41994e-05
ENSMUSG00000055022	Cntn1	contactin 1 [Source:MGI Symbol;Acc:MGI:105980]	15	91949046	92239848	1	1.00186	0.13084	0.157029	0.352494	1.40746	1.27895	3.53713	20.7761	12.3111	17.3918	16.3177	10.9151	0.72144	13.5415	4.21252	2.84663	1.80708e-07	1.49028e-05
ENSMUSG00000023886	Smoc2	SPARC related modular calcium binding 2 [Source:MGI Symbol;Acc:MGI:1929881]	17	14499768	14625052	1	9.48104	6.34575	15.0748	19.4123	7.74103	18.504	30.6662	56.1915	127.725	56.3482	50.0935	43.1072	12.7598	60.6887	2.24807	5.2011	2.11298e-07	1.71088e-05
ENSMUSG00000047446	Arl4a	ADP-ribosylation factor-like 4A [Source:MGI Symbol;Acc:MGI:99437]	12	40055446	40088024	-1	70.7168	33.2334	57.7083	82.4583	38.6133	39.7292	159.204	154.615	141.654	133.804	159.213	128.827	53.7432	146.219	1.44321	6.64444	3.31516e-07	2.50229e-05
ENSMUSG00000029810	Tmem176b	transmembrane protein 176B [Source:MGI Symbol;Acc:MGI:1916348]	6	48810752	48818430	-1	3.46986	13.4765	16.776	27.5197	15.788	14.5583	72.1441	60.8995	55.5834	47.0583	82.4846	75.212	15.2647	65.5637	2.10215	5.33889	3.43986e-07	2.58183e-05
ENSMUSG00000031785	Adgrg1	adhesion G protein-coupled receptor G1 [Source:MGI Symbol;Acc:MGI:1340051]	8	95701379	95740845	1	20.6481	88.3171	44.5963	46.7557	24.0186	44.6001	151.629	147.213	132.835	154.15	121.582	147.834	44.8227	142.541	1.67033	6.55056	3.5337e-07	2.63744e-05
ENSMUSG00000062373	Tmem65	transmembrane protein 65 [Source:MGI Symbol;Acc:MGI:1922118]	15	58654118	58695487	-1	107.883	25.383	44.2561	82.5842	73.861	94.0982	239.791	192.7	256.356	192.772	221.47	182.878	71.3443	214.328	1.58626	7.15882	4.46433e-07	3.18949e-05
ENSMUSG00000027932	Slc27a3	solute carrier family 27 (fatty acid transporter), member 3 [Source:MGI Symbol;Acc:MGI:1347358]	3	90292546	90297245	-1	0.317664	0	1.25623	0.251781	0.70373	1.03405	6.97415	6.72237	12.4189	29.5447	8.25389	12.0211	0.593909	12.6559	4.3893	2.74083	4.53919e-07	3.20866e-05
ENSMUSG00000031207	Msn	moesin [Source:MGI Symbol;Acc:MGI:97167]	X	95139648	95212158	1	1.97929	1.24298	3.61167	0.151069	0.0917908	0.680294	36.5726	17.4266	12.3543	7.76691	34.4546	18.2791	1.29285	21.1423	4.02621	3.49524	6.54725e-07	4.48571e-05
ENSMUSG00000006169	Clint1	clathrin interactor 1 [Source:MGI Symbol;Acc:MGI:2144243]	11	45742791	45801452	1	368.661	551.818	261.951	293.501	309.641	313.126	878.943	896.394	610.232	855.335	619.069	856.934	349.783	786.151	1.16852	9.14981	1.16869e-06	7.57945e-05
ENSMUSG00000104116	Gm37296	predicted gene, 37296 [Source:MGI Symbol;Acc:MGI:5610524]	15	68210144	68213065	-1	0.122178	0	0	0.125891	0	0	1.8353	3.18551	3.36347	1.00513	5.02293	3.63835	0.0413448	3.00845	5.97138	0.665664	1.20623e-06	7.78514e-05
ENSMUSG00000041134	Cyyr1	cysteine and tyrosine-rich protein 1 [Source:MGI Symbol;Acc:MGI:2152187]	16	85218421	85350285	-1	0.195485	0	0	0	0	0	0.300322	5.17646	2.5226	0.548253	13.847	14.99	0.0325809	6.23077	7.33593	1.67473	1.44921e-06	9.17604e-05
ENSMUSG00000028717	Tal1	T cell acute lymphocytic leukemia 1 [Source:MGI Symbol;Acc:MGI:98480]	4	114913623	114928952	1	0.0488713	0	0	0.755343	0	0	3.03659	23.9851	6.55445	2.55851	27.2324	9.22686	0.134036	12.099	6.41716	2.62741	1.50466e-06	9.4822e-05
ENSMUSG00000025492	Ifitm3	interferon induced transmembrane protein 3 [Source:MGI Symbol;Acc:MGI:1913391]	7	140589499	140590683	-1	0.0488713	0	0.0785146	0	0	0	0.300322	2.2486	0.819306	0.883296	5.78315	1.97926	0.021231	2.00232	6.23579	0.101317	1.9366e-06	0.000117656
ENSMUSG00000027435	Cd93	CD93 antigen [Source:MGI Symbol;Acc:MGI:106664]	2	148278560	148285483	-1	4.61834	0.0654201	0	0.0251781	0.0611939	0.0272118	62.2334	31.9488	21.1941	9.80763	125.22	71.923	0.799557	53.7212	6.05433	4.77189	1.93744e-06	0.000117656
ENSMUSG00000031320	Rps4x	ribosomal protein S4, X-linked [Source:MGI Symbol;Acc:MGI:98158]	X	101228547	101233000	-1	215.303	200.382	141.326	181.61	168.314	149.256	394.09	408.683	336.648	341.165	303.032	405.924	176.032	364.924	1.05183	8.07967	2.08092e-06	0.000124668
ENSMUSG00000098066	Gm26944	predicted gene, 26944 [Source:MGI Symbol;Acc:MGI:5504059]	7	92288947	92296650	1	0.244357	0	0	0.40285	0.0611939	0.0272118	20.8891	1.4288	4.24745	2.4976	1.41185	11.992	0.122602	7.0778	5.76369	1.87051	2.11694e-06	0.00012626
ENSMUSG00000019734	Tmc4	transmembrane channel-like gene family 4 [Source:MGI Symbol;Acc:MGI:2669035]	7	3668789	3680552	-1	0.0244357	0.0654201	1.33475	0.654631	1.59104	0	14.8826	8.85386	16.3861	10.4168	20.9062	22.3831	0.611713	15.6381	4.65851	3.03301	2.26198e-06	0.000133717
ENSMUSG00000068749	Psma5	proteasome subunit alpha 5 [Source:MGI Symbol;Acc:MGI:1347009]	3	108164242	108187290	1	65.2677	52.3361	11.0182	23.9947	18.2052	40.8176	157.235	171.83	131.24	81.0805	96.7117	116.893	35.2732	125.832	1.83529	6.3329	2.38523e-06	0.000140382
ENSMUSG00000028532	Cachd1	cache domain containing 1 [Source:MGI Symbol;Acc:MGI:2444177]	4	100633872	100886417	1	13.8306	69.7378	9.81433	33.6128	41.2447	10.3133	131.608	151.335	98.6401	108.706	126.279	113.895	29.7589	121.744	2.03411	6.24427	2.5017e-06	0.000146591
ENSMUSG00000000827	Tpd52l2	tumor protein D52-like 2 [Source:MGI Symbol;Acc:MGI:1913564]	2	181138935	181159759	1	24.0203	18.7101	7.51123	14.4271	7.95521	14.8576	64.7695	54.9501	64.8761	30.7326	46.9168	52.1012	14.5803	52.3911	1.84571	5.06799	2.85678e-06	0.000165942
ENSMUSG00000029446	Psph	phosphoserine phosphatase [Source:MGI Symbol;Acc:MGI:97788]	5	129842622	129864513	-1	111.964	90.7376	71.2651	101.745	76.3088	101.581	370.498	239.499	143.422	190.853	150.525	265.047	92.267	226.64	1.29639	7.31751	2.96653e-06	0.000170831
ENSMUSG00000058799	Nap1l1	nucleosome assembly protein 1-like 1 [Source:MGI Symbol;Acc:MGI:1855693]	10	111309084	111334011	1	121.299	57.7659	51.5841	91.2455	58.9603	106.643	168.748	207.058	166.319	263.862	170.101	232.476	81.2496	201.427	1.30942	7.14361	3.27799e-06	0.000184255
ENSMUSG00000102800	Gm37479	predicted gene, 37479 [Source:MGI Symbol;Acc:MGI:5610707]	1	129760885	129764725	1	0.293228	0	0.0261715	0.0755343	0	0.163271	0.300322	1.00718	0.862427	24.6409	10.9961	4.33692	0.0930341	7.02398	6.13336	1.85462	3.34268e-06	0.000186076
ENSMUSG00000025780	Itih5	inter-alpha (globulin) inhibitor H5 [Source:MGI Symbol;Acc:MGI:1925751]	2	10158382	10261340	1	13.4152	25.0559	24.8891	28.703	33.5648	96.6834	152.297	149.579	98.9204	81.8115	165.892	157.206	37.0519	134.284	1.85726	6.42168	3.4952e-06	0.000193759
ENSMUSG00000027346	Gpcpd1	glycerophosphocholine phosphodiesterase 1 [Source:MGI Symbol;Acc:MGI:104898]	2	132371002	132429649	-1	10.9227	9.02797	8.68895	12.0855	6.91491	22.232	47.8847	44.3396	30.1849	43.3424	41.4052	46.309	11.6453	42.2443	1.85772	4.75508	3.53674e-06	0.000195251
ENSMUSG00000032193	Ldlr	low density lipoprotein receptor [Source:MGI Symbol;Acc:MGI:96765]	9	21634779	21661215	1	1.07517	2.09344	3.97808	4.75866	0.887311	9.27921	16.818	43.1684	23.5011	19.7066	34.5632	20.4039	3.67864	26.3602	2.83761	3.91462	3.63873e-06	0.000200055
ENSMUSG00000023885	Thbs2	thrombospondin 2 [Source:MGI Symbol;Acc:MGI:98738]	17	14885762	14914497	-1	1.41727	0.26168	0.34023	13.9739	0.826117	0.598659	96.2032	43.7071	45.1912	30.2453	23.9471	22.3249	2.90297	43.6031	3.90287	4.54303	4.3795e-06	0.000233108
ENSMUSG00000048148	Nwd1	NACHT and WD repeat domain containing 1 [Source:MGI Symbol;Acc:MGI:2442268]	8	73373339	73444504	1	1.83267	5.95323	17.4303	12.3876	0.917908	0.979623	44.7814	56.0744	51.8534	54.7339	43.4958	42.234	6.58355	48.8622	2.89053	4.79613	4.94683e-06	0.000259175
ENSMUSG00000021814	Anxa7	annexin A7 [Source:MGI Symbol;Acc:MGI:88031]	14	20505328	20530201	-1	0.488713	0.3271	0.157029	1.33444	0.428357	1.65992	18.5532	6.67553	10.845	8.71112	6.19042	6.4035	0.732593	9.56314	3.69095	2.38042	5.47168e-06	0.000284442
ENSMUSG00000022205	Sub1	SUB1 homolog, transcriptional regulator [Source:MGI Symbol;Acc:MGI:104811]	15	11981425	11997069	-1	165.527	125.018	61.2938	183.423	85.1207	67.7845	359.386	274.212	256.27	256.552	252.857	342.471	114.694	290.291	1.33967	7.66214	5.51877e-06	0.000285778
ENSMUSG00000067158	Col4a4	collagen, type IV, alpha 4 [Source:MGI Symbol;Acc:MGI:104687]	1	82426144	82564570	-1	0	0	0	0.100712	0.214179	0.0816353	1.13455	0.257652	4.52774	10.8128	3.77398	3.66746	0.0660877	4.02902	5.82134	1.07512	5.65227e-06	0.000291561
ENSMUSG00000038525	Armc10	armadillo repeat containing 10 [Source:MGI Symbol;Acc:MGI:1914461]	5	21850811	21867692	1	15.0279	13.6728	6.9878	19.362	28.0268	13.3338	51.889	52.9123	53.5136	66.765	40.4821	51.0243	16.0685	52.7644	1.71488	5.10748	5.95592e-06	0.000306042
ENSMUSG00000020732	Rab37	RAB37, member RAS oncogene family [Source:MGI Symbol;Acc:MGI:1929945]	11	114982257	115053062	1	0.0977427	13.084	1.12538	4.8342	8.68953	3.37426	51.3217	52.116	26.7137	70.2068	31.2236	46.1634	5.20085	46.2909	3.15802	4.68946	6.13321e-06	0.000313283
ENSMUSG00000028466	Creb3	cAMP responsive element binding protein 3 [Source:MGI Symbol;Acc:MGI:99946]	4	43562332	43567060	1	0.342099	0.719621	2.04138	0.327315	1.86641	1.27895	16.2174	5.10619	15.998	13.4322	9.23132	8.70294	1.09596	11.448	3.37806	2.6625	6.2731e-06	0.000317457
ENSMUSG00000057530	Ece1	endothelin converting enzyme 1 [Source:MGI Symbol;Acc:MGI:1101357]	4	137589548	137692540	1	34.2344	83.0181	45.8526	54.4351	36.6857	99.2413	122.832	128.076	148.424	145.287	155.901	223.628	58.9112	154.025	1.38698	6.73505	7.30246e-06	0.000365397
ENSMUSG00000048960	Prex2	phosphatidylinositol-3,4,5-trisphosphate-dependent Rac exchange factor 2 [Source:MGI Symbol;Acc:MGI:1923385]	1	11063689	11373905	1	0.244357	0.719621	0	2.08978	0.764924	0.0544235	1.26803	9.41601	11.1684	9.899	22.2909	42.787	0.645518	16.1382	4.63736	3.07931	7.36969e-06	0.000366019
ENSMUSG00000022378	Cyrib	CYFIP related Rac1 interactor B [Source:MGI Symbol;Acc:MGI:1923520]	15	63800946	63932327	-1	5.30254	14.327	7.24952	10.0712	22.7029	14.9393	16.7513	56.1681	32.9663	85.6188	56.0667	61.4445	12.4321	51.5026	2.05103	5.00116	7.91159e-06	0.000390033
ENSMUSG00000034773	Hrob	homologous recombination factor with OB-fold [Source:MGI Symbol;Acc:MGI:2387601]	11	102139708	102156013	1	44.4485	41.0184	22.429	24.7753	85.702	11.1296	186.3	131.449	88.7869	118.24	93.1278	172.778	38.2505	131.78	1.78467	6.41062	8.50612e-06	0.000414751
ENSMUSG00000057858	Fam204a	family with sequence similarity 204, member A [Source:MGI Symbol;Acc:MGI:1289174]	19	60187018	60215133	-1	13.2441	36.1773	18.7388	43.961	12.9731	20.7354	83.89	108.565	44.1994	86.898	54.6277	89.7946	24.3049	77.9958	1.68281	5.67828	1.00724e-05	0.000484056
ENSMUSG00000104002	Gm38336	predicted gene, 38336 [Source:MGI Symbol;Acc:MGI:5611564]	1	34848441	34850989	-1	0	0	0	0	0	0.353753	8.20881	0.351344	14.1007	1.6143	6.00036	4.33692	0.0589588	5.76874	6.48527	1.57307	1.0047e-05	0.000484056
ENSMUSG00000024168	Tmem204	transmembrane protein 204 [Source:MGI Symbol;Acc:MGI:3039635]	17	25276676	25302565	-1	0	0	0.0785146	0.0251781	0.336566	0	0.133477	3.44317	4.93739	0.578711	23.5127	4.65709	0.0733765	6.21043	6.31506	1.67981	1.02689e-05	0.000491729
ENSMUSG00000008489	Elavl2	ELAV like RNA binding protein 1 [Source:MGI Symbol;Acc:MGI:1100887]	4	91139000	91289022	-1	0.0977427	0.915881	0.0785146	0.302137	0.0305969	0.108847	23.1916	5.80888	8.25774	3.19814	0.597321	2.76515	0.25562	7.30313	4.88472	1.93967	1.08021e-05	0.00050995
ENSMUSG00000021712	Trim23	tripartite motif-containing 23 [Source:MGI Symbol;Acc:MGI:1933161]	13	104315305	104339880	1	34.943	9.68217	18.608	29.4836	15.5432	32.0554	71.3766	82.191	70.6543	59.3636	58.0216	69.7982	23.3859	68.5675	1.55028	5.52472	1.24221e-05	0.000574255
ENSMUSG00000021024	Psma6	proteasome subunit alpha 6 [Source:MGI Symbol;Acc:MGI:1347006]	12	55431007	55465239	1	61.8222	53.1865	18.3463	33.0085	24.294	33.3072	139.316	112.922	88.1185	81.2632	106.323	79.9564	37.3274	101.317	1.44104	6.11643	1.33353e-05	0.000605093
ENSMUSG00000032328	Tmem30a	transmembrane protein 30A [Source:MGI Symbol;Acc:MGI:106402]	9	79676225	79700789	-1	94.4194	42.8501	47.7892	71.6569	27.1395	57.6889	176.69	132.902	154.029	113.062	114.468	158.516	56.924	141.611	1.31432	6.63411	1.43818e-05	0.000644175
ENSMUSG00000066113	Adamtsl1	ADAMTS-like 1 [Source:MGI Symbol;Acc:MGI:1924989]	4	85432409	86346622	1	14.8813	0.457941	0.628117	7.45272	0.367163	0.653082	16.184	43.9882	40.6203	85.3447	44.3918	53.8185	4.07339	47.3913	3.53577	4.68891	1.54036e-05	0.000679183
ENSMUSG00000020717	Pecam1	platelet/endothelial cell adhesion molecule 1 [Source:MGI Symbol;Acc:MGI:97537]	11	106545043	106641454	-1	0.781941	0	0.994519	0.125891	0	0	1.60172	16.0915	22.8543	0.974671	27.7211	12.1084	0.317058	13.5586	5.38196	2.80769	1.55457e-05	0.000682731
ENSMUSG00000002881	Nab1	Ngfi-A binding protein 1 [Source:MGI Symbol;Acc:MGI:107564]	1	52496453	52539838	-1	72.5984	31.925	54.2798	105.572	42.3768	52.9541	147.992	171.385	107.006	190.883	136.977	134.939	59.951	148.197	1.30493	6.70229	1.57704e-05	0.000687141
ENSMUSG00000000355	Mcts1	malignant T cell amplified sequence 1 [Source:MGI Symbol;Acc:MGI:1916245]	X	37689455	37702303	1	0.830813	0.19626	0.0261715	0.176247	1.0403	0.435388	17.2185	7.07372	3.3419	13.219	1.4933	5.90869	0.450863	8.04251	4.13803	2.10567	1.74338e-05	0.000737075
ENSMUSG00000106320	Gm42992	predicted gene 42992 [Source:MGI Symbol;Acc:MGI:5663129]	5	132015388	132022223	-1	0.0244357	0.19626	0	0.352494	0	0.653082	0.300322	0.866647	1.18584	11.6351	13.6298	40.7204	0.204379	11.3897	5.77431	2.54979	1.85782e-05	0.000778073
ENSMUSG00000039831	Arhgap29	Rho GTPase activating protein 29 [Source:MGI Symbol;Acc:MGI:2443818]	3	121746190	121810402	1	0	0.19626	0.314059	0	0.0611939	0	4.03767	3.11525	1.70329	0.152292	21.6393	4.62799	0.0952521	5.8793	5.94173	1.60753	2.00402e-05	0.000826348
ENSMUSG00000028581	Laptm5	lysosomal-associated protein transmembrane 5 [Source:MGI Symbol;Acc:MGI:108046]	4	130640436	130663452	1	53.9784	42.7193	36.771	27.7966	58.3178	25.6063	162.274	104.138	83.2027	64.907	93.1278	116.573	40.8649	104.037	1.34816	6.18007	2.03531e-05	0.000831553
ENSMUSG00000092060	Bend4	BEN domain containing 4 [Source:MGI Symbol;Acc:MGI:3648414]	5	67549490	67585653	-1	205.87	181.41	275.665	144.019	91.3013	257.205	359.019	311.548	381.495	517.094	478.78	598.669	192.578	441.101	1.19559	8.30787	2.13146e-05	0.000862918
ENSMUSG00000020592	Sdc1	syndecan 1 [Source:MGI Symbol;Acc:MGI:1349162]	12	8821323	8843715	1	0.268792	0	0	0.0251781	0.0305969	0	0.700752	15.4357	0.0862427	1.76659	2.28068	4.91905	0.0540946	4.19817	6.12078	1.13036	2.21777e-05	0.000892772
ENSMUSG00000026749	Nek6	NIMA (never in mitosis gene a)-related expressed kinase 6 [Source:MGI Symbol;Acc:MGI:1891638]	2	38401655	38484618	1	3.90971	9.81301	1.51795	2.24085	5.72163	9.85065	27.2626	25.2733	16.9036	35.5755	34.1559	22.878	5.50897	27.0081	2.29644	4.02818	2.30044e-05	0.000920176
ENSMUSG00000049090	Zadh2	zinc binding alcohol dehydrogenase, domain containing 2 [Source:MGI Symbol;Acc:MGI:2444835]	18	84106188	84115653	1	1.63719	0	0.130858	0.226603	0.0611939	1.27895	5.70612	11.8988	14.8122	8.34562	6.43478	12.6033	0.555799	9.9668	4.13936	2.41233	2.42841e-05	0.000964601
ENSMUSG00000029622	Arpc1b	actin related protein 2/3 complex, subunit 1B [Source:MGI Symbol;Acc:MGI:1343142]	5	145051025	145067515	1	0.073307	0.0654201	0.104686	0.100712	0.458954	0.571447	3.17007	2.36571	0.366532	0.335043	24.9789	12.1375	0.229088	7.22563	4.94545	1.92107	2.5438e-05	0.000996633
ENSMUSG00000015001	Oc90	otoconin 90 [Source:MGI Symbol;Acc:MGI:1313269]	15	65747902	65784246	-1	0.415406	0	1.36092	0	0.0305969	0	4.83853	0.421612	22.1644	0.822379	69.0449	19.5016	0.301154	19.4656	5.98065	3.31399	2.59479e-05	0.00101364
ENSMUSG00000027787	Nmd3	NMD3 ribosome export adaptor [Source:MGI Symbol;Acc:MGI:2140103]	3	69629318	69663706	1	23.8248	11.4485	26.2762	40.7885	12.3306	14.7488	73.2119	46.2602	48.1666	104.899	92.8291	41.8265	21.5696	67.8655	1.65233	5.48467	3.13655e-05	0.00118709
ENSMUSG00000079442	St6galnac4	ST6 (alpha-N-acetyl-neuraminyl-2,3-beta-galactosyl-1,3)-N-acetylgalactosaminide alpha-2,6-sialyltransferase 4 [Source:MGI Symbol;Acc:MGI:1341894]	2	32477107	32489710	1	0.268792	0.13084	0.130858	0.730165	0.0305969	0.0272118	4.37136	19.8392	3.88092	3.77685	1.92772	0.494816	0.219744	5.71514	4.66265	1.59955	3.38029e-05	0.00126147
ENSMUSG00000000253	Gmpr	guanosine monophosphate reductase [Source:MGI Symbol;Acc:MGI:1913605]	13	45660920	45707276	1	0.146614	0.850461	3.55933	1.23373	0.214179	0.299329	33.6027	18.1762	17.1839	8.10195	4.91432	2.21212	1.05061	14.0319	3.7324	2.9261	3.47458e-05	0.00128946
ENSMUSG00000015759	Cnih1	cornichon family AMPA receptor auxiliary protein 1 [Source:MGI Symbol;Acc:MGI:1277202]	14	47013024	47025868	-1	21.65	20.6727	23.1618	33.3358	18.7559	25.1437	68.1398	70.9011	51.6809	47.0888	43.6316	82.3141	23.7867	60.6261	1.34921	5.40138	3.55384e-05	0.00130797
ENSMUSG00000020290	Xpo1	exportin 1 [Source:MGI Symbol;Acc:MGI:2144013]	11	23206041	23248249	1	36.0182	34.9997	28.5008	44.4394	46.7215	44.4096	108.216	80.5514	93.8321	74.3491	74.7466	89.8528	39.1815	86.9247	1.14932	5.97982	3.65946e-05	0.00133216
ENSMUSG00000031586	Rbpms	RNA binding protein gene with multiple splicing [Source:MGI Symbol;Acc:MGI:1334446]	8	34272671	34419891	-1	0.073307	0.654201	0	0.377672	0	0.0272118	21.9903	3.11525	0.474335	3.38089	7.81947	5.15191	0.188732	6.98869	5.25037	1.86547	3.76132e-05	0.00136552
ENSMUSG00000061731	Ext1	exostosin glycosyltransferase 1 [Source:MGI Symbol;Acc:MGI:894663]	15	52927434	53209555	-1	58.3035	31.7287	35.1484	23.0883	24.2022	25.3886	65.6705	74.1803	123.909	124.575	59.7321	69.5653	32.9766	86.2721	1.38721	5.89925	3.82985e-05	0.00137656
ENSMUSG00000039621	Prex1	phosphatidylinositol-3,4,5-trisphosphate-dependent Rac exchange factor 1 [Source:MGI Symbol;Acc:MGI:3040696]	2	166408262	166555752	-1	5.00931	0.588781	0.130858	0.604275	2.81492	2.28579	28.564	14.9204	12.074	13.1581	11.9464	18.5993	1.90566	16.5437	3.1107	3.21469	3.94832e-05	0.00141042
ENSMUSG00000035725	Prkx	protein kinase, X-linked [Source:MGI Symbol;Acc:MGI:1309999]	X	76805017	76839884	-1	259.458	205.877	304.872	173.452	329.437	446.137	736.19	656.942	490.937	575.574	452.118	648.849	286.539	593.435	1.05026	8.78151	4.21344e-05	0.00148919
ENSMUSG00000002885	Adgre5	adhesion G protein-coupled receptor E5 [Source:MGI Symbol;Acc:MGI:1347095]	8	84449880	84467955	-1	0.0488713	0	0.523431	0.0503562	0.489551	0.0816353	0.266953	2.85759	5.06676	1.67522	20.499	5.26834	0.198974	5.93897	4.85443	1.64647	4.24541e-05	0.00149654
ENSMUSG00000024097	Srsf7	serine and arginine-rich splicing factor 7 [Source:MGI Symbol;Acc:MGI:1926232]	17	80507509	80514736	-1	81.3952	64.8313	53.704	63.2978	31.8514	56.1378	142.186	125.383	127.51	131.063	94.8654	141.401	58.5363	127.068	1.11819	6.53698	4.43873e-05	0.00155647
ENSMUSG00000031502	Col4a1	collagen, type IV, alpha 1 [Source:MGI Symbol;Acc:MGI:88454]	8	11248423	11362826	-1	4.47173	13.0186	0.34023	2.26603	3.45745	2.69396	47.9181	33.0263	16.7742	9.01571	36.8438	29.9509	4.37467	28.9215	2.73137	4.06213	4.47087e-05	0.00156363
ENSMUSG00000025907	Rb1cc1	RB1-inducible coiled-coil 1 [Source:MGI Symbol;Acc:MGI:1341850]	1	6276421	6346872	1	82.8858	42.1959	42.6858	116.625	45.1917	65.0633	153.064	152.436	143.939	215.281	109.418	154.121	65.7746	154.71	1.23343	6.7853	5.04087e-05	0.00172992
ENSMUSG00000018417	Myo1b	myosin IB [Source:MGI Symbol;Acc:MGI:107752]	1	51788924	51955230	-1	0.830813	2.15886	0.785146	0.553918	0.152985	2.99329	15.2831	6.4413	5.67046	3.19814	21.6665	21.8883	1.24584	12.358	3.31293	2.77816	5.13866e-05	0.00175134
ENSMUSG00000024030	Abcg1	ATP binding cassette subfamily G member 1 [Source:MGI Symbol;Acc:MGI:107704]	17	31276649	31336962	1	30.1292	47.037	68.4909	19.4123	14.5947	49.3621	54.2582	107.933	128.523	137.033	108.142	112.061	38.1711	107.992	1.50057	6.19258	5.19265e-05	0.00176524
ENSMUSG00000039126	Prune2	prune homolog 2 [Source:MGI Symbol;Acc:MGI:1925004]	19	16933482	17201296	1	7.81941	9.48591	35.4886	8.63609	10.0664	13.7419	62.5671	40.0532	18.995	98.7159	42.084	57.8062	14.2064	53.3702	1.90836	5.08091	5.48969e-05	0.00184741
ENSMUSG00000046694	Tent5b	terminal nucleotidyltransferase 5B [Source:MGI Symbol;Acc:MGI:2140500]	4	133207443	133215249	1	0	0	0.549602	0	0	0.0272118	5.03874	1.85041	1.83266	6.27445	3.14951	8.67383	0.0961357	4.46993	5.44623	1.22719	5.64722e-05	0.00188617
ENSMUSG00000015341	Golga7	golgi autoantigen, golgin subfamily a, 7 [Source:MGI Symbol;Acc:MGI:1931029]	8	23731362	23747090	-1	64.1436	36.8315	62.5238	42.6769	43.7842	48.2464	132.909	94.1601	93.9614	77.5777	89.2995	210.675	49.7011	116.431	1.2276	6.37719	6.10858e-05	0.00201011
ENSMUSG00000106108	Gm43221	predicted gene 43221 [Source:MGI Symbol;Acc:MGI:5663358]	3	108907340	108909410	1	0.293228	0.19626	0	0.0251781	0	0	0.233584	6.08995	0.495896	7.21866	1.5476	10.5367	0.0857777	4.35373	5.65332	1.18845	6.1359e-05	0.00201414
ENSMUSG00000037868	Egr2	early growth response 2 [Source:MGI Symbol;Acc:MGI:95296]	10	67371305	67378018	1	4.76495	0.39252	1.36092	6.84845	0.887311	4.54436	6.97415	22.9544	9.83167	32.1946	26.9609	30.9406	3.13309	21.6427	2.78194	3.63788	6.20354e-05	0.00203062
ENSMUSG00000021360	Gcnt2	glucosaminyl (N-acetyl) transferase 2, I-branching enzyme [Source:MGI Symbol;Acc:MGI:1100870]	13	41013230	41114368	1	99.722	30.2241	76.6303	73.2431	46.6297	72.4649	131.808	130.208	198.099	131.276	141.212	166.811	66.4857	149.902	1.17219	6.75828	6.69504e-05	0.00216576
ENSMUSG00000027808	Serp1	stress-associated endoplasmic reticulum protein 1 [Source:MGI Symbol;Acc:MGI:92638]	3	58427238	58433313	-1	128.018	81.448	95.7355	100.159	75.6662	83.0231	194.609	158.69	195.146	180.131	150.905	217.719	94.0083	182.867	0.959679	7.1137	7.16492e-05	0.00230104
ENSMUSG00000021218	Gdi2	guanosine diphosphate (GDP) dissociation inhibitor 2 [Source:MGI Symbol;Acc:MGI:99845]	13	3588063	3617871	1	140.261	49.1959	130.648	107.737	66.7319	103.133	256.509	269.738	198.617	148.82	206.945	229.973	99.6178	218.434	1.13223	7.31366	7.48229e-05	0.00237443
ENSMUSG00000024063	Lbh	limb-bud and heart [Source:MGI Symbol;Acc:MGI:1925139]	17	73225300	73248942	1	5.42472	0.26168	9.39559	13.7724	3.64104	6.77573	26.9623	20.0734	64.1646	24.2449	43.7402	33.7639	6.5452	35.4916	2.4354	4.39783	7.55797e-05	0.00239276
ENSMUSG00000042436	Mfap4	microfibrillar-associated protein 4 [Source:MGI Symbol;Acc:MGI:1342276]	11	61376257	61379726	1	207.41	621.883	324.867	337.361	390.386	406.652	1056.93	876.719	489.082	846.411	613.204	971.848	381.427	809.033	1.08493	9.21744	7.75971e-05	0.00243929
ENSMUSG00000090394	4930523C07Rik	RIKEN cDNA 4930523C07 gene [Source:MGI Symbol;Acc:MGI:1914897]	1	159871952	159907778	1	0.195485	0.0654201	0	4.85938	0.0611939	1.19732	34.2701	19.886	5.08832	15.9298	19.06	24.2751	1.06313	19.7516	4.20332	3.38763	7.89351e-05	0.00246395
ENSMUSG00000032035	Ets1	E26 avian leukemia oncogene 1, 5' domain [Source:MGI Symbol;Acc:MGI:95455]	9	32547517	32669116	1	0.90412	0.457941	0.0261715	1.48551	0.39776	0.0272118	12.0129	9.5097	7.7834	1.58384	22.834	1.6882	0.549785	9.23533	4.05748	2.30832	7.9778e-05	0.00246721
ENSMUSG00000049556	Lingo1	leucine rich repeat and Ig domain containing 1 [Source:MGI Symbol;Acc:MGI:1915522]	9	56525759	56703752	-1	3.68979	12.8223	1.17772	10.4489	0.367163	2.99329	41.5112	42.8873	32.8369	77.3341	13.5483	10.1001	5.24987	36.3697	2.7953	4.38314	7.95139e-05	0.00246721
ENSMUSG00000006235	Epor	erythropoietin receptor [Source:MGI Symbol;Acc:MGI:95408]	9	21870193	21874802	-1	0	0.0654201	0	1.25891	0	0	51.0214	0.374766	1.9189	21.5646	4.2627	10.2747	0.220721	14.9028	6.03794	2.92908	8.01806e-05	0.00247074
ENSMUSG00000022747	St3gal6	ST3 beta-galactoside alpha-2,3-sialyltransferase 6 [Source:MGI Symbol;Acc:MGI:1888707]	16	58288488	58344606	-1	0.0488713	0.0654201	0.392573	0.478384	0	0.108847	13.381	3.74766	0.819306	2.61943	1.71051	2.5614	0.182349	4.13989	4.45377	1.14891	8.09831e-05	0.00247879
ENSMUSG00000028159	Dapp1	dual adaptor for phosphotyrosine and 3-phosphoinositides 1 [Source:MGI Symbol;Acc:MGI:1347063]	3	137636768	137687306	-1	0.0488713	0.39252	0	0.981946	2.69253	0.707506	24.7933	4.00532	4.61398	10.5386	8.33534	21.1316	0.803896	12.2364	3.91988	2.71744	9.03687e-05	0.00271309
ENSMUSG00000021701	Plk2	polo like kinase 2 [Source:MGI Symbol;Acc:MGI:1099790]	13	110531580	110537378	1	4.32511	7.91583	10.8088	1.23373	2.08059	0.272118	5.27232	28.1075	23.2208	31.8291	38.2285	57.9517	4.43937	30.7683	2.79445	4.14264	9.12578e-05	0.00273364
ENSMUSG00000058586	Serhl	serine hydrolase-like [Source:MGI Symbol;Acc:MGI:1890404]	15	82973707	83000875	1	0.439842	0.850461	3.66402	3.32351	7.74103	3.42868	28.3971	28.1309	16.7311	17.6659	13.8198	11.2352	3.24126	19.33	2.57213	3.50405	9.85748e-05	0.00292009
ENSMUSG00000061048	Cdh3	cadherin 3 [Source:MGI Symbol;Acc:MGI:88356]	8	107237523	107283929	1	0.90412	0.3271	9.13387	0.352494	13.3403	14.2045	48.2518	80.7622	32.88	53.5765	32.8255	44.417	6.37706	48.7855	2.93326	4.78878	0.000101136	0.00298272
ENSMUSG00000028618	Tmem59	transmembrane protein 59 [Source:MGI Symbol;Acc:MGI:1929278]	4	107035596	107058193	1	88.8481	42.1305	70.5847	72.4122	85.6102	109.228	231.315	224.696	162.999	116.443	126.17	151.501	78.1356	168.854	1.11122	6.949	0.000101775	0.00298391
ENSMUSG00000052353	Cemip	cell migration inducing protein, hyaluronan binding [Source:MGI Symbol;Acc:MGI:2443629]	7	83582065	83735710	-1	1.7838	0.0654201	0	0.805699	16.9507	1.82319	38.6748	49.2584	81.564	35.5146	26.6894	75.0665	3.57147	51.128	3.83695	4.77669	0.000102894	0.00300144
ENSMUSG00000030605	Mfge8	milk fat globule EGF and factor V/VIII domain containing [Source:MGI Symbol;Acc:MGI:102768]	7	78783516	78798808	-1	2.3947	37.8782	20.9111	2.69406	5.81342	22.3953	77.6834	101.609	46.8298	79.8012	62.8816	50.0637	15.3478	69.8114	2.18734	5.41399	0.00010522	0.00305595
ENSMUSG00000021189	Atxn3	ataxin 3 [Source:MGI Symbol;Acc:MGI:1099442]	12	101885160	101924505	-1	0.879684	1.50466	7.14483	4.75866	6.11939	3.56474	15.0495	13.1637	16.4939	20.6813	20.8791	33.24	3.99533	19.9179	2.31394	3.5869	0.000107072	0.00310301
ENSMUSG00000003929	Zfp81	zinc finger protein 81 [Source:MGI Symbol;Acc:MGI:1890752]	17	33548316	33577852	-1	31.8152	18.4485	37.373	23.5919	33.1365	40.9265	68.5736	74.1335	53.7508	94.5127	53.4331	92.9963	30.8819	72.9	1.23819	5.69904	0.000107745	0.00311573
ENSMUSG00000026922	Agpat2	1-acylglycerol-3-phosphate O-acyltransferase 2 (lysophosphatidic acid acyltransferase, beta) [Source:MGI Symbol;Acc:MGI:1914762]	2	26483069	26494429	-1	1.17291	0.0654201	0.732803	0.604275	0	0.0272118	2.96985	8.57278	6.48976	14.3155	10.9961	2.38676	0.43377	7.6218	4.10709	2.03165	0.000114593	0.00327708
ENSMUSG00000029246	Ppat	phosphoribosyl pyrophosphate amidotransferase [Source:MGI Symbol;Acc:MGI:2387203]	5	77061096	77099425	-1	49.751	54.6912	44.4916	63.1971	56.8491	48.8179	80.9535	112.43	76.8207	97.7108	149.303	144.399	52.9663	110.27	1.05789	6.35183	0.000119103	0.0033641
ENSMUSG00000031700	Gpt2	glutamic pyruvate transaminase (alanine aminotransferase) 2 [Source:MGI Symbol;Acc:MGI:1915391]	8	86219205	86254189	1	20.8925	15.8317	14.499	16.6176	19.1843	16.4359	60.7986	44.2693	47.4119	37.403	23.8385	55.9724	17.2435	44.949	1.38176	4.96136	0.000123073	0.00343986
ENSMUSG00000004151	Etv1	ets variant 1 [Source:MGI Symbol;Acc:MGI:99254]	12	38829379	38920483	1	59.0366	8.76629	80.9486	47.209	16.4918	39.4298	112.554	128.24	96.8074	186.985	105.509	125.596	41.9803	125.949	1.5841	6.39274	0.00012877	0.00355448
ENSMUSG00000025940	Tmem70	transmembrane protein 70 [Source:MGI Symbol;Acc:MGI:1915068]	1	16735431	16748499	1	25.8041	29.0465	18.922	30.8432	29.679	40.219	93.7673	41.9738	71.7108	60.4601	49.9306	103.562	29.0856	70.2341	1.27171	5.63567	0.000130389	0.00356171
ENSMUSG00000028341	Nr4a3	nuclear receptor subfamily 4, group A, member 3 [Source:MGI Symbol;Acc:MGI:1352457]	4	48045153	48086447	1	0.0488713	0.19626	0	0.125891	1.16268	2.34021	11.5457	4.59089	6.87786	9.07663	10.8604	18.6866	0.645653	10.273	3.97917	2.46419	0.000130632	0.00356171
ENSMUSG00000021807	Rtraf	RNA transcription, translation and transport factor [Source:MGI Symbol;Acc:MGI:1915295]	14	19861419	19873892	-1	36.7268	31.8596	67.7058	37.6161	27.8738	58.0971	97.1709	101.632	86.3505	86.563	74.5565	136.686	43.3132	97.1598	1.165	6.13535	0.00013363	0.00362866
ENSMUSG00000033377	Palmd	palmdelphin [Source:MGI Symbol;Acc:MGI:2148896]	3	116711907	116762636	-1	0	0	0	0.830878	0.0917908	0.0272118	11.5457	0.585573	10.2844	0.365502	13.1411	3.28907	0.158313	6.53523	5.30703	1.7685	0.000140853	0.00379396
ENSMUSG00000021895	Arhgef3	Rho guanine nucleotide exchange factor (GEF) 3 [Source:MGI Symbol;Acc:MGI:1918954]	14	26836856	27125868	1	0.0244357	0	0.0261715	0.151069	0.0917908	6.50361	28.1969	22.486	27.9211	14.4069	24.0286	32.2504	1.13285	24.8816	4.44765	3.70795	0.000141272	0.00379757
ENSMUSG00000058153	Sez6l	seizure related 6 homolog like [Source:MGI Symbol;Acc:MGI:1935121]	5	112567017	112725051	-1	2.59018	26.7568	3.24527	11.4057	1.46865	5.71447	16.2841	16.9582	81.3916	63.5973	99.4811	19.1523	8.53018	49.4774	2.53969	4.86103	0.00015135	0.00401996
ENSMUSG00000035762	Tmem161b	transmembrane protein 161B [Source:MGI Symbol;Acc:MGI:1919995]	13	84370415	84444260	1	10.0431	2.09344	7.95615	5.16151	6.30297	3.78243	28.297	23.095	16.9898	29.6056	26.445	12.7197	5.88993	22.8587	1.95271	3.85138	0.000152299	0.00402914
ENSMUSG00000027520	Zdbf2	zinc finger, DBF-type containing 2 [Source:MGI Symbol;Acc:MGI:1921134]	1	63312424	63353735	1	15.2967	1.57008	3.97808	5.58954	14.35	12.8712	106.648	19.1599	45.1912	14.4982	37.1154	27.5059	8.94259	41.6864	2.21847	4.66523	0.00015303	0.00403252
ENSMUSG00000029757	Dync1i1	dynein cytoplasmic 1 intermediate chain 1 [Source:MGI Symbol;Acc:MGI:107743]	6	5725639	6028039	1	0.146614	0.3271	0.0523431	0.0503562	0.795521	0.598659	3.43702	0.398189	1.66017	8.37608	4.2084	14.5534	0.328432	5.43888	4.03982	1.55634	0.000156159	0.00409075
ENSMUSG00000071665	Foxr2	forkhead box R2 [Source:MGI Symbol;Acc:MGI:3511682]	X	151901782	151915857	1	0	0	0	0	0	0.4626	0.300322	1.49907	0.344971	3.2286	0.868831	37.7224	0.0771	7.32737	6.47564	1.91093	0.000159995	0.00418305
ENSMUSG00000026730	Pter	phosphotriesterase related [Source:MGI Symbol;Acc:MGI:107372]	2	12928852	13008266	1	0.0244357	0	0	0.0251781	0.39776	0.0272118	3.27018	3.23236	3.66532	0.0304585	0.733076	5.64672	0.0790976	2.76302	5.04701	0.567241	0.000160718	0.00419374
ENSMUSG00000031871	Cdh5	cadherin 5 [Source:MGI Symbol;Acc:MGI:105057]	8	104828257	104871143	1	0.146614	0	0	0.0251781	3.15149	0	4.83853	21.9941	7.02878	3.62456	47.2698	27.9426	0.55388	18.7831	5.07104	3.28239	0.000166442	0.00432619
ENSMUSG00000035864	Syt1	synaptotagmin I [Source:MGI Symbol;Acc:MGI:99667]	10	108333511	108846843	-1	65.6098	19.2335	45.8526	57.9852	67.5886	75.7575	124.233	163.468	145.642	124.91	98.9924	97.828	55.3379	125.846	1.18454	6.50227	0.000171386	0.00443744
ENSMUSG00000026814	Eng	endoglin [Source:MGI Symbol;Acc:MGI:95392]	2	32536607	32572681	1	0.317664	0	0	0	0	0	1.96878	5.76203	0.344971	0.426419	3.99119	2.06658	0.0529439	2.42666	5.35471	0.379622	0.000175966	0.00453842
ENSMUSG00000019888	Mgat4c	MGAT4 family, member C [Source:MGI Symbol;Acc:MGI:1914819]	10	101517348	102227330	1	0	0	0.392573	0.0251781	0.0917908	0.0272118	1.56835	4.59089	1.01335	2.92401	0.84168	0.844098	0.089459	1.96373	4.35854	0.120729	0.000176722	0.00454914
ENSMUSG00000021665	Hexb	hexosaminidase B [Source:MGI Symbol;Acc:MGI:96074]	13	97312839	97334865	-1	0.122178	0	0	0.0251781	0.336566	0	6.20666	6.01969	0.150925	1.12696	0.733076	2.09569	0.0806538	2.72217	4.98964	0.545999	0.000178575	0.0045792
ENSMUSG00000062604	Srpk2	serine/arginine-rich protein specific kinase 2 [Source:MGI Symbol;Acc:MGI:1201408]	5	23708262	23889615	-1	31.522	45.6632	44.5701	63.4992	26.6499	31.1575	97.0041	98.7744	85.0353	96.4011	84.1951	65.7523	40.5103	87.8604	1.11699	6.00547	0.000186166	0.00474154
ENSMUSG00000043241	Upf2	UPF2 regulator of nonsense transcripts homolog (yeast) [Source:MGI Symbol;Acc:MGI:2449307]	2	5956280	6061514	1	86.5756	68.4948	73.2803	123.071	45.0693	36.7631	118.594	112.336	248.746	184.213	141.076	178.483	72.2089	163.908	1.1825	6.88408	0.000188016	0.00477546
ENSMUSG00000030691	Fchsd2	FCH and double SH3 domains 2 [Source:MGI Symbol;Acc:MGI:2448475]	7	100742070	100933612	1	33.1103	17.9251	41.9006	45.7234	40.3268	36.0012	103.211	76.4524	64.3802	90.5835	57.1256	88.2519	35.8312	80.0007	1.15769	5.85735	0.000202971	0.00510677
ENSMUSG00000098041	Gm26981	predicted gene, 26981 [Source:MGI Symbol;Acc:MGI:5504096]	7	92379048	92382956	1	0.56202	0.26168	0.0261715	1.46033	0.122388	1.00683	3.00322	1.59276	2.39324	25.2805	5.10438	10.1583	0.573238	7.92207	3.77161	2.10615	0.000204295	0.0051208
ENSMUSG00000046982	Tshz1	teashirt zinc finger family member 1 [Source:MGI Symbol;Acc:MGI:1346031]	18	84029752	84105831	-1	0.244357	0.0654201	0.575774	4.12921	0.0917908	2.74839	29.465	14.6159	19.9221	6.12215	10.6703	5.47208	1.30916	14.3779	3.44637	2.98256	0.000205229	0.00513457
ENSMUSG00000021670	Hmgcr	3-hydroxy-3-methylglutaryl-Coenzyme A reductase [Source:MGI Symbol;Acc:MGI:96159]	13	96785475	96807444	-1	45.6214	65.8126	39.3358	44.0617	30.4746	57.2263	100.608	133.417	85.2725	92.2892	102.522	75.212	47.0887	98.2201	1.06124	6.18411	0.000207047	0.00516179
ENSMUSG00000038331	Satb2	special AT-rich sequence binding protein 2 [Source:MGI Symbol;Acc:MGI:2679336]	1	56833140	57017809	-1	0.537585	0.26168	0.0261715	3.2228	3.94701	1.60549	11.6458	11.1259	2.82445	14.9551	41.4324	14.5825	1.60012	16.0944	3.32338	3.15489	0.000210479	0.00521707
ENSMUSG00000034024	Cct2	chaperonin containing Tcp1, subunit 2 (beta) [Source:MGI Symbol;Acc:MGI:107186]	10	116886906	116899719	-1	177.55	228.97	181.133	155.198	147.477	139.923	275.129	335.275	298.637	352.009	256.929	310.541	171.709	304.753	0.827912	7.89656	0.000219655	0.00538457
ENSMUSG00000025608	Podxl	podocalyxin-like [Source:MGI Symbol;Acc:MGI:1351317]	6	31496423	31540916	-1	0.219921	0	0.0523431	6.04275	0.0305969	0.680294	21.423	6.58184	16.1058	17.4222	38.6901	15.2811	1.17098	19.2507	4.0279	3.36047	0.000229918	0.00558492
ENSMUSG00000039533	Mmd2	monocyte to macrophage differentiation-associated 2 [Source:MGI Symbol;Acc:MGI:1922354]	5	142548113	142594555	-1	0	0.0654201	0.0261715	0.52874	0	0	1.46824	4.56747	0.409653	1.6143	6.57053	5.15191	0.103389	3.29702	4.92583	0.815938	0.000233191	0.0056439
ENSMUSG00000029648	Flt1	FMS-like tyrosine kinase 1 [Source:MGI Symbol;Acc:MGI:95558]	5	147498414	147662821	-1	0.0977427	0	0.0523431	0.0251781	0	1.63271	3.23681	6.34761	10.9528	0.761462	29.7303	1.89194	0.301328	8.82016	4.84045	2.20892	0.000239926	0.00576866
ENSMUSG00000058587	Tmod3	tropomodulin 3 [Source:MGI Symbol;Acc:MGI:1355315]	9	75404989	75466939	-1	40.9542	14.5887	19.7072	36.7852	31.0253	22.4769	69.8416	59.8924	49.2015	52.6932	97.4448	67.6152	27.5896	66.1148	1.25969	5.55187	0.000246787	0.00587715
ENSMUSG00000030592	Ryr1	ryanodine receptor 1, skeletal muscle [Source:MGI Symbol;Acc:MGI:99659]	7	28702769	28824604	-1	0.17105	0.13084	0.130858	2.26603	1.16268	0.0272118	15.3164	1.52249	5.02364	7.49279	2.9323	22.8489	0.648112	9.18942	3.80961	2.31508	0.000256036	0.00606498
ENSMUSG00000097986	Gm26953	predicted gene, 26953 [Source:MGI Symbol;Acc:MGI:5504068]	5	112363327	112381586	1	0.195485	0	0	0.0251781	0	0.0544235	0.300322	1.9441	0.301849	2.95447	0.624472	0.465709	0.0458478	1.09849	4.39392	-0.662739	0.000265012	0.00626647
ENSMUSG00000067928	Zfp760	zinc finger protein 760 [Source:MGI Symbol;Acc:MGI:2679257]	17	21926723	21944617	1	3.03002	1.11214	2.93121	7.85557	1.22388	4.4083	11.5791	11.5709	8.1715	19.7371	10.426	48.8995	3.42685	18.3973	2.41954	3.45566	0.000268832	0.00633439
ENSMUSG00000022708	Zbtb20	zinc finger and BTB domain containing 20 [Source:MGI Symbol;Acc:MGI:1929213]	16	42696244	43462965	1	360.279	276.596	537.04	375.406	594.835	428.395	838.633	619.676	533.217	892.86	910.127	1042.2	428.759	806.119	0.910734	9.27029	0.000275429	0.00645036
ENSMUSG00000061119	Prcp	prolylcarboxypeptidase (angiotensinase C) [Source:MGI Symbol;Acc:MGI:1919711]	7	92523678	92583791	1	2.49244	5.69155	0.392573	14.7544	2.11119	3.18378	40.1764	16.0213	16.4508	28.5396	24.4359	25.1774	4.77098	25.1336	2.39658	3.90782	0.000275685	0.00645036
ENSMUSG00000113841	Gm48701	predicted gene, 48701 [Source:MGI Symbol;Acc:MGI:6098338]	13	62597131	62599423	-1	0.219921	0	0.261715	0.0503562	0.275372	0.0816353	1.7352	2.08464	0.64682	2.83264	4.56136	0.407496	0.148167	2.04469	3.71972	0.20905	0.000290576	0.00673974
ENSMUSG00000028782	Adgrb2	adhesion G protein-coupled receptor B2 [Source:MGI Symbol;Acc:MGI:2451244]	4	129878663	129916426	1	8.28369	5.42987	3.08824	1.78765	2.72313	12.2453	38.3745	27.194	39.0464	45.109	13.7384	2.73604	5.59298	27.6997	2.30726	4.06225	0.000301536	0.00693794
ENSMUSG00000045136	Tubb2b	tubulin, beta 2B class IIB [Source:MGI Symbol;Acc:MGI:1920960]	13	34310731	34314449	-1	21.5767	29.1774	21.5915	20.7719	18.1134	25.6607	83.89	43.59	49.4602	27.2299	45.0434	87.2332	22.8153	56.0744	1.29772	5.30383	0.000318601	0.00726368
ENSMUSG00000019792	Trmt11	tRNA methyltransferase 11 [Source:MGI Symbol;Acc:MGI:1920931]	10	30410221	30476745	-1	0.073307	0.26168	0.130858	1.33444	0.0305969	0.435388	7.34121	2.01437	4.16121	11.361	0.515868	6.78189	0.377712	5.36259	3.80691	1.54987	0.000325433	0.00739419
ENSMUSG00000027122	Arl14ep	ADP-ribosylation factor-like 14 effector protein [Source:MGI Symbol;Acc:MGI:1926020]	2	106792872	106804769	-1	49.7021	19.5606	24.104	40.285	27.629	42.7769	64.1689	64.7175	112.59	86.4412	48.4645	90.9297	34.0096	77.8853	1.19455	5.80754	0.000341813	0.00767499
ENSMUSG00000039194	Rlbp1	retinaldehyde binding protein 1 [Source:MGI Symbol;Acc:MGI:97930]	7	79024618	79036796	-1	0	0	0.0785146	0.52874	0.244776	0	5.60602	3.56028	2.28543	2.10163	0.461566	3.66746	0.142005	2.94706	4.31011	0.681196	0.000358007	0.00799827
ENSMUSG00000035407	Kank4	KN motif and ankyrin repeat domains 4 [Source:MGI Symbol;Acc:MGI:3043381]	4	98643135	98705774	-1	0.0977427	0.13084	0.0261715	2.34156	3.09029	0.0816353	2.86975	9.97816	27.6192	7.73645	21.4221	7.18939	0.961374	12.8025	3.7257	2.79601	0.00036377	0.00803347
ENSMUSG00000030782	Tgfb1i1	transforming growth factor beta 1 induced transcript 1 [Source:MGI Symbol;Acc:MGI:102784]	7	127845984	127854871	1	0.293228	4.51398	0.968347	3.62565	0.764924	3.78243	26.1948	20.9635	2.35011	6.54857	4.47991	43.1072	2.32476	17.274	2.89589	3.30101	0.000384699	0.00845326
ENSMUSG00000028669	Pithd1	PITH (C-terminal proteasome-interacting domain of thioredoxin-like) domain containing 1 [Source:MGI Symbol;Acc:MGI:1913443]	4	135702771	135714575	-1	6.10892	3.14016	4.23979	11.5568	5.0179	7.29275	13.2809	26.9129	20.2024	18.3665	17.1594	34.7535	6.22605	21.7793	1.80377	3.81382	0.000388347	0.00850543
ENSMUSG00000023066	Rttn	rotatin [Source:MGI Symbol;Acc:MGI:2179288]	18	88989914	89149140	1	4.78939	2.2897	5.78391	5.48883	8.78132	7.37439	15.7169	17.5906	14.5535	30.0625	24.6259	18.3373	5.75126	20.1478	1.80555	3.70142	0.000389412	0.0085148
ENSMUSG00000030793	Pycard	PYD and CARD domain containing [Source:MGI Symbol;Acc:MGI:1931465]	7	127588880	127593039	-1	0.073307	0.26168	0.523431	1.43515	1.59104	0.380965	4.33799	0.89007	3.38503	35.6364	7.16785	1.33891	0.710929	8.79271	3.61659	2.26579	0.000391816	0.00853716
ENSMUSG00000055943	Emc7	ER membrane protein complex subunit 7 [Source:MGI Symbol;Acc:MGI:1920274]	2	112285342	112302507	1	42.7135	14.5233	20.4661	18.2793	8.38356	28.9533	66.3379	48.0872	62.6122	45.6877	57.1528	63.7439	22.2199	57.2703	1.36487	5.31485	0.000396579	0.00861443
ENSMUSG00000061311	Rag1	recombination activating 1 [Source:MGI Symbol;Acc:MGI:97848]	2	101468627	101479846	-1	11.3626	3.07474	14.0018	14.704	12.2388	3.40147	57.1613	46.9161	21.7116	16.5085	23.2412	39.0905	9.79723	34.1049	1.79718	4.46012	0.000397192	0.00861443
ENSMUSG00000046573	Lyrm4	LYR motif containing 4 [Source:MGI Symbol;Acc:MGI:2683538]	13	36162378	36301509	-1	24.118	17.0746	29.443	39.9828	23.0395	19.1843	35.5048	57.6203	73.8453	63.6582	62.2843	56.9621	25.4737	58.3125	1.19395	5.39069	0.000406973	0.00873965
ENSMUSG00000047996	Prrg1	proline rich Gla (G-carboxyglutamic acid) 1 [Source:MGI Symbol;Acc:MGI:1917364]	X	77493219	77627502	-1	0.708634	0	0.0785146	0.176247	0.152985	0.0272118	1.53498	0.655841	0.517456	1.91888	13.1139	3.60925	0.190599	3.55839	4.16596	0.951747	0.00040635	0.00873965
ENSMUSG00000107655	Gm44220	predicted gene, 44220 [Source:MGI Symbol;Acc:MGI:5690612]	6	93218701	93221187	1	6.81755	3.40184	19.2099	17.6247	1.10149	9.22478	56.1936	42.091	21.4744	61.5566	14.4986	44.0677	9.56338	39.9803	2.06155	4.63406	0.00040571	0.00873965
ENSMUSG00000021772	Nkiras1	NFKB inhibitor interacting Ras-like protein 1 [Source:MGI Symbol;Acc:MGI:1916971]	14	4185693	4198560	-1	6.3044	1.04672	10.2592	7.20094	3.9776	8.73497	29.0312	18.1059	17.0545	25.707	16.2091	36.9075	6.25398	23.8358	1.92631	3.9169	0.000410836	0.00876879
ENSMUSG00000021240	Abcd4	ATP-binding cassette, sub-family D (ALD), member 4 [Source:MGI Symbol;Acc:MGI:1349217]	12	84648238	84664187	-1	1.58832	1.24298	0.314059	1.73729	1.31567	2.53069	22.2572	4.59089	4.74335	15.3206	6.78774	3.58014	1.45483	9.54666	2.70948	2.47438	0.000439053	0.00928124
ENSMUSG00000019877	Serinc1	serine incorporator 1 [Source:MGI Symbol;Acc:MGI:1926228]	10	57391870	57408626	-1	71.963	38.9249	55.536	32.6057	48.0066	72.7914	123.032	93.5745	103.987	98.0154	93.7251	125.829	53.3046	106.36	0.99612	6.31996	0.000444794	0.00937742
ENSMUSG00000106993	Gm43417	predicted gene 43417 [Source:MGI Symbol;Acc:MGI:5663554]	5	74208960	74214166	-1	0	0.0654201	0	0.125891	0.0305969	0.816353	4.47146	0.117115	0.301849	34.8445	0.787378	1.54266	0.173043	7.01083	5.29988	1.86703	0.000450117	0.00945529
ENSMUSG00000025937	Lactb2	lactamase, beta 2 [Source:MGI Symbol;Acc:MGI:2442551]	1	13693554	13730770	-1	13.7817	8.50461	9.81433	15.3083	7.19028	16.0549	33.8029	27.7327	19.7927	33.9612	43.9574	33.2691	11.7757	32.086	1.44465	4.45873	0.000471247	0.00973085
ENSMUSG00000050891	Tatdn1	TatD DNase domain containing 1 [Source:MGI Symbol;Acc:MGI:1916944]	15	58762004	58805587	-1	10.3607	11.7756	11.5155	12.01	5.44626	10.7214	23.8256	26.9832	17.2917	22.8743	26.9609	67.1786	10.3049	30.8524	1.58192	4.36711	0.000470983	0.00973085
ENSMUSG00000008999	Bmp7	bone morphogenetic protein 7 [Source:MGI Symbol;Acc:MGI:103302]	2	172709805	172782114	-1	2.1259	9.15881	12.8241	4.07885	20.0716	8.59891	21.7567	21.9238	65.0486	39.4133	53.053	13.3309	9.47636	35.7544	1.91578	4.50304	0.000473861	0.00975825
ENSMUSG00000058070	Eml1	echinoderm microtubule associated protein like 1 [Source:MGI Symbol;Acc:MGI:1915769]	12	108337216	108505876	1	256.843	243.755	265.955	209.658	245.357	180.849	358.585	375.68	439.579	322.494	474.979	407.699	233.736	396.503	0.762478	8.30002	0.000485154	0.00991079
ENSMUSG00000022607	Ptk2	PTK2 protein tyrosine kinase 2 [Source:MGI Symbol;Acc:MGI:95481]	15	73076951	73295129	-1	39.1215	39.9717	61.3723	41.9971	41.7342	46.3688	48.4854	84.6972	78.5024	121.194	99.5626	120.822	45.0943	92.2107	1.03174	6.10246	0.000490338	0.00999324
ENSMUSG00000021779	Thrb	thyroid hormone receptor beta [Source:MGI Symbol;Acc:MGI:98743]	14	4431611	4809435	-1	112.648	48.2146	138.264	107.964	183.673	159.76	217.467	202.889	264.075	262.522	303.195	247.641	125.087	249.631	0.996488	7.55012	0.00050256	0.0101576
ENSMUSG00000045328	Cenpe	centromere protein E [Source:MGI Symbol;Acc:MGI:1098230]	3	134918298	134979372	1	4.81383	3.20558	0.0523431	2.8703	0.764924	1.14289	37.24	10.9385	2.91069	12.7621	11.1862	18.3373	2.14165	15.5625	2.86077	3.1551	0.000501874	0.0101576
ENSMUSG00000087480	Gm15910	predicted gene 15910 [Source:MGI Symbol;Acc:MGI:3802158]	10	120693534	120699231	1	0	0	0.0523431	0.40285	0	0	11.479	1.89726	0.0862427	2.13209	1.439	0.465709	0.0758655	2.91655	5.1512	0.633413	0.000511786	0.0102819
ENSMUSG00000021638	Ocln	occludin [Source:MGI Symbol;Acc:MGI:106183]	13	100633015	100689226	-1	14.1727	4.90651	3.7687	7.67932	4.09999	24.1912	22.057	25.1328	41.6552	38.2863	37.414	35.1028	9.80308	33.2747	1.76131	4.4329	0.000515831	0.0103447
ENSMUSG00000042670	Immp1l	IMP1 inner mitochondrial membrane peptidase-like (S. cerevisiae) [Source:MGI Symbol;Acc:MGI:1913791]	2	105734983	105795903	1	8.99233	5.75697	11.9342	18.5563	1.68283	6.83015	51.7889	19.0897	20.6767	22.9352	27.4225	49.1032	8.95879	31.836	1.82737	4.35443	0.000526716	0.0104353
ENSMUSG00000026277	Stk25	serine/threonine kinase 25 (yeast) [Source:MGI Symbol;Acc:MGI:1891699]	1	93547473	93586381	-1	32.3528	52.4015	48.4697	31.951	17.3791	12.1092	47.9181	91.9115	88.5713	96.6447	56.664	95.9943	32.4439	79.6173	1.2959	5.80961	0.000534988	0.0105419
ENSMUSG00000109640	Gm45413	predicted gene 45413 [Source:MGI Symbol;Acc:MGI:5791249]	8	26552543	26556080	-1	0.342099	0	0.287887	0	0	0	0.0667383	0.983762	0.129364	21.0163	6.16327	1.95016	0.104998	5.05161	5.50549	1.3983	0.000536064	0.0105476
ENSMUSG00000024580	Grpel2	GrpE-like 2, mitochondrial [Source:MGI Symbol;Acc:MGI:1334416]	18	61845495	61859396	-1	46.0857	31.6633	29.1028	46.4284	60.5819	70.1791	110.919	92.0988	80.3135	130.728	66.7099	108.86	47.3402	98.2714	1.05315	6.18713	0.000539705	0.0106036
ENSMUSG00000015305	Sash1	SAM and SH3 domain containing 1 [Source:MGI Symbol;Acc:MGI:1917347]	10	8597983	8761814	-1	83.4234	100.812	77.7295	79.0341	122.235	111.323	262.148	171.549	139.066	133.317	139.366	243.158	95.7596	181.434	0.921975	7.11534	0.000551711	0.0107856
ENSMUSG00000005150	Wdr83	WD repeat domain containing 83 [Source:MGI Symbol;Acc:MGI:1915086]	8	85801664	85807935	-1	1.61275	0	0.0261715	0.730165	0.979102	0	8.87619	4.26297	12.9364	11.8788	1.60191	10.624	0.558032	8.36338	3.88557	2.17663	0.000555344	0.0108312
ENSMUSG00000027508	Pag1	phosphoprotein associated with glycosphingolipid microdomains 1 [Source:MGI Symbol;Acc:MGI:2443160]	3	9752539	9898739	-1	4.42286	13.6728	5.20814	3.17244	0.856714	12.5718	59.2636	14.0537	18.3266	24.4886	19.6573	33.7348	6.6508	28.2541	2.08904	4.12988	0.000576575	0.0111638
ENSMUSG00000028224	Nbn	nibrin [Source:MGI Symbol;Acc:MGI:1351625]	4	15957925	15992589	1	10.3363	3.14016	1.91052	11.4309	5.10969	4.46273	30.4994	20.3077	22.6603	15.8993	19.5758	21.8592	6.06504	21.8003	1.84288	3.80655	0.00059234	0.0114202
ENSMUSG00000042743	Sgtb	small glutamine-rich tetratricopeptide repeat (TPR)-containing, beta [Source:MGI Symbol;Acc:MGI:2444615]	13	104246249	104278243	1	25.2909	3.14016	31.0395	12.2869	32.494	7.1839	42.579	52.4439	44.0269	70.4809	66.9271	69.3616	18.5726	57.6366	1.63234	5.25416	0.000592381	0.0114202
ENSMUSG00000032040	Dcps	decapping enzyme, scavenger [Source:MGI Symbol;Acc:MGI:1916555]	9	35035704	35087357	-1	2.00372	0.26168	0.654289	1.66176	0.0917908	3.59195	9.4101	15.6465	7.58936	7.76691	12.1093	6.63636	1.37753	9.85976	2.82932	2.50581	0.000596147	0.0114763
ENSMUSG00000029016	Clcn6	chloride channel, voltage-sensitive 6 [Source:MGI Symbol;Acc:MGI:1347049]	4	148088716	148123278	-1	6.9886	5.82239	1.57029	6.64702	7.67983	18.2591	61.9331	13.96	20.1592	25.7374	37.2783	17.6096	7.82787	29.4463	1.91011	4.22453	0.000602329	0.0115619
ENSMUSG00000020326	Ccng1	cyclin G1 [Source:MGI Symbol;Acc:MGI:102890]	11	40639379	40646138	-1	81.3708	30.2895	74.4319	78.8578	38.5827	105.854	177.524	135.174	162.417	107.853	107.762	167.626	68.2311	143.059	1.06746	6.7239	0.00064333	0.0122434
ENSMUSG00000020598	Nrcam	neuronal cell adhesion molecule [Source:MGI Symbol;Acc:MGI:104750]	12	44375668	44648747	1	231.968	189.26	286.186	218.873	315.791	191.816	368.629	429.272	344.712	413.23	425.265	452.029	238.982	405.523	0.762772	8.33231	0.000663731	0.0124752
ENSMUSG00000028062	Lamtor2	late endosomal/lysosomal adaptor, MAPK and MTOR activator 2 [Source:MGI Symbol;Acc:MGI:1932697]	3	88457126	88460381	-1	10.3607	6.60743	21.2775	2.66888	5.59924	6.63967	16.0172	27.1237	28.2229	15.747	14.1728	122.452	8.8589	37.2893	2.07247	4.5319	0.000663425	0.0124752
ENSMUSG00000113918	Gm6566	predicted gene 6566 [Source:MGI Symbol;Acc:MGI:3647745]	12	87196249	87202260	-1	0.293228	0.0654201	0.0261715	0.176247	0	0	0.200215	0.515304	1.01335	5.78711	2.30783	0.669457	0.0935111	1.74888	4.14748	-0.0295834	0.0006778	0.0127004
ENSMUSG00000030057	Cnbp	cellular nucleic acid binding protein [Source:MGI Symbol;Acc:MGI:88431]	6	87819597	87828088	-1	409.762	280.979	131.198	217.514	120.185	256.716	593.804	523.361	326.407	448.927	383.371	562.198	236.059	473.012	1.00274	8.47002	0.000688412	0.0128812
ENSMUSG00000025862	Stag2	stromal antigen 2 [Source:MGI Symbol;Acc:MGI:1098583]	X	41238194	41366062	1	64.95	24.6634	57.1325	60.1505	43.8454	76.329	162.341	99.8753	123.607	78.7656	102.088	104.785	54.5118	111.91	1.03688	6.37973	0.000690231	0.0128972
ENSMUSG00000062031	Pgghg	protein glucosylgalactosylhydroxylysine glucosidase [Source:MGI Symbol;Acc:MGI:2444047]	7	140521304	140527577	1	0.0244357	0	0	1.40997	0	0	33.4359	7.89352	1.25052	0.487336	3.61108	6.75278	0.239068	8.90519	5.17913	2.21042	0.000699881	0.013041
ENSMUSG00000039908	Slc26a11	solute carrier family 26, member 11 [Source:MGI Symbol;Acc:MGI:2444589]	11	119246383	119271905	1	0.0244357	0	0	0	0.550745	0	2.2691	2.01437	6.57601	1.91888	0.27151	2.27033	0.0958634	2.55337	4.67311	0.471756	0.00072309	0.0133802
ENSMUSG00000032567	Aste1	asteroid homolog 1 [Source:MGI Symbol;Acc:MGI:1913845]	9	105272591	105289428	1	17.0072	3.40184	6.30734	8.33395	13.0343	16.5447	39.7093	19.7221	30.1203	27.108	27.5854	50.0346	10.7716	32.3799	1.58555	4.4353	0.000726113	0.0134175
ENSMUSG00000039428	Tmem135	transmembrane protein 135 [Source:MGI Symbol;Acc:MGI:1920009]	7	88788922	89053430	-1	14.7347	8.63545	22.8478	24.6745	17.4097	16.9801	53.0236	36.3289	39.0895	30.9458	37.3054	57.9517	17.547	42.4408	1.27261	4.90944	0.000741915	0.0136154
ENSMUSG00000091625	Lsm5	LSM5 homolog, U6 small nuclear RNA and mRNA degradation associated [Source:MGI Symbol;Acc:MGI:1913623]	6	56678048	56681695	-1	0.244357	0	0.0261715	0.327315	0.244776	0	3.73734	3.44317	1.63861	0.731003	1.05889	0.669457	0.140437	1.87974	3.67257	0.0976995	0.000765265	0.0139291
ENSMUSG00000080727	C920021L13Rik	RIKEN cDNA C920021L13 gene [Source:MGI Symbol;Acc:MGI:1923991]	3	95778834	95796405	1	1.27065	0.26168	2.04138	0.704987	1.86641	1.71434	20.155	5.97284	3.90248	6.51811	9.01412	3.69657	1.30991	8.20985	2.63772	2.26835	0.000767937	0.0139587
ENSMUSG00000037458	Azin1	antizyme inhibitor 1 [Source:MGI Symbol;Acc:MGI:1859169]	15	38487671	38519510	-1	60.6738	16.813	40.121	46.0759	15.788	48.6546	125.835	67.5516	96.8074	77.9432	63.669	96.3436	38.021	88.025	1.21011	5.97917	0.000778995	0.0141204
ENSMUSG00000017670	Elmo2	engulfment and cell motility 2 [Source:MGI Symbol;Acc:MGI:2153045]	2	165129951	165168399	-1	6.81755	10.1401	2.8527	13.1933	12.3306	2.47627	4.77179	35.9776	44.3072	24.7323	36.3551	32.3086	7.96842	29.7421	1.90069	4.24147	0.000781863	0.0141349
ENSMUSG00000027835	Pdcd10	programmed cell death 10 [Source:MGI Symbol;Acc:MGI:1928396]	3	75423797	75464163	-1	5.66907	3.271	9.31707	14.3263	5.07909	10.3677	18.4198	24.0553	28.9129	44.713	17.8653	18.6575	8.00504	25.4373	1.66534	4.06877	0.000792696	0.0143114
ENSMUSG00000015133	Lrrk1	leucine-rich repeat kinase 1 [Source:MGI Symbol;Acc:MGI:2142227]	7	65876660	66038098	-1	27.7589	47.2333	12.7717	37.3895	86.5893	43.6204	99.6403	77.1785	143.573	111.904	76.4571	94.1024	42.5605	100.476	1.2395	6.1614	0.000801246	0.0144267
ENSMUSG00000056763	Cspp1	centrosome and spindle pole associated protein 1 [Source:MGI Symbol;Acc:MGI:2681832]	1	10108212	10206993	1	12.8043	3.00932	14.5514	22.333	20.1634	18.6945	28.8977	28.2246	32.9016	113.031	30.6806	50.413	15.2593	47.3581	1.63215	4.97122	0.000803423	0.0144465
ENSMUSG00000040183	Ankrd6	ankyrin repeat domain 6 [Source:MGI Symbol;Acc:MGI:2154278]	4	32804035	32950841	-1	1.61275	0.785041	12.7194	13.1178	2.17238	2.20415	32.1345	26.5147	40.0166	12.5184	26.6622	15.7468	5.43525	25.5989	2.23219	3.96149	0.00081623	0.0145982
ENSMUSG00000030751	Psma1	proteasome subunit alpha 1 [Source:MGI Symbol;Acc:MGI:1347005]	7	113863841	113875353	-1	14.637	17.4017	7.85146	18.2541	6.54775	9.0343	22.8245	25.7418	35.7907	37.007	22.2909	61.2699	12.2877	34.1541	1.47552	4.54091	0.000846178	0.0150067
ENSMUSG00000108394	Gm45477	predicted gene 45477 [Source:MGI Symbol;Acc:MGI:5791313]	3	90218825	90224322	1	0.122178	0	0.104686	0	0.0305969	0.734717	0.300322	5.05935	0.776184	2.16255	7.87378	1.60088	0.165363	2.96218	4.1081	0.700709	0.00084806	0.0150067
ENSMUSG00000110317	Gm45250	predicted gene 45250 [Source:MGI Symbol;Acc:MGI:5791086]	8	26641916	26645507	-1	0.635327	0	0.366402	0.981946	1.77462	0.0272118	0.500537	6.18365	0.711502	1.06605	46.4281	7.10207	0.630918	10.332	4.01856	2.47054	0.000847607	0.0150067
ENSMUSG00000037216	Lipt1	lipoyltransferase 1 [Source:MGI Symbol;Acc:MGI:3645211]	1	37910819	37915309	1	0	0.26168	0	0.579097	0.0305969	0.680294	10.3444	5.73861	2.00514	0.852837	1.62906	5.06459	0.258611	4.27244	4.02691	1.21629	0.000859027	0.0151807
ENSMUSG00000032417	Rwdd2a	RWD domain containing 2A [Source:MGI Symbol;Acc:MGI:1916769]	9	86454044	86456952	1	0.513149	0.719621	0.942176	1.00712	0.0305969	0.136059	11.7126	1.59276	7.54624	3.10676	5.21298	1.95016	0.558121	5.18691	3.20989	1.55127	0.00086392	0.0152269
ENSMUSG00000050947	Amigo1	adhesion molecule with Ig like domain 1 [Source:MGI Symbol;Acc:MGI:2653612]	3	108093651	108099602	1	7.99046	3.07474	1.93669	16.6427	13.4627	12.463	46.283	34.6425	18.3697	35.7583	26.3907	24.7117	9.26171	31.026	1.74194	4.33649	0.000872713	0.0153414
ENSMUSG00000030744	Rps3	ribosomal protein S3 [Source:MGI Symbol;Acc:MGI:1350917]	7	99127103	99132945	-1	222.34	787.527	281.161	232.923	478.903	231.3	779.036	872.035	771.484	628.724	621.567	865.55	372.359	756.399	1.02267	9.14066	0.000876763	0.0153463
ENSMUSG00000107749	Gm44321	predicted gene, 44321 [Source:MGI Symbol;Acc:MGI:5690713]	6	71253478	71256332	1	0.879684	0	0	0.151069	0.0917908	0.0544235	2.06889	0.421612	5.69202	3.50272	13.0868	0.145534	0.196161	4.15292	4.35185	1.16089	0.000877587	0.0153463
ENSMUSG00000108447	Gm44567	predicted gene 44567 [Source:MGI Symbol;Acc:MGI:5753143]	7	34062126	34064756	-1	0.293228	0	0.104686	0.0251781	0.367163	0	7.54143	2.59994	0.150925	1.49247	1.41185	0.465709	0.131709	2.27705	4.04675	0.334358	0.000883359	0.015427
ENSMUSG00000001542	Ell2	elongation factor for RNA polymerase II 2 [Source:MGI Symbol;Acc:MGI:2183438]	13	75854876	75920483	1	6.67094	2.2897	3.69019	5.96721	7.40446	19.4564	30.5995	19.4879	22.5093	21.7778	25.9292	32.7743	7.57982	25.513	1.74833	4.05362	0.000889193	0.0154281
ENSMUSG00000042473	Tbc1d8b	TBC1 domain family, member 8B [Source:MGI Symbol;Acc:MGI:1918101]	X	138585745	138654154	1	23.1406	4.2523	14.4467	10.172	7.9858	12.8167	74.9805	31.7146	33.8718	9.59442	32.3096	47.4732	12.1357	38.324	1.65696	4.66044	0.000891238	0.0154435
ENSMUSG00000067194	Eif1ax	eukaryotic translation initiation factor 1A, X-linked [Source:MGI Symbol;Acc:MGI:1913485]	X	158155174	158172924	1	46.6966	29.8316	65.8738	60.8051	39.5007	42.8313	113.021	100.976	101.012	104.259	62.2028	78.2974	47.5898	93.2948	0.970421	6.13958	0.000897584	0.0155132
ENSMUSG00000017300	Tnnc2	troponin C2, fast [Source:MGI Symbol;Acc:MGI:98780]	2	164619081	164621887	-1	0	0	0.235544	0	0	0	0.467168	1.1243	0.280289	0.517794	1.24894	0.785884	0.0392573	0.737396	4.04128	-1.15838	0.000900938	0.0155395
ENSMUSG00000105950	Gm43679	predicted gene 43679 [Source:MGI Symbol;Acc:MGI:5663816]	5	3801901	3805577	-1	0.73307	0	0.0261715	0.100712	0.214179	0.544235	23.9257	0.187383	3.06162	1.15742	2.33498	0.378389	0.269728	5.17424	4.22457	1.47343	0.000901429	0.0155395
ENSMUSG00000044072	Eml6	echinoderm microtubule associated protein like 6 [Source:MGI Symbol;Acc:MGI:2442895]	11	29693048	29976033	-1	0	0.3271	0.34023	0.0503562	0.0917908	0.0544235	4.20451	0.772956	5.41173	1.85797	3.63823	0	0.143984	2.64757	4.20924	0.541491	0.000918146	0.0156659
ENSMUSG00000035566	Pcdh17	protocadherin 17 [Source:MGI Symbol;Acc:MGI:2684924]	14	84681003	84776442	1	0.073307	0.457941	0.444916	2.21567	1.0403	0.408176	2.00215	4.68458	6.23104	1.79705	23.1598	3.98763	0.773385	6.97704	3.16361	1.9769	0.000921262	0.0156991
ENSMUSG00000031578	Mak16	MAK16 homolog [Source:MGI Symbol;Acc:MGI:1915170]	8	31649491	31658792	-1	6.49989	0.457941	2.3031	5.58954	4.9567	7.56487	24.3261	23.9382	22.6818	17.1177	15.9648	8.87758	4.56201	18.8177	2.03993	3.55468	0.000938863	0.0158574
ENSMUSG00000062012	Zfp13	zinc finger protein 13 [Source:MGI Symbol;Acc:MGI:99159]	17	23794818	23818461	-1	0.0244357	0	1.46561	0.226603	0.183582	0.0816353	3.47039	5.6215	2.54416	0.152292	2.57934	18.25	0.33031	5.43628	4.01011	1.55741	0.000937768	0.0158574
ENSMUSG00000026342	Slc35f5	solute carrier family 35, member F5 [Source:MGI Symbol;Acc:MGI:1921400]	1	125488332	125523557	1	30.96	34.6726	14.7608	28.7786	28.4552	18.7761	55.2927	58.042	56.1871	51.1398	45.9666	66.5091	26.0672	55.5229	1.0915	5.35233	0.000951574	0.0160316
ENSMUSG00000032238	Rora	RAR-related orphan receptor alpha [Source:MGI Symbol;Acc:MGI:104661]	9	68561068	69295528	1	30.0559	31.9904	41.4819	35.3501	38.4604	30.8037	88.6284	51.2727	95.8588	41.3626	47.6228	118.901	34.6904	73.9411	1.09164	5.76484	0.000977244	0.0162186
ENSMUSG00000034245	Hdac11	histone deacetylase 11 [Source:MGI Symbol;Acc:MGI:2385252]	6	91133647	91151674	1	10.5318	1.3084	0.209372	9.03894	5.9664	3.40147	34.4036	20.3545	20.267	10.5386	21.1234	39.0323	5.07606	24.2866	2.25511	3.88176	0.000974808	0.0162186
ENSMUSG00000041471	Shld2	shieldin complex subunit 2 [Source:MGI Symbol;Acc:MGI:1922948]	14	33958990	34032450	-1	1.0263	1.57008	4.55385	3.39904	3.70223	1.49665	11.0786	15.6699	11.2116	7.49279	15.7747	8.26634	2.62469	11.5823	2.13813	2.8407	0.000975476	0.0162186
ENSMUSG00000020189	Osbpl8	oxysterol binding protein-like 8 [Source:MGI Symbol;Acc:MGI:2443807]	10	111000613	111133110	1	104.805	73.9901	122.745	126.948	72.1782	96.3296	178.291	171.128	217.504	167.857	157.883	156.769	99.4992	174.905	0.813495	7.10078	0.000984716	0.0163021
ENSMUSG00000046182	Gsg1l	GSG1-like [Source:MGI Symbol;Acc:MGI:2685483]	7	125477592	125681583	-1	10.263	1.24298	0.104686	1.88836	0.0305969	5.17023	4.77179	28.3183	13.1305	17.3004	46.9168	40.8078	3.11664	25.2076	3.01204	3.83017	0.000987445	0.0163069
ENSMUSG00000048216	Gpr85	G protein-coupled receptor 85 [Source:MGI Symbol;Acc:MGI:1927851]	6	13834457	13839941	-1	1.19735	0.850461	0.0261715	0.151069	0.244776	0.0816353	2.76964	4.52062	3.81624	3.35043	3.74683	6.08333	0.425243	4.04785	3.25553	1.19891	0.00100455	0.0165484
ENSMUSG00000036775	Decr2	2-4-dienoyl-Coenzyme A reductase 2, peroxisomal [Source:MGI Symbol;Acc:MGI:1347059]	17	26300182	26309311	-1	7.6728	3.9252	2.77418	5.21187	2.20298	6.69409	9.91064	18.832	27.2743	6.3049	21.8837	21.5391	4.74685	17.6241	1.89084	3.49137	0.00100886	0.0165705
ENSMUSG00000039615	Stub1	STIP1 homology and U-Box containing protein 1 [Source:MGI Symbol;Acc:MGI:1891731]	17	26049479	26052378	-1	1.39283	0.26168	0.314059	0.377672	2.78432	1.27895	3.97093	2.52967	4.11809	3.71593	4.50706	32.8616	1.06825	8.61721	3.00296	2.29324	0.00100909	0.0165705
ENSMUSG00000108269	Gm18422	predicted gene, 18422 [Source:MGI Symbol;Acc:MGI:5010607]	6	100224190	100227306	1	0.317664	0.0654201	0.157029	0.981946	0.0305969	0.0816353	0.266953	0.936916	0.32341	19.6457	5.53879	1.01874	0.272382	4.62176	4.04927	1.32467	0.00101159	0.0165705
ENSMUSG00000034707	Gns	glucosamine (N-acetyl)-6-sulfatase [Source:MGI Symbol;Acc:MGI:1922862]	10	121200995	121233154	1	377.702	306.951	546.383	312.083	550.133	383.767	878.042	721.613	717.087	747.025	539.734	620.121	412.837	703.937	0.769803	9.12527	0.00103201	0.0168347
ENSMUSG00000021703	Serinc5	serine incorporator 5 [Source:MGI Symbol;Acc:MGI:2444223]	13	92747599	92848455	1	38.755	34.7381	28.527	37.0622	11.5962	43.4844	109.751	63.3589	61.8791	44.8349	74.4208	77.1913	32.3605	71.906	1.15172	5.70572	0.00104916	0.0170728
ENSMUSG00000022336	Eif3e	eukaryotic translation initiation factor 3, subunit E [Source:MGI Symbol;Acc:MGI:99257]	15	43113454	43146115	-1	209.169	39.1866	51.4533	70.6246	44.5186	50.6411	258.177	154.38	144.155	179.035	137.954	227.353	77.5989	183.509	1.24129	7.02915	0.00104816	0.0170728
ENSMUSG00000022338	Eny2	ENY2 transcription and export complex 2 subunit [Source:MGI Symbol;Acc:MGI:1919286]	15	44291438	44301652	1	97.9626	48.738	102.828	78.9586	29.3119	39.321	147.992	126.249	118.26	118.148	118.351	198.247	66.1867	137.875	1.05833	6.67369	0.00106397	0.0172508
ENSMUSG00000039298	Cdk5rap2	CDK5 regulatory subunit associated protein 2 [Source:MGI Symbol;Acc:MGI:2384875]	4	70135093	70328680	-1	156.706	153.606	173.125	169.549	202.552	141.392	446.713	257.465	337.015	250.155	234.258	208.114	166.155	288.953	0.798239	7.83043	0.00106545	0.0172538
ENSMUSG00000027714	Exosc9	exosome component 9 [Source:MGI Symbol;Acc:MGI:1355319]	3	36606755	36619876	1	5.22923	6.21491	3.00973	2.74441	8.07759	2.58512	11.212	14.1006	17.3132	19.2193	20.9334	14.5534	4.6435	16.222	1.80598	3.39104	0.00107594	0.0173456
ENSMUSG00000054051	Ercc6	excision repair cross-complementing rodent repair deficiency, complementation group 6 [Source:MGI Symbol;Acc:MGI:1100494]	14	32235478	32302947	1	305.201	242.97	200.422	239.217	215.617	293.452	369.93	383.433	439.708	461.842	339.55	469.26	249.48	410.621	0.718851	8.36679	0.00107647	0.0173456
ENSMUSG00000093594	Gm20707	predicted gene 20707 [Source:MGI Symbol;Acc:MGI:5313154]	4	147866776	147894297	-1	0	0	0	0	0.0917908	0.517023	2.23573	1.68645	0.0862427	10.2036	1.08604	1.39713	0.101469	2.78253	4.7027	0.58402	0.00108021	0.0173456
ENSMUSG00000116738	Gm49565	predicted gene, 49565 [Source:MGI Symbol;Acc:MGI:6214954]	16	22359223	22362636	1	0.268792	0	0.261715	0.0251781	0.214179	0	1.90204	0.960339	0.0431214	3.25906	2.00917	3.58014	0.128311	1.95898	3.86045	0.139204	0.00108219	0.0173566
ENSMUSG00000015671	Psma2	proteasome subunit alpha 2 [Source:MGI Symbol;Acc:MGI:104885]	13	14787825	14848821	1	68.6398	44.4856	54.0442	100.159	66.5789	45.0355	118.861	168.458	112.094	105.813	85.0911	134.357	63.1571	120.779	0.93493	6.52398	0.00108965	0.0174343
ENSMUSG00000040374	Pex2	peroxisomal biogenesis factor 2 [Source:MGI Symbol;Acc:MGI:107486]	3	5625248	5641299	-1	6.45102	3.271	1.15155	4.33063	3.76342	7.91862	32.5683	16.1618	16.3861	10.9651	13.3854	12.4868	4.48104	16.9922	1.92072	3.4323	0.00109681	0.0175071
ENSMUSG00000091512	Lamtor3	late endosomal/lysosomal adaptor, MAPK and MTOR activator 3 [Source:MGI Symbol;Acc:MGI:1929467]	3	137624267	137634661	1	7.72167	4.51398	14.6822	15.0062	7.43506	6.58524	29.5651	43.8711	30.5515	22.4174	8.36249	35.6268	9.32406	28.3991	1.60483	4.24198	0.00110026	0.0175412
ENSMUSG00000041644	Slc5a12	solute carrier family 5 (sodium/glucose cotransporter), member 12 [Source:MGI Symbol;Acc:MGI:2138890]	2	110427643	110478124	1	0	0	0.209372	0.276959	0	0	0.533906	0.655841	1.14272	2.61943	1.11319	1.57177	0.0810553	1.27281	3.85869	-0.44173	0.00111013	0.0176563
ENSMUSG00000041779	Tram2	translocating chain-associating membrane protein 2 [Source:MGI Symbol;Acc:MGI:1924817]	1	21066523	21149453	-1	8.06377	27.6073	11.5678	34.6451	38.5521	47.1308	41.044	84.5098	36.1788	89.9134	87.6433	102.864	27.9278	73.6922	1.39978	5.66868	0.00110929	0.0176563
ENSMUSG00000032854	Ugt8a	UDP galactosyltransferase 8A [Source:MGI Symbol;Acc:MGI:109522]	3	125658920	125732268	-1	111.573	63.7846	81.5244	79.8398	56.2066	131.324	188.235	181.2	168.087	142.728	103.852	200.022	87.3754	164.021	0.908246	6.97449	0.00111192	0.0176567
ENSMUSG00000066232	Ipo7	importin 7 [Source:MGI Symbol;Acc:MGI:2152414]	7	109617481	109655816	1	77.7543	38.6633	49.0193	77.8759	30.9947	71.4581	127.337	86.29	120.265	102.219	100.784	140.382	57.6276	112.88	0.969362	6.41468	0.0011128	0.0176567
ENSMUSG00000042348	Arl15	ADP-ribosylation factor-like 15 [Source:MGI Symbol;Acc:MGI:2442308]	13	113931041	114293997	1	65.4631	170.223	50.7205	57.3054	89.1595	81.0366	286.674	150.843	173.369	131.246	137.139	171.759	85.6514	175.172	1.03294	7.02752	0.00117893	0.0185301
ENSMUSG00000111957	Gm47582	predicted gene, 47582 [Source:MGI Symbol;Acc:MGI:6096619]	10	122613385	122613970	-1	0.0977427	0	0.0261715	0.0503562	0.458954	0	1.96878	1.03061	2.84601	0.121834	3.33957	0.407496	0.105537	1.61905	3.87275	-0.115041	0.00119439	0.018729
ENSMUSG00000020733	Slc9a3r1	solute carrier family 9 (sodium/hydrogen exchanger), member 3 regulator 1 [Source:MGI Symbol;Acc:MGI:1349482]	11	115054167	115072007	1	33.2081	23.8129	49.3334	24.5487	43.8148	30.2595	81.7878	104.372	53.1255	61.8307	63.8319	56.5837	34.1629	70.2553	1.0396	5.70785	0.00120241	0.01883
ENSMUSG00000016356	Col20a1	collagen, type XX, alpha 1 [Source:MGI Symbol;Acc:MGI:1920618]	2	180628328	180660156	1	0.0244357	0	0	0.377672	0	0.163271	1.13455	0.117115	1.48769	2.61943	2.8237	1.04785	0.0942296	1.53839	3.93035	-0.191798	0.00124962	0.0194069
ENSMUSG00000023330	Dtwd1	DTW domain containing 1 [Source:MGI Symbol;Acc:MGI:1916435]	2	125994061	126007199	1	1.0996	0.850461	0.785146	1.96389	0.336566	0.326541	1.00107	5.5278	4.59242	4.44694	8.17244	12.9816	0.893702	6.12039	2.76902	1.83473	0.00125238	0.0194069
ENSMUSG00000025135	Anapc11	anaphase promoting complex subunit 11 [Source:MGI Symbol;Acc:MGI:1913406]	11	120489247	120499024	1	0.073307	0.850461	1.33475	1.18337	0.214179	0	8.47576	2.64679	3.90248	1.09651	31.5223	0.582136	0.609344	8.03766	3.71682	2.13188	0.00125274	0.0194069
ENSMUSG00000045672	Col27a1	collagen, type XXVII, alpha 1 [Source:MGI Symbol;Acc:MGI:2672118]	4	63132241	63253228	1	0.317664	0.13084	1.28241	0.201425	0	0.163271	0.166846	1.35853	0.237167	1.88843	19.5758	12.6033	0.349268	5.97168	4.07148	1.68718	0.00125003	0.0194069
ENSMUSG00000040594	Ranbp17	RAN binding protein 17 [Source:MGI Symbol;Acc:MGI:1929706]	11	33161795	33463746	-1	15.59	11.1868	8.21787	11.3301	12.7895	21.0075	28.7976	27.0535	40.0597	44.8653	15.7747	48.7539	13.3536	34.2175	1.35681	4.57555	0.0012968	0.0198913
ENSMUSG00000028271	Gtf2b	general transcription factor IIB [Source:MGI Symbol;Acc:MGI:2385191]	3	142470806	142489367	1	17.1538	24.4671	24.4966	3.4494	13.2179	11.3745	78.6844	32.3002	46.0105	34.5704	38.9345	29.6307	15.6932	43.3551	1.46692	4.88656	0.00130006	0.0199184
ENSMUSG00000103672	Gm37621	predicted gene, 37621 [Source:MGI Symbol;Acc:MGI:5610849]	9	100993900	100999430	1	0.146614	0.0654201	0	0.453206	0.489551	0.217694	0.166846	3.39632	0.668381	8.16287	0.651623	5.06459	0.228748	3.01844	3.68766	0.750594	0.00130312	0.0199195
ENSMUSG00000022884	Eif4a2	eukaryotic translation initiation factor 4A2 [Source:MGI Symbol;Acc:MGI:106906]	16	22926194	22932886	1	190.158	84.0648	81.0533	137.8	67.7416	59.8114	258.744	176.866	201.075	163.958	157.204	267.928	103.438	204.296	0.981652	7.26609	0.00132908	0.0202238
ENSMUSG00000014444	Piezo1	piezo-type mechanosensitive ion channel component 1 [Source:MGI Symbol;Acc:MGI:3603204]	8	123208437	123278068	-1	0.0488713	0.0654201	0.366402	0.276959	0.367163	0	3.06996	5.66834	0.129364	0.0913754	6.16327	1.86284	0.187469	2.83086	3.87769	0.650327	0.00134965	0.0204094
ENSMUSG00000025194	Abcc2	ATP-binding cassette, sub-family C (CFTR/MRP), member 2 [Source:MGI Symbol;Acc:MGI:1352447]	19	43770631	43829179	1	6.47545	0.19626	0.261715	1.25891	2.87611	0.761929	4.57157	11.079	9.74543	13.7063	15.5303	18.8612	1.97173	12.249	2.62769	2.84221	0.00134848	0.0204094
ENSMUSG00000031480	Thsd1	thrombospondin, type I, domain 1 [Source:MGI Symbol;Acc:MGI:1929096]	8	22717329	22751350	1	0.56202	0.0654201	0	0	0.39776	0.489812	0.200215	0.679264	7.84809	0.335043	20.689	1.60088	0.252502	5.22542	4.34085	1.48622	0.00136117	0.0204789
ENSMUSG00000032966	Fkbp1a	FK506 binding protein 1a [Source:MGI Symbol;Acc:MGI:95541]	2	151384403	151403612	1	170.756	58.0276	88.6169	149.86	114.647	200.333	263.549	257.722	244.498	135.144	331.16	315.14	130.373	257.869	0.983663	7.60126	0.00135842	0.0204789
ENSMUSG00000002831	Plin4	perilipin 4 [Source:MGI Symbol;Acc:MGI:1929709]	17	56407591	56416803	-1	0.073307	0.981301	0	0.151069	0.183582	0	11.7459	0.585573	2.82445	1.76659	3.58393	0.989632	0.231543	3.58268	4.00509	0.97201	0.00139637	0.0209613
ENSMUSG00000112018	Gm47919	predicted gene, 47919 [Source:MGI Symbol;Acc:MGI:6097172]	10	61859183	61861394	1	0.244357	0	1.36092	0.0503562	0.0305969	0	0.600645	13.2339	6.40352	5.39115	7.16785	0.116427	0.281038	5.48559	4.25257	1.55923	0.00140153	0.0210001
ENSMUSG00000101335	Gm28229	predicted gene 28229 [Source:MGI Symbol;Acc:MGI:5578935]	9	88323553	88325705	-1	0.488713	0	0.0785146	1.68693	0	0	0.266953	16.4195	4.29057	10.6605	12.3265	1.07695	0.375694	7.50682	4.29279	2.00136	0.00141806	0.0211914
ENSMUSG00000034640	Tiparp	TCDD-inducible poly(ADP-ribose) polymerase [Source:MGI Symbol;Acc:MGI:2159210]	3	65435831	65462939	1	58.5723	21.9811	38.1843	58.0355	19.0313	66.4239	130.073	79.4036	91.3741	84.9792	64.022	114.39	43.7047	94.0403	1.10465	6.10709	0.00143132	0.0212945
ENSMUSG00000029634	Rnf6	ring finger protein (C3H2C3 type) 6 [Source:MGI Symbol;Acc:MGI:1921382]	5	146146002	146158365	-1	29.4205	46.8408	26.4856	32.0769	12.5753	22.2048	48.6856	68.4886	64.2508	47.8198	70.5382	62.8998	28.2673	60.4471	1.09767	5.47293	0.0014571	0.0216539
ENSMUSG00000022255	Mtdh	metadherin [Source:MGI Symbol;Acc:MGI:1914404]	15	34082840	34145770	1	115.801	42.5885	104.791	93.5619	69.4551	72.0567	185.032	154.029	123.068	195.604	112.215	159.331	83.0423	154.88	0.898626	6.89506	0.00146383	0.0217297
ENSMUSG00000094942	Gm3604	predicted gene 3604 [Source:MGI Symbol;Acc:MGI:3781781]	13	62516142	62530991	-1	0.0244357	0.3271	0.157029	0.0503562	0.214179	0.0544235	0.967705	1.10088	0.689942	2.31484	0.434415	1.45534	0.137921	1.16052	3.11293	-0.502454	0.00147252	0.0218103
ENSMUSG00000026817	Ak1	adenylate kinase 1 [Source:MGI Symbol;Acc:MGI:87977]	2	32511770	32525070	1	2.51687	0.457941	0.130858	3.676	2.14179	0.4626	9.944	7.54217	3.70844	11.6656	11.865	11.9047	1.56434	9.43831	2.58491	2.47518	0.00157131	0.0229931
ENSMUSG00000055897	Ppp4r1l-ps	protein phosphatase 4, regulatory subunit 1-like, pseudogene [Source:MGI Symbol;Acc:MGI:1924560]	2	173421113	173501433	-1	0.659763	0.13084	0.968347	5.2874	2.50895	0.190482	54.1581	2.13148	2.82445	7.06637	13.2768	3.37639	1.6243	13.8056	3.07969	2.95799	0.00156685	0.0229931
ENSMUSG00000042628	Zfyve1	zinc finger, FYVE domain containing 1 [Source:MGI Symbol;Acc:MGI:3026685]	12	83593332	83643996	-1	10.9227	13.4111	2.19841	4.93491	9.60744	7.67371	15.9504	22.1815	42.4099	33.017	41.6767	6.69457	8.12472	26.9883	1.73353	4.13871	0.00158224	0.0231278
ENSMUSG00000061904	Slc25a3	solute carrier family 25 (mitochondrial carrier, phosphate carrier), member 3 [Source:MGI Symbol;Acc:MGI:1353498]	10	90952436	90959921	-1	155.264	225.503	149.754	157.388	151.547	150.236	344.87	320.87	253.855	226.124	208.139	295.027	164.949	274.814	0.736682	7.78095	0.00159389	0.0232726
ENSMUSG00000027306	Nusap1	nucleolar and spindle associated protein 1 [Source:MGI Symbol;Acc:MGI:2675669]	2	119448779	119481725	1	0.342099	0.0654201	0.523431	2.03943	0.275372	0.190482	12.0463	1.59276	2.4148	1.34017	10.616	2.9689	0.572705	5.16315	3.15111	1.54897	0.00159984	0.0233085
ENSMUSG00000070737	Tmem35b	transmembrane protein 35B [Source:MGI Symbol;Acc:MGI:3758095]	4	127017484	127023437	1	3.24994	0.654201	0.0523431	0.604275	0.581342	0.62587	4.47146	6.16022	5.34705	5.48253	8.71546	9.66347	0.961329	6.64003	2.77897	1.94885	0.00161124	0.023449
ENSMUSG00000041731	Pgm5	phosphoglucomutase 5 [Source:MGI Symbol;Acc:MGI:1925668]	19	24660380	24839219	-1	0.855248	0.26168	0.0785146	4.50688	4.40596	5.38793	8.1087	17.778	10.6941	1.06605	28.5085	45.8141	2.5827	18.6616	2.84864	3.41722	0.00163334	0.0236674
ENSMUSG00000014956	Ppp1cb	protein phosphatase 1 catalytic subunit beta [Source:MGI Symbol;Acc:MGI:104871]	5	32616187	32674777	1	440.917	227.596	337.875	276.984	241.593	326.051	717.67	464.687	527.633	436.5	443.185	519.324	308.503	518.167	0.747998	8.69137	0.00163911	0.0237254
ENSMUSG00000035150	Eif2s3x	eukaryotic translation initiation factor 2, subunit 3, structural gene X-linked [Source:MGI Symbol;Acc:MGI:1349431]	X	93232313	93256468	-1	76.2393	42.7847	56.9755	47.1334	46.3544	42.5864	102.31	86.7116	104.418	82.6338	113.192	77.3368	52.0123	94.4338	0.860057	6.19537	0.00164473	0.0237321
ENSMUSG00000029191	Rfc1	replication factor C (activator 1) 1 [Source:MGI Symbol;Acc:MGI:97891]	5	65419193	65493013	-1	16.3963	7.26163	24.7321	15.0817	10.1582	12.082	31.2669	35.9542	49.3739	33.0779	26.6079	32.6579	14.2853	34.8231	1.28389	4.62143	0.00166234	0.0238548
ENSMUSG00000109708	Gm45809	predicted gene 45809 [Source:MGI Symbol;Acc:MGI:5804924]	8	61503083	61506976	1	1.27065	0.0654201	0	0.377672	0.428357	0.653082	1.00107	3.6774	6.72693	11.5438	5.756	0.727671	0.465864	4.90547	3.37381	1.45774	0.00169516	0.0242477
ENSMUSG00000021870	Slmap	sarcolemma associated protein [Source:MGI Symbol;Acc:MGI:1933549]	14	26134323	26256086	-1	160.469	85.6349	236.277	228.189	158.033	179.951	247.232	299.743	356.57	281.985	380.602	277.621	174.759	307.292	0.813956	7.9134	0.00170596	0.024376
ENSMUSG00000053253	Ndfip2	Nedd4 family interacting protein 2 [Source:MGI Symbol;Acc:MGI:1923523]	14	105496008	105546732	1	21.3568	15.3083	12.353	16.8693	13.4321	11.2657	50.0871	28.2949	47.3257	22.9352	27.694	35.423	15.0975	35.2933	1.2248	4.65841	0.00171372	0.0244347
ENSMUSG00000019066	Rab3d	RAB3D, member RAS oncogene family [Source:MGI Symbol;Acc:MGI:97844]	9	21818787	21829488	-1	6.62207	2.15886	6.22883	7.57861	3.79402	11.4017	44.6145	15.3888	39.9519	19.5543	6.16327	10.1001	6.29735	22.6288	1.84253	3.86026	0.00172164	0.0244853
ENSMUSG00000029802	Abcg2	ATP binding cassette subfamily G member 2 (Junior blood group) [Source:MGI Symbol;Acc:MGI:1347061]	6	58561508	58672661	1	7.62393	0.39252	0.0785146	0.327315	0.367163	0.0544235	12.5802	6.55841	5.41173	2.68035	30.7077	29.5143	1.47398	14.5755	3.2977	3.01514	0.00172243	0.0244853
ENSMUSG00000106951	5930430L01Rik	RIKEN cDNA 5930430L01 gene [Source:MGI Symbol;Acc:MGI:2443110]	5	148926866	148932033	-1	1.19735	0.13084	0.994519	1.73729	0.0305969	0.408176	10.3444	4.45035	3.3419	12.3052	3.96404	1.6882	0.749795	6.01569	2.98703	1.78286	0.00172277	0.0244853
ENSMUSG00000062931	Zfp938	zinc finger protein 938 [Source:MGI Symbol;Acc:MGI:3621440]	10	82060684	82077114	-1	1.19735	2.09344	1.25623	2.74441	1.34627	0.0272118	10.7782	17.005	2.4148	4.17281	8.60685	11.6136	1.44415	9.09856	2.65529	2.41412	0.00173201	0.0245643
ENSMUSG00000022750	Klhl22	kelch-like 22 [Source:MGI Symbol;Acc:MGI:1337995]	16	17577482	17611246	1	17.0072	17.0746	20.7802	41.1159	7.55745	17.7421	71.2765	38.1325	30.7671	50.4088	57.1256	45.7268	20.2129	48.9062	1.27397	5.11342	0.00174071	0.0246094
ENSMUSG00000030876	Mettl9	methyltransferase like 9 [Source:MGI Symbol;Acc:MGI:1914862]	7	120633668	120677552	1	14.0261	7.32705	5.60071	12.2617	5.17088	21.4157	38.241	43.0981	38.2486	25.4937	20.7162	17.5805	10.967	30.563	1.47733	4.38023	0.00174311	0.0246173
ENSMUSG00000054252	Fgfr3	fibroblast growth factor receptor 3 [Source:MGI Symbol;Acc:MGI:95524]	5	33879018	33894412	1	4.27624	2.55138	1.43944	7.4779	11.8104	73.254	70.7426	72.9389	67.8083	74.2882	74.8009	77.8899	16.8016	73.0781	2.11991	5.49186	0.00175854	0.0247828
ENSMUSG00000036155	Mgat5	mannoside acetylglucosaminyltransferase 5 [Source:MGI Symbol;Acc:MGI:894701]	1	127132752	127416073	1	55.9088	60.6444	62.6547	67.5277	67.5886	46.2056	112.821	99.1257	110.391	104.686	135.483	72.5633	60.0883	105.845	0.816794	6.37546	0.00176126	0.0247949
ENSMUSG00000024985	Tcf7l2	transcription factor 7 like 2, T cell specific, HMG box [Source:MGI Symbol;Acc:MGI:1202879]	19	55730252	55922086	1	9.62765	3.00932	3.7687	13.5206	12.6671	22.2048	42.4455	38.4838	27.8133	21.26	38.6087	22.4996	10.7997	31.8518	1.55835	4.41858	0.00178275	0.0249528
ENSMUSG00000060568	Fam78b	family with sequence similarity 78, member B [Source:MGI Symbol;Acc:MGI:2443050]	1	166828986	166918871	1	261.779	166.232	198.171	236.246	217.728	236.389	356.616	245.074	351.849	481.762	322.906	423.446	219.424	363.609	0.728493	8.18772	0.00179004	0.0250018
ENSMUSG00000113055	Gm48700	predicted gene, 48700 [Source:MGI Symbol;Acc:MGI:6098336]	12	90034873	90039147	1	0.513149	0.850461	0.314059	0.0251781	2.41716	1.17011	3.43702	1.35853	9.09861	29.8188	4.39845	0.873205	0.881685	8.16411	3.20754	2.19566	0.00179709	0.0250356
ENSMUSG00000049313	Sorl1	sortilin-related receptor, LDLR class A repeats-containing [Source:MGI Symbol;Acc:MGI:1202296]	9	41876016	42035593	-1	6.47545	1.6355	15.86	14.6285	24.3858	5.41514	47.7846	33.2839	24.6223	15.5643	49.3604	51.8975	11.4	37.0855	1.69996	4.60303	0.00180212	0.0250534
ENSMUSG00000028518	Prkaa2	protein kinase, AMP-activated, alpha 2 catalytic subunit [Source:MGI Symbol;Acc:MGI:1336173]	4	104887071	104967087	-1	402.822	331.222	507.623	379.51	523.514	724.35	884.216	820.059	685.349	927.034	768.644	681.478	478.173	794.463	0.732368	9.31374	0.00181102	0.025151
ENSMUSG00000027601	Mtfr1	mitochondrial fission regulator 1 [Source:MGI Symbol;Acc:MGI:1914722]	3	19241491	19274981	1	17.2271	11.841	2.51247	11.8589	8.32237	3.26541	22.0236	31.9723	28.5679	26.1334	22.671	31.9011	9.17122	27.2115	1.56936	4.18979	0.00181837	0.0251876
ENSMUSG00000032125	Robo4	roundabout guidance receptor 4 [Source:MGI Symbol;Acc:MGI:1921394]	9	37313193	37326411	1	0	0	0	0	0	0.870776	1.36813	18.9023	1.35832	2.25393	2.30783	0.756777	0.145129	4.49121	4.89863	1.25227	0.00181931	0.0251876
ENSMUSG00000039349	C130074G19Rik	RIKEN cDNA C130074G19 gene [Source:MGI Symbol;Acc:MGI:2444831]	1	184604123	184615415	-1	0.195485	0	0	0	0	0.761929	0.367061	9.18178	0.474335	0.274126	8.30819	5.18101	0.159569	3.96442	4.58284	1.0869	0.00190703	0.0261996
ENSMUSG00000103255	Pcdhac1	protocadherin alpha subfamily C, 1 [Source:MGI Symbol;Acc:MGI:1891442]	18	37223066	37320710	1	0.0244357	0	0.0261715	0.453206	0	0	12.9806	0.257652	1.09959	0.335043	0.543019	0.0291068	0.0839689	2.54084	4.81913	0.450361	0.0019081	0.0261996
ENSMUSG00000004071	Cdip1	cell death inducing Trp53 target 1 [Source:MGI Symbol;Acc:MGI:1913876]	16	4568212	4608156	-1	36.5802	5.82239	33.866	21.7791	24.5387	27.1845	137.581	34.174	65.911	79.0397	26.4722	50.675	24.9618	65.6421	1.3936	5.50337	0.00193499	0.0264872
ENSMUSG00000053560	Ier2	immediate early response 2 [Source:MGI Symbol;Acc:MGI:104815]	8	85387960	85389483	-1	0.806377	1.3084	1.51795	3.55011	5.69103	4.05455	13.014	8.26828	11.3409	7.46233	19.4672	11.8174	2.8214	11.895	2.07235	2.89096	0.00194054	0.026536
ENSMUSG00000021537	Cetn3	centrin 3 [Source:MGI Symbol;Acc:MGI:1097706]	13	81931196	81945274	1	70.6191	18.3176	30.4113	73.0921	29.5261	46.0151	163.742	109.221	70.2878	74.075	77.8961	87.5533	44.6635	97.1293	1.11992	6.14884	0.00194585	0.0265813
ENSMUSG00000102523	Gm37783	predicted gene, 37783 [Source:MGI Symbol;Acc:MGI:5611011]	1	194332627	194334482	1	0.0244357	0.3271	0.549602	1.05748	0.0611939	0.190482	2.03552	0.16396	1.89734	8.437	6.38047	3.87121	0.368383	3.79758	3.34913	1.09831	0.00196496	0.0267877
ENSMUSG00000024261	Syt4	synaptotagmin IV [Source:MGI Symbol;Acc:MGI:101759]	18	31570861	31580459	-1	0.293228	0.26168	4.18745	2.51781	1.13209	0.843564	5.57265	11.1259	23.0915	2.83264	0.651623	21.8592	1.5393	10.8556	2.81046	2.64617	0.00196741	0.0267937
ENSMUSG00000037434	Slc30a1	solute carrier family 30 (zinc transporter), member 1 [Source:MGI Symbol;Acc:MGI:1345281]	1	191638879	191645359	1	21.088	12.0373	18.4771	17.2974	5.0179	13.0889	14.4488	41.154	44.2425	30.4889	50.6365	41.972	14.5011	37.1571	1.35674	4.69427	0.00198712	0.0270138
ENSMUSG00000063611	Gm10134	predicted gene 10134 [Source:MGI Symbol;Acc:MGI:3642322]	2	28396107	28397785	1	0	0.3271	5.10345	1.25891	0	0.0272118	16.2174	9.43943	7.65404	23.2703	14.6344	9.89632	1.11944	13.5186	3.5855	2.88322	0.00198762	0.0270138
ENSMUSG00000036186	Dipk1b	divergent protein kinase domain 1B [Source:MGI Symbol;Acc:MGI:1927576]	2	26518469	26526509	1	1.95485	0.39252	2.4863	0.856056	0.122388	5.68726	4.47146	24.9688	7.17971	35.4232	5.83746	1.60088	1.91656	13.2469	2.78278	2.93403	0.00199632	0.0271045
ENSMUSG00000117599	Gm49971	predicted gene, 49971 [Source:MGI Symbol;Acc:MGI:6275241]	18	46898281	46903175	1	0.830813	0	0	0.176247	0.0305969	0.0272118	0.100107	3.46659	0.280289	9.86855	0.298661	8.61562	0.177478	3.77164	4.35432	1.02381	0.00200893	0.0272069
ENSMUSG00000051285	Pcmtd1	protein-L-isoaspartate (D-aspartate) O-methyltransferase domain containing 1 [Source:MGI Symbol;Acc:MGI:2441773]	1	7159144	7243852	1	54.2472	14.5233	21.513	57.9852	17.1955	46.9675	93.8674	55.1609	77.0794	73.9227	73.4433	102.776	35.4053	79.375	1.16369	5.84423	0.00201978	0.0272844
ENSMUSG00000025787	Tgm4	transglutaminase 4 (prostate) [Source:MGI Symbol;Acc:MGI:3027002]	9	122863791	122896626	1	0	0	0	0.226603	0	0.380965	0.367061	0.374766	0.517456	3.50272	1.57476	4.16228	0.101261	1.74984	4.02669	-0.0235355	0.00202439	0.027319
ENSMUSG00000109429	Gm45223	predicted gene 45223 [Source:MGI Symbol;Acc:MGI:5753799]	7	89781700	89786837	1	0.659763	0.13084	0.157029	0.327315	0	0.326541	0.0333691	0.281075	4.01029	7.43187	2.41643	6.08333	0.266915	3.37606	3.62973	0.911649	0.00212176	0.0283183
ENSMUSG00000028495	Rps6	ribosomal protein S6 [Source:MGI Symbol;Acc:MGI:98159]	4	86772897	86775649	-1	122.056	88.3171	73.6729	89.6844	53.6976	67.8933	158.07	184.01	124.599	115.864	134.94	150.628	82.5536	144.685	0.809495	6.82879	0.00212825	0.0283483
ENSMUSG00000022674	Ube2v2	ubiquitin-conjugating enzyme E2 variant 2 [Source:MGI Symbol;Acc:MGI:1917870]	16	15369941	15413637	-1	27.3924	9.48591	22.586	43.533	7.28207	35.7835	74.58	35.2515	47.606	85.0401	62.9088	57.1949	24.3438	60.4302	1.31043	5.40756	0.00214346	0.0284942
ENSMUSG00000051855	Mest	mesoderm specific transcript [Source:MGI Symbol;Acc:MGI:96968]	6	30723546	30748464	1	14.5881	4.71025	5.44368	5.2874	3.09029	2.74839	14.2153	15.5997	11.6428	8.92433	31.1421	43.1654	5.97802	20.7816	1.79576	3.74834	0.00217657	0.0288768
ENSMUSG00000030541	Idh2	isocitrate dehydrogenase 2 (NADP+), mitochondrial [Source:MGI Symbol;Acc:MGI:96414]	7	79744594	79765140	-1	0.244357	0.850461	0	1.46033	1.46865	0.0544235	6.50698	3.70082	4.80803	3.99006	3.44817	13.7675	0.679704	6.03693	3.14793	1.77253	0.00218162	0.028896
ENSMUSG00000058638	Zfp110	zinc finger protein 110 [Source:MGI Symbol;Acc:MGI:1890378]	7	12568688	12584504	1	30.7645	12.4298	14.8916	26.2104	6.30297	18.1502	64.4024	41.5757	44.2209	44.4694	21.0691	51.781	18.1249	44.5864	1.2975	4.97335	0.00219245	0.0290012
ENSMUSG00000018001	Cyth3	cytohesin 3 [Source:MGI Symbol;Acc:MGI:1335107]	5	143608202	143696005	1	29.054	14.7195	1.43944	16.97	13.585	24.1368	52.0225	50.8745	74.0825	37.2812	43.7673	29.1359	16.6508	47.8607	1.52285	5.01414	0.00220656	0.0291589
ENSMUSG00000024878	Cbwd1	COBW domain containing 1 [Source:MGI Symbol;Acc:MGI:2385089]	19	24897280	24938974	-1	25.9018	2.74764	19.3931	9.13965	9.76042	7.78256	24.86	14.9672	35.8985	28.0523	81.5615	43.049	12.4542	38.0647	1.60984	4.66221	0.00222816	0.0293005
ENSMUSG00000105434	Gm43359	predicted gene 43359 [Source:MGI Symbol;Acc:MGI:5663496]	5	122620863	122623062	-1	0.073307	0.39252	0.366402	0.629453	0.0611939	0	0.266953	2.57652	0.0431214	12.7316	1.68336	5.29744	0.253813	3.76651	3.88052	1.04787	0.00222282	0.0293005
ENSMUSG00000022661	Cd200	CD200 antigen [Source:MGI Symbol;Acc:MGI:1196990]	16	45202498	45229416	-1	1.7105	0	0	0.0755343	0	0.0272118	3.06996	3.04498	2.09139	4.11189	8.4168	10.2456	0.302207	5.16344	4.05912	1.48159	0.00225247	0.0295319
ENSMUSG00000091735	Gpr62	G protein-coupled receptor 62 [Source:MGI Symbol;Acc:MGI:3525078]	9	106341161	106343137	-1	0	0.39252	0	0.981946	0.0305969	0.0272118	6.54035	3.60713	2.82445	6.39628	0.461566	1.60088	0.238713	3.57177	3.89282	0.973009	0.00226353	0.0296476
ENSMUSG00000074238	Ap1ar	adaptor-related protein complex 1 associated regulatory protein [Source:MGI Symbol;Acc:MGI:2384822]	3	127600656	127631172	-1	88.5793	74.1209	62.6285	77.0954	45.8342	46.8314	175.755	83.3855	123.198	134.87	104.667	96.5182	65.8483	119.732	0.862571	6.53678	0.00231241	0.0300231
ENSMUSG00000022280	Rnf19a	ring finger protein 19A [Source:MGI Symbol;Acc:MGI:1353623]	15	36240079	36283293	-1	13.6107	5.03735	1.88435	11.6826	3.73283	3.4831	12.38	30.3327	12.0093	15.8993	31.5223	30.7368	6.57182	22.1467	1.75107	3.8499	0.00232503	0.0300992
ENSMUSG00000105286	Gm43140	predicted gene 43140 [Source:MGI Symbol;Acc:MGI:5663277]	3	33871405	33872095	1	0	0	0	0.704987	0.0917908	0	0.0667383	1.14772	2.6304	9.92946	3.44817	1.07695	0.132796	3.04991	4.4559	0.72324	0.00236495	0.0304885
ENSMUSG00000024885	Aldh3b1	aldehyde dehydrogenase 3 family, member B1 [Source:MGI Symbol;Acc:MGI:1914939]	19	3963491	3979808	-1	0	0	0	0.0251781	0	0.598659	1.10118	4.05216	3.01849	1.76659	0.407264	0.756777	0.103973	1.85041	4.07757	0.0562354	0.00238616	0.0307121
ENSMUSG00000033083	Tbc1d4	TBC1 domain family, member 4 [Source:MGI Symbol;Acc:MGI:2429660]	14	101679796	101846627	-1	0.073307	0.0654201	0.392573	0.377672	0.0305969	0.0272118	0.166846	2.64679	0.150925	0.487336	9.58429	0.291068	0.16113	2.22121	3.73626	0.324616	0.00239506	0.0307378
ENSMUSG00000032440	Tgfbr2	transforming growth factor, beta receptor II [Source:MGI Symbol;Acc:MGI:98729]	9	115913361	116004428	-1	0.146614	2.48596	3.08824	0.629453	0.0611939	0.0272118	6.13992	7.16741	1.76798	6.0917	23.8385	10.4493	1.07311	9.24248	3.11077	2.38283	0.00245857	0.0312526
ENSMUSG00000109498	Gm45222	predicted gene 45222 [Source:MGI Symbol;Acc:MGI:5753798]	7	89795156	89799462	1	0.122178	0.588781	0.0261715	1.15819	0	0	2.96985	0.608995	5.6489	6.21353	3.77398	5.58851	0.315887	4.13396	3.70638	1.19143	0.00246368	0.0312878
ENSMUSG00000021629	Slc30a5	solute carrier family 30 (zinc transporter), member 5 [Source:MGI Symbol;Acc:MGI:1916298]	13	100939156	100969935	-1	20.5504	10.4018	7.45889	9.0893	13.9522	21.0619	20.0882	20.0266	31.4139	55.2821	29.4588	52.8289	13.7524	34.8498	1.34057	4.60641	0.00247012	0.0313348
ENSMUSG00000029012	Orc5	origin recognition complex, subunit 5 [Source:MGI Symbol;Acc:MGI:1347044]	5	22691483	22755427	-1	6.32884	11.6448	7.27569	6.4456	2.87611	3.51032	24.2927	16.2321	12.9364	14.8637	13.8741	33.5893	6.34689	19.2981	1.60657	3.68685	0.00247207	0.0313348
ENSMUSG00000007739	Cct4	chaperonin containing Tcp1, subunit 4 (delta) [Source:MGI Symbol;Acc:MGI:104689]	11	22940519	22953780	1	66.6361	38.2053	55.0911	57.0536	71.9028	101.799	152.23	128.592	126.691	88.9692	86.5844	129.962	65.1147	118.838	0.867423	6.52411	0.00249506	0.0315962
ENSMUSG00000025512	Chid1	chitinase domain containing 1 [Source:MGI Symbol;Acc:MGI:1915288]	7	141073049	141119770	-1	4.61834	4.64483	10.7827	4.8342	5.0485	0.734717	28.2637	12.906	25.2907	23.2703	15.6661	5.9669	5.11054	18.5606	1.85953	3.57218	0.00252568	0.0318944
ENSMUSG00000014418	Hps5	HPS5, biogenesis of lysosomal organelles complex 2 subunit 2 [Source:MGI Symbol;Acc:MGI:2180307]	7	46409890	46445488	-1	19.3042	7.19621	3.63785	20.5705	7.43506	13.7964	18.7201	27.2877	32.5351	45.84	24.2187	48.1136	11.99	32.7858	1.44977	4.48848	0.00253308	0.0319565
ENSMUSG00000037761	Actr5	ARP5 actin-related protein 5 [Source:MGI Symbol;Acc:MGI:1924748]	2	158466808	158481131	1	1.17291	0.26168	0.497259	0.125891	2.78432	1.87761	11.1787	6.1368	1.87578	16.3867	1.79196	7.56777	1.11995	7.48961	2.7328	2.12507	0.00254459	0.0320714
ENSMUSG00000033446	Lpar6	lysophosphatidic acid receptor 6 [Source:MGI Symbol;Acc:MGI:1914418]	14	73475335	73480734	1	0.806377	0.0654201	0.0261715	0.503562	0.826117	2.14973	1.23466	2.52967	0.431214	3.74639	7.00495	28.9322	0.729563	7.31318	3.31164	2.02865	0.00255374	0.0321262
ENSMUSG00000020268	Lyrm7	LYR motif containing 7 [Source:MGI Symbol;Acc:MGI:1922780]	11	54717692	54751742	-1	0.0977427	0.0654201	1.30858	0.251781	0.0917908	0.435388	0.76749	4.23955	1.09959	7.88875	2.38928	2.76515	0.375117	3.19163	3.06118	0.882123	0.0025618	0.0321972
ENSMUSG00000004771	Rab11a	RAB11A, member RAS oncogene family [Source:MGI Symbol;Acc:MGI:1858202]	9	64622581	64645040	-1	103.754	26.7568	76.1854	63.0208	44.8857	52.2466	120.229	134.26	112.935	127.743	81.0999	126.935	61.1415	117.2	0.938003	6.47947	0.00260649	0.0325185
ENSMUSG00000048572	Tmem252	transmembrane protein 252 [Source:MGI Symbol;Acc:MGI:3583948]	19	24651372	24659597	1	3.56761	4.97193	0.575774	20.067	29.832	17.0073	31.1668	40.0766	31.9098	24.915	78.4934	81.8484	12.6703	48.0683	1.92276	4.92737	0.00262107	0.0326048
ENSMUSG00000052675	Zfp112	zinc finger protein 112 [Source:MGI Symbol;Acc:MGI:1929115]	7	23811739	23827377	1	0.73307	0	0.785146	0.0503562	0.948505	0.571447	9.34336	3.04498	4.37682	4.20327	0.135755	8.1208	0.514754	4.87083	3.22188	1.46009	0.00261899	0.0326048
ENSMUSG00000053702	Nebl	nebulette [Source:MGI Symbol;Acc:MGI:1921353]	2	17348720	17736275	-1	64.0214	96.7563	87.2298	118.186	105.59	73.6078	238.923	174.173	140.425	120.311	150.769	124.053	90.8986	158.109	0.798619	6.9607	0.00262479	0.0326207
ENSMUSG00000027071	P2rx3	purinergic receptor P2X, ligand-gated ion channel, 3 [Source:MGI Symbol;Acc:MGI:1097160]	2	84828927	84867806	-1	27.0992	61.7565	24.7059	46.8313	44.7021	104.058	106.614	128.451	87.5795	191.188	52.8086	106.502	51.5255	112.191	1.12273	6.35605	0.00263507	0.0327067
ENSMUSG00000042590	Ipo11	importin 11 [Source:MGI Symbol;Acc:MGI:2442377]	13	106930947	107073466	-1	35.5295	19.3643	42.8428	34.3933	31.5149	33.7698	91.932	43.9648	41.6337	79.6489	45.3692	99.5453	32.9024	67.0157	1.02533	5.64434	0.00264094	0.0327067
ENSMUSG00000006675	P4htm	prolyl 4-hydroxylase, transmembrane (endoplasmic reticulum) [Source:MGI Symbol;Acc:MGI:1921693]	9	108456061	108474866	-1	2.02816	0.981301	0	1.25891	1.16268	0.353753	3.5705	4.68458	7.93433	6.91407	8.95982	6.811	0.964134	6.47905	2.74379	1.91897	0.00264615	0.0327338
ENSMUSG00000025049	Taf5	TATA-box binding protein associated factor 5 [Source:MGI Symbol;Acc:MGI:2442144]	19	47056185	47071918	1	8.21038	5.95323	6.01946	11.7078	6.0276	18.4224	43.0796	29.2552	8.10681	17.3918	22.7253	41.8556	9.39014	27.0691	1.52581	4.19279	0.00267328	0.0330256
ENSMUSG00000030556	Lrrc28	leucine rich repeat containing 28 [Source:MGI Symbol;Acc:MGI:1915689]	7	67163158	67295016	-1	9.09007	16.813	11.9604	9.69357	5.75223	12.9528	36.7061	21.268	19.2537	34.083	15.476	40.5749	11.0437	27.8936	1.33773	4.2872	0.00270467	0.0333343
ENSMUSG00000008384	Sertad1	SERTA domain containing 1 [Source:MGI Symbol;Acc:MGI:1913438]	7	27186335	27189741	1	0.90412	0	0.0523431	0.981946	0.152985	0.0544235	1.33477	7.47191	2.0267	6.21353	7.0321	0.174641	0.357636	4.04227	3.4673	1.17729	0.00271336	0.0334106
ENSMUSG00000026049	Tex30	testis expressed 30 [Source:MGI Symbol;Acc:MGI:1922873]	1	44125773	44141601	-1	1.07517	0.654201	1.15155	2.6437	0.856714	0	2.03552	4.30981	10.0042	12.1225	10.1002	5.06459	1.06356	7.27278	2.7658	2.08026	0.00272081	0.0334407
ENSMUSG00000028603	Scp2	sterol carrier protein 2, liver [Source:MGI Symbol;Acc:MGI:98254]	4	107901036	108002195	-1	29.616	13.9345	20.0474	25.0019	18.5723	9.63296	64.4692	52.4673	35.0792	26.8948	30.3005	55.2156	19.4675	44.0711	1.17781	4.99222	0.00272647	0.0334794
ENSMUSG00000101609	Kcnq1ot1	KCNQ1 overlapping transcript 1 [Source:MGI Symbol;Acc:MGI:1926855]	7	142757195	142850286	-1	27.148	24.0092	11.5155	20.3691	34.9723	32.0282	4.73842	41.0603	53.3627	245.617	108.061	41.5354	25.0071	82.3958	1.72008	5.74844	0.00273211	0.0335178
ENSMUSG00000042323	Pbrm1	polybromo 1 [Source:MGI Symbol;Acc:MGI:1923998]	14	30741095	30843549	1	193.921	90.2143	132.69	202.583	93.8714	175.652	194.208	268.848	232.381	274.857	258.477	308.008	148.155	256.13	0.789467	7.65965	0.00274941	0.0336375
ENSMUSG00000040565	Btaf1	B-TFIID TATA-box binding protein associated factor 1 [Source:MGI Symbol;Acc:MGI:2147538]	19	36903479	36990152	1	112.575	37.4857	76.9443	69.5923	90.6587	60.138	109.251	115.288	130.636	176.781	134.533	138.257	74.5657	134.124	0.846392	6.70603	0.00278638	0.0340275
ENSMUSG00000020088	Sar1a	secretion associated Ras related GTPase 1A [Source:MGI Symbol;Acc:MGI:98230]	10	61516078	61529076	1	78.805	64.3734	37.4515	87.368	44.8245	43.566	72.9449	87.7188	113.086	153.876	117.889	118.377	59.3981	110.649	0.897488	6.41076	0.00279253	0.0340405
ENSMUSG00000006333	Rps9	ribosomal protein S9 [Source:MGI Symbol;Acc:MGI:1924096]	7	3706992	3709896	1	113.284	171.531	93.066	84.0194	90.9953	77.3358	194.309	199.118	247.56	128.169	139.067	199.877	105.039	184.683	0.814668	7.17908	0.00279836	0.0340803
ENSMUSG00000021832	Psmc6	proteasome (prosome, macropain) 26S subunit, ATPase, 6 [Source:MGI Symbol;Acc:MGI:1914339]	14	45567245	45587162	1	39.9034	8.04667	7.64209	22.2826	31.2089	21.2252	40.0763	70.5498	35.0361	47.1802	47.8671	77.8316	21.7181	53.0902	1.28838	5.22744	0.00280781	0.0341643
ENSMUSG00000085793	Lin52	lin-52 homolog (C. elegans) [Source:MGI Symbol;Acc:MGI:3045391]	12	84498196	84592919	1	2.73679	0.654201	0.0785146	0.830878	3.61044	0.544235	3.10333	15.8807	1.72485	2.77172	10.2902	23.0817	1.40918	9.47543	2.74378	2.46009	0.00282123	0.0342963
ENSMUSG00000025962	Fastkd2	FAST kinase domains 2 [Source:MGI Symbol;Acc:MGI:1922869]	1	63769773	63793814	1	0.56202	0	0.104686	0.956768	0.336566	0.299329	4.63831	0.960339	0.97023	4.93427	3.52962	2.88158	0.376562	2.98573	2.95451	0.798289	0.00282972	0.0343683
ENSMUSG00000068699	Flnc	filamin C, gamma [Source:MGI Symbol;Acc:MGI:95557]	6	29433255	29461882	1	3.76309	0.588781	3.63785	2.49263	1.31567	6.66688	5.43917	22.8608	9.5945	5.87849	11.6749	22.616	3.07748	13.0106	2.07476	3.01892	0.00285077	0.034561
ENSMUSG00000045466	Zfp956	zinc finger protein 956 [Source:MGI Symbol;Acc:MGI:2141515]	6	47930324	47942234	1	1.97929	0.3271	3.08824	0.93159	1.80522	2.50348	9.04304	3.5837	11.7721	7.98012	3.06806	15.805	1.77249	8.54201	2.26096	2.38327	0.00286693	0.0347255
ENSMUSG00000106099	Gm42664	predicted gene 42664 [Source:MGI Symbol;Acc:MGI:5662801]	3	119536857	119540095	-1	2.78567	0.588781	0.0785146	0.553918	0.275372	5.30629	0.934336	5.80888	7.45999	30.9154	11.6749	11.8756	1.59809	11.4448	2.83392	2.71828	0.00289216	0.0349994
ENSMUSG00000030663	1110004F10Rik	RIKEN cDNA 1110004F10 gene [Source:MGI Symbol;Acc:MGI:1929274]	7	115638632	115704445	1	42.738	26.4297	52.7095	34.2926	16.2776	54.233	58.9966	99.1491	61.5773	69.2017	81.0999	81.7029	37.7801	75.2879	0.994194	5.82255	0.00289519	0.0350043
ENSMUSG00000035172	Plekhh3	pleckstrin homology domain containing, family H (with MyTH4 domain) member 3 [Source:MGI Symbol;Acc:MGI:2384950]	11	101053505	101062177	-1	0.0488713	0.13084	0.104686	0.730165	0.0305969	1.46943	0.300322	2.50625	0.431214	5.42161	3.52962	16.7946	0.419099	4.83061	3.50637	1.42418	0.0029164	0.035197
ENSMUSG00000030960	Eef1akmt2	EEF1A lysine methyltransferase 2 [Source:MGI Symbol;Acc:MGI:1919346]	7	132429186	132454402	-1	9.0412	5.42987	4.65854	9.94535	2.53955	3.2382	28.9644	20.8698	10.0904	18.3665	13.8741	15.0773	5.80878	17.8738	1.62004	3.57278	0.00307343	0.036793
ENSMUSG00000091931	Gon7	GON7 subunit of KEOPS complex [Source:MGI Symbol;Acc:MGI:4845848]	12	102719534	102724062	-1	0.17105	3.00932	0.549602	1.13301	0.0305969	0.326541	10.845	9.7205	1.83266	7.09683	1.30325	9.05222	0.870021	6.64174	2.9484	1.93021	0.00308309	0.0368427
ENSMUSG00000066595	Flvcr1	feline leukemia virus subgroup C cellular receptor 1 [Source:MGI Symbol;Acc:MGI:2444881]	1	190738044	190758355	-1	8.96789	6.73827	11.437	6.84845	3.76342	13.6059	32.7351	17.8014	13.2167	30.3366	19.4401	24.7699	8.56014	23.05	1.42758	3.98756	0.00308902	0.0368805
ENSMUSG00000039770	Ypel5	yippee like 5 [Source:MGI Symbol;Acc:MGI:1916937]	17	73143448	73158190	1	63.3372	25.0559	104.555	42.0726	62.3566	25.7695	211.727	112.992	97.2387	65.4857	92.3675	113.4	53.8579	115.535	1.10052	6.40523	0.00313791	0.0373308
ENSMUSG00000033960	Jcad	junctional cadherin 5 associated [Source:MGI Symbol;Acc:MGI:2685174]	18	4634878	4682869	1	4.64278	0.19626	0.0523431	0.0251781	0.0917908	2.96608	3.00322	17.9888	7.52468	12.7012	27.7483	3.52193	1.32907	12.0813	3.17585	2.75853	0.00321617	0.0380248
ENSMUSG00000054400	Cklf	chemokine-like factor [Source:MGI Symbol;Acc:MGI:1922708]	8	104977493	104991570	1	0.415406	0.19626	0.889833	0.780521	5.66043	3.4831	13.9817	1.52249	25.3338	1.70567	16.0462	12.7197	1.90426	11.8849	2.63678	2.7982	0.00324756	0.0382605
ENSMUSG00000036120	Rfxank	regulatory factor X-associated ankyrin-containing protein [Source:MGI Symbol;Acc:MGI:1333865]	8	70583444	70591804	-1	1.56388	0.13084	3.71636	1.56104	0.39776	0.0544235	3.63724	1.75672	3.64375	19.1279	19.9016	5.38476	1.23738	8.90867	2.83768	2.35964	0.00332338	0.0388455
ENSMUSG00000038736	Nudcd1	NudC domain containing 1 [Source:MGI Symbol;Acc:MGI:1914679]	15	44236559	44291703	-1	30.569	6.86911	16.6713	32.228	7.43506	41.0081	48.6522	55.1609	53.6861	72.3389	43.8216	52.596	22.4634	54.376	1.27402	5.26603	0.00337321	0.0393246
ENSMUSG00000029447	Cct6a	chaperonin containing Tcp1, subunit 6a (zeta) [Source:MGI Symbol;Acc:MGI:107943]	5	129864062	129875212	1	426.72	291.839	310.918	280.811	257.504	330.215	544.551	399.969	491.109	482.95	499.36	533.004	316.334	491.824	0.636626	8.6587	0.00338061	0.0393343
ENSMUSG00000071037	Camkmt	calmodulin-lysine N-methyltransferase [Source:MGI Symbol;Acc:MGI:1920832]	17	85397980	85766016	1	10.434	0.588781	3.50699	5.08598	8.47535	5.46956	20.155	30.9417	15.3943	13.0971	24.6531	10.7695	5.59345	19.1684	1.7734	3.63715	0.00338286	0.0393343
ENSMUSG00000049551	Fzd9	frizzled class receptor 9 [Source:MGI Symbol;Acc:MGI:1313278]	5	135277792	135280084	-1	7.99046	4.51398	19.4455	8.43467	23.9574	9.57854	24.5931	53.6619	23.3933	35.0882	47.4056	14.99	12.3201	33.1887	1.42831	4.51188	0.0034141	0.0396285
ENSMUSG00000035620	Ric8b	RIC8 guanine nucleotide exchange factor B [Source:MGI Symbol;Acc:MGI:2682307]	10	84753480	84854201	1	30.2514	24.925	66.3972	49.5505	95.4625	29.8513	110.919	102.194	85.8115	92.076	74.3122	127.837	49.4063	98.8583	1.00015	6.21317	0.003478	0.0400848
ENSMUSG00000017754	Pltp	phospholipid transfer protein [Source:MGI Symbol;Acc:MGI:103151]	2	164681438	164699631	-1	1.12404	0	0.0261715	0.0755343	0	0.4626	2.86975	0.608995	1.57393	0.274126	19.06	1.57177	0.281391	4.32642	3.90711	1.24142	0.00351793	0.0404471
ENSMUSG00000046404	Yod1	YOD1 deubiquitinase [Source:MGI Symbol;Acc:MGI:2442596]	1	130645064	130652095	1	24.0447	6.60743	41.1155	23.3905	25.579	14.5039	39.2087	46.4476	44.3934	54.4598	61.0896	57.1076	22.5402	50.4511	1.16094	5.19202	0.00357827	0.0410349
ENSMUSG00000000531	Tamalin	trafficking regulator and scaffold protein tamalin [Source:MGI Symbol;Acc:MGI:1860303]	15	101122069	101130637	1	8.67466	6.99995	9.39559	5.94203	10.4948	14.8576	27.5295	33.12	27.878	17.6659	17.0508	17.7843	9.3941	23.5047	1.32216	4.04515	0.003619	0.0412909
ENSMUSG00000000561	Wdr77	WD repeat domain 77 [Source:MGI Symbol;Acc:MGI:1917715]	3	105866685	105877353	1	36.1159	10.7943	30.1496	22.5596	13.7686	10.6126	84.5908	46.5882	48.145	54.7034	16.8336	47.3568	20.6668	49.703	1.26481	5.13929	0.00360999	0.0412909
ENSMUSG00000005672	Kit	KIT proto-oncogene receptor tyrosine kinase [Source:MGI Symbol;Acc:MGI:96677]	5	75735576	75817382	1	26.3661	56.2613	11.3061	16.9449	40.9387	24.7083	40.2098	49.7737	68.1317	88.5428	67.986	70.6423	29.4209	64.2144	1.12745	5.55067	0.00362005	0.0412909
ENSMUSG00000035142	Nubpl	nucleotide binding protein-like [Source:MGI Symbol;Acc:MGI:1924076]	12	52144520	52359527	1	15.0035	7.32705	1.46561	5.91686	7.09849	4.78927	40.2098	23.3761	22.5956	8.46746	23.2684	13.5929	6.93346	21.9184	1.65995	3.85639	0.00362222	0.0412909
ENSMUSG00000042515	Pwwp3b	PWWP domain containing 3B [Source:MGI Symbol;Acc:MGI:2445062]	X	138110791	138139084	1	0.73307	0	0.0261715	0.201425	0	0	4.40473	1.61618	0.215607	3.10676	3.20381	0.55303	0.160111	2.18335	3.70489	0.297931	0.00364762	0.0414389
ENSMUSG00000023307	Marchf5	membrane associated ring-CH-type finger 5 [Source:MGI Symbol;Acc:MGI:1915207]	19	37184942	37199550	1	51.7547	30.5512	32.0078	45.4465	49.5059	56.7365	99.7737	61.4148	71.258	76.7554	62.5286	114.943	44.3338	81.1122	0.87088	5.97226	0.00366309	0.041544
ENSMUSG00000108137	Gm44053	predicted gene, 44053 [Source:MGI Symbol;Acc:MGI:5690445]	6	113702184	113703112	1	0.244357	0.0654201	0.157029	0.981946	0	0	7.87512	3.74766	1.48769	3.62456	1.46615	0.0873205	0.241459	3.04808	3.61973	0.767804	0.003703	0.0419255
ENSMUSG00000103928	Gm37893	predicted gene, 37893 [Source:MGI Symbol;Acc:MGI:5611121]	1	151321056	151323492	1	0.488713	0	0	0.100712	0.367163	0	0.166846	1.14772	0.237167	6.60949	2.28068	2.61961	0.159432	2.17692	3.71652	0.294543	0.00371853	0.0420301
ENSMUSG00000015733	Capza2	capping protein (actin filament) muscle Z-line, alpha 2 [Source:MGI Symbol;Acc:MGI:106222]	6	17636233	17666971	1	84.523	19.7569	52.2908	35.8788	35.2171	61.4986	72.6446	108.916	84.1082	104.046	96.8475	93.462	48.1942	93.3375	0.952747	6.1462	0.00377418	0.0425152
ENSMUSG00000054690	Emcn	endomucin [Source:MGI Symbol;Acc:MGI:1891716]	3	137046828	137137946	1	3.90971	0.13084	0.0523431	0.100712	0.0305969	0.653082	6.44024	2.78733	0.689942	1.85797	20.146	18.3955	0.81288	8.38617	3.3532	2.21996	0.0037728	0.0425152
ENSMUSG00000023088	Abcc1	ATP-binding cassette, sub-family C (CFTR/MRP), member 1 [Source:MGI Symbol;Acc:MGI:102676]	16	14179422	14293601	1	40.441	93.747	26.4333	116.524	37.2977	34.1508	207.923	122.057	91.5682	112.209	84.4123	120.764	58.099	123.156	1.08425	6.50275	0.00378729	0.0425606
ENSMUSG00000030498	Gas2	growth arrest specific 2 [Source:MGI Symbol;Acc:MGI:95657]	7	51511763	51644723	1	15.3212	3.00932	8.50575	12.7905	11.9022	9.90508	16.818	29.021	17.572	21.1077	31.0335	44.679	10.239	26.7052	1.38066	4.21197	0.00379095	0.0425606
ENSMUSG00000113328	Gm47260	predicted gene, 47260 [Source:MGI Symbol;Acc:MGI:6096093]	12	103378751	103381855	-1	0.195485	0	0	0	0.336566	0.136059	0	0.327921	2.82445	4.26419	0.678774	2.24123	0.111352	1.72276	3.88545	-0.0332603	0.00378258	0.0425606
ENSMUSG00000108621	Gm33989	predicted gene, 33989 [Source:MGI Symbol;Acc:MGI:5593148]	7	39193826	39230013	1	29.6893	20.1494	43.0522	52.6726	29.5261	38.5318	52.4897	69.1913	83.2673	89.7611	57.5872	55.0992	35.6036	67.8993	0.930536	5.69518	0.00384025	0.0429696
ENSMUSG00000028081	Rps3a1	ribosomal protein S3A1 [Source:MGI Symbol;Acc:MGI:1202063]	3	86045247	86050009	-1	224.71	294.587	153.051	202.608	165.805	96.4657	443.443	360.478	313.88	255.212	323.748	258.178	189.538	325.823	0.781833	8.00975	0.00387838	0.04336
ENSMUSG00000039954	Stk32a	serine/threonine kinase 32A [Source:MGI Symbol;Acc:MGI:2442403]	18	43340648	43451747	1	0.0977427	0.0654201	0	0.377672	1.59104	0.0544235	0.40043	10.025	0.215607	8.83296	6.21757	1.45534	0.364383	4.52448	3.61603	1.32487	0.00388461	0.0433934
ENSMUSG00000027018	Hat1	histone aminotransferase 1 [Source:MGI Symbol;Acc:MGI:96013]	2	71219302	71271966	1	26.977	7.71957	11.1229	26.865	23.8044	18.7217	58.7297	37.4766	38.7661	39.6874	32.0924	46.7456	19.2018	42.2496	1.13613	4.94415	0.00404679	0.0445714
ENSMUSG00000103742	Gm38240	predicted gene, 38240 [Source:MGI Symbol;Acc:MGI:5611468]	1	129210844	129213330	1	0.439842	0.915881	0	0.0503562	0.0611939	0.244906	0.0667383	5.80888	0.754624	12.7926	0.977434	0.989632	0.285363	3.56498	3.66328	0.987447	0.00405656	0.0446055
ENSMUSG00000037072	Selenof	selenoprotein F [Source:MGI Symbol;Acc:MGI:1927947]	3	144276065	144303441	1	53.563	49.3922	23.6329	24.2717	42.2238	18.4224	91.7651	81.1604	50.2364	46.2055	57.5872	102.281	35.251	71.5393	1.02154	5.74015	0.00411415	0.0450903
ENSMUSG00000070462	Tlnrd1	talin rod domain containing 1 [Source:MGI Symbol;Acc:MGI:1891420]	7	83529081	83533513	-1	0.586456	0.0654201	0.68046	0.125891	0.581342	0.517023	0.667383	18.3636	1.85422	0.456877	2.00917	0.291068	0.426099	3.94038	3.18832	1.16861	0.00410758	0.0450903
ENSMUSG00000032314	Etfa	electron transferring flavoprotein, alpha polypeptide [Source:MGI Symbol;Acc:MGI:106092]	9	55361792	55419527	-1	46.2078	16.0279	40.6968	36.8608	31.2089	20.6537	40.1431	96.1276	50.8616	45.4745	51.5868	120.24	31.9426	67.4057	1.07655	5.63616	0.00415832	0.0454625
ENSMUSG00000039419	Cntnap2	contactin associated protein-like 2 [Source:MGI Symbol;Acc:MGI:1914047]	6	45036291	47281147	1	3.90971	0.3271	1.72732	0.830878	1.16268	2.63954	19.254	1.78014	15.2218	2.83264	1.4933	17.1439	1.76621	9.62097	2.43806	2.52431	0.00423567	0.046007
ENSMUSG00000037236	Matr3	matrin 3 [Source:MGI Symbol;Acc:MGI:1298379]	18	35695191	35726888	1	53.7096	27.2147	26.4071	25.2033	20.5305	34.9671	68.7738	61.5788	76.5404	61.648	38.7444	56.2926	31.3387	60.5963	0.950852	5.52438	0.00426597	0.0462984
ENSMUSG00000032060	Cryab	crystallin, alpha B [Source:MGI Symbol;Acc:MGI:88516]	9	50662625	50667936	1	107.273	119.261	165.378	93.436	157.238	193.122	398.161	232.8	198.811	189.117	148.38	298.199	139.284	244.245	0.810176	7.58362	0.00427911	0.0463657
ENSMUSG00000002064	Sdf2	stromal cell derived factor 2 [Source:MGI Symbol;Acc:MGI:108019]	11	78136572	78146322	1	23.1406	7.71957	18.4248	16.7686	3.61044	12.5446	42.5123	54.2709	23.9755	29.4229	17.4852	42.4378	13.7014	35.0174	1.35227	4.60993	0.00429247	0.0464053
ENSMUSG00000037972	Snn	stannin [Source:MGI Symbol;Acc:MGI:1276549]	16	10878809	10892849	1	31.3265	26.1026	11.1753	55.0897	16.9813	32.1099	61.199	54.7862	78.6749	80.6236	38.0113	54.3424	28.7975	61.2729	1.08895	5.49485	0.00428948	0.0464053
ENSMUSG00000108297	Gm44167	predicted gene, 44167 [Source:MGI Symbol;Acc:MGI:5690559]	6	113774768	113776645	-1	0.90412	0	0	0.0251781	0.428357	0.816353	0.300322	1.26484	1.09959	14.6505	1.08604	9.60525	0.362335	4.66776	3.66138	1.36351	0.00432846	0.046598
ENSMUSG00000004473	Clec11a	C-type lectin domain family 11, member a [Source:MGI Symbol;Acc:MGI:1298219]	7	43952111	43956326	-1	0.708634	0.0654201	0.392573	0.0755343	0	0.136059	3.06996	1.49907	1.68173	1.34017	5.62025	0.0582136	0.229703	2.21157	3.22584	0.356572	0.00435326	0.0468273
ENSMUSG00000058173	Smco4	single-pass membrane protein with coiled-coil domains 4 [Source:MGI Symbol;Acc:MGI:3039636]	9	15404728	15456556	1	0.659763	0	0	0.251781	0.0305969	1.06126	4.972	1.87383	4.89427	0.213209	5.48449	3.78389	0.3339	3.53695	3.37444	0.997129	0.00438651	0.0471471
ENSMUSG00000028150	Rorc	RAR-related orphan receptor gamma [Source:MGI Symbol;Acc:MGI:104856]	3	94280101	94305583	1	0.268792	0.0654201	0	0.755343	0	0	3.37028	0.679264	7.37375	0.274126	5.05008	0.232855	0.181593	2.83006	3.9172	0.649086	0.0043904	0.047151
ENSMUSG00000020594	Pum2	pumilio RNA-binding family member 2 [Source:MGI Symbol;Acc:MGI:1931751]	12	8724134	8802581	1	122.301	63.2612	68.4648	101.417	56.5432	132.739	170.85	131.332	139.649	185.34	185.604	130.922	90.7877	157.283	0.792409	6.95528	0.00439475	0.0471597
ENSMUSG00000031583	Wrn	Werner syndrome RecQ like helicase [Source:MGI Symbol;Acc:MGI:109635]	8	33724412	33875555	-1	1.85711	1.43924	5.60071	2.44228	4.22238	1.76876	19.4876	3.53686	5.26081	6.3049	3.28527	37.7516	2.88841	12.6045	2.12198	2.96418	0.00440376	0.0471651
ENSMUSG00000030589	Rasgrp4	RAS guanyl releasing protein 4 [Source:MGI Symbol;Acc:MGI:2386851]	7	28834276	28853386	1	0.073307	0.719621	0.130858	0.125891	0	0.707506	0.367061	9.95473	0.258728	0.365502	0.787378	9.43061	0.292864	3.52734	3.59892	0.97837	0.00444464	0.0473905
ENSMUSG00000018427	Ypel2	yippee like 2 [Source:MGI Symbol;Acc:MGI:1925114]	11	86827251	86884533	-1	60.1117	87.5321	75.0862	81.5015	89.5573	62.8047	117.559	109.83	156.875	135.632	149.059	86.3308	76.0989	125.881	0.726352	6.65888	0.00448302	0.0476856
ENSMUSG00000025203	Scd2	stearoyl-Coenzyme A desaturase 2 [Source:MGI Symbol;Acc:MGI:98240]	19	44282113	44295303	1	439.207	662.182	403.932	285.394	360.891	487.607	676.493	610.495	801.281	753.025	585.7	766.208	439.869	698.867	0.668076	9.15336	0.00450224	0.0477955
ENSMUSG00000027132	Katnbl1	katanin p80 subunit B like 1 [Source:MGI Symbol;Acc:MGI:1919675]	2	112209556	112244585	1	14.4903	23.1587	8.89833	6.64702	13.6462	20.4632	59.7641	29.7002	30.0987	38.4995	21.232	26.3417	14.5506	34.2727	1.23712	4.61276	0.00450408	0.0477955
ENSMUSG00000030423	Pop4	processing of precursor 4, ribonuclease P/MRP family, (S. cerevisiae) [Source:MGI Symbol;Acc:MGI:1913411]	7	37961420	37970847	-1	5.66907	1.89718	4.89408	6.47077	0.856714	0.979623	19.6544	27.8498	18.9303	9.80763	7.95523	1.97926	3.46124	14.3628	2.04963	3.16562	0.00470001	0.0494037
ENSMUSG00000040782	Cop1	COP1, E3 ubiquitin ligase [Source:MGI Symbol;Acc:MGI:1347046]	1	159059890	159175210	1	90.9007	30.682	52.8927	99.0759	36.0126	71.7574	186.667	127.116	74.4275	124.179	101.653	114.506	63.5535	121.425	0.93334	6.53213	0.00471619	0.0494183
ENSMUSG00000029328	Hnrnpdl	heterogeneous nuclear ribonucleoprotein D-like [Source:MGI Symbol;Acc:MGI:1355299]	5	100181436	100187523	-1	121.91	74.9714	79.8494	132.412	80.5618	125.283	179.893	195.253	176.517	167.126	121.501	171.905	102.498	168.699	0.718545	7.08382	0.00472067	0.0494265
ENSMUSG00000110598	Gm45854	predicted gene 45854 [Source:MGI Symbol;Acc:MGI:5804969]	8	96195274	96198761	1	0.0977427	0.3271	0	0.251781	2.78432	0.163271	0.40043	1.78014	3.77312	10.0513	18.6799	2.21212	0.604036	6.14949	3.34019	1.78091	0.00473192	0.0495055
ENSMUSG00000047033	Pcdhb15	protocadherin beta 15 [Source:MGI Symbol;Acc:MGI:2136750]	18	37606593	37609393	1	0.0977427	0	0.209372	0.125891	0.244776	0.4626	0	0.304498	8.7752	0.578711	1.16749	2.09569	0.190063	2.1536	3.45834	0.306574	0.00473871	0.0495377
ENSMUSG00000038630	Zkscan16	zinc finger with KRAB and SCAN domains 16 [Source:MGI Symbol;Acc:MGI:3510405]	4	58943628	58958355	1	5.98674	0.3271	1.96287	0.327315	0.275372	4.84369	0.834229	12.2268	6.16635	42.916	8.4168	12.2249	2.28718	13.7975	2.58705	3.01828	0.00477168	0.0497974
