# Supplementary material for: Differential Chromatin Accessibility, Gene Expression, and mRNA Splicing Between Developing Cochlear Inner and Outer Hair Cells
Source: J Assoc Res Otolaryngol. 2025 Sep 5;26(5):531–51. doi: 10.1007/s10162-025-01005-z (PMC12528612; doi:10.1007/s10162-025-01005-z)
Supplement: Supplementary file 5 — Table S8−S12 (XLSX 486 KB) [file 10162_2025_1005_MOESM5_ESM.xlsx]

## Sheet: Table_S8_A3SS
Table S8: Genes with differential splicing between IHCs and OHCs with alternative 3' spice site. IJC (inclusion junction counts) – number of reads with the longer exon. SJC (skipping junction counts) – number of reads with the shorter exon. FDR – p-value adjusted for false discovery rate. IncLevel (inclusion level) – proportion of reads with the longer exon. Junction counts and inclusion levels f…
ID	GeneID	geneSymbol	chr	strand	longExonStart	longExonEnd	shortExonStart	shortExonEnd	flankingExonStart	flankingExonEnd	IJC_IHC	SJC_IHC	IJC_OHC	SJC_OHC	IncFormLen	SkipFormLen	PValue	FDR	IncLevel_IHC	IncLevel_OHC	IncLevelDifference
4	ENSMUSG00000068457.15	Uty	chrY	-	1170903	1171002	1170903	1170954	1174727	1174854	13,0,1,17,2,24	17,3,0,3,0,2	19,103,61,72,102,77	30,0,0,0,0,1	147	99	0.00400735	0.0300824	0.34,0.0,1.0,0.792,1.0,0.89	0.299,1.0,1.0,1.0,1.0,0.981	-0.21
46	ENSMUSG00000031386.15	Hcfc1	chrX	-	72990796	72991123	72990796	72991120	72991447	72991892	0,0,11,2,0,0	22,8,324,45,122,78	1,4,0,13,0,32	14,98,6,7,102,56	102	99	6.54918e-05	0.000877496	0.0,0.0,0.032,0.041,0.0,0.0	0.065,0.038,0.0,0.643,0.0,0.357	-0.172
64	ENSMUSG00000036916.14	Zfp280c	chrX	-	47667256	47667433	47667256	47667406	47677579	47677626	22,1,0,75,0,6	164,1,86,238,55,8	10,29,8,7,66,15	45,44,21,27,5,80	126	99	0.000798565	0.00766976	0.095,0.44,0.0,0.198,0.0,0.371	0.149,0.341,0.23,0.169,0.912,0.128	-0.138
74	ENSMUSG00000008035.13	Mid1ip1	chrX	+	10584222	10585929	10584225	10585929	10583628	10583943	14,1,3,3,1,0	7,1,1,0,0,6	0,6,0,0,0,0	26,2,13,69,3,5	102	99	5.07164e-07	1.37635e-05	0.66,0.493,0.744,1.0,1.0,0.0	0.0,0.744,0.0,0.0,0.0,0.0	0.526
76	ENSMUSG00000031171.12	Ftsj1	chrX	-	8111790	8111894	8111790	8111888	8112574	8112658	4,14,2,5,623,10	11,195,3,43,16,4	0,16,0,1,1,9	12,71,327,23,64,3	105	99	5.57616e-05	0.000766388	0.255,0.063,0.386,0.099,0.973,0.702	0.0,0.175,0.0,0.039,0.015,0.739	0.252
90	ENSMUSG00000039382.13	Wdr45	chrX	+	7593420	7593510	7593450	7593510	7593116	7593325	5,73,16,4,30,0	0,0,0,0,0,5	21,33,21,17,6,2	0,21,4,8,0,7	129	99	0.00026188	0.00294387	1.0,1.0,1.0,1.0,1.0,0.0	1.0,0.547,0.801,0.62,1.0,0.18	0.142
93	ENSMUSG00000024979.14	Tectb	chr19	+	55172364	55172467	55172394	55172467	55172148	55172291	20,4,114,79,119,41	152,4,27,236,183,333	44,19,54,0,4,7	86,232,135,12,63,165	129	99	0.00283483	0.0222464	0.092,0.434,0.764,0.204,0.333,0.086	0.282,0.059,0.235,0.0,0.046,0.032	0.21
261	ENSMUSG00000031342.18	Gpm6b	chrX	+	165168386	165171984	165169947	165171984	165166930	165166996	32,1,2,25,2,197	29,6,1,7,145,40	0,2,2,23,2,40	6,145,53,9,44,59	198	99	0.00291948	0.0227433	0.356,0.077,0.5,0.641,0.007,0.711	0.0,0.007,0.019,0.561,0.022,0.253	0.238
283	ENSMUSG00000000127.16	Fer	chr17	+	64288474	64288681	64288477	64288681	64280059	64280152	210,29,35,64,120,2	34,1,13,85,1,13	4,76,80,0,21,14	12,125,50,45,86,328	102	99	8.64773e-08	2.85991e-06	0.857,0.966,0.723,0.422,0.991,0.13	0.244,0.371,0.608,0.0,0.192,0.04	0.439
299	ENSMUSG00000023991.17	Foxp4	chr17	-	48189208	48189422	48189208	48189419	48189531	48189679	9,1,70,9,1,77	10,2,1,33,69,55	83,115,4,29,26,2	0,0,26,1,0,0	102	99	7.23331e-08	2.44263e-06	0.466,0.327,0.985,0.209,0.014,0.576	1.0,1.0,0.13,0.966,1.0,1.0	-0.42
310	ENSMUSG00000012296.17	Tjap1	chr17	-	46574614	46574739	46574614	46574736	46575808	46575904	59,5,54,43,2,3	35,116,1,66,12,32	1,1,8,0,14,10	166,55,71,7,104,72	102	99	3.63382e-05	0.000529672	0.621,0.04,0.981,0.387,0.139,0.083	0.006,0.017,0.099,0.0,0.116,0.119	0.316
361	ENSMUSG00000024308.16	Tapbp	chr17	+	34145600	34145680	34145603	34145680	34145401	34145491	0,1,4,0,30,33	29,6,147,54,39,282	101,66,6,4,0,28	237,77,19,23,3,2	102	99	0.000399468	0.00424676	0.0,0.139,0.026,0.0,0.427,0.102	0.293,0.454,0.235,0.144,0.0,0.931	-0.227
363	ENSMUSG00000079557.12	Marchf2	chr17	-	33910488	33911177	33910488	33911127	33915010	33915220	3,0,56,0,6,0	29,1,1,20,3,129	1,1,0,0,0,0	19,10,71,1,3,35	149	99	4.50693e-05	0.000637031	0.064,0.0,0.974,0.0,0.571,0.0	0.034,0.062,0.0,0.0,0.0,0.0	0.252
405	ENSMUSG00000024160.17	Spsb3	chr17	+	25110278	25111123	25110333	25111123	25109984	25110110	0,6,36,40,1,3	2,0,0,1,0,4	0,8,87,11,21,16	5,2,43,27,0,6	154	99	0.0018573	0.0156399	0.0,1.0,1.0,0.963,1.0,0.325	0.0,0.72,0.565,0.208,1.0,0.632	0.194
502	ENSMUSG00000022751.10	Nit2	chr16	-	56977846	56977995	56977846	56977902	56979780	56979879	6,0,0,0,0,0	44,61,91,76,17,68	15,34,3,1,2,0	12,47,105,69,32,127	192	99	5.16257e-07	1.39347e-05	0.066,0.0,0.0,0.0,0.0,0.0	0.392,0.272,0.015,0.007,0.031,0.0	-0.109
594	ENSMUSG00000056851.15	Pcbp2	chr15	+	102398186	102398242	102398189	102398242	102396639	102396712	22,16,19,45,60,44	2,1,92,3,11,110	63,76,236,79,7,13	3,0,1,0,0,3	102	99	3.43721e-10	2.21137e-08	0.914,0.94,0.167,0.936,0.841,0.28	0.953,1.0,0.996,1.0,1.0,0.808	-0.28
751	ENSMUSG00000022119.16	Rbm26	chr14	-	105377751	105377883	105377751	105377874	105378631	105378796	327,20,58,406,38,200	96,8,35,83,29,162	389,272,240,77,160,441	12,51,97,14,11,56	108	99	2.84474e-08	1.10574e-06	0.757,0.696,0.603,0.818,0.546,0.531	0.967,0.83,0.694,0.834,0.93,0.878	-0.197
752	ENSMUSG00000022119.16	Rbm26	chr14	-	105387688	105387844	105387688	105387829	105388184	105388325	128,1,7,49,6,26	118,14,208,321,32,60	2,22,5,13,3,5	56,60,182,206,35,73	114	99	0.000798407	0.00766976	0.485,0.058,0.028,0.117,0.14,0.273	0.03,0.242,0.023,0.052,0.069,0.056	0.105
813	ENSMUSG00000026988.16	Wdsub1	chr2	-	59691904	59692084	59691904	59692081	59692963	59693070	122,6,54,3,141,4	6,0,0,0,24,0	10,23,30,27,80,38	3,24,20,25,46,0	102	99	5.9904e-08	2.10879e-06	0.952,1.0,1.0,1.0,0.851,1.0	0.764,0.482,0.593,0.512,0.628,1.0	0.304
818	ENSMUSG00000040667.12	Nup88	chr11	-	70835670	70835811	70835670	70835796	70836028	70836187	419,50,157,172,662,156	439,42,235,285,48,86	101,115,167,130,59,214	230,233,397,243,336,447	114	99	1.8187e-06	4.16348e-05	0.453,0.508,0.367,0.344,0.923,0.612	0.276,0.3,0.268,0.317,0.132,0.294	0.27
836	ENSMUSG00000000441.18	Raf1	chr6	-	115597169	115597308	115597169	115597288	115598776	115598823	0,0,16,2,0,37	74,18,1,43,1,50	0,0,0,3,3,0	216,66,62,183,27,118	119	99	0.000115068	0.00143364	0.0,0.0,0.93,0.037,0.0,0.381	0.0,0.0,0.0,0.013,0.085,0.0	0.208
874	ENSMUSG00000101655.2	2310040G24Rik	chr6	-	86460357	86460699	86460357	86460681	86464776	86465209	229,38,82,82,142,84	40,3,92,252,67,88	167,145,315,246,197,101	63,1,83,2,98,8	117	99	0.000105666	0.00132536	0.829,0.915,0.43,0.216,0.642,0.447	0.692,0.992,0.763,0.99,0.63,0.914	-0.25
875	ENSMUSG00000101655.2	2310040G24Rik	chr6	-	86460357	86460699	86460357	86460681	86464983	86465186	25,4,22,62,33,5	0,0,0,0,0,0	26,25,83,41,37,13	151,4,0,2,7,1	117	99	3.65701e-08	1.39246e-06	1.0,1.0,1.0,1.0,1.0,1.0	0.127,0.841,1.0,0.945,0.817,0.917	0.226
878	ENSMUSG00000027678.18	Ncoa3	chr2	+	165910248	165910468	165910251	165910468	165909481	165909565	109,13,126,50,13,46	0,0,0,8,10,25	0,33,15,81,14,13	4,9,8,163,4,40	102	99	5.46461e-06	0.000106406	1.0,1.0,1.0,0.858,0.558,0.641	0.0,0.781,0.645,0.325,0.773,0.24	0.382
907	ENSMUSG00000039852.18	Rere	chr4	+	150703457	150703662	150703481	150703662	150702862	150703009	0,0,0,0,0,0	3,65,5,5,38,72	0,0,2,52,0,0	11,27,7,5,1,4	123	99	0.00395717	0.0297705	0.0,0.0,0.0,0.0,0.0,0.0	0.0,0.0,0.187,0.893,0.0,0.0	-0.18
949	ENSMUSG00000020873.16	Slc35b1	chr11	+	95277311	95277442	95277336	95277442	95276626	95276730	3,36,0,5,1,5	0,0,10,2,0,0	6,3,7,4,20,23	64,8,9,1,3,0	124	99	0.00407103	0.0303821	1.0,1.0,0.0,0.666,1.0,1.0	0.07,0.23,0.383,0.762,0.842,1.0	0.23
982	ENSMUSG00000031862.12	Atp13a1	chr8	+	70252411	70252587	70252481	70252587	70251970	70252128	85,6,141,5,251,103	0,1,0,3,0,0	1,84,235,28,168,32	5,11,0,3,10,79	169	99	3.18058e-07	9.16475e-06	1.0,0.779,1.0,0.494,1.0,1.0	0.105,0.817,1.0,0.845,0.908,0.192	0.234
1027	ENSMUSG00000037364.13	Srrt	chr5	-	137296987	137297145	137296987	137297142	137297819	137297934	0,0,5,30,1,4	2,4,3,374,1,3	3,38,28,6,19,363	0,0,0,0,0,0	102	99	0	0	0.0,0.0,0.618,0.072,0.493,0.564	1.0,1.0,1.0,1.0,1.0,1.0	-0.709
1067	ENSMUSG00000063455.17	D630045J12Rik	chr6	-	38113768	38113929	38113768	38113926	38116357	38116404	57,1,25,32,2,22	12,1,1,69,31,5	7,61,21,1,881,53	0,19,0,32,0,0	102	99	0.00229966	0.0187772	0.822,0.493,0.96,0.31,0.059,0.81	1.0,0.757,1.0,0.029,1.0,1.0	-0.222
1090	ENSMUSG00000026153.16	Fam135a	chr1	-	24067280	24069609	24067280	24069021	24069822	24069977	169,16,6,242,3,166	85,2,3,12,0,3	171,305,292,225,147,91	171,62,54,57,27,62	198	99	0.00309264	0.0239175	0.499,0.8,0.5,0.91,1.0,0.965	0.333,0.711,0.73,0.664,0.731,0.423	0.18
1103	ENSMUSG00000007817.16	Zmiz1	chr14	+	25647140	25647431	25647158	25647431	25646082	25646281	31,8,49,61,10,32	243,193,569,230,313,135	116,109,37,7,56,31	157,304,298,146,147,21	117	99	6.62286e-05	0.000885778	0.097,0.034,0.068,0.183,0.026,0.167	0.385,0.233,0.095,0.039,0.244,0.555	-0.163
1113	ENSMUSG00000037300.20	Ttc13	chr8	-	125403079	125403189	125403079	125403186	125405740	125405825	45,2,2,59,13,5	0,14,0,2,1,1	16,7,174,29,12,4	99,1,1,47,17,23	102	99	0.000785916	0.00756812	1.0,0.122,1.0,0.966,0.927,0.829	0.136,0.872,0.994,0.375,0.407,0.144	0.319
1115	ENSMUSG00000005506.17	Celf1	chr2	+	90836964	90837040	90836976	90837040	90835045	90835207	38,82,83,5,20,68	0,2,0,0,5,0	181,188,72,39,16,386	7,0,42,15,93,0	111	99	8.85838e-06	0.000161244	1.0,0.973,1.0,1.0,0.781,1.0	0.958,1.0,0.605,0.699,0.133,1.0	0.227
1166	ENSMUSG00000040913.12	Fbxw4	chr19	-	45567559	45567701	45567559	45567646	45568091	45568232	15,41,384,92,16,15	6,4,0,32,0,0	0,6,7,11,7,54	1,4,322,8,16,1	154	99	2.6382e-07	7.69096e-06	0.616,0.868,1.0,0.649,1.0,1.0	0.0,0.491,0.014,0.469,0.22,0.972	0.495
1169	ENSMUSG00000075470.3	Alg10b	chr15	+	90111526	90117674	90111675	90117674	90109859	90110057	16,16,108,68,74,97	1,43,0,12,1,0	98,190,207,94,212,219	0,0,0,0,0,0	198	99	6.24797e-06	0.00011895	0.889,0.157,1.0,0.739,0.974,1.0	1.0,1.0,1.0,1.0,1.0,1.0	-0.207
1181	ENSMUSG00000029440.16	Psmd9	chr5	+	123384256	123384345	123384259	123384345	123379894	123379996	10,245,170,11,4,14	0,0,0,0,0,0	0,8,35,1,19,65	2,1,0,85,0,0	102	99	0.000957128	0.00893999	1.0,1.0,1.0,1.0,1.0,1.0	0.0,0.886,1.0,0.011,1.0,1.0	0.35
1301	ENSMUSG00000092060.5	Bend4	chr5	-	67549490	67557644	67549490	67555793	67562773	67562862	7,132,10,1,2,11	0,0,0,0,0,0	1,54,81,57,34,14	0,2,0,0,0,35	198	99	0.00576414	0.0411653	1.0,1.0,1.0,1.0,1.0,1.0	1.0,0.931,1.0,1.0,1.0,0.167	0.15
1324	ENSMUSG00000005371.16	Fbxo11	chr17	-	88321833	88321978	88321833	88321975	88322826	88322908	10,2,12,3,5,13	0,0,0,0,0,0	26,87,1,2,11,15	2,3,8,13,0,0	102	99	2.8924e-05	0.000434325	1.0,1.0,1.0,1.0,1.0,1.0	0.927,0.966,0.108,0.13,1.0,1.0	0.311
1339	ENSMUSG00000029106.15	Add1	chr5	+	34786479	34786516	34786482	34786516	34785758	34785857	202,12,73,105,65,43	3,2,0,156,0,13	78,48,251,37,37,186	1,0,0,1,0,3	102	99	7.19851e-08	2.44193e-06	0.985,0.853,1.0,0.395,1.0,0.762	0.987,1.0,1.0,0.973,1.0,0.984	-0.158
1347	ENSMUSG00000044433.17	Camsap3	chr8	+	3652367	3652425	3652370	3652425	3652185	3652279	50,10,27,48,5,3	111,17,166,165,162,61	10,47,123,61,58,16	16,15,149,52,74,10	102	99	2.92623e-11	2.56923e-09	0.304,0.363,0.136,0.22,0.029,0.046	0.378,0.753,0.445,0.532,0.432,0.608	-0.342
1383	ENSMUSG00000004626.15	Stxbp2	chr8	+	3691894	3692055	3691897	3692055	3691734	3691820	260,57,27,7,388,56	271,400,24,354,502,104	0,56,34,17,12,0	42,242,370,43,22,87	102	99	0.00403269	0.0301562	0.482,0.122,0.522,0.019,0.429,0.343	0.0,0.183,0.082,0.277,0.346,0.0	0.171
1412	ENSMUSG00000030067.18	Foxp1	chr6	-	98922307	98922387	98922307	98922384	98922494	98922696	4,3,38,23,12,15	24,0,32,12,0,18	2,3,7,8,0,10	0,0,2,0,1,0	102	99	3.19228e-06	6.68782e-05	0.139,1.0,0.535,0.65,1.0,0.447	1.0,1.0,0.773,1.0,0.0,1.0	-0.167
1413	ENSMUSG00000030067.18	Foxp1	chr6	-	98986864	98987018	98986864	98987015	98992384	98992471	334,268,1181,281,528,762	1,429,0,29,10,3	1449,605,267,586,436,158	0,15,6,0,0,0	102	99	1.89137e-05	0.000299688	0.997,0.377,1.0,0.904,0.981,0.996	1.0,0.975,0.977,1.0,1.0,1.0	-0.116
1533	ENSMUSG00000025747.13	Tyms	chr5	-	30266965	30267047	30266965	30267037	30268233	30268409	2,0,59,9,1,1	15,9,0,1,29,1	0,0,0,0,0,3	4,6,6,21,31,92	109	99	6.96118e-08	2.3722e-06	0.108,0.0,1.0,0.891,0.03,0.476	0.0,0.0,0.0,0.0,0.0,0.029	0.413
1547	ENSMUSG00000024193.9	Phf1	chr17	+	27156027	27156108	27156030	27156108	27155744	27155839	30,5,139,103,561,275	0,0,0,1,1,2	1,6,150,72,60,18	0,2,3,1,39,0	102	99	2.24406e-07	6.64579e-06	1.0,1.0,1.0,0.99,0.998,0.993	1.0,0.744,0.98,0.986,0.599,1.0	0.112
1607	ENSMUSG00000043733.15	Ptpn11	chr5	-	121282592	121282759	121282592	121282747	121287165	121287297	2,28,2,41,0,3	49,131,172,30,1,2	52,30,22,31,57,55	17,9,31,17,1,2	111	99	3.93017e-11	3.33305e-09	0.035,0.16,0.01,0.549,0.0,0.572	0.732,0.748,0.388,0.619,0.981,0.961	-0.517
1632	ENSMUSG00000031229.17	Atrx	chrX	-	104923514	104923624	104923514	104923621	104927912	104928026	26,2,2,90,64,37	28,4,8,12,4,13	20,62,172,48,118,49	0,1,1,3,5,4	102	99	3.414e-10	2.21137e-08	0.474,0.327,0.195,0.879,0.94,0.734	1.0,0.984,0.994,0.94,0.958,0.922	-0.375
1633	ENSMUSG00000031229.17	Atrx	chrX	-	104923514	104923624	104923514	104923621	104931320	104931445	2,3,1,7,3,21	5,0,1,7,7,12	2,11,17,6,29,7	6,1,3,0,1,0	102	99	0.000397139	0.00423733	0.28,1.0,0.493,0.493,0.294,0.629	0.244,0.914,0.846,1.0,0.966,1.0	-0.297
1636	ENSMUSG00000034610.15	Tut4	chr4	+	108406422	108406610	108406437	108406610	108405251	108405367	84,12,8,23,36,14	13,20,265,132,3,59	2,32,16,18,10,103	203,776,155,160,101,277	114	99	0.000234604	0.00266086	0.849,0.343,0.026,0.131,0.912,0.171	0.008,0.035,0.082,0.089,0.079,0.244	0.316
1681	ENSMUSG00000038070.16	Cntln	chr4	+	84981414	84981592	84981417	84981592	84967840	84968373	4,8,2,94,2,100	3,0,0,1,0,7	6,95,45,31,28,7	0,3,110,14,7,0	102	99	0.00043696	0.00459301	0.564,1.0,1.0,0.989,1.0,0.933	1.0,0.968,0.284,0.682,0.795,1.0	0.126
1687	ENSMUSG00000033285.16	Wdr3	chr3	-	100067081	100067291	100067081	100067236	100068335	100068538	32,22,106,6,2,9	0,0,0,0,0,0	585,3,60,5,4,10	8,161,2,1,0,2	154	99	5.54395e-07	1.462e-05	1.0,1.0,1.0,1.0,1.0,1.0	0.979,0.012,0.951,0.763,1.0,0.763	0.255
1711	ENSMUSG00000005442.14	Cic	chr7	+	24990476	24990767	24990479	24990767	24990223	24990390	66,7,227,33,114,268	89,135,167,345,295,351	188,53,120,46,164,245	233,95,201,17,182,135	102	99	0.00122784	0.01087	0.419,0.048,0.569,0.085,0.273,0.426	0.439,0.351,0.367,0.724,0.467,0.638	-0.194
1712	ENSMUSG00000005442.14	Cic	chr7	+	24991838	24991993	24991841	24991993	24991488	24991739	30,151,17,174,108,603	3,0,60,109,2,16	3,5,275,60,8,1	19,55,1,4,339,27	102	99	4.81384e-05	0.000674028	0.907,1.0,0.216,0.608,0.981,0.973	0.133,0.081,0.996,0.936,0.022,0.035	0.414
1765	ENSMUSG00000030323.14	Ift122	chr6	+	115893930	115894028	115893933	115894028	115892867	115893008	0,0,0,10,1,0	112,94,28,143,160,82	8,1,0,6,27,1	1,50,51,17,4,46	102	99	9.23231e-06	0.000165627	0.0,0.0,0.0,0.064,0.006,0.0	0.886,0.019,0.0,0.255,0.868,0.021	-0.33
1776	ENSMUSG00000041459.16	Tardbp	chr4	-	148702022	148702194	148702022	148702162	148703121	148703248	63,7,0,79,8,10	19,1,1,0,0,0	56,37,19,73,15,16	15,14,16,6,2,56	131	99	6.42798e-05	0.000865683	0.715,0.841,0.0,1.0,1.0,1.0	0.738,0.666,0.473,0.902,0.85,0.178	0.125
1777	ENSMUSG00000041459.16	Tardbp	chr4	-	148702022	148702282	148702022	148702162	148703121	148703248	209,15,1,317,17,26	19,1,1,0,0,0	137,81,40,182,64,33	15,14,16,6,2,56	198	99	1.2481e-05	0.000211214	0.846,0.882,0.333,1.0,1.0,1.0	0.82,0.743,0.556,0.938,0.941,0.228	0.139
1779	ENSMUSG00000041459.16	Tardbp	chr4	-	148702022	148702282	148702022	148702162	148703130	148703248	209,15,1,317,17,26	1,0,0,18,0,0	137,81,40,182,82,33	14,5,16,27,45,7	198	99	1.43579e-10	1.04032e-08	0.991,1.0,1.0,0.898,1.0,1.0	0.83,0.89,0.556,0.771,0.477,0.702	0.277
1893	ENSMUSG00000003166.21	Dgcr2	chr16	-	17676223	17676443	17676223	17676434	17677267	17677390	5,2,2,3,1,197	30,16,0,0,3,10	0,1,23,49,0,0	10,145,11,1,174,2	108	99	0.00326562	0.0250734	0.133,0.103,1.0,1.0,0.234,0.948	0.0,0.006,0.657,0.978,0.0,0.0	0.296
1905	ENSMUSG00000034675.18	Dbn1	chr13	-	55622268	55622374	55622268	55622371	55622672	55623349	0,1,47,9,2,12	10,16,1,6,14,115	0,0,0,0,0,0	5,7,12,1,44,23	102	99	8.49323e-09	3.93696e-07	0.0,0.057,0.979,0.593,0.122,0.092	0.0,0.0,0.0,0.0,0.0,0.0	0.307
1933	ENSMUSG00000003810.14	Mast2	chr4	-	116248799	116248831	116248799	116248828	116287602	116287745	9,44,6,135,139,46	3,0,7,3,0,127	235,5,12,7,2,282	0,0,0,0,0,0	102	99	1.05362e-07	3.37474e-06	0.744,1.0,0.454,0.978,1.0,0.26	1.0,1.0,1.0,1.0,1.0,1.0	-0.261
2141	ENSMUSG00000020166.16	Cnot2	chr10	-	116384937	116385080	116384937	116385010	116416385	116416443	29,11,1,23,0,177	1,1,24,34,1,65	2,42,91,13,34,3	0,0,20,0,3,7	169	99	0.0058799	0.041832	0.944,0.866,0.024,0.284,0.0,0.615	1.0,1.0,0.727,1.0,0.869,0.201	-0.344
2143	ENSMUSG00000002409.19	Dyrk1b	chr7	+	27885138	27885454	27885258	27885454	27884720	27884861	132,420,146,217,177,189	292,110,305,132,211,329	99,535,370,157,533,151	33,68,148,190,97,22	198	99	4.01699e-05	0.000576754	0.184,0.656,0.193,0.451,0.295,0.223	0.6,0.797,0.556,0.292,0.733,0.774	-0.292
2175	ENSMUSG00000055531.13	Cpsf6	chr10	-	117191839	117192032	117191839	117192029	117194897	117195051	148,1,372,31,1,5	3,7,4,42,0,63	100,10,28,8,6,51	256,8,46,20,97,59	102	99	0.00303288	0.0235529	0.98,0.122,0.989,0.417,1.0,0.072	0.275,0.548,0.371,0.28,0.057,0.456	0.265
2261	ENSMUSG00000032839.14	Trpc1	chr9	-	95608477	95608609	95608477	95608588	95614059	95614262	75,5,271,23,14,4	4,15,189,36,17,46	16,150,319,48,74,40	14,223,36,8,9,2	120	99	0.00174993	0.0149083	0.939,0.216,0.542,0.345,0.405,0.067	0.485,0.357,0.88,0.832,0.872,0.943	-0.309
2295	ENSMUSG00000041757.18	Plekha6	chr1	+	133197737	133197940	133197797	133197940	133197193	133197316	9,1,73,6,3,7	0,0,0,0,0,0	32,27,28,33,4,144	0,1,1,0,95,0	159	99	0.00291539	0.0227352	1.0,1.0,1.0,1.0,1.0,1.0	1.0,0.944,0.946,1.0,0.026,1.0	0.181
2391	ENSMUSG00000063870.13	Chd4	chr6	+	125079394	125079573	125079433	125079573	125079125	125079261	45,22,243,128,33,91	72,23,0,0,0,0	6,89,14,21,13,19	13,41,5,21,55,1	138	99	2.76792e-06	5.91891e-05	0.31,0.407,1.0,1.0,1.0,1.0	0.249,0.609,0.668,0.418,0.145,0.932	0.283
2429	ENSMUSG00000067629.14	Syngap1	chr17	+	27185843	27185946	27185856	27185946	27183800	27184012	43,2,1,142,39,67	33,10,6,119,15,142	0,13,14,1,212,4	5,46,45,4,454,34	112	99	0.0058067	0.0413506	0.535,0.15,0.128,0.513,0.697,0.294	0.0,0.2,0.216,0.181,0.292,0.094	0.222
2630	ENSMUSG00000026159.14	Agfg1	chr1	+	82872196	82872288	82872202	82872288	82871144	82871303	96,13,25,40,14,284	1,21,1,0,1,0	9,30,38,48,60,154	40,29,72,19,4,1	105	99	1.9947e-05	0.000313399	0.989,0.369,0.959,1.0,0.93,1.0	0.175,0.494,0.332,0.704,0.934,0.993	0.269
2679	ENSMUSG00000058318.16	Phf21a	chr2	+	92158656	92158746	92158659	92158746	92157260	92157509	34,44,82,118,676,461	2,0,13,17,2,37	36,8,73,23,9,3	1,0,23,1,82,10	102	99	0.00358277	0.0273397	0.943,1.0,0.86,0.871,0.997,0.924	0.972,1.0,0.755,0.957,0.096,0.226	0.265
2694	ENSMUSG00000032637.16	Atxn2l	chr7	-	126095608	126095818	126095608	126095800	126096425	126096536	361,12,18,201,8,12	241,103,71,72,22,26	9,7,78,218,23,0	618,455,156,98,147,98	117	99	0.000159461	0.00188598	0.559,0.09,0.177,0.703,0.235,0.281	0.012,0.013,0.297,0.653,0.117,0.0	0.159
2703	ENSMUSG00000038241.17	Cep250	chr2	+	155816169	155816403	155816172	155816403	155815262	155815409	2,0,4,1,0,0	122,2,102,89,6,20	0,1,4,4,15,0	1,45,306,14,16,30	102	99	0.000468409	0.00488914	0.016,0.0,0.037,0.011,0.0,0.0	0.0,0.021,0.013,0.217,0.476,0.0	-0.11
2792	ENSMUSG00000089824.11	Rbm12	chr2	-	155945268	155945349	155945268	155945317	155953705	155953876	14,96,15,2,42,7	23,16,629,9,14,32	11,40,47,25,229,120	23,28,0,20,6,29	131	99	0.00013074	0.00158911	0.315,0.819,0.018,0.144,0.694,0.142	0.265,0.519,1.0,0.486,0.966,0.758	-0.31
2825	ENSMUSG00000032727.15	Mier3	chr13	+	111848219	111848314	111848222	111848314	111846259	111846341	595,28,9,230,126,109	2,0,0,0,0,0	240,239,446,127,182,764	5,4,55,124,17,3	102	99	1.20103e-11	1.21125e-09	0.997,1.0,1.0,1.0,1.0,1.0	0.979,0.983,0.887,0.499,0.912,0.996	0.123
2842	ENSMUSG00000042508.17	Dmtf1	chr5	-	9171781	9172461	9171781	9171937	9174441	9174527	148,0,1,0,9,0	35,30,2,37,4,13	0,0,1,0,0,6	6,94,8,88,5,242	198	99	6.20536e-06	0.000118762	0.679,0.0,0.2,0.0,0.529,0.0	0.0,0.0,0.059,0.0,0.0,0.012	0.223
2971	ENSMUSG00000030583.17	Sipa1l3	chr7	-	29030722	29030969	29030722	29030966	29031649	29031815	1,0,42,44,0,26	2,4,1,107,383,6	1,2,1,0,0,212	21,169,311,69,20,102	102	99	0.000446936	0.0046781	0.327,0.0,0.976,0.285,0.0,0.808	0.044,0.011,0.003,0.0,0.0,0.669	0.278
2976	ENSMUSG00000027589.15	Pcmtd2	chr2	+	181493374	181493502	181493378	181493502	181488260	181488432	5,1,0,1,4,0	118,27,1,53,80,28	53,6,4,2,5,4	8,59,87,51,43,25	103	99	0.000110958	0.00138475	0.039,0.034,0.0,0.018,0.046,0.0	0.864,0.089,0.042,0.036,0.101,0.133	-0.188
3002	ENSMUSG00000054387.14	Mdm4	chr1	-	132940374	132940452	132940374	132940449	132946514	132946622	8,0,1,24,0,99	198,9,6,70,2,41	5,64,150,3,247,21	17,104,3,36,31,2	102	99	0.000202493	0.00233933	0.038,0.0,0.139,0.25,0.0,0.701	0.222,0.374,0.98,0.075,0.885,0.911	-0.386
3044	ENSMUSG00000037270.19	4932438A13Rik	chr3	+	37004031	37004208	37004034	37004208	37003290	37003361	15,1,0,63,0,5	36,1,4,3,8,0	1,82,42,35,15,18	0,8,0,0,8,3	102	99	0.000648348	0.00642738	0.288,0.493,0.0,0.953,0.0,1.0	1.0,0.909,1.0,1.0,0.645,0.853	-0.446
3146	ENSMUSG00000040111.18	Gramd1b	chr9	-	40324592	40324670	40324592	40324667	40366589	40367060	74,5,222,435,7,14	4,0,0,13,0,0	7,101,76,1,16,4	160,1,3,1,0,1	102	99	0.0036246	0.0275462	0.947,1.0,1.0,0.97,1.0,1.0	0.041,0.99,0.961,0.493,1.0,0.795	0.273
3287	ENSMUSG00000024392.18	Bag6	chr17	+	35361898	35361986	35361901	35361986	35361702	35361815	83,132,128,20,6,124	27,3,108,1,0,5	19,193,316,111,67,108	38,214,565,131,39,87	102	99	3.3491e-12	3.96735e-10	0.749,0.977,0.535,0.951,1.0,0.96	0.327,0.467,0.352,0.451,0.625,0.546	0.401
3289	ENSMUSG00000014668.16	Chfr	chr5	+	110288219	110288319	110288241	110288319	110283916	110284060	37,3,42,58,7,22	21,4,0,3,0,0	33,68,36,62,24,32	0,0,0,1,0,0	121	99	3.93043e-05	0.000567366	0.59,0.38,1.0,0.941,1.0,1.0	1.0,1.0,1.0,0.981,1.0,1.0	-0.178
3292	ENSMUSG00000038533.16	Cbfa2t2	chr2	+	154373141	154373332	154373144	154373332	154370756	154370825	4,19,9,72,133,2	2,1,1,3,1,0	84,39,108,24,53,1	35,79,70,101,1,4	102	99	1.62615e-11	1.49119e-09	0.66,0.949,0.897,0.959,0.992,1.0	0.7,0.324,0.6,0.187,0.981,0.195	0.412
3310	ENSMUSG00000021112.10	Mpp5	chr12	+	78843639	78844164	78843876	78844164	78841018	78841107	920,125,258,309,27,33	115,4,170,3,3,136	160,1108,305,255,265,231	2,94,26,1,1,0	198	99	0.00107406	0.00982315	0.8,0.94,0.431,0.981,0.818,0.108	0.976,0.855,0.854,0.992,0.993,1.0	-0.265
3345	ENSMUSG00000039536.17	Stau1	chr2	-	166796819	166797050	166796819	166797032	166801942	166802041	4,20,2,14,3,29	44,40,139,71,3,4	2,5,5,1,86,140	0,0,13,2,0,2	117	99	9.66611e-09	4.31965e-07	0.071,0.297,0.012,0.143,0.458,0.86	1.0,1.0,0.246,0.297,1.0,0.983	-0.447
3348	ENSMUSG00000026004.16	Kansl1l	chr1	-	66812580	66812778	66812580	66812673	66817125	66817267	183,24,261,347,1006,142	6,1,0,27,104,13	56,324,1196,202,133,241	3,203,184,6,107,85	198	99	0.00013577	0.00163957	0.938,0.923,1.0,0.865,0.829,0.845	0.903,0.444,0.765,0.944,0.383,0.586	0.229
3362	ENSMUSG00000033768.18	Nrxn2	chr19	+	6581297	6582308	6581873	6582308	6569278	6569357	75,33,275,41,19,189	21,4,0,0,0,1	98,209,88,88,36,29	1,6,71,2,11,32	198	99	0.00267308	0.0212773	0.641,0.805,1.0,1.0,1.0,0.99	0.98,0.946,0.383,0.957,0.621,0.312	0.206
3380	ENSMUSG00000001017.16	Chtop	chr3	-	90413414	90414565	90413414	90413568	90414851	90414933	62,0,0,34,32,1	35,26,2,25,5,20	28,25,21,22,34,9	0,6,1,0,1,0	198	99	2.34701e-13	3.72675e-11	0.47,0.0,0.0,0.405,0.762,0.024	1.0,0.676,0.913,1.0,0.944,1.0	-0.645
3441	ENSMUSG00000029592.12	Usp30	chr5	+	114249929	114249975	114249932	114249975	114249177	114249276	15,49,1,25,13,52	4,0,0,0,0,0	107,13,34,45,8,37	0,26,34,22,1,0	102	99	9.48486e-08	3.07763e-06	0.784,1.0,1.0,1.0,1.0,1.0	1.0,0.327,0.493,0.665,0.886,1.0	0.235
3475	ENSMUSG00000062822.9	4833420G17Rik	chr13	+	119601815	119602840	119602546	119602840	119601100	119601226	13,60,1,27,5,6	0,0,0,0,0,7	1,31,55,3,4,71	2,2,152,0,2,0	198	99	0.0022437	0.0184617	1.0,1.0,1.0,1.0,1.0,0.3	0.2,0.886,0.153,1.0,0.5,1.0	0.26
3478	ENSMUSG00000037174.19	Elf2	chr3	-	51172289	51172463	51172289	51172427	51174173	51174287	1,0,5,3,5,0	383,25,138,355,76,48	425,4,12,2,17,20	116,141,274,181,301,190	135	99	1.69301e-06	3.89968e-05	0.002,0.0,0.026,0.006,0.046,0.0	0.729,0.02,0.031,0.008,0.04,0.072	-0.137
3560	ENSMUSG00000037275.15	Gemin5	chr11	-	58028493	58028592	58028493	58028589	58029844	58029967	1,7,4,39,0,9	4,1,1,0,2,311	71,2,63,24,74,16	0,1,14,0,0,0	102	99	1.77248e-05	0.000285702	0.195,0.872,0.795,1.0,0.0,0.027	1.0,0.66,0.814,1.0,1.0,1.0	-0.431
3561	ENSMUSG00000042747.13	Krtcap2	chr3	+	89154084	89154239	89154087	89154239	89153272	89153822	21,73,1,18,51,19	54,80,1,0,4,0	31,7,76,20,45,60	0,1,0,0,0,0	102	99	8.74461e-09	4.02846e-07	0.274,0.47,0.493,1.0,0.925,1.0	1.0,0.872,1.0,1.0,1.0,1.0	-0.285
3613	ENSMUSG00000028360.11	Slc44a5	chr3	+	153973313	153977359	153975619	153977359	153971095	153971180	49,13,36,31,27,29	0,1,0,0,0,0	2,35,2,87,140,86	26,14,0,129,2,0	198	99	2.48278e-08	9.88342e-07	1.0,0.867,1.0,1.0,1.0,1.0	0.037,0.556,1.0,0.252,0.972,1.0	0.342
3742	ENSMUSG00000020476.15	Dbnl	chr11	+	5747274	5747335	5747286	5747335	5747023	5747175	8,7,33,5,1,0	6,0,2,10,2,105	2,2,123,21,17,6	29,118,61,210,261,222	111	99	0.000834712	0.00798648	0.543,1.0,0.936,0.308,0.308,0.0	0.058,0.015,0.643,0.082,0.055,0.024	0.37
3743	ENSMUSG00000020476.15	Dbnl	chr11	+	5747283	5747335	5747286	5747335	5747023	5747175	88,84,435,80,4,2	6,0,2,10,2,105	25,39,53,169,128,10	29,118,61,210,261,222	102	99	5.28381e-08	1.90498e-06	0.934,1.0,0.995,0.886,0.66,0.018	0.456,0.243,0.457,0.439,0.322,0.042	0.422
3832	ENSMUSG00000024735.14	Prpf19	chr19	+	10876289	10876488	10876346	10876488	10875180	10875257	52,4,2,33,15,125	357,215,13,27,23,49	5,6,86,53,2,0	109,131,261,386,255,239	156	99	5.51574e-05	0.000759483	0.085,0.012,0.089,0.437,0.293,0.618	0.028,0.028,0.173,0.08,0.005,0.0	0.203
3910	ENSMUSG00000037876.18	Jmjd1c	chr10	+	67053816	67053960	67053895	67053960	67051048	67051154	293,230,75,251,185,21	21,20,6,11,2,2	178,420,176,204,268,201	4,205,45,13,74,10	178	99	0.000592308	0.00597351	0.886,0.865,0.874,0.927,0.981,0.854	0.961,0.533,0.685,0.897,0.668,0.918	0.121
3946	ENSMUSG00000030761.17	Myo7a	chr7	-	97714818	97715102	97714818	97714988	97715547	97715674	427,6,333,54,13,13	628,156,101,134,791,334	10,5,36,21,68,1	448,186,351,657,308,86	198	99	0.00105538	0.00968791	0.254,0.019,0.622,0.168,0.008,0.019	0.011,0.013,0.049,0.016,0.099,0.006	0.149
4097	ENSMUSG00000062203.16	Gspt1	chr16	-	11056735	11056963	11056735	11056960	11058529	11058571	5,43,43,24,2,20	4,1,5,10,0,15	31,26,10,11,10,0	11,15,32,10,23,1	102	99	0.00102371	0.00945537	0.548,0.977,0.893,0.7,1.0,0.564	0.732,0.627,0.233,0.516,0.297,0.0	0.38
4109	ENSMUSG00000037519.18	Ppfia1	chr7	-	144038769	144038948	144038769	144038945	144042427	144042454	11,1,1,3,0,5	77,9,30,18,8,444	0,8,4,9,23,26	2,30,82,53,32,52	102	99	8.88041e-09	4.04113e-07	0.122,0.097,0.031,0.139,0.0,0.011	0.0,0.206,0.045,0.141,0.411,0.327	-0.122
4116	ENSMUSG00000029209.16	Gnpda2	chr5	-	69736850	69737035	69736850	69737029	69742316	69742499	25,2,71,32,9,19	3,6,0,6,9,0	80,58,21,34,30,107	7,1,0,0,0,0	105	99	2.2363e-05	0.000346975	0.887,0.239,1.0,0.834,0.485,1.0	0.915,0.982,1.0,1.0,1.0,1.0	-0.242
4117	ENSMUSG00000029209.16	Gnpda2	chr5	-	69736850	69739636	69736850	69737029	69742316	69742499	6,1,7,0,2,1	3,6,0,6,9,0	11,12,1,5,3,12	7,1,0,0,0,0	198	99	0.000149833	0.00178058	0.5,0.077,1.0,0.0,0.1,1.0	0.44,0.857,1.0,1.0,1.0,1.0	-0.437
4136	ENSMUSG00000032815.17	Fanca	chr8	-	123996028	123996201	123996028	123996101	123996598	123996704	105,34,148,340,22,59	41,74,0,0,1,6	1,75,140,19,42,96	30,331,70,4,161,8	198	99	5.66822e-06	0.000109591	0.561,0.187,1.0,1.0,0.917,0.831	0.016,0.102,0.5,0.704,0.115,0.857	0.367
4197	ENSMUSG00000036180.16	Gatad2a	chr8	-	70368933	70369101	70368933	70369098	70369218	70369350	29,7,27,8,1,125	1,108,10,249,8,4	0,1,3,19,6,0	54,56,74,3,24,17	102	99	0.00112229	0.010177	0.966,0.059,0.724,0.03,0.108,0.968	0.0,0.017,0.038,0.86,0.195,0.0	0.291
4237	ENSMUSG00000031691.15	Tnpo2	chr8	+	85764963	85765118	85765006	85765118	85763796	85763920	71,14,51,32,79,92	0,9,0,0,1,6	279,29,29,23,30,28	0,1,29,5,7,12	142	99	0.00144581	0.0125175	1.0,0.52,1.0,1.0,0.982,0.914	1.0,0.953,0.411,0.762,0.749,0.619	0.154
4256	ENSMUSG00000036779.13	Tent4b	chr8	+	88979013	88979201	88979154	88979201	88978809	88978913	694,117,1559,320,127,576	61,15,34,34,2,43	913,793,625,1538,801,917	19,303,77,329,46,189	198	99	0.000909767	0.00856191	0.85,0.796,0.958,0.825,0.969,0.87	0.96,0.567,0.802,0.7,0.897,0.708	0.106
4307	ENSMUSG00000036270.17	Edc4	chr8	+	106614749	106614940	106614752	106614940	106614585	106614677	0,0,0,0,0,0	37,15,23,32,231,16	0,52,0,31,0,4	2,114,58,5,9,211	102	99	4.01865e-05	0.000576754	0.0,0.0,0.0,0.0,0.0,0.0	0.0,0.307,0.0,0.858,0.0,0.018	-0.197
4315	ENSMUSG00000031921.18	Terf2	chr8	-	107803241	107803631	107803241	107803628	107806000	107806101	112,14,359,275,164,140	116,343,342,99,133,78	56,84,258,173,53,110	3,157,18,47,23,7	102	99	2.24253e-05	0.00034722	0.484,0.038,0.505,0.729,0.545,0.635	0.948,0.342,0.933,0.781,0.691,0.938	-0.283
4323	ENSMUSG00000038733.15	Wdr26	chr1	-	181030588	181030789	181030588	181030725	181036615	181036672	0,0,0,0,0,1	34,7,36,52,23,201	0,3,0,3,40,2	79,76,12,116,16,52	163	99	0.00121305	0.0107902	0.0,0.0,0.0,0.0,0.0,0.003	0.0,0.023,0.0,0.015,0.603,0.023	-0.11
4325	ENSMUSG00000038056.16	Kmt2c	chr5	-	25498104	25498246	25498104	25498174	25500395	25500608	27,59,1,66,8,1	1,123,1,1,2,0	71,179,105,167,51,35	0,1,2,0,0,0	171	99	1.78242e-05	0.000286685	0.94,0.217,0.367,0.974,0.698,1.0	1.0,0.99,0.968,1.0,1.0,1.0	-0.294
4337	ENSMUSG00000035027.19	Map2k2	chr10	+	80956876	80956944	80956879	80956944	80955323	80955537	98,16,2,44,36,10	266,466,49,122,311,275	47,896,103,60,75,13	25,355,347,139,206,143	102	99	1.18227e-05	0.000202194	0.263,0.032,0.038,0.259,0.101,0.034	0.646,0.71,0.224,0.295,0.261,0.081	-0.248
4353	ENSMUSG00000001065.16	Zfp276	chr8	+	123994243	123994438	123994338	123994438	123992052	123992170	262,652,63,21,177,56	80,89,603,79,507,599	177,121,470,44,120,533	41,175,7,62,81,193	194	99	0.00121227	0.0107902	0.626,0.789,0.051,0.119,0.151,0.046	0.688,0.261,0.972,0.266,0.431,0.585	-0.237
4441	ENSMUSG00000032562.14	Gnai2	chr9	-	107491323	107492297	107491323	107491914	107492810	107493024	621,863,3724,706,1638,3270	41,55,11,68,179,98	683,1113,1138,606,824,861	65,309,201,19,40,746	198	99	4.78318e-05	0.000670993	0.883,0.887,0.994,0.838,0.821,0.943	0.84,0.643,0.739,0.941,0.912,0.366	0.154
4451	ENSMUSG00000037705.14	Tecta	chr9	-	42254924	42255220	42254924	42255205	42256698	42256985	94,3,4,3,137,32	437,27,130,36,9,64	1,11,0,0,14,1	11,73,39,2,116,72	114	99	0.00341826	0.0261914	0.157,0.088,0.026,0.067,0.93,0.303	0.073,0.116,0.0,0.0,0.095,0.012	0.212
4476	ENSMUSG00000032064.18	Dixdc1	chr9	-	50593332	50593926	50593332	50593500	50595024	50595096	326,162,9,127,141,15	0,0,4,9,0,2	10,33,68,59,2,79	0,11,5,17,41,17	198	99	1.54267e-07	4.69917e-06	1.0,1.0,0.529,0.876,1.0,0.789	1.0,0.6,0.872,0.634,0.024,0.699	0.227
4481	ENSMUSG00000041268.18	Dmxl2	chr9	-	54303523	54303654	54303523	54303651	54305330	54305407	48,3,1,46,20,36	2,0,0,1,0,0	3,10,4,1,30,38	1,8,29,0,1,0	102	99	1.00959e-05	0.000177612	0.959,1.0,1.0,0.978,1.0,1.0	0.744,0.548,0.118,1.0,0.967,1.0	0.26
4496	ENSMUSG00000032336.18	Nptn	chr9	+	58557779	58557801	58557791	58557801	58550811	58551085	88,18,367,76,105,44	75,29,275,100,172,36	23,294,93,14,38,71	44,216,90,124,71,714	111	99	0.0024694	0.0199666	0.511,0.356,0.543,0.404,0.353,0.522	0.318,0.548,0.48,0.091,0.323,0.081	0.141
4560	ENSMUSG00000006288.9	Ttc5	chr14	-	51012747	51012907	51012747	51012839	51014718	51014869	0,0,0,0,0,0	2,208,20,2,3,34	120,13,3,72,4,3	21,6,10,47,8,8	167	99	0	0	0.0,0.0,0.0,0.0,0.0,0.0	0.772,0.562,0.151,0.476,0.229,0.182	-0.395
4650	ENSMUSG00000032525.16	Nktr	chr9	+	121571630	121571853	121571705	121571853	121570663	121570809	648,217,497,874,261,494	11,1,28,97,2,223	1471,179,864,725,613,396	10,495,407,284,274,48	174	99	9.66629e-05	0.00122478	0.971,0.992,0.91,0.837,0.987,0.558	0.988,0.171,0.547,0.592,0.56,0.824	0.262
4698	ENSMUSG00000043909.17	Trp53bp1	chr2	-	121033023	121033239	121033023	121033233	121034813	121035029	122,306,7,83,5,186	0,0,0,0,0,0	3,53,119,10,86,25	0,27,3,1,1,51	105	99	5.35749e-09	2.59629e-07	1.0,1.0,1.0,1.0,1.0,1.0	1.0,0.649,0.974,0.904,0.988,0.316	0.195
4740	ENSMUSG00000001120.16	Pcbp3	chr10	-	76606794	76606873	76606794	76606870	76617665	76617707	108,119,103,97,244,119	13,12,397,34,136,227	45,60,153,24,172,249	2,13,53,5,13,3	102	99	6.44847e-05	0.000865683	0.89,0.906,0.201,0.735,0.635,0.337	0.956,0.818,0.737,0.823,0.928,0.988	-0.258
4789	ENSMUSG00000036099.17	Vezt	chr10	-	93826001	93826149	93826001	93826145	93829378	93829528	2,23,81,32,14,26	0,0,0,0,0,0	2,5,21,161,11,19	0,1,1,0,17,0	103	99	0.00396651	0.0298108	1.0,1.0,1.0,1.0,1.0,1.0	1.0,0.828,0.953,1.0,0.383,1.0	0.139
4796	ENSMUSG00000015790.17	Surf1	chr2	-	26803588	26803702	26803588	26803670	26803924	26804087	2,1,51,16,1,0	20,50,154,26,75,261	0,0,0,0,0,0	66,61,26,62,120,545	131	99	1.69176e-12	2.29556e-10	0.07,0.015,0.2,0.317,0.01,0.0	0.0,0.0,0.0,0.0,0.0,0.0	0.102
4809	ENSMUSG00000035505.15	Cox18	chr5	-	90366770	90366895	90366770	90366892	90367218	90367382	4,26,1,23,1,4	1,1,0,19,0,0	0,0,8,17,36,4	1,10,14,0,3,25	102	99	0.00683352	0.0477068	0.795,0.962,1.0,0.54,1.0,1.0	0.0,0.0,0.357,1.0,0.921,0.134	0.481
4814	ENSMUSG00000015522.19	Arnt	chr3	+	95401008	95401171	95401011	95401171	95398333	95398481	101,23,51,19,201,289	29,92,30,42,48,38	358,17,2,29,1,22	1,0,0,17,7,1	102	99	0.000881771	0.00835109	0.772,0.195,0.623,0.305,0.803,0.881	0.997,1.0,1.0,0.623,0.122,0.955	-0.186
4818	ENSMUSG00000019373.12	Cops3	chr11	-	59720972	59721133	59720972	59721065	59723709	59723759	17,3,32,383,47,75	343,47,673,238,47,170	11,35,12,12,4,16	286,602,409,123,126,231	167	99	8.82467e-09	4.0404e-07	0.029,0.036,0.027,0.488,0.372,0.207	0.022,0.033,0.017,0.055,0.018,0.039	0.163
4822	ENSMUSG00000031570.18	Plpp5	chr8	+	26212456	26212627	26212498	26212627	26211688	26211813	39,4,41,24,442,99	0,0,0,0,0,0	1679,99,103,125,34,103	0,93,0,0,2,0	141	99	0.00103879	0.00955919	1.0,1.0,1.0,1.0,1.0,1.0	1.0,0.428,1.0,1.0,0.923,1.0	0.108
4840	ENSMUSG00000040054.18	Baz2a	chr10	+	127932248	127932392	127932307	127932392	127928651	127928719	14,0,14,43,14,8	102,5,30,25,48,68	1,11,56,31,74,2	11,24,3,34,21,0	158	99	0.00411498	0.0306488	0.079,0.0,0.226,0.519,0.155,0.069	0.054,0.223,0.921,0.364,0.688,1.0	-0.367
4887	ENSMUSG00000042032.14	Mat2b	chr11	-	40576053	40576168	40576053	40576140	40578427	40578622	359,15,552,456,50,271	1,0,1,0,5,0	10,45,68,378,198,82	1,6,23,0,0,31	127	99	1.12133e-14	2.61514e-12	0.996,1.0,0.998,1.0,0.886,1.0	0.886,0.854,0.697,1.0,1.0,0.673	0.128
4894	ENSMUSG00000069769.14	Msi2	chr11	-	88239609	88239818	88239609	88239764	88257610	88257673	1452,2107,1128,445,183,743	891,12,530,467,225,441	392,1774,1195,1305,912,376	885,1202,1429,766,498,216	153	99	0.00649452	0.045682	0.513,0.991,0.579,0.381,0.345,0.522	0.223,0.488,0.351,0.524,0.542,0.53	0.112
4895	ENSMUSG00000006169.21	Clint1	chr11	+	45798666	45798871	45798720	45798871	45797007	45797294	21,16,34,170,50,272	421,61,278,620,241,509	121,106,276,217,329,154	809,496,397,319,511,240	153	99	1.03796e-05	0.000181621	0.031,0.145,0.073,0.151,0.118,0.257	0.088,0.121,0.31,0.306,0.294,0.293	-0.106
4956	ENSMUSG00000018501.18	Ncor1	chr11	-	62217931	62218075	62217931	62218072	62220266	62220478	44,12,65,45,67,67	14,9,52,9,0,9	62,12,47,15,38,30	75,16,20,38,19,24	102	99	4.03301e-05	0.000577704	0.753,0.564,0.548,0.829,1.0,0.878	0.445,0.421,0.695,0.277,0.66,0.548	0.254
4961	ENSMUSG00000018501.18	Ncor1	chr11	-	62275543	62275671	62275543	62275668	62280516	62280618	39,19,12,52,5,98	41,27,73,97,94,190	2,9,18,8,30,4	11,105,70,63,99,65	102	99	0.0012078	0.010782	0.48,0.406,0.138,0.342,0.049,0.334	0.15,0.077,0.2,0.11,0.227,0.056	0.155
5014	ENSMUSG00000020840.11	Blmh	chr11	+	76840785	76842011	76841869	76842011	76837067	76837265	78,13,52,22,28,87	0,95,2,0,0,3	476,60,90,107,14,197	0,0,0,0,0,0	198	99	0.000380743	0.00409436	1.0,0.064,0.929,1.0,1.0,0.935	1.0,1.0,1.0,1.0,1.0,1.0	-0.179
5031	ENSMUSG00000000976.14	Heatr6	chr11	+	83668063	83668188	83668082	83668188	83667439	83667562	38,30,287,5,31,126	0,2,3,0,0,0	0,6,117,9,51,96	1,1,2,60,93,0	118	99	4.39643e-06	8.86773e-05	1.0,0.926,0.988,1.0,1.0,1.0	0.0,0.834,0.98,0.112,0.315,1.0	0.445
5033	ENSMUSG00000034940.16	Synrg	chr11	+	83867905	83868027	83867908	83868027	83862377	83862418	40,74,50,50,39,151	46,8,29,28,192,3	124,54,192,27,57,113	0,0,6,3,9,9	102	99	1.35561e-08	5.88192e-07	0.458,0.9,0.626,0.634,0.165,0.98	1.0,1.0,0.969,0.897,0.86,0.924	-0.315
5037	ENSMUSG00000020485.15	Supt4a	chr11	+	87633533	87633677	87633621	87633677	87628992	87629099	6,3,705,32,5,4	70,77,2,27,170,118	6,151,10,2,5,3	486,331,820,163,155,54	187	99	0.0015773	0.0135459	0.043,0.02,0.995,0.386,0.015,0.018	0.006,0.195,0.006,0.006,0.017,0.029	0.203
5042	ENSMUSG00000030374.16	Strn4	chr7	+	16565389	16565505	16565410	16565505	16564949	16565063	0,1,3,11,0,14	152,7,221,3,28,28	2,4,1,1,0,0	22,253,13,109,1,19	120	99	0.00059344	0.00597684	0.0,0.105,0.011,0.752,0.0,0.292	0.07,0.013,0.06,0.008,0.0,0.0	0.168
5098	ENSMUSG00000001901.16	Kcnh6	chr11	+	105916513	105916704	105916619	105916704	105914550	105914744	0,0,0,4,0,0	43,209,173,192,92,159	14,0,5,12,0,28	27,178,180,6,87,33	198	99	4.21883e-10	2.69103e-08	0.0,0.0,0.0,0.01,0.0,0.0	0.206,0.0,0.014,0.5,0.0,0.298	-0.168
5248	ENSMUSG00000091803.8	Cox16	chr12	-	81518866	81519125	81518866	81518945	81521360	81521423	233,46,186,376,48,379	165,1,4,1,4,1	641,700,151,108,148,185	0,0,10,0,0,2	198	99	1.53592e-05	0.000253037	0.414,0.958,0.959,0.995,0.857,0.995	1.0,1.0,0.883,1.0,1.0,0.979	-0.114
5261	ENSMUSG00000036825.13	Ssx2ip	chr3	+	146138727	146138901	146138730	146138901	146138235	146138372	96,67,32,116,259,82	66,33,158,120,10,900	71,167,129,147,150,146	18,73,48,62,16,47	102	99	0.00447978	0.0331673	0.585,0.663,0.164,0.484,0.962,0.081	0.793,0.689,0.723,0.697,0.901,0.751	-0.269
5292	ENSMUSG00000021144.15	Mta1	chr12	+	113094935	113095087	113094982	113095087	113094504	113094620	174,3,17,35,72,159	0,0,0,0,0,0	1,168,67,18,107,21	1,0,0,1,99,0	146	99	0.00647946	0.0456191	1.0,1.0,1.0,1.0,1.0,1.0	0.404,1.0,1.0,0.924,0.423,1.0	0.208
5369	ENSMUSG00000037989.16	Wnk2	chr13	-	49211087	49211176	49211087	49211173	49213826	49213902	20,7,12,44,72,15	0,1,20,0,0,21	31,28,72,9,1,1	0,2,0,0,0,0	102	99	1.29128e-05	0.000217046	1.0,0.872,0.368,1.0,1.0,0.409	1.0,0.931,1.0,1.0,1.0,1.0	-0.214
5381	ENSMUSG00000025875.15	Tspan17	chr13	+	54944410	54944581	54944534	54944581	54943969	54944031	111,5,35,110,38,108	0,0,0,0,0,1	1,1,45,38,14,17	0,5,0,0,9,0	198	99	0.00145932	0.0126052	1.0,1.0,1.0,1.0,1.0,0.982	1.0,0.091,1.0,1.0,0.438,1.0	0.242
5426	ENSMUSG00000021711.18	Trappc13	chr13	-	104280911	104281062	104280911	104281059	104283751	104283852	180,18,1,13,0,40	11,0,0,5,33,0	33,93,177,28,37,211	59,124,205,9,26,85	102	99	0.00222693	0.0183439	0.941,1.0,1.0,0.716,0.0,1.0	0.352,0.421,0.456,0.751,0.58,0.707	0.232
5490	ENSMUSG00000060373.16	Hnrnpc	chr14	-	52312711	52312893	52312711	52312872	52313069	52313183	55,6,113,162,17,7	205,8,147,24,64,10	60,141,82,108,40,4	11,21,58,8,0,21	120	99	0.000664797	0.00657137	0.181,0.382,0.388,0.848,0.18,0.366	0.818,0.847,0.538,0.918,1.0,0.136	-0.319
5533	ENSMUSG00000040808.5	S100g	chrX	-	161744987	161745239	161744987	161745236	161747057	161747201	124,2,4,3,2,1	0,0,0,6,0,0	0,0,0,0,8,0	5,99,12,52,0,529	102	99	0	0	1.0,1.0,1.0,0.327,1.0,1.0	0.0,0.0,0.0,0.0,1.0,0.0	0.721
5592	ENSMUSG00000031171.12	Ftsj1	chrX	-	8106658	8107069	8106658	8106982	8111298	8111340	26,3,5,57,50,45	0,0,0,0,0,0	14,95,216,31,20,74	3,0,1,86,0,0	186	99	0.000705459	0.00690924	1.0,1.0,1.0,1.0,1.0,1.0	0.713,1.0,0.991,0.161,1.0,1.0	0.189
5651	ENSMUSG00000053799.9	Exoc6	chr19	+	37558830	37558975	37558942	37558975	37538906	37539013	98,146,76,103,43,85	100,3,0,0,0,0	86,119,72,27,108,87	0,0,0,0,0,0	198	99	0.00195231	0.0163709	0.329,0.961,1.0,1.0,1.0,1.0	1.0,1.0,1.0,1.0,1.0,1.0	-0.118
5706	ENSMUSG00000025423.17	Pias2	chr18	+	77232698	77232838	77232781	77232838	77223475	77223647	208,32,132,309,39,9	1,8,0,0,0,24	406,392,429,309,199,271	0,0,3,0,0,0	182	99	0.000244281	0.00275805	0.991,0.685,1.0,1.0,1.0,0.169	1.0,1.0,0.987,1.0,1.0,1.0	-0.19
5711	ENSMUSG00000025885.19	Myo5b	chr18	+	74849026	74849149	74849029	74849149	74847896	74848030	2,0,0,0,0,0	114,34,22,11,4,24	3,2,5,1,1,92	67,11,21,93,8,4	102	99	2.3865e-07	7.012e-06	0.017,0.0,0.0,0.0,0.0,0.0	0.042,0.15,0.188,0.01,0.108,0.957	-0.24
5725	ENSMUSG00000040560.11	Wdr7	chr18	+	63888106	63888302	63888220	63888302	63873097	63873318	468,53,496,424,98,243	0,0,0,0,0,0	28,325,604,88,96,267	245,1,1,4,2,1	198	99	0.000291793	0.00323574	1.0,1.0,1.0,1.0,1.0,1.0	0.054,0.994,0.997,0.917,0.96,0.993	0.181
5748	ENSMUSG00000117679.2	Apbb3	chr18	-	36809669	36809719	36809669	36809675	36809917	36810048	35,5,1,19,6,0	77,10,55,138,245,67	0,16,52,15,8,7	2,14,1,2,38,12	143	99	5.20301e-06	0.000102454	0.239,0.257,0.012,0.087,0.017,0.0	0.0,0.442,0.973,0.839,0.127,0.288	-0.343
5754	ENSMUSG00000038773.12	Kdm3b	chr18	+	34964476	34964616	34964479	34964616	34963181	34963301	118,4,30,25,6,3	2,0,0,4,0,0	44,167,67,8,138,68	0,4,1,60,4,15	102	99	0.000859204	0.00818932	0.983,1.0,1.0,0.858,1.0,1.0	1.0,0.976,0.985,0.115,0.971,0.815	0.163
5782	ENSMUSG00000024413.15	Npc1	chr18	-	12344542	12344752	12344542	12344592	12345251	12345325	103,3,747,52,2,35	1,2,0,0,1,27	9,125,15,108,17,16	0,0,0,0,0,0	198	99	0.00108082	0.00986826	0.981,0.429,1.0,1.0,0.5,0.393	1.0,1.0,1.0,1.0,1.0,1.0	-0.283
5783	ENSMUSG00000024413.15	Npc1	chr18	-	12344542	12344913	12344542	12344592	12345251	12345325	176,8,311,63,17,101	1,2,0,0,1,27	162,209,80,172,52,22	0,0,0,0,0,0	198	99	1.4519e-05	0.00024079	0.989,0.667,1.0,1.0,0.895,0.652	1.0,1.0,1.0,1.0,1.0,1.0	-0.133
5784	ENSMUSG00000024413.15	Npc1	chr18	-	12344542	12344913	12344542	12344752	12345251	12345325	76,7,87,16,17,67	3,2,523,5,2,1	153,84,65,64,35,6	0,0,0,0,0,0	198	99	2.74514e-12	3.35852e-10	0.927,0.636,0.077,0.615,0.81,0.971	1.0,1.0,1.0,1.0,1.0,1.0	-0.327
5785	ENSMUSG00000024413.15	Npc1	chr18	-	12345251	12345325	12345251	12345322	12346313	12346563	3,4,198,10,2,69	4,4,461,6,0,2	376,21,40,4,36,4	0,0,0,0,0,0	102	99	6.21725e-15	1.54664e-12	0.421,0.493,0.294,0.618,1.0,0.971	1.0,1.0,1.0,1.0,1.0,1.0	-0.367
5855	ENSMUSG00000096549.10	Prickle4	chr17	-	48000982	48001186	48000982	48001093	48001498	48001821	81,1,42,1,7,3	0,0,0,0,0,0	3,168,104,74,65,2	0,0,78,0,1,1	192	99	0.00407044	0.0303821	1.0,1.0,1.0,1.0,1.0,1.0	1.0,1.0,0.407,1.0,0.971,0.508	0.186
5865	ENSMUSG00000015605.7	Srf	chr17	-	46864485	46864752	46864485	46864656	46866253	46867101	20,11,2,281,39,258	0,0,0,0,0,0	37,51,24,151,30,32	0,1,25,0,0,1	195	99	0.00356022	0.0271954	1.0,1.0,1.0,1.0,1.0,1.0	1.0,0.963,0.328,1.0,1.0,0.942	0.128
5870	ENSMUSG00000036026.16	Tmem63b	chr17	-	45990162	45990242	45990162	45990209	45990457	45990640	19,4,35,95,1,62	0,0,0,0,96,2	141,37,16,12,221,3	0,0,0,0,0,0	132	99	0.00322673	0.0248771	1.0,1.0,1.0,1.0,0.008,0.959	1.0,1.0,1.0,1.0,1.0,1.0	-0.172
5902	ENSMUSG00000095253.5	Zfp799	chr17	-	33039797	33040101	33039797	33040070	33040751	33040812	15,1,80,13,13,20	0,0,0,1,0,0	2,1,11,0,2,10	2,10,0,3,131,3	130	99	1.11022e-16	3.60243e-14	1.0,1.0,1.0,0.908,1.0,1.0	0.432,0.071,1.0,0.0,0.011,0.717	0.613
5914	ENSMUSG00000043557.17	Mdga1	chr17	-	30059770	30059922	30059770	30059870	30061092	30061393	124,6,37,130,158,7	1,14,1,1,100,99	4,57,171,96,72,9	0,0,1,0,9,0	151	99	1.24683e-05	0.000211214	0.988,0.219,0.96,0.988,0.509,0.044	1.0,1.0,0.991,1.0,0.84,1.0	-0.354
5953	ENSMUSG00000024142.16	Mlst8	chr17	-	24697293	24697776	24697293	24697432	24697985	24698052	3,5,0,2,1,0	0,3,6,6,0,1	5,14,8,8,17,7	1,6,2,0,4,0	198	99	0.00133591	0.0116744	1.0,0.455,0.0,0.143,1.0,0.0	0.714,0.538,0.667,1.0,0.68,1.0	-0.334
5957	ENSMUSG00000024122.17	Pdpk1	chr17	-	24325800	24325938	24325800	24325816	24326202	24326245	269,72,184,290,138,491	1,1,1,0,148,0	223,276,198,377,331,191	0,0,0,0,0,0	198	99	0.00525823	0.0380992	0.993,0.973,0.989,1.0,0.318,1.0	1.0,1.0,1.0,1.0,1.0,1.0	-0.121
5959	ENSMUSG00000039218.18	Srrm2	chr17	+	24042989	24043094	24042992	24043094	24042764	24042878	378,17,56,156,101,68	47,5,11,124,6,356	95,186,360,186,103,65	0,13,1,0,15,49	102	99	2.4717e-05	0.000378774	0.886,0.767,0.832,0.55,0.942,0.156	1.0,0.933,0.997,1.0,0.87,0.563	-0.205
5969	ENSMUSG00000023883.14	Phf10	chr17	-	15170821	15170977	15170821	15170972	15172881	15173035	43,9,121,34,78,11	0,0,0,0,0,0	223,61,126,96,27,9	8,0,0,0,91,0	104	99	0.00307878	0.023835	1.0,1.0,1.0,1.0,1.0,1.0	0.964,1.0,1.0,1.0,0.22,1.0	0.136
6058	ENSMUSG00000022533.15	Atp13a3	chr16	-	30152576	30152745	30152576	30152653	30155007	30155080	120,16,36,51,110,135	1,1,0,1,15,82	33,69,51,161,131,64	0,0,0,0,0,4	191	99	2.01846e-08	8.36876e-07	0.984,0.892,1.0,0.964,0.792,0.46	1.0,1.0,1.0,1.0,1.0,0.892	-0.133
6156	ENSMUSG00000025006.19	Sorbs1	chr19	-	40365093	40365389	40365093	40365247	40370964	40371077	239,367,193,104,80,568	3,1,1,15,0,8	104,261,316,596,94,306	25,6,151,146,545,9	198	99	1.97931e-09	1.0836e-07	0.976,0.995,0.99,0.776,1.0,0.973	0.675,0.956,0.511,0.671,0.079,0.944	0.312
6157	ENSMUSG00000025006.19	Sorbs1	chr19	-	40365093	40365460	40365093	40365247	40370964	40371077	800,1073,1147,862,1262,1058	3,1,1,15,0,8	456,894,1262,1307,752,1310	25,6,151,146,545,9	198	99	0	0	0.993,0.998,0.998,0.966,1.0,0.985	0.901,0.987,0.807,0.817,0.408,0.986	0.172
6167	ENSMUSG00000001870.17	Ltbp1	chr17	+	75533961	75534236	75534023	75534236	75532150	75532375	68,2,140,186,12,44	0,0,0,0,0,0	7,54,136,27,134,173	0,0,2,179,5,0	161	99	0.000977454	0.00910704	1.0,1.0,1.0,1.0,1.0,1.0	1.0,1.0,0.977,0.085,0.943,1.0	0.166
6171	ENSMUSG00000022614.9	Lmf2	chr15	-	89238766	89239020	89238766	89238983	89239558	89239862	0,58,6,0,1,0	702,4,5,1,2,2	8,29,8,288,7,616	0,12,0,0,0,0	136	99	2.22045e-16	6.90466e-14	0.0,0.913,0.466,0.0,0.267,0.0	1.0,0.638,1.0,1.0,1.0,1.0	-0.665
6195	ENSMUSG00000033088.20	Triobp	chr15	+	78845145	78845305	78845148	78845305	78844054	78844274	140,563,386,302,151,218	526,212,423,899,165,438	12,38,6,83,16,6	287,382,175,176,239,134	102	99	2.64344e-13	4.11e-11	0.205,0.72,0.47,0.246,0.47,0.326	0.039,0.088,0.032,0.314,0.061,0.042	0.31
6199	ENSMUSG00000033128.10	Gga1	chr15	+	78777366	78777536	78777370	78777536	78776652	78776840	19,17,573,170,427,94	0,0,0,0,0,0	12,4,17,2,67,1	0,1,122,0,0,0	103	99	0.00658552	0.0462349	1.0,1.0,1.0,1.0,1.0,1.0	1.0,0.794,0.118,1.0,1.0,1.0	0.181
6259	ENSMUSG00000054263.13	Lifr	chr15	+	7215046	7215214	7215171	7215214	7214197	7214299	86,2,5,13,6,1	0,0,0,0,0,0	9,23,56,1,89,1	0,1,14,0,41,0	198	99	2.84094e-10	1.92745e-08	1.0,1.0,1.0,1.0,1.0,1.0	1.0,0.92,0.667,1.0,0.52,1.0	0.149
6265	ENSMUSG00000025558.20	Dock9	chr14	-	121835053	121835168	121835053	121835165	121836100	121836271	219,136,140,98,5,104	169,7,6,13,25,0	0,27,179,9,47,29	1,1,118,84,77,34	102	99	0.00143157	0.012423	0.557,0.95,0.958,0.88,0.163,1.0	0.0,0.963,0.596,0.094,0.372,0.453	0.338
6299	ENSMUSG00000034893.10	Cog3	chr14	-	75979780	75979942	75979780	75979915	75981005	75981067	0,0,0,0,0,0	27,3,31,123,3,154	0,57,0,2,178,2	198,89,52,12,127,33	126	99	1.22851e-10	9.16835e-09	0.0,0.0,0.0,0.0,0.0,0.0	0.0,0.335,0.0,0.116,0.524,0.045	-0.17
6301	ENSMUSG00000034893.10	Cog3	chr14	-	75979780	75979946	75979780	75979942	75981005	75981067	74,18,40,201,46,60	0,0,0,0,0,0	166,180,75,107,81,186	0,57,0,2,178,2	103	99	3.19918e-06	6.68782e-05	1.0,1.0,1.0,1.0,1.0,1.0	1.0,0.752,1.0,0.981,0.304,0.989	0.162
6308	ENSMUSG00000015165.17	Hnrnpl	chr7	+	28512703	28512822	28512743	28512822	28508232	28508284	43,92,150,6,11,35	1,0,104,6,0,0	85,113,84,99,97,202	0,0,0,0,0,0	139	99	8.25379e-06	0.000151347	0.968,1.0,0.507,0.416,1.0,1.0	1.0,1.0,1.0,1.0,1.0,1.0	-0.185
6392	ENSMUSG00000039852.18	Rere	chr4	+	150698175	150698343	150698181	150698343	150697003	150697203	5,2,9,1,4,4	117,231,779,81,100,164	114,21,4,26,590,13	268,971,93,399,438,395	105	99	1.00046e-09	5.74342e-08	0.039,0.008,0.011,0.012,0.036,0.022	0.286,0.02,0.039,0.058,0.559,0.03	-0.144
6394	ENSMUSG00000006005.19	Tpr	chr1	+	150284953	150285045	150284956	150285045	150284494	150284635	46,7,36,94,123,49	1,0,130,2,1,1	52,43,68,126,113,154	0,0,0,0,0,0	102	99	0.00402095	0.0300986	0.978,1.0,0.212,0.979,0.992,0.979	1.0,1.0,1.0,1.0,1.0,1.0	-0.143
6405	ENSMUSG00000045962.17	Wnk1	chr6	-	119933031	119933154	119933031	119933124	119937604	119937685	138,16,132,59,333,138	187,9,387,24,25,31	95,122,133,42,60,76	6,8,147,19,3,3	129	99	0.00386859	0.0291808	0.362,0.577,0.207,0.654,0.911,0.774	0.924,0.921,0.41,0.629,0.939,0.951	-0.215
6412	ENSMUSG00000041477.15	Dcp1b	chr6	+	119194463	119194940	119194763	119194940	119191730	119192567	25,5,6,10,3,1	22,0,227,108,68,51	1,24,19,84,20,0	1,7,32,0,10,37	198	99	0.00076892	0.00744287	0.362,1.0,0.013,0.044,0.022,0.01	0.333,0.632,0.229,1.0,0.5,0.0	-0.207
6423	ENSMUSG00000062859.16	Tcp11	chr17	-	28285724	28286142	28285724	28285944	28286763	28287765	149,495,1335,293,106,109	10,4,181,228,1,0	128,805,702,647,852,131	2,26,0,2,0,1	198	99	2.43659e-07	7.13109e-06	0.882,0.984,0.787,0.391,0.981,1.0	0.97,0.939,1.0,0.994,1.0,0.985	-0.144
6518	ENSMUSG00000020929.15	Eftud2	chr11	-	102750827	102750964	102750827	102750952	102753436	102753603	0,0,113,3,1,1	33,10,22,6,0,28	0,0,0,0,0,0	13,160,139,7,47,5	111	99	0.00201054	0.0168214	0.0,0.0,0.821,0.308,1.0,0.031	0.0,0.0,0.0,0.0,0.0,0.0	0.36
6527	ENSMUSG00000035696.16	Rnf38	chr4	-	44149024	44149226	44149024	44149141	44152359	44152553	1,2,9,104,6,10	0,0,0,42,1,0	2,5,2,51,1,4	0,0,0,0,0,0	184	99	3.59994e-07	1.01767e-05	1.0,1.0,1.0,0.571,0.763,1.0	1.0,1.0,1.0,1.0,1.0,1.0	-0.111
6558	ENSMUSG00000051329.14	Nup160	chr2	+	90563124	90563250	90563127	90563250	90560022	90560164	32,8,9,95,1,1	0,0,0,0,0,0	21,150,172,49,63,44	40,14,0,0,3,1	102	99	2.40426e-05	0.000369958	1.0,1.0,1.0,1.0,1.0,1.0	0.338,0.912,1.0,1.0,0.953,0.977	0.137
6561	ENSMUSG00000017978.19	Cadps2	chr6	-	23314131	23314206	23314131	23314200	23320931	23320946	47,7,2,115,28,23	1,3,0,1,0,123	24,40,28,9,14,30	0,0,0,0,0,0	105	99	0.000303158	0.00333284	0.978,0.688,1.0,0.991,1.0,0.15	1.0,1.0,1.0,1.0,1.0,1.0	-0.199
6640	ENSMUSG00000054434.15	Tmem120b	chr5	+	123254223	123254333	123254264	123254333	123253723	123253788	5,125,17,3,152,4	32,82,134,99,235,187	44,0,0,6,2,0	319,582,313,69,238,285	140	99	1.96031e-10	1.38017e-08	0.099,0.519,0.082,0.021,0.314,0.015	0.089,0.0,0.0,0.058,0.006,0.0	0.149
6655	ENSMUSG00000042744.17	Hectd4	chr5	+	121493625	121493732	121493628	121493732	121491876	121492028	56,464,210,101,593,101	18,20,22,43,5,101	57,130,169,87,49,257	74,72,92,39,37,134	102	99	6.12523e-08	2.1361e-06	0.751,0.957,0.903,0.695,0.991,0.493	0.428,0.637,0.641,0.684,0.562,0.651	0.198
6660	ENSMUSG00000063919.12	Srrm4	chr5	-	116585312	116585423	116585312	116585402	116587482	116587686	119,65,539,708,667,107	0,0,0,0,0,0	58,194,99,133,219,509	0,1,5,158,0,0	120	99	0.000373449	0.00402753	1.0,1.0,1.0,1.0,1.0,1.0	1.0,0.994,0.942,0.41,1.0,1.0	0.109
6683	ENSMUSG00000025876.16	Unc5a	chr13	+	55143606	55143753	55143609	55143753	55138692	55138914	0,0,1,1,3,0	139,36,17,2,44,10	2,287,12,1,2,4	43,8,155,38,12,12	102	99	6.00003e-07	1.57117e-05	0.0,0.0,0.054,0.327,0.062,0.0	0.043,0.972,0.07,0.025,0.139,0.244	-0.175
6737	ENSMUSG00000027002.14	Nckap1	chr2	-	80385041	80385134	80385041	80385128	80400462	80400573	15,0,1,1,9,24	214,90,1330,637,869,683	7,2,1,25,62,5	103,78,483,126,86,19	105	99	4.64073e-14	8.65845e-12	0.062,0.0,0.001,0.001,0.01,0.032	0.06,0.024,0.002,0.158,0.405,0.199	-0.124
6778	ENSMUSG00000041238.17	Rbbp8	chr18	+	11851889	11851987	11851940	11851987	11848790	11848895	81,1,101,111,88,68	0,0,0,0,0,0	150,176,17,170,80,14	1,5,1,20,32,0	150	99	9.20197e-12	9.51856e-10	1.0,1.0,1.0,1.0,1.0,1.0	0.99,0.959,0.918,0.849,0.623,1.0	0.11
6779	ENSMUSG00000030726.17	Pold3	chr7	-	99742578	99742691	99742578	99742688	99745579	99745742	0,4,6,322,0,8	13,4,507,12,6,4	0,0,1,0,0,37	1,208,208,52,6,6	102	99	0.00256623	0.0205711	0.0,0.493,0.011,0.963,0.0,0.66	0.0,0.0,0.005,0.0,0.0,0.857	0.211
6859	ENSMUSG00000029004.16	Kmt2e	chr5	+	23705454	23705810	23705724	23705810	23705253	23705342	7,6,14,40,17,27	0,1,35,0,0,1	14,9,31,18,31,31	0,0,0,0,0,0	198	99	0.00234017	0.0190247	1.0,0.75,0.167,1.0,1.0,0.931	1.0,1.0,1.0,1.0,1.0,1.0	-0.192
6873	ENSMUSG00000028948.17	Nol9	chr4	+	152130401	152130492	152130404	152130492	152130151	152130287	0,0,3,1,0,1	52,1,346,145,33,22	3,0,85,2,2,0	307,38,34,29,45,3	102	99	0.00049946	0.00515556	0.0,0.0,0.008,0.007,0.0,0.042	0.009,0.0,0.708,0.063,0.041,0.0	-0.127
6962	ENSMUSG00000041491.9	Cep78	chr19	-	15951719	15951883	15951719	15951831	15952251	15952316	0,0,51,3,0,0	50,6,2,6,2,1	0,0,0,0,0,0	180,5,2,3,2,16	151	99	0.00185885	0.0156399	0.0,0.0,0.944,0.247,0.0,0.0	0.0,0.0,0.0,0.0,0.0,0.0	0.198
6967	ENSMUSG00000021972.15	Hmbox1	chr14	-	65062787	65063144	65062787	65063138	65064220	65064316	155,0,2,6,52,52	21,1,1,87,1,11	0,42,3,3,24,95	1,16,0,0,0,0	105	99	0.000988077	0.00919454	0.874,0.0,0.653,0.061,0.98,0.817	0.0,0.712,1.0,1.0,1.0,1.0	-0.221
6968	ENSMUSG00000021972.15	Hmbox1	chr14	-	65063049	65063141	65063049	65063138	65064220	65064316	7,0,9,43,0,2	21,1,1,87,1,11	0,8,52,11,2,23	1,16,0,0,0,0	102	99	4.26696e-07	1.19267e-05	0.244,0.0,0.897,0.324,0.0,0.15	0.0,0.327,1.0,1.0,1.0,1.0	-0.452
7011	ENSMUSG00000041161.9	Otud3	chr4	-	138636792	138636958	138636792	138636941	138640920	138641256	0,0,0,0,0,0	29,310,36,52,8,110	0,3,132,0,0,0	55,28,46,6,5,52	116	99	0.000953691	0.00891904	0.0,0.0,0.0,0.0,0.0,0.0	0.0,0.084,0.71,0.0,0.0,0.0	-0.132
7025	ENSMUSG00000012126.17	Ubxn11	chr4	+	133853676	133853811	133853731	133853811	133853517	133853591	274,295,38,170,596,235	4,0,23,2,0,243	709,353,1461,68,131,109	0,0,0,0,0,14	154	99	6.46913e-06	0.000122226	0.978,1.0,0.515,0.982,1.0,0.383	1.0,1.0,1.0,1.0,1.0,0.833	-0.163
7043	ENSMUSG00000028909.18	Ptpru	chr4	-	131546104	131546398	131546104	131546369	131546839	131547014	0,36,19,11,4,13	1,24,0,0,5,1	4,30,3,28,35,14	0,0,1,0,2,0	128	99	0.0011719	0.0105372	0.0,0.537,1.0,1.0,0.382,0.91	1.0,1.0,0.699,1.0,0.931,1.0	-0.3
7059	ENSMUSG00000042446.17	Zmym4	chr4	-	126793724	126793876	126793724	126793756	126794397	126794541	38,5,41,31,52,57	0,0,0,0,0,0	14,71,26,13,18,20	0,63,0,2,2,0	198	99	7.62654e-07	1.92287e-05	1.0,1.0,1.0,1.0,1.0,1.0	1.0,0.36,1.0,0.765,0.818,1.0	0.176
7065	ENSMUSG00000034573.15	Ptpn13	chr5	+	103741372	103741588	103741421	103741588	103738881	103739219	94,72,73,42,63,54	3,0,0,0,0,1	1,61,110,112,39,48	1,0,1,1,2,36	148	99	0.00285881	0.0223875	0.954,1.0,1.0,1.0,1.0,0.973	0.401,1.0,0.987,0.987,0.929,0.471	0.192
7073	ENSMUSG00000049659.16	Aftph	chr11	-	20646750	20646776	20646750	20646773	20648312	20648373	8,3,11,12,1,8	56,0,0,7,0,0	4,16,6,11,23,66	0,0,0,0,0,0	102	99	7.46452e-05	0.000974683	0.122,1.0,1.0,0.625,1.0,1.0	1.0,1.0,1.0,1.0,1.0,1.0	-0.209
7114	ENSMUSG00000043241.15	Upf2	chr2	+	6051708	6051876	6051773	6051876	6045273	6045372	286,12,341,44,1,13	0,0,0,0,0,0	10,190,182,74,88,87	4,0,0,4,208,0	164	99	1.09968e-05	0.000190288	1.0,1.0,1.0,1.0,1.0,1.0	0.601,1.0,1.0,0.918,0.203,1.0	0.213
7132	ENSMUSG00000034610.15	Tut4	chr4	+	108406425	108406610	108406437	108406610	108405251	108405367	0,6,46,4,3,0	13,20,265,132,3,59	2,19,3,0,8,14	203,776,155,160,101,277	111	99	0.00388457	0.0292538	0.0,0.211,0.134,0.026,0.471,0.0	0.009,0.021,0.017,0.0,0.066,0.043	0.114
7173	ENSMUSG00000042444.11	Mindy2	chr9	-	70524045	70524206	70524045	70524188	70534036	70534139	0,0,0,0,0,0	345,15,360,139,8,346	228,1,2,89,3,1	182,187,124,193,3,42	117	99	4.13732e-11	3.46931e-09	0.0,0.0,0.0,0.0,0.0,0.0	0.515,0.005,0.013,0.281,0.458,0.02	-0.215
7181	ENSMUSG00000029478.17	Ncor2	chr5	-	125118859	125119028	125118859	125118950	125119808	125119929	5,344,17,3,34,428	0,0,0,0,0,0	106,1,7,283,117,4	0,6,113,1,9,0	177	99	2.55826e-06	5.534e-05	1.0,1.0,1.0,1.0,1.0,1.0	1.0,0.085,0.033,0.994,0.879,1.0	0.335
7213	ENSMUSG00000027799.13	Nbea	chr3	-	55554776	55554969	55554776	55554954	55557098	55557188	430,128,20,22,274,231	2,0,0,0,0,0	508,290,501,74,99,24	1,0,0,38,7,14	114	99	2.60253e-08	1.02765e-06	0.995,1.0,1.0,1.0,1.0,1.0	0.998,1.0,1.0,0.628,0.925,0.598	0.141
7244	ENSMUSG00000025968.17	Ndufs1	chr1	-	63196280	63196436	63196280	63196430	63198908	63199023	82,18,1,1,2,1	0,0,116,2,1,0	117,255,38,104,22,68	0,0,0,0,0,0	105	99	0.000109508	0.00136894	1.0,1.0,0.008,0.32,0.653,1.0	1.0,1.0,1.0,1.0,1.0,1.0	-0.337
7261	ENSMUSG00000023232.18	Serinc2	chr4	-	130147287	130147858	130147287	130147735	130149148	130149358	287,48,927,542,953,102	0,0,3,0,0,0	17,270,54,102,61,137	0,1,85,1,1,0	198	99	0.00636348	0.0448448	1.0,1.0,0.994,1.0,1.0,1.0	1.0,0.993,0.241,0.981,0.968,1.0	0.135
7264	ENSMUSG00000028643.12	Svbp	chr4	+	119052923	119053218	119053068	119053218	119052603	119052683	1,11,2,32,3,1	19,20,67,25,8,15	1,6,0,0,4,6	60,190,7,17,39,96	198	99	6.02669e-08	2.1116e-06	0.026,0.216,0.015,0.39,0.158,0.032	0.008,0.016,0.0,0.0,0.049,0.03	0.122
7279	ENSMUSG00000026447.18	Pik3c2b	chr1	+	133005063	133005210	133005081	133005210	133003548	133003612	163,77,66,81,7,25	2,0,0,0,1,22	1,67,19,11,23,360	0,0,0,0,0,0	117	99	0.00226531	0.0185576	0.986,1.0,1.0,1.0,0.856,0.49	1.0,1.0,1.0,1.0,1.0,1.0	-0.111
7292	ENSMUSG00000028333.11	Anp32b	chr4	+	46469897	46470007	46469960	46470007	46468558	46468787	140,10,13,171,74,26	7,0,0,6,1,0	128,132,199,122,281,50	14,9,33,6,30,3	162	99	4.78901e-07	1.31883e-05	0.924,1.0,1.0,0.946,0.978,1.0	0.848,0.9,0.787,0.926,0.851,0.911	0.104
7300	ENSMUSG00000063108.16	Zfp26	chr9	-	20356189	20356281	20356189	20356277	20357041	20357193	739,67,937,330,16,490	0,0,0,39,26,0	263,391,716,506,436,436	0,0,0,0,2,0	103	99	0.000169273	0.00198629	1.0,1.0,1.0,0.891,0.372,1.0	1.0,1.0,1.0,1.0,0.995,1.0	-0.122
7307	ENSMUSG00000073888.14	Ccl27a	chr4	-	41771137	41771235	41771137	41771217	41773464	41773601	201,130,59,32,66,169	28,30,43,6,0,1	471,262,343,83,178,523	19,7,0,0,11,5	117	99	6.80318e-10	4.12782e-08	0.859,0.786,0.537,0.819,1.0,0.993	0.954,0.969,1.0,1.0,0.932,0.989	-0.142
7320	ENSMUSG00000047193.17	Dync2h1	chr9	-	7075761	7075922	7075761	7075864	7076212	7076326	32,3,14,106,5,27	0,0,0,0,0,0	94,27,23,1,45,12	0,22,2,0,0,0	157	99	0.00042476	0.00448371	1.0,1.0,1.0,1.0,1.0,1.0	1.0,0.436,0.879,1.0,1.0,1.0	0.114
7326	ENSMUSG00000047193.17	Dync2h1	chr9	-	7134243	7134394	7134243	7134373	7135018	7135138	117,33,57,158,213,186	2,0,6,132,3,1	11,86,121,115,305,33	0,0,0,1,8,0	120	99	2.50427e-05	0.000381836	0.98,1.0,0.887,0.497,0.983,0.994	1.0,1.0,1.0,0.99,0.969,1.0	-0.103
7331	ENSMUSG00000002413.16	Braf	chr6	-	39654311	39654406	39654311	39654388	39654505	39654575	26,5,32,200,154,49	0,0,0,0,0,0	207,116,176,55,23,210	0,1,0,94,1,0	117	99	0.00493775	0.0361279	1.0,1.0,1.0,1.0,1.0,1.0	1.0,0.99,1.0,0.331,0.951,1.0	0.121
7349	ENSMUSG00000020743.16	Mif4gd	chr11	-	115499242	115499439	115499242	115499324	115499886	115499979	6,212,3,233,13,27	0,0,0,0,0,0	123,70,100,16,32,96	3,0,105,0,1,0	198	99	0.00028241	0.00313635	1.0,1.0,1.0,1.0,1.0,1.0	0.953,1.0,0.323,1.0,0.941,1.0	0.131
7520	ENSMUSG00000020782.19	Llgl2	chr11	+	115745885	115745931	115745888	115745931	115745637	115745685	0,0,0,11,2,1	120,66,26,49,41,47	9,0,22,6,3,25	82,20,138,21,459,11	102	99	0.0011822	0.010617	0.0,0.0,0.0,0.179,0.045,0.02	0.096,0.0,0.134,0.217,0.006,0.688	-0.15
7567	ENSMUSG00000061273.4	Mmgt1	chrX	-	55636437	55636541	55636437	55636537	55640749	55640802	101,20,28,102,85,2	0,0,0,0,8,21	206,72,204,16,35,6	0,0,0,0,0,0	103	99	0.00384692	0.0290877	1.0,1.0,1.0,1.0,0.911,0.084	1.0,1.0,1.0,1.0,1.0,1.0	-0.168
7610	ENSMUSG00000038335.14	Tsr1	chr11	+	74796664	74796849	74796716	74796849	74796036	74796142	0,6,57,2,0,0	6,16,0,18,1,25	0,0,0,1,1,0	29,14,46,42,25,6	151	99	0.000118472	0.0014687	0.0,0.197,1.0,0.068,0.0,0.0	0.0,0.0,0.0,0.015,0.026,0.0	0.204
7667	ENSMUSG00000073664.12	Nbeal1	chr1	+	60275529	60275662	60275579	60275662	60274622	60274720	122,78,4,234,80,25	0,0,1,0,30,0	321,145,282,9,63,64	0,0,0,0,0,0	149	99	0.000426005	0.0044905	1.0,1.0,0.727,1.0,0.639,1.0	1.0,1.0,1.0,1.0,1.0,1.0	-0.106
7734	ENSMUSG00000026213.16	Stk11ip	chr1	+	75511821	75512069	75511878	75512069	75511047	75511118	14,4,1,11,14,6	0,155,1,0,0,2	350,21,20,12,21,149	0,12,0,0,0,0	156	99	0.00657452	0.0462012	1.0,0.016,0.388,1.0,1.0,0.656	1.0,0.526,1.0,1.0,1.0,1.0	-0.244
7749	ENSMUSG00000057551.11	Zfp317	chr9	+	19556507	19556594	19556520	19556594	19554904	19555000	2,0,0,0,0,5	8,4,32,12,1,179	0,37,53,0,16,0	6,70,62,46,3,1	112	99	1.98356e-06	4.4723e-05	0.181,0.0,0.0,0.0,0.0,0.024	0.0,0.318,0.43,0.0,0.825,0.0	-0.228
7826	ENSMUSG00000039361.12	Picalm	chr7	+	89831426	89831576	89831447	89831576	89826707	89826811	94,20,76,107,379,64	8,8,22,9,0,3	1,85,152,58,74,45	1,45,8,43,23,81	120	99	2.41441e-06	5.26865e-05	0.906,0.673,0.74,0.907,1.0,0.946	0.452,0.609,0.94,0.527,0.726,0.314	0.267
7827	ENSMUSG00000039361.12	Picalm	chr7	+	89840348	89840480	89840384	89840480	89838357	89838465	47,2,64,64,112,153	0,2,2,78,0,59	254,61,68,16,18,45	0,0,1,0,0,0	135	99	2.62107e-08	1.02953e-06	1.0,0.423,0.959,0.376,1.0,0.655	1.0,1.0,0.98,1.0,1.0,1.0	-0.261
7839	ENSMUSG00000009640.12	Dmap1	chr4	-	117532217	117532530	117532217	117532513	117532623	117532696	0,0,0,0,0,0	44,6,73,108,347,5	1,0,1,1,62,1	178,82,78,42,37,15	116	99	0.00155786	0.0133944	0.0,0.0,0.0,0.0,0.0,0.0	0.005,0.0,0.011,0.02,0.588,0.054	-0.113
7881	ENSMUSG00000117942.2	Maskbp3	chr18	+	36789738	36789887	36789771	36789887	36788475	36788730	55,11,58,314,315,10	0,1,47,2,2,0	25,196,76,87,14,88	0,0,0,0,0,0	132	99	0.00045658	0.00477234	1.0,0.892,0.481,0.992,0.992,1.0	1.0,1.0,1.0,1.0,1.0,1.0	-0.107
7882	ENSMUSG00000117942.2	Maskbp3	chr18	+	36791026	36791191	36791077	36791191	36789738	36789887	125,13,73,219,42,73	2,2,0,0,119,0	31,180,39,86,8,171	0,0,0,0,0,0	150	99	0.00100726	0.00933808	0.976,0.811,1.0,1.0,0.189,1.0	1.0,1.0,1.0,1.0,1.0,1.0	-0.171
7892	ENSMUSG00000049515.13	Espnl	chr1	+	91269564	91269665	91269567	91269665	91268230	91268345	13,0,3,0,0,0	16,1,33,3,2,47	1,10,75,107,27,52	26,24,307,93,20,9	102	99	0.0001471	0.00175088	0.441,0.0,0.081,0.0,0.0,0.0	0.036,0.288,0.192,0.528,0.567,0.849	-0.323
7958	ENSMUSG00000044308.18	Ubr3	chr2	+	69850794	69851004	69850872	69851004	69848736	69848916	180,52,22,45,54,141	0,0,0,0,0,0	16,17,94,32,78,18	0,5,1,10,0,0	177	99	4.26128e-05	0.000605752	1.0,1.0,1.0,1.0,1.0,1.0	1.0,0.655,0.981,0.642,1.0,1.0	0.12
7982	ENSMUSG00000020198.9	Ap3d1	chr10	-	80566707	80566788	80566707	80566782	80568684	80568780	184,74,44,343,152,143	2,4,7,354,1,1	28,187,220,109,29,66	0,0,0,0,0,0	105	99	2.1457e-08	8.65587e-07	0.989,0.946,0.856,0.477,0.993,0.993	1.0,1.0,1.0,1.0,1.0,1.0	-0.124
7985	ENSMUSG00000041642.19	Kif21b	chr1	+	136080930	136081048	136080933	136081048	136080495	136080577	111,41,42,40,4,6	1,0,0,0,0,0	16,36,62,36,7,19	2,0,2,1,13,0	102	99	0.00118373	0.010618	0.991,1.0,1.0,1.0,1.0,1.0	0.886,1.0,0.968,0.972,0.343,1.0	0.137
8006	ENSMUSG00000021548.11	Ccnh	chr13	+	85345520	85345680	85345649	85345680	85344370	85344444	57,3,18,85,4,38	0,0,0,0,0,0	173,38,40,48,27,20	0,0,0,0,14,11	198	99	2.58344e-05	0.000392672	1.0,1.0,1.0,1.0,1.0,1.0	1.0,1.0,1.0,1.0,0.491,0.476	0.172
8020	ENSMUSG00000057177.13	Gsk3a	chr7	-	24932998	24933109	24932998	24933106	24933252	24933336	62,50,5,42,65,36	2,1,2,1,0,24	111,151,142,98,81,19	3,2,7,1,1,1	102	99	0.00364481	0.0276716	0.968,0.98,0.708,0.976,1.0,0.593	0.973,0.987,0.952,0.99,0.987,0.949	-0.102
8093	ENSMUSG00000041684.12	Bivm	chr1	+	44177732	44177819	44177735	44177819	44176143	44176276	20,2,3,6,0,2	2,0,0,0,1,0	7,3,7,50,43,152	2,24,17,2,3,44	102	99	8.48687e-06	0.000155239	0.907,1.0,1.0,1.0,0.0,1.0	0.773,0.108,0.286,0.96,0.933,0.77	0.179
8150	ENSMUSG00000020175.16	Rab36	chr10	+	74887718	74887875	74887749	74887875	74886821	74886912	0,0,1,2,0,0	50,11,91,88,6,21	0,3,0,151,1,4	13,67,76,84,41,578	130	99	0.000861562	0.00820132	0.0,0.0,0.008,0.017,0.0,0.0	0.0,0.033,0.0,0.578,0.018,0.005	-0.102
8159	ENSMUSG00000003233.13	Dvl3	chr16	+	20342689	20342825	20342692	20342825	20342401	20342511	55,6,43,61,3,141	0,284,3,3,18,83	362,96,311,190,190,29	0,28,0,17,0,0	102	99	1.34578e-05	0.000225698	1.0,0.02,0.933,0.952,0.139,0.622	1.0,0.769,1.0,0.916,1.0,1.0	-0.337
8177	ENSMUSG00000059022.16	Kcp	chr6	-	29476692	29476850	29476692	29476818	29477057	29477125	90,49,128,189,467,150	71,4,0,43,34,0	67,23,557,57,1,100	0,0,3,0,0,5	131	99	1.40652e-10	1.0291e-08	0.489,0.903,1.0,0.769,0.912,1.0	1.0,1.0,0.993,1.0,1.0,0.938	-0.143
8185	ENSMUSG00000005534.11	Insr	chr8	-	3217501	3217604	3217501	3217601	3219708	3219868	32,3,33,17,142,24	3,0,66,18,6,2	6,23,136,3,53,58	0,0,3,0,6,0	102	99	2.96171e-06	6.26155e-05	0.912,1.0,0.327,0.478,0.958,0.921	1.0,1.0,0.978,1.0,0.896,1.0	-0.213
8187	ENSMUSG00000024104.12	Washc2	chr6	+	116239295	116239626	116239321	116239626	116237451	116237629	116,79,10,252,201,147	15,5,326,3,43,1	5,202,142,273,116,13	0,0,0,2,1,0	125	99	1.98918e-09	1.0836e-07	0.86,0.926,0.024,0.985,0.787,0.991	1.0,1.0,1.0,0.991,0.989,1.0	-0.235
8189	ENSMUSG00000027774.17	Gfm1	chr3	+	67347434	67347585	67347438	67347585	67345878	67345995	74,2,208,52,11,115	0,0,0,0,0,0	179,66,21,20,46,24	0,0,0,0,66,1	103	99	0.0030737	0.0238204	1.0,1.0,1.0,1.0,1.0,1.0	1.0,1.0,1.0,1.0,0.401,0.958	0.107
8236	ENSMUSG00000028402.19	Mpdz	chr4	-	81266866	81266981	81266866	81266927	81267238	81267514	5,77,4,14,0,1	0,1,4,63,43,28	266,43,96,83,46,23	12,6,0,4,24,0	153	99	5.14586e-06	0.000101597	1.0,0.98,0.393,0.126,0.0,0.023	0.935,0.823,1.0,0.931,0.554,1.0	-0.453
8240	ENSMUSG00000056536.15	Pign	chr1	-	105481788	105481864	105481788	105481822	105482168	105482224	177,6,33,10,217,55	0,0,69,1,0,0	61,2,52,86,109,197	0,0,0,0,0,0	141	99	0.00629043	0.0443719	1.0,1.0,0.251,0.875,1.0,1.0	1.0,1.0,1.0,1.0,1.0,1.0	-0.146
8264	ENSMUSG00000038369.15	Ncoa6	chr2	-	155260797	155260944	155260797	155260911	155262886	155263789	20,62,6,228,74,111	0,0,2,0,0,0	46,63,27,34,13,56	0,2,1,2,73,0	132	99	0.0010995	0.00998243	1.0,1.0,0.692,1.0,1.0,1.0	1.0,0.959,0.953,0.927,0.118,1.0	0.123
8266	ENSMUSG00000026159.14	Agfg1	chr1	+	82859948	82860158	82860012	82860158	82857728	82857848	41,5,159,30,53,98	0,0,0,0,1,0	2,130,100,13,52,47	1,2,1,0,14,0	163	99	0.00326444	0.0250734	1.0,1.0,1.0,1.0,0.97,1.0	0.548,0.975,0.984,1.0,0.693,1.0	0.128
8267	ENSMUSG00000026159.14	Agfg1	chr1	+	82863831	82863908	82863834	82863908	82860964	82861082	31,294,72,29,65,228	0,2,4,6,11,4	2,147,31,34,66,0	1,13,24,44,130,1	102	99	6.84407e-09	3.23274e-07	1.0,0.993,0.946,0.824,0.852,0.982	0.66,0.916,0.556,0.429,0.33,0.0	0.451
8284	ENSMUSG00000026663.7	Atf6	chr1	-	170614914	170615029	170614914	170615026	170616176	170616244	132,16,182,225,378,462	1,1,152,20,5,7	45,268,167,111,118,10	4,280,48,9,3,54	102	99	0.00117168	0.0105372	0.992,0.94,0.537,0.916,0.987,0.985	0.916,0.482,0.772,0.923,0.974,0.152	0.19
8290	ENSMUSG00000039205.17	Ciz1	chr2	+	32260875	32261113	32260880	32261113	32260253	32260356	19,417,136,12,116,32	11,1,0,1,0,0	74,37,36,17,8,0	0,5,0,2,65,2	104	99	0.00236791	0.0192084	0.622,0.997,1.0,0.92,1.0,1.0	1.0,0.876,1.0,0.89,0.105,0.0	0.278
8376	ENSMUSG00000026349.15	Ccnt2	chr1	+	127725369	127725623	127725577	127725623	127722991	127723054	1,8,1,11,1,4	109,17,38,82,6,8	0,13,6,33,103,25	35,42,70,17,25,104	198	99	0.000648508	0.00642738	0.005,0.19,0.013,0.063,0.077,0.2	0.0,0.134,0.041,0.493,0.673,0.107	-0.15
8377	ENSMUSG00000028580.16	Pum1	chr4	+	130445464	130445573	130445467	130445573	130428352	130428421	43,5,4,28,196,40	3,0,0,0,0,0	9,64,23,188,106,45	86,17,0,0,0,1	102	99	0.000214006	0.00245478	0.933,1.0,1.0,1.0,1.0,1.0	0.092,0.785,1.0,1.0,1.0,0.978	0.18
8449	ENSMUSG00000038740.10	Mvb12b	chr2	-	33724548	33724671	33724548	33724643	33730170	33730278	61,4,10,16,25,20	5,1,0,4,1,10	9,19,11,22,6,8	9,27,2,3,42,78	127	99	8.89297e-06	0.00016148	0.905,0.757,1.0,0.757,0.951,0.609	0.438,0.354,0.811,0.851,0.1,0.074	0.392
8479	ENSMUSG00000038170.16	Pde4dip	chr3	-	97661747	97661861	97661747	97661852	97662754	97662913	24,2,6,117,18,36	0,0,0,0,0,0	34,16,67,21,68,2	0,0,51,1,0,1	108	99	8.42061e-05	0.00108004	1.0,1.0,1.0,1.0,1.0,1.0	1.0,1.0,0.546,0.951,1.0,0.647	0.143
8529	ENSMUSG00000026609.16	Ush2a	chr1	+	188308080	188308488	188308440	188308488	188285295	188285487	367,356,82,117,256,122	4,1,0,0,11,0	523,251,708,246,186,218	476,24,7,6,3,1	198	99	0.000131751	0.00159822	0.979,0.994,1.0,1.0,0.921,1.0	0.355,0.839,0.981,0.953,0.969,0.991	0.134
8541	ENSMUSG00000038383.17	Pigu	chr2	-	155140965	155141109	155140965	155141053	155143120	155143275	7,6,105,27,58,36	0,0,0,0,0,0	98,19,192,21,14,64	0,0,6,44,0,0	155	99	0.0026304	0.0210179	1.0,1.0,1.0,1.0,1.0,1.0	1.0,1.0,0.953,0.234,1.0,1.0	0.136
8567	ENSMUSG00000054387.14	Mdm4	chr1	-	132938802	132938936	132938802	132938882	132940374	132940452	219,2,3,107,6,111	0,0,0,0,0,0	32,271,98,61,223,72	0,0,98,1,1,0	153	99	0.00351986	0.0269423	1.0,1.0,1.0,1.0,1.0,1.0	1.0,1.0,0.393,0.975,0.993,1.0	0.107
8668	ENSMUSG00000030421.10	Uri1	chr7	-	37666745	37666914	37666745	37666866	37668804	37668862	66,5,23,35,16,42	16,2,1,0,0,0	61,17,154,114,70,11	0,0,0,0,0,0	147	99	7.07153e-05	0.000932418	0.735,0.627,0.939,1.0,1.0,1.0	1.0,1.0,1.0,1.0,1.0,1.0	-0.116
8730	ENSMUSG00000063884.7	Ptcd3	chr6	-	71871804	71871997	71871804	71871865	71872888	71872976	1,0,0,0,0,0	89,11,137,17,2,8	2,71,1,2,0,0	1,50,44,23,7,149	198	99	0.000360916	0.00390365	0.006,0.0,0.0,0.0,0.0,0.0	0.5,0.415,0.011,0.042,0.0,0.0	-0.16
8753	ENSMUSG00000033498.15	Strc	chr2	-	121209366	121209571	121209366	121209391	121210023	121210263	14,12,34,7,19,6	142,0,2,0,0,3	43,22,22,66,17,7	0,0,0,0,0,0	198	99	5.30218e-06	0.000104132	0.047,1.0,0.895,1.0,1.0,0.5	1.0,1.0,1.0,1.0,1.0,1.0	-0.26
8754	ENSMUSG00000033498.15	Strc	chr2	-	121209366	121209600	121209366	121209391	121210023	121210263	14,12,22,7,19,26	142,0,2,0,0,3	44,22,27,33,17,7	0,0,0,0,0,0	198	99	6.31994e-06	0.000120014	0.047,1.0,0.846,1.0,1.0,0.812	1.0,1.0,1.0,1.0,1.0,1.0	-0.216
8795	ENSMUSG00000055567.19	Unc80	chr1	+	66675015	66675116	66675019	66675116	66670546	66670690	124,89,67,28,1,51	3,0,1,0,35,3	17,108,114,41,18,13	0,0,0,0,0,0	103	99	0.00275191	0.0216543	0.975,1.0,0.985,1.0,0.027,0.942	1.0,1.0,1.0,1.0,1.0,1.0	-0.178
8848	ENSMUSG00000003452.16	Bicd1	chr6	+	149451837	149451923	149451847	149451923	149420403	149420611	0,0,1,2,0,0	38,1,50,6,49,2	1,0,0,3,48,0	329,51,4,2,16,7	109	99	0.00385422	0.0291134	0.0,0.0,0.018,0.232,0.0,0.0	0.003,0.0,0.0,0.577,0.732,0.0	-0.177
8879	ENSMUSG00000067851.12	Arfgef1	chr1	-	10214942	10215029	10214942	10214986	10217627	10217760	49,11,7,42,10,17	0,0,0,0,0,0	12,31,62,9,71,48	3,2,117,0,2,0	142	99	7.2334e-07	1.84242e-05	1.0,1.0,1.0,1.0,1.0,1.0	0.736,0.915,0.27,1.0,0.961,1.0	0.186
8888	ENSMUSG00000015087.15	Rabl6	chr2	-	25486444	25486536	25486444	25486532	25488156	25488209	40,1,3,95,26,14	0,0,6,0,0,143	52,43,29,76,18,135	0,0,0,0,0,0	103	99	0.000222628	0.00254827	1.0,1.0,0.325,1.0,1.0,0.086	1.0,1.0,1.0,1.0,1.0,1.0	-0.265
8894	ENSMUSG00000033845.14	Mrpl15	chr1	-	4852790	4852956	4852790	4852950	4854173	4854328	50,2,7,22,22,15	0,0,0,0,0,0	69,14,17,2,30,24	0,2,29,0,0,2	105	99	8.33646e-05	0.00107267	1.0,1.0,1.0,1.0,1.0,1.0	1.0,0.868,0.356,1.0,1.0,0.919	0.143
8902	ENSMUSG00000046886.7	Zfp474	chr18	+	52757793	52757920	52757810	52757920	52749053	52749157	24,3,48,21,6,1	1,0,1,0,0,0	0,16,20,7,19,4	22,0,1,2,1,0	116	99	0.000666886	0.0065833	0.953,1.0,0.976,1.0,1.0,1.0	0.0,1.0,0.945,0.749,0.942,1.0	0.216
8903	ENSMUSG00000046886.7	Zfp474	chr18	+	52757806	52757920	52757810	52757920	52749053	52749157	14,9,7,4,68,5	1,0,1,0,0,0	1,19,58,15,10,1	22,0,1,2,1,0	103	99	0.00288786	0.0225676	0.931,1.0,0.871,1.0,1.0,1.0	0.042,1.0,0.982,0.878,0.906,1.0	0.166
8906	ENSMUSG00000041846.16	Ppp4r3a	chr12	-	101010748	101010918	101010748	101010828	101015918	101016077	138,4,40,188,34,75	35,1,0,1,0,0	8,97,277,238,193,245	0,0,0,0,0,0	189	99	3.11157e-05	0.000464093	0.674,0.677,1.0,0.99,1.0,1.0	1.0,1.0,1.0,1.0,1.0,1.0	-0.11
8913	ENSMUSG00000009863.15	Sdhb	chr4	+	140693805	140693939	140693811	140693939	140688713	140688787	41,23,57,47,225,182	1,0,2,0,6,3	5,17,20,36,13,42	2,23,9,0,0,0	105	99	2.50384e-05	0.000381836	0.975,1.0,0.964,1.0,0.972,0.983	0.702,0.411,0.677,1.0,1.0,1.0	0.184
8921	ENSMUSG00000026439.15	Rbbp5	chr1	+	132418160	132418239	132418216	132418239	132417325	132417466	138,2,7,31,31,76	15,0,0,0,0,0	61,284,172,180,272,255	3,3,19,17,60,135	155	99	0.000421995	0.00446083	0.855,1.0,1.0,1.0,1.0,1.0	0.929,0.984,0.853,0.871,0.743,0.547	0.155
8924	ENSMUSG00000026439.15	Rbbp5	chr1	+	132424536	132424766	132424595	132424766	132423943	132424013	33,18,5,113,49,289	0,0,0,6,0,0	17,55,257,254,118,106	3,0,0,138,1,1	158	99	0.000146949	0.00175088	1.0,1.0,1.0,0.922,1.0,1.0	0.78,1.0,1.0,0.536,0.987,0.985	0.106
8953	ENSMUSG00000029752.13	Asns	chr6	-	7685168	7685406	7685168	7685400	7689251	7689523	35,43,213,6,6,2	0,2,0,0,1,78	341,28,112,27,248,37	0,0,0,0,0,0	105	99	0.00177152	0.0150751	1.0,0.953,1.0,1.0,0.85,0.024	1.0,1.0,1.0,1.0,1.0,1.0	-0.196
8955	ENSMUSG00000022095.10	Fam160b2	chr14	-	70826315	70826674	70826315	70826561	70827568	70827691	0,0,0,0,3,0	46,5,7,13,47,236	0,2,0,1,0,100	1,1,122,17,83,5	198	99	0.00255723	0.0205257	0.0,0.0,0.0,0.0,0.031,0.0	0.0,0.5,0.0,0.029,0.0,0.909	-0.235
8963	ENSMUSG00000029128.13	Rab28	chr5	-	41782318	41783205	41782318	41782492	41790515	41790593	154,24,1,24,14,6	1,0,107,3,0,0	20,113,143,30,59,69	0,0,0,0,0,0	198	99	0.00012237	0.00150949	0.987,1.0,0.005,0.8,1.0,1.0	1.0,1.0,1.0,1.0,1.0,1.0	-0.201
8964	ENSMUSG00000029128.13	Rab28	chr5	-	41782319	41782492	41782319	41782431	41790515	41790593	1,0,107,3,0,0	340,11,3,0,1,20	0,0,0,0,0,0	1,61,211,27,8,11	160	99	0.0023341	0.0189961	0.002,0.0,0.957,1.0,0.0,0.0	0.0,0.0,0.0,0.0,0.0,0.0	0.327
8979	ENSMUSG00000039001.13	Rps21	chr2	+	179899392	179899458	179899413	179899458	179899210	179899240	18,71,0,14,7,1	149,559,22,154,114,33	36,12,28,24,5,31	214,89,41,82,44,82	120	99	4.05456e-06	8.29018e-05	0.091,0.095,0.0,0.07,0.048,0.024	0.122,0.1,0.36,0.194,0.086,0.238	-0.129
9040	ENSMUSG00000026150.15	Mff	chr1	+	82719538	82719697	82719655	82719697	82713190	82713228	305,10,213,185,172,57	0,0,0,0,3,4	70,127,202,67,140,117	0,1,52,28,40,0	198	99	2.63557e-11	2.34158e-09	1.0,1.0,1.0,1.0,0.966,0.877	1.0,0.984,0.66,0.545,0.636,1.0	0.17
9054	ENSMUSG00000070699.6	Sars2	chr7	+	28447256	28447362	28447306	28447362	28446911	28446975	139,19,17,186,16,40	0,1,0,0,0,66	420,235,30,726,48,945	0,0,0,0,0,0	149	99	0.00575323	0.0411338	1.0,0.927,1.0,1.0,1.0,0.287	1.0,1.0,1.0,1.0,1.0,1.0	-0.131
9071	ENSMUSG00000022428.9	Cby1	chr15	+	79545571	79545725	79545664	79545725	79543399	79543494	17,86,22,4,19,5	1,0,1,0,1,0	3,6,40,5,5,11	3,0,0,2,5,1	192	99	5.86433e-05	0.000801566	0.898,1.0,0.919,1.0,0.907,1.0	0.34,1.0,1.0,0.563,0.34,0.85	0.272
9093	ENSMUSG00000029166.15	Mapre3	chr5	+	31022158	31022311	31022217	31022311	31021917	31022072	34,566,65,55,16,452	0,3,1,0,0,0	321,36,18,7,176,98	429,2,29,2,1,1	158	99	5.52207e-10	3.40588e-08	1.0,0.992,0.976,1.0,1.0,1.0	0.319,0.919,0.28,0.687,0.991,0.984	0.298
9096	ENSMUSG00000041058.16	Wwp1	chr4	-	19661965	19662032	19661965	19662029	19662121	19662259	217,58,21,382,331,150	2,0,0,0,0,0	88,344,164,175,113,761	1,2,185,0,1,169	102	99	6.95424e-08	2.3722e-06	0.991,1.0,1.0,1.0,1.0,1.0	0.988,0.994,0.462,1.0,0.991,0.814	0.124
9142	ENSMUSG00000023571.5	C1qtnf12	chr4	+	156050322	156050413	156050329	156050413	156050050	156050159	246,10,696,39,458,9	0,68,0,1,1,1	65,143,129,23,211,504	0,0,0,0,0,0	106	99	0.00681671	0.047634	1.0,0.121,1.0,0.973,0.998,0.894	1.0,1.0,1.0,1.0,1.0,1.0	-0.169
9334	ENSMUSG00000039345.17	Mettl22	chr16	+	8305222	8305325	8305283	8305325	8303728	8303809	35,46,237,170,338,73	0,0,0,0,0,0	76,7,7,48,43,19	1,0,1,1,2,133	160	99	0.000116668	0.00145116	1.0,1.0,1.0,1.0,1.0,1.0	0.979,1.0,0.812,0.967,0.93,0.081	0.205
9371	ENSMUSG00000038502.18	Ptov1	chr7	-	44514895	44515047	44514895	44514976	44516233	44516341	21,14,6,6,2,18	0,0,0,0,0,0	1,36,30,6,11,12	25,0,0,3,0,0	170	99	0.000936704	0.00879324	1.0,1.0,1.0,1.0,1.0,1.0	0.023,1.0,1.0,0.538,1.0,1.0	0.24
9372	ENSMUSG00000038502.18	Ptov1	chr7	-	44514895	44515051	44514895	44514976	44516233	44516341	54,117,78,82,24,93	0,0,0,0,0,0	52,182,119,29,46,51	25,0,0,3,0,0	174	99	9.11582e-05	0.001157	1.0,1.0,1.0,1.0,1.0,1.0	0.542,1.0,1.0,0.846,1.0,1.0	0.102
9380	ENSMUSG00000037221.14	Mospd3	chr5	-	137595412	137595577	137595412	137595526	137597855	137598085	400,50,830,432,1086,408	0,0,0,0,0,9	32,625,678,76,771,464	7,9,4,5,103,1002	150	99	3.82383e-12	4.45894e-10	1.0,1.0,1.0,1.0,1.0,0.968	0.751,0.979,0.991,0.909,0.832,0.234	0.212
9404	ENSMUSG00000030451.17	Herc2	chr7	+	55798386	55798569	55798389	55798569	55796284	55796477	108,36,13,232,57,93	0,0,0,0,0,0	32,2,81,22,44,103	1,1,0,0,1,77	102	99	1.36628e-05	0.000228111	1.0,1.0,1.0,1.0,1.0,1.0	0.969,0.66,1.0,1.0,0.977,0.565	0.138
9413	ENSMUSG00000030534.14	Vps33b	chr7	+	79939729	79940073	79940015	79940073	79938147	79938221	144,314,44,120,112,75	0,1,10,0,72,0	3,340,135,154,114,31	0,0,0,0,0,0	198	99	3.2296e-06	6.71379e-05	1.0,0.994,0.688,1.0,0.438,1.0	1.0,1.0,1.0,1.0,1.0,1.0	-0.147
9478	ENSMUSG00000020859.17	Spag9	chr11	+	93988506	93988702	93988551	93988702	93988043	93988262	32,38,30,53,65,113	40,0,0,0,3,1	149,304,248,29,462,226	0,0,1,0,0,0	144	99	0.00076421	0.00741204	0.355,1.0,1.0,1.0,0.937,0.987	1.0,1.0,0.994,1.0,1.0,1.0	-0.119
9483	ENSMUSG00000037876.18	Jmjd1c	chr10	+	67053868	67053960	67053895	67053960	67051048	67051154	47,9,30,15,36,7	21,20,6,11,2,2	9,39,41,25,29,10	4,205,45,13,74,10	126	99	0.00231083	0.0188478	0.637,0.261,0.797,0.517,0.934,0.733	0.639,0.13,0.417,0.602,0.235,0.44	0.236
9485	ENSMUSG00000036333.12	Kidins220	chr12	+	25040671	25040773	25040674	25040773	25039736	25039835	112,4,8,1,1,32	176,38,116,54,46,46	53,84,31,64,6,103	37,303,37,39,142,204	102	99	0.00212695	0.0176764	0.382,0.093,0.063,0.018,0.021,0.403	0.582,0.212,0.448,0.614,0.039,0.329	-0.207
9579	ENSMUSG00000000838.18	Fmr1	chrX	+	67755836	67756019	67755872	67756019	67754189	67754385	36,0,25,9,0,4	2,9,0,2,1,12	2,3,10,78,5,21	0,0,0,0,6,0	135	99	8.82887e-05	0.0011244	0.93,0.0,1.0,0.767,0.0,0.196	1.0,1.0,1.0,1.0,0.379,1.0	-0.414
9590	ENSMUSG00000068856.4	Sf3b4	chr3	+	96081638	96081845	96081671	96081845	96080856	96081399	8,7,1045,48,10,14	0,0,3,0,0,0	297,11,1,8,2,9	12,8,0,0,2,1	132	99	5.89062e-05	0.000803687	1.0,1.0,0.996,1.0,1.0,1.0	0.949,0.508,1.0,1.0,0.429,0.871	0.207
9600	ENSMUSG00000027259.16	Adal	chr2	+	120981611	120981692	120981615	120981692	120980700	120980827	377,69,2,28,156,312	136,1,2,1,91,2	168,307,382,346,178,182	0,0,0,0,0,0	103	99	2.25366e-11	2.0264e-09	0.727,0.985,0.49,0.964,0.622,0.993	1.0,1.0,1.0,1.0,1.0,1.0	-0.203
9601	ENSMUSG00000027259.16	Adal	chr2	+	120982844	120983049	120982910	120983049	120981611	120981692	3,2,3,2,299,4	367,84,34,50,101,327	0,1,5,2,2,3	80,277,259,258,189,187	165	99	0.000293613	0.00325109	0.005,0.014,0.05,0.023,0.64,0.007	0.0,0.002,0.011,0.005,0.006,0.01	0.117
9617	ENSMUSG00000030795.19	Fus	chr7	+	127576386	127576443	127576389	127576443	127575059	127575092	4,15,5,28,96,4	343,86,158,207,32,346	5,4,1,1,26,6	369,337,312,222,276,384	102	99	0.000191766	0.00222969	0.011,0.145,0.03,0.116,0.744,0.011	0.013,0.011,0.003,0.004,0.084,0.015	0.154
9619	ENSMUSG00000055319.9	Sec23ip	chr7	+	128380786	128380949	128380789	128380949	128380152	128380338	32,1,13,58,18,16	11,0,4,28,1,14	28,21,18,57,161,65	1,0,0,0,0,0	102	99	0	0	0.738,1.0,0.759,0.668,0.946,0.526	0.965,1.0,1.0,1.0,1.0,1.0	-0.221
9700	ENSMUSG00000031447.8	Lamp1	chr8	+	13215845	13215967	13215851	13215967	13209160	13209434	0,2,0,3,0,1	1,0,11,1,4,0	2,7,1,4,5,11	0,0,0,10,5,1	105	99	0.00195708	0.0163924	0.0,1.0,0.0,0.739,0.0,1.0	1.0,1.0,1.0,0.274,0.485,0.912	-0.322
9704	ENSMUSG00000046201.10	Scaf8	chr17	+	3227364	3227499	3227367	3227499	3221377	3221495	0,13,2,0,1,0	114,22,172,30,216,4	115,3,2,2,27,36	72,36,86,191,121,127	102	99	2.2493e-05	0.000347547	0.0,0.364,0.011,0.0,0.004,0.0	0.608,0.075,0.022,0.01,0.178,0.216	-0.122
9708	ENSMUSG00000038457.18	Tmem255b	chr8	+	13510987	13511106	13511057	13511106	13506950	13507094	0,4,0,2,0,0	32,43,27,45,32,8	97,0,9,0,43,1	0,60,45,48,24,6	169	99	2.35342e-06	5.17416e-05	0.0,0.052,0.0,0.025,0.0,0.0	1.0,0.0,0.105,0.0,0.512,0.089	-0.272
9710	ENSMUSG00000038457.18	Tmem255b	chr8	+	13511015	13511106	13511057	13511106	13506950	13507094	0,4,0,2,0,0	32,43,27,45,32,8	93,0,10,1,38,1	0,60,45,48,24,6	141	99	9.45151e-07	2.31997e-05	0.0,0.061,0.0,0.03,0.0,0.0	1.0,0.0,0.135,0.014,0.526,0.105	-0.282
9720	ENSMUSG00000032815.17	Fanca	chr8	-	123995483	123995576	123995483	123995571	123995681	123995817	251,107,11,16,60,130	1,2,13,3,0,24	60,908,252,26,353,22	0,2,2,0,4,0	104	99	8.70812e-08	2.86294e-06	0.996,0.981,0.446,0.835,1.0,0.838	1.0,0.998,0.992,1.0,0.988,1.0	-0.147
9740	ENSMUSG00000028676.18	Srsf10	chr4	+	135589081	135589188	135589091	135589188	135586152	135586512	35,28,6,157,77,17	8,0,0,0,0,0	14,40,247,50,6,642	0,68,7,0,1,60	109	99	0.000237714	0.00268796	0.799,1.0,1.0,1.0,1.0,1.0	1.0,0.348,0.97,1.0,0.845,0.907	0.122
9769	ENSMUSG00000024483.20	Ankhd1	chr18	+	36711670	36711827	36711712	36711827	36708071	36708222	236,75,61,135,656,128	1,1,7,2,33,132	14,204,535,183,256,491	0,1,4,0,1,3	141	99	4.88845e-09	2.40016e-07	0.994,0.981,0.86,0.979,0.933,0.405	1.0,0.993,0.989,1.0,0.994,0.991	-0.136
9779	ENSMUSG00000021690.11	Jmy	chr13	-	93579093	93579189	93579093	93579186	93589314	93589401	383,36,52,583,19,250	0,0,0,0,0,0	70,20,341,48,158,130	1,59,0,0,11,0	102	99	0.000900318	0.00848368	1.0,1.0,1.0,1.0,1.0,1.0	0.985,0.248,1.0,1.0,0.933,1.0	0.139
9793	ENSMUSG00000034163.11	Zfc3h1	chr10	+	115240101	115240202	115240104	115240202	115239104	115239225	0,0,0,0,0,0	83,2,12,100,107,8	0,3,0,1,15,92	10,146,84,73,58,73	102	99	1.22834e-07	3.88437e-06	0.0,0.0,0.0,0.0,0.0,0.0	0.0,0.02,0.0,0.013,0.201,0.55	-0.131
9822	ENSMUSG00000031799.11	Tpm4	chr8	+	72900295	72900371	72900299	72900371	72897293	72897411	90,15,85,137,13,86	0,2,164,3,0,2	33,41,23,55,57,36	0,0,0,0,0,0	103	99	6.90095e-05	0.000914774	1.0,0.878,0.333,0.978,1.0,0.976	1.0,1.0,1.0,1.0,1.0,1.0	-0.139
9867	ENSMUSG00000036879.16	Phkb	chr8	+	86623058	86623166	86623114	86623166	86606339	86606439	39,8,35,161,36,130	0,0,0,0,0,0	2,117,37,3,21,63	0,1,1,0,0,140	155	99	0.00514089	0.0374457	1.0,1.0,1.0,1.0,1.0,1.0	1.0,0.987,0.959,1.0,1.0,0.223	0.139
9913	ENSMUSG00000037386.17	Rims2	chr15	+	39473301	39473537	39473459	39473537	39448985	39449158	3,10,661,28,13,13	259,73,114,187,194,85	3,4,10,3,24,0	150,142,96,87,623,98	198	99	1.79946e-05	0.000287987	0.006,0.064,0.744,0.07,0.032,0.071	0.01,0.014,0.05,0.017,0.019,0.0	0.146
9948	ENSMUSG00000038056.16	Kmt2c	chr5	-	25498104	25498243	25498104	25498174	25500395	25500608	16,37,2,39,6,1	1,123,1,1,2,0	26,81,35,74,16,18	0,1,2,0,0,0	168	99	1.33219e-06	3.12645e-05	0.904,0.151,0.541,0.958,0.639,1.0	1.0,0.979,0.912,1.0,1.0,1.0	-0.283
9988	ENSMUSG00000033998.10	Kcnk1	chr8	+	126751750	126752146	126751993	126752146	126722174	126722553	94,16,4,7,3,2	0,0,63,5,2,1	7,12,22,10,3,8	0,0,0,0,0,0	198	99	2.39529e-09	1.24139e-07	1.0,1.0,0.031,0.412,0.429,0.5	1.0,1.0,1.0,1.0,1.0,1.0	-0.438
10007	ENSMUSG00000025776.14	Crispld1	chr1	+	17816003	17816117	17816102	17816117	17815577	17815696	61,1,6,464,68,470	3,7,5,5,796,3	1,81,138,160,128,135	0,0,0,0,0,0	198	99	9.55864e-11	7.43085e-09	0.91,0.067,0.375,0.979,0.041,0.987	1.0,1.0,1.0,1.0,1.0,1.0	-0.44
10029	ENSMUSG00000035024.17	Ncapd3	chr9	+	26955791	26955976	26955795	26955976	26952688	26952851	70,1,3,98,3,15	0,0,0,0,1,0	14,99,50,22,14,17	0,3,1,0,0,93	103	99	0.00692162	0.0482316	1.0,1.0,1.0,1.0,0.742,1.0	1.0,0.969,0.98,1.0,1.0,0.149	0.107
10036	ENSMUSG00000047412.17	Zbtb44	chr9	+	30975474	30975638	30975525	30975638	30973336	30973421	270,15,122,75,16,184	3,2,15,6,2,231	6,50,151,155,198,198	0,0,0,80,1,0	150	99	0.000739894	0.00720866	0.983,0.832,0.843,0.892,0.841,0.345	1.0,1.0,1.0,0.561,0.992,1.0	-0.136
10058	ENSMUSG00000037287.16	Tbcel	chr9	-	42354114	42354371	42354114	42354295	42355702	42355884	56,3,166,50,302,90	5,0,2,0,170,2	10,32,253,5,158,54	0,0,0,0,0,0	175	99	7.67074e-09	3.57792e-07	0.864,1.0,0.979,1.0,0.501,0.962	1.0,1.0,1.0,1.0,1.0,1.0	-0.116
10085	ENSMUSG00000035521.14	Gnptg	chr17	-	25453290	25453667	25453290	25453664	25453781	25453863	14,0,2,34,8,4	66,82,4,43,12,10	1,2,6,2,4,2	80,135,131,14,116,3	102	99	8.99753e-08	2.93225e-06	0.171,0.0,0.327,0.434,0.393,0.28	0.012,0.014,0.043,0.122,0.032,0.393	0.165
10094	ENSMUSG00000059820.15	Nkapd1	chr9	-	50518967	50519236	50518967	50519233	50520671	50520725	125,3,10,35,27,12	2,0,0,27,1,4	237,54,197,20,71,202	13,0,11,0,0,3	102	99	0.00596272	0.0423808	0.984,1.0,1.0,0.557,0.963,0.744	0.947,1.0,0.946,1.0,1.0,0.985	-0.105
10104	ENSMUSG00000110266.2	Gm32742	chr9	-	51053218	51053571	51053218	51053367	51054470	51054593	8,0,0,83,0,0	8,22,25,30,120,70	0,0,1,0,0,0	74,15,14,45,151,6	198	99	3.82451e-05	0.000553146	0.333,0.0,0.0,0.58,0.0,0.0	0.0,0.0,0.034,0.0,0.0,0.0	0.147
10153	ENSMUSG00000025237.17	Parp6	chr9	+	59547319	59547432	59547322	59547432	59547046	59547095	50,370,5,33,6,28	117,254,59,31,5,45	1,106,45,20,6,2	34,92,284,273,232,5	102	99	4.82617e-05	0.000674489	0.293,0.586,0.076,0.508,0.538,0.377	0.028,0.528,0.133,0.066,0.024,0.28	0.22
10165	ENSMUSG00000037257.9	Aagab	chr9	+	63543665	63543765	63543668	63543765	63542586	63542669	3,2,0,28,0,33	308,7,722,11,5,64	114,62,363,2,50,12	1,51,3,20,0,0	102	99	1.5099e-14	3.31424e-12	0.009,0.217,0.0,0.712,0.0,0.334	0.991,0.541,0.992,0.088,1.0,1.0	-0.557
10202	ENSMUSG00000041355.14	Ssr2	chr3	+	88491083	88491180	88491089	88491180	88488280	88488379	396,36,315,328,196,27	0,0,0,0,0,0	323,1270,941,809,130,628	1,52,3,0,220,2	105	99	0.000488422	0.00504861	1.0,1.0,1.0,1.0,1.0,1.0	0.997,0.958,0.997,1.0,0.358,0.997	0.116
10217	ENSMUSG00000092541.8	Gm20537	chr9	-	88336255	88336348	88336255	88336345	88338415	88338669	233,206,244,319,155,741	240,3,1,62,1,7	35,345,415,549,234,200	7,119,80,10,116,120	102	99	3.14123e-06	6.60365e-05	0.485,0.985,0.996,0.833,0.993,0.99	0.829,0.738,0.834,0.982,0.662,0.618	0.103
10284	ENSMUSG00000032514.12	Ttc21a	chr9	+	119795620	119795845	119795623	119795845	119795332	119795525	42,79,3,2,72,20	0,21,0,12,0,0	49,11,25,57,10,99	0,0,0,0,0,0	102	99	0.00109572	0.00996029	1.0,0.785,1.0,0.139,1.0,1.0	1.0,1.0,1.0,1.0,1.0,1.0	-0.179
10359	ENSMUSG00000021715.13	Cwc27	chr13	-	104929006	104929167	104929006	104929158	104932917	104932951	0,1,6,134,0,0	40,3,139,10,1,1	0,0,0,0,0,0	2,19,13,2,3,1	108	99	0.000839373	0.00802079	0.0,0.234,0.038,0.925,0.0,0.0	0.0,0.0,0.0,0.0,0.0,0.0	0.2
10378	ENSMUSG00000012819.17	Cdh23	chr10	-	60171812	60171993	60171812	60171932	60172996	60173116	533,35,132,130,31,322	0,0,0,0,0,0	172,228,32,20,69,97	1,2,1,3,0,180	160	99	7.73565e-05	0.00100085	1.0,1.0,1.0,1.0,1.0,1.0	0.991,0.986,0.952,0.805,1.0,0.25	0.169
10446	ENSMUSG00000023170.15	Gps2	chr11	+	69807245	69807402	69807249	69807402	69807023	69807119	34,9,89,99,1,151	0,40,0,10,4,0	33,178,89,24,34,3	0,0,0,0,0,0	103	99	5.30378e-05	0.000734361	1.0,0.178,1.0,0.905,0.194,1.0	1.0,1.0,1.0,1.0,1.0,1.0	-0.287
10449	ENSMUSG00000020029.7	Nudt4	chr10	-	95385637	95385725	95385637	95385722	95387310	95387355	5,0,1,2,20,6	131,12,2,31,4,28	11,94,13,6,5,10	22,24,70,0,6,20	102	99	0.00273495	0.0216037	0.036,0.0,0.327,0.059,0.829,0.172	0.327,0.792,0.153,1.0,0.447,0.327	-0.271
10568	ENSMUSG00000060923.6	Acyp2	chr11	-	30455990	30456439	30455990	30456435	30582207	30582317	121,61,79,81,64,2	1,0,44,0,0,1	92,30,16,5,30,61	0,0,0,0,0,0	103	99	0.000876231	0.00832353	0.991,1.0,0.633,1.0,1.0,0.658	1.0,1.0,1.0,1.0,1.0,1.0	-0.12
10580	ENSMUSG00000063410.9	Stk24	chr14	-	121540158	121540267	121540158	121540263	121545426	121545483	243,8,7,37,5,272	56,0,60,0,0,0	88,567,296,324,83,163	0,0,0,0,0,0	103	99	0.000214131	0.00245478	0.807,1.0,0.101,1.0,1.0,1.0	1.0,1.0,1.0,1.0,1.0,1.0	-0.182
10651	ENSMUSG00000018501.18	Ncor1	chr11	-	62263901	62264400	62263901	62264277	62267460	62267587	10,19,4,7,78,4	153,1,0,0,3,1	23,2,8,2,14,7	0,0,0,0,0,0	198	99	9.11218e-06	0.000163866	0.032,0.905,1.0,1.0,0.929,0.667	1.0,1.0,1.0,1.0,1.0,1.0	-0.244
10652	ENSMUSG00000018501.18	Ncor1	chr11	-	62263901	62264448	62263901	62264277	62267460	62267587	7,62,22,9,7,13	153,1,0,0,3,1	34,2,11,3,49,8	0,0,0,0,0,0	198	99	2.31297e-06	5.10702e-05	0.022,0.969,1.0,1.0,0.538,0.867	1.0,1.0,1.0,1.0,1.0,1.0	-0.267
10690	ENSMUSG00000038178.17	Slc43a2	chr11	+	75451624	75451817	75451724	75451817	75436579	75436656	106,0,2,0,3,0	44,2,21,16,120,49	0,0,0,0,0,0	11,21,59,26,1,10	198	99	0.00030701	0.00336944	0.546,0.0,0.045,0.0,0.012,0.0	0.0,0.0,0.0,0.0,0.0,0.0	0.101
10705	ENSMUSG00000020716.17	Nf1	chr11	+	79329512	79329674	79329515	79329674	79327515	79327639	42,1,108,21,21,11	7,0,1,1,0,8	21,35,51,58,14,6	9,2,6,40,15,1	102	99	0.000692071	0.00678703	0.853,1.0,0.991,0.953,1.0,0.572	0.694,0.944,0.892,0.585,0.475,0.853	0.154
10721	ENSMUSG00000020696.19	Rffl	chr11	-	82703225	82703639	82703225	82703636	82709241	82709429	2,0,43,0,0,1	3,200,0,9,23,89	0,0,0,0,1,0	1,21,19,22,8,90	102	99	0.00248771	0.0200928	0.393,0.0,1.0,0.0,0.0,0.011	0.0,0.0,0.0,0.0,0.108,0.0	0.216
10723	ENSMUSG00000038861.15	Pi4kb	chr3	+	94906158	94906424	94906222	94906424	94904162	94904286	5,6,12,44,1,5	0,0,0,0,0,0	7,68,128,25,122,29	0,79,41,0,1,0	163	99	1.36309e-06	3.18895e-05	1.0,1.0,1.0,1.0,1.0,1.0	1.0,0.343,0.655,1.0,0.987,1.0	0.169
10771	ENSMUSG00000038013.15	Wipf2	chr11	+	98782888	98782923	98782890	98782923	98782321	98782438	62,16,132,610,53,1134	0,0,0,0,0,0	340,138,23,30,549,31	0,1,182,0,0,2	101	99	0.00419806	0.0311432	1.0,1.0,1.0,1.0,1.0,1.0	1.0,0.993,0.11,1.0,1.0,0.938	0.16
10779	ENSMUSG00000032480.18	Dhx30	chr9	-	109944103	109944229	109944103	109944223	109944558	109944650	3,6,41,78,3,1	33,4,0,1,55,1	46,84,80,3,64,147	0,2,3,1,9,1	105	99	1.03915e-05	0.000181621	0.079,0.586,1.0,0.987,0.049,0.485	1.0,0.975,0.962,0.739,0.87,0.993	-0.392
10780	ENSMUSG00000032480.18	Dhx30	chr9	-	109944103	109944279	109944103	109944223	109944558	109944650	1,0,1,15,0,10	33,4,0,1,55,1	5,24,6,39,1,12	0,2,3,1,9,1	155	99	0.000722939	0.00706191	0.019,0.0,1.0,0.905,0.0,0.865	1.0,0.885,0.561,0.961,0.066,0.885	-0.262
10782	ENSMUSG00000008855.18	Hdac5	chr11	-	102097453	102097600	102097453	102097597	102097732	102097992	137,20,283,562,145,1350	32,34,3383,319,35,1075	1705,506,1252,749,1353,703	0,124,7,0,0,0	102	99	0	0	0.806,0.363,0.075,0.631,0.801,0.549	1.0,0.798,0.994,1.0,1.0,1.0	-0.428
10792	ENSMUSG00000001901.16	Kcnh6	chr11	+	105916513	105916704	105916623	105916704	105914550	105914744	4,13,13,13,12,2	0,7,3,11,20,41	10,4,20,13,11,6	0,1,4,1,2,0	198	99	1.62523e-05	0.000264827	1.0,0.481,0.684,0.371,0.231,0.024	1.0,0.667,0.714,0.867,0.733,1.0	-0.365
10880	ENSMUSG00000030062.8	Rpn1	chr6	+	88078932	88079202	88078956	88079202	88077843	88077963	2,0,33,1,0,5	137,67,17,16,16,71	0,0,2,0,0,1	3,41,120,315,25,142	123	99	0.00023764	0.00268796	0.012,0.0,0.61,0.048,0.0,0.054	0.0,0.0,0.013,0.0,0.0,0.006	0.118
10910	ENSMUSG00000024642.18	Tle4	chr19	-	14495135	14495340	14495135	14495337	14522151	14522226	39,3,150,27,150,3	73,0,0,0,0,1	0,1,1,48,0,1	5,245,2,22,19,41	102	99	0	0	0.341,1.0,1.0,1.0,1.0,0.744	0.0,0.004,0.327,0.679,0.0,0.023	0.675
10912	ENSMUSG00000034501.8	Pcnx4	chr12	+	72616301	72616595	72616560	72616595	72613670	72614034	44,3,86,9,88,4	1,32,4,0,0,0	39,53,36,4,11,4	1,1,0,0,0,0	198	99	0.00162374	0.0139127	0.957,0.045,0.915,1.0,1.0,1.0	0.951,0.964,1.0,1.0,1.0,1.0	-0.166
10935	ENSMUSG00000036825.13	Ssx2ip	chr3	+	146124029	146124120	146124059	146124120	146123361	146123545	163,22,124,101,71,90	0,0,1,0,0,0	62,168,66,23,63,199	2,4,4,0,75,0	129	99	4.84334e-06	9.71663e-05	1.0,1.0,0.99,1.0,1.0,1.0	0.96,0.97,0.927,1.0,0.392,1.0	0.123
10983	ENSMUSG00000056458.17	Mok	chr12	-	110774638	110774839	110774638	110774833	110776342	110776457	132,71,153,183,194,9	0,1,0,3,0,0	91,34,120,64,68,91	0,0,3,110,2,0	105	99	0.00105211	0.00966984	1.0,0.985,1.0,0.983,1.0,1.0	1.0,1.0,0.974,0.354,0.97,1.0	0.112
11037	ENSMUSG00000020576.11	Nbas	chr12	+	13610834	13610976	13610837	13610976	13608612	13608752	0,0,3,0,0,0	157,4,10,85,3,19	1,5,0,0,111,12	119,354,116,58,93,20	102	99	3.70162e-05	0.000537324	0.0,0.0,0.226,0.0,0.0,0.0	0.008,0.014,0.0,0.0,0.537,0.368	-0.117
11069	ENSMUSG00000026083.13	Eif5b	chr1	+	38075073	38075354	38075076	38075354	38073109	38073184	85,75,27,219,72,24	0,0,0,2,0,0	50,33,26,16,43,44	59,0,1,0,1,1	102	99	7.05248e-05	0.000931552	1.0,1.0,1.0,0.991,1.0,1.0	0.451,1.0,0.962,1.0,0.977,0.977	0.104
11076	ENSMUSG00000042678.18	Myo15	chr11	+	60415198	60415332	60415248	60415332	60414829	60414963	17,595,435,94,127,225	0,0,0,0,0,2	85,73,32,106,37,222	47,0,28,0,2,0	149	99	4.95447e-08	1.82144e-06	1.0,1.0,1.0,1.0,1.0,0.987	0.546,1.0,0.432,1.0,0.925,1.0	0.181
11091	ENSMUSG00000069170.15	Adgrv1	chr13	-	81629431	81629636	81629431	81629631	81629967	81630190	14,5,3,51,7,88	0,0,2,0,0,1	8,37,8,4,26,1	3,2,26,0,0,10	104	99	2.80957e-06	5.99081e-05	1.0,1.0,0.588,1.0,1.0,0.988	0.717,0.946,0.227,1.0,1.0,0.087	0.267
11092	ENSMUSG00000069170.15	Adgrv1	chr13	-	81635970	81636096	81635970	81636093	81637025	81637290	0,2,0,0,0,0	110,12,3,183,1,7	9,49,26,52,5,159	26,32,2,12,27,19	102	99	0	0	0.0,0.139,0.0,0.0,0.0,0.0	0.251,0.598,0.927,0.808,0.152,0.89	-0.581

## Sheet: Table_S9_A5SS
Table S9: Genes with differential splicing between IHCs and OHCs with alternative 5' spice site. IJC (inclusion junction counts) – number of reads with the longer exon. SJC (skipping junction counts) – number of reads with the shorter exon. FDR – p-value adjusted for false discovery rate. IncLevel (inclusion level) – proportion of reads with the longer exon. Junction counts and inclusion levels f…
ID	GeneID	geneSymbol	chr	strand	longExonStart	longExonEnd	shortExonStart	shortExonEnd	flankingExonStart	flankingExonEnd	IJC_IHC	SJC_IHC	IJC_OHC	SJC_OHC	IncFormLen	SkipFormLen	PValue	FDR	IncLevel_IHC	IncLevel_OHC	IncLevelDifference
135	ENSMUSG00000024873.8	Cnih2	chr19	-	5144733	5144828	5144759	5144828	5144311	5144359	2,0,10,0,0,0	62,155,55,22,52,176	47,0,5,0,2,30	136,13,10,10,26,16	125	99	4.3005e-09	2.06854e-07	0.025,0.0,0.126,0.0,0.0,0.0	0.215,0.0,0.284,0.0,0.057,0.598	-0.167
264	ENSMUSG00000025728.17	Pigq	chr17	-	26150647	26151205	26151078	26151205	26150435	26150547	64,19,95,208,167,398	0,0,0,0,0,0	136,88,318,107,294,93	0,3,1,2,0,313	198	99	0.000815392	0.00901618	1.0,1.0,1.0,1.0,1.0,1.0	1.0,0.936,0.994,0.964,1.0,0.129	0.163
319	ENSMUSG00000052105.18	Mtcl1	chr17	-	66655213	66655516	66655237	66655516	66653348	66653380	15,16,11,0,1,3	1,0,6,18,0,122	0,0,0,4,3,1	16,1,1,1,0,123	123	99	0.00263067	0.025007	0.924,1.0,0.596,0.0,1.0,0.019	0.0,0.0,0.0,0.763,1.0,0.007	0.295
351	ENSMUSG00000041215.17	Yeats2	chr16	+	19975636	19975882	19975636	19975873	19977886	19978002	34,5,73,13,1,0	51,3,14,12,52,38	37,53,44,61,44,97	12,35,187,4,4,1	108	99	9.03773e-05	0.0013978	0.379,0.604,0.827,0.498,0.017,0.0	0.739,0.581,0.177,0.933,0.91,0.989	-0.334
417	ENSMUSG00000033020.8	Polr2f	chr15	+	79030252	79030383	79030252	79030338	79035535	79035607	870,195,18,135,30,662	0,0,0,0,0,0	328,527,670,104,122,20	1,45,3,0,85,4	144	99	8.63973e-10	5.00688e-08	1.0,1.0,1.0,1.0,1.0,1.0	0.996,0.89,0.994,1.0,0.497,0.775	0.141
418	ENSMUSG00000033029.13	1700088E04Rik	chr15	-	79024968	79025192	79025080	79025192	79023437	79023500	0,0,0,5,0,0	42,25,142,112,2,21	0,2,3,14,0,3	59,57,30,4,66,5	198	99	0.000785847	0.00874983	0.0,0.0,0.0,0.022,0.0,0.0	0.0,0.017,0.048,0.636,0.0,0.231	-0.152
524	ENSMUSG00000006335.17	Tfpt	chr7	-	3623745	3623982	3623775	3623982	3623322	3623473	2,0,36,13,0,66	9,76,55,31,5,0	3,344,50,8,65,5	0,36,17,3,91,1	129	99	0.000266407	0.00348426	0.146,0.0,0.334,0.243,0.0,1.0	1.0,0.88,0.693,0.672,0.354,0.793	-0.445
629	ENSMUSG00000029833.18	Trim24	chr6	+	37922455	37922724	37922455	37922622	37926156	37926333	54,22,2,28,28,16	45,34,37,35,35,275	137,123,119,112,14,7	9,76,12,17,23,16	198	99	5.27101e-06	0.000115244	0.375,0.244,0.026,0.286,0.286,0.028	0.884,0.447,0.832,0.767,0.233,0.179	-0.349
656	ENSMUSG00000040687.17	Madd	chr2	-	90997258	90997508	90997387	90997508	90996890	90997030	783,60,169,168,238,599	144,38,19,48,6,32	2,206,130,19,137,29	64,95,147,102,136,11	198	99	3.27736e-11	2.8662e-09	0.731,0.441,0.816,0.636,0.952,0.903	0.015,0.52,0.307,0.085,0.335,0.569	0.441
697	ENSMUSG00000048285.10	Frmd6	chr12	+	70923933	70924037	70923933	70924013	70925190	70925267	21,6,21,0,8,16	415,6,138,8,104,24	11,18,146,76,43,26	353,113,50,17,13,11	123	99	0.000233973	0.0031436	0.039,0.446,0.109,0.0,0.058,0.349	0.024,0.114,0.702,0.783,0.727,0.655	-0.334
727	ENSMUSG00000046711.17	Hmga1	chr17	+	27778506	27778677	27778506	27778644	27779901	27779985	47,176,4,4,3,7	3,2,4,2,58,34	50,111,197,18,5,92	9,3,0,2,1,0	132	99	1.54141e-07	5.35286e-06	0.922,0.985,0.429,0.6,0.037,0.134	0.806,0.965,1.0,0.871,0.789,1.0	-0.387
741	ENSMUSG00000024293.17	Esco1	chr18	-	10593745	10595875	10595675	10595875	10588438	10588550	37,8,9,42,29,16	0,0,0,0,0,0	102,192,221,43,44,63	0,0,3,0,56,0	198	99	0.00553977	0.0461808	1.0,1.0,1.0,1.0,1.0,1.0	1.0,1.0,0.974,1.0,0.282,1.0	0.124
743	ENSMUSG00000019087.14	Atp6ap1	chrX	+	73344929	73344970	73344929	73344964	73345541	73345627	248,11,51,46,613,73	0,5,73,3,0,0	54,182,160,69,216,159	0,15,0,0,0,0	105	99	0.00162747	0.0163426	1.0,0.675,0.397,0.935,1.0,1.0	1.0,0.92,1.0,1.0,1.0,1.0	-0.152
746	ENSMUSG00000031521.6	Aga	chr8	+	53971950	53972026	53971950	53972004	53973271	53973379	30,5,18,139,14,13	0,0,0,0,0,0	1,64,8,4,8,114	0,0,3,4,0,93	121	99	7.47794e-08	2.8322e-06	1.0,1.0,1.0,1.0,1.0,1.0	1.0,1.0,0.686,0.45,1.0,0.501	0.227
781	ENSMUSG00000049658.14	Bdp1	chr13	-	100186143	100186537	100186367	100186537	100183233	100183347	51,4,69,29,9,8	9,0,0,40,13,0	15,46,38,1,212,9	0,0,10,0,0,0	198	99	0.00322218	0.0299781	0.739,1.0,1.0,0.266,0.257,1.0	1.0,1.0,0.655,1.0,1.0,1.0	-0.232
784	ENSMUSG00000045482.17	Trrap	chr5	+	144776210	144776439	144776210	144776406	144777147	144777413	27,1,6,0,5,40	34,7,4,51,144,11	0,0,0,3,0,0	24,38,64,17,4,13	132	99	1.0353e-08	4.654e-07	0.373,0.097,0.529,0.0,0.025,0.732	0.0,0.0,0.0,0.117,0.0,0.0	0.273
804	ENSMUSG00000038828.14	Tmem214	chr5	+	31030030	31030248	31030030	31030112	31030386	31030488	2,1,5,23,0,9	140,362,436,248,137,919	44,8,10,9,10,274	279,166,384,124,89,5	198	99	2.28769e-06	5.51786e-05	0.007,0.001,0.006,0.044,0.0,0.005	0.073,0.024,0.013,0.035,0.053,0.965	-0.183
876	ENSMUSG00000024193.9	Phf1	chr17	+	27155260	27155654	27155260	27155365	27155744	27155839	4,3,8,133,392,135	0,0,0,0,0,0	12,3,99,41,25,9	1,5,0,22,55,0	198	99	2.23375e-10	1.54646e-08	1.0,1.0,1.0,1.0,1.0,1.0	0.857,0.231,1.0,0.482,0.185,1.0	0.374
878	ENSMUSG00000028797.21	Tmem234	chr4	+	129494775	129495036	129494775	129494927	129495199	129495418	125,161,3,10,3,61	0,0,0,0,0,0	3,58,19,10,54,83	10,0,0,0,0,8	198	99	0.00211374	0.0206649	1.0,1.0,1.0,1.0,1.0,1.0	0.13,1.0,1.0,1.0,1.0,0.838	0.172
891	ENSMUSG00000049659.16	Aftph	chr11	-	20646750	20648373	20648312	20648373	20642464	20642588	558,133,255,472,109,229	0,5,0,0,0,0	356,854,980,710,681,1365	3,20,24,5,166,207	198	99	1.11022e-16	2.32181e-14	1.0,0.93,1.0,1.0,1.0,1.0	0.983,0.955,0.953,0.986,0.672,0.767	0.102
935	ENSMUSG00000028552.14	Eps15	chr4	+	109178324	109178522	109178324	109178414	109179266	109179412	2,20,17,11,1,67	8,1,1,5,69,38	41,14,7,0,6,0	57,138,171,120,122,9	198	99	2.02497e-06	4.99493e-05	0.111,0.909,0.895,0.524,0.007,0.469	0.265,0.048,0.02,0.0,0.024,0.0	0.426
938	ENSMUSG00000020594.15	Pum2	chr12	+	8794614	8794749	8794614	8794743	8797156	8797294	6,0,0,20,0,1	135,24,12,160,13,307	4,55,6,47,99,0	53,123,251,278,130,145	105	99	8.58384e-06	0.000180298	0.04,0.0,0.0,0.105,0.0,0.003	0.066,0.297,0.022,0.137,0.418,0.0	-0.132
944	ENSMUSG00000036792.13	Mbd5	chr2	+	49162052	49163069	49162052	49162379	49164574	49164786	192,5,76,175,32,199	42,0,0,42,10,0	63,101,3,34,152,182	0,5,0,0,10,0	198	99	0.000282686	0.00363659	0.696,1.0,1.0,0.676,0.615,1.0	1.0,0.91,1.0,1.0,0.884,1.0	-0.135
951	ENSMUSG00000038425.19	Poli	chr18	-	70657801	70658599	70658446	70658599	70656233	70656470	65,2,14,0,0,0	16,7,57,17,341,308	0,0,15,0,8,1	109,105,132,135,152,353	198	99	0.000103151	0.00157012	0.67,0.125,0.109,0.0,0.0,0.0	0.0,0.0,0.054,0.0,0.026,0.001	0.137
959	ENSMUSG00000028382.16	Ptbp3	chr4	-	59524394	59524476	59524403	59524476	59517585	59517755	167,65,74,69,57,277	106,13,104,248,3,67	767,162,23,47,72,29	5,27,38,3,8,0	108	99	0.000330354	0.00413802	0.591,0.821,0.395,0.203,0.946,0.791	0.993,0.846,0.357,0.935,0.892,1.0	-0.213
986	ENSMUSG00000022124.16	Fbxl3	chr14	-	103332628	103332977	103332772	103332977	103329739	103329862	600,45,398,59,80,132	0,0,0,0,0,0	181,92,419,51,114,208	439,2,2,3,6,5	198	99	9.64888e-08	3.54283e-06	1.0,1.0,1.0,1.0,1.0,1.0	0.171,0.958,0.991,0.895,0.905,0.954	0.188
1000	ENSMUSG00000032086.13	Bace1	chr9	+	45765924	45766141	45765924	45765953	45767385	45767523	260,48,171,695,32,53	0,0,0,0,0,0	147,324,326,162,354,181	56,0,2,1,71,0	198	99	1.38971e-09	7.51067e-08	1.0,1.0,1.0,1.0,1.0,1.0	0.568,1.0,0.988,0.988,0.714,1.0	0.124
1075	ENSMUSG00000038784.14	Cnot4	chr6	-	35041823	35041957	35041832	35041957	35033145	35033203	217,29,11,584,7,430	116,31,74,460,140,108	53,58,492,182,53,23	864,421,328,327,413,344	108	99	0.00564321	0.0467997	0.632,0.462,0.12,0.538,0.044,0.785	0.053,0.112,0.579,0.338,0.105,0.058	0.223
1160	ENSMUSG00000040782.13	Cop1	chr1	+	159076771	159076848	159076771	159076836	159077592	159077712	87,9,63,191,14,123	6,0,18,32,2,65	8,443,20,25,50,27	33,59,25,34,114,50	111	99	5.51715e-07	1.60833e-05	0.928,1.0,0.757,0.842,0.862,0.628	0.178,0.87,0.416,0.396,0.281,0.325	0.425
1177	ENSMUSG00000024097.12	Srsf7	chr17	-	80511550	80511661	80511583	80511661	80510119	80510173	387,47,239,252,151,67	112,23,21,75,27,51	796,875,762,703,603,807	83,91,159,56,63,221	132	99	0.000445557	0.00535782	0.722,0.605,0.895,0.716,0.807,0.496	0.878,0.878,0.782,0.904,0.878,0.733	-0.135
1201	ENSMUSG00000035325.17	Sec31a	chr5	-	100521238	100521574	100521283	100521574	100516152	100516211	221,932,456,442,305,113	184,16,441,96,18,8	71,125,129,170,54,73	122,191,121,149,167,60	144	99	1.68157e-10	1.2057e-08	0.452,0.976,0.416,0.76,0.921,0.907	0.286,0.31,0.423,0.44,0.182,0.455	0.389
1204	ENSMUSG00000043019.13	Edem3	chr1	+	151681600	151681754	151681600	151681697	151683116	151683308	92,6,1,147,16,39	0,0,0,4,0,0	4,5,2,101,22,1	0,132,1,5,0,0	156	99	0.000215074	0.00294731	1.0,1.0,1.0,0.959,1.0,1.0	1.0,0.023,0.559,0.928,1.0,1.0	0.242
1236	ENSMUSG00000026577.14	Blzf1	chr1	-	164131416	164131493	164131472	164131493	164129852	164130289	246,78,231,159,59,484	43,4,1,116,1,2	267,12,660,20,252,59	37,40,286,6,100,11	155	99	2.15512e-06	5.25496e-05	0.785,0.926,0.993,0.467,0.974,0.994	0.822,0.161,0.596,0.68,0.617,0.774	0.248
1272	ENSMUSG00000026095.16	Asnsd1	chr1	-	53386173	53387717	53387604	53387717	53385738	53385920	319,94,10,219,27,36	0,2,55,28,7,39	24,331,534,122,134,338	0,24,3,1,3,5	198	99	2.52216e-05	0.000457796	1.0,0.959,0.083,0.796,0.659,0.316	1.0,0.873,0.989,0.984,0.957,0.971	-0.327
1274	ENSMUSG00000026867.20	Gapvd1	chr2	-	34607264	34607394	34607327	34607394	34605216	34605342	28,5,112,28,4,27	19,0,0,0,0,1	43,114,5,106,14,3	1,54,6,0,37,10	162	99	0.000680634	0.00770317	0.474,1.0,1.0,1.0,1.0,0.943	0.963,0.563,0.337,1.0,0.188,0.155	0.369
1320	ENSMUSG00000027881.15	Prpf38b	chr3	-	108815641	108815720	108815651	108815720	108815247	108815399	1,0,0,8,5,0	8,18,8,88,172,21	0,1,16,2,11,6	3,42,1,13,27,45	109	99	0.00124725	0.0130419	0.102,0.0,0.0,0.076,0.026,0.0	0.0,0.021,0.936,0.123,0.27,0.108	-0.209
1346	ENSMUSG00000041763.15	Tpp2	chr1	+	43993736	43995459	43993736	43993900	43995630	43996161	0,0,0,0,0,1	18,7,5,90,4,145	0,1,0,12,36,10	6,148,52,34,38,8	198	99	3.15578e-10	2.05126e-08	0.0,0.0,0.0,0.0,0.0,0.003	0.0,0.003,0.0,0.15,0.321,0.385	-0.143
1454	ENSMUSG00000005980.16	Dnase1	chr16	+	3855817	3856134	3855817	3855906	3856379	3856495	83,18,12,10,1,2	0,0,0,0,0,0	99,354,462,57,300,136	86,1,0,0,1,2	198	99	0.00328607	0.0303378	1.0,1.0,1.0,1.0,1.0,1.0	0.365,0.994,1.0,1.0,0.993,0.971	0.113
1486	ENSMUSG00000027014.15	Cwc22	chr2	-	77734139	77734378	77734157	77734378	77726109	77726922	218,9,2,52,60,4	14,39,12,5,0,4	8,83,149,254,148,30	0,0,2,0,47,0	117	99	0.000332186	0.00415017	0.929,0.163,0.124,0.898,1.0,0.458	1.0,1.0,0.984,1.0,0.727,1.0	-0.357
1525	ENSMUSG00000039205.17	Ciz1	chr2	+	32260875	32261125	32260875	32261113	32261260	32261420	1,117,8,1,1,11	0,4,7,1,0,4	19,1,22,3,3,2	1,0,1,0,0,0	111	99	0.000101689	0.00155278	1.0,0.963,0.505,0.471,1.0,0.71	0.944,1.0,0.952,1.0,1.0,1.0	-0.208
1530	ENSMUSG00000037470.15	Uggt1	chr1	-	36250470	36250567	36250477	36250567	36249066	36249145	68,16,9,81,18,7	0,0,0,0,0,0	401,128,92,64,78,6	1,1,12,1,73,0	106	99	3.52491e-06	8.07373e-05	1.0,1.0,1.0,1.0,1.0,1.0	0.997,0.992,0.877,0.984,0.499,1.0	0.109
1561	ENSMUSG00000021819.12	Zswim8	chr14	+	20771238	20772121	20771238	20772097	20772210	20772387	30,3,132,278,9,46	459,283,337,566,161,1040	1155,17,274,33,224,20	182,188,199,140,89,279	123	99	0.000111813	0.00168069	0.05,0.008,0.24,0.283,0.043,0.034	0.836,0.068,0.526,0.159,0.67,0.055	-0.276
1595	ENSMUSG00000028180.19	Zranb2	chr3	+	157247336	157247506	157247336	157247458	157248794	157248881	566,19,319,568,234,501	1,1,0,18,1,1	294,620,720,82,341,176	1,4,16,37,158,2	147	99	1.5989e-07	5.3781e-06	0.997,0.928,1.0,0.955,0.994,0.997	0.995,0.991,0.968,0.599,0.592,0.983	0.124
1603	ENSMUSG00000036617.18	Etl4	chr2	+	20789854	20790311	20789854	20790278	20793238	20793422	646,30,388,720,169,229	1,0,1,43,27,113	4,360,414,46,123,16	0,0,0,0,0,0	132	99	2.35911e-12	2.52163e-10	0.998,1.0,0.997,0.926,0.824,0.603	1.0,1.0,1.0,1.0,1.0,1.0	-0.109
1623	ENSMUSG00000021767.20	Kat6b	chr14	+	21674900	21675283	21674900	21674956	21676786	21676908	66,6,1,51,786,13	9,1,0,3,0,0	159,218,329,50,56,72	2,6,47,32,7,42	198	99	6.54451e-07	1.87375e-05	0.786,0.75,1.0,0.895,1.0,1.0	0.975,0.948,0.778,0.439,0.8,0.462	0.171
1624	ENSMUSG00000021767.20	Kat6b	chr14	+	21674900	21675829	21674900	21674956	21676786	21676908	65,6,1,21,786,13	9,1,0,3,0,0	155,221,329,53,57,136	2,6,47,32,7,42	198	99	4.14403e-06	9.35812e-05	0.783,0.75,1.0,0.778,1.0,1.0	0.975,0.948,0.778,0.453,0.803,0.618	0.123
1626	ENSMUSG00000017264.17	Exosc10	chr4	+	148657375	148657486	148657375	148657426	148657567	148657646	2,2,0,4,0,5	106,43,114,38,220,266	9,2,0,0,254,7	35,3,12,49,48,446	159	99	1.50497e-05	0.000288402	0.012,0.028,0.0,0.062,0.0,0.012	0.138,0.293,0.0,0.0,0.767,0.01	-0.182
1650	ENSMUSG00000042354.8	Gnl3	chr14	-	30738769	30738864	30738783	30738864	30738278	30738411	0,0,0,0,0,0	4,5,1,15,4,63	17,2,3,0,76,0	7,12,0,7,37,7	113	99	4.78566e-08	1.88681e-06	0.0,0.0,0.0,0.0,0.0,0.0	0.68,0.127,1.0,0.0,0.643,0.0	-0.408
1689	ENSMUSG00000028199.19	Cryz	chr3	+	154310528	154310752	154310528	154310652	154312015	154312168	0,0,0,2,0,0	49,17,119,20,104,10	55,0,6,83,0,0	44,9,0,7,2,1	198	99	2.15947e-06	5.25496e-05	0.0,0.0,0.0,0.048,0.0,0.0	0.385,0.0,1.0,0.856,0.0,0.0	-0.365
1758	ENSMUSG00000030322.13	Mbd4	chr6	-	115825355	115826693	115825866	115826693	115822503	115822578	113,6,3,2,14,8	51,4,21,22,23,10	0,0,0,0,0,0	9,15,8,4,8,14	198	99	6.4504e-14	8.16484e-12	0.526,0.429,0.067,0.043,0.233,0.286	0.0,0.0,0.0,0.0,0.0,0.0	0.264
1772	ENSMUSG00000004040.17	Stat3	chr11	-	100783899	100784112	100783902	100784112	100780711	100780754	11,28,78,18,43,43	0,0,0,0,0,0	69,317,157,17,105,5	0,12,1,37,14,0	102	99	1.2933e-05	0.000257056	1.0,1.0,1.0,1.0,1.0,1.0	1.0,0.962,0.993,0.308,0.879,1.0	0.143
1791	ENSMUSG00000030852.19	Tacc2	chr7	+	130336678	130336958	130336678	130336880	130341541	130341603	96,75,4,4,64,35	8,8,40,25,150,42	0,3,4,54,2,3	360,70,151,2,12,18	177	99	0.00186675	0.0185517	0.87,0.84,0.053,0.082,0.193,0.318	0.0,0.023,0.015,0.938,0.085,0.085	0.202
1871	ENSMUSG00000014767.18	Tbp	chr17	+	15721415	15721619	15721415	15721464	15723226	15723390	180,1,11,5,19,16	0,0,0,0,0,0	3,9,186,77,65,108	0,30,5,0,2,26	198	99	4.15688e-07	1.27039e-05	1.0,1.0,1.0,1.0,1.0,1.0	1.0,0.13,0.949,1.0,0.942,0.675	0.217
1923	ENSMUSG00000024911.8	Fibp	chr19	+	5513198	5513353	5513198	5513332	5513631	5513740	0,0,2,0,0,237	33,1,38,102,131,20	13,14,248,1,53,44	16,206,28,9,367,104	120	99	0.0010922	0.0117004	0.0,0.0,0.042,0.0,0.0,0.907	0.401,0.053,0.88,0.084,0.106,0.259	-0.139
1955	ENSMUSG00000025980.15	Hspd1	chr1	-	55127147	55127402	55127303	55127402	55125924	55126100	145,1,30,21,27,34	0,0,0,0,0,6	20,6,15,32,0,7	33,0,1,0,5,0	198	99	0.00164567	0.016491	1.0,1.0,1.0,1.0,1.0,0.739	0.233,1.0,0.882,1.0,0.0,1.0	0.271
1995	ENSMUSG00000034401.17	Spata6	chr4	+	111663127	111663227	111663127	111663179	111679937	111680029	116,6,11,41,4,2	0,0,0,0,0,0	2,23,36,40,39,59	0,31,0,15,28,0	147	99	7.72365e-10	4.70262e-08	1.0,1.0,1.0,1.0,1.0,1.0	1.0,0.333,1.0,0.642,0.484,1.0	0.257
1998	ENSMUSG00000028184.13	Adgrl2	chr3	-	148528590	148528687	148528623	148528687	148526915	148527044	21,11,3,1,109,58	200,2,0,0,1,2	0,64,25,19,4,0	5,2,12,3,3,272	132	99	0.0013043	0.0135501	0.073,0.805,1.0,1.0,0.988,0.956	0.0,0.96,0.61,0.826,0.5,0.0	0.321
2061	ENSMUSG00000074165.11	Zfp788	chr7	+	41284103	41284323	41284103	41284134	41292756	41292856	9,11,0,104,2,31	38,2,2,164,1,0	32,27,97,5,1,0	0,5,3,0,0,3	198	99	0.000772271	0.00861862	0.106,0.733,0.0,0.241,0.5,1.0	1.0,0.73,0.942,1.0,1.0,0.0	-0.349
2086	ENSMUSG00000030615.13	Tmem126a	chr7	-	90101914	90102108	90101936	90102108	90100750	90100865	63,17,86,113,63,30	38,1,0,35,1,2	117,172,138,145,157,194	0,6,0,0,0,0	121	99	2.01061e-13	2.41776e-11	0.576,0.933,1.0,0.725,0.981,0.925	1.0,0.959,1.0,1.0,1.0,1.0	-0.137
2101	ENSMUSG00000035851.15	Ythdc1	chr5	+	86975813	86977338	86975813	86975980	86978412	86978495	23,2,7,35,5,1	423,23,394,876,766,102	13,22,628,211,99,1255	541,455,352,300,380,543	198	99	0	0	0.026,0.042,0.009,0.02,0.003,0.005	0.012,0.024,0.471,0.26,0.115,0.536	-0.219
2177	ENSMUSG00000030990.19	Pgap2	chr7	+	101885654	101885761	101885654	101885749	101886328	101886437	7,27,62,144,47,41	0,0,2,0,0,0	2,4,6,0,26,17	1,2,24,14,84,0	111	99	2.22045e-16	4.45014e-14	1.0,1.0,0.965,1.0,1.0,1.0	0.641,0.641,0.182,0.0,0.216,1.0	0.548
2231	ENSMUSG00000001034.18	Mapk7	chr11	-	61384331	61384780	61384472	61384780	61383729	61383895	15,1387,61,242,23,134	30,12,118,111,27,2	1,119,3,8,62,102	53,216,46,38,58,164	198	99	9.31348e-07	2.53095e-05	0.2,0.983,0.205,0.522,0.299,0.971	0.009,0.216,0.032,0.095,0.348,0.237	0.374
2233	ENSMUSG00000001034.18	Mapk7	chr11	-	61384349	61384780	61384472	61384780	61383729	61383895	15,1530,33,204,25,141	30,12,118,111,27,2	1,127,4,7,112,99	53,216,46,38,58,164	198	99	1.48755e-05	0.000286205	0.2,0.985,0.123,0.479,0.316,0.972	0.009,0.227,0.042,0.084,0.491,0.232	0.332
2234	ENSMUSG00000001034.18	Mapk7	chr11	-	61384422	61384780	61384472	61384780	61383729	61383895	12,831,12,408,22,57	30,12,118,111,27,2	1,72,0,12,12,27	53,216,46,38,58,164	149	99	1.54688e-07	5.35286e-06	0.21,0.979,0.063,0.709,0.351,0.95	0.012,0.181,0.0,0.173,0.121,0.099	0.446
2250	ENSMUSG00000025504.15	Eps8l2	chr7	+	140921805	140922023	140921805	140921887	140922838	140922903	174,283,5,467,59,16	1,1,1,2,0,216	96,135,46,47,102,92	0,0,0,0,0,4	198	99	0.00291332	0.0274766	0.989,0.993,0.714,0.992,1.0,0.036	1.0,1.0,1.0,1.0,1.0,0.92	-0.199
2391	ENSMUSG00000036550.17	Cnot1	chr8	-	96481592	96481739	96481607	96481739	96479653	96479778	173,8,101,32,255,70	7,1,1,21,0,13	9,85,301,51,25,153	5,28,16,25,65,7	114	99	0.000591387	0.0068052	0.955,0.874,0.989,0.57,1.0,0.824	0.61,0.725,0.942,0.639,0.25,0.95	0.183
2440	ENSMUSG00000029454.16	Mapkapk5	chr5	-	121664801	121664923	121664807	121664923	121663725	121663830	110,2,26,31,20,1	5,6,0,13,0,0	1,90,33,48,0,0	15,1,26,1,37,99	105	99	9.35145e-05	0.00144168	0.954,0.239,1.0,0.692,1.0,1.0	0.059,0.988,0.545,0.978,0.0,0.0	0.386
2515	ENSMUSG00000034485.11	Uaca	chr9	+	60761597	60761785	60761597	60761779	60763479	60763517	496,363,1044,526,314,278	59,90,656,547,264,372	18,445,339,164,674,302	3,138,167,14,184,17	105	99	0.000288722	0.0036935	0.888,0.792,0.6,0.476,0.529,0.413	0.85,0.752,0.657,0.917,0.775,0.944	-0.2
2521	ENSMUSG00000021143.11	Pacs2	chr12	+	113024692	113024831	113024692	113024825	113025259	113025364	2,3,47,2,6,47	374,106,7,19,38,14	0,0,8,0,0,0	3,69,54,8,168,214	105	99	1.66743e-07	5.53128e-06	0.005,0.026,0.864,0.09,0.13,0.76	0.0,0.0,0.123,0.0,0.0,0.0	0.292
2645	ENSMUSG00000012819.17	Cdh23	chr10	-	60366716	60366854	60366725	60366854	60359264	60359343	9,6,1,17,0,2	155,6,232,63,10,264	0,3,0,14,0,0	39,114,55,559,52,67	108	99	0.0019967	0.0196219	0.051,0.478,0.004,0.198,0.0,0.007	0.0,0.024,0.0,0.022,0.0,0.0	0.115
2665	ENSMUSG00000004661.16	Arid3b	chr9	-	57717621	57717763	57717691	57717763	57717447	57717520	0,0,0,0,9,36	69,25,106,198,37,158	0,3,36,63,1,0	9,3,53,22,57,26	169	99	0.00358882	0.0324477	0.0,0.0,0.0,0.0,0.125,0.118	0.0,0.369,0.285,0.627,0.01,0.0	-0.175
2681	ENSMUSG00000035640.19	Cbarp	chr10	-	79972496	79972577	79972523	79972577	79972183	79972328	102,67,73,16,0,1	34,631,306,255,10,68	1,28,1,15,4,0	69,257,682,178,48,125	126	99	0.000257045	0.00339666	0.702,0.077,0.158,0.047,0.0,0.011	0.011,0.079,0.001,0.062,0.061,0.0	0.13
2721	ENSMUSG00000069520.7	Tmem19	chr10	-	115197713	115197864	115197811	115197864	115195558	115195672	32,4,56,20,29,55	7,0,0,0,0,5	0,2,33,0,11,0	1,0,0,26,0,10	197	99	0.00484135	0.0414622	0.697,1.0,1.0,1.0,1.0,0.847	0.0,1.0,1.0,0.0,1.0,0.0	0.424
2764	ENSMUSG00000057098.15	Ebf1	chr11	+	44774640	44774782	44774640	44774758	44798733	44798864	405,143,138,130,134,798	53,3,4,24,7,103	182,373,249,81,264,293	1,221,379,25,125,26	123	99	0.00116016	0.0122376	0.86,0.975,0.965,0.813,0.939,0.862	0.993,0.576,0.346,0.723,0.63,0.901	0.208
2768	ENSMUSG00000031728.11	Zfp821	chr8	+	110444393	110444538	110444393	110444519	110447826	110447975	23,3,155,3,45,20	0,0,7,9,0,13	2,49,1,0,10,4	2,15,48,7,5,249	118	99	6.80362e-09	3.24014e-07	1.0,1.0,0.949,0.219,1.0,0.563	0.456,0.733,0.017,0.0,0.627,0.013	0.481
2810	ENSMUSG00000047284.15	Neurl4	chr11	+	69793833	69794545	69793833	69794278	69794690	69794989	9,228,66,54,97,7	11,0,0,10,0,0	2,40,9,0,6,0	60,3,5,168,1,2	198	99	3.14255e-10	2.05126e-08	0.29,1.0,1.0,0.73,1.0,1.0	0.016,0.87,0.474,0.0,0.75,0.0	0.485
2842	ENSMUSG00000026048.17	Ercc5	chr1	+	44197303	44197495	44197303	44197419	44197964	44198051	0,0,0,0,0,0	16,29,343,27,5,226	257,10,25,3,5,0	59,43,146,21,116,161	175	99	1.13312e-09	6.33759e-08	0.0,0.0,0.0,0.0,0.0,0.0	0.711,0.116,0.088,0.075,0.024,0.0	-0.169
2843	ENSMUSG00000026048.17	Ercc5	chr1	+	44200136	44200269	44200136	44200197	44200969	44201113	0,0,6,0,0,2	8,11,150,7,3,168	8,9,2,135,6,3	13,24,39,2,37,95	171	99	1.00036e-08	4.53938e-07	0.0,0.0,0.023,0.0,0.0,0.007	0.263,0.178,0.029,0.975,0.086,0.018	-0.253
2864	ENSMUSG00000075595.10	Zfp652	chr11	+	95639825	95640973	95639825	95640433	95643700	95643848	414,18,370,212,86,794	3,4,30,10,2,0	17,209,199,221,73,39	14,9,27,4,2,12	198	99	0.000237188	0.00317793	0.986,0.692,0.86,0.914,0.956,1.0	0.378,0.921,0.787,0.965,0.948,0.619	0.132
2896	ENSMUSG00000020770.14	Unk	chr11	+	115943841	115943984	115943841	115943945	115944315	115944516	1,3,3,31,5,309	2,7,6,365,3,266	1,736,85,10,322,2	0,37,0,91,2,6	138	99	2.37916e-06	5.63731e-05	0.264,0.235,0.264,0.057,0.545,0.455	1.0,0.935,1.0,0.073,0.991,0.193	-0.395
2939	ENSMUSG00000002728.15	Naa20	chr2	+	145753592	145753713	145753592	145753683	145754312	145754448	16,5,14,5,0,0	31,9,50,7,4,9	17,8,26,13,22,95	67,6,75,4,7,16	129	99	0.00121819	0.0127936	0.284,0.299,0.177,0.354,0.0,0.0	0.163,0.506,0.21,0.714,0.707,0.82	-0.334
2956	ENSMUSG00000021027.18	Ralgapa1	chr12	-	55768190	55769726	55769558	55769726	55766368	55766493	42,1,0,0,0,0	161,11,4,60,38,133	1,8,8,47,33,0	24,12,27,25,50,55	198	99	2.3711e-05	0.000436973	0.115,0.043,0.0,0.0,0.0,0.0	0.02,0.25,0.129,0.485,0.248,0.0	-0.162
2965	ENSMUSG00000021134.18	Srsf5	chr12	+	80992305	80992446	80992305	80992442	80993349	80993494	1162,552,555,502,273,732	952,323,333,288,70,229	984,1110,1368,979,1030,1720	480,356,240,255,262,418	103	99	3.09993e-05	0.000546177	0.54,0.622,0.616,0.626,0.789,0.754	0.663,0.75,0.846,0.787,0.791,0.798	-0.115
2987	ENSMUSG00000005625.16	Psmd4	chr3	-	94941219	94941337	94941228	94941337	94940943	94941075	37,12,10,11,1,104	156,445,114,94,67,92	60,64,329,165,150,21	223,167,164,229,209,134	108	99	2.59104e-05	0.00046853	0.179,0.024,0.074,0.097,0.013,0.509	0.198,0.26,0.648,0.398,0.397,0.126	-0.189
3023	ENSMUSG00000039233.13	Tbce	chr13	-	14178117	14178281	14178127	14178281	14175694	14175763	0,12,0,14,0,0	73,4,175,34,26,2	0,0,0,0,0,1	14,15,34,6,1,22	109	99	0.000688469	0.00777356	0.0,0.732,0.0,0.272,0.0,0.0	0.0,0.0,0.0,0.0,0.0,0.04	0.161
3076	ENSMUSG00000021576.7	Pdcd6	chr13	-	74457802	74457961	74457808	74457961	74453659	74453769	6,0,2,0,37,2	10,1,0,109,1,0	0,2,0,0,2,0	3,63,1,61,41,1	105	99	2.15796e-07	6.96631e-06	0.361,0.0,1.0,0.0,0.972,1.0	0.0,0.029,0.0,0.0,0.044,0.0	0.543
3094	ENSMUSG00000025451.16	Paip1	chr13	+	119584250	119584376	119584250	119584295	119586439	119586546	190,10,184,450,16,121	0,0,1,7,0,0	571,212,106,323,78,45	14,1,17,0,4,12	180	99	1.16502e-07	4.18192e-06	1.0,1.0,0.99,0.972,1.0,1.0	0.957,0.991,0.774,1.0,0.915,0.673	0.109
3110	ENSMUSG00000021820.19	Camk2g	chr14	-	20814928	20815547	20815463	20815547	20814213	20814336	198,27,11,94,10,165	0,36,28,38,2,4	160,167,566,174,142,140	0,0,52,1,0,0	198	99	5.85568e-05	0.000971236	1.0,0.273,0.164,0.553,0.714,0.954	1.0,1.0,0.845,0.989,1.0,1.0	-0.363
3111	ENSMUSG00000021782.15	Dlg5	chr14	-	24214450	24214641	24214465	24214641	24214098	24214202	0,0,0,0,0,0	434,14,42,66,57,149	1,29,0,0,7,79	16,69,31,28,164,102	114	99	2.10942e-15	3.62369e-13	0.0,0.0,0.0,0.0,0.0,0.0	0.051,0.267,0.0,0.0,0.036,0.402	-0.126
3121	ENSMUSG00000033799.11	Tasor2	chr13	-	3631751	3632193	3632081	3632193	3623486	3627200	31,2,25,31,4,117	0,0,0,2,0,0	253,55,115,87,22,132	0,19,0,15,4,0	198	99	1.19067e-06	3.16415e-05	1.0,1.0,1.0,0.886,1.0,1.0	1.0,0.591,1.0,0.744,0.733,1.0	0.136
3208	ENSMUSG00000031376.16	Atp2b3	chrX	+	72603469	72603623	72603469	72603556	72613839	72614611	162,24,46,16,397,199	45,6,33,99,1,0	2,77,20,336,56,184	329,36,279,4,19,436	166	99	0.000734746	0.00825731	0.682,0.705,0.454,0.088,0.996,1.0	0.004,0.561,0.041,0.98,0.637,0.201	0.25
3238	ENSMUSG00000041035.10	Gm17018	chr19	+	45560323	45560448	45560323	45560437	45560843	45560977	132,163,164,190,120,201	24,227,6,9,3,2	249,447,297,154,190,125	132,38,76,56,72,66	110	99	7.81359e-05	0.00122821	0.832,0.393,0.961,0.95,0.973,0.989	0.629,0.914,0.779,0.712,0.704,0.63	0.122
3268	ENSMUSG00000024855.11	Pacs1	chr19	-	5202286	5202395	5202301	5202395	5197154	5197235	2,0,0,0,0,0	129,24,670,37,18,5	1,18,3,13,48,1	1,32,38,0,7,2	114	99	3.33067e-16	6.40821e-14	0.013,0.0,0.0,0.0,0.0,0.0	0.465,0.328,0.064,1.0,0.856,0.303	-0.501
3296	ENSMUSG00000040560.11	Wdr7	chr18	+	63873097	63873277	63873097	63873176	63888106	63888302	55,3,34,1,1,7	0,0,0,0,0,0	40,45,63,3,15,11	0,0,0,2,0,25	198	99	0.00531903	0.0448066	1.0,1.0,1.0,1.0,1.0,1.0	1.0,1.0,1.0,0.429,1.0,0.18	0.232
3352	ENSMUSG00000066057.8	Gm1976	chr17	-	95127568	95127824	95127763	95127824	95126322	95126372	22,2,1,1,4,0	10,6,13,126,2,4	5,1,2,15,0,0	185,105,314,72,79,118	198	99	7.00652e-05	0.00111965	0.524,0.143,0.037,0.004,0.5,0.0	0.013,0.005,0.003,0.094,0.0,0.0	0.182
3410	ENSMUSG00000024335.21	Brd2	chr17	-	34335881	34336185	34335962	34336185	34335571	34335663	22,57,86,122,10,258	0,0,0,0,0,0	37,88,351,107,165,68	93,0,0,8,0,0	180	99	0.000567408	0.00656066	1.0,1.0,1.0,1.0,1.0,1.0	0.18,1.0,1.0,0.88,1.0,1.0	0.157
3445	ENSMUSG00000038002.10	Cramp1l	chr17	-	25192054	25192233	25192060	25192233	25191309	25191375	4,3,77,1,38,66	8,0,64,0,0,0	9,4,39,1,11,5	0,0,0,0,0,0	105	99	6.73785e-05	0.00109121	0.32,1.0,0.531,1.0,1.0,1.0	1.0,1.0,1.0,1.0,1.0,1.0	-0.192
3490	ENSMUSG00000046961.9	Gpr156	chr16	+	37812361	37812598	37812361	37812548	37818238	37818397	64,26,21,241,64,12	0,0,0,0,0,0	27,61,155,84,22,117	1,0,0,112,0,0	149	99	0.00437394	0.0380446	1.0,1.0,1.0,1.0,1.0,1.0	0.947,1.0,1.0,0.333,1.0,1.0	0.12
3502	ENSMUSG00000022770.18	Dlg1	chr16	+	31608994	31609199	31608994	31609119	31610532	31610702	0,1,7,1,2,16	54,1,16,19,189,57	0,0,0,10,0,0	36,78,146,89,28,46	179	99	0.000703536	0.00792508	0.0,0.356,0.195,0.028,0.006,0.134	0.0,0.0,0.0,0.059,0.0,0.0	0.11
3590	ENSMUSG00000022433.22	Csnk1e	chr15	-	79304783	79304923	79304876	79304923	79304104	79304168	331,190,182,351,489,94	0,4,2,3,2,217	3,340,2,181,106,35	0,0,0,0,0,0	192	99	0.00110418	0.0117929	1.0,0.961,0.979,0.984,0.992,0.183	1.0,1.0,1.0,1.0,1.0,1.0	-0.15
3591	ENSMUSG00000033088.20	Triobp	chr15	+	78841304	78841665	78841304	78841404	78842426	78842573	22,127,1,222,1,13	2,291,3,158,8,2	212,287,158,39,216,155	0,17,3,4,0,17	198	99	9.38289e-11	6.94334e-09	0.846,0.179,0.143,0.413,0.059,0.765	1.0,0.894,0.963,0.83,1.0,0.82	-0.517
3607	ENSMUSG00000022353.11	Mtss1	chr15	-	58817165	58817373	58817210	58817373	58815208	58815979	17,0,0,29,0,41	146,15,431,107,1496,88	60,3,127,0,8,0	76,4,70,105,55,69	144	99	0.00158383	0.0159711	0.074,0.0,0.0,0.157,0.0,0.243	0.352,0.34,0.555,0.0,0.091,0.0	-0.144
3646	ENSMUSG00000022191.17	Drosha	chr15	+	12881708	12881833	12881708	12881809	12883251	12883351	153,5,27,46,47,127	0,0,0,0,1,0	42,68,104,47,19,212	1,22,21,5,6,2	123	99	2.19824e-14	3.2041e-12	1.0,1.0,1.0,1.0,0.974,1.0	0.971,0.713,0.799,0.883,0.718,0.988	0.15
3656	ENSMUSG00000039801.8	Cplane1	chr15	+	8198589	8198973	8198589	8198946	8199789	8199878	9,53,102,56,8,25	28,0,0,0,12,0	11,14,9,2,31,9	0,0,0,0,0,0	126	99	0.000177021	0.00252249	0.202,1.0,1.0,1.0,0.344,1.0	1.0,1.0,1.0,1.0,1.0,1.0	-0.242
3657	ENSMUSG00000039801.8	Cplane1	chr15	+	8199789	8199878	8199789	8199874	8201176	8201305	12,31,172,45,9,27	55,0,0,15,0,10	1,2,1,2,33,5	3,28,10,1,9,0	103	99	0.00167643	0.0167643	0.173,1.0,1.0,0.742,1.0,0.722	0.243,0.064,0.088,0.658,0.779,1.0	0.301
3691	ENSMUSG00000036299.6	BC031181	chr18	+	75138970	75139185	75138970	75139054	75141721	75141897	44,623,8,30,2,11	2,0,0,0,0,0	236,795,152,112,218,213	0,0,10,0,11,102	198	99	2.72944e-07	8.75242e-06	0.917,1.0,1.0,1.0,1.0,1.0	1.0,1.0,0.884,1.0,0.908,0.511	0.102
3716	ENSMUSG00000046434.17	Hnrnpa1	chr15	+	103151070	103151432	103151070	103151145	103152385	103152455	23,17,13,13,8,12	0,0,22,0,0,25	12,16,22,21,10,11	22,26,0,119,12,1	198	99	0.00466082	0.0401766	1.0,1.0,0.228,1.0,1.0,0.194	0.214,0.235,1.0,0.081,0.294,0.846	0.292
3731	ENSMUSG00000000441.18	Raf1	chr6	-	115611513	115611582	115611546	115611582	115609857	115609956	50,8,65,12,13,164	0,2,0,1,71,0	11,65,116,110,43,82	0,0,0,0,0,0	132	99	0.000760601	0.00850812	1.0,0.75,1.0,0.9,0.121,1.0	1.0,1.0,1.0,1.0,1.0,1.0	-0.205
3750	ENSMUSG00000026028.13	Trak2	chr1	-	58947681	58947948	58947687	58947948	58945864	58945970	48,69,1440,79,281,198	0,0,25,0,0,0	125,38,36,527,92,10	209,13,2,59,13,12	105	99	0	0	1.0,1.0,0.982,1.0,1.0,1.0	0.361,0.734,0.944,0.894,0.87,0.44	0.29
3773	ENSMUSG00000109228.3	Fam81b	chr13	-	76416697	76416844	76416791	76416844	76399779	76400023	24,2,11,9,44,19	0,2,0,0,21,5	8,6,11,5,3,13	0,0,0,0,0,0	193	99	3.03962e-06	7.06308e-05	1.0,0.339,1.0,1.0,0.518,0.661	1.0,1.0,1.0,1.0,1.0,1.0	-0.247
3776	ENSMUSG00000109228.3	Fam81b	chr13	-	76416771	76416844	76416791	76416844	76399779	76400023	24,2,11,8,44,19	0,2,0,0,21,5	8,4,11,5,3,8	0,0,0,0,0,0	119	99	2.39462e-06	5.64613e-05	1.0,0.454,1.0,1.0,0.635,0.76	1.0,1.0,1.0,1.0,1.0,1.0	-0.192
3795	ENSMUSG00000022412.15	Mief1	chr15	+	80118634	80118981	80118634	80118759	80120005	80120354	26,7,0,0,0,0	2,1,3,19,2,314	19,233,3,27,55,5	0,0,0,0,0,0	198	99	0	0	0.867,0.778,0.0,0.0,0.0,0.0	1.0,1.0,1.0,1.0,1.0,1.0	-0.726
3805	ENSMUSG00000006315.10	Tmem147	chr7	-	30427798	30427993	30427923	30427993	30427629	30427714	96,1,29,5,78,74	0,0,0,0,0,0	8,370,107,12,21,36	4,0,0,0,21,0	198	99	0.000523455	0.00615604	1.0,1.0,1.0,1.0,1.0,1.0	0.5,1.0,1.0,1.0,0.333,1.0	0.195
3863	ENSMUSG00000033701.14	Acbd6	chr1	+	155491612	155491977	155491612	155491718	155500614	155500704	1,1,0,40,1,0	51,6,2,10,3,67	0,0,0,1,0,0	14,165,106,3,38,52	198	99	0.00231975	0.0224507	0.01,0.077,0.0,0.667,0.143,0.0	0.0,0.0,0.0,0.143,0.0,0.0	0.126
3947	ENSMUSG00000035890.10	Rnf126	chr10	-	79596822	79596916	79596826	79596916	79596624	79596740	38,577,226,13,33,49	1,0,1,73,0,11	137,261,127,168,211,196	0,0,2,0,0,0	103	99	0.00016233	0.00234883	0.973,1.0,0.995,0.146,1.0,0.811	1.0,1.0,0.984,1.0,1.0,1.0	-0.176
3948	ENSMUSG00000035890.10	Rnf126	chr10	-	79597263	79597467	79597398	79597467	79596826	79596916	13,578,51,22,12,36	1,0,31,1,0,0	59,236,82,107,182,36	0,0,0,0,0,0	198	99	0.000161281	0.00234883	0.867,1.0,0.451,0.917,1.0,1.0	1.0,1.0,1.0,1.0,1.0,1.0	-0.127
3980	ENSMUSG00000032053.9	Pou2af1	chr9	+	51144147	51144190	51144147	51144186	51144277	51144543	142,385,79,44,5,71	0,3,1,1,1,211	33,494,165,5,48,26	0,0,0,0,0,0	103	99	0.0023844	0.0229839	1.0,0.992,0.987,0.977,0.828,0.244	1.0,1.0,1.0,1.0,1.0,1.0	-0.162
4132	ENSMUSG00000021395.12	Spin1	chr13	+	51254915	51255101	51254915	51255026	51277123	51277324	0,0,0,0,0,0	2,6,3,32,1,262	5,0,0,8,0,0	0,11,1,0,4,27	174	99	0.00609025	0.0497353	0.0,0.0,0.0,0.0,0.0,0.0	1.0,0.0,0.0,1.0,0.0,0.0	-0.333
4134	ENSMUSG00000035150.16	Eif2s3x	chrX	-	93256170	93256315	93256285	93256315	93255324	93255388	60,48,24,83,9,38	76,0,4,0,0,0	168,198,120,126,180,129	0,0,0,0,0,0	198	99	8.82432e-05	0.00137362	0.283,1.0,0.75,1.0,1.0,1.0	1.0,1.0,1.0,1.0,1.0,1.0	-0.161
4171	ENSMUSG00000029007.9	Agtrap	chr4	-	148172136	148172488	148172373	148172488	148168415	148168450	2,1,1,0,14,45	88,21,2,22,16,151	0,0,0,0,0,0	95,6,36,13,20,108	198	99	7.79272e-11	5.85672e-09	0.011,0.023,0.2,0.0,0.304,0.13	0.0,0.0,0.0,0.0,0.0,0.0	0.111
4176	ENSMUSG00000047021.15	Cfap65	chr1	-	74958342	74958501	74958372	74958501	74957992	74958143	2,298,35,4,7,8	3,569,2,3,3,0	1,409,54,3,168,250	0,0,0,2,0,158	129	99	3.63329e-05	0.000628638	0.338,0.287,0.931,0.506,0.642,1.0	1.0,1.0,1.0,0.535,1.0,0.548	-0.23
4188	ENSMUSG00000002320.16	Tm9sf1	chr14	-	55875315	55875589	55875479	55875589	55873516	55874069	184,278,148,387,33,222	15,72,1,9,4,3	175,360,542,190,267,104	0,0,15,9,0,0	198	99	1.22096e-07	4.35024e-06	0.86,0.659,0.987,0.956,0.805,0.974	1.0,1.0,0.948,0.913,1.0,1.0	-0.103
4194	ENSMUSG00000030376.9	Slc8a2	chr7	+	15890950	15891360	15890950	15891350	15892728	15894988	15,1557,10,12,5,15	974,1076,1174,323,200,143	0,0,0,0,0,0	101,903,989,190,424,214	109	99	2.69312e-08	1.10717e-06	0.014,0.568,0.008,0.033,0.022,0.087	0.0,0.0,0.0,0.0,0.0,0.0	0.122
4252	ENSMUSG00000028637.17	Ccdc30	chr4	-	119272332	119272658	119272571	119272658	119261270	119261461	15,45,2,97,123,11	0,2,1,67,1,0	33,32,42,13,20,50	0,0,0,3,0,0	198	99	0.000958962	0.0104358	1.0,0.918,0.5,0.42,0.984,1.0	1.0,1.0,1.0,0.684,1.0,1.0	-0.144
4292	ENSMUSG00000028622.12	Mrpl37	chr4	-	106914568	106914772	106914643	106914772	106913171	106913301	10,117,98,114,1,32	0,0,0,0,0,0	4,18,108,135,53,90	3,0,21,0,0,1	174	99	0.00369332	0.0332054	1.0,1.0,1.0,1.0,1.0,1.0	0.431,1.0,0.745,1.0,1.0,0.981	0.14
4295	ENSMUSG00000035984.15	Nme5	chr18	-	34711610	34711820	34711733	34711820	34702850	34702951	23,2,45,18,14,19	0,0,0,0,0,0	6,67,21,26,26,13	0,0,0,2,0,40	198	99	0.00336225	0.0309224	1.0,1.0,1.0,1.0,1.0,1.0	1.0,1.0,1.0,0.867,1.0,0.14	0.166
4297	ENSMUSG00000028514.16	Usp24	chr4	+	106266480	106266622	106266480	106266569	106266807	106266927	377,2,7,63,41,5	4,0,0,0,0,0	26,38,13,9,41,12	0,24,0,1,0,0	152	99	0.000192253	0.00265729	0.984,1.0,1.0,1.0,1.0,1.0	1.0,0.508,1.0,0.854,1.0,1.0	0.104
4369	ENSMUSG00000075514.5	Gm13375	chr2	+	20973864	20974194	20973864	20974092	20974284	20974808	11,1317,6,98,167,285	0,0,0,11,3,0	1,120,64,47,41,4	4,2,55,1,284,9	198	99	2.53131e-13	2.96966e-11	1.0,1.0,1.0,0.817,0.965,1.0	0.111,0.968,0.368,0.959,0.067,0.182	0.521
4392	ENSMUSG00000019795.18	Pcmt1	chr10	-	7538838	7539372	7539243	7539372	7524814	7524919	35,2,36,36,8,16	2,148,1,1,1,0	72,269,7,8,223,41	0,0,0,0,0,0	198	99	1.59349e-06	4.03406e-05	0.897,0.007,0.947,0.947,0.8,1.0	1.0,1.0,1.0,1.0,1.0,1.0	-0.234
4415	ENSMUSG00000073888.14	Ccl27a	chr4	-	41774024	41774142	41774099	41774142	41773735	41773803	0,8,1,1,0,28	7,22,26,4,134,1	24,17,5,0,3,44	39,17,6,4,5,2	174	99	0.00397526	0.0355409	0.0,0.171,0.021,0.125,0.0,0.941	0.259,0.363,0.322,0.0,0.254,0.926	-0.144
4420	ENSMUSG00000046312.5	Myorg	chr4	-	41502140	41502205	41502155	41502205	41499493	41499690	97,1,13,2,8,72	0,0,0,0,0,0	15,8,85,101,16,11	59,1,0,3,0,1	114	99	0.00053943	0.00629772	1.0,1.0,1.0,1.0,1.0,1.0	0.181,0.874,1.0,0.967,1.0,0.905	0.179
4425	ENSMUSG00000032086.13	Bace1	chr9	+	45770576	45771049	45770576	45770748	45771351	45775697	0,1,0,0,9,0	131,209,24,68,71,29	0,3,3,3,3,468	8,133,68,263,68,16	198	99	0.00349211	0.0317524	0.0,0.002,0.0,0.0,0.06,0.0	0.0,0.011,0.022,0.006,0.022,0.936	-0.156
4430	ENSMUSG00000002413.16	Braf	chr6	-	39643170	39643283	39643179	39643283	39641937	39642040	3,0,0,11,0,0	366,34,176,691,113,1200	0,3,1,59,5,436	701,475,948,178,244,614	108	99	5.81582e-10	3.633e-08	0.007,0.0,0.0,0.014,0.0,0.0	0.0,0.006,0.001,0.233,0.018,0.394	-0.105
4453	ENSMUSG00000032123.6	Dpagt1	chr9	+	44243859	44243955	44243859	44243947	44244112	44244268	0,0,0,2,4,0	1,10,5,118,43,63	2,4,7,11,1,122	75,77,245,65,32,76	107	99	5.87373e-06	0.00012784	0.0,0.0,0.0,0.015,0.079,0.0	0.024,0.046,0.026,0.135,0.028,0.598	-0.127
4535	ENSMUSG00000038784.14	Cnot4	chr6	-	35041823	35041957	35041832	35041957	35029403	35029838	32,2,1,71,0,32	1,2,5,1,2,419	3,7,49,14,4,2	0,0,0,0,0,0	108	99	3.15367e-10	2.05126e-08	0.967,0.478,0.155,0.985,0.0,0.065	1.0,1.0,1.0,1.0,1.0,1.0	-0.558
4543	ENSMUSG00000026889.13	Rbm18	chr2	-	36017136	36017263	36017226	36017263	36012863	36012950	18,35,263,122,201,371	0,0,0,7,0,0	7,77,94,31,42,14	1,3,300,2,1,21	189	99	3.7223e-10	2.35583e-08	1.0,1.0,1.0,0.901,1.0,1.0	0.786,0.931,0.141,0.89,0.957,0.259	0.323
4544	ENSMUSG00000026889.13	Rbm18	chr2	-	36017192	36017263	36017226	36017263	36012863	36012950	6,6,148,47,33,74	0,0,0,7,0,0	1,19,215,5,2,2	1,3,300,2,1,21	133	99	6.21725e-15	9.3453e-13	1.0,1.0,1.0,0.833,1.0,1.0	0.427,0.825,0.348,0.65,0.598,0.066	0.487
4572	ENSMUSG00000027620.17	Rbm39	chr2	-	156020799	156021155	156021096	156021155	156019255	156019305	16,18,14,10,61,12	169,644,146,210,222,391	35,213,155,130,98,67	62,345,707,286,142,75	198	99	0	0	0.045,0.014,0.046,0.023,0.121,0.015	0.22,0.236,0.099,0.185,0.257,0.309	-0.174
4594	ENSMUSG00000025716.15	Myo3a	chr2	+	22344924	22345131	22344924	22345127	22366403	22366502	0,0,1,93,0,0	85,2,46,59,75,117	0,0,0,0,1,0	356,336,445,296,132,244	103	99	0.00430598	0.0377952	0.0,0.0,0.02,0.602,0.0,0.0	0.0,0.0,0.0,0.0,0.007,0.0	0.103
4615	ENSMUSG00000027843.14	Ptpn22	chr3	+	103795827	103795924	103795827	103795911	103796050	103796172	0,3,2,1,1,115	29,46,935,11,6,4	1,5,2,0,1,0	158,494,30,64,6,78	112	99	0.000355585	0.00438538	0.0,0.055,0.002,0.074,0.128,0.962	0.006,0.009,0.056,0.0,0.128,0.0	0.17
4663	ENSMUSG00000066392.13	Nrxn3	chr12	+	90250345	90250428	90250345	90250424	90298561	90301709	4,3,3,6,4,74	25,6,74,148,36,130	7,3,4,3,5,4	208,86,122,74,247,68	103	99	4.38027e-07	1.31682e-05	0.133,0.325,0.038,0.038,0.096,0.354	0.031,0.032,0.031,0.038,0.019,0.054	0.13
4738	ENSMUSG00000002409.19	Dyrk1b	chr7	+	27884720	27885174	27884720	27884861	27885258	27885454	31,182,24,71,3,21	292,110,305,132,211,329	36,96,102,38,81,7	33,68,148,190,97,22	198	99	8.02138e-07	2.24319e-05	0.05,0.453,0.038,0.212,0.007,0.031	0.353,0.414,0.256,0.091,0.295,0.137	-0.126
4834	ENSMUSG00000028030.13	Tbck	chr3	+	132389904	132390159	132389904	132390155	132392532	132392753	0,0,0,0,0,0	10,222,2,23,2,19	0,7,0,11,0,0	1,60,1,3,10,1	103	99	0.0032097	0.0299199	0.0,0.0,0.0,0.0,0.0,0.0	0.0,0.101,0.0,0.779,0.0,0.0	-0.147
4892	ENSMUSG00000041763.15	Tpp2	chr1	+	44031423	44031565	44031423	44031554	44038787	44038995	6,0,21,1,2,15	150,21,123,110,25,7	0,9,0,0,0,0	57,178,52,147,135,44	110	99	1.05951e-05	0.000215032	0.035,0.0,0.133,0.008,0.067,0.659	0.0,0.044,0.0,0.0,0.0,0.0	0.143
4921	ENSMUSG00000017466.10	Timp2	chr11	-	118245786	118246332	118245987	118246332	118210934	118211035	15,4,7,14,1,63	0,0,0,0,0,0	29,4,1,14,0,9	0,1,0,2,22,0	198	99	0.000284054	0.00364347	1.0,1.0,1.0,1.0,1.0,1.0	1.0,0.667,1.0,0.778,0.0,1.0	0.259
4938	ENSMUSG00000057177.13	Gsk3a	chr7	-	24933231	24933336	24933252	24933336	24932998	24933109	0,1,0,2,2,126	62,50,5,42,65,36	0,2,0,0,0,0	111,151,142,98,81,19	120	99	0.00139092	0.014265	0.0,0.016,0.0,0.038,0.025,0.743	0.0,0.011,0.0,0.0,0.0,0.0	0.135
4950	ENSMUSG00000106918.4	Mrpl33	chr5	+	31771282	31771500	31771282	31771366	31771946	31771965	11,0,1,2,0,0	109,15,85,49,84,4	10,15,51,1,10,40	158,65,13,18,32,33	198	99	1.12524e-09	6.33759e-08	0.048,0.0,0.006,0.02,0.0,0.0	0.031,0.103,0.662,0.027,0.135,0.377	-0.21
5016	ENSMUSG00000027305.10	Ndufaf1	chr2	-	119488754	119488940	119488853	119488940	119486848	119486923	100,4,40,36,1,12	1,0,0,1,95,0	79,12,87,15,31,65	0,0,0,0,0,0	198	99	0.00242374	0.0233164	0.98,1.0,1.0,0.947,0.005,1.0	1.0,1.0,1.0,1.0,1.0,1.0	-0.178
5109	ENSMUSG00000005534.11	Insr	chr8	-	3329028	3329551	3329401	3329551	3308382	3308934	11,45,216,132,101,539	1,0,0,19,0,0	37,60,97,128,14,121	0,11,2,8,0,111	198	99	0.000300307	0.00380125	0.846,1.0,1.0,0.776,1.0,1.0	1.0,0.732,0.96,0.889,1.0,0.353	0.115
5113	ENSMUSG00000028649.22	Macf1	chr4	-	123405818	123405959	123405839	123405959	123405598	123405694	0,0,0,2,3,114	46,3,1,37,27,28	0,3,0,1,0,2	88,81,28,28,27,122	120	99	0.000470089	0.00559815	0.0,0.0,0.0,0.043,0.084,0.771	0.0,0.03,0.0,0.029,0.0,0.013	0.138
5172	ENSMUSG00000025907.15	Rb1cc1	chr1	+	6308485	6308688	6308485	6308633	6310175	6310602	59,4,5,257,26,20	0,0,0,0,0,0	30,582,142,108,65,127	2,0,0,0,2,81	154	99	6.50626e-05	0.00105727	1.0,1.0,1.0,1.0,1.0,1.0	0.906,1.0,1.0,1.0,0.954,0.502	0.106
5204	ENSMUSG00000086040.9	Wipf3	chr6	+	54406587	54406880	54406587	54406845	54429810	54429990	16,3,10,8,0,0	23,3,270,26,19,19	0,0,0,0,0,0	15,2,18,12,36,16	134	99	1.48976e-07	5.23047e-06	0.339,0.425,0.027,0.185,0.0,0.0	0.0,0.0,0.0,0.0,0.0,0.0	0.163
5256	ENSMUSG00000032536.13	Trak1	chr9	+	121289424	121289643	121289424	121289580	121298050	121298153	289,3,86,5,55,52	0,0,4,0,3,2	0,43,96,104,42,5	3,210,5,0,108,2	162	99	7.1202e-09	3.35766e-07	1.0,1.0,0.929,1.0,0.918,0.941	0.0,0.111,0.921,1.0,0.192,0.604	0.493
5340	ENSMUSG00000030270.12	Cpne9	chr6	+	113279009	113279083	113279009	113279035	113281396	113282588	675,12,983,391,41,127	0,0,30,0,0,0	39,130,68,24,27,94	1,0,32,32,0,0	147	99	0.000614762	0.00705483	1.0,1.0,0.957,1.0,1.0,1.0	0.963,1.0,0.589,0.336,1.0,1.0	0.178
5345	ENSMUSG00000030729.18	Pgm2l1	chr7	+	99921533	99921645	99921533	99921604	99926364	99928075	171,40,568,217,118,38	118,16,43,22,7,2	98,61,119,102,115,99	0,9,0,0,7,0	140	99	7.33416e-09	3.42498e-07	0.506,0.639,0.903,0.875,0.923,0.931	1.0,0.827,1.0,1.0,0.921,1.0	-0.162
5346	ENSMUSG00000030729.18	Pgm2l1	chr7	+	99921533	99921905	99921533	99921604	99926364	99928075	203,39,302,202,117,38	118,16,43,22,7,2	84,57,132,143,109,109	0,9,0,0,7,0	198	99	2.42699e-09	1.22882e-07	0.462,0.549,0.778,0.821,0.893,0.905	1.0,0.76,1.0,1.0,0.886,1.0	-0.206
5399	ENSMUSG00000029426.9	Scarb2	chr5	-	92653050	92653496	92653278	92653496	92633055	92633213	42,55,22,28,94,32	0,1,0,0,1,36	184,94,70,39,57,144	0,0,0,0,0,0	198	99	0.00404914	0.0360006	1.0,0.965,1.0,1.0,0.979,0.308	1.0,1.0,1.0,1.0,1.0,1.0	-0.125
5441	ENSMUSG00000023984.18	Gm20517	chr17	+	47990588	47990794	47990588	47990643	47991606	47993787	1,49,11,12,1,107	9,3,329,177,3,26	1,16,4,99,8,1	6,0,0,1,0,22	198	99	0.000324467	0.00407489	0.053,0.891,0.016,0.033,0.143,0.673	0.077,1.0,1.0,0.98,1.0,0.022	-0.378
5442	ENSMUSG00000008730.18	Hipk1	chr3	-	103667810	103667973	103667912	103667973	103665850	103666076	388,152,1150,372,380,599	5,1,29,104,1,57	272,347,416,340,303,410	0,14,85,84,117,51	198	99	0.000272483	0.00355188	0.975,0.987,0.952,0.641,0.995,0.84	1.0,0.925,0.71,0.669,0.564,0.801	0.12
5444	ENSMUSG00000008730.18	Hipk1	chr3	-	103697993	103698391	103698310	103698391	103684537	103685615	3,3,543,8,4,2	86,16,92,16,117,36	0,0,0,1,0,0	12,10,83,66,29,120	198	99	4.1168e-08	1.63651e-06	0.017,0.086,0.747,0.2,0.017,0.027	0.0,0.0,0.0,0.008,0.0,0.0	0.181
5464	ENSMUSG00000042211.8	Fbxo38	chr18	-	62681682	62681766	62681723	62681766	62673951	62674117	2,0,3,1,59,0	18,3,0,1,2,10	11,1,2,74,6,12	0,0,1,1,11,0	140	99	7.38621e-05	0.00117253	0.073,0.0,1.0,0.414,0.954,0.0	1.0,1.0,0.586,0.981,0.278,1.0	-0.401
5507	ENSMUSG00000041272.12	Tox	chr4	-	6990756	6990799	6990766	6990799	6990389	6990525	10,34,8,43,2,144	2,0,0,1,119,2	149,52,36,2,45,10	0,4,0,0,0,0	109	99	0.000669598	0.00759615	0.82,1.0,1.0,0.975,0.015,0.985	1.0,0.922,1.0,1.0,1.0,1.0	-0.188
5525	ENSMUSG00000020590.17	Snx13	chr12	+	35135919	35136037	35135919	35136027	35136861	35136983	7,0,0,1,0,8	513,9,44,147,7,256	0,1,2,29,5,2	55,229,43,14,116,115	109	99	0.00464941	0.0401502	0.012,0.0,0.0,0.006,0.0,0.028	0.0,0.004,0.041,0.653,0.038,0.016	-0.118
5574	ENSMUSG00000024446.14	Rpp21	chr17	-	36566825	36566961	36566835	36566961	36566603	36566690	1,0,2,76,0,0	3,5,52,89,7,14	0,0,0,0,0,0	8,57,5,27,11,95	109	99	1.58956e-07	5.3781e-06	0.232,0.0,0.034,0.437,0.0,0.0	0.0,0.0,0.0,0.0,0.0,0.0	0.117
5580	ENSMUSG00000001844.11	Zdhhc4	chr5	-	143314145	143314324	143314201	143314324	143311853	143311978	19,35,1,17,140,1	0,0,0,0,0,0	3,5,47,9,33,125	0,50,0,6,0,0	155	99	0.000177665	0.00252249	1.0,1.0,1.0,1.0,1.0,1.0	1.0,0.06,1.0,0.489,1.0,1.0	0.242
5600	ENSMUSG00000062604.12	Srpk2	chr5	-	23732894	23733060	23732921	23733060	23731787	23731813	22,0,0,111,2,3	4,8,13,43,21,2	28,234,47,17,108,13	16,34,60,4,28,16	126	99	0.00365111	0.0328873	0.812,0.0,0.0,0.67,0.07,0.541	0.579,0.844,0.381,0.77,0.752,0.39	-0.27
5619	ENSMUSG00000040648.16	Ppip5k2	chr1	-	97683610	97683696	97683648	97683696	97682779	97682934	67,9,2,35,183,12	0,0,0,0,0,0	0,4,27,116,18,1	2,2,0,1,0,262	137	99	5.04618e-06	0.000111667	1.0,1.0,1.0,1.0,1.0,1.0	0.0,0.591,1.0,0.988,1.0,0.003	0.403
5681	ENSMUSG00000002799.7	Jag2	chr12	-	112879224	112879580	112879499	112879580	112879090	112879137	73,2,17,56,16,79	6,0,0,0,0,0	75,28,236,23,45,10	4,0,9,28,43,9	198	99	1.27911e-07	4.52393e-06	0.859,1.0,1.0,1.0,1.0,1.0	0.904,1.0,0.929,0.291,0.344,0.357	0.339
5713	ENSMUSG00000026615.15	Eprs	chr1	+	185106314	185106409	185106314	185106377	185111741	185111934	97,82,100,53,81,105	129,2,0,0,1,0	138,257,164,167,124,246	0,0,5,0,0,0	131	99	0.00213248	0.0208058	0.362,0.969,1.0,1.0,0.984,1.0	1.0,1.0,0.961,1.0,1.0,1.0	-0.108
5739	ENSMUSG00000027963.15	Extl2	chr3	+	115804270	115804576	115804270	115804345	115817655	115818083	46,16,28,3,71,12	283,18,189,128,13,67	3,134,43,12,11,5	243,169,239,120,594,286	198	99	0.00254644	0.0242932	0.075,0.308,0.069,0.012,0.732,0.082	0.006,0.284,0.083,0.048,0.009,0.009	0.14
5823	ENSMUSG00000034349.15	Smc4	chr3	+	68913408	68913732	68913408	68913546	68914521	68914700	44,1,1,0,1,0	7,9,1,5,19,1	0,0,0,5,0,0	1,38,27,116,8,1	198	99	0.00190604	0.018787	0.759,0.053,0.333,0.0,0.026,0.0	0.0,0.0,0.0,0.021,0.0,0.0	0.192
5975	ENSMUSG00000038816.15	Ctnnal1	chr4	-	56815802	56816229	56816180	56816229	56813829	56813886	23,1,6,3,0,4	118,5,91,116,58,212	3,178,14,12,3,0	2,61,71,145,105,60	198	99	0.00535836	0.0449803	0.089,0.091,0.032,0.013,0.0,0.009	0.429,0.593,0.09,0.04,0.014,0.0	-0.155
6029	ENSMUSG00000003184.16	Irf3	chr7	+	44647372	44647802	44647372	44647490	44648128	44648301	0,32,1,54,46,2	3,179,0,0,2,1	0,31,2,0,11,0	27,131,5,2,0,2	198	99	0.000877493	0.0096364	0.0,0.082,1.0,1.0,0.92,0.5	0.0,0.106,0.167,0.0,1.0,0.0	0.371
6044	ENSMUSG00000003865.17	Gys1	chr7	+	45087525	45087717	45087525	45087616	45088902	45089088	272,87,287,116,175,107	0,0,0,0,0,0	141,262,198,221,163,769	133,3,1,5,0,0	198	99	0.000296628	0.00376459	1.0,1.0,1.0,1.0,1.0,1.0	0.346,0.978,0.99,0.957,1.0,1.0	0.122
6132	ENSMUSG00000036333.12	Kidins220	chr12	+	25024923	25025086	25024923	25025061	25032235	25032376	0,0,11,5,0,0	58,25,2,23,2,2	0,1,0,0,0,0	1,26,4,6,9,11	124	99	0.00571347	0.0473008	0.0,0.0,0.815,0.148,0.0,0.0	0.0,0.03,0.0,0.0,0.0,0.0	0.155
6159	ENSMUSG00000038000.11	Acd	chr8	-	106426917	106426990	106426924	106426990	106426635	106426680	2,12,3,0,4,6	0,0,2,1,0,16	15,3,1,6,1,10	83,2,90,0,9,5	106	99	0.000843792	0.0093088	1.0,1.0,0.583,0.0,1.0,0.259	0.144,0.583,0.01,1.0,0.094,0.651	0.227
6171	ENSMUSG00000066279.4	Chrna10	chr7	-	101765685	101766035	101765885	101766035	101765463	101765608	542,3,60,5,89,2	12,8,5,5,246,2	275,77,29,109,257,114	8,33,13,1,21,6	198	99	0.00383508	0.0343515	0.958,0.158,0.857,0.333,0.153,0.333	0.945,0.538,0.527,0.982,0.86,0.905	-0.327
6264	ENSMUSG00000050379.16	Septin6	chrX	-	36205707	36205869	36205734	36205869	36198036	36198133	207,2,56,52,117,9	0,1,0,3,0,0	104,67,4,11,3,4	0,0,53,0,0,10	126	99	0.00065574	0.00745652	1.0,0.611,1.0,0.932,1.0,1.0	1.0,1.0,0.056,1.0,1.0,0.239	0.208
6303	ENSMUSG00000055053.19	Nfic	chr10	-	81256100	81256632	81256220	81256632	81245444	81245516	23,310,332,10,1,3	0,0,0,0,0,0	154,88,2,256,26,8	0,1,89,0,0,0	198	99	0.00553846	0.0461808	1.0,1.0,1.0,1.0,1.0,1.0	1.0,0.978,0.011,1.0,1.0,1.0	0.168
6349	ENSMUSG00000034807.10	Colgalt1	chr8	+	72075733	72075959	72075733	72075940	72076136	72077555	0,0,0,39,1,0	17,94,11,43,4,1	0,0,0,0,0,0	38,69,148,53,675,711	118	99	1.91426e-05	0.000356883	0.0,0.0,0.0,0.432,0.173,0.0	0.0,0.0,0.0,0.0,0.0,0.0	0.101
6443	ENSMUSG00000039199.7	Zdhhc1	chr8	-	106202655	106202768	106202670	106202768	106200115	106200198	126,3,4,24,2,4	1,5,2,58,34,111	260,14,107,30,61,5	0,0,0,0,0,6	114	99	4.79616e-14	6.78516e-12	0.991,0.343,0.635,0.264,0.049,0.03	1.0,1.0,1.0,1.0,1.0,0.42	-0.518
6468	ENSMUSG00000032456.14	Nmnat3	chr9	+	98281508	98281692	98281508	98281684	98285586	98285666	4,5,19,8,18,3	0,0,0,0,0,0	5,41,12,144,15,3	2,4,81,0,0,0	107	99	6.02438e-05	0.000992372	1.0,1.0,1.0,1.0,1.0,1.0	0.698,0.905,0.121,1.0,1.0,1.0	0.213
6471	ENSMUSG00000035027.19	Map2k2	chr10	+	80955323	80955537	80955323	80955409	80956876	80956944	95,54,2,46,37,16	0,0,0,0,0,0	48,919,115,69,90,9	0,1,90,0,0,0	198	99	0.00557742	0.0464142	1.0,1.0,1.0,1.0,1.0,1.0	1.0,0.998,0.39,1.0,1.0,1.0	0.102
6515	ENSMUSG00000060510.15	Zfp266	chr9	-	20418928	20419413	20419314	20419413	20418023	20418178	0,0,0,6,0,0	70,1,4,41,4,8	115,0,97,0,0,2	112,20,35,61,8,209	198	99	0.000221879	0.00300631	0.0,0.0,0.0,0.068,0.0,0.0	0.339,0.0,0.581,0.0,0.0,0.005	-0.143
6586	ENSMUSG00000044229.10	Nxpe4	chr9	+	48287172	48287404	48287172	48287367	48300171	48300314	9,2,0,0,0,0	8,3,1,73,3,1	2,1,85,12,1,12	7,5,11,0,11,4	136	99	9.63399e-05	0.00147578	0.45,0.327,0.0,0.0,0.0,0.0	0.172,0.127,0.849,1.0,0.062,0.686	-0.353
6672	ENSMUSG00000032181.8	Scg3	chr9	-	75572935	75573052	75572971	75573052	75570489	75570558	779,53,272,229,264,440	1,4,3,336,6,2	688,630,863,1061,857,642	22,0,0,0,0,0	135	99	4.57375e-05	0.000774639	0.998,0.907,0.985,0.333,0.97,0.994	0.958,1.0,1.0,1.0,1.0,1.0	-0.128
6699	ENSMUSG00000025261.19	Huwe1	chrX	+	150706474	150706602	150706474	150706557	150707657	150707757	208,139,18,198,116,121	78,7,3,115,29,31	476,390,182,37,396,179	164,108,183,169,97,141	144	99	0.00398567	0.0355678	0.647,0.932,0.805,0.542,0.733,0.729	0.666,0.713,0.406,0.131,0.737,0.466	0.211
6724	ENSMUSG00000053646.14	Plxnb1	chr9	+	108932680	108932841	108932680	108932837	108933095	108933204	0,0,0,0,17,0	3089,93,911,1442,3821,1382	5,2,1,6,165,0	336,1238,867,108,102,67	103	99	0.000282762	0.00363659	0.0,0.0,0.0,0.0,0.004,0.0	0.014,0.002,0.001,0.051,0.609,0.0	-0.112
6727	ENSMUSG00000029055.18	Plch2	chr4	-	155075145	155075253	155075187	155075253	155074349	155074474	7,403,44,3,1,22	0,0,0,0,0,0	3,45,119,3,1,156	0,17,0,0,6,0	141	99	0.00172993	0.0172634	1.0,1.0,1.0,1.0,1.0,1.0	1.0,0.65,1.0,1.0,0.105,1.0	0.208
6730	ENSMUSG00000049555.11	Tmie	chr9	-	110699698	110699816	110699732	110699816	110696515	110696665	42,239,416,67,301,28	21,2,74,5,52,0	62,72,128,32,110,34	0,0,0,0,0,0	133	99	8.88178e-16	1.64313e-13	0.598,0.989,0.807,0.909,0.812,1.0	1.0,1.0,1.0,1.0,1.0,1.0	-0.147
6826	ENSMUSG00000012819.17	Cdh23	chr10	-	60366573	60366854	60366725	60366854	60359264	60359343	9,14,1,22,0,2	155,6,232,63,10,264	0,3,0,14,0,0	39,114,55,559,52,67	198	99	3.54567e-05	0.000615693	0.028,0.538,0.002,0.149,0.0,0.004	0.0,0.013,0.0,0.012,0.0,0.0	0.116
7081	ENSMUSG00000001441.14	Npepps	chr11	-	97131754	97131869	97131776	97131869	97128919	97129084	86,20,5,14,1,16	4,5,2,3,1,382	5,244,121,39,140,5	0,0,0,0,0,0	121	99	4.10783e-15	6.58621e-13	0.946,0.766,0.672,0.792,0.45,0.033	1.0,1.0,1.0,1.0,1.0,1.0	-0.39
7099	ENSMUSG00000059474.14	Mbtd1	chr11	+	93820439	93820600	93820439	93820587	93822638	93822721	2,2,1,3,1,123	51,8,57,120,10,59	0,0,0,0,0,0	10,242,308,118,74,23	112	99	6.64785e-07	1.88257e-05	0.034,0.181,0.015,0.022,0.081,0.648	0.0,0.0,0.0,0.0,0.0,0.0	0.164
7156	ENSMUSG00000033909.18	Usp36	chr11	-	118162950	118163096	118162957	118163096	118159369	118160038	0,0,0,0,1,0	42,1,14,41,101,17	0,1,74,1,0,0	1,5,41,33,11,3	106	99	0.000103696	0.00157343	0.0,0.0,0.0,0.0,0.009,0.0	0.0,0.157,0.628,0.028,0.0,0.0	-0.134
7183	ENSMUSG00000004698.12	Hdac9	chr12	-	34481861	34481988	34481867	34481988	34479496	34479618	53,1,76,101,61,90	132,83,21,94,7,22	7,235,150,87,245,1	0,7,0,114,3,0	105	99	6.28959e-08	2.40742e-06	0.275,0.011,0.773,0.503,0.891,0.794	1.0,0.969,1.0,0.418,0.987,1.0	-0.354
7207	ENSMUSG00000020973.8	Dnaaf2	chr12	-	69243265	69245203	69244768	69245203	69239581	69239725	138,25,61,137,60,26	0,0,0,0,0,0	50,53,36,41,17,35	0,0,1,28,0,0	198	99	0.00136256	0.0140641	1.0,1.0,1.0,1.0,1.0,1.0	1.0,1.0,0.947,0.423,1.0,1.0	0.105
7314	ENSMUSG00000097326.3	A330048O09Rik	chr13	-	48426385	48426532	48426388	48426532	48425888	48426291	37,27,41,67,262,34	23,5,0,135,0,2	132,17,260,27,95,140	0,3,0,14,0,0	102	99	0.000317846	0.0040127	0.61,0.84,1.0,0.325,1.0,0.943	1.0,0.846,1.0,0.652,1.0,1.0	-0.13
7317	ENSMUSG00000037989.16	Wnk2	chr13	-	49221527	49221719	49221574	49221719	49221392	49221438	155,27,150,128,537,454	0,0,0,0,0,0	307,295,282,173,101,151	1,12,94,33,1,0	146	99	1.11022e-16	2.32181e-14	1.0,1.0,1.0,1.0,1.0,1.0	0.995,0.943,0.67,0.78,0.986,1.0	0.104
7330	ENSMUSG00000021497.11	Txndc15	chr13	+	55865604	55866080	55865604	55866011	55869391	55869555	136,103,43,139,32,59	0,0,0,1,0,0	35,106,79,6,56,85	0,0,0,6,0,16	168	99	0.000936348	0.0102128	1.0,1.0,1.0,0.988,1.0,1.0	1.0,1.0,1.0,0.371,1.0,0.758	0.143
7337	ENSMUSG00000042678.18	Myo15	chr11	+	60360164	60360433	60360164	60360252	60372481	60372564	0,0,20,35,2,1	4,4,1,0,19,0	9,3,2,70,43,12	0,0,0,0,0,0	198	99	8.49864e-09	3.93062e-07	0.0,0.0,0.909,1.0,0.05,1.0	1.0,1.0,1.0,1.0,1.0,1.0	-0.507
7369	ENSMUSG00000021676.11	Iqgap2	chr13	-	95765454	95765563	95765472	95765563	95763681	95764628	206,18,290,214,70,52	0,0,0,17,0,0	10,26,98,41,9,116	3,17,2,0,0,19	117	99	1.85676e-06	4.65156e-05	1.0,1.0,1.0,0.914,1.0,1.0	0.738,0.564,0.976,1.0,1.0,0.838	0.133
7402	ENSMUSG00000039367.12	Sec24c	chr14	+	20742413	20742599	20742413	20742593	20742787	20742979	2,0,7,2,2,11	86,1,92,31,12,10	0,0,0,0,0,0	5,57,18,17,67,60	105	99	4.31725e-07	1.30604e-05	0.021,0.0,0.067,0.057,0.136,0.509	0.0,0.0,0.0,0.0,0.0,0.0	0.132
7404	ENSMUSG00000021782.15	Dlg5	chr14	-	24186636	24186746	24186647	24186746	24184022	24185741	9,106,80,517,22,18	0,1,4,0,0,57	4,31,155,10,31,96	0,0,0,0,0,0	110	99	0.00278879	0.0264057	1.0,0.99,0.947,1.0,1.0,0.221	1.0,1.0,1.0,1.0,1.0,1.0	-0.14
7428	ENSMUSG00000009741.16	Ubp1	chr9	+	113785030	113785510	113785030	113785136	113785774	113785881	9,0,0,0,0,0	48,9,115,102,189,247	32,8,29,5,198,1	62,159,381,161,43,54	198	99	3.26238e-08	1.31866e-06	0.086,0.0,0.0,0.0,0.0,0.0	0.205,0.025,0.037,0.015,0.697,0.009	-0.15
7434	ENSMUSG00000009741.16	Ubp1	chr9	+	113798292	113798766	113798292	113798484	113799209	113799328	0,0,0,1,3,0	17,14,4,17,69,22	1,0,3,75,1,0	1,6,15,15,7,14	198	99	5.81183e-05	0.000967298	0.0,0.0,0.0,0.029,0.021,0.0	0.333,0.0,0.091,0.714,0.067,0.0	-0.192
7448	ENSMUSG00000033773.15	Rpap2	chr5	+	107749596	107749711	107749596	107749707	107751391	107751490	6,1,4,22,4,251	0,0,0,0,0,9	20,1,57,9,3,48	0,0,9,12,0,0	103	99	0.00587048	0.048186	1.0,1.0,1.0,1.0,1.0,0.964	1.0,1.0,0.859,0.419,1.0,1.0	0.114
7455	ENSMUSG00000022185.20	Acin1	chr14	-	54923704	54924072	54923925	54924072	54922467	54922533	3,4,7,1,0,0	18,4,5,44,11,13	0,1,0,1,0,0	4,42,83,21,47,146	198	99	0.000552985	0.0064093	0.077,0.333,0.412,0.011,0.0,0.0	0.0,0.012,0.0,0.023,0.0,0.0	0.133

## Sheet: Table_S10_MXE
Table S10: Genes with differential splicing between IHCs and OHCs with mutually-exclusive exons. IJC (inclusion junction counts) – number of reads with the upstream exon. SJC (skipping junction counts) – number of reads with the downstream exon; FDR – p-value adjusted for false discovery rate. IncLevel (inclusion level) – proportion of reads that include the first but not the second exon. Junctio…
ID	GeneID	geneSymbol	chr	strand	1stExonStart	1stExonEnd	2ndExonStart	2ndExonEnd	upstreamExonStart	upstreamExonEnd	downstreamExonStart	downstreamExonEnd	IJC_IHC	SJC_OHC	IJC_OHC	SJC_OHC2	IncFormLen	SkipFormLen	PValue	FDR	IncLevel_IHC	IncLevel_OHC	IncLevelDifference
13	ENSMUSG00000035725.14	Prkx	chrX	-	76816721	76816841	76825643	76825907	76814852	76814948	76829733	76829902	64,21,43,36,85,108	598,23,153,126,389,662	301,371,403,211,116,113	382,661,462,537,334,327	198	198	0.000120429	0.0010902	0.097,0.477,0.219,0.222,0.179,0.14	0.441,0.359,0.466,0.282,0.258,0.257	-0.122
28	ENSMUSG00000039382.13	Wdr45	chrX	+	7590425	7590530	7592436	7592531	7590262	7590337	7592924	7593004	9,1,5,4,4,0	9,56,20,25,35,6	20,3,1,14,33,6	18,15,17,25,33,33	198	194	0.00882116	0.0445101	0.495,0.017,0.197,0.136,0.101,0.0	0.521,0.164,0.054,0.354,0.495,0.151	-0.132
35	ENSMUSG00000034321.15	Exosc1	chr19	-	41914970	41915004	41916463	41916552	41913627	41913678	41919794	41919869	46,5,109,46,192,5	19,4,44,19,103,34	198,123,29,44,23,293	62,40,15,6,4,10	188	133	0.000148068	0.00129771	0.631,0.469,0.637,0.631,0.569,0.094	0.693,0.685,0.578,0.838,0.803,0.954	-0.253
36	ENSMUSG00000025019.18	Lcor	chr19	+	41534313	41534446	41540887	41541175	41516999	41517079	41544046	41544140	666,193,722,412,358,433	490,27,330,161,62,117	719,537,470,386,362,469	132,233,271,546,322,327	198	198	0.00731983	0.0377232	0.576,0.877,0.686,0.719,0.852,0.787	0.845,0.697,0.634,0.414,0.529,0.589	0.131
43	ENSMUSG00000024875.6	Yif1a	chr19	+	5141568	5141724	5142156	5142250	5141395	5141453	5142329	5142533	7,25,0,0,6,2	50,12,20,56,127,7	87,141,11,7,14,5	49,59,31,20,21,8	198	193	4.7434e-06	6.27588e-05	0.12,0.67,0.0,0.0,0.044,0.218	0.634,0.7,0.257,0.254,0.394,0.379	-0.261
57	ENSMUSG00000024273.9	2700062C07Rik	chr18	+	24604118	24604141	24606006	24606206	24603925	24604037	24608581	24608781	33,20,42,17,508,27	55,91,126,8,20,1	15,12,12,0,7,11	116,63,35,95,81,1	122	198	8.35533e-05	0.00079189	0.493,0.263,0.351,0.775,0.976,0.978	0.173,0.236,0.358,0.0,0.123,0.947	0.333
58	ENSMUSG00000024302.17	Dtna	chr18	+	23608172	23608299	23668218	23668286	23548498	23548682	23678742	23678823	1644,225,872,1533,423,1810	2229,2142,2090,2906,2230,3464	76,297,226,91,232,155	3546,2536,3651,3009,3109,3719	198	167	0	0	0.384,0.081,0.26,0.308,0.138,0.306	0.018,0.09,0.05,0.025,0.059,0.034	0.2
62	ENSMUSG00000024302.17	Dtna	chr18	+	23668218	23668286	23678742	23678823	23608172	23608299	23702618	23702832	1849,369,1100,1833,536,1735	1360,3236,1515,1881,1901,2662	38,382,413,139,317,202	2549,1906,2680,2135,2641,2148	167	180	1.88738e-14	1.52767e-12	0.594,0.109,0.439,0.512,0.233,0.413	0.016,0.178,0.142,0.066,0.115,0.092	0.282
63	ENSMUSG00000024302.17	Dtna	chr18	+	23668218	23668286	23678742	23678823	23630538	23630760	23702618	23702832	575,460,703,799,714,763	1363,3236,1515,1876,1901,2663	1253,836,1230,1081,943,1400	2549,1938,2681,2178,2641,2149	167	180	0.000575187	0.00412217	0.313,0.133,0.333,0.315,0.288,0.236	0.346,0.317,0.331,0.349,0.278,0.413	-0.069
78	ENSMUSG00000024059.11	Clip4	chr17	+	72131684	72131911	72134686	72134776	72117841	72117977	72135501	72135645	65,157,19,104,3,27	24,139,4,3,2,3	54,280,201,17,9,1	27,91,14,77,72,2	198	189	0.00844101	0.0428592	0.721,0.519,0.819,0.971,0.589,0.896	0.656,0.746,0.932,0.174,0.107,0.323	0.263
83	ENSMUSG00000023977.16	Ubr2	chr17	-	47291245	47291344	47291414	47291513	47286852	47287016	47292279	47292368	8,14,60,9,0,65	42,3,79,69,4,13	8,0,147,2,0,0	367,12,20,38,166,2	198	198	0.000482675	0.00351408	0.16,0.824,0.432,0.115,0.0,0.833	0.021,0.0,0.88,0.05,0.0,0.0	0.235
90	ENSMUSG00000024335.21	Brd2	chr17	-	34335571	34335663	34335881	34336185	34335171	34335309	34337579	34338874	849,357,1555,1262,437,437	28,323,48,108,16,212	333,641,680,331,626,349	73,19,296,150,148,164	198	191	0.00373873	0.021525	0.967,0.516,0.969,0.919,0.963,0.665	0.815,0.97,0.689,0.68,0.803,0.672	0.062
98	ENSMUSG00000061613.14	U2af1	chr17	-	31870619	31870686	31871475	31871542	31867818	31867868	31873952	31874040	0,0,0,0,2,0	33,13,6,97,163,13	0,0,1,0,32,8	70,75,39,43,7,15	166	166	0.000162217	0.0013864	0.0,0.0,0.0,0.0,0.012,0.0	0.0,0.0,0.025,0.0,0.821,0.348	-0.197
128	ENSMUSG00000022708.17	Zbtb20	chr16	+	42892786	42892832	43013827	43013901	42845300	42845350	43053121	43053183	1,1,1,32,0,5	5,3,4,7,206,50	1,58,49,25,9,34	1,35,84,7,0,0	145	173	5.21363e-08	1.13872e-06	0.193,0.285,0.23,0.845,0.0,0.107	0.544,0.664,0.41,0.81,1.0,1.0	-0.461
132	ENSMUSG00000022708.17	Zbtb20	chr16	+	42967259	42967306	43053121	43053183	42892786	42892832	43122931	43122978	21,0,0,0,0,0	6,6,6,88,161,11	164,7,0,8,11,2	2,177,111,60,8,168	146	161	0.00430273	0.0242646	0.794,0.0,0.0,0.0,0.0,0.0	0.989,0.042,0.0,0.128,0.603,0.013	-0.163
133	ENSMUSG00000022708.17	Zbtb20	chr16	+	43013827	43013901	43053121	43053183	42845300	42845350	43122931	43122978	10,17,7,30,720,105	5,6,4,56,180,10	0,0,0,0,4,0	2,125,136,40,8,151	173	161	0	0	0.651,0.725,0.62,0.333,0.788,0.907	0.0,0.0,0.0,0.0,0.318,0.0	0.618
137	ENSMUSG00000022811.18	Zfp148	chr16	+	33254995	33255344	33277245	33277371	33247563	33247699	33287224	33287348	207,2,5,30,0,3	241,16,322,84,40,82	5,252,57,24,21,81	30,32,197,56,54,307	198	198	0.000452857	0.00331453	0.462,0.111,0.015,0.263,0.0,0.035	0.143,0.887,0.224,0.3,0.28,0.209	-0.193
138	ENSMUSG00000035578.17	Iqcg	chr16	-	32855910	32855992	32861133	32861262	32851144	32851306	32865889	32866071	695,133,905,868,632,1121	14,12,232,25,18,59	407,599,928,284,557,245	43,50,189,47,8,79	198	181	1.09343e-05	0.000133147	0.978,0.91,0.781,0.969,0.97,0.946	0.896,0.916,0.818,0.847,0.985,0.739	0.059
154	ENSMUSG00000001285.13	Myg1	chr15	+	102242636	102242796	102245266	102245419	102240524	102240637	102245535	102245658	20,0,22,4,0,19	65,31,55,88,14,67	0,1,0,3,1,0	51,74,254,94,49,110	198	198	0	0	0.235,0.0,0.286,0.043,0.0,0.221	0.0,0.013,0.0,0.031,0.02,0.0	0.12
155	ENSMUSG00000001285.13	Myg1	chr15	+	102245266	102245419	102245535	102245658	102242636	102242796	102245763	102245945	32,4,13,6,0,39	117,19,111,228,42,63	0,17,17,4,20,22	168,94,468,211,111,141	198	198	0.0072166	0.0373778	0.215,0.174,0.105,0.026,0.0,0.382	0.0,0.153,0.035,0.019,0.153,0.135	0.068
157	ENSMUSG00000023021.16	Cers5	chr15	-	99637482	99637611	99638824	99638917	99637286	99637393	99639489	99639540	313,2,17,12,10,5	91,4,148,24,32,10	14,92,257,34,51,143	16,57,128,27,15,48	192	198	0.000134778	0.00119648	0.78,0.34,0.106,0.34,0.244,0.34	0.474,0.625,0.674,0.565,0.778,0.754	-0.287
169	ENSMUSG00000041815.15	Poldip3	chr15	-	83019494	83019590	83021668	83021755	83017347	83017527	83022332	83022723	572,1293,383,964,500,376	245,134,147,160,295,43	67,370,582,676,574,362	68,481,304,293,273,88	186	195	9.38728e-05	0.000872763	0.71,0.91,0.732,0.863,0.64,0.902	0.508,0.446,0.667,0.708,0.688,0.812	0.155
179	ENSMUSG00000033819.17	Ppp1r16a	chr15	+	76577426	76577552	76577638	76577714	76577036	76577338	76577794	76577924	92,523,12,63,144,13	4,198,25,11,1,0	6,67,31,100,28,146	1,99,33,32,62,21	198	175	0.00175	0.0114123	0.953,0.7,0.298,0.835,0.992,1.0	0.841,0.374,0.454,0.734,0.285,0.86	0.205
185	ENSMUSG00000022297.16	Fzd6	chr15	+	38897244	38897393	38898202	38898622	38894209	38895227	38899780	38901581	42,4,28,34,32,62	362,187,91,383,91,42	40,109,6,16,82,29	26,111,78,31,72,117	198	198	0.00605921	0.0320672	0.104,0.021,0.235,0.082,0.26,0.596	0.606,0.495,0.071,0.34,0.532,0.199	-0.157
204	ENSMUSG00000060126.15	Tpt1	chr14	+	76084133	76084239	76084683	76084800	76083642	76083833	76085538	76085737	4186,506,2283,2567,1613,1538	6604,669,2629,3997,1044,3600	2777,5635,3749,2808,2489,3058	7094,12601,8246,5926,5241,7839	198	198	3.20339e-05	0.000341695	0.388,0.431,0.465,0.391,0.607,0.299	0.281,0.309,0.313,0.322,0.322,0.281	0.125
208	ENSMUSG00000032294.18	Pkm	chr9	+	59582311	59582478	59582850	59583017	59579203	59579356	59585326	59585508	310,36,172,124,60,148	1452,2194,1389,955,194,400	202,280,449,270,281,281	1634,1378,1216,738,710,988	198	198	6.76262e-06	8.67814e-05	0.176,0.016,0.11,0.115,0.236,0.27	0.11,0.169,0.27,0.268,0.284,0.221	-0.067
233	ENSMUSG00000028573.19	Fggy	chr4	+	95732309	95732430	95737818	95737913	95725821	95725896	95811161	95811223	48,1,1,64,8,53	32,2,5,53,6,54	8,16,52,5,46,14	23,132,107,10,81,47	198	194	0.000285837	0.00223473	0.595,0.329,0.164,0.542,0.566,0.49	0.254,0.106,0.323,0.329,0.358,0.226	0.182
234	ENSMUSG00000026442.15	Nfasc	chr1	-	132510732	132510885	132515811	132516048	132504023	132504155	132521088	132521103	21,31,19,143,509,456	19,0,1,3,4,33	56,114,319,25,5,30	0,0,0,7,0,1	198	198	0.000386468	0.00287448	0.525,1.0,0.95,0.979,0.992,0.933	1.0,1.0,1.0,0.781,1.0,0.968	-0.062
246	ENSMUSG00000025323.11	Sp4	chr12	-	118262372	118263927	118264433	118264543	118225461	118225690	118264961	118265103	0,0,0,0,4,5	7,3,7,12,2,7	31,6,23,3,14,7	0,7,66,38,3,12	198	198	0.000395817	0.00292819	0.0,0.0,0.0,0.0,0.667,0.417	1.0,0.462,0.258,0.073,0.824,0.368	-0.317
251	ENSMUSG00000035916.9	Ptprq	chr10	-	107401701	107401801	107408822	107408896	107398995	107399124	107411749	107411972	859,64,896,579,218,405	2958,603,3351,2277,1250,1911	539,644,510,308,329,451	1898,2733,3827,1934,3255,3812	173	198	0.0021369	0.0138046	0.249,0.108,0.234,0.225,0.166,0.195	0.245,0.212,0.132,0.154,0.104,0.119	0.035
256	ENSMUSG00000029836.16	Cbx3	chr6	+	51448795	51448848	51452210	51452353	51447509	51447719	51455417	51455580	17,60,24,12,12,9	103,11,64,111,21,74	39,9,6,1,8,5	166,56,118,38,94,46	152	198	0.00295436	0.0175983	0.177,0.877,0.328,0.123,0.427,0.137	0.234,0.173,0.062,0.033,0.1,0.124	0.224
283	ENSMUSG00000038095.16	Sbno1	chr5	-	124548132	124548445	124552461	124552590	124546539	124546640	124563509	124563647	49,201,62,79,177,261	12,12,13,8,30,66	68,68,179,48,177,344	10,40,53,41,31,59	198	198	0.00481095	0.0268011	0.803,0.944,0.827,0.908,0.855,0.798	0.872,0.63,0.772,0.539,0.851,0.854	0.103
287	ENSMUSG00000015189.13	Casd1	chr6	+	4634001	4634103	4635745	4635886	4631518	4631598	4636968	4637046	71,16,39,444,6,38	91,35,23,190,103,195	55,236,139,80,28,12	983,482,622,125,721,570	198	198	0.000181724	0.00152471	0.438,0.314,0.629,0.7,0.055,0.163	0.053,0.329,0.183,0.39,0.037,0.021	0.214
288	ENSMUSG00000035297.15	Cops4	chr5	+	100689402	100689518	100691704	100691789	100685163	100685334	100695169	100695646	184,13,306,186,108,141	319,28,195,84,218,88	215,345,544,283,274,359	172,276,133,206,107,108	198	184	0.00328189	0.0191406	0.349,0.301,0.593,0.673,0.315,0.598	0.537,0.537,0.792,0.561,0.704,0.755	-0.176
289	ENSMUSG00000057363.13	Uxs1	chr1	-	43829623	43829804	43836404	43836465	43819224	43819329	43844512	43844556	9,17,6,24,3,123	26,4,1,30,0,23	24,49,29,0,22,37	23,41,72,14,22,77	160	198	0.00380225	0.02178	0.3,0.84,0.881,0.497,1.0,0.869	0.564,0.597,0.333,0.0,0.553,0.373	0.328
292	ENSMUSG00000041890.18	Git2	chr5	-	114877093	114877342	114881836	114881941	114871921	114872004	114883489	114883632	0,0,0,0,0,0	3,388,108,42,41,6	0,3,110,0,0,0	1,9,1,6,52,38	198	198	0.00041387	0.00304538	0.0,0.0,0.0,0.0,0.0,0.0	0.0,0.25,0.991,0.0,0.0,0.0	-0.207
294	ENSMUSG00000032216.16	Nedd4	chr9	+	72593342	72593396	72616393	72616444	72584774	72584813	72617759	72617821	2270,400,2159,1813,1197,1309	863,120,406,677,184,296	1443,1898,2990,1334,1377,1411	735,1098,1058,741,750,1041	153	150	2.51354e-13	1.64697e-11	0.721,0.766,0.839,0.724,0.864,0.813	0.658,0.629,0.735,0.638,0.643,0.571	0.142
306	ENSMUSG00000015882.19	Lcorl	chr5	-	45933761	45933841	45952634	45952700	45932733	45932863	46014688	46014809	60,23,34,11,85,7	28,13,15,225,3,36	0,1,74,0,76,1	34,75,23,8,106,66	165	179	0.000170259	0.00143728	0.699,0.657,0.711,0.05,0.968,0.174	0.0,0.014,0.777,0.0,0.438,0.016	0.336
308	ENSMUSG00000058835.15	Abi1	chr2	-	22840195	22840282	22843446	22843620	22836587	22836773	22847029	22847130	134,3,17,3,475,16	53,0,2,0,20,2	497,45,10,80,83,54	1,2,0,0,2,1	198	186	1.3145e-13	9.51978e-12	0.704,1.0,0.889,1.0,0.957,0.883	0.998,0.955,1.0,1.0,0.975,0.981	-0.079
309	ENSMUSG00000058835.15	Abi1	chr2	-	22840195	22840282	22843446	22843623	22836587	22836773	22847029	22847130	110,3,121,2,9,15	53,0,2,0,20,2	7,219,168,413,25,37	1,2,0,0,2,1	198	186	2.78901e-08	6.6167e-07	0.661,1.0,0.983,1.0,0.297,0.876	0.868,0.99,1.0,1.0,0.922,0.972	-0.156
312	ENSMUSG00000029127.16	Zbtb49	chr5	-	38363232	38363306	38370651	38371727	38361088	38361171	38373790	38373957	0,2,0,21,0,0	4,2,70,3,294,2	18,115,124,4,11,3	0,1,18,0,0,0	198	173	0	0	0.0,0.466,0.0,0.859,0.0,0.0	1.0,0.99,0.858,1.0,1.0,1.0	-0.754
314	ENSMUSG00000029127.16	Zbtb49	chr5	-	38367961	38368008	38370651	38371727	38363232	38363306	38373790	38373957	0,2,0,21,0,0	1,1,114,2,439,3	18,115,209,4,11,3	0,2,0,1,4,0	198	146	0	0	0.0,0.596,0.0,0.886,0.0,0.0	1.0,0.977,1.0,0.747,0.67,1.0	-0.652
331	ENSMUSG00000029004.16	Kmt2e	chr5	+	23701401	23701498	23701969	23702220	23700983	23701238	23702536	23702593	67,27,466,584,655,1124	15,7,4,10,60,63	127,198,176,193,322,151	14,39,37,6,42,3	196	198	0.000110384	0.00101259	0.819,0.796,0.992,0.983,0.917,0.947	0.902,0.837,0.828,0.97,0.886,0.981	0.008
334	ENSMUSG00000035150.16	Eif2s3x	chrX	-	93239877	93240050	93240893	93241063	93232312	93234528	93243319	93243464	535,136,274,213,88,242	627,104,858,389,807,370	423,629,549,368,704,373	465,646,367,444,789,337	198	198	0.00052059	0.00375043	0.46,0.567,0.242,0.354,0.098,0.395	0.476,0.493,0.599,0.453,0.472,0.525	-0.15
342	ENSMUSG00000029203.17	Ube2k	chr5	+	65738728	65738811	65749218	65749318	65728874	65728933	65751762	65751891	2276,144,97,981,67,480	2581,637,989,1746,335,864	708,1188,1442,1116,863,643	1384,2105,1909,1483,1340,743	182	198	0.000220817	0.00179789	0.49,0.197,0.096,0.379,0.179,0.377	0.358,0.38,0.451,0.45,0.412,0.485	-0.136
345	ENSMUSG00000043410.17	Hfm1	chr5	-	107066242	107066355	107068828	107068942	107065189	107065493	107070678	107070776	65,6,49,52,34,54	1,3,4,35,1,26	22,106,7,12,10,4	36,14,18,24,34,4	198	198	3.96538e-06	5.34937e-05	0.985,0.667,0.925,0.598,0.971,0.675	0.379,0.883,0.28,0.333,0.227,0.5	0.37
363	ENSMUSG00000111410.2	Gm49337	chr4	+	116127984	116128165	116129935	116130061	116116741	116116840	116143252	116143395	266,8,24,107,92,142	11,1,5,52,4,30	50,195,518,411,115,22	45,44,62,55,52,16	198	198	0.00650579	0.0341678	0.96,0.889,0.828,0.673,0.958,0.826	0.526,0.816,0.893,0.882,0.689,0.579	0.125
373	ENSMUSG00000035126.20	Dnai4	chr4	-	102939409	102939538	102944529	102944669	102929845	102930040	102947594	102947751	191,3,16,36,15,3	104,0,23,68,95,61	207,133,67,62,38,35	13,19,20,127,7,20	198	198	0.000315001	0.00240801	0.647,1.0,0.41,0.346,0.136,0.047	0.941,0.875,0.77,0.328,0.844,0.636	-0.301
375	ENSMUSG00000033423.17	Eri3	chr4	+	117410164	117410240	117421817	117422095	117407561	117407927	117439796	117439913	4,3,28,7,0,106	40,4,209,49,5,24	0,0,0,1,17,0	3,14,47,9,12,28	175	198	0.00749904	0.0383594	0.102,0.459,0.132,0.139,0.0,0.833	0.0,0.0,0.0,0.112,0.616,0.0	0.156
388	ENSMUSG00000028364.16	Tnc	chr4	-	63911263	63911536	63913777	63914050	63900887	63901160	63918149	63918422	2462,1938,1811,2130,1935,2281	201,86,606,739,484,411	885,1299,2236,855,972,879	110,340,574,488,292,418	198	198	0.000192815	0.0015887	0.925,0.958,0.749,0.742,0.8,0.847	0.889,0.793,0.796,0.637,0.769,0.678	0.077
394	ENSMUSG00000026825.18	Dnm1	chr2	-	32223077	32223216	32224693	32224832	32217972	32218059	32225787	32225855	99,244,160,69,106,67	0,0,48,1,0,0	2,47,53,12,41,42	0,0,0,0,0,0	198	198	1.00202e-05	0.000123106	1.0,1.0,0.769,0.986,1.0,1.0	1.0,1.0,1.0,1.0,1.0,1.0	-0.041
430	ENSMUSG00000035778.18	Ggta1	chr2	-	35304230	35304296	35306483	35306519	35303337	35303439	35312191	35312280	49,82,68,25,7,31	101,21,165,35,2,27	16,20,15,11,2,4	2,3,0,1,34,0	135	165	0.002325	0.014476	0.372,0.827,0.335,0.466,0.811,0.584	0.907,0.891,1.0,0.931,0.067,1.0	-0.234
442	ENSMUSG00000025716.15	Myo3a	chr2	+	22401032	22401159	22428027	22428181	22366839	22366954	22434456	22434545	104,3,48,39,28,3	761,97,337,304,209,548	106,149,235,117,89,121	812,861,1496,865,832,1162	198	198	0.00113886	0.00771959	0.12,0.03,0.125,0.114,0.118,0.005	0.115,0.148,0.136,0.119,0.097,0.094	-0.033
449	ENSMUSG00000065979.13	Cpped1	chr16	-	11646038	11646461	11705441	11705660	11621584	11623447	11727129	11727287	28,2,2,3,0,6	133,70,400,298,112,191	12,3,0,0,0,2	82,176,138,148,240,215	198	198	0.00410929	0.0232691	0.174,0.028,0.005,0.01,0.0,0.03	0.128,0.017,0.0,0.0,0.0,0.009	0.015
459	ENSMUSG00000026014.16	Raph1	chr1	-	60540914	60541036	60541983	60542143	60539713	60539779	60542676	60542754	86,2,4,92,0,25	538,49,880,404,240,80	324,49,189,84,138,251	668,867,1207,523,621,1417	198	198	2.36956e-05	0.000269464	0.138,0.039,0.005,0.185,0.0,0.238	0.327,0.053,0.135,0.138,0.182,0.15	-0.063
460	ENSMUSG00000030189.16	Ybx3	chr6	-	131347285	131347377	131352936	131353143	131345351	131345523	131356320	131356443	2926,1318,471,1397,689,683	7528,3426,6086,6814,5540,4026	645,980,1420,683,608,512	2323,3350,3904,2498,2722,2341	198	191	0.00170561	0.0111758	0.273,0.271,0.069,0.165,0.107,0.141	0.211,0.22,0.26,0.209,0.177,0.174	-0.037
480	ENSMUSG00000040811.16	Eml2	chr7	+	18936901	18936997	18937826	18937957	18936433	18936521	18940010	18940182	22,2,34,126,60,78	76,18,56,247,90,105	120,14,5,0,27,4	210,78,102,22,162,115	195	198	1.82386e-06	2.69854e-05	0.227,0.101,0.381,0.341,0.404,0.43	0.367,0.154,0.047,0.0,0.145,0.034	0.19
483	ENSMUSG00000068250.14	Amn1	chr6	-	149070800	149070902	149070945	149071002	149068303	149068415	149072330	149072548	576,37,150,298,612,600	0,0,1,2,1,41	1007,1022,985,590,889,1155	50,121,4,20,2,0	156	198	0.000367924	0.00276646	1.0,1.0,0.995,0.995,0.999,0.949	0.962,0.915,0.997,0.974,0.998,1.0	0.015
487	ENSMUSG00000058076.13	Sdhc	chr1	-	170963561	170963725	170966262	170966324	170954733	170957474	170971126	170971228	68,24,221,56,385,189	309,107,1030,206,1352,434	57,85,78,64,365,31	167,976,581,779,1233,1064	161	198	1.7257e-07	3.44139e-06	0.213,0.216,0.209,0.251,0.259,0.349	0.296,0.097,0.142,0.092,0.267,0.035	0.095
497	ENSMUSG00000022375.7	Lrrc6	chr15	-	66325917	66326144	66341665	66341838	66321291	66321483	66353089	66353167	28,1,0,20,2,6	158,38,364,199,83,102	45,121,7,91,33,3	2,50,81,46,14,1	198	198	1.11022e-16	1.17513e-14	0.151,0.026,0.0,0.091,0.024,0.056	0.957,0.708,0.08,0.664,0.702,0.75	-0.586
498	ENSMUSG00000022375.7	Lrrc6	chr15	-	66341665	66341838	66353089	66353167	66325917	66326144	66361321	66361489	15,2,0,8,0,0	236,45,420,297,151,102	34,249,2,4,5,4	21,185,117,113,149,2	177	198	3.24281e-07	5.54347e-06	0.066,0.047,0.0,0.029,0.0,0.0	0.644,0.601,0.019,0.038,0.036,0.691	-0.315
499	ENSMUSG00000022375.7	Lrrc6	chr15	-	66353089	66353167	66361321	66361489	66341665	66341838	66372623	66372759	82,28,13,12,16,0	34,1,0,11,2,6	11,10,6,0,2,0	35,106,5,24,33,3	198	177	3.23545e-08	7.54572e-07	0.683,0.962,1.0,0.494,0.877,0.0	0.219,0.078,0.518,0.0,0.051,0.0	0.525
509	ENSMUSG00000032839.14	Trpc1	chr9	-	95618872	95618974	95625249	95625404	95614059	95614262	95631720	95632411	44,23,192,78,46,111	11,0,0,28,0,6	77,72,48,25,58,7	8,34,1,10,9,40	198	198	0.00230964	0.0144458	0.8,1.0,1.0,0.736,1.0,0.949	0.906,0.679,0.98,0.714,0.866,0.149	0.199
521	ENSMUSG00000026020.10	Nop58	chr1	+	59743221	59743367	59743782	59743909	59741971	59742106	59744751	59744915	168,6,78,180,37,205	354,42,405,964,243,296	185,262,173,98,129,336	161,424,227,80,258,228	198	198	3.32473e-09	9.73368e-08	0.322,0.125,0.161,0.157,0.132,0.409	0.535,0.382,0.433,0.551,0.333,0.596	-0.254
522	ENSMUSG00000026020.10	Nop58	chr1	+	59743782	59743909	59744751	59744915	59743221	59743367	59745791	59745926	398,33,183,938,128,339	217,52,419,482,102,264	222,456,194,202,457,270	81,317,119,83,123,240	198	198	0.00567552	0.0307461	0.647,0.388,0.304,0.661,0.557,0.562	0.733,0.59,0.62,0.709,0.788,0.529	-0.142
553	ENSMUSG00000037143.18	Cfap61	chr2	+	145937543	145937642	145943872	145944041	145919180	145919308	145951826	145952001	3,0,1,82,27,1	41,19,36,51,445,270	44,66,19,26,20,29	83,132,28,40,64,51	198	198	2.09025e-08	5.13603e-07	0.068,0.0,0.027,0.617,0.057,0.004	0.346,0.333,0.404,0.394,0.238,0.362	-0.217
565	ENSMUSG00000059742.11	Kcnh7	chr2	-	62680693	62681122	62707545	62707701	62667409	62667624	63012399	63012630	111,12,194,217,13,100	120,6,52,195,77,78	34,274,282,484,102,244	22,111,88,45,117,33	198	198	0.00229238	0.0144458	0.481,0.667,0.789,0.527,0.144,0.562	0.607,0.712,0.762,0.915,0.466,0.881	-0.195
571	ENSMUSG00000042323.18	Pbrm1	chr14	+	30832371	30832536	30835805	30835961	30829065	30829267	30838969	30839040	34,14,0,26,0,21	146,59,66,380,71,109	0,7,13,0,82,1	902,328,558,53,375,123	198	198	6.85275e-07	1.08384e-05	0.189,0.192,0.0,0.064,0.0,0.162	0.0,0.021,0.023,0.0,0.179,0.008	0.063
575	ENSMUSG00000039753.17	Fbxl5	chr5	-	43908203	43908352	43915563	43916286	43901956	43902717	43917084	43917167	36,26,0,8,0,29	301,106,177,147,35,199	13,43,62,74,145,87	175,186,238,152,172,408	198	198	4.19426e-07	6.8706e-06	0.107,0.197,0.0,0.052,0.0,0.127	0.069,0.188,0.207,0.327,0.457,0.176	-0.157
576	ENSMUSG00000059439.16	Bcas3	chr11	+	85692610	85692778	85704825	85704891	85474722	85474820	85716027	85716884	138,290,258,235,158,291	5,0,3,4,0,50	18,62,64,421,5,820	110,283,42,91,1,1	198	165	3.36243e-07	5.64233e-06	0.958,1.0,0.986,0.98,1.0,0.829	0.12,0.154,0.559,0.794,0.806,0.999	0.387
578	ENSMUSG00000059439.16	Bcas3	chr11	+	85704825	85704891	85712847	85712938	85474722	85474820	85716027	85716884	5,0,3,4,0,50	178,91,6,403,230,7	110,283,42,91,1,1	0,11,46,0,214,38	165	190	1.00702e-06	1.55693e-05	0.031,0.0,0.365,0.011,0.0,0.892	1.0,0.967,0.513,1.0,0.005,0.029	-0.369
580	ENSMUSG00000053333.16	Dis3l2	chr1	+	86901121	86901229	86917813	86918047	86887464	86887577	86948759	86948839	36,1,1,0,8,46	15,134,188,53,477,195	0,29,68,9,27,25	4,27,88,128,35,112	198	198	7.6027e-05	0.00073156	0.706,0.007,0.005,0.0,0.016,0.191	0.0,0.518,0.436,0.066,0.435,0.182	-0.119
589	ENSMUSG00000044456.17	Rin3	chr12	+	102292053	102292171	102317140	102317213	102279233	102279441	102324963	102325055	53,6,198,253,72,35	139,95,1448,178,136,262	0,10,38,1,0,4	44,157,37,94,11,6	198	172	0.00623446	0.0328683	0.249,0.052,0.106,0.553,0.315,0.104	0.0,0.052,0.472,0.009,0.0,0.367	0.08
605	ENSMUSG00000014353.16	Tmem87b	chr2	+	128681067	128681139	128682651	128682723	128679221	128679315	128683154	128683263	2,16,0,24,4,32	11,2,6,7,0,120	0,8,0,0,43,1	87,17,98,57,8,0	171	171	0.00286367	0.0172825	0.154,0.889,0.0,0.774,1.0,0.211	0.0,0.32,0.0,0.0,0.843,1.0	0.144
608	ENSMUSG00000025757.14	Hspa4l	chr3	+	40707581	40707722	40711432	40711555	40705106	40705164	40714795	40714895	62,43,3,26,19,20	217,380,76,150,145,23	1,16,47,19,17,26	229,198,283,245,153,190	198	198	0.00466312	0.0260831	0.222,0.102,0.038,0.148,0.116,0.465	0.004,0.075,0.142,0.072,0.1,0.12	0.096
615	ENSMUSG00000054942.14	Miga1	chr3	-	151994692	151994779	151996427	151996546	151993141	151993240	152002753	152002854	52,9,14,4,30,150	160,39,7,8,0,165	8,50,23,7,7,0	26,112,234,337,48,5	198	186	2.86525e-06	4.06452e-05	0.234,0.178,0.653,0.32,1.0,0.461	0.224,0.295,0.085,0.019,0.12,0.0	0.35
618	ENSMUSG00000053332.14	Gas5	chr1	+	160863552	160863584	160863777	160863814	160863321	160863374	160864118	160864149	40,3,11,56,10,24	251,41,68,274,82,90	37,20,29,13,8,30	232,374,359,208,126,201	131	136	3.04727e-05	0.000327581	0.142,0.071,0.144,0.175,0.112,0.217	0.142,0.053,0.077,0.061,0.062,0.134	0.055
619	ENSMUSG00000053332.14	Gas5	chr1	+	160863777	160863814	160864118	160864149	160863552	160863584	160864389	160864422	113,24,41,141,50,50	248,53,74,280,86,84	133,87,120,59,33,67	222,276,382,263,131,215	136	130	0.000191025	0.00158344	0.303,0.302,0.346,0.325,0.357,0.363	0.364,0.232,0.231,0.177,0.194,0.23	0.095
631	ENSMUSG00000032727.15	Mier3	chr13	+	111827769	111827915	111840162	111840297	111824361	111824386	111841755	111841876	10,9,22,4,7,32	89,35,98,22,56,47	7,52,25,4,5,3	139,159,89,151,136,70	198	198	0.00230223	0.0144458	0.101,0.205,0.183,0.154,0.111,0.405	0.048,0.246,0.219,0.026,0.035,0.041	0.091
634	ENSMUSG00000039988.15	Ankrd13c	chr3	+	157700233	157700395	157705293	157705373	157697317	157697449	157706710	157706809	73,1,75,22,47,19	158,24,125,125,208,125	78,406,12,18,38,32	63,138,135,10,55,34	198	179	0.000254792	0.00204495	0.295,0.036,0.352,0.137,0.17,0.121	0.528,0.727,0.074,0.619,0.384,0.46	-0.28
650	ENSMUSG00000026609.16	Ush2a	chr1	+	187999167	187999333	188051157	188051290	187995034	187995706	188083233	188083297	212,66,1069,339,348,141	343,238,630,747,573,1537	108,217,658,457,68,141	1850,1833,990,2119,1371,1320	198	198	9.99746e-06	0.000123106	0.382,0.217,0.629,0.312,0.378,0.084	0.055,0.106,0.399,0.177,0.047,0.097	0.187
658	ENSMUSG00000030007.9	Cct7	chr6	+	85436923	85437030	85438068	85438152	85436096	85436250	85438489	85438542	149,155,302,126,532,266	39,190,293,40,150,229	962,343,306,66,294,115	809,659,608,119,231,110	198	183	0.000285053	0.00223473	0.779,0.43,0.488,0.744,0.766,0.518	0.524,0.325,0.317,0.339,0.541,0.491	0.198
660	ENSMUSG00000026991.21	Pkp4	chr2	+	59045021	59045158	59096731	59096844	58991363	58991472	59135409	59135478	111,66,56,44,423,15	70,33,47,3,0,2	169,47,123,196,186,2	0,15,39,0,3,0	198	198	0.000984371	0.00684088	0.613,0.667,0.544,0.936,1.0,0.882	1.0,0.758,0.759,1.0,0.984,1.0	-0.143
663	ENSMUSG00000020099.9	Unc5b	chr10	-	60612963	60612996	60613168	60613333	60610744	60610939	60613946	60614114	156,925,451,99,45,338	16,17,95,6,7,29	613,527,386,815,464,237	67,107,87,107,102,40	198	132	1.30853e-06	1.95711e-05	0.867,0.973,0.76,0.917,0.811,0.886	0.859,0.767,0.747,0.835,0.752,0.798	0.076
673	ENSMUSG00000041272.12	Tox	chr4	-	6741285	6741567	6822904	6823147	6722137	6722368	6842360	6842426	931,674,525,669,634,1064	1086,729,1007,2173,1024,633	992,1519,970,881,918,693	933,927,721,561,629,881	198	198	0.00131518	0.00882777	0.462,0.48,0.343,0.235,0.382,0.627	0.515,0.621,0.574,0.611,0.593,0.44	-0.137
674	ENSMUSG00000041272.12	Tox	chr4	-	6822904	6823147	6842360	6842426	6740229	6741567	6990389	6990525	1052,443,521,733,940,747	1002,1612,540,1189,1381,1236	937,1220,1009,863,1068,691	491,1145,1157,837,371,657	165	198	5.63341e-05	0.000565808	0.557,0.248,0.537,0.425,0.45,0.42	0.696,0.561,0.511,0.553,0.776,0.558	-0.17
681	ENSMUSG00000039629.15	Strip2	chr6	+	29944424	29944491	29953347	29953452	29941837	29941938	29955430	29955635	33,5,39,39,34,28	13,14,54,5,117,63	44,188,147,46,44,315	8,83,57,22,7,125	166	198	0.00140047	0.00926466	0.752,0.299,0.463,0.903,0.257,0.346	0.868,0.73,0.755,0.714,0.882,0.75	-0.28
698	ENSMUSG00000033808.17	Tmem87a	chr2	-	120204391	120204460	120204968	120205040	120202004	120202113	120205899	120205993	7,11,6,65,151,9	3,0,0,2,6,10	25,125,143,83,25,16	2,12,49,61,6,18	171	168	0.00366959	0.0212158	0.696,1.0,1.0,0.97,0.961,0.469	0.925,0.911,0.741,0.572,0.804,0.466	0.113
706	ENSMUSG00000027273.14	Snap25	chr2	+	136611662	136611780	136611976	136612094	136605492	136605541	136615814	136615940	462,138,222,1124,900,374	333,267,87,208,154,627	165,405,210,138,96,273	1,40,81,37,63,25	198	198	0.000305443	0.00236118	0.581,0.341,0.718,0.844,0.854,0.374	0.994,0.91,0.722,0.789,0.604,0.916	-0.204
709	ENSMUSG00000039033.12	Tasp1	chr2	-	139850618	139850739	139884013	139884082	139837992	139838077	139890161	139890229	45,7,5,10,217,80	150,14,31,37,73,93	10,23,1,4,0,32	45,129,17,14,15,69	168	198	0.00661024	0.0345844	0.261,0.371,0.16,0.242,0.778,0.503	0.208,0.174,0.065,0.252,0.0,0.353	0.21
714	ENSMUSG00000040648.16	Ppip5k2	chr1	-	97644266	97644329	97645166	97645286	97640728	97640869	97647558	97647631	8,61,4,39,229,207	0,0,0,8,0,0	8,10,16,462,34,4	0,19,50,0,0,0	198	162	0.000613713	0.00437549	1.0,1.0,1.0,0.8,1.0,1.0	1.0,0.301,0.207,1.0,1.0,1.0	0.215
719	ENSMUSG00000098950.8	Gm28036	chr2	-	155921258	155921384	155940149	155940292	155920982	155921162	155945268	155945349	49,111,8,7,45,41	53,72,946,8,40,5	33,77,49,90,213,243	0,43,31,26,170,3	198	198	2.4696e-05	0.000278538	0.48,0.607,0.008,0.467,0.529,0.891	1.0,0.642,0.612,0.776,0.556,0.988	-0.265
720	ENSMUSG00000098950.8	Gm28036	chr2	-	155938337	155940292	155945268	155945317	155921258	155921384	155953705	155953821	44,14,1075,11,14,21	0,0,0,0,0,0	15,21,1,10,2,14	3,0,17,8,0,0	148	198	2.29171e-05	0.000262783	1.0,1.0,1.0,1.0,1.0,1.0	0.87,1.0,0.073,0.626,1.0,1.0	0.239
728	ENSMUSG00000026017.14	Carf	chr1	+	60175422	60175543	60178358	60178502	60171002	60171192	60180493	60180727	76,33,88,158,103,235	29,1,28,7,0,1	8,142,11,89,5,156	1,113,6,8,86,20	198	198	0.000190581	0.00158344	0.724,0.971,0.759,0.958,1.0,0.996	0.889,0.557,0.647,0.918,0.055,0.886	0.243
729	ENSMUSG00000026017.14	Carf	chr1	+	60175422	60175543	60180493	60180727	60171002	60171192	60183152	60183315	76,33,88,158,105,235	0,0,26,6,10,1	7,29,9,88,5,138	1,10,9,0,59,7	198	198	0.00312636	0.018463	1.0,1.0,0.772,0.963,0.913,0.996	0.875,0.744,0.5,1.0,0.078,0.952	0.249
731	ENSMUSG00000060227.16	Golm2	chr2	+	121737178	121737259	121741279	121741378	121736410	121736552	121742351	121742522	374,118,1182,505,534,744	221,69,743,223,321,382	1172,639,681,869,551,925	432,333,354,428,250,381	180	198	0.00522061	0.0288497	0.651,0.653,0.636,0.714,0.647,0.682	0.749,0.679,0.679,0.691,0.708,0.728	-0.042
742	ENSMUSG00000059436.14	Max	chr12	-	76986740	76986864	76999942	77000050	76984047	76985529	77008763	77008975	5615,6840,2979,4736,6358,3303	515,335,669,880,781,1089	2437,3497,2508,3575,3009,1939	534,695,985,450,954,374	198	198	3.90963e-05	0.00041066	0.916,0.953,0.817,0.843,0.891,0.752	0.82,0.834,0.718,0.888,0.759,0.838	0.052
744	ENSMUSG00000073774.3	Kncn	chr4	+	115743077	115743146	115743943	115744018	115741596	115742085	115744843	115745161	46,164,40,178,96,28	452,195,413,392,472,557	37,110,103,97,76,167	128,177,263,190,312,258	168	174	0.000307902	0.00236689	0.095,0.466,0.091,0.32,0.174,0.049	0.23,0.392,0.289,0.346,0.201,0.401	-0.111
745	ENSMUSG00000090626.10	Tex9	chr9	-	72380939	72381074	72385018	72385192	72369137	72369272	72385621	72385704	304,233,490,506,333,87	66,4,31,82,13,7	44,373,201,31,54,85	8,90,37,189,4,145	198	198	0.000118744	0.00108206	0.822,0.983,0.94,0.861,0.962,0.926	0.846,0.806,0.845,0.141,0.931,0.37	0.259
750	ENSMUSG00000027287.15	Snap23	chr2	+	120416639	120416757	120421302	120421395	120416036	120416085	120425281	120425437	60,10,1,2,0,1	0,0,0,9,1,1	0,0,18,0,1,0	1,1,69,9,4,14	198	192	2.35985e-07	4.32954e-06	1.0,1.0,1.0,0.177,0.0,0.492	0.0,0.0,0.202,0.0,0.195,0.0	0.545
753	ENSMUSG00000039068.17	Zzz3	chr3	+	152132913	152134469	152152265	152152326	152128254	152128408	152152435	152152574	147,25,32,101,67,160	0,0,0,0,0,0	93,109,235,102,53,104	15,4,1,9,0,0	198	160	7.01326e-07	1.09662e-05	1.0,1.0,1.0,1.0,1.0,1.0	0.834,0.957,0.995,0.902,1.0,1.0	0.052
755	ENSMUSG00000027680.16	Fxr1	chr3	+	34093675	34093728	34095211	34095305	34074246	34074312	34100180	34100252	28,1,11,10,4,5	183,9,141,65,9,80	0,3,4,1,8,12	63,85,76,83,104,68	152	193	0.00585065	0.0314473	0.163,0.124,0.09,0.163,0.361,0.074	0.0,0.043,0.063,0.015,0.089,0.183	0.097
761	ENSMUSG00000004895.10	Prcc	chr3	-	87774621	87774717	87776889	87777456	87769437	87769581	87779516	87779564	276,27,1342,133,126,482	95,16,8,6,2,7	12,51,156,77,144,4	50,7,87,40,48,1	198	195	1.33489e-08	3.4015e-07	0.741,0.624,0.994,0.956,0.984,0.985	0.191,0.878,0.638,0.655,0.747,0.798	0.229
766	ENSMUSG00000037174.19	Elf2	chr3	-	51201513	51201609	51207203	51207306	51174173	51174287	51215470	51215636	18,6,6,183,2,31	5,0,70,1,0,1	4,11,14,82,136,7	77,34,41,8,0,3	198	195	0.00886321	0.0445101	0.78,1.0,0.078,0.994,1.0,0.968	0.049,0.242,0.252,0.91,1.0,0.697	0.278
768	ENSMUSG00000058388.15	Phtf1	chr3	+	103894742	103894877	103895930	103896090	103893068	103893225	103898353	103898527	173,5,36,418,101,99	520,18,398,257,439,323	149,173,397,116,636,212	335,227,324,142,239,101	198	198	2.59028e-05	0.000289775	0.25,0.217,0.083,0.619,0.187,0.235	0.308,0.433,0.551,0.45,0.727,0.677	-0.259
775	ENSMUSG00000054051.8	Ercc6	chr14	+	32282665	32282782	32284512	32284608	32280384	32280561	32288199	32288415	331,31,110,107,38,307	64,2,12,10,4,54	334,566,629,330,403,469	30,58,274,153,206,193	198	195	0.000284536	0.00223473	0.836,0.939,0.9,0.913,0.903,0.848	0.916,0.906,0.693,0.68,0.658,0.705	0.13
782	ENSMUSG00000027942.18	4933434E20Rik	chr3	+	89960814	89960916	89963513	89963631	89960177	89960426	89965791	89965958	286,90,19,128,1061,134	0,0,0,0,0,0	263,99,93,171,102,330	0,2,0,28,16,0	198	198	1.01267e-09	3.66694e-08	1.0,1.0,1.0,1.0,1.0,1.0	1.0,0.98,1.0,0.859,0.864,1.0	0.049
788	ENSMUSG00000071454.14	Dtnb	chr12	+	3682809	3682964	3693916	3694022	3667605	3667691	3698222	3698389	29,5,1,61,200,1	133,87,99,44,266,192	700,162,271,20,140,45	71,333,469,82,300,500	198	198	0.00328284	0.0191406	0.179,0.054,0.01,0.581,0.429,0.005	0.908,0.327,0.366,0.196,0.318,0.083	-0.157
794	ENSMUSG00000035620.16	Ric8b	chr10	+	84783275	84783884	84793879	84793974	84761409	84761457	84805726	84805955	15,2,35,21,5,9	68,26,95,248,57,109	74,62,50,46,77,121	30,208,184,248,185,276	198	194	8.16359e-05	0.000780076	0.178,0.07,0.265,0.077,0.079,0.075	0.707,0.226,0.21,0.154,0.29,0.3	-0.191
801	ENSMUSG00000047213.15	Ythdf3	chr3	+	16238085	16238110	16243641	16243727	16237399	16237684	16257350	16257383	42,90,11,49,11,8	15,2,0,34,1,0	51,123,51,40,34,39	16,229,51,112,86,63	124	185	1.45693e-10	6.26479e-09	0.807,0.985,1.0,0.683,0.943,1.0	0.826,0.445,0.599,0.348,0.371,0.48	0.391
802	ENSMUSG00000047213.15	Ythdf3	chr3	+	16243641	16243727	16257350	16257383	16238085	16238110	16257989	16259588	183,71,50,432,29,150	22,0,0,24,0,0	185,635,439,321,273,405	20,103,28,49,33,32	185	132	1.53775e-07	3.15812e-06	0.856,1.0,1.0,0.928,1.0,1.0	0.868,0.815,0.918,0.824,0.855,0.9	0.101
803	ENSMUSG00000042348.11	Arl15	chr13	+	114058782	114058927	114104117	114104326	113931040	113931232	114291239	114293997	160,599,171,45,220,142	101,60,109,266,264,49	744,182,399,166,79,132	488,423,521,415,347,434	198	198	0.00261412	0.0159868	0.613,0.909,0.611,0.145,0.455,0.743	0.604,0.301,0.434,0.286,0.185,0.233	0.239
808	ENSMUSG00000022211.10	Carmil3	chr14	+	55732261	55732350	55732860	55732955	55732109	55732185	55733180	55733267	0,85,1,2,1,0	103,561,244,44,4,10	137,83,7,24,48,2	214,230,8,62,179,9	188	194	1.33227e-15	1.22213e-13	0.0,0.135,0.004,0.045,0.205,0.0	0.398,0.271,0.474,0.285,0.217,0.187	-0.24
836	ENSMUSG00000003282.10	Plag1	chr4	-	3908905	3909002	3915620	3915725	3904889	3904947	3938213	3938405	297,16,87,14,6,0	127,37,9,17,62,14	1,5,2,2,15,31	28,6,17,176,52,85	198	196	0.00343577	0.0199477	0.698,0.3,0.905,0.449,0.087,0.0	0.034,0.452,0.104,0.011,0.222,0.265	0.225
838	ENSMUSG00000001247.17	Lsr	chr7	-	30661522	30661669	30665393	30665513	30658577	30658739	30671292	30671637	47,15,249,167,170,51	19,9,46,179,210,43	1165,136,234,487,219,67	210,42,127,59,19,3	198	198	1.04445e-06	1.57931e-05	0.712,0.625,0.844,0.483,0.447,0.543	0.847,0.764,0.648,0.892,0.92,0.957	-0.229
862	ENSMUSG00000029461.18	Fam168a	chr7	+	100473338	100473464	100480534	100480677	100462126	100462207	100483215	100483390	1453,2802,1552,1789,1673,2372	82,3,70,42,10,9	1179,2958,546,703,1791,1129	153,87,65,12,47,37	198	198	0	0	0.947,0.999,0.957,0.977,0.994,0.996	0.885,0.971,0.894,0.983,0.974,0.968	0.032
863	ENSMUSG00000029461.18	Fam168a	chr7	+	100473338	100473464	100480534	100480677	100467942	100467969	100483215	100483390	2499,613,4119,2178,4409,1599	82,2,70,45,10,11	1105,2629,1610,763,1281,2198	153,87,65,12,47,37	198	198	0	0	0.968,0.997,0.983,0.98,0.998,0.993	0.878,0.968,0.961,0.985,0.965,0.983	0.03
864	ENSMUSG00000061887.15	Ssbp3	chr4	+	106884413	106884494	106885389	106885449	106866875	106866965	106888058	106888125	124,58,21,11,56,49	373,310,988,181,450,562	21,256,33,34,47,29	68,357,120,249,112,101	180	159	1.70629e-10	7.11471e-09	0.227,0.142,0.018,0.051,0.099,0.072	0.214,0.388,0.195,0.108,0.27,0.202	-0.128
867	ENSMUSG00000092203.8	1110038B12Rik	chr17	-	35169673	35169823	35170860	35170901	35169216	35169451	35171111	35171149	23,20,44,84,2,78	47,8,0,51,31,12	162,2,1,20,24,3	314,46,66,56,262,23	140	198	2.06259e-07	3.88785e-06	0.409,0.78,1.0,0.7,0.084,0.902	0.422,0.058,0.021,0.336,0.115,0.156	0.461
888	ENSMUSG00000030761.17	Myo7a	chr7	-	97751756	97751909	97756198	97756312	97747393	97747578	97766922	97766982	402,469,337,782,335,1133	672,462,515,524,241,931	4,59,92,114,84,550	141,290,390,276,474,273	198	198	6.5477e-06	8.49965e-05	0.374,0.504,0.396,0.599,0.582,0.549	0.028,0.169,0.191,0.292,0.151,0.668	0.251
890	ENSMUSG00000035314.11	Gdpd5	chr7	+	99073259	99073436	99087454	99087558	99059615	99059698	99090378	99090472	27,217,13,74,124,8	149,48,241,38,194,48	12,79,25,53,131,83	0,51,36,36,34,108	198	198	0.00566402	0.0307461	0.153,0.819,0.051,0.661,0.39,0.143	1.0,0.608,0.41,0.596,0.794,0.435	-0.271
894	ENSMUSG00000038000.11	Acd	chr8	-	106426210	106426362	106426492	106426527	106426026	106426123	106426635	106426680	10,11,98,8,27,46	263,211,851,152,763,168	228,59,297,331,40,123	545,321,483,71,163,494	134	198	8.9988e-09	2.33629e-07	0.053,0.072,0.145,0.072,0.05,0.288	0.382,0.214,0.476,0.873,0.266,0.269	-0.3
900	ENSMUSG00000032745.19	Gpbp1	chr13	-	111579854	111579940	111584429	111584489	111577165	111577350	111585466	111585533	243,146,188,313,80,411	0,0,0,0,0,0	209,229,248,136,546,687	0,60,0,0,12,2	159	185	3.80369e-07	6.30588e-06	1.0,1.0,1.0,1.0,1.0,1.0	1.0,0.816,1.0,1.0,0.981,0.998	0.034
901	ENSMUSG00000032745.19	Gpbp1	chr13	-	111589906	111590030	111603384	111603504	111585466	111585533	111623956	111624246	443,41,381,153,117,181	44,1,155,35,3,56	283,493,391,249,527,288	39,10,1,39,43,10	198	198	3.26324e-07	5.54347e-06	0.91,0.976,0.711,0.814,0.975,0.764	0.879,0.98,0.997,0.865,0.925,0.966	-0.077
913	ENSMUSG00000025393.13	Atp5b	chr10	+	127924189	127924402	127924825	127925027	127922166	127922289	127925887	127926029	9909,3100,1972,3762,1605,2949	16887,4097,13894,14352,13651,11135	8873,8834,12195,7036,7996,5495	16827,16713,21328,11893,12498,13725	198	198	6.99747e-05	0.000678065	0.37,0.431,0.124,0.208,0.105,0.209	0.345,0.346,0.364,0.372,0.39,0.286	-0.109
935	ENSMUSG00000038457.18	Tmem255b	chr8	+	13493986	13494049	13501025	13501115	13491137	13491280	13504160	13504241	283,229,100,159,229,254	2170,5257,1999,1617,1726,2323	236,225,231,354,350,449	1828,2438,2496,1655,1928,2822	162	189	1.45938e-09	4.89782e-08	0.132,0.048,0.055,0.103,0.134,0.113	0.131,0.097,0.097,0.2,0.175,0.157	-0.045
942	ENSMUSG00000061462.19	Obscn	chr11	-	58951669	58951933	58955012	58955276	58946786	58947050	58957891	58958155	75,1,36,25,8,2	206,18,50,22,4,45	28,26,26,40,24,6	52,116,258,164,292,400	198	198	0.00588915	0.031531	0.267,0.053,0.419,0.532,0.667,0.043	0.35,0.183,0.092,0.196,0.076,0.015	0.178
944	ENSMUSG00000061462.19	Obscn	chr11	-	58952249	58952513	58952856	58953120	58951669	58951933	58953472	58953736	6,21,2,22,7,329	5,3,0,0,0,20	1,17,9,7,44,2	4,0,1,35,15,55	198	198	6.89405e-05	0.000672781	0.545,0.875,1.0,1.0,1.0,0.943	0.2,1.0,0.9,0.167,0.746,0.035	0.386
948	ENSMUSG00000061462.19	Obscn	chr11	-	58953472	58953736	58955012	58955276	58952856	58953120	58957891	58958155	75,1,36,25,8,2	3,4,2,3,5,328	37,42,28,56,54,7	0,0,0,6,0,0	198	198	1.84576e-09	6.04705e-08	0.962,0.2,0.947,0.893,0.615,0.006	1.0,1.0,1.0,0.903,1.0,1.0	-0.38
951	ENSMUSG00000053774.10	Ubxn7	chr16	+	32171616	32171764	32178825	32178893	32151074	32151178	32186161	32186227	17,12,0,5,0,5	25,28,66,7,2,49	6,58,10,64,4,23	57,88,45,52,3,16	198	167	0.00938609	0.0466255	0.364,0.266,0.0,0.376,0.0,0.079	0.082,0.357,0.158,0.509,0.529,0.548	-0.183
974	ENSMUSG00000037605.17	Adgrl3	chr5	+	81535621	81535835	81613041	81613151	81457717	81457926	81657570	81657585	29,54,34,17,60,16	44,3,42,66,15,16	245,23,93,187,88,71	116,205,501,333,146,305	198	198	0.00383049	0.02178	0.397,0.947,0.447,0.205,0.8,0.5	0.679,0.101,0.157,0.36,0.376,0.189	0.239
979	ENSMUSG00000037605.17	Adgrl3	chr5	+	81935282	81935411	81940207	81940259	81919430	81919527	81942110	81943194	218,8,51,108,4,301	330,28,49,201,9,189	5,26,42,220,77,0	65,405,356,196,142,271	198	151	6.2685e-08	1.34773e-06	0.335,0.179,0.443,0.291,0.253,0.548	0.055,0.047,0.083,0.461,0.293,0.0	0.185
981	ENSMUSG00000037386.17	Rims2	chr15	+	39315435	39315503	39315619	39315828	39300392	39301318	39317755	39317875	237,142,117,431,55,213	237,1,25,168,5,0	63,349,617,395,251,337	199,86,176,217,48,35	167	198	0.00831761	0.042389	0.542,0.994,0.847,0.753,0.929,1.0	0.273,0.828,0.806,0.683,0.861,0.919	0.116
986	ENSMUSG00000022255.17	Mtdh	chr15	+	34114944	34115121	34116456	34116522	34114169	34114254	34118025	34118256	30,2,4,37,3,18	56,9,14,50,3,26	4,36,15,8,13,7	38,279,122,81,129,11	198	165	2.1836e-07	4.06032e-06	0.309,0.156,0.192,0.381,0.455,0.366	0.081,0.097,0.093,0.076,0.077,0.347	0.181
1015	ENSMUSG00000059820.15	Nkapd1	chr9	-	50521599	50521749	50523676	50523777	50518858	50520725	50526782	50526859	136,30,21,142,105,36	273,2,14,104,28,18	134,102,230,10,156,101	319,116,317,37,111,390	198	198	0.000168606	0.00143211	0.333,0.938,0.6,0.577,0.789,0.667	0.296,0.468,0.42,0.213,0.584,0.206	0.286
1024	ENSMUSG00000032366.16	Tpm1	chr9	-	66939232	66939308	66939747	66939823	66938733	66938796	66940075	66940146	9822,2061,7147,9678,6592,6214	151,16,506,306,26,37	6928,14224,15321,9999,6044,6739	106,336,325,632,391,207	175	175	3.69975e-11	1.8855e-09	0.985,0.992,0.934,0.969,0.996,0.994	0.985,0.977,0.979,0.941,0.939,0.97	0.013
1032	ENSMUSG00000038535.18	Zfp280d	chr9	+	72246897	72247621	72258806	72258852	72246293	72246330	72267567	72267623	3,2,42,0,0,1	4,0,5,32,19,4	0,3,13,0,0,0	11,124,80,121,21,78	198	145	0.00306129	0.0181566	0.355,1.0,0.86,0.0,0.0,0.155	0.0,0.017,0.106,0.0,0.0,0.0	0.374
1033	ENSMUSG00000042688.17	Mapk6	chr9	-	75300646	75300811	75302791	75302936	75297448	75297650	75304860	75306033	246,45,14,116,6,225	130,226,221,137,656,287	176,291,249,283,571,233	212,292,294,310,235,210	198	198	9.7473e-06	0.00012193	0.654,0.166,0.06,0.458,0.009,0.439	0.454,0.499,0.459,0.477,0.708,0.526	-0.223
1036	ENSMUSG00000033419.17	Snap91	chr9	-	86680590	86680752	86680882	86680897	86675409	86675517	86686507	86686620	19,170,183,9,150,73	127,4,0,2,5,6	10,3,18,19,28,136	44,136,142,27,5,0	114	198	3.47287e-05	0.00036759	0.206,0.987,1.0,0.887,0.981,0.955	0.283,0.037,0.18,0.55,0.907,1.0	0.343
1038	ENSMUSG00000041408.19	Wapl	chr14	+	34413638	34414691	34416943	34417062	34398910	34399431	34444220	34444316	383,24,131,205,13,119	1864,178,3374,1619,910,2502	324,345,465,239,266,385	1625,2478,3611,2303,2953,2442	198	198	4.15711e-09	1.12897e-07	0.17,0.119,0.037,0.112,0.014,0.045	0.166,0.122,0.114,0.094,0.083,0.136	-0.036
1043	ENSMUSG00000032604.17	Qars	chr9	+	108388529	108388615	108388730	108388817	108388337	108388409	108389681	108389781	42,10,0,235,18,7	51,22,7,124,34,68	226,188,69,34,26,261	131,198,35,5,39,70	185	186	0.000297283	0.00231108	0.453,0.314,0.0,0.656,0.347,0.094	0.634,0.488,0.665,0.872,0.401,0.789	-0.331
1066	ENSMUSG00000010461.17	Eya4	chr10	-	23039291	23039384	23047523	23047592	23034985	23035052	23048896	23049021	422,135,416,567,451,332	400,366,293,318,348,469	145,669,967,265,368,766	191,282,365,142,262,345	168	192	0.00592839	0.0316181	0.547,0.297,0.619,0.671,0.597,0.447	0.465,0.731,0.752,0.681,0.616,0.717	-0.131
1067	ENSMUSG00000010461.17	Eya4	chr10	-	23102699	23102749	23198945	23199044	23048896	23049021	23225659	23225788	329,422,23,221,41,229	724,233,372,1022,884,1076	282,297,957,362,219,470	424,712,1153,441,539,950	198	149	0.000209029	0.00171205	0.255,0.577,0.044,0.14,0.034,0.138	0.334,0.239,0.384,0.382,0.234,0.271	-0.109
1068	ENSMUSG00000010461.17	Eya4	chr10	-	23198945	23199044	23225659	23225788	23102699	23102749	23226560	23226684	133,7,4,63,103,132	750,403,322,775,278,616	6,9,21,9,1,54	734,589,1594,387,401,1105	198	198	0	0	0.151,0.017,0.012,0.075,0.27,0.176	0.008,0.015,0.013,0.023,0.002,0.047	0.099
1071	ENSMUSG00000054808.16	Actn4	chr7	-	28594545	28594611	28594856	28594937	28593925	28594084	28595513	28595660	235,25,352,266,1350,225	3,2,6,0,0,57	23,111,150,14,307,57	0,2,0,2,0,0	180	165	5.42132e-05	0.000552573	0.986,0.92,0.982,1.0,1.0,0.783	1.0,0.981,1.0,0.865,1.0,1.0	-0.029
1072	ENSMUSG00000054808.16	Actn4	chr7	-	28609327	28609413	28610914	28611000	28606396	28606489	28611664	28611746	215,39,55,73,138,125	0,0,0,0,0,0	143,115,140,36,167,47	3,2,211,10,4,0	185	185	2.55622e-08	6.17081e-07	1.0,1.0,1.0,1.0,1.0,1.0	0.979,0.983,0.399,0.783,0.977,1.0	0.147
1077	ENSMUSG00000020100.16	Slc29a3	chr10	-	60559542	60559769	60566348	60566431	60549804	60552269	60586164	60586463	268,10,7,51,60,214	1,1,2,22,75,22	20,27,336,217,5,65	0,18,0,2,0,0	182	198	9.54354e-06	0.000120476	0.997,0.916,0.792,0.716,0.465,0.914	1.0,0.62,1.0,0.992,1.0,1.0	-0.135
1082	ENSMUSG00000001120.16	Pcbp3	chr10	-	76606093	76606153	76606794	76606870	76603697	76603750	76617665	76617707	10,13,554,29,119,207	77,7,90,39,20,65	9,16,80,7,14,3	107,12,105,3,118,10	175	159	0.00215353	0.013847	0.106,0.628,0.848,0.403,0.844,0.743	0.071,0.548,0.409,0.679,0.097,0.214	0.259
1086	ENSMUSG00000074513.10	Arfip1	chr3	-	84441893	84442002	84455240	84455342	84434992	84435105	84489720	84489841	473,309,152,209,127,312	226,82,95,184,14,293	7,268,114,166,46,28	7,197,218,117,22,128	198	198	0.00230684	0.0144458	0.677,0.79,0.615,0.532,0.901,0.516	0.5,0.576,0.343,0.587,0.676,0.179	0.195
1093	ENSMUSG00000059602.15	Syn3	chr10	-	85900659	85900794	85904889	85904992	85899825	85899913	85909089	85909164	41,14,4,277,280,118	137,150,437,719,889,329	232,112,324,24,67,50	530,144,445,263,246,73	198	198	0.000935225	0.00656566	0.23,0.085,0.009,0.278,0.24,0.264	0.304,0.438,0.421,0.084,0.214,0.407	-0.127
1096	ENSMUSG00000019951.11	Uhrf1bp1l	chr10	+	89625159	89625243	89626412	89626595	89622966	89623147	89627224	89627343	711,73,538,471,196,925	105,61,109,130,127,114	1242,848,523,408,527,448	19,80,43,32,66,59	183	198	4.08673e-12	2.34306e-10	0.88,0.564,0.842,0.797,0.625,0.898	0.986,0.92,0.929,0.932,0.896,0.891	-0.158
1105	ENSMUSG00000021012.17	Zc3h14	chr12	+	98745366	98745526	98746306	98746539	98740503	98740578	98749840	98749961	228,5,9,155,22,157	749,256,1086,808,249,268	254,204,170,125,168,58	162,429,478,330,332,128	198	198	6.55069e-11	3.2192e-09	0.233,0.019,0.008,0.161,0.081,0.369	0.611,0.322,0.262,0.275,0.336,0.312	-0.208
1109	ENSMUSG00000000861.16	Bcl11a	chr11	+	24108252	24108354	24113145	24113288	24035320	24035650	24122698	24123558	46,19,464,98,53,15	0,6,32,37,62,1	25,231,208,69,39,28	236,195,134,45,166,77	198	198	7.48261e-09	1.98001e-07	1.0,0.76,0.935,0.726,0.461,0.938	0.096,0.542,0.608,0.605,0.19,0.267	0.419
1123	ENSMUSG00000090841.3	Myl6	chr10	-	128328097	128328271	128328470	128328614	128327927	128328005	128329407	128329435	350,109,250,152,103,90	2221,237,709,1441,827,810	125,127,105,115,72,60	706,1595,1578,1169,1418,1052	198	198	1.26192e-09	4.34101e-08	0.136,0.315,0.261,0.095,0.111,0.1	0.15,0.074,0.062,0.09,0.048,0.054	0.09
1125	ENSMUSG00000090841.3	Myl6	chr10	-	128328097	128328404	128328470	128328614	128327927	128328005	128329407	128329435	350,109,250,152,103,90	2221,237,709,1441,827,810	125,127,105,115,72,60	706,1595,1578,1169,1418,1052	198	198	1.26192e-09	4.34101e-08	0.136,0.315,0.261,0.095,0.111,0.1	0.15,0.074,0.062,0.09,0.048,0.054	0.09
1131	ENSMUSG00000020456.18	Ogdh	chr11	+	6266764	6266855	6266977	6267080	6263787	6263979	6284532	6284648	18,0,0,0,0,0	38,2,122,45,7,41	15,20,14,123,41,104	72,59,113,54,160,121	190	198	4.43854e-08	1.00122e-06	0.33,0.0,0.0,0.0,0.0,0.0	0.178,0.261,0.114,0.704,0.211,0.472	-0.268
1141	ENSMUSG00000021557.16	Agtpbp1	chr13	-	59676200	59676332	59678870	59679017	59672959	59673053	59679826	59679890	80,0,9,5,33,0	58,5,17,53,11,8	0,3,8,0,0,0	199,84,53,52,133,82	198	198	7.0647e-10	2.77744e-08	0.58,0.0,0.346,0.086,0.75,0.0	0.0,0.034,0.131,0.0,0.0,0.0	0.266
1177	ENSMUSG00000018412.17	Kansl1	chr11	-	104259505	104259604	104269510	104269652	104248306	104248422	104314747	104316119	191,76,81,188,258,336	149,6,17,51,18,27	178,121,212,100,145,70	57,14,55,39,94,342	198	198	0.00534054	0.0293943	0.562,0.927,0.827,0.787,0.935,0.926	0.757,0.896,0.794,0.719,0.607,0.17	0.17
1181	ENSMUSG00000018363.17	Smurf2	chr11	-	106715434	106715636	106719329	106719450	106713845	106713921	106721745	106721883	151,17,6,72,10,49	176,74,185,203,77,375	348,113,235,161,294,102	163,307,402,80,290,460	198	198	2.87358e-05	0.000311724	0.462,0.187,0.031,0.262,0.115,0.116	0.681,0.269,0.369,0.668,0.503,0.181	-0.25
1219	ENSMUSG00000020598.17	Nrcam	chr12	+	44598087	44598219	44606444	44606588	44596656	44596841	44609209	44609321	272,128,1187,420,2333,269	124,15,158,152,32,53	304,1346,902,679,669,570	453,292,301,410,170,355	198	198	5.40294e-07	8.74641e-06	0.687,0.895,0.883,0.734,0.986,0.835	0.402,0.822,0.75,0.624,0.797,0.616	0.168
1221	ENSMUSG00000020954.17	Strn3	chr12	-	51680361	51680502	51689886	51689997	51676156	51676290	51694776	51694918	345,39,34,109,7,159	54,0,31,48,36,2	51,91,198,69,114,102	257,155,420,68,100,115	198	198	1.31704e-05	0.000157587	0.865,1.0,0.523,0.694,0.163,0.988	0.166,0.37,0.32,0.504,0.533,0.47	0.312
1223	ENSMUSG00000029635.16	Cdk8	chr5	+	146196314	146196390	146205024	146205135	146168039	146168630	146208404	146208545	94,17,72,68,22,155	461,6,128,486,69,177	5,79,167,46,125,84	130,482,485,179,558,430	175	198	0.0095211	0.047126	0.187,0.762,0.389,0.137,0.265,0.498	0.042,0.156,0.28,0.225,0.202,0.181	0.192
1227	ENSMUSG00000021000.18	Mia2	chr12	+	59191484	59191556	59193121	59193148	59184483	59184572	59193632	59193743	19,6,233,57,51,67	0,0,0,0,0,0	209,578,746,257,154,504	0,0,0,1,0,59	171	126	4.754e-05	0.000491843	1.0,1.0,1.0,1.0,1.0,1.0	1.0,1.0,1.0,0.995,1.0,0.863	0.024
1238	ENSMUSG00000026319.14	Relch	chr1	+	105668159	105668242	105668737	105668820	105663647	105663747	105669021	105669085	17,3,65,7,147,7	15,16,21,72,190,28	38,212,82,51,51,143	1,17,70,58,16,0	182	182	8.91929e-08	1.88815e-06	0.531,0.158,0.756,0.089,0.436,0.2	0.974,0.926,0.539,0.468,0.761,1.0	-0.416
1241	ENSMUSG00000001175.17	Calm1	chr12	+	100169833	100169977	100171871	100171978	100168651	100168682	100172356	100172492	25943,11186,15856,14547,12828,14264	57134,28192,63705,46056,40757,45502	14254,14764,15966,8508,13160,10188	37400,32128,38956,19951,27479,25620	198	198	0.000143061	0.00126187	0.312,0.284,0.199,0.24,0.239,0.239	0.276,0.315,0.291,0.299,0.324,0.285	-0.046
1256	ENSMUSG00000037989.16	Wnk2	chr13	-	49197849	49197894	49203959	49204058	49196103	49196342	49204832	49205003	80,375,3,229,648,94	1,75,1,3,1,6	111,92,33,95,55,27	4,49,31,74,0,32	198	144	1.93565e-07	3.75135e-06	0.983,0.784,0.686,0.982,0.998,0.919	0.953,0.577,0.436,0.483,1.0,0.38	0.254
1259	ENSMUSG00000021481.12	Zfp346	chr13	+	55261490	55261583	55263295	55263437	55260848	55260952	55270142	55270328	58,8,2,102,9,45	183,12,12,398,63,44	9,42,116,11,70,6	6,1,0,21,56,8	192	198	1.33898e-07	2.79156e-06	0.246,0.407,0.147,0.209,0.128,0.513	0.607,0.977,1.0,0.351,0.563,0.436	-0.381
1261	ENSMUSG00000021481.12	Zfp346	chr13	+	55263292	55263437	55270142	55270328	55261490	55261583	55278346	55278440	173,6,3,163,21,43	378,3,65,211,79,77	25,49,213,27,55,18	6,27,116,4,31,9	198	198	4.20327e-08	9.63949e-07	0.314,0.667,0.044,0.436,0.21,0.358	0.806,0.645,0.647,0.871,0.64,0.667	-0.374
1271	ENSMUSG00000061474.12	Mrps36	chr13	-	100875521	100875709	100877675	100877739	100872462	100872781	100881037	100881167	23,8,2,32,19,15	71,12,33,100,80,56	284,62,11,3,26,13	62,40,62,0,26,33	163	198	0.00133705	0.00893098	0.282,0.447,0.069,0.28,0.224,0.245	0.848,0.653,0.177,1.0,0.548,0.324	-0.334
1293	ENSMUSG00000039367.12	Sec24c	chr14	+	20729595	20729731	20732746	20732919	20726025	20726225	20733155	20733530	590,71,408,50,242,16	815,446,710,517,651,849	59,378,27,75,141,315	389,209,148,204,157,476	198	198	0.00546699	0.0299704	0.42,0.137,0.365,0.088,0.271,0.018	0.132,0.644,0.154,0.269,0.473,0.398	-0.129
1297	ENSMUSG00000021870.18	Slmap	chr14	-	26180564	26180615	26181058	26181109	26174692	26174755	26181196	26181365	87,18,346,523,137,92	82,5,29,96,305,19	202,353,382,242,185,448	51,65,70,35,7,53	150	150	0.00578315	0.0312063	0.515,0.783,0.923,0.845,0.31,0.829	0.798,0.844,0.845,0.874,0.964,0.894	-0.169
1302	ENSMUSG00000015968.19	Cacna1d	chr14	-	29811252	29811336	29811778	29811862	29804367	29804496	29817274	29817385	42,6,24,45,15,239	0,0,3,4,0,0	8,78,22,38,14,2	1,1,46,51,4,8	183	183	1.85425e-11	1.02058e-09	1.0,1.0,0.889,0.918,1.0,1.0	0.889,0.987,0.324,0.427,0.778,0.2	0.367
1303	ENSMUSG00000015968.19	Cacna1d	chr14	-	29811252	29811336	29811778	29811862	29804908	29804953	29817274	29817385	80,36,37,113,19,564	172,1,4,6,2,0	8,108,26,49,31,6	1,2,235,53,8,22	183	183	0.000735237	0.00521488	0.317,0.973,0.902,0.95,0.905,1.0	0.889,0.982,0.1,0.48,0.795,0.214	0.265
1305	ENSMUSG00000015968.19	Cacna1d	chr14	-	29893252	29893356	29893912	29894016	29864504	29864674	29900501	29900698	0,0,0,0,0,0	189,40,406,48,43,55	1,2,1,57,0,1	4,28,315,19,76,439	198	198	0.00149021	0.00981116	0.0,0.0,0.0,0.0,0.0,0.0	0.2,0.067,0.003,0.75,0.0,0.002	-0.17
1308	ENSMUSG00000033632.17	AW554918	chr18	+	25472770	25473441	25477920	25478019	25422995	25423123	25532982	25533164	2,36,12,184,54,38	25,3,2,116,65,129	199,38,31,95,29,18	0,79,20,9,4,0	198	198	0.00115581	0.00779604	0.074,0.923,0.857,0.613,0.454,0.228	1.0,0.325,0.608,0.913,0.879,1.0	-0.263
1312	ENSMUSG00000021981.11	Cab39l	chr14	+	59699083	59699151	59734251	59734393	59696542	59696690	59736992	59737157	14,1,0,1,4,0	25,5,38,47,100,29	0,1,7,16,4,10	5,12,23,58,29,43	167	198	0.00266932	0.0162521	0.399,0.192,0.0,0.025,0.045,0.0	0.0,0.09,0.265,0.246,0.141,0.216	-0.049
1315	ENSMUSG00000035401.10	Emsy	chr7	-	98248958	98249000	98249878	98250034	98246239	98246391	98259873	98260072	106,4,4,81,9,203	36,0,0,60,1,0	3,3,244,4,2,101	1,0,50,38,19,35	198	141	0.00251829	0.0155389	0.677,1.0,1.0,0.49,0.865,1.0	0.681,1.0,0.777,0.07,0.07,0.673	0.293
1348	ENSMUSG00000024302.17	Dtna	chr18	+	23608172	23608299	23668218	23668444	23548498	23548682	23678742	23678823	1644,225,872,1533,423,1810	8,2,5,131,1,4	76,297,226,91,232,155	1,3,290,4,99,99	198	198	1.44675e-10	6.26479e-09	0.995,0.991,0.994,0.921,0.998,0.998	0.987,0.99,0.438,0.958,0.701,0.61	0.202
1350	ENSMUSG00000024302.17	Dtna	chr18	+	23608180	23608299	23668218	23668444	23548566	23548682	23678742	23678823	3,0,4,5,0,5	8,2,5,131,1,4	0,0,0,0,0,0	1,3,290,4,99,99	198	198	2.08422e-06	3.01882e-05	0.273,0.0,0.444,0.037,0.0,0.556	0.0,0.0,0.0,0.0,0.0,0.0	0.218
1366	ENSMUSG00000071037.7	Camkmt	chr17	+	85709853	85709920	85737758	85737849	85702029	85702093	85738898	85738973	188,2,26,21,208,8	23,0,1,0,2,31	37,94,92,1,155,13	0,0,0,0,0,0	166	190	0.000255618	0.00204495	0.903,1.0,0.967,1.0,0.992,0.228	1.0,1.0,1.0,1.0,1.0,1.0	-0.152
1370	ENSMUSG00000035580.11	Kcnh8	chr17	+	53205481	53205588	53205629	53205731	53200942	53201142	53212028	53212243	7,5,0,0,0,5	3,1,4,6,147,30	2,10,49,6,41,203	1,24,50,20,0,0	198	198	4.12261e-06	5.50748e-05	0.7,0.833,0.0,0.0,0.0,0.143	0.667,0.294,0.495,0.231,1.0,1.0	-0.335
1375	ENSMUSG00000024180.15	Pgap6	chr17	+	26339512	26339659	26340328	26340406	26339257	26339436	26340513	26340630	20,73,78,37,29,47	0,0,83,6,0,0	2,214,18,100,107,23	0,0,0,0,0,0	198	177	3.06069e-06	4.29746e-05	1.0,1.0,0.457,0.846,1.0,1.0	1.0,1.0,1.0,1.0,1.0,1.0	-0.116
1392	ENSMUSG00000014075.16	Dynlt2b	chr16	+	32244058	32244128	32244971	32245059	32241637	32241771	32245675	32245739	382,22,99,343,230,291	0,1,47,3,0,1	310,233,299,169,56,35	0,28,109,2,0,0	169	187	0.00103704	0.00709937	1.0,0.961,0.7,0.992,1.0,0.997	1.0,0.902,0.752,0.989,1.0,1.0	0.001
1397	ENSMUSG00000025006.19	Sorbs1	chr19	-	40365088	40365389	40365427	40365460	40361919	40362061	40370964	40371077	178,198,320,251,487,127	69,36,206,69,23,182	69,195,278,157,219,331	143,81,144,130,126,455	132	198	0.000379701	0.0028395	0.795,0.892,0.7,0.845,0.969,0.511	0.42,0.783,0.743,0.644,0.723,0.522	0.146
1399	ENSMUSG00000025006.19	Sorbs1	chr19	-	40365093	40365247	40365427	40365460	40361919	40362061	40370964	40371077	178,198,320,251,487,127	3,1,1,15,0,8	69,195,278,157,219,331	25,6,151,155,545,9	132	198	0	0	0.989,0.997,0.998,0.962,1.0,0.96	0.805,0.98,0.734,0.603,0.376,0.982	0.238
1415	ENSMUSG00000033004.17	Mycbp2	chr14	-	103398276	103398378	103407292	103407448	103392748	103394203	103410002	103410125	1316,23,40,186,34,630	10,0,0,0,0,0	173,403,503,926,389,38	3,1,367,35,1,3	198	198	1.88338e-08	4.71188e-07	0.992,1.0,1.0,1.0,1.0,1.0	0.983,0.998,0.578,0.964,0.997,0.927	0.091
1416	ENSMUSG00000033004.17	Mycbp2	chr14	-	103398276	103398378	103407292	103407472	103392748	103394203	103410002	103410125	811,12,34,140,18,419	10,0,0,0,0,0	79,314,414,500,222,33	3,1,367,35,1,3	198	198	2.79644e-09	8.74524e-08	0.988,1.0,1.0,1.0,1.0,1.0	0.963,0.997,0.53,0.935,0.996,0.917	0.108
1453	ENSMUSG00000035916.9	Ptprq	chr10	-	107380387	107380468	107386382	107386427	107379252	107379279	107398995	107399124	1398,356,1740,980,959,701	123,33,72,188,158,139	548,872,1805,916,1881,1671	87,91,243,207,404,169	144	180	0.00257434	0.0158138	0.934,0.931,0.968,0.867,0.884,0.863	0.887,0.923,0.903,0.847,0.853,0.925	0.018
1469	ENSMUSG00000038774.10	Ascc3	chr10	+	50493807	50494367	50511128	50511197	50484015	50484166	50514003	50514124	217,11,264,243,88,412	0,0,0,0,2,0	180,243,64,381,238,329	0,1,36,11,13,1	198	168	2.42358e-07	4.38796e-06	1.0,1.0,1.0,1.0,0.974,1.0	1.0,0.995,0.601,0.967,0.94,0.996	0.079
1473	ENSMUSG00000056211.14	R3hdm1	chr1	+	128096715	128096794	128102113	128102214	128095629	128095744	128102685	128102745	92,14,419,411,41,112	0,0,0,0,0,0	291,585,122,159,196,668	23,0,182,0,2,0	178	198	6.59593e-05	0.000648286	1.0,1.0,1.0,1.0,1.0,1.0	0.934,1.0,0.427,1.0,0.991,1.0	0.108
1483	ENSMUSG00000030067.18	Foxp1	chr6	-	98986864	98986961	98992384	98992471	98980160	98980365	98993488	98993626	30,56,102,7,1,76	173,197,976,439,646,644	462,79,146,14,13,36	705,396,147,267,144,151	186	196	2.8771e-05	0.000311724	0.155,0.231,0.099,0.017,0.002,0.111	0.408,0.174,0.511,0.052,0.087,0.201	-0.136
1516	ENSMUSG00000001157.14	Gmcl1	chr6	-	86687380	86687443	86687496	86687634	86684384	86684454	86688570	86688661	263,182,145,718,129,75	0,0,0,0,0,0	15,59,347,154,110,147	1,41,14,1,0,1	198	162	5.66605e-07	9.06568e-06	1.0,1.0,1.0,1.0,1.0,1.0	0.925,0.541,0.953,0.992,1.0,0.992	0.1
1524	ENSMUSG00000036890.14	Gtdc1	chr2	-	44525016	44525328	44646279	44646447	44481921	44482002	44715362	44715555	142,21,72,30,67,371	2,0,0,0,0,0	18,57,445,110,277,57	1,1,0,0,47,3	198	198	2.69745e-09	8.63186e-08	0.986,1.0,1.0,1.0,1.0,1.0	0.947,0.983,1.0,1.0,0.855,0.95	0.042
1526	ENSMUSG00000038784.14	Cnot4	chr6	-	35029776	35029838	35033145	35033203	35027996	35028494	35041832	35041957	76,22,41,252,58,93	203,66,281,827,404,1113	594,268,184,235,254,240	410,262,361,139,196,104	157	161	0	0	0.277,0.255,0.13,0.238,0.128,0.079	0.598,0.512,0.343,0.634,0.571,0.703	-0.376
1540	ENSMUSG00000087086.8	Gm13269	chr2	-	14768051	14768295	14770984	14771374	14750762	14750890	14771703	14771835	13,15,6,362,62,181	0,1,64,89,2,9	1,39,6,1,12,43	1,9,43,4,113,10	198	198	0.000278099	0.00221193	1.0,0.938,0.086,0.803,0.969,0.953	0.5,0.812,0.122,0.2,0.096,0.811	0.368
1558	ENSMUSG00000022375.7	Lrrc6	chr15	-	66322213	66322271	66325917	66326144	66321291	66321483	66341665	66341838	394,83,784,485,234,204	0,2,43,0,1,1	23,235,198,159,163,3	0,0,0,1,0,0	198	157	0.000127996	0.00115113	1.0,0.971,0.935,1.0,0.995,0.994	1.0,1.0,1.0,0.992,1.0,1.0	-0.016
1593	ENSMUSG00000059742.11	Kcnh7	chr2	-	62566316	62566522	62569487	62569731	62564562	62564644	62594914	62595114	21,2,0,4,1,0	109,10,132,79,23,47	8,17,106,34,40,40	48,113,228,122,178,226	198	198	7.62688e-10	2.91516e-08	0.162,0.167,0.0,0.048,0.042,0.0	0.143,0.131,0.317,0.218,0.183,0.15	-0.12
1600	ENSMUSG00000039599.17	Fam149b	chr14	+	20413330	20413518	20417913	20418020	20409822	20409984	20424397	20424522	2,2,2,95,62,1	2,0,0,0,0,0	10,10,12,13,13,9	1,2,347,4,12,38	198	198	6.31162e-13	3.94763e-11	0.5,1.0,1.0,1.0,1.0,1.0	0.909,0.833,0.033,0.765,0.52,0.191	0.375
1609	ENSMUSG00000101860.5	Mindy4b-ps	chr3	-	58723922	58724102	58727475	58727643	58720055	58720175	58729289	58729317	629,47,976,619,224,1281	11,1,0,24,0,49	202,206,867,178,674,304	8,50,5,16,68,16	198	198	2.12408e-12	1.27075e-10	0.983,0.979,1.0,0.963,1.0,0.963	0.962,0.805,0.994,0.918,0.908,0.95	0.058
1610	ENSMUSG00000101860.5	Mindy4b-ps	chr3	-	58723922	58724102	58727475	58727749	58720055	58720175	58729289	58729317	96,18,62,63,178,155	11,1,0,24,0,49	32,146,151,47,91,95	8,50,5,16,68,16	198	198	0.00324852	0.0191024	0.897,0.947,1.0,0.724,1.0,0.76	0.8,0.745,0.968,0.746,0.572,0.856	0.107
1611	ENSMUSG00000101860.5	Mindy4b-ps	chr3	-	58723922	58724102	58727475	58727772	58720055	58720175	58729289	58729317	96,18,62,58,178,155	11,1,0,24,0,49	32,147,168,47,62,95	8,50,5,16,68,16	198	198	0.00599416	0.0318454	0.897,0.947,1.0,0.707,1.0,0.76	0.8,0.746,0.971,0.746,0.477,0.856	0.119
1612	ENSMUSG00000101860.5	Mindy4b-ps	chr3	-	58723922	58724102	58727475	58727844	58720055	58720175	58729289	58729317	96,19,62,93,180,155	11,1,0,24,0,49	32,145,149,47,61,95	8,50,5,16,68,16	198	198	0.00218384	0.0139766	0.897,0.95,1.0,0.795,1.0,0.76	0.8,0.744,0.968,0.746,0.473,0.856	0.136
1614	ENSMUSG00000101860.5	Mindy4b-ps	chr3	-	58723922	58724102	58729289	58729317	58720055	58720175	58729628	58729732	143,7,127,280,26,375	11,1,0,24,7,49	150,170,232,104,166,75	8,49,5,16,67,15	127	198	0.0010172	0.00703351	0.953,0.916,1.0,0.948,0.853,0.923	0.967,0.844,0.986,0.91,0.794,0.886	0.034
1621	ENSMUSG00000098097.8	6530403H02Rik	chr3	-	120489801	120489965	120590844	120590939	120488457	120488914	120591240	120591318	208,14,384,285,29,60	7,0,0,0,0,0	84,152,64,104,139,165	60,1,0,0,0,0	194	198	0.00236701	0.0146712	0.968,1.0,1.0,1.0,1.0,1.0	0.588,0.994,1.0,1.0,1.0,1.0	0.064
1694	ENSMUSG00000026490.19	Cdc42bpa	chr1	+	179945231	179945308	179961868	179961945	179941587	179941679	179964216	179964322	40,15,194,53,11,66	20,87,590,36,70,7	51,151,137,73,345,81	2,48,38,54,190,88	176	176	0.00910697	0.045568	0.667,0.147,0.247,0.596,0.136,0.904	0.962,0.759,0.783,0.575,0.645,0.479	-0.251
1707	ENSMUSG00000029647.16	Pan3	chr5	+	147424920	147425068	147448509	147448561	147391927	147391998	147456314	147456562	68,26,684,150,376,174	0,0,0,0,0,0	837,401,434,125,426,311	73,1,0,0,0,0	198	151	3.54547e-09	9.95626e-08	1.0,1.0,1.0,1.0,1.0,1.0	0.897,0.997,1.0,1.0,1.0,1.0	0.018
1709	ENSMUSG00000029647.16	Pan3	chr5	+	147439894	147440012	147448509	147448561	147391927	147391998	147456314	147456562	21,1,1,5,146,30	0,0,0,0,0,0	0,49,63,2,3,46	73,1,0,0,0,0	198	151	0.00722565	0.0373778	1.0,1.0,1.0,1.0,1.0,1.0	0.0,0.974,1.0,1.0,1.0,1.0	0.171
1737	ENSMUSG00000047213.15	Ythdf3	chr3	+	16243647	16243727	16257350	16257383	16238085	16238110	16257989	16259588	47,10,29,228,1,117	22,0,0,24,0,0	117,247,210,165,108,214	20,103,28,49,33,32	179	132	0.00016087	0.00138348	0.612,1.0,1.0,0.875,1.0,1.0	0.812,0.639,0.847,0.713,0.707,0.831	0.156
1764	ENSMUSG00000020439.18	Smtn	chr11	-	3470751	3470860	3471816	3471968	3467522	3467827	3472460	3472578	80,275,665,122,122,143	253,602,1085,400,1072,1921	170,272,380,154,69,113	201,164,649,298,528,213	198	198	0.00106162	0.00723163	0.24,0.314,0.38,0.234,0.102,0.069	0.458,0.624,0.369,0.341,0.116,0.347	-0.153
1768	ENSMUSG00000028416.14	Bag1	chr4	-	40938848	40939184	40941524	40941638	40937131	40937194	40943624	40943707	1456,36,236,613,250,93	140,0,2,0,1,2	744,1021,577,250,155,256	1,1,36,0,20,0	198	198	3.86132e-06	5.26057e-05	0.912,1.0,0.992,1.0,0.996,0.979	0.999,0.999,0.941,1.0,0.886,1.0	0.009
1781	ENSMUSG00000037386.17	Rims2	chr15	+	39400191	39400224	39418460	39418493	39399267	39399377	39430338	39430439	12,7,28,51,11,12	23,3,53,18,1,7	6,24,12,24,0,36	4,64,43,23,25,33	132	132	0.00748493	0.0383594	0.343,0.7,0.346,0.739,0.917,0.632	0.6,0.273,0.218,0.511,0.0,0.522	0.259
1785	ENSMUSG00000024713.17	Pcsk5	chr19	-	17590334	17590431	17595014	17595118	17573024	17573142	17619856	17619957	530,275,752,972,143,621	213,4,2,0,2,0	61,915,1592,916,925,657	0,0,0,0,0,0	198	196	2.2026e-06	3.15707e-05	0.711,0.986,0.997,1.0,0.986,1.0	1.0,1.0,1.0,1.0,1.0,1.0	-0.053
1799	ENSMUSG00000032212.11	Sltm	chr9	+	70480738	70480945	70480966	70481207	70479430	70479458	70481857	70481907	38,0,0,80,1,5	478,13,79,279,125,168	33,57,18,0,73,106	58,217,182,76,381,474	198	198	9.00277e-05	0.000842708	0.074,0.0,0.0,0.223,0.008,0.029	0.363,0.208,0.09,0.0,0.161,0.183	-0.112
1809	ENSMUSG00000020463.16	Ppp4r3b	chr11	+	29152842	29152908	29155545	29155704	29150700	29150803	29159316	29159486	4,0,43,2,0,0	41,9,69,158,19,16	0,0,1,0,2,3	73,160,155,64,74,193	165	198	2.6914e-07	4.7479e-06	0.105,0.0,0.428,0.015,0.0,0.0	0.0,0.0,0.008,0.0,0.031,0.018	0.082
1810	ENSMUSG00000020463.16	Ppp4r3b	chr11	+	29152842	29152908	29155584	29155704	29150700	29150803	29159316	29159486	4,0,43,2,0,0	41,9,69,158,19,16	0,0,1,0,2,3	73,160,155,64,77,193	165	198	2.62107e-07	4.68388e-06	0.105,0.0,0.428,0.015,0.0,0.0	0.0,0.0,0.008,0.0,0.03,0.018	0.082
1825	ENSMUSG00000010461.17	Eya4	chr10	-	23039291	23039384	23047508	23047592	23035043	23035052	23048896	23049021	411,135,389,546,450,334	400,366,293,318,348,469	144,605,967,273,367,752	191,282,365,142,262,345	183	192	0.00463676	0.0260415	0.519,0.279,0.582,0.643,0.576,0.428	0.442,0.692,0.735,0.669,0.595,0.696	-0.134
1827	ENSMUSG00000010461.17	Eya4	chr10	-	23043344	23043407	23047489	23047592	23039291	23039384	23048896	23049021	412,137,651,546,454,340	2,2,0,5,0,66	144,605,967,276,367,752	19,0,5,0,0,0	198	162	2.6584e-05	0.000294996	0.994,0.982,1.0,0.989,1.0,0.808	0.861,1.0,0.994,1.0,1.0,1.0	-0.014
1828	ENSMUSG00000010461.17	Eya4	chr10	-	23043344	23043407	23047508	23047592	23039291	23039384	23048896	23049021	415,135,398,553,451,334	2,2,0,5,0,66	144,629,970,344,369,752	19,0,5,0,0,0	183	162	3.54594e-06	4.89355e-05	0.995,0.984,1.0,0.99,1.0,0.818	0.87,1.0,0.994,1.0,1.0,1.0	-0.013
1829	ENSMUSG00000010461.17	Eya4	chr10	-	23043344	23043407	23047523	23047592	23039291	23039384	23048896	23049021	891,450,635,1026,996,650	2,2,0,5,0,66	354,1130,1867,500,838,1530	19,0,5,0,0,0	168	162	0.00883928	0.0445101	0.998,0.995,1.0,0.995,1.0,0.905	0.947,1.0,0.997,1.0,1.0,1.0	-0.009
1853	ENSMUSG00000033633.16	Clec18a	chr8	-	111797996	111798317	111798617	111798669	111797316	111797408	111799253	111799360	1,0,0,0,0,0	94,4,38,133,3,55	0,6,21,1,0,29	19,394,253,70,67,27	151	198	6.81133e-06	8.67814e-05	0.014,0.0,0.0,0.0,0.0,0.0	0.0,0.02,0.098,0.018,0.0,0.585	-0.118
1869	ENSMUSG00000017176.18	Nt5c3b	chr11	-	100328799	100328987	100330865	100330912	100326980	100327066	100331010	100331080	120,218,427,28,228,12	0,0,1,21,5,0	36,190,52,6,224,43	0,0,0,0,0,0	146	198	0.00665139	0.0346679	1.0,1.0,0.998,0.644,0.984,1.0	1.0,1.0,1.0,1.0,1.0,1.0	-0.062
1883	ENSMUSG00000020598.17	Nrcam	chr12	+	44592161	44592218	44593362	44593437	44591507	44591678	44594014	44594126	325,12,203,110,196,106	17,2,5,6,57,22	117,867,494,360,684,708	3,80,9,37,6,0	156	174	5.11096e-08	1.1343e-06	0.955,0.87,0.978,0.953,0.793,0.843	0.978,0.924,0.984,0.916,0.992,1.0	-0.067
1913	ENSMUSG00000021870.18	Slmap	chr14	-	26174692	26174755	26181058	26181100	26163729	26163789	26181196	26181365	0,0,0,11,0,0	104,3,13,222,20,6	1,32,57,7,4,9	56,68,152,25,94,380	141	162	1.90019e-07	3.73524e-06	0.0,0.0,0.0,0.054,0.0,0.0	0.02,0.351,0.301,0.243,0.047,0.026	-0.156

## Sheet: Table_S11_RI
Table S11: Genes with differential splicing between IHCs and OHCs with a retained intron. riExonStart – start of retained intron. riExonEnd – end of retained intron. IJC (inclusion junction counts) – number of reads with the retained intron. SJC (skipping junction counts) – number of reads with the intron spliced out. FDR – p-value adjusted for false discovery rate. IncLevel (inclusion level) – p…
ID	GeneID	geneSymbol	chr	strand	riExonStart	riExonEnd	upstreamExonStart	upstreamExonEnd	downstreamExonStart	downstreamExonEnd	IJC_IHC	SJC_IHC	IJC_OHC	SJC_OHC	IncFormLen	SkipFormLen	PValue	FDR	IncLevel_IHC	IncLevel_OHC	IncLevelDifference
5	ENSMUSG00000025332.15	Kdm5c	chrX	+	151027868	151028279	151027868	151027992	151028097	151028279	0,0,0,1,0,3	11,7,36,94,11,124	1,0,0,74,0,6	6,43,44,25,7,72	198	99	0.000203794	0.00254846	0.0,0.0,0.0,0.005,0.0,0.012	0.077,0.0,0.0,0.597,0.0,0.04	-0.116
17	ENSMUSG00000031232.18	Magt1	chrX	-	105011689	105015085	105011689	105014632	105015041	105015085	109,7,65,634,69,64	51,4,3,1,0,39	169,188,350,16,71,246	3,0,0,0,0,0	198	99	7.24172e-11	5.30608e-09	0.517,0.467,0.915,0.997,1.0,0.451	0.966,1.0,1.0,1.0,1.0,1.0	-0.27
97	ENSMUSG00000051579.11	Tceal8	chrX	-	135072168	135072454	135072168	135072270	135072384	135072454	5,11,15,147,13,7	0,0,0,1,0,0	14,14,28,21,9,14	0,0,0,0,35,2	198	99	0.00260684	0.0229427	1.0,1.0,1.0,0.987,1.0,1.0	1.0,1.0,1.0,1.0,0.114,0.778	0.183
115	ENSMUSG00000024958.14	Gpr137	chr19	-	6915437	6916242	6915437	6915897	6916123	6916242	3,0,0,0,3,0	105,25,3,40,93,41	3,0,0,34,94,3	28,1,1,59,36,64	198	99	9.08417e-10	5.21356e-08	0.014,0.0,0.0,0.0,0.016,0.0	0.051,0.0,0.0,0.224,0.566,0.023	-0.139
183	ENSMUSG00000117679.2	Apbb3	chr18	-	36809669	36810045	36809669	36809675	36809917	36810045	105,9,1,38,42,8	77,10,55,138,245,67	2,37,405,79,20,48	2,14,1,2,38,12	198	99	4.518e-11	3.57018e-09	0.405,0.31,0.009,0.121,0.079,0.056	0.333,0.569,0.995,0.952,0.208,0.667	-0.457
198	ENSMUSG00000044252.19	Osbpl1a	chr18	-	12888384	12889364	12888384	12889152	12889244	12889364	387,12,23,827,82,254	0,1,0,26,15,4	33,293,356,315,510,312	96,17,3,34,30,13	191	99	0.00584886	0.0449744	1.0,0.861,1.0,0.943,0.739,0.971	0.151,0.899,0.984,0.828,0.898,0.926	0.138
225	ENSMUSG00000042625.17	Safb2	chr17	-	56869938	56870431	56869938	56870243	56870361	56870431	10,6,17,578,11,0	217,91,139,119,417,12	0,1,4,0,2,0	1,72,118,58,99,8	198	99	1.62049e-05	0.000281239	0.023,0.032,0.058,0.708,0.013,0.0	0.0,0.007,0.017,0.0,0.01,0.0	0.133
237	ENSMUSG00000023977.16	Ubr2	chr17	-	47291245	47292368	47291245	47291344	47292279	47292368	1,0,0,0,0,0	23,1,64,57,2,12	0,144,2,1,8,0	249,6,17,38,65,2	198	99	0.000474529	0.00524524	0.021,0.0,0.0,0.0,0.0,0.0	0.0,0.923,0.056,0.013,0.058,0.0	-0.172
320	ENSMUSG00000024026.14	Glo1	chr17	-	30811834	30813200	30811834	30812048	30813088	30813200	280,149,337,341,467,725	2,20,0,12,1,22	113,511,365,298,279,488	23,168,55,7,6,78	198	99	8.65523e-11	6.18183e-09	0.986,0.788,1.0,0.934,0.996,0.943	0.711,0.603,0.768,0.955,0.959,0.758	0.149
353	ENSMUSG00000039615.10	Stub1	chr17	-	26050075	26050605	26050075	26050192	26050282	26050605	217,34,277,454,463,76	177,7,23,27,92,24	26,262,741,35,513,91	98,159,507,184,278,103	189	99	2.935e-09	1.47305e-07	0.391,0.718,0.863,0.898,0.725,0.624	0.122,0.463,0.434,0.091,0.492,0.316	0.384
354	ENSMUSG00000039615.10	Stub1	chr17	-	26050282	26050605	26050282	26050339	26050517	26050605	270,59,224,364,1624,67	126,3,17,22,101,36	100,772,486,67,533,391	71,98,322,152,199,59	198	99	0.00123153	0.0119112	0.517,0.908,0.868,0.892,0.889,0.482	0.413,0.798,0.43,0.181,0.573,0.768	0.232
355	ENSMUSG00000025736.16	Jmjd8	chr17	+	26048579	26048827	26048579	26048676	26048758	26048827	2,0,9,3,0,111	134,5,71,19,1,17	0,5,0,0,1,7	3,188,75,3,12,28	181	99	0.00610234	0.0465382	0.008,0.0,0.065,0.079,0.0,0.781	0.0,0.014,0.0,0.0,0.044,0.12	0.126
442	ENSMUSG00000041215.17	Yeats2	chr16	+	19989940	19993289	19989940	19990052	19993244	19993289	5,91,8,33,3,1	65,27,2,72,9,5	0,1,13,51,0,0	2,33,186,132,28,17	198	99	0.00118428	0.0116053	0.037,0.628,0.667,0.186,0.143,0.091	0.0,0.015,0.034,0.162,0.0,0.0	0.257
525	ENSMUSG00000022437.8	Samm50	chr15	+	84084493	84084918	84084493	84084624	84084830	84084918	0,0,0,0,0,0	39,114,274,136,22,11	0,0,2,0,119,15	67,99,210,110,99,22	198	99	1.2474e-07	4.09985e-06	0.0,0.0,0.0,0.0,0.0,0.0	0.0,0.0,0.005,0.0,0.375,0.254	-0.106
539	ENSMUSG00000010097.16	Nxf1	chr19	+	8742285	8744197	8742285	8742395	8744160	8744197	234,61,41,180,22,237	275,178,46,686,476,166	13,322,188,24,110,21	175,559,911,370,193,468	198	99	0.000222723	0.00274816	0.298,0.146,0.308,0.116,0.023,0.417	0.036,0.224,0.094,0.031,0.222,0.022	0.113
589	ENSMUSG00000022552.17	Sharpin	chr15	-	76231458	76232017	76231458	76231794	76231863	76232017	3,4,12,3,14,2	119,30,446,131,194,38	965,7,28,4,5,10	8,82,271,1,140,155	168	99	1.94904e-05	0.000323975	0.015,0.073,0.016,0.013,0.041,0.03	0.986,0.048,0.057,0.702,0.021,0.037	-0.277
593	ENSMUSG00000022570.8	Gfus	chr15	-	75797431	75797708	75797431	75797511	75797641	75797708	4,1,63,8,0,0	72,12,45,8,1,12	0,0,1,7,0,0	1,19,31,422,4,2	198	99	5.21731e-10	3.12533e-08	0.027,0.04,0.412,0.333,0.0,0.0	0.0,0.0,0.016,0.008,0.0,0.0	0.131
675	ENSMUSG00000000441.18	Raf1	chr6	-	115597169	115598823	115597169	115597288	115598776	115598823	0,20,40,18,2,143	74,18,1,43,1,50	0,5,4,16,3,1	216,66,62,183,27,118	198	99	5.03583e-11	3.81695e-09	0.0,0.357,0.952,0.173,0.5,0.588	0.0,0.036,0.031,0.042,0.053,0.004	0.401
683	ENSMUSG00000035545.14	Leng8	chr7	+	4147051	4147812	4147051	4147337	4147710	4147812	0,0,0,0,9,2	11,4,3,79,356,65	3,1,8,3,13,0	102,6,30,168,4,19	198	99	0.000422746	0.00471496	0.0,0.0,0.0,0.0,0.012,0.015	0.014,0.077,0.118,0.009,0.619,0.0	-0.135
687	ENSMUSG00000021917.17	Spcs1	chr14	-	30722634	30722860	30722634	30722717	30722800	30722860	18,1,2,12,28,10	0,0,0,1,0,0	41,26,16,5,8,22	90,3,0,2,2,22	182	99	2.46342e-11	2.03314e-09	1.0,1.0,1.0,0.867,1.0,1.0	0.199,0.825,1.0,0.576,0.685,0.352	0.372
717	ENSMUSG00000006005.19	Tpr	chr1	+	150315817	150316280	150315817	150315949	150316189	150316280	2,1,0,15,1,5	86,6,11,139,2,165	19,4,6,3,245,1	543,27,52,13,2,39	198	99	0.00270701	0.023574	0.011,0.077,0.0,0.051,0.2,0.015	0.017,0.069,0.055,0.103,0.984,0.013	-0.148
728	ENSMUSG00000041477.15	Dcp1b	chr6	+	119191730	119194940	119191730	119192567	119194763	119194940	25,5,6,10,3,1	22,0,227,108,68,51	1,24,16,85,20,9	1,7,32,0,10,37	198	99	8.95346e-05	0.00124544	0.362,1.0,0.013,0.044,0.022,0.01	0.333,0.632,0.2,1.0,0.5,0.108	-0.22
765	ENSMUSG00000031862.12	Atp13a1	chr8	+	70251036	70251371	70251036	70251163	70251233	70251371	4,0,2,5,1,0	61,12,136,60,72,11	65,0,1,52,4,9	0,20,20,25,17,32	169	99	2.70076e-07	7.96082e-06	0.037,0.0,0.009,0.047,0.008,0.0	1.0,0.0,0.028,0.549,0.121,0.141	-0.29
866	ENSMUSG00000005378.18	Bud23	chr5	-	135084881	135085238	135084881	135084940	135085192	135085238	1,0,0,0,1,0	17,8,1,43,11,2	1,93,13,1,8,0	0,63,53,21,98,48	198	99	0.00163329	0.0153183	0.029,0.0,0.0,0.0,0.043,0.0	1.0,0.425,0.109,0.023,0.039,0.0	-0.254
889	ENSMUSG00000004455.17	Ppp1cc	chr5	+	122312117	122313336	122312117	122312178	122313042	122313336	209,79,339,227,92,149	45,0,100,17,10,25	150,174,247,405,129,104	32,223,191,187,283,36	198	99	6.20766e-08	2.23837e-06	0.699,1.0,0.629,0.87,0.821,0.749	0.701,0.281,0.393,0.52,0.186,0.591	0.349
929	ENSMUSG00000029326.14	Enoph1	chr5	+	100215657	100216619	100215657	100215800	100216154	100216619	32,7,80,35,15,132	82,1,1,33,1,1	169,95,259,19,204,9	0,0,0,0,0,4	198	99	5.13432e-07	1.40212e-05	0.163,0.778,0.976,0.347,0.882,0.985	1.0,1.0,1.0,1.0,1.0,0.529	-0.233
982	ENSMUSG00000042396.11	Rbm7	chr9	-	48400000	48402238	48400000	48401288	48402147	48402238	10,0,0,0,0,0	204,48,23,107,57,16	2,3,49,15,5,0	213,129,16,35,457,118	198	99	0.000201631	0.00252993	0.024,0.0,0.0,0.0,0.0,0.0	0.005,0.011,0.605,0.176,0.005,0.0	-0.13
997	ENSMUSG00000045482.17	Trrap	chr5	+	144721067	144722375	144721067	144721156	144722278	144722375	1,0,3,3,7,9	42,24,80,8,626,298	75,1,55,4,10,197	5,45,403,14,248,34	198	99	3.52337e-08	1.3631e-06	0.012,0.0,0.018,0.158,0.006,0.015	0.882,0.011,0.064,0.125,0.02,0.743	-0.273
1021	ENSMUSG00000038828.14	Tmem214	chr5	+	31030030	31030488	31030030	31030112	31030386	31030488	2,1,5,20,1,9	140,362,436,248,137,919	41,11,19,16,112,424	279,166,384,124,89,5	198	99	1.42921e-10	9.82976e-09	0.007,0.001,0.006,0.039,0.004,0.005	0.068,0.032,0.024,0.061,0.386,0.977	-0.248
1096	ENSMUSG00000041491.9	Cep78	chr19	-	15951719	15952316	15951719	15951831	15952251	15952316	0,2,71,1,0,0	50,6,2,6,2,1	4,0,0,0,0,1	180,5,2,3,2,16	198	99	0.0019668	0.0180033	0.0,0.143,0.947,0.077,0.0,0.0	0.011,0.0,0.0,0.0,0.0,0.03	0.188
1112	ENSMUSG00000006471.19	Ndor1	chr2	-	25139805	25140209	25139805	25140015	25140107	25140209	7,0,0,0,0,0	1,1,10,6,101,180	72,21,2,0,2,3	3,39,5,11,7,23	191	99	0.000251979	0.00304837	0.784,0.0,0.0,0.0,0.0,0.0	0.926,0.218,0.172,0.0,0.129,0.063	-0.121
1133	ENSMUSG00000028809.17	Srrm1	chr4	-	135071809	135074168	135071809	135071980	135074045	135074168	8,16,5,104,1,11	198,17,46,100,7,276	12,21,45,16,16,7	322,325,583,443,318,97	198	99	4.49558e-06	9.12381e-05	0.02,0.32,0.052,0.342,0.067,0.02	0.018,0.031,0.037,0.018,0.025,0.035	0.11
1141	ENSMUSG00000037266.19	Rsrp1	chr4	+	134652603	134654129	134652603	134652743	134654045	134654129	5,0,10,14,2,8	1,2,0,68,6,7	9,127,11,41,114,11	1,3,73,0,0,46	198	99	0.0059793	0.0458446	0.714,0.0,1.0,0.093,0.143,0.364	0.818,0.955,0.07,1.0,1.0,0.107	-0.273
1244	ENSMUSG00000042790.17	Rnf214	chr9	-	45777863	45778930	45777863	45777959	45778797	45778930	44,3,17,3,9,276	94,11,162,61,29,41	33,19,90,56,48,41	24,11,2,15,69,0	198	99	2.74655e-06	5.96531e-05	0.19,0.12,0.05,0.024,0.134,0.771	0.407,0.463,0.957,0.651,0.258,1.0	-0.408
1248	ENSMUSG00000068206.14	Pick1	chr15	+	79131464	79132496	79131464	79131515	79132351	79132496	0,2,0,0,0,0	3,89,143,26,4,7	2,36,31,0,1,3	38,18,25,3,220,27	198	99	5.98404e-09	2.81326e-07	0.0,0.011,0.0,0.0,0.0,0.0	0.026,0.5,0.383,0.0,0.002,0.053	-0.159
1250	ENSMUSG00000093445.8	Lrch4	chr5	+	137632110	137632511	137632110	137632237	137632405	137632511	0,0,5,2,0,1	82,53,152,178,41,185	1,0,2,0,5,180	61,51,50,28,247,60	198	99	0.00314017	0.0267491	0.0,0.0,0.016,0.006,0.0,0.003	0.008,0.0,0.02,0.0,0.01,0.6	-0.102
1268	ENSMUSG00000003031.15	Cdkn1b	chr6	+	134898918	134902476	134898918	134899046	134901205	134902476	67,68,195,18,17,157	116,23,0,30,198,9	7,28,11,2,42,3	18,59,33,14,98,3	198	99	0.000350143	0.00406385	0.224,0.596,1.0,0.231,0.041,0.897	0.163,0.192,0.143,0.067,0.176,0.333	0.319
1290	ENSMUSG00000041459.16	Tardbp	chr4	-	148696838	148703248	148696838	148702162	148703103	148703248	300,15,1,318,19,35	0,0,0,0,0,0	137,81,41,182,68,33	0,5,0,0,0,45	198	99	0.000703862	0.00732253	1.0,1.0,1.0,1.0,1.0,1.0	1.0,0.89,1.0,1.0,1.0,0.268	0.14
1292	ENSMUSG00000041459.16	Tardbp	chr4	-	148696838	148703248	148696838	148702162	148703121	148703248	299,16,1,317,17,26	19,1,1,0,0,0	137,83,41,182,68,34	15,14,16,6,2,56	198	99	4.11644e-06	8.50109e-05	0.887,0.889,0.333,1.0,1.0,1.0	0.82,0.748,0.562,0.938,0.944,0.233	0.144
1306	ENSMUSG00000040359.15	Ufl1	chr4	-	25269027	25270618	25269027	25269174	25270559	25270618	4,48,0,5,0,0	13,1,8,6,167,26	0,0,3,12,1,1	5,78,55,25,67,242	198	99	0.00202139	0.0184006	0.133,0.96,0.0,0.294,0.0,0.0	0.0,0.0,0.027,0.194,0.007,0.002	0.193
1396	ENSMUSG00000026927.18	Entr1	chr2	-	26275509	26276075	26275509	26275621	26276001	26276075	30,1,1,4,2,1	44,27,11,105,3,140	175,7,4,1,13,144	23,64,33,27,80,13	198	99	0.00354449	0.0297833	0.254,0.018,0.043,0.019,0.25,0.004	0.792,0.052,0.057,0.018,0.075,0.847	-0.209
1442	ENSMUSG00000038335.14	Tsr1	chr11	+	74798649	74798946	74798649	74798790	74798871	74798946	111,11,350,351,84,103	15,9,13,8,2,1	35,60,33,145,55,27	137,32,32,28,11,2	180	99	5.08982e-06	0.000102182	0.803,0.402,0.937,0.96,0.959,0.983	0.123,0.508,0.362,0.74,0.733,0.881	0.283
1493	ENSMUSG00000036620.15	Mgat4b	chr11	+	50121787	50122151	50121787	50121928	50122017	50122151	199,42,60,16,325,846	143,1058,3034,180,1435,1935	18,110,20,22,13,17	817,544,1028,855,740,231	188	99	2.16392e-08	8.54977e-07	0.423,0.02,0.01,0.045,0.107,0.187	0.011,0.096,0.01,0.013,0.009,0.037	0.103
1498	ENSMUSG00000040506.17	Ambra1	chr2	+	91602635	91604092	91602635	91602782	91603055	91604092	12,4,23,208,66,279	82,0,0,2,1,0	3,8,39,13,11,31	1,29,11,0,4,9	198	99	8.46904e-05	0.00118694	0.068,1.0,1.0,0.981,0.971,1.0	0.6,0.121,0.639,1.0,0.579,0.633	0.241
1584	ENSMUSG00000032892.15	Rangrf	chr11	-	68863309	68863854	68863309	68863567	68863768	68863854	2,0,2,1,0,0	80,5,42,64,2,1	0,0,5,9,0,5	2,4,228,0,2,2	198	99	0.00642406	0.0485121	0.012,0.0,0.023,0.008,0.0,0.0	0.0,0.0,0.011,1.0,0.0,0.556	-0.254
1603	ENSMUSG00000053286.12	Trmt1l	chr1	+	151309544	151312458	151309544	151309655	151311478	151312458	0,0,21,4,8,2	81,7,388,142,327,13	11,1,5,42,6,1	87,33,76,2,33,43	198	99	0.00219089	0.01956	0.0,0.0,0.026,0.014,0.012,0.071	0.059,0.015,0.032,0.913,0.083,0.011	-0.165
1606	ENSMUSG00000040859.15	Bsdc1	chr4	+	129359022	129360783	129359022	129359139	129360615	129360783	35,0,1,1,33,0	195,179,49,40,7,2	0,0,0,7,0,0	10,119,112,139,164,64	198	99	0.000458658	0.00508495	0.082,0.0,0.01,0.012,0.702,0.0	0.0,0.0,0.0,0.025,0.0,0.0	0.13
1663	ENSMUSG00000031065.15	Cdk16	chrX	+	20562256	20562706	20562256	20562380	20562585	20562706	4,0,6,1,0,4	65,17,197,64,30,61	3,3,3,57,1,183	66,66,27,21,64,63	198	99	2.506e-06	5.50727e-05	0.03,0.0,0.015,0.008,0.0,0.032	0.022,0.022,0.053,0.576,0.008,0.592	-0.198
1678	ENSMUSG00000049606.17	Zfp644	chr5	-	106783475	106786501	106783475	106784189	106784282	106786501	153,13,3,79,42,150	39,1,16,52,3,3	56,59,24,2,29,14	77,33,18,18,25,19	192	99	0.000560313	0.00606707	0.669,0.87,0.088,0.439,0.878,0.963	0.273,0.48,0.407,0.054,0.374,0.275	0.341
1680	ENSMUSG00000028907.8	Utp11	chr4	-	124573494	124576116	124573494	124573605	124575985	124576116	2,2,1,1,0,7	60,50,58,82,29,33	4,2,1,30,14,175	27,27,85,25,99,16	198	99	3.64844e-06	7.69903e-05	0.016,0.02,0.009,0.006,0.0,0.096	0.069,0.036,0.006,0.375,0.066,0.845	-0.208
1745	ENSMUSG00000027676.12	Ccdc39	chr3	-	33884173	33884909	33884173	33884306	33884805	33884909	2,1,2,9,0,1	79,14,10,99,10,8	0,1,10,11,23,66	22,31,45,6,61,150	198	99	5.61683e-06	0.000110962	0.013,0.034,0.091,0.043,0.0,0.059	0.0,0.016,0.1,0.478,0.159,0.18	-0.115
1855	ENSMUSG00000005980.16	Dnase1	chr16	+	3855413	3855906	3855413	3855561	3855817	3855906	122,28,6,1,3,149	75,2,1,0,0,0	277,154,362,60,135,475	51,61,217,33,129,113	198	99	7.2267e-05	0.00104228	0.449,0.875,0.75,1.0,1.0,1.0	0.731,0.558,0.455,0.476,0.344,0.678	0.305
1858	ENSMUSG00000020745.16	Pafah1b1	chr11	-	74575231	74576890	74575231	74575334	74576721	74576890	33,29,46,82,39,90	440,32,87,682,53,315	71,62,54,37,44,29	233,680,806,171,540,536	198	99	1.102e-08	4.8151e-07	0.036,0.312,0.209,0.057,0.269,0.125	0.132,0.044,0.032,0.098,0.039,0.026	0.106
1895	ENSMUSG00000017756.10	Slc12a7	chr13	+	73954147	73954556	73954147	73954317	73954424	73954556	0,0,0,1,16,0	39,8,25,88,498,34	3,4,4,119,0,2	6,61,69,43,1,1	198	99	2.24935e-07	6.84761e-06	0.0,0.0,0.0,0.006,0.016,0.0	0.2,0.032,0.028,0.58,0.0,0.5	-0.22
1925	ENSMUSG00000002949.16	Timm44	chr8	-	4315225	4316680	4315225	4315276	4316555	4316680	0,0,1,4,0,0	11,3,11,24,68,9	0,0,7,102,18,0	9,7,29,2,152,3	198	99	0.000408554	0.00457039	0.0,0.0,0.043,0.077,0.0,0.0	0.0,0.0,0.108,0.962,0.056,0.0	-0.168
2001	ENSMUSG00000053332.14	Gas5	chr1	+	160863321	160863584	160863321	160863374	160863552	160863584	12,9,5,24,10,8	265,52,88,342,126,117	158,53,56,142,197,14	240,262,309,170,75,169	198	99	8.01492e-12	7.83353e-10	0.022,0.08,0.028,0.034,0.038,0.033	0.248,0.092,0.083,0.295,0.568,0.04	-0.182
2002	ENSMUSG00000053332.14	Gas5	chr1	+	160863552	160863814	160863552	160863584	160863777	160863814	41,9,6,54,4,9	384,94,156,496,206,138	154,89,89,226,98,21	353,504,598,376,148,288	198	99	2.22045e-16	5.89053e-14	0.051,0.046,0.019,0.052,0.01,0.032	0.179,0.081,0.069,0.231,0.249,0.035	-0.106
2005	ENSMUSG00000053332.14	Gas5	chr1	+	160864389	160864734	160864389	160864422	160864693	160864734	60,8,59,15,10,11	220,56,87,485,155,75	72,167,180,59,44,19	76,148,334,276,132,209	198	99	3.83509e-06	8.04718e-05	0.12,0.067,0.253,0.015,0.031,0.068	0.321,0.361,0.212,0.097,0.143,0.043	-0.104
2065	ENSMUSG00000028180.19	Zranb2	chr3	+	157247336	157248881	157247336	157247458	157248794	157248881	226,6,92,232,88,162	1,1,0,18,1,1	168,226,288,151,129,66	1,4,16,37,158,2	198	99	0.00132027	0.0126705	0.991,0.75,1.0,0.866,0.978,0.988	0.988,0.966,0.9,0.671,0.29,0.943	0.136
2095	ENSMUSG00000000916.16	Nsun5	chr5	+	135404128	135404552	135404128	135404339	135404408	135404552	0,0,2,1,9,41	2,2,2,10,241,2	3,0,3,0,2,0	109,4,34,2,87,3	168	99	0.00215973	0.019375	0.0,0.0,0.371,0.056,0.022,0.924	0.016,0.0,0.049,0.0,0.013,0.0	0.216
2105	ENSMUSG00000025733.18	Rhot2	chr17	-	26060532	26060829	26060532	26060641	26060730	26060829	0,1,107,20,11,6	12,3,158,72,149,1	0,5,2,2,25,17	7,83,16,29,327,379	188	99	0.000912329	0.00920758	0.0,0.149,0.263,0.128,0.037,0.76	0.0,0.031,0.062,0.035,0.039,0.023	0.191
2156	ENSMUSG00000031511.17	Arhgef7	chr8	+	11831154	11832655	11831154	11831239	11832524	11832655	0,0,1,4,1,2	89,13,89,29,98,7	3,1,11,139,60,0	24,87,68,7,69,48	198	99	1.63551e-06	3.82031e-05	0.0,0.0,0.006,0.065,0.005,0.125	0.059,0.006,0.075,0.908,0.303,0.0	-0.192
2199	ENSMUSG00000004865.17	Srpk1	chr17	-	28818444	28819430	28818444	28818843	28819216	28819430	0,4,0,13,0,2	26,6,2,7,4,86	163,10,27,2,26,36	0,4,11,0,0,0	198	99	0	0	0.0,0.25,0.0,0.481,0.0,0.011	1.0,0.556,0.551,1.0,1.0,1.0	-0.728
2229	ENSMUSG00000002103.17	Acp2	chr2	+	91036532	91037194	91036532	91036622	91037061	91037194	15,7,198,3,1,81	125,10,162,45,148,41	5,177,270,98,45,10	42,168,44,39,29,41	198	99	0.00276958	0.0239214	0.057,0.259,0.379,0.032,0.003,0.497	0.056,0.345,0.754,0.557,0.437,0.109	-0.172
2243	ENSMUSG00000021916.17	Glt8d1	chr14	+	30732037	30732366	30732037	30732122	30732253	30732366	1,1,33,6,4,7	19,0,2,109,2,53	0,0,0,1,0,0	1,1,21,39,41,3	198	99	2.55037e-05	0.000410046	0.026,1.0,0.892,0.027,0.5,0.062	0.0,0.0,0.0,0.013,0.0,0.0	0.416
2275	ENSMUSG00000031442.22	Mcf2l	chr8	+	13068695	13070505	13068695	13068799	13068938	13070505	90,114,32,208,24,192	54,0,1,1,0,39	18,11,994,67,80,3	26,0,135,9,55,9	198	99	0.000645778	0.00679439	0.455,1.0,0.941,0.99,1.0,0.711	0.257,1.0,0.786,0.788,0.421,0.143	0.284
2319	ENSMUSG00000024446.14	Rpp21	chr17	-	36568333	36568598	36568333	36568416	36568497	36568598	6,0,6,1,12,2	55,9,666,180,522,164	2,2,2,131,6,1	128,28,11,15,123,87	180	99	0.000379853	0.00434084	0.057,0.0,0.005,0.003,0.012,0.007	0.009,0.038,0.091,0.828,0.026,0.006	-0.152
2352	ENSMUSG00000027433.6	Xrn2	chr2	+	146871646	146871896	146871646	146871704	146871788	146871896	1,1,0,0,2,9	96,29,52,163,22,189	2,14,18,30,3,3	72,187,32,11,49,108	183	99	2.47103e-07	7.39375e-06	0.006,0.018,0.0,0.0,0.047,0.025	0.015,0.039,0.233,0.596,0.032,0.015	-0.139
2403	ENSMUSG00000002799.7	Jag2	chr12	-	112879090	112879613	112879090	112879137	112879224	112879613	1,0,0,0,0,0	68,2,16,56,16,79	0,1,89,28,52,2	75,28,224,23,45,9	186	99	7.77156e-16	1.92424e-13	0.008,0.0,0.0,0.0,0.0,0.0	0.0,0.019,0.175,0.393,0.381,0.106	-0.178
2423	ENSMUSG00000025369.16	Smarcc2	chr10	+	128310240	128310682	128310240	128310278	128310551	128310682	0,0,1,17,2,0	75,10,19,357,26,3	0,6,10,288,3,2	2,270,56,25,60,30	198	99	0.00368931	0.0304491	0.0,0.0,0.026,0.023,0.037,0.0	0.0,0.011,0.082,0.852,0.024,0.032	-0.152
2442	ENSMUSG00000054708.18	Ankrd24	chr10	+	81475861	81476646	81475861	81475969	81476601	81476646	5,3,12,41,17,280	163,167,335,464,489,273	3,75,123,330,137,164	180,446,300,50,394,314	198	99	7.47522e-05	0.00106371	0.015,0.009,0.018,0.042,0.017,0.339	0.008,0.078,0.17,0.767,0.148,0.207	-0.156
2460	ENSMUSG00000027804.14	Ppid	chr3	+	79502508	79505180	79502508	79502615	79504991	79505180	2,28,2,1,3,160	15,0,2,0,0,1	1,3,0,28,3,3	5,15,4,7,1,124	198	99	4.24258e-07	1.21207e-05	0.062,1.0,0.333,1.0,1.0,0.988	0.091,0.091,0.0,0.667,0.6,0.012	0.487
2486	ENSMUSG00000027671.15	Actl6a	chr3	+	32774334	32774664	32774334	32774449	32774583	32774664	0,13,33,2,0,2	105,2,10,66,9,1	1,3,3,0,2,2	118,111,115,11,38,33	198	99	1.75127e-05	0.000299734	0.0,0.765,0.623,0.015,0.0,0.5	0.004,0.013,0.013,0.0,0.026,0.029	0.303
2487	ENSMUSG00000027680.16	Fxr1	chr3	+	34112172	34112380	34112172	34112230	34112317	34112380	294,10,2,44,1,14	84,31,2,57,9,252	595,95,188,54,200,42	10,117,93,106,114,23	186	99	0.00021019	0.00261962	0.651,0.147,0.347,0.291,0.056,0.029	0.969,0.302,0.518,0.213,0.483,0.493	-0.243
2551	ENSMUSG00000025138.15	Sirt7	chr11	-	120511249	120511709	120511249	120511330	120511472	120511709	0,0,1,1,4,0	17,1,3,60,20,36	13,10,3,1,6,0	1,37,12,25,9,1	198	99	1.15389e-05	0.000212156	0.0,0.0,0.143,0.008,0.091,0.0	0.867,0.119,0.111,0.02,0.25,0.0	-0.188
2598	ENSMUSG00000046671.19	Mtfr1l	chr4	-	134257585	134258100	134257585	134257797	134257990	134258100	44,43,13,727,13,9	246,567,136,24,133,236	44,22,28,36,49,100	787,227,462,916,1271,2253	198	99	0.000522333	0.00570572	0.082,0.037,0.046,0.938,0.047,0.019	0.027,0.046,0.029,0.019,0.019,0.022	0.168
2602	ENSMUSG00000038619.13	Ensa	chr3	+	95535851	95539413	95535851	95536018	95538742	95539413	20,100,2,15,54,13	1,0,10,4,0,47	78,0,0,17,0,7	4,59,83,121,98,361	198	99	1.218e-09	6.65242e-08	0.909,1.0,0.091,0.652,1.0,0.121	0.907,0.0,0.0,0.066,0.0,0.01	0.465
2667	ENSMUSG00000006575.15	Rundc3a	chr11	+	102290020	102290289	102290020	102290110	102290208	102290289	1,0,0,0,2,3	49,15,50,36,216,73	3,192,2,6,0,2	151,24,200,310,64,5	197	99	0.0025235	0.0223149	0.01,0.0,0.0,0.0,0.005,0.02	0.01,0.801,0.005,0.01,0.0,0.167	-0.16
2726	ENSMUSG00000047098.19	Rnf31	chr14	+	55834108	55836268	55834108	55834315	55836094	55836268	0,1,3,10,3,54	51,155,393,95,62,23	72,81,108,2,10,3	120,115,227,10,1,1	198	99	7.10523e-07	1.86135e-05	0.0,0.003,0.004,0.05,0.024,0.54	0.231,0.26,0.192,0.091,0.833,0.6	-0.264
2834	ENSMUSG00000022967.14	Ifnar1	chr16	+	91301942	91304329	91301942	91302302	91303414	91304329	197,63,158,48,92,246	0,0,0,0,0,0	114,63,523,46,89,265	8,94,0,1,2,0	198	99	1.53221e-05	0.000270982	1.0,1.0,1.0,1.0,1.0,1.0	0.877,0.251,1.0,0.958,0.957,1.0	0.159
2868	ENSMUSG00000063904.5	Dpp3	chr19	-	4966725	4967114	4966725	4966838	4966919	4967114	3,0,556,11,4,1	0,1,1,117,0,14	0,0,1,0,0,0	95,70,40,6,2,5	180	99	8.65452e-09	3.96826e-07	1.0,0.0,0.997,0.049,1.0,0.038	0.0,0.0,0.014,0.0,0.0,0.0	0.512
2873	ENSMUSG00000032301.14	Psma4	chr9	+	54859365	54859667	54859365	54859392	54859624	54859667	0,0,0,0,0,0	85,12,9,106,3,6	0,2,2,41,2,0	26,60,1,20,27,3	198	99	0.000355251	0.00411029	0.0,0.0,0.0,0.0,0.0,0.0	0.0,0.016,0.5,0.506,0.036,0.0	-0.176
2960	ENSMUSG00000001034.18	Mapk7	chr11	-	61383729	61385092	61383729	61383895	61384472	61385092	28,1387,70,203,22,152	30,12,118,111,27,2	11,116,6,27,65,87	53,216,46,38,58,164	198	99	2.35639e-06	5.21369e-05	0.318,0.983,0.229,0.478,0.289,0.974	0.094,0.212,0.061,0.262,0.359,0.21	0.346
2991	ENSMUSG00000025499.19	Hras	chr7	-	140770842	140771380	140770842	140771140	140771254	140771380	29,30,4,140,7,700	0,0,0,2,0,1	160,192,265,155,29,6	1,0,0,0,5,9	198	99	0.00184151	0.0170133	1.0,1.0,1.0,0.972,1.0,0.997	0.988,1.0,1.0,1.0,0.744,0.25	0.164
3080	ENSMUSG00000019302.17	Atp6v0a1	chr11	+	100918092	100920084	100918092	100918219	100920001	100920084	43,624,172,31,12,265	389,304,187,201,65,183	147,75,29,233,61,72	381,656,461,407,481,356	198	99	0.00101707	0.0101543	0.052,0.506,0.315,0.072,0.085,0.42	0.162,0.054,0.03,0.223,0.06,0.092	0.138
3092	ENSMUSG00000079197.11	Psme2	chr14	-	55825110	55825551	55825110	55825197	55825496	55825551	1,0,0,0,0,0	108,1,15,104,401,41	2,5,4,15,249,0	110,281,276,50,56,137	198	99	9.64797e-05	0.00131255	0.005,0.0,0.0,0.0,0.0,0.0	0.009,0.009,0.007,0.13,0.69,0.0	-0.14
3103	ENSMUSG00000003575.14	Crtc1	chr8	-	70844510	70844813	70844510	70844561	70844669	70844813	31,531,18,416,370,125	0,3,16,0,0,13	15,228,64,8,100,8	0,0,0,0,0,0	198	99	0.000145153	0.00188495	1.0,0.989,0.36,1.0,1.0,0.828	1.0,1.0,1.0,1.0,1.0,1.0	-0.137
3109	ENSMUSG00000070003.8	Ssbp4	chr8	-	71051188	71051422	71051188	71051267	71051351	71051422	55,2,21,0,0,1	12,8,108,9,100,110	54,112,5,22,51,0	34,13,187,25,29,8	183	99	0.0011945	0.011616	0.713,0.119,0.095,0.0,0.0,0.005	0.462,0.823,0.014,0.323,0.488,0.0	-0.196
3116	ENSMUSG00000029617.11	Ccz1	chr5	-	143947848	143948347	143947848	143947896	143948269	143948347	7,3,34,137,451,2	144,7,330,217,200,15	1,53,6,11,0,4	13,322,276,198,53,205	198	99	2.48847e-07	7.39375e-06	0.024,0.176,0.049,0.24,0.53,0.062	0.037,0.076,0.011,0.027,0.0,0.01	0.153
3117	ENSMUSG00000029617.11	Ccz1	chr5	-	143949811	143951695	143949811	143949909	143951516	143951695	1,1,1,0,0,0	52,26,37,9,4,5	0,2,2,3,55,2	9,29,44,11,10,1	198	99	1.31391e-05	0.000236165	0.01,0.019,0.013,0.0,0.0,0.0	0.0,0.033,0.022,0.12,0.733,0.5	-0.228
3189	ENSMUSG00000022536.15	Glyr1	chr16	-	4847366	4848105	4847366	4847417	4848048	4848105	9,0,1,1,3,2	377,239,110,88,233,243	2,1,0,0,132,3	54,108,48,54,0,71	198	99	0.00578893	0.044606	0.012,0.0,0.005,0.006,0.006,0.004	0.018,0.005,0.0,0.0,1.0,0.021	-0.168
3215	ENSMUSG00000033545.15	Znrf1	chr8	+	112348227	112352662	112348227	112348319	112349430	112352662	146,18,2,278,230,11	13,0,0,5,0,2	23,91,105,56,174,5	11,204,38,21,11,69	198	99	1.9984e-13	3.09253e-11	0.849,1.0,1.0,0.965,1.0,0.733	0.511,0.182,0.58,0.571,0.888,0.035	0.463
3219	ENSMUSG00000031835.17	Mbtps1	chr8	-	120242316	120245018	120242316	120242448	120244877	120245018	75,8,0,1,9,31	96,89,35,100,384,27	3,6,6,8,6,2	228,117,421,116,267,236	198	99	2.637e-10	1.68859e-08	0.281,0.043,0.0,0.005,0.012,0.365	0.007,0.025,0.007,0.033,0.011,0.004	0.103
3237	ENSMUSG00000001065.16	Zfp276	chr8	+	123991554	123991809	123991554	123991665	123991733	123991809	4,3,17,126,0,8	70,50,554,53,20,108	9,9,3,38,68,61	176,74,8,78,10,2	167	99	0.000808806	0.00832107	0.033,0.034,0.018,0.585,0.0,0.042	0.029,0.067,0.182,0.224,0.801,0.948	-0.257
3256	ENSMUSG00000031939.17	Taf1d	chr9	+	15225285	15225560	15225285	15225328	15225526	15225560	0,0,0,0,1,0	1,2,2,45,1,67	529,19,9,4,5,5	1,5,82,10,8,54	198	99	3.69538e-12	4.15898e-10	0.0,0.0,0.0,0.0,0.333,0.0	0.996,0.655,0.052,0.167,0.238,0.044	-0.303
3280	ENSMUSG00000032178.15	Ilf3	chr9	+	21309264	21310546	21309264	21309432	21310420	21310546	15,0,5,2,1,0	749,82,405,130,28,25	3,85,11,2,7,0	90,44,16,6,270,21	198	99	2.48692e-10	1.62042e-08	0.01,0.0,0.006,0.008,0.018,0.0	0.016,0.491,0.256,0.143,0.013,0.0	-0.146
3339	ENSMUSG00000037971.11	1110032A03Rik	chr9	-	50675523	50676226	50675523	50675590	50676064	50676226	1230,98,302,1388,246,1191	24,52,37,72,9,50	2031,1214,1213,718,849,1263	7,98,1,10,0,0	198	99	7.28622e-11	5.30608e-09	0.962,0.485,0.803,0.906,0.932,0.923	0.993,0.861,0.998,0.973,1.0,1.0	-0.136
3364	ENSMUSG00000025237.17	Parp6	chr9	+	59531200	59531716	59531200	59531295	59531655	59531716	9,0,10,6,0,0	114,9,302,33,20,39	337,2,9,16,7,0	9,73,86,7,37,10	198	99	5.94914e-05	0.00086309	0.038,0.0,0.016,0.083,0.0,0.0	0.949,0.014,0.05,0.533,0.086,0.0	-0.249
3380	ENSMUSG00000004864.14	Mapk13	chr17	+	28995108	28995390	28995108	28995156	28995275	28995390	0,4,0,0,2,1	4,423,3,1,3,2	2,10,0,31,2,2	142,65,11,1,28,32	198	99	0.00212663	0.0191706	0.0,0.005,0.0,0.0,0.25,0.2	0.007,0.071,0.0,0.939,0.034,0.03	-0.104
3629	ENSMUSG00000063704.14	Mapk15	chr15	+	75870398	75871003	75870398	75870527	75870627	75871003	1,4,0,179,1,5	0,53,2,184,1,44	1,4,5,3,244,141	1,3,0,0,86,0	198	99	2.00706e-08	8.01529e-07	1.0,0.036,0.0,0.327,0.333,0.054	0.333,0.4,1.0,1.0,0.587,1.0	-0.428
3633	ENSMUSG00000031570.18	Plpp5	chr8	+	26211688	26212627	26211688	26211813	26212498	26212627	17,1,53,19,118,175	0,0,0,0,0,0	509,93,59,81,28,93	0,93,0,0,2,0	198	99	0.00129551	0.0124651	1.0,1.0,1.0,1.0,1.0,1.0	1.0,0.333,1.0,1.0,0.875,1.0	0.132
3635	ENSMUSG00000034024.9	Cct2	chr10	-	116898880	116899280	116898880	116898955	116899064	116899280	49,10,9,9,1,8	51,52,295,26,4,276	6,76,9,93,27,3	22,107,12,20,81,16	198	99	3.56079e-05	0.00054503	0.325,0.088,0.015,0.148,0.111,0.014	0.12,0.262,0.273,0.699,0.143,0.086	-0.147
3638	ENSMUSG00000034667.9	Xpot	chr10	-	121447380	121447617	121447380	121447458	121447578	121447617	162,21,125,40,10,169	0,0,0,0,0,0	25,17,29,103,3,5	0,21,5,0,0,0	198	99	7.7898e-05	0.00110005	1.0,1.0,1.0,1.0,1.0,1.0	1.0,0.288,0.744,1.0,1.0,1.0	0.161
3748	ENSMUSG00000025571.14	Tnrc6c	chr11	+	117640402	117643970	117640402	117640643	117643802	117643970	0,23,0,0,0,0	34,0,9,14,3,56	2,5,4,12,3,270	18,54,98,5,13,7	198	99	0.00398923	0.0322789	0.0,1.0,0.0,0.0,0.0,0.0	0.053,0.044,0.02,0.545,0.103,0.951	-0.119
3759	ENSMUSG00000010277.8	2610507B11Rik	chr11	+	78163603	78164125	78163603	78163795	78163922	78164125	0,6,1,5,123,95	83,31,103,103,27,273	2,0,0,0,32,0	136,74,332,82,258,181	198	99	2.87856e-05	0.000453007	0.0,0.088,0.005,0.024,0.695,0.148	0.007,0.0,0.0,0.0,0.058,0.0	0.149
3763	ENSMUSG00000032842.14	Abcc10	chr17	-	46634277	46635840	46634277	46634505	46634618	46635840	2,5,1,12,429,0	3,37,7,152,424,22	0,0,0,0,0,4	23,49,8,2,3,46	198	99	6.09156e-09	2.828e-07	0.25,0.063,0.067,0.038,0.336,0.0	0.0,0.0,0.0,0.0,0.0,0.042	0.119
3922	ENSMUSG00000005625.16	Psmd4	chr3	-	94940943	94941337	94940943	94941075	94941219	94941337	7,9,4,25,3,6	37,10,10,10,1,101	10,3,14,11,6,7	58,63,320,153,143,20	198	99	3.13997e-06	6.74096e-05	0.086,0.31,0.167,0.556,0.6,0.029	0.079,0.023,0.021,0.035,0.021,0.149	0.237
3957	ENSMUSG00000003062.14	Stard3nl	chr13	-	19554419	19554703	19554419	19554537	19554649	19554703	0,0,9,0,1,1	34,18,188,7,64,17	5,43,4,4,47,23	23,57,29,89,94,369	198	99	3.47011e-12	4.0275e-10	0.0,0.0,0.023,0.0,0.008,0.029	0.098,0.274,0.065,0.022,0.2,0.03	-0.105
3984	ENSMUSG00000021493.16	Pdlim7	chr13	-	55655142	55655437	55655142	55655179	55655300	55655437	0,2,0,2,0,0	19,6,4,21,9,49	4,0,2,0,132,9	0,4,0,8,236,2	198	99	1.36541e-05	0.000243805	0.0,0.143,0.0,0.045,0.0,0.0	1.0,0.0,1.0,0.0,0.219,0.692	-0.454
4021	ENSMUSG00000026047.14	Poglut2	chr1	-	44151804	44152335	44151804	44152042	44152162	44152335	2,0,62,1,1,44	6,9,3,28,9,0	0,4,9,3,0,0	2,30,21,107,143,1	198	99	0.000228068	0.00280478	0.143,0.0,0.912,0.018,0.053,1.0	0.0,0.062,0.176,0.014,0.0,0.0	0.312
4045	ENSMUSG00000009741.16	Ubp1	chr9	+	113785030	113785881	113785030	113785136	113785774	113785881	5,3,1,6,14,12	48,9,115,102,189,247	3,7,36,19,45,286	62,159,381,161,43,54	198	99	9.0367e-05	0.00125233	0.05,0.143,0.004,0.029,0.036,0.024	0.024,0.022,0.045,0.056,0.344,0.726	-0.155
4065	ENSMUSG00000036023.7	Parp2	chr14	+	51052326	51052884	51052326	51052423	51052808	51052884	1,0,0,4,0,0	22,2,17,31,27,2	2,0,6,63,0,13	110,3,80,17,4,58	198	99	0.000176267	0.00222672	0.022,0.0,0.0,0.061,0.0,0.0	0.009,0.0,0.036,0.649,0.0,0.101	-0.119
4163	ENSMUSG00000071662.5	Polr2g	chr19	-	8775564	8775889	8775564	8775697	8775822	8775889	25,8,739,13,5,6	70,105,308,84,26,6	0,5,1,0,0,1	90,112,44,99,46,395	198	99	0	0	0.152,0.037,0.545,0.072,0.088,0.333	0.0,0.022,0.011,0.0,0.0,0.001	0.199
4164	ENSMUSG00000118346.2	Tmem179b	chr19	-	8750335	8750788	8750335	8750470	8750653	8750788	11,2,7,137,21,4	28,4,2,7,488,2	9,55,5,2,5,15	11,44,64,112,281,275	198	99	0.000124047	0.00164539	0.164,0.2,0.636,0.907,0.021,0.5	0.29,0.385,0.038,0.009,0.009,0.027	0.278
4211	ENSMUSG00000024236.19	Svil	chr18	+	5046594	5046877	5046594	5046646	5046763	5046877	0,0,6,3,0,0	48,8,319,213,49,103	6,1,5,0,427,5	78,185,55,7,52,43	198	99	2.12863e-05	0.000349811	0.0,0.0,0.009,0.007,0.0,0.0	0.037,0.003,0.043,0.0,0.804,0.055	-0.154
4235	ENSMUSG00000071074.10	Yipf3	chr17	+	46562039	46562413	46562039	46562153	46562258	46562413	5,1,24,2,5,9	49,31,2,0,1,0	8,10,7,83,55,5	0,0,4,0,0,0	198	99	1.28861e-06	3.08768e-05	0.049,0.016,0.857,1.0,0.714,1.0	1.0,1.0,0.467,1.0,1.0,1.0	-0.305
4321	ENSMUSG00000022503.11	Nubp1	chr16	+	10239093	10239536	10239093	10239201	10239440	10239536	3,4,1,49,61,6	8,59,7,1,1,0	15,0,1,0,3,11	74,127,12,7,18,223	198	99	1.18782e-07	3.97439e-06	0.158,0.033,0.067,0.961,0.968,1.0	0.092,0.0,0.04,0.0,0.077,0.024	0.492
4339	ENSMUSG00000003352.15	Cacnb3	chr15	+	98538222	98538631	98538222	98538335	98538566	98538631	1,0,41,110,0,0	23,3,17,52,7,8	0,2,20,1,1,0	82,209,289,25,113,14	198	99	3.88792e-06	8.11222e-05	0.021,0.0,0.547,0.514,0.0,0.0	0.0,0.005,0.033,0.02,0.004,0.0	0.17
4353	ENSMUSG00000033029.13	1700088E04Rik	chr15	-	79019552	79019962	79019552	79019653	79019836	79019962	126,9,20,463,8,494	65,118,0,27,0,9	0,35,147,23,142,2	50,96,35,23,22,43	198	99	7.27918e-05	0.00104382	0.492,0.037,1.0,0.896,1.0,0.965	0.0,0.154,0.677,0.333,0.763,0.023	0.407
4368	ENSMUSG00000037487.8	Ubr5	chr15	-	37986115	37986443	37986115	37986220	37986322	37986443	2,0,0,2,0,1	126,33,5,68,134,32	2,106,3,5,72,0	71,114,29,100,64,95	198	99	4.07996e-12	4.45675e-10	0.008,0.0,0.0,0.014,0.0,0.015	0.014,0.317,0.049,0.024,0.36,0.0	-0.121
4379	ENSMUSG00000033060.17	Lmo7	chr14	+	102153123	102153370	102153123	102153180	102153328	102153370	7,1,0,2,0,64	17,1,1,0,4,0	3,149,163,25,45,4	0,0,2,0,0,0	198	99	7.52383e-07	1.92714e-05	0.171,0.333,0.0,1.0,0.0,1.0	1.0,1.0,0.976,1.0,1.0,1.0	-0.579
4388	ENSMUSG00000016503.19	Gtf3a	chr5	+	146891936	146892424	146891936	146891993	146892177	146892424	56,1,67,8,589,5	107,117,19,123,161,32	35,152,246,334,251,29	54,99,89,27,74,263	198	99	0.00421019	0.0337724	0.207,0.004,0.638,0.031,0.647,0.072	0.245,0.434,0.58,0.861,0.629,0.052	-0.2
4403	ENSMUSG00000005575.17	Ube2m	chr7	-	12769768	12770246	12769768	12769832	12770138	12770246	0,1,6,1,2,0	36,9,341,125,120,41	6,0,6,2,2,220	65,16,94,50,33,10	198	99	0.000166817	0.00212694	0.0,0.053,0.009,0.004,0.008,0.0	0.044,0.0,0.031,0.02,0.029,0.917	-0.161
4540	ENSMUSG00000034269.13	Setd5	chr6	+	113087377	113087885	113087377	113087631	113087826	113087885	26,6,8,26,173,32	143,20,74,358,44,165	10,37,26,10,16,11	99,311,64,85,357,317	198	99	0.00161807	0.0152525	0.083,0.13,0.051,0.035,0.663,0.088	0.048,0.056,0.169,0.056,0.022,0.017	0.114
4652	ENSMUSG00000029152.14	Ociad1	chr5	+	73451312	73451690	73451312	73451353	73451627	73451690	91,9,11,7,19,17	56,1,50,19,1,77	14,15,19,10,15,21	48,103,56,105,119,136	198	99	0.000149005	0.00192155	0.448,0.818,0.099,0.156,0.905,0.099	0.127,0.068,0.145,0.045,0.059,0.072	0.335
4680	ENSMUSG00000007036.16	Abhd16a	chr17	+	35321121	35321368	35321121	35321198	35321338	35321368	217,93,571,438,208,248	3,0,0,0,0,0	129,208,326,317,357,483	100,2,0,1,0,0	198	99	0.00406182	0.0327236	0.973,1.0,1.0,1.0,1.0,1.0	0.392,0.981,1.0,0.994,1.0,1.0	0.101
4714	ENSMUSG00000026805.15	Barhl1	chr2	-	28806192	28806680	28806192	28806359	28806529	28806680	40,148,16,48,21,187	119,239,7,136,98,14	10,11,8,23,26,24	12,162,219,44,274,200	198	99	4.42847e-06	9.037e-05	0.144,0.236,0.533,0.15,0.097,0.87	0.294,0.033,0.018,0.207,0.045,0.057	0.229
4728	ENSMUSG00000032580.13	Rbm5	chr9	-	107619590	107619863	107619590	107619720	107619799	107619863	0,0,1,0,4,0	47,3,1,29,345,75	1,58,44,0,20,0	16,26,42,38,112,48	178	99	3.23932e-09	1.60411e-07	0.0,0.0,0.357,0.0,0.006,0.0	0.034,0.554,0.368,0.0,0.09,0.0	-0.114
4760	ENSMUSG00000026944.19	Abca2	chr2	+	25334088	25334452	25334088	25334256	25334336	25334452	0,3,0,0,1,40	129,46,118,148,232,231	0,7,37,0,0,81	31,15,124,8,50,44	179	99	1.10059e-05	0.00020438	0.0,0.035,0.0,0.0,0.002,0.087	0.0,0.205,0.142,0.0,0.0,0.504	-0.121
4774	ENSMUSG00000056342.17	Usp34	chr11	+	23342530	23342942	23342530	23342570	23342841	23342942	9,1,6,8,1,7	0,0,0,0,0,0	13,8,16,22,17,13	0,0,9,0,0,2	198	99	0.00395778	0.0322069	1.0,1.0,1.0,1.0,1.0,1.0	1.0,1.0,0.471,1.0,1.0,0.765	0.127
4793	ENSMUSG00000024097.12	Srsf7	chr17	-	80511741	80512867	80511741	80511816	80512403	80512867	47,5,132,55,17,88	0,0,0,0,0,0	72,153,171,213,49,49	1,45,0,0,0,57	198	99	5.45876e-06	0.000108416	1.0,1.0,1.0,1.0,1.0,1.0	0.973,0.63,1.0,1.0,1.0,0.301	0.183
4808	ENSMUSG00000039795.15	Zfand1	chr3	-	10410991	10411234	10410991	10411086	10411169	10411234	74,4,27,3,3,1	8,1,2,99,0,12	0,1,31,11,25,2	5,88,19,292,43,121	182	99	0.000236337	0.00287789	0.834,0.685,0.88,0.016,1.0,0.043	0.0,0.006,0.47,0.02,0.24,0.009	0.452
4833	ENSMUSG00000002409.19	Dyrk1b	chr7	+	27884720	27885174	27884720	27884861	27885138	27885174	18,31,31,8,12,23	69,236,25,99,59,43	6,18,17,13,23,1	48,226,210,63,274,48	198	99	7.58915e-07	1.93055e-05	0.115,0.062,0.383,0.039,0.092,0.211	0.059,0.038,0.039,0.094,0.04,0.01	0.104
4853	ENSMUSG00000040289.9	Hey1	chr3	-	8731331	8731659	8731331	8731415	8731561	8731659	0,0,0,0,1,0	11,22,6,14,31,78	35,0,9,2,4,1	4,90,45,12,88,13	198	99	4.44926e-05	0.00066901	0.0,0.0,0.0,0.0,0.016,0.0	0.814,0.0,0.091,0.077,0.022,0.037	-0.171
4888	ENSMUSG00000026854.17	Usp20	chr2	+	30907224	30907523	30907224	30907321	30907396	30907523	6,6,2,4,3,521	58,12,24,198,1,2	1,13,5,21,0,10	72,326,217,187,48,410	174	99	2.77778e-06	5.99807e-05	0.056,0.221,0.045,0.011,0.631,0.993	0.008,0.022,0.013,0.06,0.0,0.014	0.307
4964	ENSMUSG00000046330.11	Rpl37a	chr1	+	72750472	72750959	72750472	72750567	72750830	72750959	58,44,20,69,15,87	0,69,0,15,0,0	49,47,38,18,27,14	0,0,0,0,0,0	198	99	2.12417e-05	0.000349811	1.0,0.242,1.0,0.697,1.0,1.0	1.0,1.0,1.0,1.0,1.0,1.0	-0.177
4970	ENSMUSG00000020441.7	2310033P09Rik	chr11	+	59099794	59100013	59099794	59099877	59099953	59100013	20,6,6,27,4,1	433,682,229,214,89,323	785,12,296,331,6,14	197,295,110,222,204,119	175	99	2.27046e-10	1.5058e-08	0.025,0.005,0.015,0.067,0.025,0.002	0.693,0.022,0.604,0.458,0.016,0.062	-0.286
5035	ENSMUSG00000013858.15	Tmem259	chr10	-	79815124	79815431	79815124	79815224	79815329	79815431	1,0,2,31,2,4	9,5,28,10,12,133	0,4,4,0,6,1	24,83,19,29,159,51	198	99	0.00373748	0.0307783	0.053,0.0,0.034,0.608,0.077,0.015	0.0,0.024,0.095,0.0,0.019,0.01	0.106
5052	ENSMUSG00000021819.12	Zswim8	chr14	+	20771937	20772293	20771937	20772097	20772210	20772293	4,1,13,32,0,20	459,283,337,566,161,1040	235,0,74,2,33,6	182,188,199,140,89,279	198	99	6.25056e-14	1.16073e-11	0.004,0.002,0.019,0.027,0.0,0.01	0.392,0.0,0.157,0.007,0.156,0.011	-0.11
5114	ENSMUSG00000026609.16	Ush2a	chr1	+	188308080	188308488	188308080	188308203	188308374	188308488	13,4,4,5,8,3	182,6,0,2,0,0	22,10,28,46,5,9	0,0,0,0,0,2	198	99	2.29708e-07	6.93605e-06	0.034,0.25,1.0,0.556,1.0,1.0	1.0,1.0,1.0,1.0,1.0,0.692	-0.309
5128	ENSMUSG00000026991.21	Pkp4	chr2	+	59135479	59135710	59135479	59135541	59135648	59135710	0,1,1,0,0,0	7,1,0,45,6,27	0,45,39,4,1,2	9,70,279,26,68,94	198	99	0.00182203	0.0169061	0.0,0.333,1.0,0.0,0.0,0.0	0.0,0.243,0.065,0.071,0.007,0.011	0.156
5169	ENSMUSG00000026490.19	Cdc42bpa	chr1	+	179921368	179921751	179921368	179921400	179921508	179921751	18,2,19,26,17,29	1,0,0,20,0,0	7,10,40,108,31,15	0,0,0,0,0,0	198	99	0.00140366	0.0134015	0.9,1.0,1.0,0.394,1.0,1.0	1.0,1.0,1.0,1.0,1.0,1.0	-0.118
5183	ENSMUSG00000033498.15	Strc	chr2	-	121203741	121204120	121203741	121203780	121204030	121204120	7,35,0,6,19,9	76,47,51,101,496,62	10,5,273,87,270,54	153,91,159,19,31,42	198	99	7.36439e-07	1.90879e-05	0.044,0.271,0.0,0.029,0.019,0.068	0.032,0.027,0.462,0.696,0.813,0.391	-0.332
5202	ENSMUSG00000029647.16	Pan3	chr5	+	147463331	147463817	147463331	147463490	147463734	147463817	2,0,1,2,0,10	50,2,52,47,3,248	9,0,17,5,6,1	68,26,16,35,4,3	198	99	2.07446e-07	6.51451e-06	0.02,0.0,0.01,0.021,0.0,0.02	0.062,0.0,0.347,0.067,0.429,0.143	-0.163
5251	ENSMUSG00000038936.14	Sccpdh	chr1	+	179513260	179513532	179513260	179513342	179513458	179513532	20,11,20,9,14,7	0,0,0,0,0,0	16,26,16,27,19,13	0,2,2,165,2,0	198	99	2.19721e-07	6.80036e-06	1.0,1.0,1.0,1.0,1.0,1.0	1.0,0.867,0.8,0.076,0.826,1.0	0.239
5268	ENSMUSG00000039001.13	Rps21	chr2	+	179899169	179899458	179899169	179899240	179899413	179899458	18,75,0,36,7,1	149,559,22,154,114,33	36,12,87,25,5,43	214,89,41,82,44,82	198	99	0.000198638	0.00250082	0.057,0.063,0.0,0.105,0.03,0.015	0.078,0.063,0.515,0.132,0.054,0.208	-0.13
5269	ENSMUSG00000039001.13	Rps21	chr2	+	179899392	179899644	179899392	179899458	179899580	179899644	21,72,4,11,29,6	0,0,0,0,0,0	42,21,19,16,8,27	0,1,0,1,0,27	198	99	0.000363931	0.00418465	1.0,1.0,1.0,1.0,1.0,1.0	1.0,0.913,1.0,0.889,1.0,0.333	0.144
5334	ENSMUSG00000046671.19	Mtfr1l	chr4	-	134257585	134258100	134257585	134257797	134257995	134258100	42,41,13,727,11,4	0,0,0,3,0,0	33,18,20,22,40,74	0,0,3,113,0,0	198	99	0.000639433	0.00674675	1.0,1.0,1.0,0.992,1.0,1.0	1.0,1.0,0.769,0.089,1.0,1.0	0.189
5341	ENSMUSG00000017664.17	Slc35c2	chr2	-	165122536	165122718	165122536	165122620	165122705	165122718	1,0,0,2,1,2	116,1,62,48,2,59	2,6,717,2,9,3	8,22,17,55,151,21	184	99	2.80808e-07	8.21198e-06	0.005,0.0,0.0,0.022,0.212,0.018	0.119,0.128,0.958,0.019,0.031,0.071	-0.178
5372	ENSMUSG00000083282.4	Ctsf	chr19	+	4905787	4906336	4905787	4906175	4906274	4906336	91,88,220,28,8,44	0,0,0,0,32,2	159,61,77,40,66,15	0,0,0,0,0,0	198	99	0.00568877	0.0439253	1.0,1.0,1.0,1.0,0.111,0.917	1.0,1.0,1.0,1.0,1.0,1.0	-0.162
5378	ENSMUSG00000042207.18	Kdm5b	chr1	+	134558170	134559260	134558170	134558491	134559044	134559260	24,0,32,27,26,25	4,1,126,50,4,0	35,40,26,30,24,18	0,37,0,1,3,0	198	99	0.00430528	0.0342395	0.75,0.0,0.113,0.213,0.765,1.0	1.0,0.351,1.0,0.938,0.8,1.0	-0.375
5393	ENSMUSG00000029148.16	Nrbp1	chr5	+	31401509	31401903	31401509	31401593	31401801	31401903	66,8,28,13,1,80	0,0,0,0,0,0	16,31,96,15,11,60	4,0,2,2,9,0	198	99	1.97148e-06	4.49206e-05	1.0,1.0,1.0,1.0,1.0,1.0	0.667,1.0,0.96,0.789,0.379,1.0	0.201
5423	ENSMUSG00000037486.19	Asxl2	chr12	+	3519299	3519593	3519299	3519395	3519477	3519593	7,2,5,2,2,3	0,16,0,0,38,0	2,3,7,10,11,9	3,13,11,5,13,746	181	99	0.000961993	0.0096825	1.0,0.064,1.0,1.0,0.028,1.0	0.267,0.112,0.258,0.522,0.316,0.007	0.435
5518	ENSMUSG00000036606.18	Plxnb2	chr15	-	89048250	89048524	89048250	89048316	89048415	89048524	9,2,3,294,3,0	141,108,20,111,100,17	6,3,4,1,2,11	191,135,163,109,204,417	198	99	1.59103e-05	0.000277422	0.031,0.009,0.07,0.57,0.015,0.0	0.015,0.011,0.012,0.005,0.005,0.013	0.106
5525	ENSMUSG00000038457.18	Tmem255b	chr8	+	13510987	13511453	13510987	13511106	13511204	13511453	145,929,1197,239,285,408	28,81,22,68,5,0	63,181,433,740,126,126	179,58,61,43,73,8	197	99	0.00012135	0.0016212	0.722,0.852,0.965,0.639,0.966,1.0	0.15,0.611,0.781,0.896,0.464,0.888	0.226
5527	ENSMUSG00000032815.17	Fanca	chr8	-	123995257	123995571	123995257	123995288	123995483	123995571	18,110,534,113,7,235	194,133,2,57,171,267	5,80,26,0,11,0	105,530,280,61,483,43	198	99	1.09226e-08	4.8151e-07	0.044,0.293,0.993,0.498,0.02,0.306	0.023,0.07,0.044,0.0,0.011,0.0	0.334
5551	ENSMUSG00000022568.18	Scrib	chr15	-	75919147	75919537	75919147	75919386	75919469	75919537	2,3,5,16,663,0	21,50,51,89,36,21	8,0,0,3,1,2	231,43,63,107,51,21	182	99	1.54921e-05	0.00027269	0.049,0.032,0.051,0.089,0.909,0.0	0.018,0.0,0.0,0.015,0.011,0.049	0.173
5604	ENSMUSG00000020740.14	Gga3	chr11	-	115479302	115479784	115479302	115479371	115479681	115479784	0,1,0,0,3,0	6,42,23,71,118,2	2,3,0,3,244,1	1,126,33,9,87,137	198	99	7.45808e-05	0.00106371	0.0,0.012,0.0,0.0,0.013,0.0	0.5,0.012,0.0,0.143,0.584,0.004	-0.203
5615	ENSMUSG00000060510.15	Zfp266	chr9	-	20432311	20432704	20432311	20432415	20432650	20432704	1,0,1,1,7,5	4,1,27,5,69,18	5,3,12,3,1,5	1,5,25,28,9,3	198	99	0.0019727	0.0180033	0.111,0.0,0.018,0.091,0.048,0.122	0.714,0.231,0.194,0.051,0.053,0.455	-0.218
5621	ENSMUSG00000032178.15	Ilf3	chr9	+	21310423	21310888	21310423	21310546	21310711	21310888	12,0,11,3,1,1	203,22,175,82,25,10	12,4,4,1,9,96	69,43,42,4,111,8	198	99	0.000580713	0.00626967	0.029,0.0,0.03,0.018,0.02,0.048	0.08,0.044,0.045,0.111,0.039,0.857	-0.172
5662	ENSMUSG00000041986.17	Elmod1	chr9	-	53853545	53854233	53853545	53853701	53854131	53854233	20,13,7,2,2,5	1,0,95,4,9,0	6,3,10,1,6,3	0,0,0,0,0,17	198	99	0.00122256	0.0118553	0.909,1.0,0.036,0.2,0.1,1.0	1.0,1.0,1.0,1.0,1.0,0.081	-0.306
5693	ENSMUSG00000015461.16	Atf6b	chr17	+	34872478	34872789	34872478	34872546	34872677	34872789	2,135,6,11,0,0	63,1,108,176,52,16	0,1,2,0,0,0	3,41,86,4,4,66	198	99	0.00119476	0.011616	0.016,0.985,0.027,0.03,0.0,0.0	0.0,0.012,0.011,0.0,0.0,0.0	0.172
5699	ENSMUSG00000057133.15	Chd6	chr2	-	160867805	160868230	160867805	160867993	160868168	160868230	3,0,0,3,1,0	24,1,1,21,41,28	24,1,3,2,30,0	0,30,15,0,9,5	198	99	2.49425e-05	0.000404526	0.059,0.0,0.0,0.067,0.012,0.0	1.0,0.016,0.091,1.0,0.625,0.0	-0.432
5715	ENSMUSG00000032514.12	Ttc21a	chr9	+	119794762	119795166	119794762	119794913	119795078	119795166	2,1,245,1,2,2	11,72,1,10,54,85	5,0,0,0,0,0	123,42,13,25,62,7	198	99	0.000532324	0.00578552	0.083,0.007,0.992,0.048,0.018,0.012	0.02,0.0,0.0,0.0,0.0,0.0	0.19
5766	ENSMUSG00000033633.16	Clec18a	chr8	-	111801743	111802169	111801743	111801887	111802047	111802169	173,30,0,4,4,160	161,14,11,65,13,12	0,2,0,0,12,1	7,33,59,12,8,25	198	99	5.63586e-05	0.000828513	0.349,0.517,0.0,0.03,0.133,0.87	0.0,0.029,0.0,0.0,0.429,0.02	0.237
5777	ENSMUSG00000034024.9	Cct2	chr10	-	116897202	116897486	116897202	116897311	116897409	116897486	39,19,79,37,30,21	0,0,0,0,0,0	32,60,111,131,43,44	1,2,145,1,0,0	197	99	0.000310805	0.00366454	1.0,1.0,1.0,1.0,1.0,1.0	0.941,0.938,0.278,0.985,1.0,1.0	0.143
5799	ENSMUSG00000020719.15	Ddx5	chr11	-	106673294	106674844	106673294	106673628	106674784	106674844	19,14,7,23,17,7	0,0,0,0,0,0	1,4,8,57,2,12	0,0,0,5,0,11	198	99	0.000100859	0.00136712	1.0,1.0,1.0,1.0,1.0,1.0	1.0,1.0,1.0,0.851,1.0,0.353	0.133
5801	ENSMUSG00000075702.11	Selenom	chr11	+	3466260	3466517	3466260	3466296	3466444	3466517	144,601,319,123,223,280	0,1,1,136,1,10	464,275,205,203,209,329	0,0,0,0,0,0	198	99	0.000402061	0.00452501	1.0,0.997,0.994,0.311,0.991,0.933	1.0,1.0,1.0,1.0,1.0,1.0	-0.129
5828	ENSMUSG00000018501.18	Ncor1	chr11	-	62211821	62212268	62211821	62212043	62212217	62212268	23,0,3,10,4,15	159,47,66,113,112,399	11,12,16,34,208,18	173,157,300,49,110,54	198	99	3.77288e-07	1.08624e-05	0.067,0.0,0.022,0.042,0.018,0.018	0.031,0.037,0.026,0.258,0.486,0.143	-0.136
5846	ENSMUSG00000020680.16	Taf15	chr11	+	83375114	83375528	83375114	83375282	83375476	83375528	2,6,4,8,9,7	20,0,27,2,1,0	9,4,4,7,3,2	0,1,0,0,0,0	198	99	1.52329e-08	6.42897e-07	0.048,1.0,0.069,0.667,0.818,1.0	1.0,0.667,1.0,1.0,1.0,1.0	-0.344
5867	ENSMUSG00000019303.15	Psmc3ip	chr11	-	100983357	100983832	100983357	100983417	100983549	100983832	1,0,0,0,0,1	53,2,17,95,2,10	1,2,169,0,1,3	1,15,16,37,45,12	198	99	3.56603e-05	0.00054503	0.009,0.0,0.0,0.0,0.0,0.048	0.333,0.062,0.841,0.0,0.011,0.111	-0.217
5885	ENSMUSG00000018661.18	Cog1	chr11	+	113551965	113552491	113551965	113552044	113552481	113552491	20,11,1,35,11,17	0,0,0,0,0,0	28,39,157,23,7,79	0,9,0,3,10,0	198	99	6.76005e-06	0.000132141	1.0,1.0,1.0,1.0,1.0,1.0	1.0,0.684,1.0,0.793,0.259,1.0	0.211
5964	ENSMUSG00000027422.16	Rrbp1	chr2	-	143795861	143796065	143795861	143795933	143796035	143796065	2,1,1,6,0,188	299,7,2,155,11,18	0,0,3,0,0,2	2,12,30,5,21,33	198	99	0.00335613	0.0283933	0.003,0.067,0.2,0.019,0.0,0.839	0.0,0.0,0.048,0.0,0.0,0.029	0.175
5971	ENSMUSG00000021870.18	Slmap	chr14	-	26180954	26181365	26180954	26181100	26181196	26181365	11,3,26,95,23,4	0,0,0,1,0,0	26,47,60,38,20,67	0,40,1,0,0,1	195	99	0.00128541	0.0124	1.0,1.0,1.0,0.98,1.0,1.0	1.0,0.374,0.968,1.0,1.0,0.971	0.111
5977	ENSMUSG00000009741.16	Ubp1	chr9	+	113785030	113785881	113785030	113785510	113785774	113785881	1,3,1,6,4,12	9,0,0,0,0,0	2,8,11,20,39,262	32,8,29,5,198,1	198	99	1.69451e-05	0.000292717	0.053,1.0,1.0,1.0,1.0,1.0	0.03,0.333,0.159,0.667,0.09,0.992	0.464

## Sheet: Table_S12_SE
Table S12: Genes with differential splicing between IHCs and OHCs with a skipped exon. IJC (inclusion junction counts) – number of reads with included exon. SJC (skipping junction counts) – number of reads where the exon is skipped. FDR – p-value adjusted for false discovery rate. IncLevel (inclusion level) – proportion of reads that do not skip exon of interest. Junction counts and inclusion lev…
ID	GeneID	geneSymbol	chr	strand	exonStart	exonEnd	upstreamExonStart	upstreamExonEnd	downstreamExonStart	downstreamExonEnd	IJC_IHC	SJC_IHC	IJC_OHC	SJC_OHC	IncFormLen	SkipFormLen	PValue	FDR	IncLevel_IHC	IncLevel_OHC	IncLevelDifference
291	ENSMUSG00000086316.9	Nbdy	chrX	+	152508700	152508837	152506585	152506933	152524035	152524916	254,201,225,284,175,419	0,6,1,21,71,0	238,173,271,77,292,306	0,0,0,0,0,0	198	99	1.12994e-09	3.91338e-08	1.0,0.944,0.991,0.871,0.552,1.0	1.0,1.0,1.0,1.0,1.0,1.0	-0.107
336	ENSMUSG00000043384.16	Gprasp1	chrX	+	134644311	134644363	134643481	134643727	134645247	134645324	0,0,0,18,0,0	87,59,7,60,9,636	28,10,0,2,30,1	0,4,35,3,0,0	151	99	1.52944e-12	1.04921e-10	0.0,0.0,0.0,0.164,0.0,0.0	1.0,0.621,0.0,0.304,1.0,1.0	-0.627
433	ENSMUSG00000079509.11	Zfx	chrX	-	93125755	93125905	93125430	93125574	93141888	93142458	21,11,70,13,4,17	1,2,0,200,0,2	6,73,30,77,45,6	11,0,0,0,0,0	198	99	0.00278804	0.0180011	0.913,0.733,1.0,0.031,1.0,0.81	0.214,1.0,1.0,1.0,1.0,1.0	-0.121
560	ENSMUSG00000036916.14	Zfp280c	chrX	-	47632461	47632580	47632281	47632318	47636141	47636204	53,0,0,0,33,10	0,21,1,5,0,13	296,14,2,11,107,40	0,0,3,2,0,0	198	99	6.10707e-07	1.0852e-05	1.0,0.0,0.0,0.0,1.0,0.278	1.0,1.0,0.25,0.733,1.0,1.0	-0.451
562	ENSMUSG00000036916.14	Zfp280c	chrX	-	47682390	47682475	47680549	47680638	47683240	47683268	5,0,0,96,0,3	9,1,46,41,56,7	80,4,5,16,21,0	0,30,0,4,5,10	184	99	0.000272365	0.00233276	0.23,0.0,0.0,0.557,0.0,0.187	1.0,0.067,1.0,0.683,0.693,0.0	-0.411
582	ENSMUSG00000059708.13	Akap17b	chrX	-	35887220	35887989	35882255	35882386	35900125	35900227	168,3,96,69,21,8	0,0,0,0,0,0	2,169,67,82,71,80	0,189,11,3,11,0	198	99	3.49522e-11	1.73774e-09	1.0,1.0,1.0,1.0,1.0,1.0	1.0,0.309,0.753,0.932,0.763,1.0	0.207
681	ENSMUSG00000025085.17	Ablim1	chr19	-	57035356	57035497	57033312	57033404	57037893	57037941	128,4,29,32,3,37	0,2,0,2,0,16	1,58,28,2,7,2	0,0,0,0,0,0	198	99	0.000143386	0.00133028	1.0,0.5,1.0,0.889,1.0,0.536	1.0,1.0,1.0,1.0,1.0,1.0	-0.179
682	ENSMUSG00000025085.17	Ablim1	chr19	-	57035356	57035503	57033312	57033404	57037893	57037941	122,4,29,27,3,37	0,2,0,2,0,16	1,38,22,1,21,2	0,0,0,0,0,0	198	99	0.000114058	0.00109008	1.0,0.5,1.0,0.871,1.0,0.536	1.0,1.0,1.0,1.0,1.0,1.0	-0.182
738	ENSMUSG00000025224.17	Gbf1	chr19	+	46272443	46272557	46272060	46272162	46272688	46272869	9,37,70,124,1212,74	2,4,0,3,0,157	23,233,58,334,28,5	0,0,0,0,0,0	198	99	7.11253e-07	1.24679e-05	0.692,0.822,1.0,0.954,1.0,0.191	1.0,1.0,1.0,1.0,1.0,1.0	-0.224
790	ENSMUSG00000034321.15	Exosc1	chr19	-	41913627	41913678	41913149	41913234	41914970	41915004	157,14,225,146,408,121	0,0,0,0,0,0	217,173,140,56,28,117	2,0,0,19,0,39	150	99	6.53027e-10	2.38313e-08	1.0,1.0,1.0,1.0,1.0,1.0	0.986,1.0,1.0,0.66,1.0,0.664	0.115
791	ENSMUSG00000034321.15	Exosc1	chr19	-	41913627	41913678	41913149	41913234	41919794	41919869	211,5,85,82,147,64	0,0,0,0,0,0	57,62,224,47,24,68	239,0,0,1,0,1	150	99	0.00735231	0.0407734	1.0,1.0,1.0,1.0,1.0,1.0	0.136,1.0,1.0,0.969,1.0,0.978	0.153
794	ENSMUSG00000034321.15	Exosc1	chr19	-	41914970	41915004	41913627	41913678	41916463	41916552	80,13,184,98,354,72	0,0,0,0,0,0	224,130,45,19,10,75	0,1,0,7,0,110	133	99	1.53404e-05	0.000187569	1.0,1.0,1.0,1.0,1.0,1.0	1.0,0.99,1.0,0.669,1.0,0.337	0.167
855	ENSMUSG00000046138.16	9930021J03Rik	chr19	-	29763648	29763849	29730999	29732417	29782681	29782907	148,6,94,120,10,564	21,7,0,34,6,500	359,193,1122,20,262,80	2,0,106,5,86,8	198	99	0.00147031	0.0101581	0.779,0.3,1.0,0.638,0.455,0.361	0.989,1.0,0.841,0.667,0.604,0.833	-0.234
862	ENSMUSG00000024780.8	Cdc37l1	chr19	+	28976660	28976751	28972440	28972722	28984371	28984487	584,27,66,227,96,81	0,0,0,0,0,0	15,626,458,127,342,200	1,0,1,0,0,214	190	99	0.00345942	0.0216692	1.0,1.0,1.0,1.0,1.0,1.0	0.887,1.0,0.996,1.0,1.0,0.327	0.132
876	ENSMUSG00000031201.18	Brcc3	chrX	+	74461182	74461199	74460233	74460447	74462016	74462071	142,5,133,75,333,36	0,1,0,0,2,46	13,68,248,119,53,79	0,0,0,0,0,0	116	99	0.00414296	0.0252524	1.0,0.81,1.0,1.0,0.993,0.4	1.0,1.0,1.0,1.0,1.0,1.0	-0.133
959	ENSMUSG00000118346.2	Tmem179b	chr19	-	8750653	8750788	8750391	8750470	8751698	8751831	28,4,2,7,512,2	279,120,191,117,83,145	11,44,64,112,281,275	186,67,42,48,40,148	198	99	2.00864e-07	4.03679e-06	0.048,0.016,0.005,0.029,0.755,0.007	0.029,0.247,0.432,0.538,0.778,0.482	-0.274
960	ENSMUSG00000118346.2	Tmem179b	chr19	-	8750868	8750986	8750391	8750470	8751698	8751831	183,4,0,27,3,0	279,120,191,117,83,145	344,83,19,14,36,120	186,67,42,48,40,148	198	99	0	0	0.247,0.016,0.0,0.103,0.018,0.0	0.48,0.382,0.184,0.127,0.31,0.288	-0.231
962	ENSMUSG00000118346.2	Tmem179b	chr19	-	8750868	8751056	8750391	8750470	8751698	8751831	165,5,1,27,1,6	279,120,191,117,83,145	491,99,8,2,37,161	186,67,42,48,40,148	198	99	3.24962e-09	1.03042e-07	0.228,0.02,0.003,0.103,0.006,0.02	0.569,0.425,0.087,0.02,0.316,0.352	-0.231
1018	ENSMUSG00000024926.11	Kat5	chr19	-	5658829	5658985	5658665	5658740	5659263	5659400	2,1839,15,14,12,11	8,0,0,0,0,0	2,7,82,57,823,156	6,385,57,29,25,127	198	99	2.77751e-09	8.9262e-08	0.111,1.0,1.0,1.0,1.0,1.0	0.143,0.009,0.418,0.496,0.943,0.38	0.454
1105	ENSMUSG00000059336.15	Slc14a1	chr18	-	78163362	78163567	78159587	78159744	78166456	78166546	24,30,0,43,36,3	69,54,9,231,269,444	26,10,27,19,0,88	19,63,26,11,14,111	198	99	1.53993e-06	2.49131e-05	0.148,0.217,0.0,0.085,0.063,0.003	0.406,0.074,0.342,0.463,0.0,0.284	-0.175
1116	ENSMUSG00000025421.16	Hdhd2	chr18	+	77052746	77052963	77044534	77044619	77054839	77054903	88,10,45,413,231,44	0,0,0,6,0,2	88,82,85,5,53,54	1,0,4,26,5,0	198	99	0.000289178	0.00246051	1.0,1.0,1.0,0.972,1.0,0.917	0.978,1.0,0.914,0.088,0.841,1.0	0.178
1118	ENSMUSG00000024563.17	Smad2	chr18	+	76419930	76420020	76395510	76395798	76420998	76421192	666,62,34,621,70,25	4,15,41,35,0,0	6,573,853,272,521,690	0,16,0,2,0,0	189	99	8.06065e-08	1.7695e-06	0.989,0.684,0.303,0.903,1.0,1.0	1.0,0.949,1.0,0.986,1.0,1.0	-0.176
1214	ENSMUSG00000054008.10	Ndst1	chr18	-	60832579	60832762	60831510	60831607	60833443	60833572	95,2,17,159,130,65	0,0,0,0,0,0	157,100,261,218,152,116	2,0,4,0,1,186	198	99	0.00147079	0.0101581	1.0,1.0,1.0,1.0,1.0,1.0	0.975,1.0,0.97,1.0,0.987,0.238	0.138
1224	ENSMUSG00000050875.12	Minar2	chr18	+	59199981	59200061	59195582	59195634	59205264	59205489	43,2,16,364,2,53	472,55,140,271,18,92	115,584,379,178,157,281	121,434,1125,386,206,625	179	99	4.51121e-05	0.000478947	0.048,0.02,0.059,0.426,0.058,0.242	0.345,0.427,0.157,0.203,0.297,0.199	-0.129
1231	ENSMUSG00000032656.15	Marchf3	chr18	-	56916090	56916300	56908923	56909180	56940735	56940940	38,0,49,15,2,5	0,2,91,7,2,7	138,82,41,228,47,207	0,0,0,6,0,0	198	99	1.55431e-15	1.8956e-13	1.0,0.0,0.212,0.517,0.333,0.263	1.0,1.0,1.0,0.95,1.0,1.0	-0.604
1237	ENSMUSG00000073563.4	Csnk1g3	chr18	+	54069924	54070020	54066521	54066617	54081119	54081226	307,68,197,406,15,77	156,76,305,136,108,379	12,41,96,147,97,86	615,633,176,480,321,126	195	99	3.69461e-05	0.00040243	0.5,0.312,0.247,0.602,0.066,0.094	0.01,0.032,0.217,0.135,0.133,0.257	0.173
1238	ENSMUSG00000073563.4	Csnk1g3	chr18	+	54081716	54081740	54081119	54081226	54086316	54088620	996,102,492,467,99,935	57,71,2,77,44,37	958,345,360,431,436,92	539,445,20,117,233,36	123	99	8.60146e-05	0.000847027	0.934,0.536,0.995,0.83,0.644,0.953	0.589,0.384,0.935,0.748,0.601,0.673	0.16
1293	ENSMUSG00000117679.2	Apbb3	chr18	-	36809223	36809308	36808715	36808799	36809415	36809458	65,75,261,76,197,136	70,0,1,0,0,1	10,134,111,162,37,169	0,0,0,0,0,0	184	99	0.00870709	0.0471683	0.333,1.0,0.993,1.0,1.0,0.987	1.0,1.0,1.0,1.0,1.0,1.0	-0.114
1391	ENSMUSG00000024273.9	2700062C07Rik	chr18	+	24606006	24606206	24603907	24604141	24608581	24608781	152,145,299,58,70,73	1,1,1,2,493,2	193,132,79,108,97,47	0,1,2,0,0,0	198	99	0.000386035	0.00315483	0.987,0.986,0.993,0.935,0.066,0.948	1.0,0.985,0.952,1.0,1.0,1.0	-0.17
1394	ENSMUSG00000024302.17	Dtna	chr18	+	23630535	23630760	23608172	23608299	23668218	23668286	951,785,1030,1330,1161,1387	2496,604,1514,2625,814,2349	2203,1456,2272,1967,1814,2579	50,525,621,205,467,232	198	99	0	0	0.16,0.394,0.254,0.202,0.416,0.228	0.957,0.581,0.647,0.828,0.66,0.848	-0.478
1396	ENSMUSG00000024302.17	Dtna	chr18	+	23630538	23630760	23608172	23608299	23668218	23668286	954,791,1029,1320,1161,1395	2496,604,1514,2625,814,2349	2203,1456,2272,1967,1814,2579	50,525,621,205,467,232	198	99	0	0	0.16,0.396,0.254,0.201,0.416,0.229	0.957,0.581,0.647,0.828,0.66,0.848	-0.477
1573	ENSMUSG00000024242.16	Map4k3	chr17	-	80936714	80936777	80931484	80931543	80937843	80937902	36,3,750,27,34,13	15,3,180,31,29,11	47,63,388,18,164,1	0,4,51,0,3,0	162	99	3.10862e-15	3.63582e-13	0.595,0.379,0.718,0.347,0.417,0.419	1.0,0.906,0.823,1.0,0.971,1.0	-0.471
1587	ENSMUSG00000024082.6	Ndufaf7	chr17	+	79249497	79249711	79247023	79247134	79250681	79250740	142,4,18,4,30,51	0,0,0,0,0,0	54,57,39,85,96,74	0,1,0,0,0,74	198	99	0.00540412	0.031603	1.0,1.0,1.0,1.0,1.0,1.0	1.0,0.966,1.0,1.0,1.0,0.333	0.117
1598	ENSMUSG00000024078.8	Ttc27	chr17	+	75144818	75144895	75142327	75142380	75147293	75147459	0,0,0,0,0,0	1,1,3,6,157,6	2,2,0,0,170,1	11,15,14,15,50,0	176	99	0.00671212	0.037796	0.0,0.0,0.0,0.0,0.0,0.0	0.093,0.07,0.0,0.0,0.657,1.0	-0.303
1609	ENSMUSG00000058704.10	Memo1	chr17	-	74524021	74524098	74509255	74509360	74532426	74532569	70,2,1,92,4,10	0,0,0,0,0,0	353,120,110,176,47,231	0,1,23,0,50,23	176	99	2.09982e-07	4.21411e-06	1.0,1.0,1.0,1.0,1.0,1.0	1.0,0.985,0.729,1.0,0.346,0.85	0.182
1657	ENSMUSG00000024099.16	Ndufv2	chr17	-	66399652	66399721	66398858	66398924	66408409	66408504	0,0,0,0,0,0	16,22,31,13,38,16	0,14,2,63,0,0	7,54,39,28,23,78	168	99	3.00697e-06	4.51172e-05	0.0,0.0,0.0,0.0,0.0,0.0	0.0,0.133,0.029,0.57,0.0,0.0	-0.122
1736	ENSMUSG00000023973.14	Cnpy3	chr17	-	47054111	47054208	47048652	47048775	47058346	47058470	1,3,58,132,8,28	0,0,0,1,0,0	2,41,131,2,2,2	54,1,0,0,0,2	196	99	0.000487028	0.00387801	1.0,1.0,1.0,0.985,1.0,1.0	0.018,0.954,1.0,1.0,1.0,0.336	0.279
1741	ENSMUSG00000015605.7	Srf	chr17	-	46860770	46860962	46860361	46860438	46861826	46861946	214,1,62,119,12,82	0,0,0,2,0,0	0,21,253,79,4,10	2,0,1,1,156,0	198	99	0.000567767	0.00441978	1.0,1.0,1.0,0.967,1.0,1.0	0.0,1.0,0.992,0.975,0.013,1.0	0.331
1754	ENSMUSG00000071074.10	Yipf3	chr17	+	46560104	46560211	46559766	46559964	46561336	46561382	169,567,66,252,97,122	0,0,1,0,133,0	491,765,911,618,579,646	0,0,0,0,0,0	198	99	0.00779246	0.0429142	1.0,1.0,0.971,1.0,0.267,1.0	1.0,1.0,1.0,1.0,1.0,1.0	-0.127
1763	ENSMUSG00000023951.19	Vegfa	chr17	-	46331916	46332048	46327918	46329805	46334990	46335020	66,0,2,95,12,36	1,25,0,4,0,0	3,102,0,16,12,0	17,30,1,24,0,1	198	99	0.000150784	0.00138541	0.971,0.0,1.0,0.922,1.0,1.0	0.081,0.63,0.0,0.25,1.0,0.0	0.489
1815	ENSMUSG00000038500.16	Prr3	chr17	-	36289602	36289673	36289055	36289335	36290018	36290147	12,1264,50,19,7,1	1,2,0,0,0,3	1,11,3,107,12,2	13,0,5,0,28,0	170	99	0.000318197	0.0026708	0.875,0.997,1.0,1.0,1.0,0.163	0.043,1.0,0.259,1.0,0.2,1.0	0.256
1820	ENSMUSG00000024426.18	Atat1	chr17	-	36213247	36213330	36212874	36212946	36215181	36215227	4,1,15,198,0,10	23,0,0,0,6,0	40,37,98,0,10,1	40,57,1,1,72,52	182	99	0.000347366	0.00288844	0.086,1.0,1.0,1.0,0.0,1.0	0.352,0.261,0.982,0.0,0.07,0.01	0.402
1826	ENSMUSG00000024422.15	Dhx16	chr17	+	36201806	36201980	36200330	36200492	36203310	36203517	6,21,146,72,384,255	0,0,0,0,0,0	23,81,389,203,492,204	71,2,0,3,0,43	198	99	2.10327e-06	3.26642e-05	1.0,1.0,1.0,1.0,1.0,1.0	0.139,0.953,1.0,0.971,1.0,0.703	0.206
1870	ENSMUSG00000024335.21	Brd2	chr17	-	34335571	34335663	34335171	34335309	34335881	34336185	49,118,131,225,21,465	668,164,1285,1026,207,317	110,106,641,251,311,231	261,425,358,259,590,192	191	99	3.66504e-05	0.000400433	0.037,0.272,0.05,0.102,0.05,0.432	0.179,0.114,0.481,0.334,0.215,0.384	-0.127
1871	ENSMUSG00000024335.21	Brd2	chr17	-	34335881	34336185	34335571	34335663	34337579	34338874	203,250,356,358,240,378	1,265,2,1,5,3	109,304,673,179,201,225	0,0,0,4,0,1	198	99	0.000530122	0.00417918	0.99,0.321,0.989,0.994,0.96,0.984	1.0,1.0,1.0,0.957,1.0,0.991	-0.118
1927	ENSMUSG00000024002.19	Brd4	chr17	-	32443832	32443960	32443060	32443196	32444549	32444687	16,0,0,0,0,4	79,12,496,740,146,273	581,9,26,132,6,2	247,62,398,96,284,193	198	99	1.41378e-11	7.67043e-10	0.092,0.0,0.0,0.0,0.0,0.007	0.54,0.068,0.032,0.407,0.01,0.005	-0.161
1936	ENSMUSG00000061613.14	U2af1	chr17	-	31870619	31870686	31867818	31867868	31871475	31871542	19,7,3,40,28,3	0,0,0,0,0,0	22,46,16,18,5,6	0,0,1,0,18,8	166	99	4.7369e-05	0.000501044	1.0,1.0,1.0,1.0,1.0,1.0	1.0,1.0,0.905,1.0,0.142,0.309	0.274
1986	ENSMUSG00000052712.18	BC004004	chr17	+	29501702	29501865	29501033	29501241	29512980	29513135	319,10,414,361,658,197	26,3,0,94,2,1	360,327,343,183,103,278	0,0,25,0,0,0	198	99	0.00530372	0.0310286	0.86,0.625,1.0,0.658,0.994,0.99	1.0,1.0,0.873,1.0,1.0,1.0	-0.124
1987	ENSMUSG00000052712.18	BC004004	chr17	+	29501710	29501865	29501033	29501241	29512980	29513135	319,10,414,361,658,197	26,3,0,94,2,1	360,304,343,164,103,278	0,0,25,0,0,0	198	99	0.00661206	0.0373505	0.86,0.625,1.0,0.658,0.994,0.99	1.0,1.0,0.873,1.0,1.0,1.0	-0.124
2053	ENSMUSG00000025728.17	Pigq	chr17	-	26150647	26150801	26150435	26150547	26151078	26151205	126,105,392,466,567,905	0,0,0,0,0,0	232,314,606,239,677,201	0,3,1,2,0,313	198	99	0.00470936	0.0281045	1.0,1.0,1.0,1.0,1.0,1.0	1.0,0.981,0.997,0.984,1.0,0.243	0.132
2062	ENSMUSG00000003680.17	Taf6l	chr19	-	8756214	8756289	8755278	8756097	8759364	8759459	2,105,40,3,29,15	6,0,1,0,0,7	2,74,2,48,48,93	0,0,0,0,0,0	174	99	0.000675676	0.00512286	0.159,1.0,0.958,1.0,1.0,0.549	1.0,1.0,1.0,1.0,1.0,1.0	-0.222
2074	ENSMUSG00000073435.11	Nme3	chr17	+	25116001	25116114	25115724	25115927	25116187	25116218	483,981,59,171,328,36	73,1,66,74,0,4	3,176,364,129,205,63	0,0,0,5,0,0	198	99	8.91734e-11	4.02663e-09	0.768,0.998,0.309,0.536,1.0,0.818	1.0,1.0,1.0,0.928,1.0,1.0	-0.25
2266	ENSMUSG00000040785.20	Ttc3	chr16	+	94209412	94209575	94204172	94204227	94210542	94210588	1555,434,562,1665,568,1190	95,4,275,57,28,160	1065,960,1360,1196,1022,939	4,15,42,2,37,30	198	99	2.55234e-08	6.41186e-07	0.891,0.982,0.505,0.936,0.91,0.788	0.993,0.97,0.942,0.997,0.932,0.94	-0.127
2267	ENSMUSG00000040785.20	Ttc3	chr16	+	94209605	94209760	94204172	94204227	94210542	94210569	3,0,0,64,0,1	95,4,275,57,28,160	0,36,43,3,22,4	4,15,42,2,37,30	198	99	7.05869e-09	2.02657e-07	0.016,0.0,0.0,0.36,0.0,0.003	0.0,0.545,0.339,0.429,0.229,0.062	-0.204
2339	ENSMUSG00000063663.12	Brwd3	chrX	-	107792888	107793047	107780621	107787376	107793836	107793934	303,14,143,236,3,145	0,2,0,0,0,0	1,42,113,98,91,89	7,94,0,1,2,3	198	99	5.93945e-06	8.11781e-05	1.0,0.778,1.0,1.0,1.0,1.0	0.067,0.183,1.0,0.98,0.958,0.937	0.276
2389	ENSMUSG00000022757.20	Tfg	chr16	-	56512238	56512279	56511239	56511516	56514762	56514852	24,115,559,408,270,1384	827,594,1275,681,1622,1003	35,39,71,108,57,55	900,818,870,389,542,429	140	99	9.45593e-07	1.60704e-05	0.02,0.12,0.237,0.298,0.105,0.494	0.027,0.033,0.055,0.164,0.069,0.083	0.141
2398	ENSMUSG00000035356.18	Nfkbiz	chr16	-	55642130	55642478	55639929	55640069	55656683	55656755	18,66,7,1,45,1	0,0,0,0,0,0	48,2,22,0,7,2	0,41,5,8,0,0	198	99	1.16885e-07	2.4782e-06	1.0,1.0,1.0,1.0,1.0,1.0	1.0,0.024,0.688,0.0,1.0,1.0	0.381
2401	ENSMUSG00000022641.16	Bbx	chr16	-	50029447	50029507	50022740	50022938	50040807	50040956	12,27,152,129,37,568	42,0,0,4,0,1	8,527,229,151,55,319	0,0,0,0,0,0	159	99	0.00463002	0.0277238	0.151,1.0,1.0,0.953,1.0,0.997	1.0,1.0,1.0,1.0,1.0,1.0	-0.15
2455	ENSMUSG00000022708.17	Zbtb20	chr16	+	43053121	43053183	43013827	43013901	43122931	43122978	10,5,5,56,161,75	11,14,4,25,524,116	3,165,228,47,8,138	0,0,0,0,4,0	161	99	0	0	0.359,0.18,0.435,0.579,0.159,0.284	1.0,1.0,1.0,1.0,0.552,1.0	-0.593
2456	ENSMUSG00000022708.17	Zbtb20	chr16	+	43103333	43103368	43053121	43053183	43122931	43122978	0,0,0,0,0,0	7,7,6,72,171,26	2,2,0,145,0,2	2,185,161,60,14,168	134	99	0.00208916	0.013904	0.0,0.0,0.0,0.0,0.0,0.0	0.425,0.008,0.0,0.641,0.0,0.009	-0.18
2459	ENSMUSG00000022708.17	Zbtb20	chr16	+	43328521	43328685	43283309	43283349	43390043	43390124	0,0,0,0,0,6	125,16,19,227,835,188	7,159,215,83,69,68	369,271,362,286,57,513	198	99	0	0	0.0,0.0,0.0,0.0,0.0,0.016	0.009,0.227,0.229,0.127,0.377,0.062	-0.169
2462	ENSMUSG00000022708.17	Zbtb20	chr16	+	43392096	43392154	43390043	43390144	43397392	43397537	20,4,14,3,159,309	81,25,12,5,12,143	373,728,789,465,595,1959	198,244,187,41,321,330	157	99	0.00187296	0.012666	0.135,0.092,0.424,0.274,0.893,0.577	0.543,0.653,0.727,0.877,0.539,0.789	-0.289
2463	ENSMUSG00000022708.17	Zbtb20	chr16	+	43392096	43392154	43390043	43390144	43397923	43398088	30,9,12,3,240,515	6,52,3,146,411,173	454,729,652,431,636,942	113,208,452,110,179,319	157	99	0.000700455	0.00528577	0.759,0.098,0.716,0.013,0.269,0.652	0.717,0.688,0.476,0.712,0.691,0.651	-0.238
2471	ENSMUSG00000022793.18	B4galt4	chr16	+	38583430	38583491	38578040	38578228	38586276	38586381	13,43,934,48,51,62	0,0,0,0,0,0	29,62,76,15,63,71	72,0,1,0,1,0	160	99	0.00926715	0.0495626	1.0,1.0,1.0,1.0,1.0,1.0	0.199,1.0,0.979,1.0,0.975,1.0	0.141
2485	ENSMUSG00000022812.15	Gsk3b	chr16	+	38037474	38037513	38028356	38028452	38040333	38040520	619,143,54,326,824,789	693,205,1795,704,1621,518	457,313,295,300,279,55	1771,1079,1623,1187,877,726	138	99	0.000921746	0.00675174	0.391,0.334,0.021,0.249,0.267,0.522	0.156,0.172,0.115,0.153,0.186,0.052	0.158
2529	ENSMUSG00000022848.9	Slc49a4	chr16	-	35525123	35525306	35514431	35518390	35539681	35539809	48,31,19,3,531,2	57,0,1,0,0,0	10,178,102,72,68,4	0,0,0,0,0,0	198	99	0.00342513	0.0214922	0.296,1.0,0.905,1.0,1.0,1.0	1.0,1.0,1.0,1.0,1.0,1.0	-0.133
2575	ENSMUSG00000022772.13	Senp5	chr16	-	31802081	31802129	31795777	31796575	31802310	31802449	19,14,32,25,4,87	0,0,0,0,0,0	89,67,69,59,5,53	0,0,24,0,6,0	147	99	0.000437631	0.00353199	1.0,1.0,1.0,1.0,1.0,1.0	1.0,1.0,0.659,1.0,0.359,1.0	0.164
2590	ENSMUSG00000022538.21	Lsg1	chr16	-	30396616	30396815	30393363	30393424	30399776	30399863	0,0,0,1,0,0	31,7,4,62,1,3	0,0,0,16,0,18	35,108,115,7,60,40	198	99	0.00053927	0.00423026	0.0,0.0,0.0,0.008,0.0,0.0	0.0,0.0,0.0,0.533,0.0,0.184	-0.118
2591	ENSMUSG00000022538.21	Lsg1	chr16	-	30396716	30396815	30393363	30393424	30399776	30399863	0,0,0,1,0,0	31,7,4,62,1,3	0,1,0,16,0,48	35,108,115,7,60,40	198	99	0.000101699	0.000980505	0.0,0.0,0.0,0.008,0.0,0.0	0.0,0.005,0.0,0.533,0.0,0.375	-0.151
2601	ENSMUSG00000038084.17	Opa1	chr16	+	29407640	29407694	29407069	29407177	29408498	29408566	7,0,0,5,4,0	35,12,51,129,83,29	22,45,1,32,115,57	140,143,73,44,49,19	153	99	3.5545e-10	1.41279e-08	0.115,0.0,0.0,0.024,0.03,0.0	0.092,0.169,0.009,0.32,0.603,0.66	-0.281
2634	ENSMUSG00000022884.17	Eif4a2	chr16	+	22927869	22928009	22927468	22927601	22928734	22928903	1471,498,725,827,791,182	11,5,250,37,5,82	3697,1931,2928,2460,1773,3877	56,223,150,22,3,9	198	99	0.00650936	0.0369019	0.985,0.98,0.592,0.918,0.988,0.526	0.971,0.812,0.907,0.982,0.997,0.995	-0.112
2682	ENSMUSG00000033809.16	Alg3	chr16	-	20427736	20427836	20427491	20427639	20429292	20429505	96,2,75,206,1,13	2,0,0,0,0,0	60,106,169,4,1,1	0,0,16,0,13,0	198	99	0.00149551	0.0103089	0.96,1.0,1.0,1.0,1.0,1.0	1.0,1.0,0.841,1.0,0.037,1.0	0.18
2689	ENSMUSG00000046613.20	Vwa5b2	chr16	+	20412929	20413149	20410129	20410300	20413316	20413474	88,2,83,97,17,102	5,0,0,0,0,0	5,128,43,21,127,147	0,0,47,0,0,8	198	99	0.00222001	0.0147199	0.898,1.0,1.0,1.0,1.0,1.0	1.0,1.0,0.314,1.0,1.0,0.902	0.114
2690	ENSMUSG00000046613.20	Vwa5b2	chr16	+	20422597	20422735	20420585	20420939	20422815	20422896	307,317,195,111,421,179	1,0,0,0,0,0	125,142,268,165,41,84	0,1,19,17,132,5	198	99	1.1135e-09	3.86583e-08	0.994,1.0,1.0,1.0,1.0,1.0	1.0,0.986,0.876,0.829,0.134,0.894	0.213
2741	ENSMUSG00000041617.11	Ccdc74a	chr16	+	17467858	17467938	17465930	17465990	17468012	17468069	25,416,193,116,35,8	22,1,2,3,380,6	4,22,559,30,8,4	0,3,0,0,0,0	179	99	3.70921e-09	1.16067e-07	0.386,0.996,0.982,0.955,0.048,0.424	1.0,0.802,1.0,1.0,1.0,1.0	-0.335
2748	ENSMUSG00000005899.15	Smpd4	chr16	+	17441768	17441855	17439299	17439389	17443583	17443704	55,105,192,129,181,4	2,42,0,0,0,26	141,43,161,84,216,42	0,0,0,0,0,0	186	99	1.54563e-05	0.000188662	0.936,0.571,1.0,1.0,1.0,0.076	1.0,1.0,1.0,1.0,1.0,1.0	-0.236
2822	ENSMUSG00000068663.15	Clec16a	chr16	+	10556255	10556379	10549524	10549683	10559477	10560329	0,0,0,0,0,16	57,83,13,33,17,519	0,0,0,26,0,27	67,1,73,16,18,11	198	99	2.44175e-05	0.000278507	0.0,0.0,0.0,0.0,0.0,0.015	0.0,0.0,0.0,0.448,0.0,0.551	-0.164
2848	ENSMUSG00000022517.18	Mgrn1	chr16	+	4752058	4752103	4750063	4750162	4754759	4755285	35,0,18,4,1,1	31,99,289,90,123,136	2,29,65,31,0,0	2,11,74,69,179,21	144	99	0.00050587	0.00401611	0.437,0.0,0.041,0.03,0.006,0.005	0.407,0.644,0.377,0.236,0.0,0.0	-0.191
2862	ENSMUSG00000005982.15	Naa60	chr16	+	3713377	3713664	3712232	3712348	3715114	3715243	79,2,2,5,1,1	30,4,142,28,4,14	0,11,0,0,0,6	74,101,132,53,8,649	198	99	1.74546e-08	4.55321e-07	0.568,0.2,0.007,0.082,0.111,0.034	0.0,0.052,0.0,0.0,0.0,0.005	0.158
2866	ENSMUSG00000022855.10	Senp2	chr16	+	21830243	21830369	21828261	21828492	21832873	21833007	26,55,35,69,8,25	0,0,0,0,0,0	4,45,12,12,29,13	0,13,1,1,3,2	198	99	4.87792e-11	2.33567e-09	1.0,1.0,1.0,1.0,1.0,1.0	1.0,0.634,0.857,0.857,0.829,0.765	0.176
2992	ENSMUSG00000048154.18	Kmt2d	chr15	-	98734461	98734509	98733062	98733348	98734955	98735045	64,12,0,3,147,46	61,31,32,151,3,24	0,0,102,0,0,27	13,60,106,146,130,188	147	99	0.000246666	0.00213184	0.414,0.207,0.0,0.013,0.971,0.563	0.0,0.0,0.393,0.0,0.0,0.088	0.281
2993	ENSMUSG00000048154.18	Kmt2d	chr15	-	98754487	98754709	98754150	98754270	98755268	98755316	12,102,2,4,2,42	0,0,0,0,0,0	24,65,124,2,10,47	0,0,0,3,11,0	198	99	0.00469604	0.0280367	1.0,1.0,1.0,1.0,1.0,1.0	1.0,1.0,1.0,0.25,0.312,1.0	0.24
3021	ENSMUSG00000025006.19	Sorbs1	chr19	-	40329128	40329194	40325429	40325479	40338342	40338457	1,0,0,0,2,37	203,5,143,10,0,10	259,99,47,13,96,84	4,26,10,88,17,7	165	99	1.40238e-08	3.74028e-07	0.003,0.0,0.0,0.0,1.0,0.689	0.975,0.696,0.738,0.081,0.772,0.878	-0.408
3031	ENSMUSG00000025006.19	Sorbs1	chr19	-	40365427	40365460	40365088	40365247	40370964	40371077	178,198,325,255,487,148	3,1,1,15,0,8	69,280,399,160,220,333	25,6,151,146,545,9	132	99	8.18567e-13	6.05189e-11	0.978,0.993,0.996,0.927,1.0,0.933	0.674,0.972,0.665,0.451,0.232,0.965	0.311
3033	ENSMUSG00000025006.19	Sorbs1	chr19	-	40371199	40371226	40370964	40371077	40381831	40381960	314,35,9,38,2,73	223,584,850,600,1333,198	12,251,287,174,968,399	141,404,518,322,456,717	126	99	1.34713e-08	3.60643e-07	0.525,0.045,0.008,0.047,0.001,0.225	0.063,0.328,0.303,0.298,0.625,0.304	-0.178
3045	ENSMUSG00000022635.10	Zcrb1	chr15	-	93291587	93291645	93289334	93289446	93293467	93293496	2,2,1,14,10,306	457,20,96,163,13,23	0,0,0,0,0,0	46,232,171,61,92,63	157	99	4.58547e-07	8.42086e-06	0.003,0.059,0.007,0.051,0.327,0.893	0.0,0.0,0.0,0.0,0.0,0.0	0.223
3056	ENSMUSG00000022629.18	Kif21a	chr15	-	90836913	90837021	90827967	90828104	90840497	90840712	31,11,156,75,16,33	12,0,29,43,13,16	36,37,48,27,42,3	1,1,9,0,2,0	198	99	2.01526e-06	3.15997e-05	0.564,1.0,0.729,0.466,0.381,0.508	0.947,0.949,0.727,1.0,0.913,1.0	-0.315
3059	ENSMUSG00000022629.18	Kif21a	chr15	-	90849177	90849198	90843890	90843951	90849669	90849835	195,7,7,22,7,10	721,10,66,115,727,59	3,12,218,225,40,135	210,382,384,11,18,249	120	99	0.0058296	0.0336363	0.182,0.366,0.08,0.136,0.008,0.123	0.012,0.025,0.319,0.944,0.647,0.309	-0.227
3060	ENSMUSG00000022629.18	Kif21a	chr15	-	90860673	90860712	90856827	90856918	90864997	90865201	0,0,0,0,2,3	80,12,78,78,4,59	76,18,5,0,0,7	57,10,103,125,29,437	138	99	2.39475e-05	0.000274463	0.0,0.0,0.0,0.0,0.264,0.035	0.489,0.564,0.034,0.0,0.0,0.011	-0.133
3078	ENSMUSG00000047394.10	Odf3b	chr15	-	89262302	89262424	89261651	89262075	89262537	89262642	41,312,73,66,983,125	13,0,0,0,0,2	59,2,3,67,147,2	1,0,22,2,35,1	198	99	0.000167953	0.00151871	0.612,1.0,1.0,1.0,1.0,0.969	0.967,1.0,0.064,0.944,0.677,0.5	0.238
3107	ENSMUSG00000022438.7	Parvb	chr15	+	84193053	84193155	84188035	84188104	84196903	84196976	78,4,2,19,48,398	0,0,49,1,0,1	60,63,1435,23,30,3	0,0,0,0,0,0	198	99	0.0060192	0.034507	1.0,1.0,0.02,0.905,1.0,0.995	1.0,1.0,1.0,1.0,1.0,1.0	-0.18
3113	ENSMUSG00000016757.12	Ttll12	chr15	-	83471051	83471185	83468856	83468933	83471274	83471434	68,12,262,13,13,156	0,0,0,0,0,0	6,115,50,12,12,12	0,14,0,0,7,0	198	99	1.598e-05	0.000193894	1.0,1.0,1.0,1.0,1.0,1.0	1.0,0.804,1.0,1.0,0.462,1.0	0.122
3241	ENSMUSG00000033697.17	Arhgap39	chr15	-	76635727	76636147	76625712	76625796	76649684	76649851	148,285,277,256,12,144	2,2,1,158,1,1	78,118,76,112,16,144	0,0,0,0,0,0	198	99	2.21442e-05	0.000256266	0.974,0.986,0.993,0.448,0.857,0.986	1.0,1.0,1.0,1.0,1.0,1.0	-0.126
3259	ENSMUSG00000031012.18	Cask	chrX	-	13417185	13417221	13415403	13415600	13418611	13418680	130,69,51,99,27,173	77,4,276,153,38,189	282,272,225,90,110,114	61,123,105,27,34,37	135	99	0.00324056	0.0204781	0.553,0.927,0.119,0.322,0.343,0.402	0.772,0.619,0.611,0.71,0.703,0.693	-0.24
3305	ENSMUSG00000002504.16	Slc9a3r2	chr17	-	24859568	24859631	24858259	24859363	24860682	24860726	12,7,5,674,1,14	162,2,1,2,3,0	290,56,15,311,229,7	0,2,0,0,0,0	162	99	1.732e-07	3.55086e-06	0.043,0.681,0.753,0.995,0.169,1.0	1.0,0.945,1.0,1.0,1.0,1.0	-0.384
3322	ENSMUSG00000022377.17	Asap1	chr15	-	63982754	63982925	63974251	63974321	63991806	63992035	210,334,1257,491,1044,843	24,69,146,57,225,87	50,33,253,82,113,171	8,172,11,56,91,45	198	99	0.00293471	0.0188628	0.814,0.708,0.811,0.812,0.699,0.829	0.758,0.088,0.92,0.423,0.383,0.655	0.241
3332	ENSMUSG00000024050.19	Wiz	chr17	-	32579011	32579401	32577916	32578468	32580434	32580938	185,4,53,83,115,6	0,0,0,0,0,0	590,89,303,108,85,1718	2,5,133,7,0,1	198	99	6.18809e-07	1.09551e-05	1.0,1.0,1.0,1.0,1.0,1.0	0.993,0.899,0.533,0.885,1.0,0.999	0.115
3388	ENSMUSG00000037058.17	Paip2	chr18	+	35741790	35741872	35731701	35731812	35743923	35744087	11,88,49,56,3,42	183,128,147,64,211,81	0,123,8,3,6,0	195,396,125,145,79,192	181	99	5.0017e-08	1.17384e-06	0.032,0.273,0.154,0.324,0.008,0.221	0.0,0.145,0.034,0.011,0.04,0.0	0.13
3420	ENSMUSG00000022297.16	Fzd6	chr15	+	38897244	38897393	38894209	38895227	38898202	38898622	90,20,69,79,83,217	85,0,2,2,1,14	92,212,20,18,208,30	0,0,0,0,0,0	198	99	2.00749e-08	5.1427e-07	0.346,1.0,0.945,0.952,0.976,0.886	1.0,1.0,1.0,1.0,1.0,1.0	-0.149
3451	ENSMUSG00000022329.16	Stk3	chr15	-	35115083	35115104	35114674	35114803	35115710	35115791	0,16,0,0,0,0	40,134,59,158,361,16	0,12,10,52,0,1	16,114,215,25,102,295	120	99	0.00174338	0.0118685	0.0,0.09,0.0,0.0,0.0,0.0	0.0,0.08,0.037,0.632,0.0,0.003	-0.11
3477	ENSMUSG00000022200.9	Golph3	chr15	+	12339713	12339845	12321535	12322042	12343122	12343237	99,9,107,47,15,59	10,10,2,0,15,0	136,177,123,89,65,25	0,2,0,0,1,14	198	99	0.00781877	0.0430093	0.832,0.31,0.964,1.0,0.333,1.0	1.0,0.978,1.0,1.0,0.97,0.472	-0.163
3495	ENSMUSG00000054115.13	Skp2	chr15	-	9127972	9128084	9125146	9125290	9139518	9139790	47,0,4,16,0,0	0,14,1,1,1,40	64,135,9,146,18,212	0,0,0,0,0,0	198	99	3.56208e-11	1.76484e-09	1.0,0.0,0.667,0.889,0.0,0.0	1.0,1.0,1.0,1.0,1.0,1.0	-0.574
3503	ENSMUSG00000039801.8	Cplane1	chr15	+	8223807	8223972	8218280	8218361	8228664	8228823	127,6,67,96,2,7	0,0,0,3,0,0	44,168,41,45,18,32	0,0,5,0,30,0	198	99	0.0011673	0.00831979	1.0,1.0,1.0,0.941,1.0,1.0	1.0,1.0,0.804,1.0,0.231,1.0	0.151
3576	ENSMUSG00000033004.17	Mycbp2	chr14	-	103412201	103412426	103411222	103411355	103419789	103419930	140,43,58,55,14,33	12,1,0,0,11,0	77,94,175,141,322,17	0,0,0,0,0,0	198	99	1.6882e-05	0.000202964	0.854,0.956,1.0,1.0,0.389,1.0	1.0,1.0,1.0,1.0,1.0,1.0	-0.134
3579	ENSMUSG00000033004.17	Mycbp2	chr14	-	103466790	103466925	103464906	103464990	103469961	103470053	75,35,2,41,26,51	0,0,0,0,0,0	4,52,222,65,163,11	1,0,2,15,0,0	198	99	0.00200129	0.0134201	1.0,1.0,1.0,1.0,1.0,1.0	0.667,1.0,0.982,0.684,1.0,1.0	0.111
3590	ENSMUSG00000075486.11	Commd6	chr14	-	101877723	101877735	101874389	101874542	101877824	101878122	385,27,32,102,154,62	46,2,159,15,2,0	43,35,128,29,29,49	0,0,1,0,0,0	111	99	6.5614e-08	1.4956e-06	0.882,0.923,0.152,0.858,0.986,1.0	1.0,1.0,0.991,1.0,1.0,1.0	-0.198
3604	ENSMUSG00000055639.17	Dach1	chr14	-	98153828	98153984	98153232	98153405	98207242	98207404	60,5,105,68,21,5	156,21,50,27,69,65	0,80,25,0,8,27	37,179,37,125,63,170	198	99	0.00135008	0.00942504	0.161,0.106,0.512,0.557,0.132,0.037	0.0,0.183,0.253,0.0,0.06,0.074	0.156
3607	ENSMUSG00000055639.17	Dach1	chr14	-	98207242	98207404	98153828	98153984	98256313	98256429	150,36,49,127,400,7	0,0,0,0,0,0	16,223,144,75,123,253	0,0,0,69,2,0	198	99	0.00345034	0.0216408	1.0,1.0,1.0,1.0,1.0,1.0	1.0,1.0,1.0,0.352,0.969,1.0	0.113
3625	ENSMUSG00000022685.10	Parn	chr16	-	13465106	13465163	13458116	13458194	13466282	13466363	49,9,93,39,1,35	0,0,0,0,0,0	8,34,73,18,42,4	0,64,2,0,0,1	156	99	0.000767259	0.00573195	1.0,1.0,1.0,1.0,1.0,1.0	1.0,0.252,0.959,1.0,1.0,0.717	0.179
3644	ENSMUSG00000022013.5	Dnajc15	chr14	-	78081835	78081912	78077607	78077678	78112237	78112366	196,14,121,472,24,27	3,1,0,3,5,286	256,196,99,152,177,452	0,0,0,0,0,0	176	99	4.88067e-06	6.91582e-05	0.974,0.887,1.0,0.989,0.73,0.05	1.0,1.0,1.0,1.0,1.0,1.0	-0.228
3693	ENSMUSG00000006442.11	Srm	chr4	+	148676938	148677031	148676374	148676621	148677744	148677898	107,90,195,176,280,368	1,63,0,1,0,1	342,280,56,278,401,235	0,0,0,0,0,0	192	99	0.00362934	0.0225651	0.982,0.424,1.0,0.989,1.0,0.995	1.0,1.0,1.0,1.0,1.0,1.0	-0.102
3701	ENSMUSG00000074227.13	Spint2	chr7	-	28963019	28963190	28959795	28959855	28980936	28981337	12,2,2,15,0,0	32,35,30,82,9,108	6,17,62,44,13,15	56,153,54,27,77,139	198	99	0.000245836	0.00212596	0.158,0.028,0.032,0.084,0.0,0.0	0.051,0.053,0.365,0.449,0.078,0.051	-0.124
3806	ENSMUSG00000023118.16	Sympk	chr7	+	18780679	18780827	18779772	18779886	18781445	18781535	75,13,31,42,26,11	0,0,0,0,0,0	219,67,62,100,64,99	0,6,0,37,1,0	198	99	1.57362e-06	2.53717e-05	1.0,1.0,1.0,1.0,1.0,1.0	1.0,0.848,1.0,0.575,0.97,1.0	0.101
3864	ENSMUSG00000025958.15	Creb1	chr1	+	64590007	64590129	64571967	64572179	64597661	64597808	157,35,278,294,398,47	0,9,0,21,0,81	81,193,959,236,95,46	0,0,3,0,0,0	198	99	1.79093e-07	3.65068e-06	1.0,0.66,1.0,0.875,1.0,0.225	1.0,1.0,0.994,1.0,1.0,1.0	-0.206
3867	ENSMUSG00000025958.15	Creb1	chr1	+	64600911	64601024	64597661	64597808	64605375	64605476	1,7,0,56,3,1	164,45,35,92,460,363	66,1,0,1,10,46	34,91,528,201,21,59	198	99	0.00350784	0.021934	0.003,0.072,0.0,0.233,0.003,0.001	0.493,0.005,0.0,0.002,0.192,0.28	-0.11
3957	ENSMUSG00000034681.18	Rnps1	chr17	+	24634014	24634136	24633624	24633708	24637011	24637192	64,1,30,89,27,64	0,2,13,0,14,0	214,28,34,7,27,38	2,0,1,0,0,4	198	99	0.00208068	0.0138605	1.0,0.2,0.536,1.0,0.491,1.0	0.982,1.0,0.944,1.0,1.0,0.826	-0.254
3978	ENSMUSG00000040029.16	Ipo8	chr6	-	148707882	148708017	148706119	148706219	148711377	148711462	6,3,86,21,7,7	0,0,0,0,0,0	2,9,31,32,32,7	17,0,0,0,0,5	198	99	0.000438258	0.00353505	1.0,1.0,1.0,1.0,1.0,1.0	0.056,1.0,1.0,1.0,1.0,0.412	0.255
3998	ENSMUSG00000027678.18	Ncoa3	chr2	+	165901614	165901741	165901083	165901395	165902676	165902848	28,3,11,6,137,9	0,0,0,0,0,0	3,126,97,50,48,16	0,0,0,60,2,0	198	99	0.00194311	0.0130907	1.0,1.0,1.0,1.0,1.0,1.0	1.0,1.0,1.0,0.294,0.923,1.0	0.13
4006	ENSMUSG00000015766.15	Eps8	chr6	-	137507539	137507590	137505522	137505590	137514615	137514692	46,1,1,57,11,4	0,0,0,0,0,0	12,0,8,0,0,1	183,1,0,2,6,4	150	99	0	0	1.0,1.0,1.0,1.0,1.0,1.0	0.041,0.0,1.0,0.0,0.0,0.142	0.803
4105	ENSMUSG00000027763.14	Mbnl1	chr3	+	60528843	60528879	60523040	60523194	60529566	60529661	56,91,128,71,110,156	0,0,0,1,0,0	40,21,102,12,15,103	1,0,30,0,10,0	135	99	5.30661e-08	1.23322e-06	1.0,1.0,1.0,0.981,1.0,1.0	0.967,1.0,0.714,1.0,0.524,1.0	0.129
4150	ENSMUSG00000022401.13	Xpnpep3	chr15	+	81300047	81300195	81298632	81298749	81311476	81311739	0,0,84,18,12,1	85,3,35,31,6,33	0,0,2,3,0,0	52,18,13,22,77,37	198	99	7.93299e-09	2.2415e-07	0.0,0.0,0.545,0.225,0.5,0.015	0.0,0.0,0.071,0.064,0.0,0.0	0.192
4173	ENSMUSG00000039852.18	Rere	chr4	+	150523799	150523925	150515979	150516050	150553151	150553257	164,155,463,284,10,100	0,1,1,0,0,0	30,109,563,11,217,212	134,6,13,22,1,5	198	99	4.36252e-09	1.33581e-07	1.0,0.987,0.996,1.0,1.0,1.0	0.101,0.901,0.956,0.2,0.991,0.955	0.313
4185	ENSMUSG00000029390.14	Tmed2	chr5	+	124681034	124681227	124678757	124679104	124684958	124685066	606,41,67,200,98,470	38,3,2,0,62,2	118,326,290,316,554,723	0,0,0,0,0,0	198	99	1.17533e-10	5.08494e-09	0.889,0.872,0.944,1.0,0.441,0.992	1.0,1.0,1.0,1.0,1.0,1.0	-0.144
4287	ENSMUSG00000026442.15	Nfasc	chr1	-	132521088	132521103	132515811	132516048	132523221	132523395	33,38,25,151,568,522	3,0,0,0,0,0	71,135,361,36,7,35	0,0,0,26,15,0	114	99	9.63918e-05	0.00093502	0.905,1.0,1.0,1.0,1.0,1.0	1.0,1.0,1.0,0.546,0.288,1.0	0.179
4328	ENSMUSG00000022412.15	Mief1	chr15	+	80118882	80118981	80118280	80118382	80120005	80120241	27,7,0,0,0,0	6,134,1,27,3,38	20,251,3,5,84,0	52,1,94,0,1,19	198	99	3.18469e-05	0.000351994	0.692,0.025,0.0,0.0,0.0,0.0	0.161,0.992,0.016,1.0,0.977,0.0	-0.405
4364	ENSMUSG00000021427.11	Ssr1	chr13	-	38167070	38167085	38163718	38163782	38167368	38167462	63,240,164,123,364,250	501,24,23,40,79,284	19,155,263,120,339,11	870,473,141,294,288,197	114	99	1.44546e-05	0.000179038	0.098,0.897,0.861,0.728,0.8,0.433	0.019,0.222,0.618,0.262,0.505,0.046	0.357
4375	ENSMUSG00000030096.9	Slc6a6	chr6	+	91688492	91688609	91675969	91676013	91700262	91700502	385,3,4,2,0,3	56,4,2,40,128,11	0,0,0,0,0,0	165,30,23,84,33,13	198	99	3.58355e-09	1.12382e-07	0.775,0.273,0.5,0.024,0.0,0.12	0.0,0.0,0.0,0.0,0.0,0.0	0.282
4408	ENSMUSG00000032818.17	Loxhd1	chr18	+	77409268	77409367	77383428	77383613	77416875	77417024	26,120,4,85,106,108	0,0,0,14,0,1	321,114,35,13,41,370	3,1,203,17,6,3	198	99	0.00747917	0.0413965	1.0,1.0,1.0,0.752,1.0,0.982	0.982,0.983,0.079,0.277,0.774,0.984	0.276
4429	ENSMUSG00000029994.18	Anxa4	chr6	-	86751930	86751996	86742743	86742789	86770490	86770546	0,9,0,23,1,2	35,34,22,31,32,85	1,37,30,43,14,5	17,75,34,12,32,14	165	99	1.55226e-05	0.000188986	0.0,0.137,0.0,0.308,0.018,0.014	0.034,0.228,0.346,0.683,0.208,0.176	-0.2
4430	ENSMUSG00000029994.18	Anxa4	chr6	-	86751930	86752030	86742743	86742789	86770490	86770546	0,8,3,35,1,3	35,34,22,31,32,85	2,63,36,44,15,5	17,75,34,12,32,14	198	99	1.63897e-05	0.00019819	0.0,0.105,0.064,0.361,0.015,0.017	0.056,0.296,0.346,0.647,0.19,0.152	-0.187
4436	ENSMUSG00000054226.14	Tprkb	chr6	+	85898404	85898493	85892700	85892772	85901341	85901359	78,0,0,24,4,0	2,1,16,1,0,4	27,23,27,5,24,9	0,7,0,0,3,0	188	99	0.00289147	0.01861	0.954,0.0,0.0,0.927,1.0,0.0	1.0,0.634,1.0,1.0,0.808,1.0	-0.427
4440	ENSMUSG00000030008.10	Pradc1	chr6	-	85425472	85425573	85424917	85425027	85428094	85428183	197,5,963,27,12,31	2,0,0,0,0,0	10,19,31,39,10,1	1,0,2,0,7,0	198	99	0.00752407	0.0415966	0.98,1.0,1.0,1.0,1.0,1.0	0.833,1.0,0.886,1.0,0.417,1.0	0.141
4477	ENSMUSG00000057230.15	Aak1	chr6	+	86936013	86936256	86933240	86933554	86940974	86941207	134,445,399,286,74,316	1,1,2,1,0,3	37,29,41,491,23,55	0,3,12,1,5,0	198	99	3.00155e-06	4.50833e-05	0.985,0.996,0.99,0.993,1.0,0.981	1.0,0.829,0.631,0.996,0.697,1.0	0.132
4479	ENSMUSG00000057230.15	Aak1	chr6	+	86959523	86959625	86944250	86944355	86972821	86974604	4,0,0,6,0,31	4,1,150,16,6,12	1,0,0,0,0,0	30,18,32,5,24,60	198	99	4.05069e-07	7.57527e-06	0.333,0.0,0.0,0.158,0.0,0.564	0.016,0.0,0.0,0.0,0.0,0.0	0.173
4517	ENSMUSG00000020886.18	Dlg4	chr11	+	69917748	69917814	69909266	69909775	69921224	69921278	0,0,1,4,7,0	2,2,115,4,0,1	76,0,6,1,2,12	0,30,0,0,0,0	165	99	3.44166e-09	1.0817e-07	0.0,0.0,0.005,0.375,1.0,0.0	1.0,0.0,1.0,1.0,1.0,1.0	-0.603
4597	ENSMUSG00000031284.17	Pak3	chrX	+	142496889	142496934	142492643	142492744	142498131	142498285	386,54,139,119,128,16	421,54,231,481,119,398	139,37,51,46,56,12	171,234,304,222,148,240	144	99	0.00641344	0.0365032	0.387,0.407,0.293,0.145,0.425,0.027	0.358,0.098,0.103,0.125,0.206,0.033	0.127
4684	ENSMUSG00000022637.12	Cblb	chr16	+	52006711	52006843	52006497	52006595	52009375	52009516	30,205,16,252,32,21	4,10,132,5,15,5	19,202,22,72,31,4	19,38,5,59,53,66	198	99	0.00630994	0.0359858	0.789,0.911,0.057,0.962,0.516,0.677	0.333,0.727,0.688,0.379,0.226,0.029	0.255
4685	ENSMUSG00000029836.16	Cbx3	chr6	+	51448795	51448848	51447509	51447719	51452210	51452353	74,108,50,86,34,38	0,0,0,0,0,0	51,64,55,5,54,11	38,0,0,0,0,1	152	99	0.000324936	0.00271618	1.0,1.0,1.0,1.0,1.0,1.0	0.466,1.0,1.0,1.0,1.0,0.878	0.109
4706	ENSMUSG00000034300.18	Fam53c	chr18	+	34896125	34896183	34895547	34895777	34901220	34902005	37,179,260,22,101,631	1,31,25,28,10,1	2,37,473,86,25,100	17,106,242,16,108,23	157	99	6.38142e-07	1.12694e-05	0.959,0.785,0.868,0.331,0.864,0.997	0.069,0.18,0.552,0.772,0.127,0.733	0.395
4810	ENSMUSG00000029049.15	Morn1	chr4	+	155186546	155186657	155185722	155185819	155195384	155195508	133,17,31,2,2,59	0,0,16,6,0,0	1,228,40,130,64,29	11,17,5,6,24,12	198	99	0.00916428	0.0490962	1.0,1.0,0.492,0.143,1.0,1.0	0.043,0.87,0.8,0.915,0.571,0.547	0.148
4857	ENSMUSG00000020562.8	Efcab10	chr12	+	33448277	33448442	33444852	33445197	33448546	33448634	193,79,65,306,177,80	2,0,63,1,1,0	79,227,134,96,152,198	0,0,0,0,0,0	198	99	0.00496158	0.0293276	0.98,1.0,0.34,0.994,0.989,1.0	1.0,1.0,1.0,1.0,1.0,1.0	-0.116
4890	ENSMUSG00000021273.12	Fdft1	chr14	-	63396686	63396808	63396466	63396595	63400750	63400934	170,4,29,2,152,3	169,29,487,221,34,69	0,0,81,0,0,0	570,217,192,115,197,277	198	99	3.17709e-05	0.000351426	0.335,0.065,0.029,0.005,0.691,0.021	0.0,0.0,0.174,0.0,0.0,0.0	0.162
4912	ENSMUSG00000012535.15	Tnpo3	chr6	-	29599538	29599697	29589027	29589228	29609364	29609810	0,1,0,0,0,0	43,57,111,75,23,15	26,1,0,12,5,2	27,60,159,22,38,78	198	99	5.46895e-09	1.62576e-07	0.0,0.009,0.0,0.0,0.0,0.0	0.325,0.008,0.0,0.214,0.062,0.013	-0.102
4921	ENSMUSG00000001424.15	Snd1	chr6	+	28724907	28724980	28707032	28707143	28745183	28745325	69,29,5,148,3,115	0,0,0,0,0,0	35,127,111,7,3,216	0,0,0,48,1,0	172	99	0.00857731	0.0465891	1.0,1.0,1.0,1.0,1.0,1.0	1.0,1.0,1.0,0.077,0.633,1.0	0.215
4942	ENSMUSG00000022240.11	Ctnnd2	chr15	+	30683360	30683616	30669557	30669752	30775244	30775377	51,6,64,361,14,138	0,0,0,0,0,0	72,128,79,23,55,3	0,1,0,0,48,0	198	99	0.00547239	0.0319069	1.0,1.0,1.0,1.0,1.0,1.0	1.0,0.985,1.0,1.0,0.364,1.0	0.108
4953	ENSMUSG00000026153.16	Fam135a	chr1	-	24069822	24069977	24067280	24069021	24071743	24071817	211,22,3,45,6,6	0,0,0,40,0,0	451,294,217,277,193,288	0,0,0,0,0,0	198	99	0.00722317	0.0401509	1.0,1.0,1.0,0.36,1.0,1.0	1.0,1.0,1.0,1.0,1.0,1.0	-0.107
5001	ENSMUSG00000062444.16	Ap3b2	chr7	-	81115778	81115835	81115404	81115513	81115918	81116037	27,58,123,155,887,68	3,1,67,2,1,16	42,13,111,84,131,36	4,7,135,5,0,117	156	99	0.00734235	0.040734	0.851,0.974,0.538,0.98,0.998,0.73	0.87,0.541,0.343,0.914,1.0,0.163	0.207
5070	ENSMUSG00000083012.10	Fam220a	chr5	+	143537163	143537296	143534515	143534889	143548511	143550282	8,252,1173,40,30,2	14,0,2,1,0,3	67,1,1,4,16,1	1,29,9,4,7,0	198	99	7.49567e-05	0.000752679	0.222,1.0,0.997,0.952,1.0,0.25	0.971,0.017,0.053,0.333,0.533,1.0	0.252
5106	ENSMUSG00000040687.17	Madd	chr2	-	90970901	90970971	90969053	90969100	90973100	90973207	8,1,2,50,130,22	57,22,0,14,2,45	2,1,31,49,39,1	0,18,6,0,0,0	169	99	0.00248287	0.0162514	0.076,0.026,1.0,0.677,0.974,0.223	1.0,0.032,0.752,1.0,1.0,1.0	-0.301
5114	ENSMUSG00000040687.17	Madd	chr2	-	90994307	90994367	90993843	90993946	90995710	90995812	1004,61,210,296,482,401	3,1,65,12,0,5	99,27,132,139,96,6	2,16,5,3,30,21	159	99	0.000169949	0.00153578	0.995,0.974,0.668,0.939,1.0,0.98	0.969,0.512,0.943,0.966,0.666,0.151	0.225
5120	ENSMUSG00000058291.15	Zfp68	chr5	-	138614731	138614821	138610300	138610427	138615316	138615429	5,7,4,64,18,0	114,11,141,73,32,3	217,20,122,7,28,175	3,36,1,10,91,43	189	99	1.33751e-07	2.81075e-06	0.022,0.25,0.015,0.315,0.228,0.0	0.974,0.225,0.985,0.268,0.139,0.681	-0.407
5121	ENSMUSG00000058291.15	Zfp68	chr5	-	138614731	138614827	138610300	138610427	138615316	138615429	2,10,3,100,27,0	114,11,141,73,32,3	353,56,190,9,30,220	3,36,1,10,91,43	195	99	4.7458e-09	1.4347e-07	0.009,0.316,0.011,0.41,0.3,0.0	0.984,0.441,0.99,0.314,0.143,0.722	-0.425
5122	ENSMUSG00000058291.15	Zfp68	chr5	-	138614731	138614876	138610328	138610427	138615316	138615429	2,8,3,69,18,0	114,11,141,73,32,3	227,24,124,7,28,183	3,36,1,10,91,43	198	99	5.3884e-08	1.24817e-06	0.009,0.267,0.011,0.321,0.22,0.0	0.974,0.25,0.984,0.259,0.133,0.68	-0.409
5192	ENSMUSG00000049420.10	Tmem200a	chr10	-	25913525	25913594	25870190	25870283	25954035	25954105	6,50,45,7,5,55	65,258,13,26,0,5	0,0,7,0,0,1	2,41,5,1,4,10	168	99	1.7878e-05	0.000214011	0.052,0.102,0.671,0.137,1.0,0.866	0.0,0.0,0.452,0.0,0.0,0.056	0.387
5203	ENSMUSG00000035890.10	Rnf126	chr10	-	79597263	79597333	79596822	79596916	79597398	79597467	23,1063,56,25,31,71	1,0,31,1,0,0	58,388,120,175,261,72	0,0,0,0,0,0	169	99	0.000145796	0.00134914	0.931,1.0,0.514,0.936,1.0,1.0	1.0,1.0,1.0,1.0,1.0,1.0	-0.103
5210	ENSMUSG00000029673.20	Auts2	chr5	-	131494869	131494965	131490119	131490191	131499251	131499296	73,34,121,187,289,72	2,3,5,166,1,0	63,108,72,25,72,13	0,3,0,0,0,0	195	99	4.32915e-06	6.22972e-05	0.949,0.852,0.925,0.364,0.993,1.0	1.0,0.948,1.0,1.0,1.0,1.0	-0.144
5215	ENSMUSG00000029673.20	Auts2	chr5	-	132059828	132059864	131797249	131799628	132079146	132079176	282,172,308,119,27,80	25,1,3,0,87,0	210,150,1211,48,243,1284	0,0,5,0,0,0	135	99	0.000321954	0.00269794	0.892,0.992,0.987,1.0,0.185,1.0	1.0,1.0,0.994,1.0,1.0,1.0	-0.156
5220	ENSMUSG00000000378.16	Ccm2	chr11	+	6539431	6539568	6535033	6535217	6540752	6540888	19,14,4,4,2,15	0,0,0,0,0,0	29,29,314,20,80,2	0,167,0,0,1,1	198	99	0.00514408	0.0302061	1.0,1.0,1.0,1.0,1.0,1.0	1.0,0.08,1.0,1.0,0.976,0.5	0.241
5274	ENSMUSG00000029422.16	Rsrc2	chr5	-	123883559	123883652	123883017	123883174	123887351	123887434	83,36,198,192,150,142	133,240,64,250,114,124	286,310,982,210,391,267	255,124,324,96,80,61	192	99	1.51992e-05	0.00018616	0.243,0.072,0.615,0.284,0.404,0.371	0.366,0.563,0.61,0.53,0.716,0.693	-0.248
5276	ENSMUSG00000029422.16	Rsrc2	chr5	-	123884834	123884933	123883559	123883652	123887351	123887430	10,21,3,2,0,43	27,18,99,34,88,28	31,108,223,129,76,65	98,73,362,13,108,44	198	99	1.6884e-05	0.000202964	0.156,0.368,0.015,0.029,0.0,0.434	0.137,0.425,0.235,0.832,0.26,0.425	-0.219
5280	ENSMUSG00000029438.10	Bcl7a	chr5	+	123485693	123485780	123482688	123482784	123489929	123490011	0,0,0,23,25,0	636,253,35,309,6,194	0,0,0,0,0,0	31,1435,2532,1350,242,739	186	99	0.00485102	0.0288173	0.0,0.0,0.0,0.038,0.689,0.0	0.0,0.0,0.0,0.0,0.0,0.0	0.121
5344	ENSMUSG00000063919.12	Srrm4	chr5	-	116592731	116592747	116591467	116591772	116605490	116605647	0,0,0,0,0,0	269,1246,229,120,26,221	1,4,518,0,4,3	15,415,141,84,105,107	115	99	0.000486308	0.0038766	0.0,0.0,0.0,0.0,0.0,0.0	0.054,0.008,0.76,0.0,0.032,0.024	-0.146
5352	ENSMUSG00000068748.8	Ptprz1	chr6	+	23024712	23024733	23022197	23022283	23024943	23025040	2,0,31,70,8,14	72,20,22,134,13,23	16,91,10,6,142,29	3,9,9,4,2,10	120	99	2.72171e-12	1.76528e-10	0.022,0.0,0.538,0.301,0.337,0.334	0.815,0.893,0.478,0.553,0.983,0.705	-0.482
5355	ENSMUSG00000042581.15	Thsd7b	chr1	+	129523106	129523917	129358533	129358706	129556613	129556783	360,217,151,66,42,91	0,1,2,1,130,2	221,712,400,127,394,512	0,0,0,0,0,0	198	99	0.00144545	0.0100073	1.0,0.991,0.974,0.971,0.139,0.958	1.0,1.0,1.0,1.0,1.0,1.0	-0.161
5356	ENSMUSG00000042581.15	Thsd7b	chr1	+	129540846	129541095	129358533	129358706	129556613	129556749	78,30,6,262,382,111	0,1,2,1,130,2	623,354,319,222,880,297	0,0,0,0,0,0	198	99	5.22924e-07	9.50523e-06	1.0,0.938,0.6,0.992,0.595,0.965	1.0,1.0,1.0,1.0,1.0,1.0	-0.152
5387	ENSMUSG00000015189.13	Casd1	chr6	+	4634001	4634103	4631518	4631598	4635745	4635886	103,47,85,375,13,77	0,0,0,0,0,0	174,496,438,67,76,29	87,72,2,3,13,84	198	99	3.33067e-15	3.86385e-13	1.0,1.0,1.0,1.0,1.0,1.0	0.5,0.775,0.991,0.918,0.745,0.147	0.321
5388	ENSMUSG00000015189.13	Casd1	chr6	+	4634001	4634103	4631518	4631598	4636968	4637046	71,16,39,444,6,38	4,1,1,150,0,7	55,236,139,80,28,12	0,2,2,11,0,0	198	99	1.50877e-05	0.000185273	0.899,0.889,0.951,0.597,1.0,0.731	1.0,0.983,0.972,0.784,1.0,1.0	-0.112
5389	ENSMUSG00000015189.13	Casd1	chr6	+	4635745	4635886	4631518	4631598	4636968	4637046	91,35,23,190,103,195	4,1,1,150,0,7	983,482,622,125,721,570	0,2,2,11,0,0	198	99	1.20623e-08	3.2722e-07	0.919,0.946,0.92,0.388,1.0,0.933	1.0,0.992,0.994,0.85,1.0,1.0	-0.122
5420	ENSMUSG00000029505.18	Ep400	chr5	-	110888047	110888155	110885537	110887547	110889835	110889926	56,32,201,118,12,182	55,12,653,476,5,125	28,412,174,589,205,591	0,2,70,0,0,0	198	99	0	0	0.337,0.571,0.133,0.11,0.545,0.421	1.0,0.99,0.554,1.0,1.0,1.0	-0.571
5421	ENSMUSG00000029505.18	Ep400	chr5	-	110901669	110901780	110889835	110889926	110903262	110904632	12,6,5,633,18,5	62,9,630,37,9,194	3,102,74,14,62,57	5,4,2,48,9,35	198	99	0.000240992	0.00209167	0.088,0.25,0.004,0.895,0.5,0.013	0.231,0.927,0.949,0.127,0.775,0.449	-0.285
5478	ENSMUSG00000043940.16	Wdfy3	chr5	-	102083855	102083939	102078693	102078871	102085147	102085605	28,17,5,544,140,19	0,0,0,0,0,0	75,360,27,12,21,4	0,0,21,1,25,1	183	99	2.2777e-08	5.80365e-07	1.0,1.0,1.0,1.0,1.0,1.0	1.0,1.0,0.41,0.867,0.312,0.684	0.288
5502	ENSMUSG00000118665.1	Lin54	chr5	-	100617683	100617782	100607444	100607661	100623547	100623690	2,0,0,0,7,0	49,5,49,125,101,440	0,65,12,38,0,0	21,6,72,0,31,2	198	99	1.18804e-05	0.000150152	0.02,0.0,0.0,0.0,0.033,0.0	0.0,0.844,0.077,1.0,0.0,0.0	-0.311
5529	ENSMUSG00000043323.18	Fbrsl1	chr5	-	110526294	110526363	110525903	110526121	110526759	110526980	10,53,130,3,2,5	39,2653,16,41,13,88	2,5,5,32,0,11	0,10,10,10,6,1	168	99	0.00823257	0.0450078	0.131,0.012,0.827,0.041,0.083,0.032	1.0,0.228,0.228,0.653,0.0,0.866	-0.308
5562	ENSMUSG00000046711.17	Hmga1	chr17	+	27775925	27776040	27775470	27775685	27778506	27778644	14,0,2,18,125,31	0,3,0,1,0,24	4,4,0,3,13,1	15,7,3,0,0,9	198	99	0.000681482	0.00515866	1.0,0.0,1.0,0.9,1.0,0.392	0.118,0.222,0.0,1.0,1.0,0.053	0.316
5613	ENSMUSG00000069601.15	Ank3	chr10	+	69765276	69765288	69763524	69763648	69768238	69768326	9,22,2,1,135,3	121,2,1,2,0,2	130,62,110,111,44,154	0,0,19,3,0,16	111	99	0.00375987	0.023218	0.062,0.908,0.641,0.308,1.0,0.572	1.0,1.0,0.838,0.971,1.0,0.896	-0.369
5619	ENSMUSG00000069601.15	Ank3	chr10	+	69821912	69824462	69817945	69818027	69830201	69830276	87,70,150,210,77,103	157,17,52,191,13,91	8,48,268,36,11,139	206,369,249,145,349,195	198	99	3.67384e-12	2.29921e-10	0.217,0.673,0.591,0.355,0.748,0.361	0.019,0.061,0.35,0.11,0.016,0.263	0.354
5634	ENSMUSG00000024298.16	Zfp871	chr17	-	32996130	32996191	32984469	32994982	32996374	32996501	174,9,12,223,11,383	37,4,1,1,2,0	348,318,227,244,329,650	0,0,0,0,0,0	160	99	9.15462e-08	1.98824e-06	0.744,0.582,0.881,0.993,0.773,1.0	1.0,1.0,1.0,1.0,1.0,1.0	-0.171
5645	ENSMUSG00000037369.18	Kdm6a	chrX	+	18113213	18113348	18112435	18112655	18113805	18113961	9,5,73,98,16,233	10,2,6,4,12,4	11,187,27,219,148,5	24,205,79,42,11,102	198	99	0.000340017	0.00283064	0.31,0.556,0.859,0.925,0.4,0.967	0.186,0.313,0.146,0.723,0.871,0.024	0.292
5646	ENSMUSG00000037369.18	Kdm6a	chrX	+	18113213	18113348	18112435	18112655	18114508	18114598	69,12,109,166,106,353	1,1,0,0,72,5	54,262,40,357,284,14	25,0,53,30,73,43	198	99	4.85448e-05	0.000511585	0.972,0.857,1.0,1.0,0.424,0.972	0.519,1.0,0.274,0.856,0.66,0.14	0.296
5667	ENSMUSG00000056211.14	R3hdm1	chr1	+	128090505	128090595	128080925	128081136	128095629	128095744	34,11,245,85,35,19	38,0,38,169,2,102	33,257,23,16,43,26	69,89,132,69,82,389	189	99	0.00121487	0.00861582	0.319,1.0,0.772,0.209,0.902,0.089	0.2,0.602,0.084,0.108,0.215,0.034	0.341
5668	ENSMUSG00000056211.14	R3hdm1	chr1	+	128096715	128096794	128095629	128095744	128102685	128102745	92,14,419,411,41,112	0,4,2,5,1,234	291,585,122,159,196,668	0,0,9,0,3,0	178	99	5.20126e-05	0.000543712	1.0,0.661,0.991,0.979,0.958,0.21	1.0,1.0,0.883,1.0,0.973,1.0	-0.176
5692	ENSMUSG00000027002.14	Nckap1	chr2	-	80401556	80401574	80400462	80400573	80411201	80411724	171,232,608,567,861,500	6,0,5,4,13,38	96,22,383,139,72,15	0,23,0,22,47,11	117	99	4.01298e-08	9.58998e-07	0.96,1.0,0.99,0.992,0.982,0.918	1.0,0.447,1.0,0.842,0.565,0.536	0.242
5719	ENSMUSG00000039318.13	Rab3gap2	chr1	+	185013847	185013937	185010344	185010563	185014494	185014707	20,10,12,36,149,13	0,0,4,0,0,0	2,59,131,6,3,89	0,0,0,0,16,16	189	99	0.00363826	0.0226009	1.0,1.0,0.611,1.0,1.0,1.0	1.0,1.0,1.0,1.0,0.089,0.744	0.13
5737	ENSMUSG00000092060.5	Bend4	chr5	-	67557403	67557644	67549489	67555793	67562773	67562862	6,133,10,3,2,31	0,0,0,0,0,0	1,54,81,67,18,0	0,2,0,0,0,35	198	99	0.0037147	0.0229957	1.0,1.0,1.0,1.0,1.0,1.0	1.0,0.931,1.0,1.0,1.0,0.0	0.178
5738	ENSMUSG00000092060.5	Bend4	chr5	-	67557474	67557644	67549490	67555793	67562773	67562862	50,132,10,2,2,11	0,0,0,0,0,0	1,81,82,62,16,47	0,2,0,0,0,35	198	99	0.000714899	0.00538875	1.0,1.0,1.0,1.0,1.0,1.0	1.0,0.953,1.0,1.0,1.0,0.402	0.108
5771	ENSMUSG00000038902.15	Pogz	chr3	+	94763353	94763512	94761260	94761385	94768106	94768282	297,120,809,765,574,64	61,0,61,78,0,22	422,816,238,112,251,428	1,0,5,1,5,25	198	99	1.4242e-08	3.78433e-07	0.709,1.0,0.869,0.831,1.0,0.593	0.995,1.0,0.96,0.982,0.962,0.895	-0.132
5785	ENSMUSG00000034269.13	Setd5	chr6	+	113086384	113086577	113082877	113083102	113086845	113086915	163,46,230,482,273,204	84,10,24,182,20,36	50,211,98,241,111,37	39,23,120,105,152,16	198	99	0.00128215	0.00903459	0.492,0.697,0.827,0.57,0.872,0.739	0.391,0.821,0.29,0.534,0.267,0.536	0.226
5912	ENSMUSG00000029127.16	Zbtb49	chr5	-	38370651	38371727	38367961	38368008	38373790	38373957	5,5,307,25,3,2	0,0,1,1,271,1	18,115,124,4,11,3	0,1,0,0,4,0	198	99	0.00124856	0.00882837	1.0,1.0,0.994,0.926,0.006,0.5	1.0,0.983,1.0,1.0,0.579,1.0	-0.189
5916	ENSMUSG00000045482.17	Trrap	chr5	+	144746960	144747014	144744132	144744201	144747141	144747162	320,6,97,150,46,52	87,9,81,138,119,20	199,68,39,26,471,118	9,60,14,10,31,2	153	99	6.29568e-06	8.56369e-05	0.704,0.301,0.437,0.413,0.2,0.627	0.935,0.423,0.643,0.627,0.908,0.974	-0.305
5938	ENSMUSG00000029106.15	Add1	chr5	+	34778175	34778262	34777388	34777478	34782622	34782779	36,66,6,1,0,0	236,36,15,359,258,1093	192,17,230,6,98,162	74,69,495,121,100,145	186	99	1.60339e-08	4.22116e-07	0.075,0.494,0.176,0.001,0.0,0.0	0.58,0.116,0.198,0.026,0.343,0.373	-0.148
5959	ENSMUSG00000030505.18	Prmt3	chr7	+	49467779	49467858	49456274	49456374	49476455	49476642	198,25,55,24,56,375	1,0,1,19,0,0	210,148,75,75,86,25	0,0,0,0,0,0	178	99	0.00932115	0.049754	0.991,1.0,0.968,0.413,1.0,1.0	1.0,1.0,1.0,1.0,1.0,1.0	-0.105
5982	ENSMUSG00000057406.17	Nsd2	chr5	+	34044595	34044712	34042725	34042995	34048849	34048991	2,2,2,25,92,1	2,0,0,28,0,0	2,103,131,8,533,6	0,0,0,0,0,0	198	99	0.00716532	0.0398915	0.333,1.0,1.0,0.309,1.0,1.0	1.0,1.0,1.0,1.0,1.0,1.0	-0.226
5991	ENSMUSG00000054280.15	Prr14l	chr5	-	33001387	33001908	32992959	32993032	33011436	33011600	149,1,9,47,12,88	0,0,0,8,18,17	48,25,82,97,5,7	0,0,0,0,0,0	198	99	1.95236e-08	5.04678e-07	1.0,1.0,1.0,0.746,0.25,0.721	1.0,1.0,1.0,1.0,1.0,1.0	-0.214
6015	ENSMUSG00000052139.19	Babam2	chr5	+	32214854	32215008	32164578	32164661	32241924	32242083	239,113,610,193,257,271	8,5,902,21,11,5	494,327,114,107,111,44	0,0,0,0,0,0	198	99	2.63012e-13	2.17415e-11	0.937,0.919,0.253,0.821,0.921,0.964	1.0,1.0,1.0,1.0,1.0,1.0	-0.198
6030	ENSMUSG00000038564.12	Ift172	chr5	-	31439899	31439995	31438687	31438849	31440376	31440500	27,24,102,70,422,214	1,2,389,13,4,0	6,141,205,160,125,192	0,0,0,0,0,0	195	99	7.66325e-08	1.69006e-06	0.932,0.859,0.117,0.732,0.982,1.0	1.0,1.0,1.0,1.0,1.0,1.0	-0.23
6043	ENSMUSG00000029687.17	Ezh2	chr6	-	47523682	47523764	47522609	47522850	47524278	47524370	0,0,0,1,0,0	37,1,5,102,1,18	0,0,6,15,0,0	18,62,11,5,16,57	181	99	0.00117438	0.00836187	0.0,0.0,0.0,0.005,0.0,0.0	0.0,0.0,0.23,0.621,0.0,0.0	-0.141
6098	ENSMUSG00000061576.16	Dpp6	chr5	+	27927670	27927729	27926042	27926154	27928369	27928442	48,8,7,2,442,68	0,0,0,0,0,23	69,292,102,184,12,383	0,14,11,12,27,94	158	99	0.00374427	0.0231386	1.0,1.0,1.0,1.0,1.0,0.649	1.0,0.929,0.853,0.906,0.218,0.719	0.171
6102	ENSMUSG00000056367.15	Actr3b	chr5	+	26003443	26003499	25965023	25965126	26014782	26014907	205,148,5,30,190,34	0,0,0,0,0,0	73,300,95,80,8,356	0,4,1,1,53,0	155	99	0.00738703	0.0409342	1.0,1.0,1.0,1.0,1.0,1.0	1.0,0.98,0.984,0.981,0.088,1.0	0.161
6103	ENSMUSG00000056367.15	Actr3b	chr5	+	26030105	26030213	26027402	26027498	26034523	26034667	102,96,15,47,309,38	0,0,0,0,0,0	349,391,139,224,69,114	121,0,0,19,1,27	198	99	1.5542e-12	1.0611e-10	1.0,1.0,1.0,1.0,1.0,1.0	0.591,1.0,1.0,0.855,0.972,0.679	0.15
6104	ENSMUSG00000056367.15	Actr3b	chr5	+	26034523	26034667	26030105	26030213	26036608	26036782	16,13,4,64,168,25	7,0,0,0,0,0	67,195,27,66,25,4	21,0,0,51,2,11	198	99	7.80552e-05	0.000779951	0.533,1.0,1.0,1.0,1.0,1.0	0.615,1.0,1.0,0.393,0.862,0.154	0.251
6106	ENSMUSG00000029064.16	Gnb1	chr4	+	155600087	155600136	155575817	155576037	155611869	155611966	16,227,29,105,44,44	36,53,0,18,3,6	39,594,248,360,69,98	5,10,31,1,4,0	148	99	4.02159e-05	0.000434002	0.229,0.741,1.0,0.796,0.907,0.831	0.839,0.975,0.843,0.996,0.92,1.0	-0.178
6155	ENSMUSG00000029004.16	Kmt2e	chr5	+	23700983	23701238	23698196	23698505	23701401	23701498	267,125,661,739,915,1375	77,51,532,274,96,50	159,448,339,426,588,378	15,37,108,33,25,41	198	99	0.00351465	0.021967	0.634,0.551,0.383,0.574,0.827,0.932	0.841,0.858,0.611,0.866,0.922,0.822	-0.17
6169	ENSMUSG00000038578.16	Susd1	chr4	-	59379598	59379785	59369530	59369640	59380860	59380958	14,1,4,108,8,157	87,0,0,0,1,1	6,39,265,7,234,254	0,0,0,0,0,0	198	99	0.00475473	0.0283397	0.074,1.0,1.0,1.0,0.8,0.987	1.0,1.0,1.0,1.0,1.0,1.0	-0.19
6227	ENSMUSG00000057789.15	Bak1	chr17	-	27240636	27240656	27240140	27240321	27241412	27241556	0,0,0,0,0,0	61,1,5,83,3,3	207,7,229,117,142,7	2,23,2,140,14,0	119	99	0	0	0.0,0.0,0.0,0.0,0.0,0.0	0.989,0.202,0.99,0.41,0.894,1.0	-0.748
6266	ENSMUSG00000017670.17	Elmo2	chr2	-	165145585	165145621	165143860	165143911	165146819	165146898	0,29,2,2,0,1	15,20,3,6,24,11	3,123,100,0,17,41	7,75,139,6,14,115	135	99	0.00652607	0.0369819	0.0,0.515,0.328,0.196,0.0,0.063	0.239,0.546,0.345,0.0,0.471,0.207	-0.118
6307	ENSMUSG00000000600.16	Krit1	chr5	+	3886777	3886894	3882019	3882226	3890873	3891284	76,1,46,39,11,2	0,0,0,0,0,0	18,109,562,19,13,14	0,12,0,0,15,0	198	99	0.000139843	0.00130079	1.0,1.0,1.0,1.0,1.0,1.0	1.0,0.82,1.0,1.0,0.302,1.0	0.146
6313	ENSMUSG00000030067.18	Foxp1	chr6	-	98917955	98918125	98916679	98916749	98918496	98918618	0,0,60,10,73,0	173,170,266,136,451,24	1,3,202,26,47,197	5,128,95,378,38,9	198	99	0.000363258	0.00299961	0.0,0.0,0.101,0.035,0.075,0.0	0.091,0.012,0.515,0.033,0.382,0.916	-0.29
6330	ENSMUSG00000078485.5	Plekhn1	chr4	-	156307754	156307895	156307397	156307538	156308022	156308171	4,79,3,141,59,115	75,9,901,26,4,7	447,97,8,46,195,1	0,0,0,0,0,0	198	99	0	0	0.026,0.814,0.002,0.731,0.881,0.891	1.0,1.0,1.0,1.0,1.0,1.0	-0.443
6440	ENSMUSG00000002496.11	Tsc2	chr17	-	24825197	24825326	24823801	24823966	24826410	24826505	55,2,55,13,3,3	0,0,0,2,0,0	171,41,82,164,95,7	2,0,0,0,1,108	198	99	0.00679505	0.0381877	1.0,1.0,1.0,0.765,1.0,1.0	0.977,1.0,1.0,1.0,0.979,0.031	0.13
6497	ENSMUSG00000038762.16	Abcf1	chr17	-	36279859	36280125	36275968	36276015	36280537	36280653	0,29,2,3,0,0	20,19,1,34,10,36	0,0,0,0,0,0	50,13,32,5,10,20	198	99	0.00068646	0.00519083	0.0,0.433,0.5,0.042,0.0,0.0	0.0,0.0,0.0,0.0,0.0,0.0	0.163
6618	ENSMUSG00000041161.9	Otud3	chr4	-	138632467	138632580	138629162	138629285	138636792	138636941	157,33,317,91,260,228	0,0,0,0,0,0	145,89,127,106,21,181	0,8,167,1,0,1	198	99	2.91251e-05	0.000325439	1.0,1.0,1.0,1.0,1.0,1.0	1.0,0.848,0.275,0.981,1.0,0.989	0.151
6632	ENSMUSG00000043411.16	Usp48	chr4	+	137364244	137364298	137362208	137362319	137365070	137365201	97,31,2,16,125,43	162,7,84,123,30,3	22,84,283,132,25,366	15,19,102,60,2,8	153	99	0.00150373	0.0103505	0.279,0.741,0.015,0.078,0.729,0.903	0.487,0.741,0.642,0.587,0.89,0.967	-0.261
6656	ENSMUSG00000028803.19	Nipal3	chr4	-	135182183	135182215	135179196	135179883	135191096	135191191	1,21,0,5,6,0	28,5,30,79,34,48	31,4,1,9,18,109	28,26,377,41,26,4	131	99	0.00829029	0.0452541	0.026,0.76,0.0,0.046,0.118,0.0	0.456,0.104,0.002,0.142,0.343,0.954	-0.175
6683	ENSMUSG00000037151.9	Lrrc20	chr10	+	61318114	61318261	61311579	61311668	61362838	61362988	44,21,9,4,756,148	0,0,0,0,1,0	1,41,35,85,4,8	0,1,2,0,14,2	198	99	0.000122197	0.00115625	1.0,1.0,1.0,1.0,0.997,1.0	1.0,0.953,0.897,1.0,0.125,0.667	0.226
6712	ENSMUSG00000028878.12	Fam76a	chr4	-	132638002	132638089	132631208	132631344	132640979	132641137	77,28,29,148,9,20	0,27,0,0,1,0	7,13,19,9,3,14	0,0,0,0,0,0	186	99	0.00512596	0.0301245	1.0,0.356,1.0,1.0,0.827,1.0	1.0,1.0,1.0,1.0,1.0,1.0	-0.136
6768	ENSMUSG00000024193.9	Phf1	chr17	+	27155485	27155654	27155260	27155365	27155744	27155839	4,3,8,134,392,195	0,0,0,0,0,0	30,7,218,42,29,9	1,5,0,22,55,0	198	99	3.6741e-10	1.44823e-08	1.0,1.0,1.0,1.0,1.0,1.0	0.938,0.412,1.0,0.488,0.209,1.0	0.326
6769	ENSMUSG00000024193.9	Phf1	chr17	+	27155496	27155654	27155260	27155365	27155744	27155839	4,3,9,133,394,225	0,0,0,0,0,0	12,3,102,53,26,9	1,5,0,22,55,0	198	99	2.92632e-10	1.18624e-08	1.0,1.0,1.0,1.0,1.0,1.0	0.857,0.231,1.0,0.546,0.191,1.0	0.362
6791	ENSMUSG00000028797.21	Tmem234	chr4	+	129495662	129495754	129495199	129495326	129495987	129496054	2,12,0,1,3,101	1,1,1,37,1,25	1,70,2,3,16,255	18,6,2,0,0,2	191	99	0.0085122	0.0462531	0.509,0.861,0.0,0.014,0.609,0.677	0.028,0.858,0.341,1.0,1.0,0.985	-0.257
6792	ENSMUSG00000028797.21	Tmem234	chr4	+	129495987	129496054	129494494	129495036	129500879	129500955	266,17,49,159,9,543	70,71,0,2,2,15	181,259,90,27,164,218	0,0,14,0,10,1	166	99	0.00312208	0.0198546	0.694,0.125,1.0,0.979,0.729,0.956	1.0,1.0,0.793,1.0,0.907,0.992	-0.201
6807	ENSMUSG00000028799.16	Zfp362	chr4	-	128688643	128688769	128684042	128684106	128699804	128699838	11,31,597,57,8,317	9,1,53,2,89,12	296,55,79,250,80,241	8,33,3,2,1,5	198	99	0.00631357	0.0359922	0.379,0.939,0.849,0.934,0.043,0.93	0.949,0.455,0.929,0.984,0.976,0.96	-0.197
6826	ENSMUSG00000034573.15	Ptpn13	chr5	+	103649232	103649778	103640088	103640176	103664193	103664289	64,435,52,202,58,160	133,3,0,2,3,0	4,55,145,81,130,166	14,76,117,274,2,0	198	99	8.32128e-05	0.000823477	0.194,0.986,1.0,0.981,0.906,1.0	0.125,0.266,0.383,0.129,0.97,1.0	0.366
6829	ENSMUSG00000028833.14	Ncdn	chr4	-	126646763	126646833	126645733	126645874	126647117	126647220	7,3,482,23,144,137	0,0,0,0,0,0	4,76,110,28,130,51	0,39,0,0,0,40	169	99	4.27484e-07	7.92177e-06	1.0,1.0,1.0,1.0,1.0,1.0	1.0,0.533,1.0,1.0,1.0,0.428	0.173
6831	ENSMUSG00000018740.15	Slc25a35	chr11	+	68862009	68862162	68861549	68861615	68862494	68862608	64,195,133,528,483,68	10,2,299,19,25,1	36,248,218,16,24,119	52,166,19,188,229,330	198	99	8.09779e-09	2.27455e-07	0.762,0.98,0.182,0.933,0.906,0.971	0.257,0.428,0.852,0.041,0.05,0.153	0.492
6832	ENSMUSG00000018740.15	Slc25a35	chr11	+	68862021	68862162	68861549	68861615	68862494	68862629	37,121,107,413,476,67	10,2,299,19,25,1	19,150,122,7,22,70	52,166,19,188,229,330	198	99	2.14383e-10	8.89253e-09	0.649,0.968,0.152,0.916,0.905,0.971	0.154,0.311,0.762,0.018,0.046,0.096	0.529
6836	ENSMUSG00000031731.17	Ap1g1	chr8	+	110557244	110557253	110556230	110556307	110559348	110559444	16,1,2,22,14,7	7,1,14,4,0,34	30,100,26,17,30,11	0,9,1,0,7,1	108	99	6.14643e-05	0.000632324	0.677,0.478,0.116,0.834,1.0,0.159	1.0,0.911,0.96,1.0,0.797,0.91	-0.386
6840	ENSMUSG00000029108.15	Pcdh7	chr5	+	58070497	58070690	57876438	57879620	58286316	58286693	482,39,217,275,246,234	117,11,103,36,51,2	9,174,283,258,113,96	0,0,0,0,0,0	198	99	0	0	0.673,0.639,0.513,0.793,0.707,0.983	1.0,1.0,1.0,1.0,1.0,1.0	-0.282
6841	ENSMUSG00000029108.15	Pcdh7	chr5	+	58070497	58070714	57875308	57879620	58286316	58290572	443,129,124,350,153,484	117,11,103,36,51,2	327,401,385,399,472,154	0,0,0,0,0,0	198	99	0	0	0.654,0.854,0.376,0.829,0.6,0.992	1.0,1.0,1.0,1.0,1.0,1.0	-0.283
6842	ENSMUSG00000029108.15	Pcdh7	chr5	+	58099508	58099604	58070497	58070714	58286316	58286796	4,4,41,205,2,0	254,109,27,186,88,346	0,0,42,4,17,9	320,295,256,212,383,118	195	99	0.00270563	0.0175246	0.008,0.018,0.435,0.359,0.011,0.0	0.0,0.0,0.077,0.009,0.022,0.037	0.114
6859	ENSMUSG00000028653.17	Trit1	chr4	+	122940667	122940810	122938283	122938429	122942561	122942673	18,6,377,33,56,175	0,0,0,4,0,0	14,74,70,40,98,24	5,0,0,0,1,18	198	99	0.000242498	0.00210219	1.0,1.0,1.0,0.805,1.0,1.0	0.583,1.0,1.0,1.0,0.98,0.4	0.14
7010	ENSMUSG00000028693.16	Nasp	chr4	-	116467599	116468574	116462880	116462960	116469168	116469278	96,34,0,77,30,32	68,1,1,24,6,17	18,29,77,2,1,172	19,16,143,88,337,79	198	99	1.80155e-05	0.000215476	0.414,0.944,0.0,0.616,0.714,0.485	0.321,0.475,0.212,0.011,0.001,0.521	0.272
7039	ENSMUSG00000024668.9	Sdhaf2	chr19	-	10498312	10498422	10494532	10494750	10502422	10502520	0,0,2,42,0,0	5,21,5,3,9,63	0,0,0,0,0,0	1,28,48,31,7,8	198	99	0.00750803	0.0415241	0.0,0.0,0.167,0.875,0.0,0.0	0.0,0.0,0.0,0.0,0.0,0.0	0.174
7040	ENSMUSG00000024668.9	Sdhaf2	chr19	-	10501224	10501361	10494683	10494750	10502422	10502486	0,0,26,0,2,0	5,21,5,3,9,63	0,0,0,0,0,0	1,28,48,31,7,8	198	99	0.0093708	0.0499671	0.0,0.0,0.722,0.0,0.1,0.0	0.0,0.0,0.0,0.0,0.0,0.0	0.137
7140	ENSMUSG00000028614.15	Ndc1	chr4	+	107237794	107237903	107232274	107232413	107238872	107238924	28,85,22,60,358,2177	0,0,5,3,69,0	105,191,222,24,9,34	0,0,0,0,0,0	198	99	2.19439e-07	4.37926e-06	1.0,1.0,0.688,0.909,0.722,1.0	1.0,1.0,1.0,1.0,1.0,1.0	-0.114
7235	ENSMUSG00000028524.22	Sgip1	chr4	+	102791742	102791802	102785982	102786109	102813295	102813407	39,25,1,2,16,31	12,7,524,20,2,1	1,3,5,23,26,67	0,0,0,0,0,4	159	99	2.57083e-12	1.68067e-10	0.669,0.69,0.001,0.059,0.833,0.951	1.0,1.0,1.0,1.0,1.0,0.913	-0.452
7251	ENSMUSG00000018736.15	Ndel1	chr11	-	68716995	68717030	68712935	68713491	68720740	68720892	20,59,41,3,14,60	0,0,0,8,0,0	24,537,86,50,198,6	0,164,319,12,7,3	134	99	2.97738e-05	0.000332167	1.0,1.0,1.0,0.217,1.0,1.0	1.0,0.708,0.166,0.755,0.954,0.596	0.173
7277	ENSMUSG00000028550.16	Atg4c	chr4	+	99116792	99116871	99112650	99112787	99117724	99117801	77,4,47,41,27,430	2,2,0,51,0,1	21,10,212,64,51,165	0,0,0,0,0,0	178	99	0.000527562	0.00416399	0.955,0.527,1.0,0.309,1.0,0.996	1.0,1.0,1.0,1.0,1.0,1.0	-0.202
7278	ENSMUSG00000028550.16	Atg4c	chr4	+	99117724	99117801	99112650	99112787	99123303	99123423	17,7,105,141,55,198	7,0,0,19,1,0	31,19,117,9,57,108	2,20,65,14,5,0	176	99	0.000728715	0.00548709	0.577,1.0,1.0,0.807,0.969,1.0	0.897,0.348,0.503,0.266,0.865,1.0	0.246
7351	ENSMUSG00000044477.13	Zfand3	chr17	+	30279783	30279824	30223706	30224282	30354296	30354479	149,2,5,5,11,65	13,9,8,0,15,56	44,5,12,13,6,24	0,3,0,3,0,0	140	99	3.08723e-07	5.92092e-06	0.89,0.136,0.307,1.0,0.341,0.451	1.0,0.541,1.0,0.754,1.0,1.0	-0.362
7355	ENSMUSG00000040596.16	Pogk	chr1	-	166229434	166229533	166219796	166227734	166231066	166231193	197,27,1,21,3,20	0,0,0,0,0,0	9,57,100,74,116,502	0,1,4,37,0,0	198	99	5.2939e-05	0.000552183	1.0,1.0,1.0,1.0,1.0,1.0	1.0,0.966,0.926,0.5,1.0,1.0	0.101
7375	ENSMUSG00000038070.16	Cntln	chr4	+	84865794	84865879	84806879	84806968	84874512	84874647	63,701,111,411,197,149	373,0,1,1,0,0	8,323,655,70,31,9	0,0,0,0,0,0	184	99	0.00934713	0.0498595	0.083,1.0,0.984,0.995,1.0,1.0	1.0,1.0,1.0,1.0,1.0,1.0	-0.156
7423	ENSMUSG00000027799.13	Nbea	chr3	-	55901468	55901477	55899754	55899935	55907907	55908061	146,10,54,127,17,87	8,0,0,5,2,0	83,85,231,43,24,62	3,1,50,104,47,0	108	99	0.000174384	0.00156792	0.944,1.0,1.0,0.959,0.886,1.0	0.962,0.987,0.809,0.275,0.319,1.0	0.239
7473	ENSMUSG00000028364.16	Tnc	chr4	-	63900887	63901160	63894682	63894805	63924482	63924746	820,453,861,977,563,1139	81,31,51,144,4,56	675,755,1035,368,467,594	113,257,186,118,95,92	198	99	0	0	0.835,0.88,0.894,0.772,0.986,0.91	0.749,0.595,0.736,0.609,0.711,0.763	0.186
7480	ENSMUSG00000028364.16	Tnc	chr4	-	63913777	63914050	63900887	63901160	63924482	63924746	196,8,42,18,13,81	63,31,24,12,3,74	16,29,95,45,0,0	45,100,71,17,18,60	198	99	0.000432354	0.00349375	0.609,0.114,0.467,0.429,0.684,0.354	0.151,0.127,0.401,0.57,0.0,0.0	0.235
7485	ENSMUSG00000028364.16	Tnc	chr4	-	63918934	63919207	63894682	63894805	63924482	63924746	885,361,1150,1201,1022,1186	81,31,51,144,4,56	521,1157,1209,480,532,697	113,257,186,118,95,92	198	99	0	0	0.845,0.853,0.919,0.807,0.992,0.914	0.697,0.692,0.765,0.67,0.737,0.791	0.163
7508	ENSMUSG00000001123.16	Lgals9	chr11	-	78860539	78860632	78858823	78858859	78862142	78862253	5,175,3,288,2,80	7,2,0,9,311,57	38,258,49,5,190,7	10,395,73,72,108,161	192	99	0.00781115	0.0429839	0.269,0.978,1.0,0.943,0.003,0.42	0.662,0.252,0.257,0.035,0.476,0.022	0.318
7521	ENSMUSG00000066149.12	Cdc26	chr4	-	62322692	62322789	62320960	62321152	62326788	62326879	100,14,1,40,60,14	332,1,0,3,1,2	23,155,36,11,62,3	0,0,0,0,0,0	196	99	7.85827e-08	1.72773e-06	0.132,0.876,1.0,0.871,0.968,0.78	1.0,1.0,1.0,1.0,1.0,1.0	-0.229
7554	ENSMUSG00000045071.15	E130308A19Rik	chr4	+	59737561	59737734	59690143	59691338	59752232	59753039	196,29,17,31,143,76	0,6,0,59,1,0	35,44,129,182,64,27	0,7,0,0,0,0	198	99	0.00385131	0.0237077	1.0,0.707,1.0,0.208,0.986,1.0	1.0,0.759,1.0,1.0,1.0,1.0	-0.143
7569	ENSMUSG00000050812.19	Ecpas	chr4	-	58905003	58905107	58885367	58885498	58912475	58912704	2,4,97,27,10,33	32,116,20,57,60,1	22,84,38,14,17,86	15,10,76,1,39,1	198	99	0.00563906	0.0326955	0.03,0.017,0.708,0.191,0.077,0.943	0.423,0.808,0.2,0.875,0.179,0.977	-0.249
7582	ENSMUSG00000038729.25	Pakap	chr4	+	57883023	57883202	57854158	57857037	57892868	57896982	0,0,5,43,48,0	9,168,53,52,39,196	5,1,64,104,19,16	128,42,3,23,23,1	198	99	0.000378099	0.00309885	0.0,0.0,0.045,0.293,0.381,0.0	0.019,0.012,0.914,0.693,0.292,0.889	-0.35
7615	ENSMUSG00000023232.18	Serinc2	chr4	-	130168607	130168763	130158861	130159023	130169250	130169325	7,0,0,0,0,9	12,24,27,43,58,7	0,0,0,0,0,0	20,42,18,7,27,6	198	99	0.00373709	0.0231042	0.226,0.0,0.0,0.0,0.0,0.391	0.0,0.0,0.0,0.0,0.0,0.0	0.103
7665	ENSMUSG00000032913.14	Lrig2	chr3	-	104401373	104401508	104399004	104399148	104401946	104402021	10,10,36,62,8,100	0,0,23,0,2,0	43,37,55,27,50,4	0,0,0,0,0,0	198	99	0.000593079	0.0045868	1.0,1.0,0.439,1.0,0.667,1.0	1.0,1.0,1.0,1.0,1.0,1.0	-0.149
7700	ENSMUSG00000060147.16	Serpinb6a	chr13	-	34119551	34119777	34115454	34115629	34119904	34119938	32,1,0,5,46,6	12,5,6,13,6,2	7,1,3,1,12,2	63,38,52,31,42,36	198	99	3.09889e-06	4.63989e-05	0.571,0.091,0.0,0.161,0.793,0.6	0.053,0.013,0.028,0.016,0.125,0.027	0.326
7731	ENSMUSG00000029205.13	Chrna9	chr5	+	66126457	66126612	66125124	66125270	66128158	66128581	857,1666,279,517,460,1473	3,1,507,12,0,2	1267,873,1415,415,879,1276	0,0,0,0,0,0	198	99	0.00148332	0.0102397	0.993,0.999,0.216,0.956,1.0,0.997	1.0,1.0,1.0,1.0,1.0,1.0	-0.14
7762	ENSMUSG00000031948.15	Kars	chr8	-	112734838	112735018	112732263	112732420	112737841	112737898	47,49,1,9,0,1	109,9,3,9,1,7	24,57,329,301,359,36	26,31,13,8,1,39	198	99	1.81511e-05	0.000216735	0.177,0.731,0.143,0.333,0.0,0.067	0.316,0.479,0.927,0.95,0.994,0.316	-0.422
7842	ENSMUSG00000019810.16	Fuca2	chr10	+	13388361	13388470	13382978	13383169	13390450	13390618	269,56,21,70,630,13	0,0,0,0,0,0	23,452,319,108,341,619	1,1,0,72,0,0	198	99	0.00244615	0.0160552	1.0,1.0,1.0,1.0,1.0,1.0	0.92,0.996,1.0,0.429,1.0,1.0	0.109
7885	ENSMUSG00000002413.16	Braf	chr6	-	39625754	39625790	39625383	39625420	39628538	39628698	16,2,4,47,6,0	131,51,35,129,122,54	1,11,167,53,78,38	106,25,52,57,34,35	135	99	2.71427e-07	5.28375e-06	0.082,0.028,0.077,0.211,0.035,0.0	0.007,0.244,0.702,0.405,0.627,0.443	-0.333
7911	ENSMUSG00000023805.18	Synj2	chr17	+	6079958	6080109	6078693	6078861	6082971	6083084	27,103,349,115,415,104	231,106,463,443,449,241	0,0,0,1,0,1	8,78,60,15,41,2	198	99	0	0	0.055,0.327,0.274,0.115,0.316,0.177	0.0,0.0,0.0,0.032,0.0,0.2	0.172
7912	ENSMUSG00000023805.18	Synj2	chr17	+	6079974	6080109	6078693	6078861	6082971	6083084	54,203,338,247,215,252	231,106,463,443,449,241	0,0,0,3,0,3	8,78,60,15,41,2	198	99	2.22045e-16	3.37059e-14	0.105,0.489,0.267,0.218,0.193,0.343	0.0,0.0,0.0,0.091,0.0,0.429	0.182
7964	ENSMUSG00000036955.17	Kifbp	chr10	-	62395512	62395662	62374404	62375835	62399014	62399130	99,1,82,74,1,10	0,0,0,0,0,0	182,2,48,3,73,22	0,0,1,3,0,184	198	99	0.000173081	0.00155915	1.0,1.0,1.0,1.0,1.0,1.0	1.0,1.0,0.96,0.333,1.0,0.056	0.275
7968	ENSMUSG00000028252.21	Ccnc	chr4	+	21747482	21747576	21746655	21746774	21748136	21750546	72,4,123,51,3,25	46,7,4,7,1,18	1,80,53,106,54,32	8,166,24,108,49,80	193	99	0.000622917	0.00478128	0.445,0.227,0.94,0.789,0.606,0.416	0.06,0.198,0.531,0.335,0.361,0.17	0.295
8147	ENSMUSG00000041997.17	Tlk1	chr2	-	70600347	70600419	70587817	70587893	70655536	70655667	373,11,22,229,28,173	15,0,2,4,1,73	184,362,222,157,103,59	0,1,0,0,0,0	171	99	2.35811e-13	1.991e-11	0.935,1.0,0.864,0.971,0.942,0.578	1.0,0.995,1.0,1.0,1.0,1.0	-0.117
8376	ENSMUSG00000037013.18	Ss18	chr18	-	14773313	14773418	14769552	14769675	14774012	14774180	57,5,52,120,107,4	31,1,0,0,0,0	5,294,20,42,10,42	0,0,0,0,0,0	198	99	0.00118149	0.00840415	0.479,0.714,1.0,1.0,1.0,1.0	1.0,1.0,1.0,1.0,1.0,1.0	-0.135
8377	ENSMUSG00000037013.18	Ss18	chr18	-	14784079	14784301	14774012	14774180	14788083	14788237	177,139,251,218,55,22	0,0,0,0,0,0	2,22,48,14,19,428	0,2,0,12,0,0	198	99	0.00589746	0.0339866	1.0,1.0,1.0,1.0,1.0,1.0	1.0,0.846,1.0,0.368,1.0,1.0	0.131
8411	ENSMUSG00000035778.18	Ggta1	chr2	-	35304230	35304296	35303337	35303439	35306483	35306519	258,206,373,77,8,93	2,0,0,0,0,0	13,25,8,3,6,0	0,1,0,4,2,3	165	99	0.000184767	0.0016488	0.987,1.0,1.0,1.0,1.0,1.0	1.0,0.938,1.0,0.31,0.643,0.0	0.349
8441	ENSMUSG00000042064.14	Myo3b	chr2	+	69935720	69935825	69926641	69926839	69935997	69936097	247,101,19,32,109,134	3,3,269,18,23,1	31,155,22,120,71,26	0,1,2,0,14,0	198	99	0.00259428	0.0168954	0.976,0.944,0.034,0.471,0.703,0.985	1.0,0.987,0.846,1.0,0.717,1.0	-0.24
8446	ENSMUSG00000042064.14	Myo3b	chr2	+	70180242	70180339	70161175	70161284	70255916	70256023	295,95,92,1285,257,677	299,41,108,59,164,12	277,421,152,92,167,843	0,44,27,1,81,31	196	99	0.00247094	0.0161956	0.333,0.539,0.301,0.917,0.442,0.966	1.0,0.829,0.74,0.979,0.51,0.932	-0.249
8456	ENSMUSG00000026305.16	Lrrfip1	chr1	+	91012667	91012727	90996284	90996371	91028298	91028303	0,0,5,36,0,25	123,5,17,50,19,17	2,28,11,0,6,0	193,160,69,100,30,215	159	99	0.00120724	0.00857022	0.0,0.0,0.155,0.31,0.0,0.478	0.006,0.098,0.09,0.0,0.111,0.0	0.106
8463	ENSMUSG00000026305.16	Lrrfip1	chr1	+	91038076	91038169	91035019	91035112	91039877	91040019	0,6,9,87,0,0	37,2,5,57,35,17	0,4,0,0,0,0	8,105,55,52,26,6	192	99	2.32386e-07	4.59905e-06	0.0,0.607,0.481,0.44,0.0,0.0	0.0,0.019,0.0,0.0,0.0,0.0	0.252
8510	ENSMUSG00000048911.16	Rnf24	chr2	-	131155082	131155232	131150394	131150437	131194655	131194782	4,9,0,2,16,16	1,206,15,2,0,1	2,15,110,4,163,6	0,0,0,0,0,0	198	99	4.85167e-14	4.74168e-12	0.667,0.021,0.0,0.333,1.0,0.889	1.0,1.0,1.0,1.0,1.0,1.0	-0.515
8622	ENSMUSG00000026927.18	Entr1	chr2	-	26275094	26275157	26274693	26274833	26275509	26275621	20,77,60,211,8,130	0,0,0,0,0,0	239,139,131,60,202,55	1,2,1,0,0,70	162	99	0.00487157	0.0289205	1.0,1.0,1.0,1.0,1.0,1.0	0.993,0.977,0.988,1.0,1.0,0.324	0.12
8623	ENSMUSG00000026927.18	Entr1	chr2	-	26275094	26275157	26274693	26274833	26275552	26275621	7,44,48,84,8,79	58,0,0,2,0,1	106,110,59,32,82,30	0,0,0,0,0,0	162	99	0.00587271	0.0338576	0.069,1.0,1.0,0.962,1.0,0.98	1.0,1.0,1.0,1.0,1.0,1.0	-0.165
8661	ENSMUSG00000027620.17	Rbm39	chr2	-	156018322	156018377	156014752	156014942	156019255	156019305	13,2,0,0,8,0	79,180,117,165,194,183	0,79,28,18,1,90	78,245,586,201,97,64	154	99	5.18945e-08	1.20994e-06	0.096,0.007,0.0,0.0,0.026,0.0	0.0,0.172,0.03,0.054,0.007,0.475	-0.101
8663	ENSMUSG00000027620.17	Rbm39	chr2	-	156019552	156019826	156019280	156019305	156020799	156020872	0,0,0,0,0,0	9,3,11,4,60,6	19,1,1,2,13,83	35,201,142,109,46,66	198	99	3.84906e-08	9.24616e-07	0.0,0.0,0.0,0.0,0.0,0.0	0.213,0.002,0.004,0.009,0.124,0.386	-0.123
8665	ENSMUSG00000027620.17	Rbm39	chr2	-	156020799	156020872	156019080	156019305	156021096	156021160	20,7,44,9,121,42	169,644,146,210,222,391	44,476,256,232,117,174	62,345,707,286,142,75	172	99	0	0	0.064,0.006,0.148,0.024,0.239,0.058	0.29,0.443,0.172,0.318,0.322,0.572	-0.263
8675	ENSMUSG00000030284.12	Creld1	chr6	+	113469084	113469219	113468854	113468950	113469647	113470299	240,25,2,62,5,120	0,0,0,0,0,0	117,33,12,1181,7,19	59,0,0,1,1,0	198	99	0.000212939	0.00186865	1.0,1.0,1.0,1.0,1.0,1.0	0.498,1.0,1.0,0.998,0.778,1.0	0.121
8681	ENSMUSG00000044042.20	Fmn1	chr2	+	113309246	113309308	113194180	113196174	113355495	113356286	945,189,2162,1606,453,1713	1,94,300,0,1,2	332,1182,998,683,368,200	0,0,0,0,0,0	161	99	3.67003e-08	8.89494e-07	0.998,0.553,0.816,1.0,0.996,0.998	1.0,1.0,1.0,1.0,1.0,1.0	-0.107
8700	ENSMUSG00000026924.18	Sec16a	chr2	-	26303690	26303750	26302847	26302925	26304382	26304457	0,0,0,0,0,0	16,1,24,18,13,35	0,0,4,3,0,10	49,12,1,27,8,0	159	99	0.00115981	0.00827879	0.0,0.0,0.0,0.0,0.0,0.0	0.0,0.0,0.714,0.065,0.0,1.0	-0.296
8707	ENSMUSG00000025534.18	Gusb	chr5	-	130029201	130029383	130027499	130028910	130029597	130029783	22,10,36,12,1403,16	0,0,0,0,0,0	5,17,244,18,139,2	2,2,0,5,0,57	198	99	1.23891e-08	3.32922e-07	1.0,1.0,1.0,1.0,1.0,1.0	0.556,0.81,1.0,0.643,1.0,0.017	0.329
8738	ENSMUSG00000026131.21	Dst	chr1	+	34335822	34335840	34334542	34334617	34338801	34338919	6,0,0,0,0,0	105,56,7,3,1,25	0,21,127,0,0,45	25,83,69,3,22,60	117	99	5.06882e-08	1.18569e-06	0.046,0.0,0.0,0.0,0.0,0.0	0.0,0.176,0.609,0.0,0.0,0.388	-0.188
8740	ENSMUSG00000026131.21	Dst	chr1	+	34342501	34342612	34341910	34342113	34345608	34345732	1096,11,9,6,76,7	27,132,17,11,80,202	0,5,10,0,0,0	35,342,134,167,76,488	198	99	3.06422e-14	3.12309e-12	0.953,0.04,0.209,0.214,0.322,0.017	0.0,0.007,0.036,0.0,0.0,0.0	0.285
8769	ENSMUSG00000007050.18	Lsm2	chr17	+	35201595	35201663	35200855	35201061	35204084	35204115	601,491,570,1099,428,676	6,275,9,34,8,355	540,445,224,238,180,57	5,13,0,2,3,0	167	99	9.46046e-07	1.60704e-05	0.983,0.514,0.974,0.95,0.969,0.53	0.985,0.953,1.0,0.986,0.973,1.0	-0.163
8770	ENSMUSG00000007050.18	Lsm2	chr17	+	35201616	35201663	35200886	35201061	35204084	35204115	140,61,116,271,86,62	6,275,9,34,8,355	104,138,84,61,11,19	5,13,0,2,3,0	146	99	0.000156317	0.00142889	0.941,0.131,0.897,0.844,0.879,0.106	0.934,0.878,1.0,0.954,0.713,1.0	-0.28
8799	ENSMUSG00000035513.20	Ntng2	chr2	-	29088825	29088927	29086993	29087161	29094909	29094936	37,1,32,12,3,43	330,214,278,158,272,438	1,190,3,24,48,12	58,127,104,64,123,86	198	99	7.30963e-07	1.27663e-05	0.053,0.002,0.054,0.037,0.005,0.047	0.009,0.428,0.014,0.158,0.163,0.065	-0.106
8803	ENSMUSG00000035513.20	Ntng2	chr2	-	29093882	29094020	29088652	29088927	29094909	29094934	137,32,242,177,52,56	0,0,0,0,0,0	9,141,59,31,31,3	0,0,0,1,20,0	198	99	0.00247925	0.0162426	1.0,1.0,1.0,1.0,1.0,1.0	1.0,1.0,1.0,0.939,0.437,1.0	0.104
8896	ENSMUSG00000039917.11	Rhbdd2	chr5	+	135663957	135664077	135661507	135661772	135664848	135665256	25,268,8,9,9,26	18,167,36,33,44,22	69,30,23,26,0,15	331,140,115,63,63,146	198	99	3.24808e-06	4.85307e-05	0.41,0.445,0.1,0.12,0.093,0.371	0.094,0.097,0.091,0.171,0.0,0.049	0.173
9107	ENSMUSG00000064289.16	Tank	chr2	+	61424340	61424545	61423440	61423552	61443994	61444142	56,6,1,19,1,1	0,0,0,0,2,0	1,0,1,1,6,67	0,3,5,0,4,0	198	99	0.000363818	0.0030012	1.0,1.0,1.0,1.0,0.2,1.0	1.0,0.0,0.091,1.0,0.429,1.0	0.28
9131	ENSMUSG00000056763.17	Cspp1	chr1	+	10130048	10130072	10128944	10129048	10134557	10134638	0,0,0,0,0,0	7,2,1,124,1,13	1,1,0,41,18,46	2,40,129,198,58,103	123	99	2.57949e-12	1.68067e-10	0.0,0.0,0.0,0.0,0.0,0.0	0.287,0.02,0.0,0.143,0.2,0.264	-0.152
9138	ENSMUSG00000025816.16	Sec61a2	chr2	-	5881170	5881372	5878608	5878630	5881651	5881835	7,21,0,67,7,5	2,1,1,0,0,67	38,52,88,36,22,4	0,0,1,0,0,0	198	99	0.000308839	0.00260143	0.636,0.913,0.0,1.0,1.0,0.036	1.0,1.0,0.978,1.0,1.0,1.0	-0.399
9171	ENSMUSG00000030353.16	Tead4	chr6	-	128224922	128225051	128223780	128223824	128228502	128228565	18,9,798,76,12,715	0,0,2,0,0,46	50,63,70,21,212,439	1,22,21,1,0,12	198	99	0.00693833	0.0388247	1.0,1.0,0.995,1.0,1.0,0.886	0.962,0.589,0.625,0.913,1.0,0.948	0.141
9186	ENSMUSG00000066392.13	Nrxn3	chr12	+	88817048	88817078	88799322	88799340	89153791	89154093	28,21,9,209,2,459	98,54,98,799,57,55	50,425,576,285,241,387	8,31,314,205,210,147	129	99	1.00478e-06	1.69071e-05	0.18,0.23,0.066,0.167,0.026,0.865	0.827,0.913,0.585,0.516,0.468,0.669	-0.407
9219	ENSMUSG00000074405.9	Zfp865	chr7	+	5031989	5035206	5023374	5023654	5035761	5039767	0,1,109,21,2,2	5,0,6,0,0,5	0,4,0,0,9,1	2,6,2,11,1,0	198	99	0.000175608	0.00157793	0.0,1.0,0.901,1.0,1.0,0.167	0.0,0.25,0.0,0.0,0.818,1.0	0.333
9235	ENSMUSG00000022995.17	Enah	chr1	-	181763224	181763281	181758242	181758327	181783958	181784136	14,0,0,0,0,2	368,5,22,16,76,57	0,43,3,9,0,0	44,105,33,5,21,80	156	99	0.000744568	0.00558289	0.024,0.0,0.0,0.0,0.0,0.022	0.0,0.206,0.055,0.533,0.0,0.0	-0.125
9237	ENSMUSG00000048756.12	Foxo3	chr10	-	42072461	42073897	42057836	42062291	42150811	42151537	353,291,1210,383,788,96	0,0,0,0,0,0	145,62,119,30,210,124	0,227,2,1,3,2	198	99	0.000255208	0.00219504	1.0,1.0,1.0,1.0,1.0,1.0	1.0,0.12,0.967,0.938,0.972,0.969	0.172
9242	ENSMUSG00000055835.11	Zfp1	chr8	+	112392709	112392836	112385017	112385073	112396122	112397643	72,8,8,65,17,20	0,0,1,0,0,15	131,17,28,48,20,195	0,0,0,0,0,0	198	99	0.00647221	0.0367497	1.0,1.0,0.8,1.0,1.0,0.4	1.0,1.0,1.0,1.0,1.0,1.0	-0.133
9248	ENSMUSG00000032245.13	Cln6	chr9	+	62747766	62747873	62746073	62746236	62751851	62751966	187,77,270,46,85,90	397,492,230,169,300,356	704,271,162,50,696,140	343,132,246,55,129,119	198	99	1.08031e-09	3.76894e-08	0.191,0.073,0.37,0.12,0.124,0.112	0.506,0.507,0.248,0.312,0.73,0.37	-0.28
9346	ENSMUSG00000042104.19	Uggt2	chr14	-	119232357	119232484	119222450	119224325	119235508	119235625	42,36,4,9,14,1	0,4,0,1,2,86	11,8,20,1,102,241	0,0,0,0,0,0	198	99	3.70306e-08	8.95178e-07	1.0,0.818,1.0,0.818,0.778,0.006	1.0,1.0,1.0,1.0,1.0,1.0	-0.263
9452	ENSMUSG00000030876.8	Mettl9	chr7	+	120647060	120647251	120633667	120634198	120651309	120651519	9,12,3,7,14,97	0,0,30,1,1,0	74,16,78,48,69,69	0,0,0,0,0,0	198	99	0.00275722	0.0178344	1.0,1.0,0.048,0.778,0.875,1.0	1.0,1.0,1.0,1.0,1.0,1.0	-0.216
9454	ENSMUSG00000003154.16	Foxj2	chr6	+	122810119	122810260	122809896	122809965	122810639	122810835	119,119,77,327,18,886	213,3,2,50,1,2	454,317,384,85,312,12	0,20,0,0,0,0	198	99	0.000126707	0.00119576	0.218,0.952,0.951,0.766,0.9,0.996	1.0,0.888,1.0,1.0,1.0,1.0	-0.184
9459	ENSMUSG00000021244.16	Ylpm1	chr12	+	85107036	85107088	85103995	85104076	85111744	85111875	158,5,34,33,120,2	0,0,0,1,0,0	4,126,60,21,180,15	0,30,1,8,0,0	151	99	9.54229e-08	2.06614e-06	1.0,1.0,1.0,0.956,1.0,1.0	1.0,0.734,0.975,0.632,1.0,1.0	0.102
9517	ENSMUSG00000042567.21	Nek10	chr14	-	7584634	7584710	7539058	7539188	7604027	7604130	227,0,89,42,3,25	0,2,0,19,2,0	33,48,13,66,250,51	0,0,0,0,0,0	175	99	0.00355824	0.0221908	1.0,0.0,1.0,0.556,0.459,1.0	1.0,1.0,1.0,1.0,1.0,1.0	-0.331
9547	ENSMUSG00000057551.11	Zfp317	chr9	+	19535527	19535594	19533423	19533581	19540392	19540502	0,4,0,0,0,0	17,4,30,4,1,1	0,8,0,0,3,35	16,8,44,2,8,9	166	99	0.00010157	0.000980013	0.0,0.374,0.0,0.0,0.0,0.0	0.0,0.374,0.0,0.0,0.183,0.699	-0.147
9610	ENSMUSG00000020166.16	Cnot2	chr10	-	116342133	116342316	116339939	116340019	116342945	116343093	702,62,928,876,260,421	1,149,3,0,3,1	92,404,169,207,192,319	0,7,0,0,0,0	198	99	0.00714884	0.0398308	0.997,0.172,0.994,1.0,0.977,0.995	1.0,0.967,1.0,1.0,1.0,1.0	-0.139
9616	ENSMUSG00000020166.16	Cnot2	chr10	-	116373125	116373183	116363731	116363854	116384937	116385080	40,8,30,11,2,188	61,5,6,109,14,118	2,24,18,0,142,0	18,57,164,20,37,53	157	99	0.00753792	0.0416571	0.293,0.502,0.759,0.06,0.083,0.501	0.065,0.21,0.065,0.0,0.708,0.0	0.192
9713	ENSMUSG00000030016.15	Zfp638	chr6	+	83933675	83933744	83931692	83931743	83934490	83934574	13,21,13,34,1032,9	0,0,0,0,0,3	33,6,34,55,54,11	0,14,0,0,0,3	168	99	0.0088082	0.0475896	1.0,1.0,1.0,1.0,1.0,0.639	1.0,0.202,1.0,1.0,1.0,0.684	0.126
9719	ENSMUSG00000030016.15	Zfp638	chr6	+	83958665	83958767	83955975	83956891	83960957	83961056	35,3,0,0,0,0	0,4,84,44,43,9	0,33,10,27,145,20	9,13,64,7,23,66	198	99	0.00136388	0.00949793	1.0,0.273,0.0,0.0,0.0,0.0	0.0,0.559,0.072,0.659,0.759,0.132	-0.151
9752	ENSMUSG00000028441.13	1110017D15Rik	chr4	-	41507098	41507269	41505567	41505654	41507520	41507754	137,414,78,243,18,59	222,68,200,532,494,288	143,14,65,3,19,5	432,260,325,125,116,198	198	99	0.000672759	0.00510345	0.236,0.753,0.163,0.186,0.018,0.093	0.142,0.026,0.091,0.012,0.076,0.012	0.182
9753	ENSMUSG00000028441.13	1110017D15Rik	chr4	-	41507098	41507328	41505567	41505654	41507520	41507593	160,319,147,194,18,58	222,68,200,532,494,288	145,20,127,4,28,19	432,260,325,125,116,198	198	99	0.005932	0.0341168	0.265,0.701,0.269,0.154,0.018,0.091	0.144,0.037,0.163,0.016,0.108,0.046	0.164
9995	ENSMUSG00000074643.13	Cpne1	chr2	-	155940149	155940292	155921258	155921384	155945268	155945349	49,111,8,7,45,41	46,9,884,7,7,4	33,77,50,90,213,243	0,14,1,0,0,0	198	99	3.80251e-13	3.01434e-11	0.348,0.86,0.005,0.333,0.763,0.837	1.0,0.733,0.962,1.0,1.0,1.0	-0.425
9998	ENSMUSG00000074643.13	Cpne1	chr2	-	155945268	155945317	155921258	155921384	155953705	155953863	44,14,1075,11,14,21	0,2,0,0,21,0	15,21,1,10,2,14	12,2,0,46,43,0	148	99	0.000189105	0.0016812	1.0,0.824,1.0,1.0,0.308,1.0	0.455,0.875,1.0,0.127,0.03,1.0	0.274
9999	ENSMUSG00000074643.13	Cpne1	chr2	-	155945268	155945349	155921258	155921384	155953705	155953855	43,65,460,4,18,6	0,2,0,0,21,0	6,23,17,12,117,39	12,2,0,46,43,0	180	99	0.00115162	0.00822858	1.0,0.947,1.0,1.0,0.32,1.0	0.216,0.863,1.0,0.125,0.599,1.0	0.244
10008	ENSMUSG00000022375.7	Lrrc6	chr15	-	66325917	66326144	66321291	66321483	66353089	66353167	158,38,364,199,83,102	4,0,0,0,0,0	2,50,81,46,14,1	0,129,0,3,5,2	198	99	7.2889e-08	1.6175e-06	0.952,1.0,1.0,1.0,1.0,1.0	1.0,0.162,1.0,0.885,0.583,0.2	0.354
10092	ENSMUSG00000021760.6	Gpx8	chr13	-	113181965	113182227	113179292	113179833	113182705	113182944	142,21,2,99,0,2	6,15,0,18,18,11	43,16,0,1,5,0	37,34,38,140,12,20	198	99	0.00100674	0.00729934	0.922,0.412,1.0,0.733,0.0,0.083	0.368,0.19,0.0,0.004,0.172,0.0	0.403
10094	ENSMUSG00000034832.16	Tet3	chr6	-	83418198	83418255	83379648	83381806	83431731	83432462	1,24,10,2,0,77	0,84,37,2,2,2	3,11,20,4,65,25	0,0,1,43,2,0	156	99	0.000962625	0.00701159	1.0,0.153,0.146,0.388,0.0,0.961	1.0,1.0,0.927,0.056,0.954,1.0	-0.382
10106	ENSMUSG00000033276.19	Stk36	chr1	+	74644547	74644678	74642555	74642633	74648170	74648420	2,138,881,36,2,10	0,0,0,1,0,0	1,16,361,1,4,7	0,18,23,12,0,0	198	99	9.10126e-07	1.55714e-05	1.0,1.0,1.0,0.947,1.0,1.0	1.0,0.308,0.887,0.04,1.0,1.0	0.285
10136	ENSMUSG00000026977.18	Marchf7	chr2	+	60055113	60055214	60040416	60040428	60059261	60059426	0,0,0,0,0,0	39,40,1,10,6,49	2,3,1,1,2,148	109,10,4,20,23,5	198	99	4.68222e-05	0.000495628	0.0,0.0,0.0,0.0,0.0,0.0	0.009,0.13,0.111,0.024,0.042,0.937	-0.209
10141	ENSMUSG00000020536.13	Llgl1	chr11	+	60597577	60597632	60597263	60597399	60597784	60597939	1,88,5,50,43,24	0,0,0,0,0,0	0,0,13,2,18,3	1,106,1,0,0,0	154	99	0.00390108	0.0239727	1.0,1.0,1.0,1.0,1.0,1.0	0.0,0.0,0.893,1.0,1.0,1.0	0.351
10190	ENSMUSG00000032839.14	Trpc1	chr9	-	95618872	95618974	95614059	95614262	95625249	95625404	14,0,0,51,0,10	32,3,162,43,13,69	39,64,2,20,9,58	33,43,45,19,16,0	198	99	9.97938e-05	0.000964741	0.179,0.0,0.0,0.372,0.0,0.068	0.371,0.427,0.022,0.345,0.22,1.0	-0.294
10201	ENSMUSG00000027109.17	Sp3	chr2	-	72809241	72809373	72800498	72801858	72809830	72809976	22,2,16,4,7,5	1,0,0,10,1,15	6,20,58,5,11,3	0,0,0,2,0,0	198	99	5.14586e-06	7.23746e-05	0.917,1.0,1.0,0.167,0.778,0.143	1.0,1.0,1.0,0.556,1.0,1.0	-0.259
10205	ENSMUSG00000005481.19	Ddx39a	chr8	+	84448094	84448153	84447585	84447769	84448362	84448481	12,694,9,7,1,7	11,1,0,0,0,7	0,0,0,0,0,0	45,8,23,35,1,24	158	99	0	0	0.406,0.998,1.0,1.0,1.0,0.385	0.0,0.0,0.0,0.0,0.0,0.0	0.798
10276	ENSMUSG00000021090.17	Lrrc9	chr12	+	72533768	72533891	72532944	72533165	72542338	72542469	313,10,86,476,110,104	0,0,0,0,0,0	260,45,35,31,111,2	0,36,0,0,0,0	198	99	0.00896594	0.0483138	1.0,1.0,1.0,1.0,1.0,1.0	1.0,0.385,1.0,1.0,1.0,1.0	0.103
10293	ENSMUSG00000043850.16	Clrn1	chr3	-	58772392	58772572	58751448	58753872	58792208	58792761	1133,766,738,938,805,868	155,591,63,132,934,65	523,794,1486,1081,601,724	27,99,107,60,15,114	198	99	0.000566417	0.00441168	0.785,0.393,0.854,0.78,0.301,0.87	0.906,0.8,0.874,0.9,0.952,0.761	-0.202
10300	ENSMUSG00000027881.15	Prpf38b	chr3	-	108813233	108813304	108812426	108812650	108815102	108815163	0,1,1,70,0,1	121,11,59,259,63,258	6,22,26,126,138,605	24,410,649,85,325,288	170	99	3.42368e-06	5.0888e-05	0.0,0.05,0.01,0.136,0.0,0.002	0.127,0.03,0.023,0.463,0.198,0.55	-0.199
10399	ENSMUSG00000032411.16	Tfdp2	chr9	+	96129102	96129141	96114734	96114801	96155891	96155995	4,1,34,1,0,24	0,0,0,1,3,8	0,0,0,0,0,0	17,3,9,1,9,1	138	99	4.55191e-15	5.11427e-13	1.0,1.0,1.0,0.418,0.0,0.683	0.0,0.0,0.0,0.0,0.0,0.0	0.683
10479	ENSMUSG00000029207.17	Apbb2	chr5	-	66649400	66649515	66619256	66619509	66700804	66700960	465,227,78,1327,490,1460	0,0,6,0,1,14	373,482,91,254,434,10	149,2,211,1,2,28	198	99	5.10358e-08	1.19186e-06	1.0,1.0,0.867,1.0,0.996,0.981	0.556,0.992,0.177,0.992,0.991,0.152	0.331
10498	ENSMUSG00000041763.15	Tpp2	chr1	+	44024575	44024614	44022673	44022752	44029670	44029822	68,11,391,177,60,94	23,14,202,88,34,112	136,70,164,86,235,75	17,60,22,44,44,38	138	99	0.00690895	0.0387363	0.68,0.36,0.581,0.591,0.559,0.376	0.852,0.456,0.842,0.584,0.793,0.586	-0.161
10548	ENSMUSG00000030302.17	Atp2b2	chr6	-	113774070	113774112	113773199	113773358	113779446	113779506	102,266,27,66,10,25	0,0,0,0,1,0	86,136,112,70,56,306	13,37,163,14,42,81	141	99	0	0	1.0,1.0,1.0,1.0,0.875,1.0	0.823,0.721,0.325,0.778,0.484,0.726	0.336
10599	ENSMUSG00000037885.19	Stk35	chr2	+	129652407	129653157	129643323	129643924	129669693	129670894	22,29,17,32,10,527	0,1,0,0,0,0	10,68,35,35,11,1	5,7,142,1,25,0	198	99	1.43885e-13	1.26734e-11	1.0,0.935,1.0,1.0,1.0,1.0	0.5,0.829,0.11,0.946,0.18,1.0	0.395
10603	ENSMUSG00000030678.8	Maz	chr7	-	126622653	126622878	126621301	126622340	126623615	126623787	63,95,172,29,67,16	185,6,351,80,32,3	6,53,0,60,377,1	9,57,46,191,159,62	198	99	0.0044502	0.0269033	0.145,0.888,0.197,0.153,0.511,0.727	0.25,0.317,0.0,0.136,0.542,0.008	0.228
10615	ENSMUSG00000041642.19	Kif21b	chr1	+	136101209	136101389	136100540	136100740	136101774	136105736	176,4,2,1,1,0	67,89,283,15,215,135	0,0,0,0,0,0	52,13,119,144,35,1	198	99	0.000832999	0.006181	0.568,0.022,0.004,0.032,0.002,0.0	0.0,0.0,0.0,0.0,0.0,0.0	0.105
10657	ENSMUSG00000038305.16	Spats2l	chr1	+	57939792	57939999	57924861	57925108	57941247	57941268	30,9,0,1,27,0	1,112,1,1,1,1	357,142,233,93,237,43	1,0,1,48,0,0	198	99	2.13444e-05	0.000248421	0.938,0.039,0.0,0.333,0.931,0.0	0.994,1.0,0.991,0.492,1.0,1.0	-0.539
10719	ENSMUSG00000048029.11	Eno4	chr19	+	58957504	58957622	58956933	58957001	58959083	58959849	18,4,4,26,4,1	1,0,0,0,0,32	65,15,47,6,22,17	0,0,0,0,0,0	198	99	0.00843339	0.0458773	0.9,1.0,1.0,1.0,1.0,0.015	1.0,1.0,1.0,1.0,1.0,1.0	-0.181
10724	ENSMUSG00000028906.18	Epb41	chr4	-	131690234	131690297	131684930	131685130	131695098	131695286	431,51,994,578,288,453	2,0,0,0,6,2	66,235,251,230,109,180	0,7,2,62,17,10	162	99	0	0	0.992,1.0,1.0,1.0,0.967,0.993	1.0,0.954,0.987,0.694,0.797,0.917	0.101
10727	ENSMUSG00000028906.18	Epb41	chr4	-	131691441	131691498	131690234	131690297	131695098	131695286	28,77,0,4,12,18	222,25,578,285,165,247	5,3,1,0,0,4	48,105,144,103,62,111	156	99	2.48397e-05	0.000282432	0.074,0.662,0.0,0.009,0.044,0.044	0.062,0.018,0.004,0.0,0.0,0.022	0.121
10760	ENSMUSG00000033365.15	Ipo13	chr4	-	117762639	117762780	117762377	117762519	117768969	117769706	33,139,416,64,52,558	0,0,0,0,0,0	270,65,673,61,67,100	1,0,4,116,15,0	198	99	3.15169e-05	0.000348887	1.0,1.0,1.0,1.0,1.0,1.0	0.993,1.0,0.988,0.208,0.691,1.0	0.187
10769	ENSMUSG00000036572.17	Upf3b	chrX	-	36362718	36362757	36360510	36360671	36363159	36363342	1,1,259,20,0,5	32,0,1,1,1,0	1,12,0,4,0,0	0,11,8,1,1,2	138	99	3.90033e-05	0.00042226	0.022,1.0,0.995,0.935,0.0,1.0	1.0,0.439,0.0,0.742,0.0,0.0	0.295
10849	ENSMUSG00000067629.14	Syngap1	chr17	+	27186654	27186734	27185843	27185947	27189472	27189536	52,0,0,2,80,3	8,1,7,138,75,221	0,6,4,1,777,33	10,34,1,1,0,98	179	99	0.00303919	0.0194468	0.782,0.0,0.0,0.008,0.371,0.007	0.0,0.089,0.689,0.356,1.0,0.157	-0.187
10887	ENSMUSG00000001419.18	Mef2d	chr3	+	88069087	88069108	88068497	88068688	88070264	88070394	73,19,811,165,72,192	1,0,0,34,2,0	94,198,33,21,24,54	59,4,3,0,15,1	120	99	0.000193279	0.00171405	0.984,1.0,1.0,0.8,0.967,1.0	0.568,0.976,0.901,1.0,0.569,0.978	0.126
10911	ENSMUSG00000027829.16	Ccnl1	chr3	-	65862550	65862697	65858854	65858975	65864273	65864383	7,2,41,42,124,84	5,0,3,11,3,1	0,1,0,1,44,2	7,10,42,1,0,32	198	99	1.176e-10	5.08494e-09	0.412,1.0,0.872,0.656,0.954,0.977	0.0,0.048,0.0,0.333,1.0,0.03	0.577
10912	ENSMUSG00000027829.16	Ccnl1	chr3	-	65862624	65862697	65858854	65858975	65864273	65864277	1,1,20,17,138,105	5,0,3,11,3,1	0,2,0,1,18,1	7,10,42,1,0,32	172	99	5.22047e-08	1.21519e-06	0.103,1.0,0.793,0.471,0.964,0.984	0.0,0.103,0.0,0.365,1.0,0.018	0.471
10923	ENSMUSG00000014602.16	Kif1a	chr1	-	92962267	92962294	92953342	92953457	92964567	92964673	14,4,17,1,106,31	1,0,0,0,3,20	24,11,66,66,72,53	18,77,5,40,14,56	126	99	4.29529e-05	0.000458753	0.917,1.0,1.0,1.0,0.965,0.549	0.512,0.101,0.912,0.565,0.802,0.426	0.352
10925	ENSMUSG00000014602.16	Kif1a	chr1	-	92993273	92993300	92991870	92992004	92993768	92993911	3,1,107,2,0,0	45,4,2,2,1,20	0,0,0,1,2,0	1,4,80,19,36,2	126	99	2.41128e-05	0.000275915	0.05,0.164,0.977,0.44,0.0,0.0	0.0,0.0,0.0,0.04,0.042,0.0	0.258
11005	ENSMUSG00000031562.16	Dctd	chr8	+	48591213	48591913	48590292	48590409	48593377	48594698	61,11,174,200,166,171	0,0,0,0,0,0	251,16,122,3,99,50	0,57,2,0,2,0	198	99	0.00298947	0.0191543	1.0,1.0,1.0,1.0,1.0,1.0	1.0,0.123,0.968,1.0,0.961,1.0	0.158
11006	ENSMUSG00000031562.16	Dctd	chr8	+	48591816	48591913	48590292	48590409	48593377	48593644	176,13,256,246,294,239	0,0,0,0,0,0	656,23,304,5,170,158	0,57,2,0,2,0	196	99	0.00921769	0.0493223	1.0,1.0,1.0,1.0,1.0,1.0	1.0,0.169,0.987,1.0,0.977,1.0	0.144
11021	ENSMUSG00000038174.15	Fam126b	chr1	-	58573643	58573811	58566179	58569418	58574548	58574708	0,0,0,0,0,0	158,5,16,5,127,4	14,0,2,0,56,15	41,4,258,226,9,271	198	99	4.8639e-05	0.000512199	0.0,0.0,0.0,0.0,0.0,0.0	0.146,0.0,0.004,0.0,0.757,0.027	-0.156
11031	ENSMUSG00000035236.18	Scai	chr2	-	38972721	38972864	38970385	38970559	38973549	38973622	3,0,0,0,0,0	69,48,124,99,62,14	215,2,3,2,57,2	13,68,70,79,67,45	198	99	4.94931e-06	6.99225e-05	0.021,0.0,0.0,0.0,0.0,0.0	0.892,0.014,0.021,0.013,0.298,0.022	-0.206
11056	ENSMUSG00000042215.9	Bag2	chr1	-	33787297	33787407	33784564	33786097	33796659	33796876	145,368,54,42,3,41	0,10,0,0,0,0	46,15,29,17,63,197	57,7,5,9,11,52	198	99	0	0	1.0,0.948,1.0,1.0,1.0,1.0	0.287,0.517,0.744,0.486,0.741,0.654	0.42
11071	ENSMUSG00000037143.18	Cfap61	chr2	+	145943872	145944041	145937543	145937642	145951826	145952001	42,19,55,111,617,280	0,0,0,0,0,0	92,205,30,45,88,58	0,0,16,11,1,8	198	99	3.84038e-11	1.88311e-09	1.0,1.0,1.0,1.0,1.0,1.0	1.0,1.0,0.484,0.672,0.978,0.784	0.18
11072	ENSMUSG00000037143.18	Cfap61	chr2	+	145954423	145954501	145951826	145952001	145970873	145971016	0,0,0,2,0,1	61,72,35,67,52,88	0,200,8,2,0,0	252,69,72,69,154,17	177	99	0.000192277	0.00170728	0.0,0.0,0.0,0.016,0.0,0.006	0.0,0.618,0.059,0.016,0.0,0.0	-0.112
11103	ENSMUSG00000056553.15	Ptprn2	chr12	+	116852458	116852545	116839609	116839992	116864587	116864667	2,8,170,13,85,34	0,0,0,0,0,0	190,13,40,3,27,146	108,1,1,0,0,0	186	99	5.93004e-06	8.11661e-05	1.0,1.0,1.0,1.0,1.0,1.0	0.484,0.874,0.955,1.0,1.0,1.0	0.114
11109	ENSMUSG00000007570.17	Fance	chr17	+	28541619	28541745	28539763	28539830	28545125	28545540	21,1,42,66,2,346	0,37,0,11,0,0	0,168,23,2,30,2	1,36,0,18,1,115	198	99	0.000873924	0.00644113	1.0,0.013,1.0,0.75,1.0,1.0	0.0,0.7,1.0,0.053,0.938,0.009	0.344
11165	ENSMUSG00000026313.17	Hdac4	chr1	-	91940390	91940541	91929876	91929997	91957676	91957918	395,71,1,119,7,34	0,0,0,0,0,0	5,88,343,209,341,335	97,0,6,6,0,0	198	99	0.000311767	0.002623	1.0,1.0,1.0,1.0,1.0,1.0	0.025,1.0,0.966,0.946,1.0,1.0	0.177
11176	ENSMUSG00000012483.5	Rpa3	chr6	-	8257686	8257761	8256694	8256803	8258999	8259173	23,24,0,57,66,15	11,0,84,5,0,2	60,116,23,31,64,72	1,0,0,6,0,0	174	99	1.9634e-06	3.08884e-05	0.543,1.0,0.0,0.866,1.0,0.81	0.972,1.0,1.0,0.746,1.0,1.0	-0.25
11202	ENSMUSG00000026843.16	Fubp3	chr2	+	31504722	31504794	31503042	31503119	31505509	31505637	7,29,559,14,26,43	0,0,0,0,0,0	4,35,4,6,90,8	0,1,36,1,25,0	171	99	3.16834e-07	6.06019e-06	1.0,1.0,1.0,1.0,1.0,1.0	1.0,0.953,0.06,0.776,0.676,1.0	0.256
11203	ENSMUSG00000021068.18	Nin	chr12	-	70069054	70069115	70067607	70067805	70072153	70072255	0,270,0,165,2,12	143,54,184,345,209,202	0,0,0,0,11,0	110,151,117,168,55,105	160	99	1.09917e-05	0.000140816	0.0,0.756,0.0,0.228,0.006,0.035	0.0,0.0,0.0,0.0,0.11,0.0	0.152
11204	ENSMUSG00000021068.18	Nin	chr12	-	70069054	70069115	70067607	70067805	70072180	70072255	0,353,1,75,2,37	225,12,258,373,70,129	0,0,0,0,3,0	34,339,50,241,17,368	160	99	1.36325e-06	2.21804e-05	0.0,0.948,0.002,0.111,0.017,0.151	0.0,0.0,0.0,0.0,0.098,0.0	0.188
11221	ENSMUSG00000015222.19	Map2	chr1	+	66232277	66232340	66214471	66214654	66290820	66290871	0,0,0,0,0,0	1,7,13,2,1,10	32,4,4,0,19,5	46,49,30,45,20,50	162	99	1.1802e-08	3.20768e-07	0.0,0.0,0.0,0.0,0.0,0.0	0.298,0.048,0.075,0.0,0.367,0.058	-0.141
11257	ENSMUSG00000038776.14	Ephx1	chr1	-	180821443	180821652	180819497	180819606	180822192	180822322	34,5,13,65,4,15	0,0,0,0,0,0	1,36,38,32,29,8	0,28,14,1,0,0	198	99	1.03562e-08	2.83632e-07	1.0,1.0,1.0,1.0,1.0,1.0	1.0,0.391,0.576,0.941,1.0,1.0	0.182
11269	ENSMUSG00000002524.18	Puf60	chr15	-	75947390	75947480	75944255	75944417	75947585	75947681	25,2,13,15,0,4	0,296,0,0,1,3	59,42,75,21,76,65	0,0,0,0,0,0	189	99	1.49077e-05	0.000183378	1.0,0.004,1.0,1.0,0.0,0.411	1.0,1.0,1.0,1.0,1.0,1.0	-0.431
11340	ENSMUSG00000073102.8	Drc1	chr5	+	30499007	30499095	30486385	30486604	30500011	30500124	461,236,169,291,192,177	6,7,78,3,76,13	36,167,125,89,45,63	0,0,0,0,0,3	187	99	4.20707e-11	2.02806e-09	0.976,0.947,0.534,0.981,0.572,0.878	1.0,1.0,1.0,1.0,1.0,0.917	-0.171
11358	ENSMUSG00000039599.17	Fam149b	chr14	+	20413330	20413518	20409822	20409984	20417913	20418135	32,254,10,86,261,12	0,0,0,0,0,0	12,65,6,36,460,9	1,2,347,4,2,37	198	99	2.76823e-11	1.4007e-09	1.0,1.0,1.0,1.0,1.0,1.0	0.857,0.942,0.009,0.818,0.991,0.108	0.379
11382	ENSMUSG00000022634.10	Yaf2	chr15	-	93215419	93215489	93184290	93184443	93234220	93234346	16,2,421,20,104,5	34,0,16,3,0,3	8,11,0,81,55,89	52,0,6,42,5,141	169	99	0.00454828	0.0273261	0.216,1.0,0.939,0.796,1.0,0.494	0.083,1.0,0.0,0.53,0.866,0.27	0.283
11385	ENSMUSG00000042323.18	Pbrm1	chr14	+	30744676	30744816	30741094	30741250	30747454	30747607	339,2,54,53,8,8	1,0,0,13,0,0	61,126,86,32,194,31	0,22,12,30,11,0	198	99	0.0019988	0.0134201	0.994,1.0,1.0,0.671,1.0,1.0	1.0,0.741,0.782,0.348,0.898,1.0	0.149
11395	ENSMUSG00000042323.18	Pbrm1	chr14	+	30832371	30832536	30829065	30829267	30835805	30835961	37,17,6,115,3,49	35,17,17,132,2,0	0,18,21,0,179,1	308,153,200,2,128,2	198	99	2.48484e-07	4.88377e-06	0.346,0.333,0.15,0.303,0.429,1.0	0.0,0.056,0.05,0.0,0.411,0.2	0.307
11396	ENSMUSG00000042323.18	Pbrm1	chr14	+	30832371	30832536	30829065	30829267	30838969	30839040	34,14,0,26,0,21	45,51,1,67,3,4	0,7,13,0,82,1	10,103,245,55,30,39	198	99	0.00172246	0.0117373	0.274,0.121,0.0,0.163,0.0,0.724	0.0,0.033,0.026,0.0,0.577,0.013	0.106
11403	ENSMUSG00000027506.16	Tpd52	chr3	-	9001498	9001540	9000051	9000100	9009670	9009772	50,132,949,49,81,17	117,8,200,7,14,5	21,44,307,130,15,55	0,1,0,0,21,0	141	99	1.64099e-06	2.63093e-05	0.231,0.921,0.769,0.831,0.802,0.705	1.0,0.969,1.0,1.0,0.334,1.0	-0.174
11451	ENSMUSG00000053617.13	Sh3pxd2a	chr19	-	47308714	47308759	47302473	47302605	47331878	47331907	11,0,1,36,13,12	1,101,1,0,1,0	3,276,45,78,2,1	0,0,0,1,0,0	144	99	9.37235e-05	0.000912459	0.883,0.0,0.407,1.0,0.899,1.0	1.0,1.0,1.0,0.982,1.0,1.0	-0.299
11462	ENSMUSG00000025162.19	Csnk1d	chr11	-	120855773	120855836	120852574	120854732	120858820	120858960	121,158,1197,155,71,273	43,2,85,18,63,13	14,162,116,138,2,11	3,96,24,30,21,17	162	99	0.000517472	0.00409328	0.632,0.98,0.896,0.84,0.408,0.928	0.74,0.508,0.747,0.738,0.055,0.283	0.269
11482	ENSMUSG00000027455.17	Nsfl1c	chr2	+	151344374	151344380	151342634	151342709	151344933	151345099	176,10,0,6,28,1	104,4,2,15,4,118	883,342,146,196,137,57	0,0,10,0,6,5	105	99	0	0	0.615,0.702,0.0,0.274,0.868,0.008	1.0,1.0,0.932,1.0,0.956,0.915	-0.556
11531	ENSMUSG00000048930.13	Tada3	chr6	-	113353852	113353906	113352800	113353025	113354276	113354334	20,253,11,34,3,117	17,0,0,0,0,0	568,681,25,19,150,12	0,25,54,70,0,8	153	99	0.00137695	0.00957027	0.432,1.0,1.0,1.0,1.0,1.0	1.0,0.946,0.231,0.149,1.0,0.493	0.269
11545	ENSMUSG00000059439.16	Bcas3	chr11	+	85692610	85692778	85474722	85474820	85704825	85704891	104,47,6,136,64,49	0,0,0,0,0,0	129,277,69,63,53,679	0,0,16,37,0,0	198	99	1.17903e-05	0.000149577	1.0,1.0,1.0,1.0,1.0,1.0	1.0,1.0,0.683,0.46,1.0,1.0	0.143
11549	ENSMUSG00000059439.16	Bcas3	chr11	+	85704825	85704891	85692610	85692778	85712847	85712938	75,55,1,39,3,13	0,1,3,32,32,0	85,127,43,20,83,52	0,3,0,0,0,0	165	99	2.22842e-07	4.43478e-06	1.0,0.971,0.167,0.422,0.053,1.0	1.0,0.962,1.0,1.0,1.0,1.0	-0.391
11550	ENSMUSG00000059439.16	Bcas3	chr11	+	85704825	85704891	85692610	85692778	85716027	85716884	42,31,3,21,3,82	84,282,253,122,97,274	228,521,51,79,40,51	8,23,32,383,3,192	165	99	1.31437e-09	4.4868e-08	0.231,0.062,0.007,0.094,0.018,0.152	0.945,0.931,0.489,0.11,0.889,0.137	-0.489
11553	ENSMUSG00000059439.16	Bcas3	chr11	+	85712847	85712938	85704825	85704891	85716027	85716216	219,115,7,424,231,7	6,0,3,5,1,70	2,11,65,0,260,40	145,398,29,75,1,1	190	99	1.10738e-05	0.000141335	0.95,1.0,0.549,0.978,0.992,0.05	0.007,0.014,0.539,0.0,0.993,0.954	0.335
11560	ENSMUSG00000053333.16	Dis3l2	chr1	+	86901121	86901229	86887464	86887577	86917813	86918047	48,13,10,5,56,100	0,2,0,2,38,0	4,61,113,21,47,45	0,0,0,0,0,0	198	99	9.5083e-06	0.000124292	1.0,0.765,1.0,0.556,0.424,1.0	1.0,1.0,1.0,1.0,1.0,1.0	-0.209
11566	ENSMUSG00000037503.13	Fam168b	chr1	-	34863100	34863136	34858947	34859090	34867847	34867928	15,13,3,3,22,184	37,4,149,36,162,106	5,5,20,60,6,2	0,1,11,3,12,22	135	99	0.00168842	0.0115328	0.229,0.704,0.015,0.058,0.091,0.56	1.0,0.786,0.571,0.936,0.268,0.063	-0.328
11595	ENSMUSG00000040040.17	Ift88	chr14	+	57754437	57754548	57744661	57744728	57754793	57755393	108,2,34,101,5,33	0,0,0,0,0,0	293,42,25,29,3,14	0,0,23,0,0,4	198	99	0.000184003	0.00164301	1.0,1.0,1.0,1.0,1.0,1.0	1.0,1.0,0.352,1.0,1.0,0.636	0.169
11609	ENSMUSG00000028329.14	Xpa	chr4	-	46193049	46193157	46185590	46185696	46196048	46196304	78,41,177,190,10,133	6,0,0,0,28,0	266,76,26,88,101,153	0,1,0,0,0,0	198	99	0.00110856	0.00796075	0.867,1.0,1.0,1.0,0.152,1.0	1.0,0.974,1.0,1.0,1.0,1.0	-0.159
11638	ENSMUSG00000101860.5	Mindy4b-ps	chr3	-	58727475	58727643	58720055	58720175	58729289	58729317	629,47,976,619,224,1281	25,1,2,78,14,121	202,206,867,178,674,304	61,117,55,53,33,25	198	99	2.71353e-05	0.000306082	0.926,0.959,0.996,0.799,0.889,0.841	0.623,0.468,0.887,0.627,0.911,0.859	0.173
11692	ENSMUSG00000044456.17	Rin3	chr12	+	102292053	102292171	102279233	102279441	102317140	102317213	137,19,58,385,133,131	40,2,425,7,1,10	4,108,63,23,3,6	0,0,0,18,0,0	198	99	0.00837583	0.0456163	0.631,0.826,0.064,0.965,0.985,0.868	1.0,1.0,1.0,0.39,1.0,1.0	-0.175
11859	ENSMUSG00000010608.16	Rbm25	chr12	+	83685901	83685965	83679030	83679191	83689402	83689523	2,0,4,18,0,6	25,16,18,52,21,23	100,24,69,7,6,134	3,19,7,13,15,6	163	99	1.37805e-10	5.88726e-09	0.046,0.0,0.119,0.174,0.0,0.137	0.953,0.434,0.857,0.246,0.195,0.931	-0.523
11887	ENSMUSG00000002968.10	Med25	chr7	-	44529990	44530062	44529675	44529894	44530346	44530535	30,1010,250,54,117,54	48,0,0,4,21,0	44,32,43,87,35,126	0,0,0,0,0,2	171	99	6.09341e-06	8.31232e-05	0.266,1.0,1.0,0.887,0.763,1.0	1.0,1.0,1.0,1.0,1.0,0.973	-0.176
11937	ENSMUSG00000118669.2	Arvcf	chr16	+	18219530	18219548	18218834	18219003	18220316	18220388	2,2,4,0,1,3	101,1,12,237,0,5	16,14,110,78,1,4	20,2,41,1,21,0	117	99	5.14824e-06	7.23746e-05	0.016,0.629,0.22,0.0,1.0,0.337	0.404,0.856,0.694,0.985,0.039,1.0	-0.296
11970	ENSMUSG00000022498.17	Txndc11	chr16	-	10911679	10911792	10909449	10909650	10922429	10922523	120,7,8,143,124,130	0,0,0,0,0,0	22,92,35,15,22,0	0,10,0,11,0,24	198	99	2.20927e-07	4.4028e-06	1.0,1.0,1.0,1.0,1.0,1.0	1.0,0.821,1.0,0.405,1.0,0.0	0.296
12059	ENSMUSG00000039205.17	Ciz1	chr2	+	32254230	32254346	32253816	32253991	32255814	32255886	523,26,143,700,41,430	0,0,0,0,0,0	23,211,1109,11,460,45	2,0,0,0,218,2	198	99	1.07581e-06	1.79961e-05	1.0,1.0,1.0,1.0,1.0,1.0	0.852,1.0,1.0,1.0,0.513,0.918	0.119
12099	ENSMUSG00000058318.16	Phf21a	chr2	+	92157260	92157509	92150573	92150804	92158656	92158746	289,71,776,250,639,516	0,0,0,0,0,0	46,9,93,74,153,92	1,1,119,2,3,0	198	99	7.20589e-06	9.717e-05	1.0,1.0,1.0,1.0,1.0,1.0	0.958,0.818,0.281,0.949,0.962,1.0	0.172
12100	ENSMUSG00000058318.16	Phf21a	chr2	+	92157260	92157509	92150573	92150804	92158659	92158746	259,33,708,152,31,113	80,1,0,0,10,3	11,1,47,52,227,99	0,0,0,0,0,0	198	99	4.10225e-08	9.77211e-07	0.618,0.943,1.0,1.0,0.608,0.95	1.0,1.0,1.0,1.0,1.0,1.0	-0.147
12108	ENSMUSG00000042772.16	Smg7	chr1	-	152718980	152719130	152717263	152717344	152719786	152720158	35,0,2,101,114,2	85,94,57,52,507,437	3,302,153,148,185,84	40,229,168,62,100,67	198	99	8.30968e-10	2.9717e-08	0.171,0.0,0.017,0.493,0.101,0.002	0.036,0.397,0.313,0.544,0.481,0.385	-0.229
12135	ENSMUSG00000053641.10	Dennd4a	chr9	+	64743235	64743363	64742567	64742634	64746094	64746308	86,3,35,86,155,28	0,0,0,0,0,0	33,344,608,133,30,53	23,0,0,1,0,3	198	99	0.000765575	0.00572536	1.0,1.0,1.0,1.0,1.0,1.0	0.418,1.0,1.0,0.985,1.0,0.898	0.116
12240	ENSMUSG00000028549.18	Itgb3bp	chr4	-	99690333	99690469	99677837	99677916	99702294	99702337	2,9,8,3,10,0	7,94,0,18,0,1	1,10,10,2,165,8	1,0,98,0,0,0	198	99	0.000162509	0.00147791	0.125,0.046,1.0,0.077,1.0,0.0	0.333,1.0,0.049,1.0,1.0,1.0	-0.356
12265	ENSMUSG00000024754.14	Cemip2	chr19	+	21757534	21757616	21755705	21756150	21770001	21770344	209,12,0,32,2,3	27,68,3,30,4,147	0,0,0,0,0,0	23,83,33,35,7,3	181	99	3.46312e-10	1.38353e-08	0.809,0.088,0.0,0.368,0.215,0.011	0.0,0.0,0.0,0.0,0.0,0.0	0.249
12336	ENSMUSG00000068011.5	Mkrn2os	chr6	-	115566305	115566355	115563602	115563765	115569234	115569537	472,112,85,291,547,93	1,1,17,3,45,4	909,262,589,330,321,76	27,32,58,26,60,38	149	99	4.69147e-06	6.69032e-05	0.997,0.987,0.769,0.985,0.89,0.939	0.957,0.845,0.871,0.894,0.78,0.571	0.108
12366	ENSMUSG00000002661.15	Alkbh7	chr17	+	57305388	57305562	57304342	57304567	57305670	57305795	42,330,29,2,3,48	0,0,0,0,0,0	344,46,135,7,9,16	116,1,0,0,0,3	198	99	1.26723e-08	3.3989e-07	1.0,1.0,1.0,1.0,1.0,1.0	0.597,0.958,1.0,1.0,1.0,0.727	0.12
12397	ENSMUSG00000019774.9	Mtrf1l	chr10	-	5765551	5765669	5764040	5764177	5767448	5767612	93,53,56,52,37,113	0,0,0,0,0,0	26,53,25,85,291,2	0,0,2,2,0,45	198	99	0.000594417	0.00459465	1.0,1.0,1.0,1.0,1.0,1.0	1.0,1.0,0.862,0.955,1.0,0.022	0.193
12402	ENSMUSG00000053332.14	Gas5	chr1	+	160864693	160864734	160864389	160864422	160864857	160864885	389,90,125,655,278,147	645,118,235,421,159,195	163,258,644,416,266,377	741,787,829,507,383,578	140	99	0.00453322	0.02727	0.299,0.35,0.273,0.524,0.553,0.348	0.135,0.188,0.355,0.367,0.329,0.316	0.109
12423	ENSMUSG00000022805.18	Cfap91	chr16	-	38148569	38148747	38144498	38144656	38152529	38152711	219,15,60,196,1,68	0,1,0,0,0,0	58,113,308,29,284,2	0,0,0,29,0,3	198	99	0.00304088	0.0194488	1.0,0.882,1.0,1.0,1.0,1.0	1.0,1.0,1.0,0.333,1.0,0.25	0.216
12468	ENSMUSG00000067786.17	Nnat	chr2	+	157402367	157402455	157402040	157402180	157403461	157403700	662,455,26,30,2496,36	2095,7887,2622,1307,569,1378	51,117,4,6,3,16	1104,2500,572,8040,631,1416	187	99	1.2907e-05	0.000161695	0.143,0.03,0.005,0.012,0.699,0.014	0.024,0.024,0.004,0.0,0.003,0.006	0.14
12471	ENSMUSG00000067786.17	Nnat	chr2	+	157403132	157403208	157402059	157402455	157403461	157404158	268,175,6,35,253,67	402,284,15,19,1445,6	226,184,1,20,20,95	33,59,2,0,2,10	175	99	4.024e-05	0.000434002	0.274,0.258,0.185,0.51,0.09,0.863	0.795,0.638,0.22,1.0,0.85,0.843	-0.361
12473	ENSMUSG00000067786.17	Nnat	chr2	+	157403132	157403213	157402367	157402455	157403461	157403912	1872,5684,1889,2447,2802,2858	402,284,15,19,1445,6	4872,2958,1536,1890,1230,4393	33,59,2,0,2,10	180	99	1.1825e-12	8.23077e-11	0.719,0.917,0.986,0.986,0.516,0.996	0.988,0.965,0.998,1.0,0.997,0.996	-0.137
12480	ENSMUSG00000028580.16	Pum1	chr4	+	130455308	130455475	130446483	130446662	130457588	130457859	96,12,27,117,50,123	0,0,0,0,0,0	3,45,42,287,47,34	0,1,0,0,2,99	198	99	0.00153829	0.0105731	1.0,1.0,1.0,1.0,1.0,1.0	1.0,0.957,1.0,1.0,0.922,0.147	0.162
12482	ENSMUSG00000028580.16	Pum1	chr4	+	130471000	130471105	130468773	130468867	130474288	130474440	182,17,67,21,23,119	0,159,1,1,1,0	2,13,262,105,71,120	0,0,0,0,0,0	198	99	0.00102286	0.00740119	1.0,0.051,0.971,0.913,0.92,1.0	1.0,1.0,1.0,1.0,1.0,1.0	-0.191
12483	ENSMUSG00000028580.16	Pum1	chr4	+	130471003	130471105	130468773	130468867	130474288	130474314	159,25,99,39,23,44	0,159,1,1,1,0	4,59,218,149,84,135	0,0,0,0,0,0	198	99	0.0020789	0.0138605	1.0,0.073,0.98,0.951,0.92,1.0	1.0,1.0,1.0,1.0,1.0,1.0	-0.179
12486	ENSMUSG00000027430.13	Dtd1	chr2	+	144459111	144459347	144445707	144445798	144477677	144477784	333,119,476,240,522,14	0,0,1,70,0,3	278,324,280,338,362,128	0,0,0,0,0,0	198	99	0.000102699	0.000989471	1.0,1.0,0.996,0.632,1.0,0.7	1.0,1.0,1.0,1.0,1.0,1.0	-0.112
12546	ENSMUSG00000041936.19	Agrn	chr4	-	156257459	156257587	156257224	156257339	156257999	156258137	6,5,2,118,143,371	0,0,0,133,0,0	38,90,84,204,143,288	0,0,0,0,0,0	198	99	0.00816636	0.0447144	1.0,1.0,1.0,0.307,1.0,1.0	1.0,1.0,1.0,1.0,1.0,1.0	-0.115
12559	ENSMUSG00000025862.15	Stag2	chrX	+	41355242	41355353	41354962	41355152	41358257	41358384	3,10,31,24,25,136	10,4,34,7,44,6	16,1,9,6,102,0	12,86,17,39,13,2	198	99	0.00750397	0.0415177	0.13,0.556,0.313,0.632,0.221,0.919	0.4,0.006,0.209,0.071,0.797,0.0	0.215
12570	ENSMUSG00000053580.17	Tanc2	chr11	+	105810776	105810877	105807739	105807886	105812573	105814941	576,37,124,1582,794,358	1,0,5,0,0,0	4,327,109,132,237,2	14,0,0,0,0,2	198	99	0.00812374	0.0445323	0.997,1.0,0.925,1.0,1.0,1.0	0.125,1.0,1.0,1.0,1.0,0.333	0.244
12589	ENSMUSG00000024985.21	Tcf7l2	chr19	+	55743445	55743514	55731504	55731629	55806195	55806297	173,7,3,33,1,397	0,0,8,87,0,9	536,126,5,9,74,123	5,329,45,158,23,21	168	99	0.00312791	0.019863	1.0,1.0,0.181,0.183,1.0,0.963	0.984,0.184,0.061,0.032,0.655,0.775	0.273
12628	ENSMUSG00000033904.17	Ccp110	chr7	+	118332109	118332195	118331616	118331676	118334490	118336244	437,14,393,417,140,101	177,65,83,293,15,109	82,176,454,154,14,88	83,373,81,403,232,336	185	99	0.00473482	0.0282447	0.569,0.103,0.717,0.432,0.833,0.331	0.346,0.202,0.75,0.17,0.031,0.123	0.227
12804	ENSMUSG00000036617.18	Etl4	chr2	+	20810395	20810473	20806352	20806472	20812712	20813001	8,0,1,11,1,0	37,3,161,38,0,2	1,11,122,49,56,1	2,1,1,0,0,131	177	99	5.13315e-09	1.53876e-07	0.108,0.0,0.003,0.139,1.0,0.0	0.219,0.86,0.986,1.0,1.0,0.004	-0.47
12805	ENSMUSG00000036617.18	Etl4	chr2	+	20810585	20812184	20810395	20810473	20812712	20812835	20,2,3,36,5,112	0,0,1,15,0,0	5,325,30,23,1,8	1,0,57,55,34,1	198	99	0.000217739	0.00190608	1.0,1.0,0.6,0.545,1.0,1.0	0.714,1.0,0.208,0.173,0.014,0.8	0.373
12826	ENSMUSG00000074305.10	Peak1	chr9	-	56281659	56281723	56167840	56168046	56325224	56325326	44,20,3,3,1,25	0,0,0,0,0,1	9,4,43,4,143,40	0,2,0,0,39,0	163	99	0.000371348	0.00305053	1.0,1.0,1.0,1.0,1.0,0.938	1.0,0.548,1.0,1.0,0.69,1.0	0.117
12866	ENSMUSG00000042508.17	Dmtf1	chr5	-	9176539	9176643	9174441	9174527	9177956	9178108	15,11,11,10,0,2	17,38,3,32,2,0	2,125,8,45,13,356	2,2,1,58,0,54	198	99	0.00053747	0.00422311	0.306,0.126,0.647,0.135,0.0,1.0	0.333,0.969,0.8,0.28,1.0,0.767	-0.323
12867	ENSMUSG00000042508.17	Dmtf1	chr5	-	9176539	9176749	9174441	9174527	9177956	9178108	22,36,16,29,1,2	17,38,3,32,2,0	6,179,25,74,60,509	2,2,1,58,0,54	198	99	0.000183387	0.00163854	0.393,0.321,0.727,0.312,0.2,1.0	0.6,0.978,0.926,0.389,1.0,0.825	-0.294
12868	ENSMUSG00000042508.17	Dmtf1	chr5	-	9176539	9176802	9174441	9174527	9177956	9178108	15,11,11,10,0,2	17,38,3,32,2,0	2,125,10,52,13,356	2,2,1,58,0,54	198	99	0.000367098	0.00302258	0.306,0.126,0.647,0.135,0.0,1.0	0.333,0.969,0.833,0.31,1.0,0.767	-0.333
12882	ENSMUSG00000029670.13	Ing3	chr6	+	21950036	21950108	21949569	21949792	21952127	21952228	38,25,187,130,479,333	0,0,0,0,0,0	92,214,78,49,70,43	0,0,20,2,0,51	171	99	3.31943e-07	6.32375e-06	1.0,1.0,1.0,1.0,1.0,1.0	1.0,1.0,0.693,0.934,1.0,0.328	0.174
12895	ENSMUSG00000026575.16	Nme7	chr1	+	164140421	164140507	164135628	164135819	164155861	164155969	135,33,302,21,13,224	19,0,0,0,0,0	81,10,72,21,32,22	2,22,126,0,5,0	185	99	0.000952262	0.00694319	0.792,1.0,1.0,1.0,1.0,1.0	0.956,0.196,0.234,1.0,0.774,1.0	0.272
12896	ENSMUSG00000026575.16	Nme7	chr1	+	164140424	164140507	164135641	164135819	164155861	164155969	107,37,225,14,13,118	19,0,0,0,0,0	128,32,86,18,24,9	2,22,126,0,5,0	182	99	0.00152104	0.0104596	0.754,1.0,1.0,1.0,1.0,1.0	0.972,0.442,0.271,1.0,0.723,1.0	0.224
12910	ENSMUSG00000006586.16	Runx1t1	chr4	+	13771375	13771545	13743435	13743729	13835632	13835770	2,7,0,32,2,1	33,126,15,33,11,81	23,262,109,76,8,63	44,102,41,75,94,40	198	99	9.68428e-10	3.41198e-08	0.029,0.027,0.0,0.327,0.083,0.006	0.207,0.562,0.571,0.336,0.041,0.441	-0.281
12967	ENSMUSG00000026797.17	Stxbp1	chr2	-	32684599	32684725	32677972	32679649	32686027	32686182	0,24,2,0,0,0	27,49,41,131,11,33	0,142,42,42,1,10	7,35,85,42,94,222	198	99	0.0013213	0.00926015	0.0,0.197,0.024,0.0,0.0,0.0	0.0,0.67,0.198,0.333,0.005,0.022	-0.168
12968	ENSMUSG00000028344.13	Invs	chr4	+	48382104	48382278	48307682	48307849	48385104	48385272	14,4,496,83,5,4	0,0,0,0,0,0	1,231,190,7,58,17	0,0,2,1,3,54	198	99	0.000178409	0.00159706	1.0,1.0,1.0,1.0,1.0,1.0	1.0,1.0,0.979,0.778,0.906,0.136	0.2
13034	ENSMUSG00000063145.11	Bbs5	chr2	+	69493369	69493504	69491379	69491442	69495369	69495372	116,5,0,1,16,4	0,0,51,0,0,2	180,208,273,380,34,43	0,0,0,0,0,0	198	99	0.000643079	0.00491752	1.0,1.0,0.0,1.0,1.0,0.5	1.0,1.0,1.0,1.0,1.0,1.0	-0.25
13064	ENSMUSG00000031626.19	Sorbs2	chr8	+	46223582	46223627	46222865	46222932	46225570	46225690	1,128,17,207,9,44	32,271,57,269,115,15	139,212,172,163,68,323	34,161,158,16,319,250	144	99	0.000766791	0.00573145	0.021,0.245,0.17,0.346,0.051,0.669	0.738,0.475,0.428,0.875,0.128,0.47	-0.269
13115	ENSMUSG00000026427.17	Eif2d	chr1	+	131092139	131092243	131091256	131091302	131092856	131092946	86,5,1,131,39,62	1,0,1,3,0,73	74,93,76,22,119,231	0,0,0,0,0,0	198	99	0.00309826	0.019745	0.977,1.0,0.333,0.956,1.0,0.298	1.0,1.0,1.0,1.0,1.0,1.0	-0.239
13128	ENSMUSG00000027333.19	Smox	chr2	+	131366163	131366253	131363978	131364139	131366662	131366799	7,0,0,0,0,0	132,126,38,123,25,80	4,85,7,13,14,2	9,73,76,31,69,6	189	99	0	0	0.027,0.0,0.0,0.0,0.0,0.0	0.189,0.379,0.046,0.18,0.096,0.149	-0.169
13225	ENSMUSG00000030583.17	Sipa1l3	chr7	-	29063595	29063733	29053479	29053607	29065975	29066227	69,355,805,455,681,873	92,2,0,0,6,0	172,225,220,281,207,171	0,0,1,0,0,1	198	99	0.00582675	0.0336334	0.273,0.989,1.0,1.0,0.983,1.0	1.0,1.0,0.991,1.0,1.0,0.988	-0.122
13307	ENSMUSG00000075528.14	Aarsd1	chr11	-	101298956	101299051	101297664	101297850	101300939	101301031	65,182,309,114,96,333	5,361,2,1,4,1	28,209,211,204,153,83	0,0,0,0,0,0	194	99	5.78106e-06	7.96235e-05	0.869,0.205,0.987,0.983,0.925,0.994	1.0,1.0,1.0,1.0,1.0,1.0	-0.173
13429	ENSMUSG00000047766.16	Lrrc49	chr9	-	60592317	60592405	60587351	60587454	60594421	60594478	84,8,61,41,166,123	0,0,0,0,0,0	10,13,146,9,96,31	0,32,0,2,0,0	187	99	0.00304654	0.0194659	1.0,1.0,1.0,1.0,1.0,1.0	1.0,0.177,1.0,0.704,1.0,1.0	0.186
13465	ENSMUSG00000026991.21	Pkp4	chr2	+	59045021	59045158	58991193	58991472	59096731	59096844	209,189,114,120,1156,43	70,0,47,2,0,2	424,147,383,400,358,49	0,4,2,0,2,0	198	99	1.78578e-09	5.95356e-08	0.599,1.0,0.548,0.968,1.0,0.915	1.0,0.948,0.99,1.0,0.989,1.0	-0.149
13468	ENSMUSG00000026991.21	Pkp4	chr2	+	59096731	59096844	59060092	59060198	59119561	59119596	266,40,47,78,282,40	0,0,0,0,0,0	41,128,248,144,74,28	0,3,0,0,0,30	198	99	0.00379514	0.0234023	1.0,1.0,1.0,1.0,1.0,1.0	1.0,0.955,1.0,1.0,1.0,0.318	0.121
13473	ENSMUSG00000026991.21	Pkp4	chr2	+	59180837	59180966	59178267	59178385	59182605	59182679	51,3,9,15,26,56	13,4,3,75,133,3	522,89,284,140,144,89	2,13,273,6,22,16	198	99	0.000156643	0.00143094	0.662,0.273,0.6,0.091,0.089,0.903	0.992,0.774,0.342,0.921,0.766,0.736	-0.319
13491	ENSMUSG00000037270.19	4932438A13Rik	chr3	+	37046825	37046876	37043943	37044037	37048923	37049130	40,31,1,94,113,221	3,0,0,11,8,13	21,239,104,23,21,239	2,0,66,20,12,48	150	99	0.000613123	0.00471625	0.898,1.0,1.0,0.849,0.903,0.918	0.874,1.0,0.51,0.431,0.536,0.767	0.242
13511	ENSMUSG00000004865.17	Srpk1	chr17	-	28819216	28819430	28818444	28818843	28819842	28819868	1114,152,69,211,91,192	0,0,0,0,0,0	14,143,69,154,340,655	1,0,123,1,0,1	198	99	0.00505558	0.0298091	1.0,1.0,1.0,1.0,1.0,1.0	0.875,1.0,0.219,0.987,1.0,0.997	0.154
13581	ENSMUSG00000020099.9	Unc5b	chr10	-	60612963	60612996	60610744	60610939	60613168	60613333	63,84,228,12,17,129	50,129,40,0,0,5	304,340,464,537,441,256	93,33,4,20,1,4	132	99	0.00254974	0.0166357	0.486,0.328,0.81,1.0,1.0,0.951	0.71,0.885,0.989,0.953,0.997,0.98	-0.156
13586	ENSMUSG00000029660.11	Tex26	chr5	+	149380282	149380427	149376758	149376924	149384285	149384462	58,31,18,17,82,12	0,0,0,0,0,0	21,153,521,200,131,117	25,15,1,44,36,14	198	99	2.24931e-13	1.91044e-11	1.0,1.0,1.0,1.0,1.0,1.0	0.296,0.836,0.996,0.694,0.645,0.807	0.288
13588	ENSMUSG00000029660.11	Tex26	chr5	+	149382250	149382378	149380282	149380427	149384285	149384462	26,1,0,77,2,1	0,19,9,0,62,8	0,0,1,7,0,4	4,83,283,76,60,82	198	99	1.89817e-05	0.000225145	1.0,0.026,0.0,1.0,0.016,0.059	0.0,0.0,0.002,0.044,0.0,0.024	0.339
13590	ENSMUSG00000007827.11	Ankrd26	chr6	-	118492741	118492854	118488526	118488656	118494856	118494950	29,2,2,190,3,111	0,0,0,0,0,0	3,32,2,70,37,10	1,0,0,26,0,0	198	99	0.000474062	0.00378745	1.0,1.0,1.0,1.0,1.0,1.0	0.6,1.0,1.0,0.574,1.0,1.0	0.138
13594	ENSMUSG00000014592.22	Camta1	chr4	-	151161033	151161054	151159548	151159742	151162320	151162392	227,18,207,273,59,193	92,2,12,436,35,345	33,290,187,146,761,55	4,176,3,9,3,0	120	99	1.48352e-07	3.08577e-06	0.671,0.881,0.934,0.341,0.582,0.316	0.872,0.576,0.981,0.93,0.995,1.0	-0.271
13632	ENSMUSG00000035248.10	Tut7	chr13	-	59926565	59926629	59919374	59920673	59929831	59930157	11,2,7,99,20,15	18,17,8,152,4,4	7,10,24,0,25,2	4,64,68,60,25,30	163	99	0.00269762	0.017481	0.271,0.067,0.347,0.283,0.752,0.695	0.515,0.087,0.177,0.0,0.378,0.039	0.203
13665	ENSMUSG00000027404.17	Snrpb	chr2	-	130018548	130018672	130017249	130017361	130018934	130019086	0,0,0,0,0,0	1,12,65,4,4,16	0,2,0,10,0,19	30,109,12,4,17,9	198	99	0.000134793	0.0012571	0.0,0.0,0.0,0.0,0.0,0.0	0.0,0.009,0.0,0.556,0.0,0.514	-0.18
13709	ENSMUSG00000039108.15	Lsm14b	chr2	+	179670750	179670867	179669692	179669828	179673153	179673321	70,1,217,10,2,2	143,149,44,10,4,212	5,85,119,28,61,85	83,43,10,29,57,118	198	99	0.00362119	0.0225341	0.197,0.003,0.711,0.333,0.2,0.005	0.029,0.497,0.856,0.326,0.349,0.265	-0.146
13745	ENSMUSG00000037514.19	Pank2	chr2	+	131129393	131129517	131115996	131116183	131135318	131135377	82,11,9,302,603,64	0,0,0,0,0,0	19,135,195,207,100,80	83,0,0,0,2,3	198	99	0.000919873	0.00674149	1.0,1.0,1.0,1.0,1.0,1.0	0.103,1.0,1.0,1.0,0.962,0.93	0.168
13900	ENSMUSG00000036352.17	Ubac1	chr2	-	25896538	25896625	25888554	25889079	25897730	25897831	28,26,2,43,51,25	0,0,0,0,0,0	21,143,89,105,93,57	191,1,1,3,1,0	186	99	0.00109526	0.00786922	1.0,1.0,1.0,1.0,1.0,1.0	0.055,0.987,0.979,0.949,0.98,1.0	0.175
13920	ENSMUSG00000020590.17	Snx13	chr12	+	35142823	35142912	35141567	35141669	35148228	35148312	277,10,11,129,36,123	0,0,0,0,0,0	39,24,240,39,220,142	0,0,0,9,4,56	188	99	7.85321e-09	2.22336e-07	1.0,1.0,1.0,1.0,1.0,1.0	1.0,1.0,1.0,0.695,0.967,0.572	0.128
14007	ENSMUSG00000033335.18	Dnm2	chr9	+	21368798	21368872	21336203	21336552	21376877	21377027	34,42,3,119,68,171	0,0,0,0,0,0	508,119,266,23,54,1344	3,77,0,1,0,0	173	99	0.00109138	0.00784528	1.0,1.0,1.0,1.0,1.0,1.0	0.99,0.469,1.0,0.929,1.0,1.0	0.102
14013	ENSMUSG00000033335.18	Dnm2	chr9	+	21401953	21401965	21401038	21401090	21405799	21405913	80,0,5,114,1,1	9,11,0,43,73,4	8,159,89,74,220,109	51,122,2,1,33,15	111	99	0.00601394	0.0344907	0.888,0.0,1.0,0.703,0.012,0.182	0.123,0.538,0.975,0.985,0.856,0.866	-0.26
14025	ENSMUSG00000029250.6	Polr2b	chr5	+	77478979	77479123	77474381	77474568	77479796	77479936	979,54,474,255,56,596	2,0,0,6,56,1	804,1643,808,1315,1279,1290	0,0,0,0,0,0	198	99	0.00133804	0.00936827	0.996,1.0,1.0,0.955,0.333,0.997	1.0,1.0,1.0,1.0,1.0,1.0	-0.12
14033	ENSMUSG00000025658.17	Cnksr2	chrX	-	156673078	156673168	156671393	156671608	156689665	156689877	18,0,28,1,0,0	26,1,88,49,1,61	12,256,50,13,11,252	0,44,65,76,12,35	189	99	3.53786e-07	6.70408e-06	0.266,0.0,0.143,0.011,0.0,0.0	1.0,0.753,0.287,0.082,0.324,0.79	-0.469
14034	ENSMUSG00000025658.17	Cnksr2	chrX	-	156702741	156702888	156693112	156693246	156717635	156717704	59,70,63,66,2,2	26,0,13,32,1,6	3,44,11,21,29,51	16,33,49,11,12,38	198	99	0.00412638	0.0251621	0.532,1.0,0.708,0.508,0.5,0.143	0.086,0.4,0.101,0.488,0.547,0.402	0.228
14139	ENSMUSG00000038127.16	Ccdc50	chr16	+	27255117	27255162	27254311	27254427	27255247	27255352	492,122,83,343,376,65	102,17,192,7,67,27	218,801,828,142,424,383	0,40,20,1,110,1	144	99	7.55662e-07	1.31655e-05	0.768,0.831,0.229,0.971,0.794,0.623	1.0,0.932,0.966,0.99,0.726,0.996	-0.232
14200	ENSMUSG00000033498.15	Strc	chr2	-	121198816	121199013	121198569	121198660	121199405	121199541	6,18,51,97,1,5	0,0,0,0,0,0	61,307,65,43,2,27	1,3,6,1,11,284	198	99	1.58851e-08	4.18972e-07	1.0,1.0,1.0,1.0,1.0,1.0	0.968,0.981,0.844,0.956,0.083,0.045	0.354
14202	ENSMUSG00000033498.15	Strc	chr2	-	121203141	121203207	121202563	121202683	121203741	121203780	133,4,137,84,82,138	2,55,1,49,0,0	286,229,94,47,65,22	0,0,0,0,0,0	165	99	1.89655e-05	0.00022514	0.976,0.042,0.988,0.507,1.0,1.0	1.0,1.0,1.0,1.0,1.0,1.0	-0.248
14204	ENSMUSG00000033498.15	Strc	chr2	-	121203741	121203780	121203141	121203207	121204030	121204213	31,14,9,42,193,79	1,1,1,0,15,0	90,34,68,19,37,16	5,80,10,39,4,5	138	99	1.13471e-06	1.88269e-05	0.957,0.909,0.866,1.0,0.902,1.0	0.928,0.234,0.83,0.259,0.869,0.697	0.303
14218	ENSMUSG00000020076.8	Ddx50	chr10	-	62463299	62463461	62458618	62462061	62469755	62469905	89,14,61,127,17,127	20,2,24,0,0,0	125,94,127,48,39,138	0,0,0,0,7,0	198	99	2.10051e-06	3.26642e-05	0.69,0.778,0.56,1.0,1.0,1.0	1.0,1.0,1.0,1.0,0.736,1.0	-0.118
14222	ENSMUSG00000028403.16	Zdhhc21	chr4	-	82753682	82753821	82738566	82738683	82756512	82756624	110,13,12,152,281,323	0,0,0,0,0,0	21,176,678,133,358,382	2,0,0,50,3,0	198	99	0.00010873	0.00104406	1.0,1.0,1.0,1.0,1.0,1.0	0.84,1.0,1.0,0.571,0.984,1.0	0.101
14308	ENSMUSG00000000568.16	Hnrnpd	chr5	-	100124392	100124449	100115077	100115246	100126250	100126308	497,154,766,165,153,236	27,66,0,18,2,18	53,244,353,107,167,144	14,7,57,24,162,44	156	99	1.88617e-05	0.000224282	0.921,0.597,1.0,0.853,0.98,0.893	0.706,0.957,0.797,0.739,0.395,0.675	0.162
14315	ENSMUSG00000030509.18	Asb7	chr7	-	66304536	66304772	66297337	66297673	66309397	66310003	5,2,349,17,5,2	23,64,98,108,101,6	3,0,4,0,0,7	19,18,182,49,26,15	198	99	2.36381e-05	0.000271353	0.098,0.015,0.64,0.073,0.024,0.143	0.073,0.0,0.011,0.0,0.0,0.189	0.12
14416	ENSMUSG00000039033.12	Tasp1	chr2	-	139850618	139850739	139837992	139838077	139884013	139884082	273,16,40,54,78,200	1,4,3,0,218,0	59,141,31,25,25,132	0,0,0,0,0,0	198	99	5.2627e-06	7.36211e-05	0.993,0.667,0.87,1.0,0.152,1.0	1.0,1.0,1.0,1.0,1.0,1.0	-0.22
14442	ENSMUSG00000029647.16	Pan3	chr5	+	147456314	147456562	147391927	147391998	147458639	147458744	45,2,117,131,6,50	0,0,0,0,0,0	367,96,82,82,15,34	1,0,32,16,0,0	198	99	8.13705e-08	1.78079e-06	1.0,1.0,1.0,1.0,1.0,1.0	0.995,1.0,0.562,0.719,1.0,1.0	0.121
14469	ENSMUSG00000040648.16	Ppip5k2	chr1	-	97645166	97645286	97644266	97644329	97647558	97647631	4,33,2,26,107,95	0,0,0,0,0,0	2,4,10,212,34,2	0,15,35,0,0,0	198	99	0.000130974	0.00122629	1.0,1.0,1.0,1.0,1.0,1.0	1.0,0.118,0.125,1.0,1.0,1.0	0.293
14473	ENSMUSG00000029705.18	Cux1	chr5	-	136340348	136340414	136338600	136338702	136341496	136341862	247,29,212,523,89,1469	2,0,0,2,0,0	42,260,173,714,503,23	2,0,2,32,236,2	165	99	1.07803e-13	9.9241e-12	0.987,1.0,1.0,0.994,1.0,1.0	0.926,1.0,0.981,0.93,0.561,0.873	0.118
14477	ENSMUSG00000029705.18	Cux1	chr5	-	136355603	136355864	136348634	136348693	136361477	136361582	121,78,52,54,9,11	0,0,0,0,0,0	87,54,2,11,29,8	2,1,0,0,0,23	198	99	0.00596339	0.0342559	1.0,1.0,1.0,1.0,1.0,1.0	0.956,0.964,1.0,1.0,1.0,0.148	0.155
14543	ENSMUSG00000033526.17	Ppip5k1	chr2	-	121158125	121158251	121152135	121152273	121162038	121162129	1,1,28,110,391,7	0,0,26,0,2,1	5,2,122,72,45,97	0,0,0,0,0,0	198	99	0.00337449	0.0212398	1.0,1.0,0.35,1.0,0.99,0.778	1.0,1.0,1.0,1.0,1.0,1.0	-0.147
14589	ENSMUSG00000009876.14	Cox4i2	chr2	+	152602557	152602689	152598929	152599094	152606664	152606954	105,6,132,254,174,246	166,0,0,1,2,0	139,214,59,77,286,112	0,0,0,0,0,0	198	99	0.00668936	0.0376976	0.24,1.0,1.0,0.992,0.978,1.0	1.0,1.0,1.0,1.0,1.0,1.0	-0.132
14598	ENSMUSG00000068739.14	Sars	chr3	-	108335176	108335248	108334575	108334705	108335489	108335647	3,0,0,2,0,0	77,10,12,209,15,162	4,53,1,1,5,298	48,103,147,257,62,7	171	99	1.00992e-06	1.69735e-05	0.022,0.0,0.0,0.006,0.0,0.0	0.046,0.23,0.004,0.002,0.045,0.961	-0.21
14606	ENSMUSG00000038570.16	Saxo2	chr7	-	82292854	82293057	82282167	82284615	82297599	82297731	2,2,7,5,13,2	0,0,0,0,2,0	17,1,4,1,5,278	0,1,0,83,0,0	198	99	0.00635171	0.0361951	1.0,1.0,1.0,1.0,0.765,1.0	1.0,0.333,1.0,0.006,1.0,1.0	0.238
14614	ENSMUSG00000024392.18	Bag6	chr17	+	35361473	35361581	35361282	35361360	35361702	35361815	20,9,143,1,5,13	0,4,10,14,0,0	63,96,797,20,7,58	24,106,110,196,81,32	198	99	0.000558512	0.00435963	1.0,0.529,0.877,0.034,1.0,1.0	0.568,0.312,0.784,0.049,0.041,0.475	0.368
14615	ENSMUSG00000024392.18	Bag6	chr17	+	35365732	35365879	35365221	35365329	35366116	35366281	1256,779,1348,1612,1376,1591	53,8,327,153,367,186	583,1284,1489,764,527,136	137,348,207,342,199,169	198	99	4.42825e-07	8.19541e-06	0.922,0.98,0.673,0.84,0.652,0.81	0.68,0.648,0.782,0.528,0.57,0.287	0.23
14621	ENSMUSG00000014668.16	Chfr	chr5	+	110288241	110288319	110283916	110284060	110291416	110291526	64,9,14,77,6,100	0,0,0,0,0,0	45,51,50,43,28,23	0,65,0,0,0,1	177	99	0.00432791	0.0262564	1.0,1.0,1.0,1.0,1.0,1.0	1.0,0.305,1.0,1.0,1.0,0.928	0.128
14629	ENSMUSG00000038533.16	Cbfa2t2	chr2	+	154342319	154342463	154278400	154278556	154346472	154346697	52,60,19,2,4,29	0,0,1,2,7,23	78,31,11,9,19,112	0,0,0,2,3,0	198	99	7.67125e-05	0.000768148	1.0,1.0,0.905,0.333,0.222,0.387	1.0,1.0,1.0,0.692,0.76,1.0	-0.267
14635	ENSMUSG00000026384.14	Ptpn4	chr1	-	119653762	119653826	119649593	119649766	119669084	119669173	84,17,35,89,37,72	0,0,0,0,0,0	135,137,90,57,53,41	0,9,1,0,2,57	163	99	1.4414e-05	0.000178691	1.0,1.0,1.0,1.0,1.0,1.0	1.0,0.902,0.982,1.0,0.942,0.304	0.145
14640	ENSMUSG00000026384.14	Ptpn4	chr1	-	119711211	119711319	119700958	119701001	119730052	119730172	171,4,156,86,411,331	6,8,2,20,1,21	7,128,50,16,229,65	0,0,0,0,1,0	198	99	6.72294e-09	1.94979e-07	0.934,0.2,0.975,0.683,0.995,0.887	1.0,1.0,1.0,1.0,0.991,1.0	-0.22
14645	ENSMUSG00000027593.16	Raly	chr2	+	154662926	154663009	154633052	154633468	154699188	154699258	79,0,0,3,3,9	2,1,15,10,16,0	22,41,4,5,5,2	1,15,0,0,16,0	182	99	0.00668349	0.0376794	0.956,0.0,0.0,0.14,0.093,1.0	0.923,0.598,1.0,1.0,0.145,1.0	-0.413
14663	ENSMUSG00000027166.15	Dnajc24	chr2	-	105811326	105811465	105800792	105800861	105832273	105832353	29,15,246,150,13,30	65,33,18,0,95,5	39,41,19,28,99,113	0,6,3,0,20,0	198	99	0.000869502	0.00641384	0.182,0.185,0.872,1.0,0.064,0.75	1.0,0.774,0.76,1.0,0.712,1.0	-0.365
14676	ENSMUSG00000098950.8	Gm28036	chr2	-	155938337	155940292	155921258	155921384	155945268	155945317	49,111,8,7,45,41	46,9,884,7,7,4	33,77,66,98,213,243	0,14,1,0,0,0	198	99	2.17382e-13	1.85738e-11	0.348,0.86,0.005,0.333,0.763,0.837	1.0,0.733,0.971,1.0,1.0,1.0	-0.426
14678	ENSMUSG00000098950.8	Gm28036	chr2	-	155940104	155940292	155921258	155921384	155945268	155945349	49,111,8,7,45,41	46,9,884,7,7,4	33,77,49,90,213,243	0,14,1,0,0,0	198	99	3.90021e-13	3.0747e-11	0.348,0.86,0.005,0.333,0.763,0.837	1.0,0.733,0.961,1.0,1.0,1.0	-0.425
14690	ENSMUSG00000028013.17	Ppa2	chr3	+	133032408	133032462	133028332	133028377	133036153	133036273	7,0,4,10,2,14	25,1,0,25,0,0	38,62,42,3,13,25	0,0,0,0,0,0	153	99	0.000114549	0.00109296	0.153,0.0,1.0,0.206,1.0,1.0	1.0,1.0,1.0,1.0,1.0,1.0	-0.44
14703	ENSMUSG00000060098.12	Prmt7	chr8	+	106977828	106977925	106976939	106977100	106978110	106979426	282,55,359,354,119,218	0,0,0,0,0,0	129,82,218,8,214,289	0,6,225,0,0,0	196	99	0.000128278	0.00120732	1.0,1.0,1.0,1.0,1.0,1.0	1.0,0.873,0.329,1.0,1.0,1.0	0.133
14712	ENSMUSG00000040928.16	S100pbp	chr4	-	129077393	129077510	129075534	129076325	129083334	129083372	434,66,406,415,88,1258	90,0,5,0,9,0	208,143,125,39,8,16	173,311,7,8,0,32	198	99	2.96824e-08	7.35308e-07	0.707,1.0,0.976,1.0,0.83,1.0	0.375,0.187,0.899,0.709,1.0,0.2	0.357
14721	ENSMUSG00000027652.16	Ralgapb	chr2	+	158285157	158285325	158282689	158282891	158285746	158285861	42,19,82,92,88,80	53,0,0,1,1,2	229,71,53,59,169,32	3,38,3,178,2,69	198	99	0.00346503	0.0216948	0.284,1.0,1.0,0.979,0.978,0.952	0.974,0.483,0.898,0.142,0.977,0.188	0.255
14750	ENSMUSG00000002799.7	Jag2	chr12	-	112879224	112879338	112879090	112879137	112879499	112879613	248,231,348,278,74,411	6,0,0,0,0,0	361,235,703,119,409,127	4,0,9,28,43,9	198	99	3.77476e-14	3.74042e-12	0.954,1.0,1.0,1.0,1.0,1.0	0.978,1.0,0.975,0.68,0.826,0.876	0.103
14792	ENSMUSG00000026017.14	Carf	chr1	+	60178358	60178502	60175422	60175543	60180493	60180727	51,1,47,20,3,17	0,0,0,0,0,0	2,162,13,16,60,81	1,113,2,1,0,18	198	99	3.33067e-16	4.75253e-14	1.0,1.0,1.0,1.0,1.0,1.0	0.5,0.418,0.765,0.889,1.0,0.692	0.289
14816	ENSMUSG00000071337.12	Tia1	chr6	+	86396082	86396115	86395859	86395914	86397305	86397393	2,3,1,9,3,17	51,0,0,9,2,53	10,6,83,0,19,13	0,1,18,3,1,4	132	99	0.0065377	0.0370331	0.029,1.0,1.0,0.429,0.529,0.194	1.0,0.818,0.776,0.0,0.934,0.709	-0.176
14828	ENSMUSG00000017897.19	Eya2	chr2	+	165506705	165506806	165436951	165437184	165524756	165524802	350,850,39,231,411,688	0,0,0,0,0,0	130,31,10,14,254,111	4,8,2,0,0,0	198	99	0.00388432	0.0238928	1.0,1.0,1.0,1.0,1.0,1.0	0.942,0.66,0.714,1.0,1.0,1.0	0.114
14895	ENSMUSG00000027544.17	Nfatc2	chr2	-	168328605	168328691	168318329	168322169	168346364	168347054	3,3,290,132,9,9	11,0,0,5,4,7	2,47,2,24,54,0	0,0,0,3,0,2	185	99	0.00331166	0.0208996	0.127,1.0,1.0,0.934,0.546,0.408	1.0,1.0,1.0,0.811,1.0,0.0	-0.133
14939	ENSMUSG00000021846.10	Peli2	chr14	+	48405653	48405783	48358279	48358690	48477666	48477768	7,267,76,293,77,185	15,0,0,9,0,13	110,355,345,251,137,283	0,2,2,4,0,0	198	99	0.000128805	0.00121075	0.189,1.0,1.0,0.942,1.0,0.877	1.0,0.989,0.989,0.969,1.0,1.0	-0.156
14967	ENSMUSG00000017929.14	B4galt5	chr2	-	167146915	167147038	167143929	167144031	167147579	167147767	351,55,425,387,246,572	4,19,3,9,2,555	499,206,109,636,969,196	0,0,0,3,0,0	198	99	1.39496e-09	4.7392e-08	0.978,0.591,0.986,0.956,0.984,0.34	1.0,1.0,1.0,0.991,1.0,1.0	-0.193
15046	ENSMUSG00000014767.18	Tbp	chr17	+	15721415	15721464	15720149	15720286	15723226	15723390	2,0,6,0,0,0	6,82,0,8,2,29	0,78,6,2,5,30	17,0,161,5,1,1	148	99	0.000129404	0.00121398	0.182,0.0,1.0,0.0,0.0,0.0	0.0,1.0,0.024,0.211,0.77,0.953	-0.296
15047	ENSMUSG00000014767.18	Tbp	chr17	+	15721415	15721619	15720189	15720286	15723226	15723390	108,0,12,2,11,14	6,82,0,8,2,29	2,57,173,79,45,85	17,0,161,5,1,1	198	99	0.00824789	0.0450743	0.9,0.0,1.0,0.111,0.733,0.194	0.056,1.0,0.349,0.888,0.957,0.977	-0.215
15051	ENSMUSG00000014767.18	Tbp	chr17	+	15721573	15721619	15721415	15721464	15723226	15723390	197,1,21,5,5,6	0,0,0,0,0,0	3,56,102,56,70,96	0,30,5,0,2,26	145	99	9.52968e-11	4.2361e-09	1.0,1.0,1.0,1.0,1.0,1.0	1.0,0.56,0.933,1.0,0.96,0.716	0.138
15061	ENSMUSG00000001017.16	Chtop	chr3	-	90409422	90409560	90406262	90407414	90410402	90410589	602,494,174,511,301,175	36,3,15,33,0,22	241,379,98,72,309,121	190,32,13,43,121,39	198	99	1.08991e-12	7.66102e-11	0.893,0.988,0.853,0.886,1.0,0.799	0.388,0.856,0.79,0.456,0.561,0.608	0.293
15124	ENSMUSG00000001018.16	Snapin	chr3	-	90397854	90397901	90397460	90397579	90398138	90398340	201,56,158,201,206,29	0,23,2,1,60,3	187,289,194,78,305,442	0,0,1,0,0,0	146	99	5.57332e-14	5.3373e-12	1.0,0.623,0.982,0.993,0.7,0.868	1.0,1.0,0.992,1.0,1.0,1.0	-0.138
15179	ENSMUSG00000060332.10	Tmc2	chr2	+	130086417	130086546	130084913	130085063	130089834	130089902	101,63,37,128,47,82	45,29,1,32,2,10	67,99,145,121,85,154	0,33,2,0,0,0	198	99	1.7012e-07	3.49272e-06	0.529,0.521,0.949,0.667,0.922,0.804	1.0,0.6,0.973,1.0,1.0,1.0	-0.197
15236	ENSMUSG00000028760.17	Eif4g3	chr4	+	137785259	137785388	137772653	137772729	137810203	137810299	237,334,429,675,1348,648	12,24,55,35,177,24	25,44,120,92,36,70	10,5,43,4,3,12	198	99	0.00546626	0.0319069	0.908,0.874,0.796,0.906,0.792,0.931	0.556,0.815,0.583,0.92,0.857,0.745	0.122
15254	ENSMUSG00000066037.15	Hnrnpr	chr4	+	136041397	136041566	136038901	136039058	136043671	136043790	20,0,12,2,2,54	0,1,1,48,13,1	30,8,61,12,10,45	0,0,0,0,0,0	198	99	7.05113e-08	1.57453e-06	1.0,0.0,0.857,0.02,0.071,0.964	1.0,1.0,1.0,1.0,1.0,1.0	-0.515
15256	ENSMUSG00000066037.15	Hnrnpr	chr4	+	136041400	136041566	136038995	136039058	136043671	136043734	20,0,12,2,2,54	0,1,1,48,13,1	30,8,61,12,10,45	0,0,0,0,0,0	198	99	7.05113e-08	1.57453e-06	1.0,0.0,0.857,0.02,0.071,0.964	1.0,1.0,1.0,1.0,1.0,1.0	-0.515
15294	ENSMUSG00000027680.16	Fxr1	chr3	+	34119122	34119203	34118267	34118468	34122309	34122401	62,1,2,30,0,2	30,2,4,254,25,48	0,0,15,0,0,7	45,149,442,136,9,193	180	99	1.21291e-08	3.28406e-07	0.532,0.216,0.216,0.061,0.0,0.022	0.0,0.0,0.018,0.0,0.0,0.02	0.168
15323	ENSMUSG00000030086.17	Chchd6	chr6	-	89444371	89444455	89395328	89396800	89544568	89544713	116,137,289,272,81,91	0,1,0,2,0,86	112,299,218,89,80,156	0,0,5,0,0,0	183	99	0.0068862	0.0386391	1.0,0.987,1.0,0.987,1.0,0.364	1.0,1.0,0.959,1.0,1.0,1.0	-0.103
15389	ENSMUSG00000070699.6	Sars2	chr7	+	28447256	28447362	28446911	28446975	28448379	28448427	156,18,29,139,20,55	10,2,2,6,140,1	317,264,32,716,61,1021	1,14,0,0,0,62	198	99	0.00235206	0.0154947	0.886,0.818,0.879,0.921,0.067,0.965	0.994,0.904,1.0,1.0,1.0,0.892	-0.209
15398	ENSMUSG00000036167.17	Pphln1	chr15	+	93318164	93318371	93308572	93308664	93321894	93321956	88,4,7,104,8,63	151,26,375,219,11,144	91,163,446,389,122,9	8,154,185,36,45,146	198	99	1.34104e-06	2.18939e-05	0.226,0.071,0.009,0.192,0.267,0.179	0.85,0.346,0.547,0.844,0.575,0.03	-0.375
15471	ENSMUSG00000021759.15	Plpp1	chr13	+	112971392	112971547	112937325	112937800	112993279	112993560	138,3,5,96,3,6	0,4,0,0,0,0	23,6,17,19,0,0	0,0,7,0,4,10	198	99	0.000281798	0.00240429	1.0,0.273,1.0,1.0,1.0,1.0	1.0,1.0,0.548,1.0,0.0,0.0	0.287
15479	ENSMUSG00000062822.9	4833420G17Rik	chr13	+	119602546	119602840	119599303	119599655	119603402	119603492	533,178,10,244,465,207	0,0,0,0,0,0	21,74,545,93,206,500	3,0,0,13,12,51	198	99	0	0	1.0,1.0,1.0,1.0,1.0,1.0	0.778,1.0,1.0,0.782,0.896,0.831	0.119
15624	ENSMUSG00000004113.19	Cacna1b	chr2	-	24515249	24515346	24512610	24512719	24521910	24522038	63,10,147,7,418,2	0,0,1,9,0,114	1,97,9,3,67,672	0,0,0,2,0,0	196	99	0.00029314	0.00248903	1.0,1.0,0.987,0.282,1.0,0.009	1.0,1.0,1.0,0.431,1.0,1.0	-0.192
15631	ENSMUSG00000025138.15	Sirt7	chr11	-	120509974	120510116	120509245	120509875	120510988	120511095	96,0,2,8,0,0	10,16,1,42,7,181	0,0,0,0,3,0	3,62,82,23,16,1	198	99	0.000160353	0.00146203	0.828,0.0,0.5,0.087,0.0,0.0	0.0,0.0,0.0,0.0,0.086,0.0	0.221
15709	ENSMUSG00000102805.6	Gm37240	chr3	-	85724478	85724598	85692524	85692631	85794433	85794823	211,146,69,213,44,13	0,0,1,0,0,0	31,236,134,47,298,220	1,1,174,2,1,0	198	99	0.000656845	0.00500402	1.0,1.0,0.972,1.0,1.0,1.0	0.939,0.992,0.278,0.922,0.993,1.0	0.141
15795	ENSMUSG00000025920.20	Stau2	chr1	-	16556243	16556374	16533258	16533418	16579565	16579632	28,6,0,16,32,6	340,11,3,14,11,8	5,137,131,29,15,219	0,99,3,32,1,43	198	99	2.74037e-06	4.14659e-05	0.04,0.214,0.0,0.364,0.593,0.273	1.0,0.409,0.956,0.312,0.882,0.718	-0.466
15814	ENSMUSG00000038005.16	Hpf1	chr8	+	61346734	61346894	61343478	61343570	61349771	61349870	32,13,1,21,3,2	5,0,0,19,0,0	25,8,6,20,13,4	0,0,0,0,0,0	198	99	7.21165e-06	9.717e-05	0.762,1.0,1.0,0.356,1.0,1.0	1.0,1.0,1.0,1.0,1.0,1.0	-0.147
15831	ENSMUSG00000028041.18	Adam15	chr3	-	89248169	89248244	89247707	89247779	89248814	89248884	3,13,175,31,1,4	0,0,0,0,0,0	0,36,6,6,105,30	1,1,19,114,2,0	174	99	8.24558e-07	1.42097e-05	1.0,1.0,1.0,1.0,1.0,1.0	0.0,0.953,0.152,0.029,0.968,1.0	0.483
15835	ENSMUSG00000025949.17	Pikfyve	chr1	+	65235770	65235942	65234814	65234933	65241874	65242082	9,18,0,164,4,201	0,5,1,3,214,0	223,120,98,234,18,15	0,0,0,0,0,0	198	99	1.27711e-05	0.000160274	1.0,0.643,0.0,0.965,0.009,1.0	1.0,1.0,1.0,1.0,1.0,1.0	-0.397
15849	ENSMUSG00000027942.18	4933434E20Rik	chr3	+	89963513	89963631	89960814	89960916	89965791	89965958	175,26,30,171,2,191	68,9,6,7,668,2	332,194,102,325,125,175	0,2,24,1,0,82	198	99	1.94116e-05	0.000229812	0.563,0.591,0.714,0.924,0.001,0.979	1.0,0.98,0.68,0.994,1.0,0.516	-0.233
15850	ENSMUSG00000027942.18	4933434E20Rik	chr3	+	89963835	89963889	89960814	89960916	89965791	89965958	37,13,259,84,9,241	68,9,6,7,668,2	240,190,113,217,79,32	0,2,24,1,0,82	153	99	0.000667485	0.00507154	0.26,0.483,0.965,0.886,0.009,0.987	1.0,0.984,0.753,0.993,1.0,0.202	-0.224
15875	ENSMUSG00000114797.2	Gm49336	chr14	-	60460765	60460864	60457865	60459127	60466157	60466359	407,16,58,790,764,884	0,0,0,0,0,36	135,1164,587,518,656,414	2,3,124,138,52,54	198	99	3.33067e-16	4.75253e-14	1.0,1.0,1.0,1.0,1.0,0.925	0.971,0.995,0.703,0.652,0.863,0.793	0.158
15900	ENSMUSG00000033295.15	Ptprf	chr4	-	118085015	118085042	118083650	118083768	118087891	118088085	46,204,27,319,46,65	44,75,28,55,60,30	57,77,109,563,87,352	0,14,57,3,13,0	126	99	2.26974e-12	1.49248e-10	0.451,0.681,0.431,0.82,0.376,0.63	1.0,0.812,0.6,0.993,0.84,1.0	-0.309
15901	ENSMUSG00000033295.15	Ptprf	chr4	-	118088682	118088988	118087891	118088085	118092155	118092300	33,129,4,72,28,33	43,0,0,0,0,88	10,16,44,79,48,46	0,0,0,0,5,0	198	99	0.000929219	0.0067995	0.277,1.0,1.0,1.0,1.0,0.158	1.0,1.0,1.0,1.0,0.828,1.0	-0.232
15968	ENSMUSG00000045934.16	Mtmr11	chr3	+	96071564	96071643	96070984	96071127	96072102	96072190	296,9,20,144,83,9	0,0,0,0,0,0	21,17,26,6,14,6	0,0,1,54,0,0	178	99	0.00903283	0.0486192	1.0,1.0,1.0,1.0,1.0,1.0	1.0,1.0,0.935,0.058,1.0,1.0	0.168
16002	ENSMUSG00000051674.16	Dcun1d4	chr5	+	73679995	73680087	73677458	73677573	73688846	73688850	173,8,319,63,4,225	4,0,0,53,1,21	167,81,220,73,151,85	0,0,0,0,0,0	191	99	2.12294e-08	5.42872e-07	0.957,1.0,1.0,0.381,0.675,0.847	1.0,1.0,1.0,1.0,1.0,1.0	-0.19
16129	ENSMUSG00000068917.13	Clk2	chr3	+	89076921	89077009	89076001	89076230	89077355	89077422	55,0,2,43,27,25	0,1,0,10,0,2	6,48,81,5,1,290	0,20,76,39,23,0	187	99	0.000129197	0.00121363	1.0,0.0,1.0,0.695,1.0,0.869	1.0,0.56,0.361,0.064,0.022,1.0	0.26
16130	ENSMUSG00000068917.13	Clk2	chr3	+	89076924	89077009	89076001	89076230	89077355	89077422	45,0,14,40,16,18	0,1,0,10,0,2	1,14,75,3,1,129	0,20,76,39,23,0	184	99	1.58797e-05	0.00019284	1.0,0.0,1.0,0.683,1.0,0.829	1.0,0.274,0.347,0.04,0.023,1.0	0.305
16137	ENSMUSG00000047213.15	Ythdf3	chr3	+	16257350	16257383	16243641	16243727	16257989	16259588	34,3,0,60,1,0	59,10,35,258,1,129	38,342,81,153,130,107	144,279,246,189,139,244	132	99	2.06283e-06	3.21689e-05	0.302,0.184,0.0,0.149,0.429,0.0	0.165,0.479,0.198,0.378,0.412,0.247	-0.136
16140	ENSMUSG00000039100.11	Marchf6	chr15	-	31482643	31482744	31480430	31480568	31482949	31483069	255,45,173,247,13,320	0,0,0,0,0,0	46,634,744,467,255,265	2,1,4,1,0,177	198	99	0.000668085	0.0050734	1.0,1.0,1.0,1.0,1.0,1.0	0.92,0.997,0.989,0.996,1.0,0.428	0.112
16142	ENSMUSG00000044098.15	Rsbn1	chr3	+	103835666	103836340	103821435	103822469	103860952	103861090	144,27,35,178,236,49	10,4,246,64,6,5	377,286,294,104,215,143	0,18,1,0,37,0	198	99	1.47411e-05	0.000181767	0.878,0.771,0.066,0.582,0.952,0.831	1.0,0.888,0.993,1.0,0.744,1.0	-0.257
16155	ENSMUSG00000042348.11	Arl15	chr13	+	114104117	114104326	114058782	114058927	114291239	114291812	108,61,110,266,353,50	1,0,74,3,0,1	502,520,779,418,350,424	0,0,0,0,0,0	198	99	0.000257059	0.00220961	0.982,1.0,0.426,0.978,1.0,0.962	1.0,1.0,1.0,1.0,1.0,1.0	-0.109
16162	ENSMUSG00000028576.13	Ift74	chr4	+	94520913	94520973	94515488	94515549	94524010	94524072	74,9,11,154,2,158	1,0,17,0,0,13	110,158,114,123,73,82	0,0,0,0,0,0	159	99	0.0001507	0.00138541	0.979,1.0,0.287,1.0,1.0,0.883	1.0,1.0,1.0,1.0,1.0,1.0	-0.142
16184	ENSMUSG00000010136.15	Pifo	chr3	-	105907687	105907786	105906843	105906974	105908413	105908559	1260,355,761,446,253,391	0,0,0,0,0,0	1621,333,1564,411,540,418	0,103,0,56,58,2	198	99	0	0	1.0,1.0,1.0,1.0,1.0,1.0	1.0,0.618,1.0,0.786,0.823,0.991	0.13
16199	ENSMUSG00000056260.16	Lrif1	chr3	+	106638978	106640458	106629208	106629422	106641673	106641955	120,13,7,251,18,21	0,1,9,0,0,9	77,67,57,8,25,15	0,0,4,0,0,0	198	99	0.000472499	0.00377708	1.0,0.867,0.28,1.0,1.0,0.538	1.0,1.0,0.877,1.0,1.0,1.0	-0.199
16217	ENSMUSG00000034636.10	Zyg11b	chr4	-	108129414	108129580	108123014	108123769	108158087	108158293	258,376,872,376,290,808	0,1,3,13,0,2	235,388,162,130,92,54	0,1,27,1,2,40	198	99	2.53399e-06	3.88335e-05	1.0,0.995,0.993,0.935,1.0,0.995	1.0,0.995,0.75,0.985,0.958,0.403	0.138
16218	ENSMUSG00000068747.15	Sort1	chr3	+	108262787	108262886	108261448	108261557	108263546	108263653	32,15,13,1286,53,68	3,5,16,5,2,49	73,26,126,3,44,8	4,30,42,4,250,43	198	99	0.000167001	0.00151394	0.842,0.6,0.289,0.992,0.93,0.41	0.901,0.302,0.6,0.273,0.081,0.085	0.303
16273	ENSMUSG00000039987.16	Phtf2	chr5	-	21008182	21008348	21006899	21007064	21010652	21010811	344,26,76,228,12,572	0,3,1,0,89,0	56,499,154,72,121,229	0,0,0,0,0,0	198	99	0.000527904	0.00416399	1.0,0.812,0.974,1.0,0.063,1.0	1.0,1.0,1.0,1.0,1.0,1.0	-0.192
16295	ENSMUSG00000039239.15	Tgfb2	chr1	-	186422917	186423001	186381931	186382095	186436625	186437897	0,0,0,3,3,0	194,115,40,98,177,140	1,26,0,2,67,0	27,144,12,8,20,192	183	99	1.48121e-06	2.39902e-05	0.0,0.0,0.0,0.016,0.009,0.0	0.02,0.089,0.0,0.119,0.644,0.0	-0.141
16298	ENSMUSG00000078161.9	Erich3	chr3	+	154404261	154404387	154401375	154401469	154408856	154408928	330,21,344,345,264,232	1,25,0,0,19,0	1011,1027,280,203,287,372	0,3,3,2,0,0	198	99	0.000300573	0.00254836	0.994,0.296,1.0,1.0,0.874,1.0	1.0,0.994,0.979,0.981,1.0,1.0	-0.132
[truncated: 563 more rows]
