# Supplementary material for: Differential Chromatin Accessibility, Gene Expression, and mRNA Splicing Between Developing Cochlear Inner and Outer Hair Cells
Source: J Assoc Res Otolaryngol. 2025 Sep 5;26(5):531–51. doi: 10.1007/s10162-025-01005-z (PMC12528612; doi:10.1007/s10162-025-01005-z)
Supplement: Supplementary file 6 — Table S13−S14 (XLSX 1.03 MB) [file 10162_2025_1005_MOESM6_ESM.xlsx]

## Sheet: Table_S13_IHC-enriched-ATAC
Table S13: IHC-enriched ATAC-Seq peaks. IHC1-2, OHC1-2 – normalized ATAC-seq read counts under each peak for the pools of IHCs and OHCs. Start – start site of peak. End – end site of peak. Ensembl Annotation – description of region of peak location based on the Ensembl database. HOMER Annotation – description of region of peak location preceded by the type of gene (e.g., protein coding, lncRNA, o…
PeakID	Chr	Start	End	Ensembl Annotation	HOMER Annotation	Distance.to.TSS	Transcript.ID	Entrez.ID	Gene.Name	Gene.Type	IHC1	IHC2	OHC1	OHC2	IHC_mean	OHC_mean	logFC	logCPM	PValue	FDR
5298	chr11	72866420	72867166	intron (ENSMUST00000163326.8, intron 8 of 21)	protein_coding-intron (ENSMUST00000021142.8, intron 8 of 21)	-6130	ENSMUST00000135234.2	ENSMUSG00000020788	Atp2a3	protein_coding	35.3981	38.73	5.26528	4.51194	37.064	4.88861	-2.92401	4.39864	1.57572e-37	1.8626e-33
2704	chr10	42007104	42007859	Intergenic	Intergenic	-76179	ENSMUST00000121229.2	ENSMUSG00000085666	Tdg-ps2	processed_pseudogene	41.0971	38.4159	4.57577	6.50422	39.7565	5.54	-2.83246	4.50276	2.27797e-36	2.01954e-32
21687	chr3	107086850	107087227	Intergenic	Intergenic	-3334	ENSMUST00000055064.8	ENSMUSG00000042861	Kcna10	protein_coding	30.8228	23.395	2.63264	3.98457	27.1089	3.3086	-3.01261	3.92108	2.79071e-29	1.41377e-25
5670	chr11	85733904	85735762	Intergenic	Intergenic	6326	ENSMUST00000146433.2	ENSMUSG00000069785	Gm11444	protein_coding	80.1072	83.7405	27.0159	22.6769	81.9238	24.8464	-1.72325	5.74102	7.36037e-28	3.00424e-24
11768	chr15	76141586	76142053	Intergenic	Intergenic	9428	ENSMUST00000184745.3	ENSMUSG00000098625	Mir6953	miRNA	26.97	23.1856	2.88336	4.33615	25.0778	3.60976	-2.77865	3.84471	4.2869e-27	1.52022e-23
27196	chr6	22899952	22900377	intron (ENSMUST00000202579.4, intron 1 of 11)	protein_coding-intron (ENSMUST00000090568.7, intron 1 of 29)	24388	ENSMUST00000202102.2	ENSMUSG00000068748	Ptprz1	protein_coding	27.5318	22.2959	4.137	3.34001	24.9139	3.7385	-2.72664	3.83931	3.43755e-26	1.01585e-22
15567	chr18	15370961	15371404	Intergenic	Intergenic	-30334	ENSMUST00000234417.2	ENSMUSG00000117404	Gm50035	lncRNA	23.5184	29.3092	3.76091	4.86352	26.4138	4.31221	-2.61458	3.9617	1.39128e-25	3.7952e-22
18710	chr2	67038985	67039390	intron (ENSMUST00000238989.2, intron 2 of 9)	protein_coding-intron (ENSMUST00000238912.2, intron 2 of 10)	14087	ENSMUST00000238989.2	ENSMUSG00000027022	Xirp2	protein_coding	28.174	23.9184	4.63846	4.86352	26.0462	4.75099	-2.44361	3.94654	2.99409e-24	6.63602e-21
27077	chr5	149522069	149522845	intron (ENSMUST00000202902.2, intron 20 of 22)	protein_coding-intron (ENSMUST00000110502.7, intron 20 of 22)	17214	ENSMUST00000202635.2	ENSMUSG00000029658	Wdr95	protein_coding	42.7024	33.5485	9.27691	7.61756	38.1255	8.44724	-2.16739	4.53787	6.33364e-23	1.3212e-19
27276	chr6	29478100	29478843	intron (ENSMUST00000159482.9, intron 2 of 11)	protein_coding-intron (ENSMUST00000159482.9, intron 2 of 11)	5622	ENSMUST00000159482.9	ENSMUSG00000059022	Kcp	protein_coding	44.067	41.5039	9.59032	12.0709	42.7854	10.8306	-1.97603	4.74777	1.14621e-22	2.03235e-19
29112	chr7	16509736	16510233	Intergenic	Intergenic	-5281	ENSMUST00000108496.9	ENSMUSG00000001918	Slc1a5	protein_coding	38.2877	46.319	11.0947	9.84423	42.3033	10.4695	-2.01991	4.7325	1.09751e-22	2.03235e-19
1410	chr1	134014331	134015088	Intergenic	Intergenic	-7851	ENSMUST00000020692.7	ENSMUSG00000020423	Btg2	protein_coding	53.2978	55.5304	17.1121	16.2313	54.4141	16.6717	-1.70744	5.1562	1.57606e-22	2.39114e-19
30163	chr7	79118421	79119303	TTS (ENSMUST00000205285.2)	TEC-TTS (ENSMUST00000205285.2)	2705	ENSMUST00000205285.2	ENSMUSG00000108599	Gm10616	TEC	44.8697	43.4404	10.844	12.8913	44.155	11.8676	-1.89124	4.81191	4.13247e-22	5.63637e-19
30767	chr7	120418575	120418977	intron (ENSMUST00000208668.2, intron 6 of 11)	protein_coding-intron (ENSMUST00000208668.2, intron 6 of 11)	7188	ENSMUST00000208668.2	ENSMUSG00000109392	Gm5737	protein_coding	19.6656	23.0286	3.57287	4.16036	21.3471	3.86661	-2.46465	3.67844	5.24056e-22	6.63717e-19
4529	chr11	32360299	32360830	intron (ENSMUST00000239041.2, intron 9 of 13)	protein_coding-intron (ENSMUST00000038753.6, intron 8 of 12)	-44806	ENSMUST00000051053.5	ENSMUSG00000044949	Ubtd2	protein_coding	29.2174	31.6644	7.77255	6.68001	30.4409	7.22628	-2.07746	4.24643	1.90965e-21	2.25733e-18
7940	chr12	100273790	100274522	intron (ENSMUST00000223255.2, intron 2 of 2)	protein_coding-intron (ENSMUST00000062957.8, intron 19 of 19)	17612	ENSMUST00000220721.2	ENSMUSG00000113679	Gm10432	lncRNA	45.271	56.6295	15.2944	14.0046	50.9502	14.6495	-1.80405	5.04538	4.1333e-21	4.31103e-18
29962	chr7	65197775	65198168	Intergenic	Intergenic	-20442	ENSMUST00000206438.2	ENSMUSG00000030516	Tjp1	protein_coding	24.4014	16.5387	3.13409	3.04702	20.4701	3.09056	-2.70758	3.54977	8.75623e-21	8.62537e-18
12471	chr15	99396637	99397099	TTS (ENSMUST00000229214.2)	protein_coding-TTS (ENSMUST00000229214.2)	-6763	ENSMUST00000229161.2	ENSMUSG00000115863	Gm49485	processed_pseudogene	30.9833	39.6721	8.46205	8.96528	35.3277	8.71367	-2.02462	4.4763	1.32569e-20	1.27058e-17
7161	chr12	29261902	29262306	Intergenic	Intergenic	70176	ENSMUST00000222225.2	ENSMUSG00000113986	Gm31333	lncRNA	16.2141	16.3294	2.50727	2.92983	16.2717	2.71855	-2.57222	3.26851	2.90079e-20	2.63763e-17
5674	chr11	86049554	86050179	intron (ENSMUST00000044423.4, intron 6 of 19)	protein_coding-intron (ENSMUST00000044423.4, intron 6 of 19)	-26289	ENSMUST00000121382.2	ENSMUSG00000080823	Atp5l-ps2	processed_pseudogene	30.9031	27.896	7.70987	6.73861	29.3996	7.22424	-2.0204	4.19895	3.47917e-20	2.93758e-17
31183	chr7	139549766	139550480	intron (ENSMUST00000139218.2, intron 2 of 4)	lncRNA-intron (ENSMUST00000139218.2, intron 2 of 4)	7526	ENSMUST00000210415.2	ENSMUSG00000086742	Gm16201	lncRNA	26.5686	34.7523	6.64428	7.79335	30.6605	7.21881	-2.09107	4.2624	8.33858e-20	6.87681e-17
34168	chr9	58749055	58749572	intron (ENSMUST00000034889.10, intron 1 of 7)	protein_coding-intron (ENSMUST00000034889.10, intron 1 of 7)	18618	ENSMUST00000034889.10	ENSMUSG00000032338	Hcn4	protein_coding	25.9265	24.2847	6.39355	5.27369	25.1056	5.83362	-2.10264	3.95898	9.18092e-20	7.23497e-17
27358	chr6	34182638	34183094	Intergenic	Intergenic	26699	ENSMUST00000145644.2	ENSMUSG00000087613	Gm13855	lncRNA	18.4616	19.365	2.63264	4.33615	18.9133	3.48439	-2.42939	3.50531	1.5332e-19	1.13272e-16
24393	chr4	148192181	148193056	intron (ENSMUST00000030862.5, intron 5 of 6)	protein_coding-intron (ENSMUST00000030862.5, intron 5 of 6)	-20130	ENSMUST00000137393.2	ENSMUSG00000029007	Agtrap	protein_coding	44.067	44.6441	10.2798	14.7663	44.3556	12.5231	-1.81996	4.83552	2.59352e-19	1.80336e-16
5348	chr11	75156440	75156929	exon (ENSMUST00000102514.4, exon 2 of 2)	protein_coding-exon (ENSMUST00000102514.4, exon 2 of 2)	52750	ENSMUST00020182057.1	ENSMUSG00002076300	ENSMUSG00002076300	miRNA	24.0803	19.522	4.32505	4.74633	21.8012	4.53569	-2.25067	3.72162	3.73393e-19	2.5464e-16
25053	chr5	30593252	30594088	intron (ENSMUST00000150734.8, intron 2 of 45)	protein_coding-intron (ENSMUST00000074171.10, intron 2 of 46)	25533	ENSMUST00000150734.8	ENSMUSG00000062372	Otof	protein_coding	30.9833	36.4794	9.90373	8.14493	33.7314	9.02433	-1.9083	4.43095	5.70256e-19	3.74489e-16
1136	chr1	115644742	115645080	intron (ENSMUST00000043725.9, intron 1 of 23)	protein_coding-intron (ENSMUST00000043725.9, intron 1 of 23)	32425	ENSMUST00000043725.9	ENSMUSG00000070695	Cntnap5a	protein_coding	19.5051	20.1501	4.63846	3.69159	19.8276	4.16502	-2.2521	3.60143	6.36691e-19	4.10515e-16
18758	chr2	70016925	70017654	intron (ENSMUST00000112243.8, intron 7 of 33)	protein_coding-intron (ENSMUST00000060208.11, intron 8 of 34)	90647	ENSMUST00000112241.2	ENSMUSG00000042064	Myo3b	protein_coding	32.1874	31.2457	8.58741	8.96528	31.7165	8.77635	-1.85001	4.34661	8.53125e-19	5.30763e-16
6557	chr11	115848183	115848634	TTS (ENSMUST00000146209.8)	protein_coding-TTS (ENSMUST00000146209.8)	-5477	ENSMUST00000132264.2	ENSMUSG00000087064	Sap30bpos	lncRNA	20.6288	25.3315	3.19677	5.91826	22.9801	4.55752	-2.32899	3.80686	1.23077e-18	7.27425e-16
15564	chr18	15154495	15154918	intron (ENSMUST00000025992.7, intron 1 of 4)	protein_coding-intron (ENSMUST00000025992.7, intron 1 of 4)	-6325	ENSMUST00000234221.2	ENSMUSG00000036225	Kctd1	protein_coding	25.0435	31.3503	5.57868	7.85195	28.1969	6.71531	-2.07085	4.14492	1.30896e-18	7.60954e-16
25198	chr5	36077434	36077788	intron (ENSMUST00000141824.2, intron 1 of 14)	protein_coding-intron (ENSMUST00000064571.11, intron 1 of 16)	2370	ENSMUST00000119066.3	ENSMUSG00000082692	H2af-ps1	processed_pseudogene	20.4683	26.1166	5.20259	5.33229	23.2924	5.26744	-2.15087	3.85998	1.52891e-18	8.74484e-16
28034	chr6	89410678	89411005	intron (ENSMUST00000113550.6, intron 4 of 6)	protein_coding-intron (ENSMUST00000032172.14, intron 5 of 7)	-71239	ENSMUST00000163139.8	ENSMUSG00000030084	Plxna1	protein_coding	12.602	15.178	1.00291	2.87123	13.89	1.93707	-2.82365	3.02476	2.71156e-18	1.47934e-15
11081	chr14	122031108	122031685	intron (ENSMUST00000100299.11, intron 1 of 52)	protein_coding-intron (ENSMUST00000100299.11, intron 1 of 52)	3853	ENSMUST00000100299.11	ENSMUSG00000025558	Dock9	protein_coding	38.2074	38.2066	11.5335	11.8951	38.207	11.7143	-1.7039	4.64801	4.61695e-18	2.37285e-15
818	chr1	84694398	84694804	Intergenic	Intergenic	11996	ENSMUST00000191187.2	ENSMUSG00000026219	Trip12	protein_coding	12.8428	15.1256	2.758	1.93369	13.9842	2.34584	-2.58281	3.06567	6.5807e-18	3.31447e-15
17474	chr19	47416907	47417482	intron (ENSMUST00000111800.4, intron 1 of 13)	protein_coding-intron (ENSMUST00000081619.10, intron 1 of 14)	-18396	ENSMUST00000237828.2	ENSMUSG00000053617	Sh3pxd2a	protein_coding	23.8395	23.8137	5.516	6.50422	23.8266	6.01011	-1.9819	3.9114	6.63605e-18	3.31447e-15
8491	chr13	21703049	21703526	exon (ENSMUST00000045228.12, exon 6 of 6)	protein_coding-exon (ENSMUST00000045228.12, exon 6 of 6)	7905	ENSMUST00000224362.2	ENSMUSG00000063894	Zkscan8	protein_coding	20.388	16.7481	2.82068	4.33615	18.568	3.57842	-2.35511	3.47539	8.33478e-18	4.10511e-15
7208	chr12	33129848	33130544	intron (ENSMUST00000095774.3, intron 4 of 19)	protein_coding-intron (ENSMUST00000095774.3, intron 4 of 19)	12678	ENSMUST00000095774.3	ENSMUSG00000035860	Cdhr3	protein_coding	32.7492	35.6944	10.1545	10.3716	34.2218	10.263	-1.73882	4.4857	1.6064e-17	7.59551e-15
6403	chr11	112598835	112599713	intron (ENSMUST00000156388.8, intron 1 of 3)	lncRNA-intron (ENSMUST00000124028.8, intron 1 of 5)	2474	ENSMUST00000154379.8	ENSMUSG00000041674	BC006965	lncRNA	42.9432	38.3113	13.79	11.4263	40.6272	12.6082	-1.68526	4.73642	2.81911e-17	1.29833e-14
4202	chr11	4244619	4245313	Intergenic	Intergenic	9506	ENSMUST00000127224.2	ENSMUSG00000085512	Gm11958	lncRNA	24.4014	32.0307	7.39646	7.32458	28.2161	7.36052	-1.94618	4.17345	3.14757e-17	1.39524e-14
25449	chr5	67452422	67453342	Intergenic	Intergenic	-11416	ENSMUST00000113676.6	ENSMUSG00000029221	Slc30a9	protein_coding	37.8864	54.0126	10.6559	14.7663	45.9495	12.7111	-1.85764	4.8894	3.12191e-17	1.39524e-14
16410	chr18	78105995	78106703	Intergenic	Intergenic	-5739	ENSMUST00000170760.3	ENSMUSG00000091055	Siglec15	protein_coding	30.8228	24.1277	7.20841	7.03159	27.4753	7.12	-1.93703	4.11187	3.50807e-17	1.51711e-14
14458	chr17	31922299	31922628	Intergenic	Intergenic	-13064	ENSMUST00000237283.2	ENSMUSG00000117656	Gm50225	lncRNA	13.8863	13.8695	2.50727	2.75404	13.8779	2.63066	-2.39067	3.07146	3.62773e-17	1.54996e-14
26208	chr5	118208121	118208853	TTS (ENSMUST00000031305.4)	lncRNA-TTS (ENSMUST00000031305.4)	5062	ENSMUST00000031305.4	ENSMUSG00000029360	Gm9754	lncRNA	34.194	41.6609	10.0918	12.4811	37.9275	11.2864	-1.75106	4.63404	3.9094e-17	1.65042e-14
26917	chr5	143306264	143306535	intron (ENSMUST00000162941.8, intron 6 of 6)	protein_coding-intron (ENSMUST00000001900.9, intron 6 of 7)	-5284	ENSMUST00000046418.3	ENSMUSG00000039244	E130309D02Rik	protein_coding	10.5953	11.8283	1.81777	1.93369	11.2118	1.87573	-2.57564	2.75371	5.70877e-17	2.32695e-14
14217	chr17	26507982	26508271	Intergenic	Intergenic	-2091	ENSMUST00000128900.2	ENSMUSG00000084893	Hba-ps4	unprocessed_pseudogene	9.79266	10.5199	1.06559	1.93369	10.1563	1.49964	-2.74036	2.59028	5.85439e-17	2.33268e-14
14597	chr17	35322235	35322636	TTS (ENSMUST00000007251.14)	protein_coding-TTS (ENSMUST00000007251.14)	2605	ENSMUST00000173247.2	ENSMUSG00000007036	Abhd16a	protein_coding	16.2943	13.0845	2.13118	3.10562	14.6894	2.6184	-2.46362	3.12368	5.84545e-17	2.33268e-14
35098	chr9	112253005	112253530	intron (ENSMUST00000216779.2, intron 1 of 1)	lncRNA-intron (ENSMUST00000216779.2, intron 1 of 1)	37431	ENSMUST00000216779.2	ENSMUSG00000110876	4933411E02Rik	lncRNA	27.291	34.857	7.14573	9.55125	31.074	8.34849	-1.89873	4.319	6.52928e-17	2.57268e-14
667	chr1	73756479	73756933	intron (ENSMUST00000189514.2, intron 6 of 8)	lncRNA-intron (ENSMUST00000189514.2, intron 6 of 8)	26400	ENSMUST00000191114.7	ENSMUSG00000100301	6030407O03Rik	lncRNA	14.1271	15.7013	2.00582	3.5158	14.9142	2.76081	-2.42291	3.17504	1.05823e-16	4.03514e-14
17389	chr19	45705915	45707237	Intergenic	Intergenic	24547	ENSMUST00000111925.2	ENSMUSG00000025219	Fgf8	protein_coding	92.3079	108.706	44.0653	35.0994	100.507	39.5824	-1.3481	6.1342	1.23129e-16	4.54832e-14
30287	chr7	88931893	88932151	intron (ENSMUST00000124477.8, intron 3 of 8)	protein_coding-intron (ENSMUST00000041968.11, intron 3 of 14)	8485	ENSMUST00020182440.1	ENSMUSG00002075321	ENSMUSG00002075321	miRNA	11.1572	12.6134	1.62973	2.40246	11.8853	2.01609	-2.55062	2.8393	1.22905e-16	4.54832e-14
672	chr1	73952866	73953479	TTS (ENSMUST00000185331.7)	protein_coding-TTS (ENSMUST00000185331.7)	14204	ENSMUST00000191527.7	ENSMUSG00000055322	Tns1	protein_coding	24.3211	20.2547	4.32505	6.26984	22.2879	5.29744	-2.05704	3.79071	1.30342e-16	4.66889e-14
20223	chr2	166086941	166087509	Intergenic	Intergenic	-28603	ENSMUST00000152987.2	ENSMUSG00000084840	Gm11468	lncRNA	26.8094	34.0196	6.83232	9.49265	30.4145	8.16249	-1.89961	4.28795	1.2908e-16	4.66889e-14
3855	chr10	118900391	118900730	Intergenic	Intergenic	-14156	ENSMUST00000220074.2	ENSMUSG00000112778	Gm33677	lncRNA	10.5953	12.4041	1.94314	1.99228	11.4997	1.96771	-2.54707	2.79698	1.56046e-16	5.47892e-14
24292	chr4	141038918	141039489	TTS (ENSMUST00000145523.2)	protein_coding-TTS (ENSMUST00000145523.2)	2998	ENSMUST00000145523.2	ENSMUSG00000006445	Epha2	protein_coding	23.8395	28.2624	5.45332	8.08633	26.051	6.76983	-1.94296	4.05528	1.77683e-16	6.11748e-14
18759	chr2	70157740	70158209	intron (ENSMUST00000112243.8, intron 28 of 33)	protein_coding-intron (ENSMUST00000060208.11, intron 29 of 34)	-131352	ENSMUST00000140507.2	ENSMUSG00000047965	Rpl9-ps7	processed_pseudogene	17.98	15.2826	3.4475	3.63299	16.6313	3.54025	-2.21795	3.34493	1.92299e-16	6.55703e-14
13087	chr16	30308612	30309520	Intergenic	Intergenic	37660	ENSMUST00000231864.2	ENSMUSG00000116960	Gm49679	processed_pseudogene	51.1305	45.7956	18.3031	16.0555	48.4631	17.1793	-1.49326	5.03851	2.2622e-16	7.49738e-14
7681	chr12	81882792	81883863	intron (ENSMUST00000221799.2, intron 2 of 2)	lncRNA-intron (ENSMUST00000221799.2, intron 2 of 2)	8754	ENSMUST00000221799.2	ENSMUSG00000113950	Gm47080	lncRNA	51.5319	59.0894	19.9955	21.7393	55.3106	20.8674	-1.4089	5.2587	2.31453e-16	7.59979e-14
17388	chr19	45704686	45705206	Intergenic	Intergenic	26177	ENSMUST00000111925.2	ENSMUSG00000025219	Fgf8	protein_coding	32.0268	30.1989	9.90373	9.08247	31.1129	9.4931	-1.70971	4.34991	2.48711e-16	8.09154e-14
24031	chr4	134713304	134713652	Intergenic	Intergenic	55157	ENSMUST00000144037.2	ENSMUSG00000028821	Syf2	protein_coding	12.0402	8.94976	0.940228	1.93369	10.495	1.43696	-2.82494	2.59349	2.53945e-16	8.18672e-14
13882	chr17	10668797	10669291	intron (ENSMUST00000041463.7, intron 4 of 4)	protein_coding-intron (ENSMUST00000041463.7, intron 4 of 4)	-6101	ENSMUST00000160763.2	ENSMUSG00000089633	A230009B12Rik	lncRNA	22.8763	28.2101	7.5845	6.21124	25.5432	6.89787	-1.8971	4.03956	3.06124e-16	9.77998e-14
13170	chr16	33123925	33124432	Intergenic	Intergenic	36050	ENSMUST00000231242.2	ENSMUSG00000022808	Snx4	protein_coding	18.2208	18.1612	4.19968	4.57054	18.191	4.38511	-2.04717	3.51469	3.20869e-16	1.01595e-13
22015	chr3	138775204	138775598	intron (ENSMUST00000200396.2, intron 1 of 12)	protein_coding-intron (ENSMUST00000029796.11, intron 1 of 13)	5158	ENSMUST00000199152.2	ENSMUSG00000028149	Rap1gds1	protein_coding	15.9733	23.238	4.26237	4.33615	19.6056	4.29926	-2.19934	3.61496	5.96468e-16	1.82344e-13
5591	chr11	82704658	82705368	intron (ENSMUST00000126660.2, intron 2 of 2)	protein_coding-intron (ENSMUST00000021036.13, intron 2 of 5)	14844	ENSMUST00000021036.13	ENSMUSG00000020696	Rffl	protein_coding	33.7124	30.984	7.70987	11.2505	32.3482	9.48021	-1.76197	4.39195	6.86709e-16	2.08137e-13
17591	chr19	57364265	57364822	intron (ENSMUST00000237170.2, intron 5 of 14)	protein_coding-intron (ENSMUST00000036407.6, intron 5 of 16)	15081	ENSMUST00000237170.2	ENSMUSG00000033478	Fam160b1	protein_coding	25.1238	31.4027	6.76964	9.02388	28.2632	7.89676	-1.84195	4.1954	7.1651e-16	2.1533e-13
21636	chr3	104347488	104347925	intron (ENSMUST00000199180.2, intron 1 of 1)	protein_coding-intron (ENSMUST00000199180.2, intron 1 of 1)	21121	ENSMUST00000199180.2	ENSMUSG00000032913	Lrig2	protein_coding	21.9131	21.6679	6.33087	5.39089	21.7905	5.86088	-1.89354	3.80244	7.31602e-16	2.18017e-13
27551	chr6	47999329	47999885	Intergenic	Intergenic	21570	ENSMUST00000148362.2	ENSMUSG00000071477	Zfp777	protein_coding	28.4148	25.1745	8.08596	7.50037	26.7946	7.79316	-1.77561	4.11758	7.51202e-16	2.20158e-13
9111	chr13	56950847	56951502	intron (ENSMUST00000174457.9, intron 6 of 10)	protein_coding-intron (ENSMUST00000022023.13, intron 7 of 11)	-49534	ENSMUST00000210744.2	ENSMUSG00000110086	Gm45623	protein_coding	27.7726	33.6009	7.52182	10.2544	30.6867	8.88811	-1.78878	4.32282	8.13627e-16	2.36499e-13
26841	chr5	140580701	140581514	Intergenic	Intergenic	11199	ENSMUST00000200523.2	ENSMUSG00000105699	Gm43703	lncRNA	41.2576	57.3622	13.602	17.8134	49.3099	15.7077	-1.65476	5.03604	1.01633e-15	2.88329e-13
14833	chr17	47759996	47760889	intron (ENSMUST00000150819.3, intron 2 of 4)	protein_coding-intron (ENSMUST00000037701.13, intron 2 of 4)	-12141	ENSMUST00000160678.2	ENSMUSG00000047150	1700001C19Rik	protein_coding	45.4315	38.73	14.8556	13.5944	42.0808	14.225	-1.55961	4.81633	1.15129e-15	3.24025e-13
909	chr1	89047818	89048669	intron (ENSMUST00000066279.11, intron 2 of 5)	protein_coding-intron (ENSMUST00000066279.11, intron 2 of 5)	23448	ENSMUST00000195426.2	ENSMUSG00000102700	Gm38312	TEC	39.8931	44.8535	15.9839	12.7741	42.3733	14.379	-1.56389	4.83539	1.39031e-15	3.88213e-13
24311	chr4	141442385	141442836	intron (ENSMUST00000177592.2, intron 1 of 9)	protein_coding-intron (ENSMUST00000102484.5, intron 1 of 9)	8120	ENSMUST00000102484.5	ENSMUSG00000078515	Ddi2	protein_coding	28.0937	36.3748	10.1545	9.43405	32.2342	9.79426	-1.72645	4.41054	1.68232e-15	4.66081e-13
30420	chr7	98810379	98810988	intron (ENSMUST00000207491.2, intron 2 of 2)	protein_coding-intron (ENSMUST00000033001.6, intron 4 of 7)	8630	ENSMUST00000207894.2	ENSMUSG00000030747	Dgat2	protein_coding	25.4449	23.238	6.51891	7.50037	24.3414	7.00964	-1.78787	3.97882	2.01512e-15	5.49694e-13
3657	chr10	94851156	94851964	Intergenic	Intergenic	-16256	ENSMUST00000218192.2	ENSMUSG00000112277	Gm48867	lncRNA	50.8095	67.4634	21.4372	22.7941	59.1364	22.1156	-1.42482	5.35419	2.46164e-15	6.61323e-13
29948	chr7	64218301	64218828	intron (ENSMUST00000205613.2, intron 2 of 2)	protein_coding-intron (ENSMUST00000032732.15, intron 2 of 14)	39391	ENSMUST00000206978.2	ENSMUSG00000108721	Gm44721	TEC	17.98	17.5855	3.57287	5.03931	17.7827	4.30609	-2.03576	3.48331	2.54525e-15	6.78645e-13
21071	chr3	68176613	68176900	intron (ENSMUST00000169909.10, intron 1 of 6)	protein_coding-intron (ENSMUST00000029346.13, intron 1 of 7)	-63773	ENSMUST00000193165.2	ENSMUSG00000102846	Gm10292	processed_pseudogene	12.7626	14.0789	3.19677	2.34386	13.4207	2.77032	-2.28094	3.05041	3.13178e-15	8.2266e-13
20895	chr3	42467509	42467771	Intergenic	Intergenic	-59253	ENSMUST00000193848.2	ENSMUSG00000103426	Gm37533	TEC	9.9532	7.90301	1.06559	1.52351	8.9281	1.29455	-2.74831	2.38378	3.67647e-15	9.51643e-13
10647	chr14	65507145	65507882	intron (ENSMUST00000226005.2, intron 1 of 8)	protein_coding-intron (ENSMUST00000169656.3, intron 1 of 6)	3327	ENSMUST00000226005.2	ENSMUSG00000034532	Fbxo16	protein_coding	35.5586	36.2178	12.5991	12.0123	35.8882	12.3057	-1.54418	4.59863	3.8805e-15	9.96673e-13
13179	chr16	33508128	33508933	intron (ENSMUST00000232568.2, intron 1 of 16)	protein_coding-intron (ENSMUST00000126532.2, intron 1 of 16)	3615	ENSMUST00000126532.2	ENSMUSG00000075254	Heg1	protein_coding	51.5319	56.9959	22.4401	20.7432	54.2639	21.5917	-1.33267	5.25182	3.90665e-15	9.96673e-13
22824	chr4	57254400	57254922	TTS (ENSMUST00000150445.2)	protein_coding-TTS (ENSMUST00000150445.2)	-32607	ENSMUST00000123664.2	ENSMUSG00000038764	Ptpn3	protein_coding	26.97	23.3427	6.76964	7.96914	25.1563	7.36939	-1.761	4.02921	5.5055e-15	1.36529e-12
16321	chr18	75414348	75414636	intron (ENSMUST00000039608.9, intron 16 of 16)	protein_coding-intron (ENSMUST00000039608.9, intron 16 of 16)	7762	ENSMUST00000185628.2	ENSMUSG00000102047	2010010A06Rik	transcribed_processed_pseudogene	10.5953	12.4564	2.56996	1.93369	11.5259	2.25182	-2.36292	2.82895	6.10408e-15	1.50321e-12
3524	chr10	85347965	85348538	intron (ENSMUST00000105307.8, intron 1 of 16)	protein_coding-intron (ENSMUST00000020231.10, intron 1 of 9)	-86014	ENSMUST00000105306.3	ENSMUSG00000020042	Btbd11	protein_coding	22.3144	24.5988	6.76964	7.09019	23.4566	6.92991	-1.76055	3.94261	6.75931e-15	1.64177e-12
24639	chr4	153379421	153379871	Intergenic	Intergenic	77013	ENSMUST00000126141.2	ENSMUSG00000087454	Gm13174	lncRNA	16.4549	16.4341	4.26237	3.86738	16.4445	4.06487	-2.01369	3.37873	7.39582e-15	1.78415e-12
30832	chr7	125231454	125231991	exon (ENSMUST00000033000.8, exon 9 of 9)	protein_coding-exon (ENSMUST00000033000.8, exon 9 of 9)	17427	ENSMUST00000206042.2	ENSMUSG00000032777	Gtf3c1	protein_coding	31.4649	30.1466	11.0947	8.84809	30.8058	9.97139	-1.62685	4.35665	9.06805e-15	2.12961e-12
3151	chr10	76963783	76964117	intron (ENSMUST00000081654.13, intron 2 of 41)	protein_coding-intron (ENSMUST00000081654.13, intron 2 of 41)	-8984	ENSMUST00000218871.2	ENSMUSG00000112612	Gm7775	processed_pseudogene	17.5786	23.4473	4.70114	5.80106	20.513	5.2511	-1.97155	3.71718	9.71018e-15	2.26541e-12
12431	chr15	98760023	98760341	exon (ENSMUST00000023741.16, exon 12 of 55)	protein_coding-exon (ENSMUST00000023741.16, exon 12 of 55)	-5992	ENSMUST00000184363.3	ENSMUSG00000048154	Kmt2d	protein_coding	9.79266	12.9798	2.38191	1.87509	11.3862	2.1285	-2.43135	2.81036	1.01895e-14	2.3617e-12
13086	chr16	30275688	30276085	Intergenic	Intergenic	4480	ENSMUST00000231864.2	ENSMUSG00000116960	Gm49679	processed_pseudogene	24.1606	17.9519	5.82941	4.92212	21.0562	5.37576	-1.95682	3.72364	1.16122e-14	2.67396e-12
95	chr1	12975606	12976214	intron (ENSMUST00000146763.8, intron 2 of 3)	protein_coding-intron (ENSMUST00000115402.8, intron 4 of 7)	19357	ENSMUST00000133201.3	ENSMUSG00000025938	Slco5a1	protein_coding	42.5419	37.2122	13.9154	14.1804	39.877	14.0479	-1.4996	4.75541	1.17647e-14	2.68659e-12
28023	chr6	89101721	89102043	Intergenic	Intergenic	-16094	ENSMUST00000203378.2	ENSMUSG00000090254	Gm1965	lncRNA	10.3545	12.2994	1.94314	2.46106	11.327	2.2021	-2.36103	2.80543	1.18185e-14	2.68659e-12
19678	chr2	142185349	142185784	intron (ENSMUST00000138786.2, intron 11 of 13)	protein_coding-intron (ENSMUST00000078027.12, intron 16 of 17)	-38342	ENSMUST00020181696.1	ENSMUSG00002076022	7SK	misc_RNA	15.7325	12.2994	2.56996	3.22281	14.0159	2.89638	-2.25204	3.0904	1.27217e-14	2.85529e-12
315	chr1	38553308	38553831	intron (ENSMUST00000238906.2, intron 5 of 22)	protein_coding-intron (ENSMUST00000027250.14, intron 5 of 7)	26969	ENSMUST00000195175.2	ENSMUSG00000102984	Gm34727	processed_pseudogene	28.9766	23.552	7.70987	8.08633	26.2643	7.8981	-1.72269	4.0968	1.37785e-14	3.07304e-12
25326	chr5	52056833	52057263	Intergenic	Intergenic	-6492	ENSMUST00000197640.2	ENSMUSG00000104919	Gm42617	TEC	21.2709	24.9651	7.52182	5.74247	23.118	6.63214	-1.80933	3.91453	1.57614e-14	3.47162e-12
982	chr1	91263807	91264921	intron (ENSMUST00000088904.10, intron 5 of 8)	protein_coding-intron (ENSMUST00000088904.10, intron 5 of 8)	-14374	ENSMUST00000027533.9	ENSMUSG00000026308	Klhl30	protein_coding	54.9834	57.9903	23.8191	23.6144	56.4868	23.7168	-1.25321	5.33114	1.71295e-14	3.68218e-12
28501	chr6	119298560	119299320	intron (ENSMUST00000168793.8, intron 3 of 4)	protein_coding-intron (ENSMUST00000037434.13, intron 26 of 37)	7225	ENSMUST00000168793.8	ENSMUSG00000055003	Lrtm2	protein_coding	45.4315	49.4592	16.6107	19.6299	47.4454	18.1203	-1.38899	5.04249	1.71327e-14	3.68218e-12
28322	chr6	113377689	113378308	intron (ENSMUST00000205017.3, intron 5 of 7)	protein_coding-intron (ENSMUST00000032414.11, intron 7 of 12)	3279	ENSMUST00000203925.2	ENSMUSG00000030276	Ttll3	protein_coding	28.3345	25.5932	6.33087	9.49265	26.9638	7.91176	-1.75838	4.13119	1.79791e-14	3.81781e-12
30298	chr7	89699150	89699457	Intergenic	Intergenic	7398	ENSMUST00000208325.2	ENSMUSG00000108897	Gm44861	TEC	12.602	16.2247	2.38191	3.75018	14.4134	3.06605	-2.23211	3.16916	1.99737e-14	4.1665e-12
9324	chr13	72936589	72937027	Intergenic	Intergenic	19258	ENSMUST00000221207.2	ENSMUSG00000113837	Gm47902	lncRNA	25.5251	17.1668	5.39064	5.0979	21.346	5.24427	-2.00803	3.72706	2.45513e-14	5.06185e-12
10533	chr14	59914946	59915614	intron (ENSMUST00000080368.13, intron 34 of 35)	protein_coding-intron (ENSMUST00000080368.13, intron 34 of 35)	35283	ENSMUST00000224256.2	ENSMUSG00000114593	Gm19716	transcribed_processed_pseudogene	59.1573	84.5256	28.6456	28.0678	71.8414	28.3567	-1.34803	5.65596	2.95002e-14	6.01228e-12
4650	chr11	44637614	44638067	intron (ENSMUST00000109268.2, intron 6 of 15)	protein_coding-intron (ENSMUST00000081265.12, intron 6 of 15)	-84337	ENSMUST00000130493.2	ENSMUSG00000085784	Gm12158	lncRNA	27.4516	23.552	7.27109	8.43791	25.5018	7.8545	-1.6888	4.06528	4.25321e-14	8.52131e-12
29988	chr7	65837236	65838170	Intergenic	Intergenic	-2600	ENSMUST00000206648.2	ENSMUSG00000108686	Gm45080	processed_pseudogene	63.572	81.961	30.338	31.7594	72.7665	31.0487	-1.23399	5.70538	4.48267e-14	8.93059e-12
35124	chr9	114365671	114366142	intron (ENSMUST00000111816.3, intron 1 of 3)	protein_coding-intron (ENSMUST00000111816.3, intron 1 of 3)	21141	ENSMUST00000238379.2	ENSMUSG00000097821	C130032M10Rik	lncRNA	19.7459	28.5241	5.70405	7.38317	24.135	6.54361	-1.88989	3.96795	5.41108e-14	1.06015e-11
7702	chr12	83215394	83215824	Intergenic	Intergenic	46621	ENSMUST00000192978.2	ENSMUSG00000103387	1700030I03Rik	TEC	23.5184	21.8249	7.33378	6.56282	22.6717	6.9483	-1.70201	3.89847	5.89229e-14	1.14809e-11
19490	chr2	127914685	127914988	intron (ENSMUST00000110344.2, intron 7 of 10)	protein_coding-intron (ENSMUST00000028859.8, intron 14 of 17)	-17008	ENSMUST00000157550.3	ENSMUSG00000088175	Gm23101	snRNA	11.4783	15.3873	2.88336	2.98843	13.4328	2.9359	-2.20244	3.07907	6.04463e-14	1.17134e-11
17088	chr19	27418599	27419162	Intergenic	Intergenic	-11655	ENSMUST00000076219.6	ENSMUSG00000041360	Pum3	protein_coding	15.0903	16.7481	3.63555	4.45334	15.9192	4.04444	-1.97488	3.34755	6.19216e-14	1.1934e-11
4981	chr11	60366337	60367175	intron (ENSMUST00000081823.12, intron 1 of 63)	protein_coding-intron (ENSMUST00000071880.9, intron 1 of 65)	-3985	ENSMUST00000126522.4	ENSMUSG00000042678	Myo15	protein_coding	52.8162	60.8689	23.1923	24.552	56.8425	23.8721	-1.25481	5.34215	6.29084e-14	1.20587e-11
22787	chr4	54529256	54529703	Intergenic	Intergenic	-35144	ENSMUST00000120548.2	ENSMUSG00000081428	Tpt1-ps2	processed_pseudogene	23.1974	27.582	8.9635	5.91826	25.3897	7.44088	-1.77989	4.05493	6.62358e-14	1.26283e-11
31715	chr8	25970253	25970693	intron (ENSMUST00000211266.2, intron 1 of 2)	lncRNA-intron (ENSMUST00000211266.2, intron 1 of 2)	7128	ENSMUST00000211266.2	ENSMUSG00000110063	Gm31045	lncRNA	32.5887	32.5018	10.9693	11.9537	32.5452	11.4615	-1.50331	4.46823	6.84791e-14	1.29861e-11
10840	chr14	77497479	77498064	intron (ENSMUST00000226576.2, intron 1 of 2)	protein_coding-intron (ENSMUST00000022589.9, intron 1 of 18)	-8017	ENSMUST00000099431.6	ENSMUSG00000063556	Gm10132	processed_pseudogene	42.4616	46.319	17.5509	17.0516	44.3903	17.3013	-1.3617	4.95504	7.34016e-14	1.38456e-11
15858	chr18	38871854	38872561	intron (ENSMUST00000134388.2, intron 2 of 2)	lncRNA-intron (ENSMUST00000127448.8, intron 3 of 3)	-21026	ENSMUST00000122442.2	ENSMUSG00000083766	Gm15335	processed_pseudogene	36.4415	33.8102	12.9125	12.2467	35.1259	12.5796	-1.47816	4.58132	7.67397e-14	1.43229e-11
24165	chr4	138254301	138254932	Intergenic	Intergenic	53778	ENSMUST00000137206.2	ENSMUSG00000028753	Vwa5b1	protein_coding	35.7994	28.9951	11.8469	9.14107	32.3973	10.494	-1.62062	4.42305	7.65426e-14	1.43229e-11
17610	chr19	58050464	58050834	intron (ENSMUST00000077282.7, intron 28 of 28)	protein_coding-intron (ENSMUST00000077282.7, intron 28 of 28)	11050	ENSMUST00000176631.3	ENSMUSG00000093757	Mir5623	miRNA	9.55186	10.6769	2.0685	1.99228	10.1144	2.03039	-2.31627	2.65076	7.92271e-14	1.47097e-11
25027	chr5	28629138	28629358	Intergenic	Intergenic	13589	ENSMUST00000133313.2	ENSMUSG00000048271	Rbm33	protein_coding	7.62543	10.5199	1.69241	1.34772	9.07267	1.52007	-2.59003	2.47643	8.95315e-14	1.64506e-11
31693	chr8	24329239	24329878	intron (ENSMUST00000207301.2, intron 4 of 7)	protein_coding-intron (ENSMUST00000042352.11, intron 3 of 6)	-86777	ENSMUST00000209073.2	ENSMUSG00000109158	Gm45166	TEC	29.0569	27.6867	10.5306	8.14493	28.3718	9.33774	-1.60286	4.2446	9.12926e-14	1.66877e-11
31311	chr7	143306365	143306693	intron (ENSMUST00000134056.2, intron 1 of 5)	protein_coding-intron (ENSMUST00000134056.2, intron 1 of 5)	4193	ENSMUST00000134056.2	ENSMUSG00000037606	Osbpl5	protein_coding	17.4984	15.492	4.95187	3.16422	16.4952	4.05804	-2.01996	3.37403	9.5061e-14	1.72875e-11
27323	chr6	31096416	31097256	intron (ENSMUST00000230832.2, intron 2 of 5)	lncRNA-intron (ENSMUST00000187876.7, intron 3 of 3)	-8981	ENSMUST00000195672.2	ENSMUSG00000104030	5330406M23Rik	TEC	29.8596	42.8647	10.9693	12.4225	36.3621	11.6959	-1.64389	4.60542	9.60518e-14	1.73785e-11
5673	chr11	86046601	86046973	intron (ENSMUST00000044423.4, intron 7 of 19)	protein_coding-intron (ENSMUST00000044423.4, intron 7 of 19)	-29368	ENSMUST00000121382.2	ENSMUSG00000080823	Atp5l-ps2	processed_pseudogene	14.8495	9.73483	2.31923	2.22667	12.2922	2.27295	-2.40689	2.86582	1.05905e-13	1.89677e-11
34815	chr9	101588043	101588277	Intergenic	Intergenic	46744	ENSMUST00000215480.2	ENSMUSG00000111696	Gm47932	processed_pseudogene	7.9465	7.17028	1.12827	1.17193	7.55839	1.1501	-2.69117	2.17356	1.1484e-13	2.03624e-11
28575	chr6	122322774	122323047	Intergenic	Intergenic	-5390	ENSMUST00000112600.9	ENSMUSG00000040669	Phc1	protein_coding	8.58865	10.9386	1.31632	2.22667	9.76362	1.77149	-2.45768	2.58974	1.23266e-13	2.16399e-11
25927	chr5	111249115	111249719	intron (ENSMUST00000156290.9, intron 4 of 22)	protein_coding-intron (ENSMUST00000040111.10, intron 4 of 23)	-56760	ENSMUST00000198098.2	ENSMUSG00000106153	Gm43677	TEC	25.9265	28.9951	7.45914	10.1958	27.4608	8.82747	-1.63617	4.19686	1.29677e-13	2.25422e-11
10868	chr14	79489207	79489648	Intergenic	Intergenic	-4618	ENSMUST00000162937.2	ENSMUSG00000071262	Zfp957	protein_coding	30.6623	21.0398	7.52182	7.20738	25.851	7.3646	-1.79702	4.04872	1.53401e-13	2.62797e-11
22852	chr4	59199813	59200114	intron (ENSMUST00000133996.2, intron 1 of 2)	protein_coding-intron (ENSMUST00000030074.8, intron 1 of 8)	10405	ENSMUST00000133996.2	ENSMUSG00000028381	Ugcg	protein_coding	12.6823	9.31613	2.00582	2.28527	10.9992	2.14554	-2.32897	2.73058	2.09106e-13	3.5311e-11
12569	chr15	102026261	102027186	intron (ENSMUST00000154032.2, intron 9 of 10)	protein_coding-intron (ENSMUST00000128884.2, intron 5 of 5)	3149	ENSMUST00000229800.2	ENSMUSG00000037003	Tns2	protein_coding	37.8864	47.1564	16.1719	15.5867	42.5214	15.8793	-1.42707	4.8798	2.11367e-13	3.55237e-11
10966	chr14	104136613	104136988	Intergenic	Intergenic	-48732	ENSMUST00000194770.2	ENSMUSG00000104311	Gm37910	TEC	19.3445	18.6846	5.32796	5.85966	19.0146	5.59381	-1.75924	3.6368	2.31589e-13	3.85569e-11
33194	chr8	124183138	124183496	intron (ENSMUST00000108832.8, intron 9 of 13)	protein_coding-intron (ENSMUST00000001522.10, intron 8 of 12)	9396	ENSMUST00000212827.2	ENSMUSG00000001482	Def8	protein_coding	10.7559	10.8863	2.44459	2.34386	10.8211	2.39423	-2.17059	2.76173	2.36013e-13	3.91098e-11
31584	chr8	15146904	15147376	intron (ENSMUST00000033842.4, intron 13 of 36)	protein_coding-intron (ENSMUST00000033842.4, intron 13 of 36)	4210	ENSMUST00000117573.2	ENSMUSG00000083000	Gm15678	processed_pseudogene	17.4984	19.7837	5.516	5.33229	18.641	5.42415	-1.78469	3.61271	2.57448e-13	4.24633e-11
30129	chr7	75872197	75872657	Intergenic	Intergenic	-7208	ENSMUST00000156166.8	ENSMUSG00000025754	Agbl1	protein_coding	24.0803	28.2101	7.89791	9.37546	26.1452	8.63669	-1.60056	4.13819	3.65729e-13	5.94931e-11
8919	chr13	49335002	49335640	Intergenic	Intergenic	-5640	ENSMUST00000049022.15	ENSMUSG00000037966	Ninj1	protein_coding	31.4649	29.3092	9.52764	11.7193	30.3871	10.6235	-1.50979	4.36513	4.19891e-13	6.76826e-11
12373	chr15	96813424	96813866	Intergenic	Intergenic	7641	ENSMUST00000229718.2	ENSMUSG00000116202	Rpl10a-ps3	processed_pseudogene	28.8964	26.2736	10.2171	8.5551	27.585	9.38612	-1.55198	4.21491	4.25186e-13	6.8226e-11
24569	chr4	151850589	151851253	intron (ENSMUST00000155685.8, intron 2 of 7)	protein_coding-intron (ENSMUST00000049790.14, intron 3 of 23)	95186	ENSMUST00000155685.8	ENSMUSG00000014592	Camta1	protein_coding	34.6757	35.8514	14.6049	9.60984	35.2635	12.1074	-1.54615	4.57384	4.52366e-13	7.22604e-11
15887	chr18	41604813	41605319	Intergenic	Intergenic	5881	ENSMUST00000235734.2	ENSMUSG00000118299	Gm50408	processed_pseudogene	18.6221	13.2938	3.25946	4.27755	15.958	3.7685	-2.05873	3.30443	5.00055e-13	7.88131e-11
12519	chr15	100603828	100604234	intron (ENSMUST00000161514.2, intron 4 of 11)	protein_coding-intron (ENSMUST00000052069.12, intron 4 of 11)	10370	ENSMUST00000229410.2	ENSMUSG00000090062	Galnt6os	lncRNA	15.0101	15.4397	4.32505	3.92597	15.2249	4.12551	-1.88295	3.29895	5.26471e-13	8.26093e-11
29483	chr7	29196205	29196890	intron (ENSMUST00000183081.2, intron 1 of 1)	protein_coding-intron (ENSMUST00000085809.11, intron 2 of 22)	8330	ENSMUST00000182011.8	ENSMUSG00000030583	Sipa1l3	protein_coding	46.475	40.9282	16.7987	17.9306	43.7016	17.3646	-1.32605	4.93515	6.57808e-13	1.01423e-10
33762	chr9	43600097	43600351	Intergenic	Intergenic	5874	ENSMUST00000216789.2	ENSMUSG00000110808	Gm5364	processed_pseudogene	10.8361	10.5722	2.25655	2.63685	10.7042	2.4467	-2.11768	2.75311	8.54171e-13	1.30003e-10
25955	chr5	111971155	111972024	Intergenic	Intergenic	30336	ENSMUST00000200641.2	ENSMUSG00000105376	Gm36535	lncRNA	31.786	28.1054	10.5306	10.8404	29.9457	10.6855	-1.48018	4.34979	8.78955e-13	1.33203e-10
9586	chr13	98767434	98768494	Intergenic	Intergenic	5954	ENSMUST00000050389.5	ENSMUSG00000046082	Tmem174	protein_coding	42.863	48.6218	16.7987	19.9814	45.7424	18.3901	-1.3162	5.01207	8.84252e-13	1.33436e-10
8245	chr12	112458420	112458773	intron (ENSMUST00000223266.2, intron 1 of 3)	protein_coding-intron (ENSMUST00000057465.7, intron 1 of 4)	2688	ENSMUST00000223266.2	ENSMUSG00000043122	A530016L24Rik	protein_coding	9.63213	11.3573	1.75509	2.81264	10.4947	2.28386	-2.19452	2.72681	1.0161e-12	1.52038e-10
31499	chr8	12815071	12815371	intron (ENSMUST00000133338.8, intron 1 of 27)	protein_coding-intron (ENSMUST00000033818.10, intron 1 of 29)	8152	ENSMUST00000133338.8	ENSMUSG00000031441	Atp11a	protein_coding	11.2375	15.178	2.25655	3.75018	13.2077	3.00336	-2.13757	3.06722	1.07639e-12	1.60382e-10
10214	chr14	32826838	32827074	intron (ENSMUST00000130509.10, intron 18 of 61)	protein_coding-intron (ENSMUST00000061753.15, intron 17 of 58)	80067	ENSMUST00000130509.10	ENSMUSG00000051506	Wdfy4	protein_coding	9.23079	10.6246	1.88046	2.46106	9.92768	2.17076	-2.18985	2.64882	1.24419e-12	1.84609e-10
28977	chr7	4705075	4706044	intron (ENSMUST00000206024.2, intron 7 of 9)	protein_coding-intron (ENSMUST00000048248.9, intron 7 of 18)	-6418	ENSMUST00000123637.2	ENSMUSG00000035390	Brsk1	protein_coding	52.8162	58.095	21.876	26.3099	55.4556	24.0929	-1.20349	5.32062	1.25094e-12	1.84837e-10
1867	chr1	170234356	170234910	intron (ENSMUST00000161966.8, intron 2 of 7)	protein_coding-intron (ENSMUST00000159665.2, intron 2 of 3)	47850	ENSMUST00000160816.8	ENSMUSG00000038473	Nos1ap	protein_coding	17.8194	17.5332	4.70114	5.74247	17.6763	5.2218	-1.75241	3.53587	1.26826e-12	1.86619e-10
8037	chr12	104959145	104959590	intron (ENSMUST00000067005.11, intron 1 of 16)	protein_coding-intron (ENSMUST00000067005.11, intron 1 of 16)	5569	ENSMUST00000095439.11	ENSMUSG00000054150	Syne3	protein_coding	17.3378	16.5387	4.51309	5.33229	16.9383	4.92269	-1.77459	3.46837	1.38245e-12	2.0092e-10
1733	chr1	163649021	163649375	intron (ENSMUST00000077642.12, intron 8 of 20)	protein_coding-intron (ENSMUST00000027877.7, intron 8 of 19)	42046	ENSMUST00000027877.7	ENSMUSG00000026585	Kifap3	protein_coding	15.2509	14.1835	4.19968	3.80878	14.7172	4.00423	-1.87135	3.24651	1.3955e-12	2.01988e-10
19037	chr2	93195466	93196044	Intergenic	Intergenic	21419	ENSMUST00020183039.1	ENSMUSG00002075750	5S_rRNA	rRNA	22.3144	20.2024	6.2055	7.44177	21.2584	6.82364	-1.63012	3.8224	1.6379e-12	2.35154e-10
23257	chr4	106356677	106357237	exon (ENSMUST00000148907.2, exon 3 of 3)	protein_coding-exon (ENSMUST00000148907.2, exon 3 of 3)	3345	ENSMUST00000177702.2	ENSMUSG00000085933	Tmem61	protein_coding	29.6188	33.6009	12.0349	11.3677	31.6098	11.7013	-1.43789	4.44979	1.70362e-12	2.43605e-10
28004	chr6	88745954	88746331	intron (ENSMUST00000163271.8, intron 3 of 7)	protein_coding-intron (ENSMUST00000089449.5, intron 3 of 7)	18291	ENSMUST00000204640.2	ENSMUSG00000107719	Gm43937	TEC	16.8562	21.0398	4.57577	6.38703	18.948	5.4814	-1.7917	3.63965	1.76843e-12	2.51855e-10
33579	chr9	30144182	30144524	Intergenic	Intergenic	58917	ENSMUST00000239738.1	ENSMUSG00000119318	U6	snRNA	14.2074	13.8695	3.82359	3.80878	14.0385	3.81619	-1.8736	3.18276	1.86656e-12	2.63714e-10
26637	chr5	135681860	135682473	TTS (ENSMUST00000198157.2)	lncRNA-TTS (ENSMUST00000198157.2)	-8976	ENSMUST00000179536.2	ENSMUSG00000094372	Gm21839	pseudogene	37.7258	47.261	16.7361	16.6414	42.4934	16.6887	-1.35439	4.89922	1.91854e-12	2.69981e-10
4853	chr11	54881441	54881713	TTS (ENSMUST00000148298.2)	protein_coding-TTS (ENSMUST00000148298.2)	-27834	ENSMUST00000102731.8	ENSMUSG00000020400	Tnip1	protein_coding	11.2375	10.6769	3.00873	2.22667	10.9572	2.6177	-2.06105	2.79474	1.9933e-12	2.78293e-10
21815	chr3	117433622	117434001	intron (ENSMUST00000239347.2, intron 3 of 5)	protein_coding-intron (ENSMUST00000039564.11, intron 3 of 5)	64935	ENSMUST00000106473.5	ENSMUSG00000033342	Plppr5	protein_coding	19.2643	13.0321	4.38773	3.3986	16.1482	3.89317	-2.03522	3.32288	2.34735e-12	3.22643e-10
33218	chr8	124868445	124869031	intron (ENSMUST00000127664.2, intron 1 of 15)	protein_coding-intron (ENSMUST00000127664.2, intron 1 of 15)	-18074	ENSMUST00000212467.2	ENSMUSG00000110482	Gm3889	processed_pseudogene	22.3144	25.2268	7.20841	8.84809	23.7706	8.02825	-1.56689	4.00942	2.40493e-12	3.28014e-10
18866	chr2	77104729	77105414	intron (ENSMUST00000139021.2, intron 1 of 11)	protein_coding-intron (ENSMUST00000102659.2, intron 1 of 17)	5862	ENSMUST00000139021.2	ENSMUSG00000042272	Sestd1	protein_coding	47.8396	50.1396	22.064	20.6846	48.9896	21.3743	-1.19812	5.14319	2.71507e-12	3.6609e-10
8055	chr12	105434635	105435599	intron (ENSMUST00000178224.2, intron 1 of 1)	protein_coding-intron (ENSMUST00000178224.2, intron 1 of 1)	15002	ENSMUST00000178224.2	ENSMUSG00000094910	D430019H16Rik	protein_coding	49.2041	46.1096	20.1209	21.0362	47.6569	20.5785	-1.20839	5.09664	3.09053e-12	4.10473e-10
15493	chr18	9478467	9479291	Intergenic	Intergenic	-16742	ENSMUST00000234250.2	ENSMUSG00000117503	Gm7527	processed_pseudogene	41.8195	45.9003	15.4197	19.7471	43.8599	17.5834	-1.31858	4.94997	3.14184e-12	4.15731e-10
468	chr1	54940430	54940707	intron (ENSMUST00000180327.8, intron 1 of 7)	protein_coding-intron (ENSMUST00000044359.16, intron 1 of 27)	15185	ENSMUST00000193052.2	ENSMUSG00000102642	A130048G24Rik	TEC	10.3545	10.3105	2.50727	2.40246	10.3325	2.45487	-2.06706	2.71529	3.2756e-12	4.30728e-10
31135	chr7	138257451	138258014	Intergenic	Intergenic	-44900	ENSMUST00000211166.2	ENSMUSG00000109802	Gm30808	lncRNA	27.5318	24.2324	9.15155	9.14107	25.8821	9.14631	-1.49368	4.13711	3.27947e-12	4.30728e-10
11056	chr14	121182568	121182877	intron (ENSMUST00000228277.2, intron 24 of 25)	protein_coding-intron (ENSMUST00000032898.9, intron 24 of 25)	29463	ENSMUST00000228277.2	ENSMUSG00000030662	Ipo5	protein_coding	12.9231	13.4508	3.4475	3.69159	13.187	3.56954	-1.88201	3.09753	3.3149e-12	4.33775e-10
31205	chr7	140593081	140593666	Intergenic	Intergenic	-2690	ENSMUST00000026565.7	ENSMUSG00000025492	Ifitm3	protein_coding	24.3211	35.0663	7.5845	11.0748	29.6937	9.32963	-1.67534	4.30969	3.34826e-12	4.36529e-10
4261	chr11	5982864	5983440	intron (ENSMUST00000123391.8, intron 1 of 5)	protein_coding-intron (ENSMUST00000002817.12, intron 1 of 18)	32386	ENSMUST00000154197.8	ENSMUSG00000057897	Camk2b	protein_coding	28.174	37.6832	11.5961	12.0123	32.9286	11.8042	-1.48787	4.50126	3.5276e-12	4.58227e-10
4372	chr11	19983644	19983993	Intergenic	Intergenic	79049	ENSMUST00000132022.2	ENSMUSG00000020152	Actr2	protein_coding	11.9599	11.619	2.13118	3.5158	11.7894	2.82349	-2.04581	2.90132	3.62429e-12	4.69067e-10
7119	chr12	25715408	25715755	Intergenic	Intergenic	-22219	ENSMUST00020183757.1	ENSMUSG00002074929	5S_rRNA	rRNA	13.9666	13.3985	3.82359	3.69159	13.6825	3.75759	-1.85828	3.14864	3.77757e-12	4.84289e-10
21366	chr3	90503899	90504311	intron (ENSMUST00000200290.5, intron 1 of 2)	protein_coding-intron (ENSMUST00000200290.5, intron 1 of 2)	-3417	ENSMUST00000001047.8	ENSMUSG00000001021	S100a3	protein_coding	10.2743	15.2826	1.31632	3.63299	12.7785	2.47465	-2.36255	2.98863	3.78287e-12	4.84289e-10
31469	chr8	11770355	11770874	exon (ENSMUST00000134409.2, exon 2 of 2)	lncRNA-exon (ENSMUST00000134409.2, exon 2 of 2)	-5375	ENSMUST00000211243.2	ENSMUSG00000110313	Gm45420	processed_pseudogene	24.883	24.7558	7.83523	9.49265	24.8194	8.66394	-1.5141	4.07788	3.77789e-12	4.84289e-10
19058	chr2	93872022	93872557	intron (ENSMUST00000146580.2, intron 6 of 7)	protein_coding-intron (ENSMUST00000028619.5, intron 9 of 10)	24525	ENSMUST00000145967.8	ENSMUSG00000027195	Hsd17b12	protein_coding	14.5285	15.649	4.57577	4.04317	15.0887	4.30947	-1.81022	3.30536	3.85218e-12	4.91389e-10
30773	chr7	120519389	120519813	intron (ENSMUST00000207481.2, intron 1 of 19)	protein_coding-intron (ENSMUST00000033173.15, intron 1 of 20)	2594	ENSMUST00000033173.15	ENSMUSG00000030880	Polr3e	protein_coding	23.2776	21.8772	7.89791	7.61756	22.5774	7.75774	-1.53685	3.93411	3.98529e-12	5.04737e-10
14525	chr17	34067127	34067478	exon (ENSMUST00000002379.15, exon 5 of 5)	protein_coding-exon (ENSMUST00000002379.15, exon 5 of 5)	4902	ENSMUST00000087559.8	ENSMUSG00000002308	Cd320	protein_coding	9.23079	13.1368	2.44459	2.57825	11.1838	2.51142	-2.16656	2.83477	4.18171e-12	5.27729e-10
12984	chr16	21394688	21395481	intron (ENSMUST00000231484.2, intron 4 of 5)	protein_coding-intron (ENSMUST00000096191.11, intron 42 of 43)	7970	ENSMUST00000150765.2	ENSMUSG00000033653	Vps8	protein_coding	45.5921	42.446	19.2433	17.6962	44.019	18.4698	-1.25066	4.96974	4.6313e-12	5.78293e-10
20180	chr2	165094326	165094728	Intergenic	Intergenic	17569	ENSMUST00000157175.3	ENSMUSG00000087800	Gm25569	snoRNA	14.8495	13.4508	4.19968	3.4572	14.1502	3.82844	-1.87931	3.18751	4.70743e-12	5.85736e-10
17390	chr19	45714107	45714556	Intergenic	Intergenic	16792	ENSMUST00000111925.2	ENSMUSG00000025219	Fgf8	protein_coding	13.485	19.1033	4.76382	3.92597	16.2941	4.3449	-1.92108	3.40711	4.8705e-12	6.01803e-10
2198	chr1	186965487	186965785	intron (ENSMUST00000161260.8, intron 5 of 6)	protein_coding-intron (ENSMUST00000044812.12, intron 4 of 5)	-3018	ENSMUST00000193542.3	ENSMUSG00000104394	Gm37254	TEC	9.63213	13.0845	1.88046	3.22281	11.3583	2.55163	-2.15497	2.85446	5.62623e-12	6.90371e-10
7694	chr12	82515297	82516117	Intergenic	Intergenic	27604	ENSMUST00000179295.3	ENSMUSG00000094374	Gm5435	processed_pseudogene	33.3914	31.2457	13.4766	11.0748	32.3185	12.2757	-1.39505	4.48506	6.21992e-12	7.60589e-10
15912	chr18	42598789	42599233	Intergenic	Intergenic	-21142	ENSMUST00000237473.2	ENSMUSG00000118058	Gm3631	processed_pseudogene	19.4248	16.9051	5.76673	5.62527	18.1649	5.696	-1.66379	3.58801	6.64152e-12	8.09353e-10
27938	chr6	86452241	86452843	intron (ENSMUST00000154066.2, intron 2 of 4)	lncRNA-intron (ENSMUST00000129343.8, intron 1 of 2)	5210	ENSMUST00000129343.8	ENSMUSG00000085589	A430078I02Rik	lncRNA	29.1372	29.3092	11.6588	10.5474	29.2232	11.1031	-1.39628	4.34375	7.99454e-12	9.64293e-10
5666	chr11	85641502	85642703	intron (ENSMUST00000130343.8, intron 1 of 4)	protein_coding-intron (ENSMUST00000074875.11, intron 23 of 24)	9426	ENSMUST00000175537.3	ENSMUSG00000093278	Mir5110	miRNA	57.7928	66.0503	29.8992	28.5365	61.9215	29.2179	-1.08747	5.51661	8.21601e-12	9.87647e-10
244	chr1	35861505	35862148	Intergenic	Intergenic	15771	ENSMUST00000187528.2	ENSMUSG00000101714	Gm28415	lncRNA	25.8462	25.4362	9.77837	9.02388	25.6412	9.40112	-1.44633	4.14214	8.58645e-12	1.02523e-09
2478	chr10	18467761	18467988	exon (ENSMUST00000215836.2, exon 33 of 34)	protein_coding-exon (ENSMUST00000215836.2, exon 33 of 34)	-26171	ENSMUST00000215943.2	ENSMUSG00000111173	Gm48297	processed_pseudogene	10.9164	9.83951	2.38191	2.69544	10.378	2.53868	-2.01528	2.72304	8.91057e-12	1.06036e-09
21673	chr3	105437041	105437262	intron (ENSMUST00000141694.2, intron 2 of 4)	protein_coding-intron (ENSMUST00000079169.5, intron 1 of 6)	26928	ENSMUST00000200070.2	ENSMUSG00000105753	Gm43847	lncRNA	9.55186	8.21704	1.31632	2.34386	8.88445	1.83009	-2.24871	2.45919	9.56793e-12	1.13099e-09
25038	chr5	30315404	30316455	intron (ENSMUST00000058045.5, intron 2 of 5)	protein_coding-intron (ENSMUST00000058045.5, intron 2 of 5)	-4845	ENSMUST00000199573.2	ENSMUSG00000086815	3110082J24Rik	protein_coding	43.2643	45.2199	16.4226	20.5674	44.2421	18.495	-1.25699	4.97879	9.55994e-12	1.13099e-09
26785	chr5	139395245	139395451	intron (ENSMUST00000163940.2, intron 2 of 2)	protein_coding-intron (ENSMUST00000052176.9, intron 1 of 1)	3128	ENSMUST00000164078.2	ENSMUSG00000044092	C130050O18Rik	protein_coding	4.65553	12.1424	0.6895	1.23053	8.39895	0.960015	-3.13294	2.3536	9.62177e-12	1.13358e-09
7155	chr12	29098993	29099501	Intergenic	Intergenic	-13954	ENSMUST00020182194.1	ENSMUSG00002076657	5S_rRNA	rRNA	28.174	28.7335	11.5961	9.84423	28.4537	10.7202	-1.40966	4.30262	1.08109e-11	1.26946e-09
12916	chr16	18170807	18171324	intron (ENSMUST00000239534.1, intron 2 of 19)	protein_coding-intron (ENSMUST00000239533.1, intron 2 of 18)	-2415	ENSMUST00020182738.1	ENSMUSG00002075609	U1	snRNA	28.3345	36.4271	10.4679	13.1842	32.3808	11.8261	-1.45784	4.48356	1.12106e-11	1.31204e-09
22480	chr4	35063198	35063727	intron (ENSMUST00000102975.10, intron 2 of 3)	protein_coding-intron (ENSMUST00000102975.10, intron 2 of 3)	-88594	ENSMUST00000058595.7	ENSMUSG00000042993	Ifnk	protein_coding	26.5686	32.2924	10.0918	11.6607	29.4305	10.8763	-1.44051	4.34997	1.1813e-11	1.36624e-09
26940	chr5	144120681	144121126	intron (ENSMUST00000041804.8, intron 13 of 13)	protein_coding-intron (ENSMUST00000041804.8, intron 13 of 13)	-6201	ENSMUST00000060747.8	ENSMUSG00000052271	Bhlha15	protein_coding	23.3579	23.6567	6.39355	9.43405	23.5073	7.9138	-1.56466	3.98819	1.17302e-11	1.36624e-09
30397	chr7	98003479	98004162	intron (ENSMUST00000206770.2, intron 2 of 2)	protein_coding-intron (ENSMUST00000094161.11, intron 2 of 3)	5466	ENSMUST00000179780.3	ENSMUSG00000049580	Tsku	protein_coding	34.9165	35.171	13.602	14.532	35.0437	14.067	-1.31549	4.6264	1.18449e-11	1.36624e-09
18277	chr2	31844641	31845016	intron (ENSMUST00000151276.3, intron 2 of 2)	protein_coding-intron (ENSMUST00000001920.13, intron 2 of 5)	4299	ENSMUST00000138833.8	ENSMUSG00000001864	Aif1l	protein_coding	13.0836	11.5143	3.13409	3.3986	12.299	3.26635	-1.89854	2.98332	1.32392e-11	1.51652e-09
17143	chr19	32352066	32352488	intron (ENSMUST00000124012.8, intron 1 of 5)	protein_coding-intron (ENSMUST00000099514.10, intron 1 of 9)	13586	ENSMUST00000141252.2	ENSMUSG00000040451	Sgms1	protein_coding	15.0903	12.9274	3.32214	4.33615	14.0089	3.82914	-1.85443	3.17437	1.34987e-11	1.53426e-09
17340	chr19	44387385	44387726	intron (ENSMUST00000236824.2, intron 4 of 4)	protein_coding-intron (ENSMUST00000041331.4, intron 5 of 5)	7574	ENSMUST00000236824.2	ENSMUSG00000037071	Scd1	protein_coding	18.7826	21.2491	5.89209	7.38317	20.0159	6.63763	-1.59293	3.75883	1.40411e-11	1.58702e-09
16483	chr18	81962952	81963193	Intergenic	Intergenic	-3129	ENSMUST00000235452.2	ENSMUSG00000117817	Gm50292	lncRNA	8.26757	9.68249	2.25655	1.87509	8.97503	2.06582	-2.12575	2.52271	1.47097e-11	1.65598e-09
5254	chr11	70712896	70713388	Intergenic	Intergenic	-9730	ENSMUST00000108534.9	ENSMUSG00000057135	Scimp	protein_coding	18.5418	19.7314	6.58159	6.26984	19.1366	6.42572	-1.57592	3.69614	1.643e-11	1.83221e-09
27465	chr6	40150764	40151024	intron (ENSMUST00000061740.8, intron 1 of 2)	protein_coding-intron (ENSMUST00000061740.8, intron 1 of 2)	35299	ENSMUST00000181132.2	ENSMUSG00000097484	Gm26807	lncRNA	8.90972	10.7816	2.0685	2.63685	9.84565	2.35267	-2.06636	2.66421	1.70597e-11	1.89646e-09
10766	chr14	72733319	72733546	Intergenic	Intergenic	-4154	ENSMUST00000208955.2	ENSMUSG00000109446	Gm9195	protein_coding	6.50168	9.0021	0.501455	2.05088	7.75189	1.27617	-2.58474	2.26098	1.7686e-11	1.95994e-09
23369	chr4	111528067	111528646	Intergenic	Intergenic	-48825	ENSMUST00000038868.14	ENSMUSG00000034401	Spata6	protein_coding	24.883	31.5597	9.71569	10.9576	28.2213	10.3366	-1.45513	4.28822	1.93859e-11	2.13498e-09
16230	chr18	67699655	67700154	intron (ENSMUST00000115050.10, intron 2 of 16)	protein_coding-intron (ENSMUST00000115050.10, intron 2 of 16)	4440	ENSMUST00000163749.3	ENSMUSG00000091695	Gm17669	processed_pseudogene	21.1104	21.4062	5.70405	8.37932	21.2583	7.04168	-1.58769	3.83927	1.96386e-11	2.15611e-09
13834	chr17	7441184	7441437	intron (ENSMUST00000024575.8, intron 1 of 20)	protein_coding-intron (ENSMUST00000024575.8, intron 1 of 20)	3784	ENSMUST00000232617.2	ENSMUSG00000023809	Rps6ka2	protein_coding	10.5151	10.5199	2.19386	3.10562	10.5175	2.64974	-1.97645	2.75792	1.97592e-11	2.16266e-09
25252	chr5	38008287	38009178	Intergenic	Intergenic	-26805	ENSMUST00000063116.10	ENSMUSG00000048450	Msx1	protein_coding	36.3613	44.3301	15.9212	16.993	40.3457	16.4571	-1.29854	4.84009	2.03048e-11	2.20873e-09
31121	chr7	137819333	137819771	intron (ENSMUST00000161213.3, intron 5 of 6)	protein_coding-intron (ENSMUST00000160436.2, intron 10 of 11)	53506	ENSMUST00000161213.3	ENSMUSG00000091002	Tcerg1l	protein_coding	24.6422	26.0119	10.2171	8.43791	25.327	9.32753	-1.4442	4.12877	2.0818e-11	2.25075e-09
27090	chr5	150065913	150066172	intron (ENSMUST00000203000.4, intron 1 of 6)	protein_coding-intron (ENSMUST00000200960.4, intron 1 of 4)	23910	ENSMUST00000203000.4	ENSMUSG00000056602	Fry	protein_coding	14.4482	18.2136	4.88918	4.92212	16.3309	4.90565	-1.7432	3.44206	2.10643e-11	2.27046e-09
14137	chr17	24976422	24976619	intron (ENSMUST00000235111.2, intron 2 of 2)	protein_coding-intron (ENSMUST00000044922.8, intron 1 of 1)	4530	ENSMUST00000234202.2	ENSMUSG00000039628	Hs3st6	protein_coding	8.02677	5.86183	1.379	0.878949	6.9443	1.12897	-2.59029	2.0513	2.18753e-11	2.34211e-09
22279	chr4	9081694	9082140	Intergenic	Intergenic	-128086	ENSMUST00000082782.2	ENSMUSG00000075958	Gm23423	snRNA	23.1171	21.9819	8.39937	7.67616	22.5495	8.03776	-1.48525	3.94658	2.19272e-11	2.34211e-09
26171	chr5	116720788	116721195	intron (ENSMUST00000076124.7, intron 1 of 12)	protein_coding-intron (ENSMUST00000076124.7, intron 1 of 12)	8885	ENSMUST00000076124.7	ENSMUSG00000063919	Srrm4	protein_coding	21.2709	27.582	8.274	8.78949	24.4265	8.53175	-1.52543	4.06569	2.222e-11	2.36627e-09
7203	chr12	32986267	32986956	intron (ENSMUST00000180391.2, intron 3 of 6)	lncRNA-intron (ENSMUST00000180391.2, intron 3 of 6)	-4880	ENSMUST00000219303.2	ENSMUSG00000112887	Gm47961	processed_pseudogene	25.3646	19.993	8.46205	6.79721	22.6788	7.62963	-1.56257	3.92465	2.81165e-11	2.92567e-09
12691	chr16	4852811	4853376	intron (ENSMUST00000231132.2, intron 4 of 7)	protein_coding-intron (ENSMUST00000023189.15, intron 5 of 15)	14628	ENSMUST00000231132.2	ENSMUSG00000022536	Glyr1	protein_coding	34.5954	37.8926	14.6676	15.1765	36.244	14.922	-1.28232	4.68763	2.81331e-11	2.92567e-09
18474	chr2	37638563	37639090	Intergenic	Intergenic	-27435	ENSMUST00000050372.10	ENSMUSG00000035403	Crb2	protein_coding	29.9399	23.552	9.15155	10.1372	26.7459	9.64438	-1.45965	4.18779	2.91074e-11	3.00935e-09
6238	chr11	103626157	103626593	intron (ENSMUST00000018630.3, intron 1 of 3)	protein_coding-intron (ENSMUST00000018630.3, intron 1 of 3)	11599	ENSMUST00000150442.2	ENSMUSG00000086794	Gm11642	lncRNA	22.796	26.954	9.653	8.49651	24.875	9.07476	-1.46173	4.104	2.97163e-11	3.06337e-09
15394	chr17	87820560	87820868	Intergenic	Intergenic	17458	ENSMUST00000234692.2	ENSMUSG00000117361	Gm30984	lncRNA	9.63213	12.3517	1.75509	3.3986	10.9919	2.57685	-2.08913	2.81669	3.22809e-11	3.3181e-09
4804	chr11	52766203	52766807	intron (ENSMUST00000036796.8, intron 3 of 15)	protein_coding-intron (ENSMUST00000036796.8, intron 3 of 15)	111044	ENSMUST00000036796.8	ENSMUSG00000036264	Fstl4	protein_coding	28.0937	26.797	11.3454	9.55125	27.4453	10.4483	-1.39198	4.25278	3.42815e-11	3.49336e-09
17392	chr19	45725313	45726235	intron (ENSMUST00000111928.8, intron 4 of 4)	protein_coding-intron (ENSMUST00000026240.14, intron 5 of 5)	5349	ENSMUST00000111925.2	ENSMUSG00000025219	Fgf8	protein_coding	29.8596	25.8025	8.90082	11.6021	27.8311	10.2515	-1.43102	4.25693	3.47263e-11	3.52855e-09
10030	chr14	23952709	23953063	intron (ENSMUST00000226051.2, intron 1 of 16)	protein_coding-intron (ENSMUST00000145596.3, intron 1 of 29)	-99514	ENSMUST00000100831.11	ENSMUSG00000063142	Kcnma1	protein_coding	14.4482	20.5688	3.63555	6.03545	17.5085	4.8355	-1.86004	3.5206	3.5001e-11	3.5463e-09
13196	chr16	34792810	34793092	intron (ENSMUST00000232482.2, intron 15 of 17)	protein_coding-intron (ENSMUST00000023538.9, intron 25 of 31)	-13587	ENSMUST00000231694.2	ENSMUSG00000116665	E130310I04Rik	lncRNA	12.7626	12.9798	3.63555	3.80878	12.8712	3.72216	-1.78594	3.08286	3.77379e-11	3.81271e-09
10931	chr14	100856938	100857261	Intergenic	Intergenic	-36098	ENSMUST00000227628.2	ENSMUSG00000115105	Gm49238	TEC	11.1572	10.1012	2.94605	2.63685	10.6292	2.79145	-1.91823	2.77682	3.83301e-11	3.86154e-09
28426	chr6	115063609	115063881	Intergenic	Intergenic	-12770	ENSMUST00020182824.1	ENSMUSG00002075515	ENSMUSG00002075515	miRNA	8.50838	8.68808	2.0685	2.05088	8.59823	2.05969	-2.05517	2.46469	4.07908e-11	4.08622e-09
19634	chr2	135574014	135574397	intron (ENSMUST00000146018.8, intron 1 of 2)	protein_coding-intron (ENSMUST00000134310.8, intron 1 of 28)	-9545	ENSMUST00000137969.8	ENSMUSG00000039943	Plcb4	protein_coding	17.98	11.2003	3.51018	3.63299	14.5901	3.57159	-2.00521	3.1788	4.18023e-11	4.17575e-09
4215	chr11	4729328	4729707	TTS (ENSMUST00000093374.11)	protein_coding-TTS (ENSMUST00000093374.11)	5590	ENSMUST00000141342.3	ENSMUSG00000009073	Nf2	protein_coding	19.0234	21.6155	7.20841	7.09019	20.3195	7.1493	-1.51134	3.80153	4.48479e-11	4.44245e-09
864	chr1	87091738	87092685	Intergenic	Intergenic	-7968	ENSMUST00000161002.8	ENSMUSG00000026247	Ecel1	protein_coding	42.1405	58.9847	15.4824	23.3215	50.5626	19.4019	-1.38535	5.14175	5.25977e-11	5.13835e-09
23173	chr4	100101950	100102321	intron (ENSMUST00000039630.6, intron 1 of 8)	protein_coding-intron (ENSMUST00000039630.6, intron 1 of 8)	117121	ENSMUST00000121588.2	ENSMUSG00000080967	Gm12706	processed_pseudogene	28.7358	26.0119	10.1545	11.0162	27.3739	10.5853	-1.36435	4.25401	5.40193e-11	5.26272e-09
20491	chr2	179348467	179349090	intron (ENSMUST00000124708.2, intron 2 of 2)	protein_coding-intron (ENSMUST00000000314.13, intron 2 of 15)	-70178	ENSMUST00000136411.2	ENSMUSG00000000305	Cdh4	protein_coding	38.0469	44.3301	17.4882	17.872	41.1885	17.6801	-1.2242	4.89016	5.59702e-11	5.43785e-09
23135	chr4	97560020	97560996	intron (ENSMUST00000186369.2, intron 1 of 2)	protein_coding-intron (ENSMUST00000146447.8, intron 3 of 5)	18465	ENSMUST00000186369.2	ENSMUSG00000048747	E130114P18Rik	protein_coding	39.8128	40.8758	14.7302	18.9853	40.3443	16.8578	-1.25677	4.84598	5.72656e-11	5.54851e-09
22062	chr3	145435878	145436138	Intergenic	Intergenic	8913	ENSMUST00000198263.2	ENSMUSG00000105608	Gm43408	processed_pseudogene	10.5953	10.1535	2.88336	2.69544	10.3744	2.7894	-1.88738	2.75406	5.7529e-11	5.55884e-09
31001	chr7	131435519	131436111	intron (ENSMUST00000208353.2, intron 2 of 3)	protein_coding-intron (ENSMUST00000124096.8, intron 2 of 6)	10073	ENSMUST00000208353.2	ENSMUSG00000109014	Gm44546	lncRNA	22.7158	17.7425	6.39355	7.09019	20.2291	6.74187	-1.57063	3.75822	5.974e-11	5.7568e-09
32372	chr8	84803381	84803911	intron (ENSMUST00000211046.2, intron 2 of 20)	protein_coding-intron (ENSMUST00000005600.6, intron 2 of 20)	-9082	ENSMUST00000102190.3	ENSMUSG00000076144	Mir709	miRNA	24.0803	31.612	7.64719	11.5435	27.8462	9.59536	-1.54011	4.24796	6.03607e-11	5.80085e-09
25913	chr5	110713080	110713675	intron (ENSMUST00000040001.14, intron 1 of 10)	protein_coding-intron (ENSMUST00000040001.14, intron 1 of 10)	21156	ENSMUST00000040001.14	ENSMUSG00000033316	Galnt9	protein_coding	31.5452	33.4439	9.653	14.7663	32.4945	12.2097	-1.40891	4.49377	6.10473e-11	5.85097e-09
12107	chr15	84098779	84099120	exon (ENSMUST00000023071.8, exon 15 of 15)	protein_coding-exon (ENSMUST00000023071.8, exon 15 of 15)	12523	ENSMUST00000229751.2	ENSMUSG00000022437	Samm50	protein_coding	12.602	12.9274	4.19968	3.16422	12.7647	3.68195	-1.79541	3.06998	6.27525e-11	5.9982e-09
32857	chr8	111445490	111445789	intron (ENSMUST00000213003.2, intron 18 of 18)	protein_coding-intron (ENSMUST00000034190.11, intron 18 of 18)	-2469	ENSMUST00000052457.15	ENSMUSG00000033763	Mtss2	protein_coding	8.66891	11.2003	2.758	2.22667	9.9346	2.49234	-2.00846	2.69341	6.56744e-11	6.26061e-09
2746	chr10	43670572	43671086	Intergenic	Intergenic	-26398	ENSMUST00000182071.2	ENSMUSG00000094852	Gm9034	processed_pseudogene	28.8161	21.0921	7.89791	9.37546	24.9541	8.63669	-1.51556	4.06997	6.98209e-11	6.58507e-09
29681	chr7	43602249	43602879	intron (ENSMUST00000072204.5, intron 2 of 4)	protein_coding-intron (ENSMUST00000072204.5, intron 2 of 4)	2476	ENSMUST00000072204.5	ENSMUSG00000063089	Klk1b8	protein_coding	22.0736	21.7202	7.96059	8.14493	21.8969	8.05276	-1.44035	3.91854	7.29907e-11	6.86577e-09
26219	chr5	118298969	118299255	Intergenic	Intergenic	-3601	ENSMUST00000184679.2	ENSMUSG00000046607	Hrk	protein_coding	8.42811	15.7013	1.56705	3.28141	12.0647	2.42423	-2.31998	2.93082	7.56255e-11	7.0948e-09
28683	chr6	127312441	127312817	Intergenic	Intergenic	-9809	ENSMUST00000201914.2	ENSMUSG00000106843	Gm42458	TEC	12.281	12.09	3.57287	3.5158	12.1855	3.54433	-1.7764	3.00574	7.61681e-11	7.12685e-09
4710	chr11	49909016	49909294	Intergenic	Intergenic	-7018	ENSMUST00000054684.14	ENSMUSG00000020376	Rnf130	protein_coding	8.98998	9.52548	2.50727	2.22667	9.25773	2.36697	-1.9671	2.58763	7.98752e-11	7.41502e-09
8772	chr13	43390613	43391000	intron (ENSMUST00000055341.7, intron 1 of 1)	protein_coding-intron (ENSMUST00000055341.7, intron 1 of 1)	-65829	ENSMUST00000021797.9	ENSMUSG00000021368	Tbc1d7	protein_coding	11.7994	10.3105	3.63555	1.7579	11.055	2.69672	-2.03318	2.8062	8.10512e-11	7.50221e-09
31166	chr7	139129297	139129592	intron (ENSMUST00000152475.2, intron 3 of 6)	protein_coding-intron (ENSMUST00000026550.14, intron 9 of 15)	25670	ENSMUST00000152475.2	ENSMUSG00000025477	Inpp5a	protein_coding	7.14383	15.2303	2.19386	2.16807	11.1871	2.18097	-2.37846	2.82616	8.12376e-11	7.50221e-09
23029	chr4	84027956	84028695	Intergenic	Intergenic	5193	ENSMUST00000120911.2	ENSMUSG00000083044	Gm12416	processed_pseudogene	34.0335	28.0007	12.411	11.9537	31.0171	12.1824	-1.3403	4.43582	8.35799e-11	7.69847e-09
10541	chr14	60245909	60246362	intron (ENSMUST00000080368.13, intron 20 of 35)	protein_coding-intron (ENSMUST00000080368.13, intron 20 of 35)	31805	ENSMUST00000132939.2	ENSMUSG00000087286	Gm9013	processed_pseudogene	17.1773	17.1145	5.26528	6.15264	17.1459	5.70896	-1.58153	3.53473	8.60053e-11	7.88093e-09
30417	chr7	98779507	98779862	intron (ENSMUST00000208992.2, intron 1 of 11)	protein_coding-intron (ENSMUST00000037968.10, intron 1 of 14)	-7018	ENSMUST00000207435.2	ENSMUSG00000109073	Gm44975	TEC	12.3612	13.0321	2.38191	4.45334	12.6967	3.41763	-1.88201	3.04488	8.69053e-11	7.94287e-09
10782	chr14	74764120	74764992	Intergenic	Intergenic	20431	ENSMUST00000227527.2	ENSMUSG00000115449	Gm49175	lncRNA	63.0102	61.0782	31.7797	30.353	62.0442	31.0664	-0.996969	5.54471	9.3511e-11	8.50279e-09
20812	chr3	35327438	35327934	intron (ENSMUST00000198307.2, intron 1 of 1)	lncRNA-intron (ENSMUST00000198307.2, intron 1 of 1)	2594	ENSMUST00000198307.2	ENSMUSG00000105651	1700017M07Rik	lncRNA	23.7592	24.1801	8.58741	9.60984	23.9697	9.09863	-1.39538	4.06146	9.57043e-11	8.65782e-09
16090	chr18	60739119	60739673	exon (ENSMUST00000137894.2, exon 4 of 4)	protein_coding-exon (ENSMUST00000137894.2, exon 4 of 4)	3781	ENSMUST00000115318.4	ENSMUSG00000043079	Synpo	protein_coding	25.2041	26.9016	10.1545	10.1958	26.0528	10.1751	-1.35785	4.1933	1.00985e-10	9.11226e-09
17627	chr19	59052232	59052649	intron (ENSMUST00000163821.3, intron 1 of 14)	protein_coding-intron (ENSMUST00000047511.15, intron 1 of 16)	12061	ENSMUST00000163821.3	ENSMUSG00000041362	Shtn1	protein_coding	15.8127	15.4397	4.8265	5.27369	15.6262	5.0501	-1.62395	3.39153	1.04463e-10	9.37423e-09
31532	chr8	13406640	13406977	intron (ENSMUST00000210165.2, intron 1 of 3)	protein_coding-intron (ENSMUST00000170909.2, intron 1 of 10)	-8362	ENSMUST00000210518.2	ENSMUSG00000038482	Tfdp1	protein_coding	18.1405	18.0042	4.95187	7.03159	18.0724	5.99173	-1.58516	3.60804	1.04681e-10	9.37423e-09
9750	chr13	112907172	112907550	Intergenic	Intergenic	5979	ENSMUST00000225832.2	ENSMUSG00000114286	Gm47850	lncRNA	19.5853	16.4864	5.20259	6.68001	18.0359	5.9413	-1.58784	3.59444	1.06882e-10	9.5472e-09
35141	chr9	114720344	114720763	Intergenic	Intergenic	17591	ENSMUST00000129305.2	ENSMUSG00000050627	Gpd1l	protein_coding	16.776	13.3985	4.8265	4.27755	15.0872	4.55203	-1.71545	3.30642	1.10093e-10	9.8093e-09
26763	chr5	139062373	139062719	intron (ENSMUST00000148002.8, intron 3 of 6)	protein_coding-intron (ENSMUST00000026973.14, intron 4 of 10)	35853	ENSMUST00000141985.2	ENSMUSG00000025855	Prkar1b	protein_coding	10.4348	10.9386	2.44459	3.3986	10.6867	2.9216	-1.86289	2.80765	1.11473e-10	9.90744e-09
11512	chr15	58067480	58067981	intron (ENSMUST00000022986.8, intron 4 of 8)	protein_coding-intron (ENSMUST00000022986.8, intron 4 of 8)	-10141	ENSMUST00000147638.2	ENSMUSG00000086801	Gm15943	lncRNA	28.4148	32.2924	11.4708	12.9499	30.3536	12.2103	-1.3163	4.4258	1.13207e-10	1.0029e-08
20904	chr3	50788836	50789107	Intergenic	Intergenic	5509	ENSMUST00000194519.2	ENSMUSG00000103012	Gm37548	TEC	9.47159	12.09	2.88336	2.92983	10.7808	2.9066	-1.90037	2.82759	1.23585e-10	1.08211e-08
21197	chr3	86788123	86788332	intron (ENSMUST00000195561.6, intron 2 of 15)	protein_coding-intron (ENSMUST00000029719.14, intron 2 of 15)	16428	ENSMUST00000195159.2	ENSMUSG00000104074	Gm37025	processed_pseudogene	6.82276	6.90859	1.31632	1.52351	6.86567	1.41992	-2.25929	2.11784	1.26323e-10	1.10065e-08
14089	chr17	24272319	24272837	intron (ENSMUST00000017090.6, intron 5 of 5)	protein_coding-intron (ENSMUST00000017090.6, intron 5 of 5)	6713	ENSMUST00000234555.2	ENSMUSG00000016946	Kctd5	protein_coding	18.4616	23.4997	7.5845	7.32458	20.9806	7.45454	-1.50198	3.85551	1.30661e-10	1.13289e-08
11315	chr15	32681614	32681895	exon (ENSMUST00000067458.7, exon 20 of 23)	protein_coding-exon (ENSMUST00000067458.7, exon 20 of 23)	-58103	ENSMUST00000227807.2	ENSMUSG00000115063	4930465K09Rik	lncRNA	9.63213	9.15912	2.44459	2.51965	9.39562	2.48212	-1.90953	2.61056	1.5173e-10	1.29967e-08
32937	chr8	115965484	115965759	intron (ENSMUST00000162052.8, intron 2 of 2)	protein_coding-intron (ENSMUST00000004756.14, intron 8 of 8)	-185968	ENSMUST00020182332.1	ENSMUSG00002076325	5S_rRNA	rRNA	12.5218	17.6378	4.57577	4.33615	15.0798	4.45596	-1.77201	3.33038	1.54927e-10	1.32386e-08
27324	chr6	31115677	31115925	TTS (ENSMUST00000230874.2)	lncRNA-TTS (ENSMUST00000230874.2)	3797	ENSMUST00000118459.2	ENSMUSG00000086922	Gm13835	processed_pseudogene	8.10704	11.8283	2.94605	1.7579	9.96769	2.35197	-2.10547	2.68859	1.61211e-10	1.37095e-08
26008	chr5	113275115	113276018	intron (ENSMUST00000211733.2, intron 6 of 12)	protein_coding-intron (ENSMUST00000050125.9, intron 1 of 7)	-8236	ENSMUST00000197638.2	ENSMUSG00000104576	F830115B05Rik	TEC	24.883	30.2513	9.84105	11.5435	27.5671	10.6923	-1.3709	4.27602	1.72969e-10	1.46043e-08
19112	chr2	103248558	103248826	intron (ENSMUST00000239273.2, intron 1 of 6)	protein_coding-intron (ENSMUST00000137973.2, intron 1 of 3)	-5715	ENSMUST00000028609.14	ENSMUSG00000027186	Elf5	protein_coding	12.6823	11.5667	3.19677	3.86738	12.1245	3.53208	-1.76601	2.99504	1.81406e-10	1.52081e-08
15451	chr18	4990110	4990495	intron (ENSMUST00000143254.8, intron 3 of 35)	protein_coding-intron (ENSMUST00000126977.8, intron 1 of 37)	-3511	ENSMUST00000153016.8	ENSMUSG00000024236	Svil	protein_coding	13.8863	14.1312	4.19968	4.62913	14.0088	4.41441	-1.66208	3.23084	1.84076e-10	1.53955e-08
19675	chr2	140919321	140919683	intron (ENSMUST00000110067.8, intron 5 of 16)	protein_coding-intron (ENSMUST00000078027.12, intron 5 of 17)	-49698	ENSMUST00000117884.2	ENSMUSG00000083274	Zcchc9-ps	processed_pseudogene	15.2509	18.8416	6.08014	5.27369	17.0462	5.67692	-1.59595	3.53655	2.01084e-10	1.66998e-08
5588	chr11	82595129	82595427	Intergenic	Intergenic	-20691	ENSMUST00000122124.2	ENSMUSG00000083203	Gm11421	processed_pseudogene	11.1572	12.7181	3.51018	3.57439	11.9376	3.54229	-1.75618	2.99261	2.13358e-10	1.76366e-08
18874	chr2	77764599	77764956	intron (ENSMUST00000127289.8, intron 3 of 5)	protein_coding-intron (ENSMUST00000065889.10, intron 3 of 20)	2236	ENSMUST00000149012.8	ENSMUSG00000027014	Cwc22	protein_coding	18.2208	14.6546	5.01455	5.56668	16.4377	5.29061	-1.62025	3.45154	2.21409e-10	1.82172e-08
24411	chr4	148460689	148461678	Intergenic	Intergenic	-17266	ENSMUST00000138802.2	ENSMUSG00000086326	Gm13200	lncRNA	50.0871	60.3978	27.0159	25.8997	55.2424	26.4578	-1.06745	5.36079	2.20973e-10	1.82172e-08
7586	chr12	76837357	76837820	intron (ENSMUST00000137826.8, intron 3 of 13)	protein_coding-intron (ENSMUST00000125842.8, intron 2 of 12)	4683	ENSMUST00000221421.2	ENSMUSG00000042808	Gpx2	protein_coding	16.2141	13.1368	4.57577	4.57054	14.6754	4.57316	-1.66753	3.27945	2.32894e-10	1.8986e-08
4867	chr11	55398612	55398984	Intergenic	Intergenic	6746	ENSMUST00000185156.3	ENSMUSG00000098906	Mir7652	miRNA	13.0836	16.9574	4.38773	4.92212	15.0205	4.65492	-1.69812	3.3366	2.39405e-10	1.9472e-08
15766	chr18	35974338	35975045	intron (ENSMUST00000235169.2, intron 1 of 1)	protein_coding-intron (ENSMUST00000060722.8, intron 1 of 2)	-10545	ENSMUST00000188160.2	ENSMUSG00000100320	Gm29417	lncRNA	32.9098	24.5464	11.7842	9.72704	28.7281	10.7556	-1.40788	4.30262	2.43434e-10	1.97543e-08
8983	chr13	53041672	53041934	intron (ENSMUST00000137064.8, intron 4 of 9)	protein_coding-intron (ENSMUST00000021913.16, intron 5 of 9)	25179	ENSMUST00000230563.2	ENSMUSG00000021460	Auh	protein_coding	9.79266	12.1947	3.07141	3.16422	10.9937	3.11781	-1.82614	2.86876	2.57405e-10	2.07929e-08
34228	chr9	61655520	61656170	Intergenic	Intergenic	-14521	ENSMUST00000213572.2	ENSMUSG00000111739	Gm47241	processed_pseudogene	28.8161	29.3092	13.0378	10.4888	29.0626	11.7633	-1.30674	4.36189	2.57083e-10	2.07929e-08
7017	chr12	16587915	16588270	TTS (ENSMUST00000221297.2)	protein_coding-TTS (ENSMUST00000221297.2)	23947	ENSMUST00000223129.2	ENSMUSG00000020593	Lpin1	protein_coding	10.6756	14.3929	3.07141	4.04317	12.5343	3.55729	-1.82402	3.05728	2.64274e-10	2.12993e-08
29645	chr7	39999706	40000138	Intergenic	Intergenic	-12952	ENSMUST00020182338.1	ENSMUSG00002076710	7SK	misc_RNA	14.9298	17.8995	4.88918	5.97685	16.4147	5.43302	-1.59868	3.4805	2.74838e-10	2.21004e-08
13666	chr16	95065169	95065586	intron (ENSMUST00000113862.8, intron 2 of 3)	protein_coding-intron (ENSMUST00000037154.14, intron 2 of 3)	-4816	ENSMUST00000232091.2	ENSMUSG00000116720	Gm31641	lncRNA	9.79266	14.3929	2.69532	3.69159	12.0928	3.19345	-1.9301	2.99066	3.01017e-10	2.41509e-08
27814	chr6	76042362	76042780	Intergenic	Intergenic	-56039	ENSMUST00000204107.2	ENSMUSG00000107685	Gm5995	processed_pseudogene	16.6957	18.9463	4.70114	7.09019	17.821	5.89566	-1.59378	3.59417	3.04831e-10	2.44017e-08
34288	chr9	63570591	63571306	exon (ENSMUST00000034973.10, exon 5 of 9)	protein_coding-exon (ENSMUST00000034973.10, exon 5 of 9)	2881	ENSMUST00000137713.8	ENSMUSG00000032402	Smad3	protein_coding	38.2877	35.9561	16.9241	15.2351	37.1219	16.0796	-1.20503	4.73919	3.06344e-10	2.44675e-08
23277	chr4	106829638	106830229	intron (ENSMUST00000131440.2, intron 1 of 4)	protein_coding-intron (ENSMUST00000030367.15, intron 4 of 17)	6310	ENSMUST00000131440.2	ENSMUSG00000061887	Ssbp3	protein_coding	20.9499	29.2568	9.21423	9.25826	25.1034	9.23625	-1.45314	4.12688	3.23023e-10	2.57417e-08
4502	chr11	31639094	31639412	Intergenic	Intergenic	-9395	ENSMUST00000192490.2	ENSMUSG00000103635	Gm38061	TEC	9.31105	12.4564	2.38191	3.3986	10.8837	2.89026	-1.91815	2.84021	3.24005e-10	2.5762e-08
7845	chr12	88817913	88818513	TTS (ENSMUST00000110138.8)	protein_coding-TTS (ENSMUST00000110138.8)	56004	ENSMUST00000164072.2	ENSMUSG00000066392	Nrxn3	protein_coding	23.3579	18.6846	7.96059	7.14879	21.0213	7.55469	-1.46585	3.84209	3.26363e-10	2.58915e-08
32058	chr8	67938755	67939043	intron (ENSMUST00000212171.2, intron 1 of 1)	protein_coding-intron (ENSMUST00000212171.2, intron 1 of 1)	-4511	ENSMUST00000026677.4	ENSMUSG00000025588	Nat1	protein_coding	12.0402	10.8863	2.94605	3.69159	11.4632	3.31882	-1.77328	2.9139	3.36504e-10	2.66364e-08
20253	chr2	167063191	167063571	intron (ENSMUST00000088041.11, intron 4 of 9)	protein_coding-intron (ENSMUST00000018113.8, intron 4 of 9)	-13045	ENSMUST00000136271.2	ENSMUSG00000017969	Ptgis	protein_coding	6.34115	18.5276	1.69241	2.34386	12.4344	2.01814	-2.63531	2.95153	3.42806e-10	2.70748e-08
12041	chr15	82025758	82026103	TTS (ENSMUST00000229384.2)	protein_coding-TTS (ENSMUST00000229384.2)	-5452	ENSMUST00000023100.8	ENSMUSG00000022463	Srebf2	protein_coding	12.7626	14.1835	3.57287	4.74633	13.4731	4.1596	-1.69345	3.17457	3.51144e-10	2.76717e-08
26006	chr5	113270618	113270886	intron (ENSMUST00000211733.2, intron 6 of 12)	protein_coding-intron (ENSMUST00000050125.9, intron 1 of 7)	-3422	ENSMUST00000197638.2	ENSMUSG00000104576	F830115B05Rik	TEC	7.62543	10.1535	2.50727	1.87509	8.88948	2.19118	-2.03685	2.53683	3.72487e-10	2.91593e-08
13755	chr17	5142321	5142675	intron (ENSMUST00000232180.2, intron 2 of 19)	protein_coding-intron (ENSMUST00000092723.11, intron 2 of 18)	19887	ENSMUST00000122283.3	ENSMUSG00000081783	Gm15599	processed_pseudogene	14.2074	13.3985	4.38773	4.39475	13.8029	4.39124	-1.64535	3.2087	3.91988e-10	3.04839e-08
22798	chr4	55203540	55204196	intron (ENSMUST00000150455.2, intron 1 of 2)	lncRNA-intron (ENSMUST00000150455.2, intron 1 of 2)	40860	ENSMUST00000118033.2	ENSMUSG00000081177	Gm12509	processed_pseudogene	30.9833	40.9805	14.2915	15.4109	35.9819	14.8512	-1.28381	4.68378	4.08044e-10	3.16631e-08
26385	chr5	124348678	124349162	intron (ENSMUST00000162812.8, intron 2 of 24)	protein_coding-intron (ENSMUST00000086123.11, intron 1 of 23)	5561	ENSMUST00000086123.11	ENSMUSG00000029406	Pitpnm2	protein_coding	33.3914	35.5897	13.79	15.8211	34.4905	14.8055	-1.22018	4.63401	4.14488e-10	3.2093e-08
28502	chr6	119299790	119300258	TTS (ENSMUST00000124192.2)	protein_coding-TTS (ENSMUST00000124192.2)	6141	ENSMUST00000168793.8	ENSMUSG00000055003	Lrtm2	protein_coding	15.1706	14.0265	3.76091	5.44948	14.5986	4.6052	-1.65166	3.28471	4.26543e-10	3.28114e-08
20837	chr3	36546956	36548361	Intergenic	Intergenic	13300	ENSMUST00000140203.2	ENSMUSG00000085320	Gm11548	lncRNA	62.8496	63.7998	33.9109	31.7008	63.3247	32.8058	-0.949465	5.5915	4.32252e-10	3.31786e-08
29228	chr7	19456560	19457350	intron (ENSMUST00000075447.14, intron 5 of 8)	protein_coding-intron (ENSMUST00000075447.14, intron 5 of 8)	-7592	ENSMUST00000093552.12	ENSMUSG00000002984	Tomm40	protein_coding	42.7827	47.5227	20.1209	21.9737	45.1527	21.0473	-1.10331	5.05758	4.55223e-10	3.47912e-08
17913	chr2	24640105	24640613	intron (ENSMUST00000114447.8, intron 3 of 46)	protein_coding-intron (ENSMUST00000041342.12, intron 3 of 46)	12700	ENSMUST00000100348.10	ENSMUSG00000004113	Cacna1b	protein_coding	19.4248	24.0754	7.33378	8.78949	21.7501	8.06163	-1.43721	3.92211	4.58526e-10	3.49683e-08
32973	chr8	118232941	118233277	intron (ENSMUST00000081232.9, intron 2 of 32)	protein_coding-intron (ENSMUST00000081232.9, intron 2 of 32)	8079	ENSMUST00000081232.9	ENSMUSG00000034330	Plcg2	protein_coding	18.2208	16.5911	5.39064	6.68001	17.4059	6.03533	-1.51791	3.56667	4.64081e-10	3.53159e-08
9637	chr13	102947653	102948033	intron (ENSMUST00000239261.2, intron 4 of 27)	protein_coding-intron (ENSMUST00000099202.10, intron 3 of 27)	-10414	ENSMUST00000185947.2	ENSMUSG00000034751	Mast4	protein_coding	17.3378	22.0866	6.08014	7.79335	19.7122	6.93674	-1.51213	3.76437	4.75247e-10	3.59343e-08
13514	chr16	84926036	84926470	intron (ENSMUST00000227990.2, intron 1 of 13)	protein_coding-intron (ENSMUST00000005406.12, intron 1 of 15)	-19464	ENSMUST00000227036.2	ENSMUSG00000114988	Gm49226	lncRNA	12.7626	16.2771	4.70114	4.45334	14.5198	4.57724	-1.67554	3.29346	4.79792e-10	3.60474e-08
24099	chr4	136725097	136725505	intron (ENSMUST00000049583.8, intron 9 of 18)	protein_coding-intron (ENSMUST00000049583.8, intron 9 of 18)	-6328	ENSMUST00000218160.2	ENSMUSG00000060862	Zbtb40	protein_coding	18.1405	19.4697	7.5845	5.97685	18.8051	6.78068	-1.47616	3.69785	5.07078e-10	3.80169e-08
1778	chr1	165962837	165963398	intron (ENSMUST00000166159.2, intron 1 of 2)	protein_coding-intron (ENSMUST00000027847.7, intron 1 of 3)	5081	ENSMUST00000166860.2	ENSMUSG00000000544	Gpa33	protein_coding	19.1037	17.3238	5.64137	7.26598	18.2138	6.45367	-1.48639	3.63917	5.14017e-10	3.84559e-08
17060	chr19	25175528	25175968	intron (ENSMUST00000025831.8, intron 46 of 47)	protein_coding-intron (ENSMUST00000025831.8, intron 46 of 47)	-32168	ENSMUST00000083700.3	ENSMUSG00000065634	Gm24252	snoRNA	15.6522	13.9219	5.26528	4.27755	14.787	4.77141	-1.62535	3.30704	5.19535e-10	3.87869e-08
13027	chr16	22704242	22704631	intron (ENSMUST00000231692.2, intron 2 of 3)	lncRNA-intron (ENSMUST00000231692.2, intron 2 of 3)	-5591	ENSMUST00000231848.2	ENSMUSG00000022868	Ahsg	protein_coding	23.0368	28.3148	10.9066	9.08247	25.6758	9.99456	-1.37001	4.17598	5.21294e-10	3.88364e-08
9149	chr13	59104031	59104313	intron (ENSMUST00000225488.2, intron 12 of 17)	protein_coding-intron (ENSMUST00000079828.7, intron 12 of 17)	84623	ENSMUST00000223636.2	ENSMUSG00000055254	Ntrk2	protein_coding	8.50838	11.5143	2.69532	2.69544	10.0113	2.69538	-1.90593	2.7282	5.38372e-10	3.99409e-08
26823	chr5	140114183	140114879	intron (ENSMUST00000199237.5, intron 2 of 6)	protein_coding-intron (ENSMUST00000031534.9, intron 13 of 17)	-13310	ENSMUST00000128579.2	ENSMUSG00000029554	Mad1l1	protein_coding	37.8864	41.8702	19.4941	15.2937	39.8783	17.3939	-1.20155	4.84905	5.48611e-10	4.05309e-08
23924	chr4	132812328	132813057	Intergenic	Intergenic	19132	ENSMUST00000148518.2	ENSMUSG00000037692	Ahdc1	protein_coding	34.5954	30.3036	15.2317	10.899	32.4495	13.0653	-1.31015	4.51236	5.50618e-10	4.05946e-08
28364	chr6	114249310	114249520	Intergenic	Intergenic	-10181	ENSMUST00000032454.8	ENSMUSG00000030310	Slc6a1	protein_coding	8.50838	6.69924	1.44168	1.99228	7.60381	1.71698	-2.11299	2.26032	5.56316e-10	4.08449e-08
14141	chr17	25016327	25016794	Intergenic	Intergenic	-6703	ENSMUST00000234372.2	ENSMUSG00000024155	Meiob	protein_coding	17.6589	16.4864	6.01746	6.09405	17.0727	6.05575	-1.48907	3.54852	5.60961e-10	4.10161e-08
13615	chr16	92240274	92240780	intron (ENSMUST00000232197.2, intron 1 of 3)	protein_coding-intron (ENSMUST00000060005.15, intron 1 of 3)	-13838	ENSMUST00000231968.2	ENSMUSG00000116964	Gm46555	lncRNA	19.8261	17.7949	5.32796	7.79335	18.8105	6.56065	-1.50762	3.67881	5.82644e-10	4.23967e-08
14410	chr17	30472086	30472383	intron (ENSMUST00000237732.2, intron 1 of 2)	protein_coding-intron (ENSMUST00000079924.8, intron 9 of 11)	39072	ENSMUST00000235187.2	ENSMUSG00000062202	Btbd9	protein_coding	15.2509	15.7537	5.57868	4.98071	15.5023	5.2797	-1.55462	3.4016	5.8343e-10	4.23967e-08
34688	chr9	90026631	90026821	Intergenic	Intergenic	15131	ENSMUST00000192703.2	ENSMUSG00000104263	9430062P05Rik	TEC	6.42142	7.37963	1.31632	1.6993	6.90052	1.50781	-2.18875	2.14873	6.08223e-10	4.41079e-08
3348	chr10	80749466	80750587	intron (ENSMUST00000179022.8, intron 1 of 11)	protein_coding-intron (ENSMUST00000057623.14, intron 1 of 11)	3659	ENSMUST00000159094.2	ENSMUSG00000062075	Lmnb2	protein_coding	71.5988	82.9554	33.4094	43.3615	77.2771	38.3855	-1.0109	5.85958	6.22535e-10	4.50538e-08
28030	chr6	89330877	89331255	intron (ENSMUST00000163139.8, intron 3 of 31)	protein_coding-intron (ENSMUST00000049845.6, intron 2 of 31)	3633	ENSMUST00000049845.6	ENSMUSG00000030084	Plxna1	protein_coding	17.1773	13.9219	5.57868	4.57054	15.5496	5.07461	-1.60465	3.37725	6.29649e-10	4.54758e-08
33998	chr9	51221149	51221348	intron (ENSMUST00000238450.3, intron 2 of 4)	protein_coding-intron (ENSMUST00000039959.11, intron 2 of 4)	2767	ENSMUST00000181366.3	ENSMUSG00000036027	1810046K07Rik	protein_coding	5.69901	8.37405	1.19096	1.6993	7.03653	1.44513	-2.29109	2.17954	6.32575e-10	4.55942e-08
12076	chr15	83045493	83045857	intron (ENSMUST00000162834.3, intron 4 of 8)	protein_coding-intron (ENSMUST00000018186.16, intron 4 of 8)	8703	ENSMUST00000162834.3	ENSMUSG00000018042	Cyb5r3	protein_coding	9.15052	10.3105	2.0685	3.22281	9.73053	2.64566	-1.87312	2.68082	6.34139e-10	4.56143e-08
15398	chr17	87874348	87875321	intron (ENSMUST00000234992.2, intron 3 of 3)	lncRNA-intron (ENSMUST00000234992.2, intron 3 of 3)	4248	ENSMUST00000234992.2	ENSMUSG00000117414	Gm46587	lncRNA	41.0168	36.5841	17.6136	16.993	38.8005	17.3033	-1.16071	4.81433	6.56947e-10	4.71592e-08
28564	chr6	121171064	121171548	exon (ENSMUST00000088561.10, exon 5 of 5)	protein_coding-exon (ENSMUST00000088561.10, exon 5 of 5)	3836	ENSMUST00000205150.2	ENSMUSG00000107915	Gm44014	TEC	17.2576	15.2826	3.4475	6.44563	16.2701	4.94656	-1.70139	3.42355	6.61233e-10	4.7371e-08
3857	chr10	118911976	118912200	Intergenic	Intergenic	-14159	ENSMUST00000218756.2	ENSMUSG00000112683	Gm18904	processed_pseudogene	6.90302	10.0489	1.44168	2.46106	8.47594	1.95137	-2.12378	2.46152	6.82746e-10	4.86175e-08
834	chr1	86109096	86109720	intron (ENSMUST00000155168.8, intron 9 of 18)	protein_coding-intron (ENSMUST00000027434.15, intron 9 of 24)	-14704	ENSMUST00000150059.8	ENSMUSG00000062590	Armc9	protein_coding	27.6924	27.425	10.7186	12.1881	27.5587	11.4533	-1.26377	4.29697	6.87499e-10	4.87333e-08
2472	chr10	18399547	18400154	exon (ENSMUST00000037341.14, exon 5 of 7)	protein_coding-exon (ENSMUST00000037341.14, exon 5 of 7)	21785	ENSMUST00000213153.2	ENSMUSG00000019853	Hebp2	protein_coding	34.194	34.4383	15.9212	14.0632	34.3162	14.9922	-1.19532	4.63231	6.88495e-10	4.87333e-08
18973	chr2	91121889	91122298	intron (ENSMUST00000102594.11, intron 4 of 8)	protein_coding-intron (ENSMUST00000064652.14, intron 4 of 8)	-8607	ENSMUST00000132092.2	ENSMUSG00000040591	1110051M20Rik	protein_coding	14.8495	12.5611	4.32505	4.33615	13.7053	4.3306	-1.64902	3.19006	6.94395e-10	4.90531e-08
27250	chr6	28896885	28897182	intron (ENSMUST00000167201.2, intron 16 of 16)	protein_coding-intron (ENSMUST00000167201.2, intron 16 of 16)	16991	ENSMUST00000165151.2	ENSMUSG00000001424	Snd1	protein_coding	10.8361	10.4152	2.31923	3.69159	10.6257	3.00541	-1.80633	2.80495	7.20929e-10	5.07254e-08
20921	chr3	51412921	51413251	Intergenic	Intergenic	16045	ENSMUST00000195131.2	ENSMUSG00000102570	Gm37968	TEC	20.0669	18.4752	4.51309	8.20353	19.2711	6.35831	-1.58711	3.69438	7.31689e-10	5.13805e-08
1667	chr1	157275183	157275508	Intergenic	Intergenic	-10802	ENSMUST00000193791.6	ENSMUSG00000033488	Cryzl2	protein_coding	17.4984	12.247	4.57577	4.39475	14.8727	4.48526	-1.70961	3.27876	7.45032e-10	5.22141e-08
28466	chr6	116635352	116635920	intron (ENSMUST00000204576.2, intron 3 of 4)	protein_coding-intron (ENSMUST00000035842.7, intron 3 of 10)	7979	ENSMUST00000204555.2	ENSMUSG00000048489	Depp1	protein_coding	25.3646	29.4662	11.3454	11.2505	27.4154	11.298	-1.28398	4.29119	7.61312e-10	5.30405e-08
3577	chr10	88829077	88829558	intron (ENSMUST00000182888.8, intron 3 of 3)	protein_coding-intron (ENSMUST00000182341.8, intron 16 of 27)	4705	ENSMUST00000182598.2	ENSMUSG00000035189	Ano4	protein_coding	16.1338	13.4508	3.82359	5.44948	14.7923	4.63654	-1.65615	3.29529	7.77155e-10	5.39324e-08
14849	chr17	48059721	48060095	intron (ENSMUST00000113284.8, intron 1 of 6)	protein_coding-intron (ENSMUST00000086932.10, intron 1 of 8)	-5343	ENSMUST00000137845.2	ENSMUSG00000023990	Tfeb	protein_coding	13.485	15.4397	4.45041	5.0979	14.4623	4.77416	-1.6013	3.29865	7.7644e-10	5.39324e-08
30854	chr7	125947355	125948268	intron (ENSMUST00000206881.2, intron 1 of 1)	lncRNA-intron (ENSMUST00000206881.2, intron 1 of 1)	2958	ENSMUST00000206881.2	ENSMUSG00000108417	Gm30928	lncRNA	34.1138	37.5262	12.7244	17.4032	35.82	15.0638	-1.2491	4.68047	7.90931e-10	5.47812e-08
35090	chr9	111289198	111289804	intron (ENSMUST00000111879.5, intron 1 of 4)	protein_coding-intron (ENSMUST00000111879.5, intron 1 of 4)	21352	ENSMUST00000111879.5	ENSMUSG00000032500	Dclk3	protein_coding	23.5184	29.7802	11.3454	9.78563	26.6493	10.5655	-1.34406	4.23751	8.0851e-10	5.58896e-08
2194	chr1	186498072	186498884	Intergenic	Intergenic	16885	ENSMUST00000180869.2	ENSMUSG00000097784	A430105J06Rik	lncRNA	54.1004	46.2143	26.2637	19.3369	50.1574	22.8003	-1.13486	5.19055	8.90768e-10	6.12179e-08
26400	chr5	124644915	124645404	intron (ENSMUST00000199766.5, intron 1 of 4)	protein_coding-intron (ENSMUST00000062153.12, intron 4 of 6)	-3125	ENSMUST00000200202.2	ENSMUSG00000029392	Rilpl1	protein_coding	18.7024	19.5743	7.77255	6.56282	19.1384	7.16768	-1.41947	3.73652	9.41169e-10	6.45565e-08
2155	chr1	183783858	183784443	intron (ENSMUST00000048655.8, intron 2 of 3)	protein_coding-intron (ENSMUST00000048655.8, intron 2 of 3)	17572	ENSMUST00000048655.8	ENSMUSG00000039384	Dusp10	protein_coding	43.1038	43.1264	20.6223	20.2744	43.1151	20.4484	-1.0758	4.99678	9.6758e-10	6.61124e-08
5423	chr11	76740466	76740796	Intergenic	Intergenic	-2787	ENSMUST00000021201.6	ENSMUSG00000020841	Cpd	protein_coding	13.2442	19.208	3.4475	6.09405	16.2261	4.77077	-1.76991	3.43459	1.05991e-09	7.20051e-08
5861	chr11	94804755	94805039	Intergenic	Intergenic	-5638	ENSMUST00000082578.4	ENSMUSG00000064512	Gm22456	snRNA	10.2743	9.99652	2.56996	3.3986	10.1354	2.98428	-1.75193	2.7523	1.0805e-09	7.32632e-08
24546	chr4	151195169	151196160	intron (ENSMUST00000169423.9, intron 11 of 24)	protein_coding-intron (ENSMUST00000049790.14, intron 11 of 23)	-2631	ENSMUST00000105670.8	ENSMUSG00000014592	Camta1	protein_coding	45.5921	64.3755	25.7622	25.0208	54.9838	25.3915	-1.12271	5.3403	1.10227e-09	7.44548e-08
896	chr1	88570876	88571451	Intergenic	Intergenic	-9644	ENSMUST00000194311.2	ENSMUSG00000104057	Gm38130	TEC	18.2208	16.3817	6.76964	5.62527	17.3013	6.19746	-1.47587	3.56875	1.13469e-09	7.64986e-08
18537	chr2	48222512	48223198	intron (ENSMUST00000127672.2, intron 1 of 5)	lncRNA-intron (ENSMUST00000127672.2, intron 1 of 5)	33935	ENSMUST00000119842.2	ENSMUSG00000083966	Gm13482	processed_pseudogene	36.3613	44.8535	17.4882	18.9267	40.6074	18.2075	-1.16246	4.89058	1.17466e-09	7.88933e-08
9698	chr13	109125354	109125721	intron (ENSMUST00000177907.8, intron 1 of 15)	protein_coding-intron (ENSMUST00000122041.8, intron 2 of 16)	-127233	ENSMUST00000129374.2	ENSMUSG00000021699	Pde4d	protein_coding	12.0402	17.8472	5.07723	4.16036	14.9437	4.61879	-1.71063	3.33475	1.18774e-09	7.96211e-08
34053	chr9	55345748	55346114	TTS (ENSMUST00000034862.5)	protein_coding-TTS (ENSMUST00000034862.5)	48866	ENSMUST00000139342.2	ENSMUSG00000032314	Etfa	protein_coding	13.806	17.4808	4.45041	5.91826	15.6434	5.18433	-1.59795	3.41619	1.21396e-09	8.12251e-08
24218	chr4	139540736	139541005	intron (ENSMUST00000174681.2, intron 4 of 8)	protein_coding-intron (ENSMUST00000030508.14, intron 4 of 8)	19448	ENSMUST00000174681.2	ENSMUSG00000028736	Pax7	protein_coding	9.47159	9.21145	2.94605	2.40246	9.34152	2.67425	-1.80022	2.62821	1.2576e-09	8.3987e-08
2623	chr10	36671303	36671626	intron (ENSMUST00000167191.8, intron 3 of 4)	protein_coding-intron (ENSMUST00000058738.11, intron 4 of 5)	-19537	ENSMUST00000157798.3	ENSMUSG00000088423	Gm22554	snoRNA	11.9599	13.2415	1.94314	4.80492	12.6007	3.37403	-1.88864	3.03633	1.26264e-09	8.40072e-08
3489	chr10	84230457	84230843	intron (ENSMUST00000020220.15, intron 2 of 6)	protein_coding-intron (ENSMUST00000020220.15, intron 2 of 6)	-2398	ENSMUST00000129355.2	ENSMUSG00000020032	Nuak1	protein_coding	12.3612	13.1368	3.00873	4.86352	12.749	3.93612	-1.68784	3.095	1.27614e-09	8.47464e-08
26093	chr5	114931413	114931683	intron (ENSMUST00000137519.2, intron 5 of 12)	protein_coding-intron (ENSMUST00000102578.11, intron 6 of 14)	-2256	ENSMUST00000129001.9	ENSMUSG00000041870	Ankrd13a	protein_coding	7.62543	13.7125	2.25655	2.98843	10.669	2.62249	-2.04014	2.80876	1.29814e-09	8.60461e-08
9087	chr13	56078272	56078785	intron (ENSMUST00000237678.2, intron 2 of 5)	lncRNA-intron (ENSMUST00000237678.2, intron 2 of 5)	-71550	ENSMUST00000225993.2	ENSMUSG00000114493	Gm47071	lncRNA	24.9633	29.3615	11.2827	11.3677	27.1624	11.3252	-1.26747	4.28339	1.31464e-09	8.67106e-08
27831	chr6	82102253	82102552	Intergenic	Intergenic	-72840	ENSMUST00000145950.2	ENSMUSG00000087136	Gm15864	lncRNA	8.66891	13.0845	1.75509	3.69159	10.8767	2.72334	-2.00013	2.8309	1.32712e-09	8.71525e-08
25950	chr5	111822107	111822403	Intergenic	Intergenic	-59535	ENSMUST00000180627.2	ENSMUSG00000096949	Gm26897	protein_coding	15.6522	22.0866	4.76382	7.55896	18.8694	6.16139	-1.61984	3.68067	1.37127e-09	8.97194e-08
32963	chr8	118030651	118031029	intron (ENSMUST00000211913.2, intron 1 of 10)	protein_coding-intron (ENSMUST00000166750.9, intron 1 of 20)	-45069	ENSMUST00000095172.6	ENSMUSG00000034390	Cmip	protein_coding	9.71239	11.2003	2.63264	3.5158	10.4563	3.07422	-1.76543	2.80636	1.36919e-09	8.97194e-08
25194	chr5	35955397	35955863	intron (ENSMUST00000129347.8, intron 1 of 21)	protein_coding-intron (ENSMUST00000054598.12, intron 1 of 19)	-16073	ENSMUST00000130233.8	ENSMUSG00000029095	Ablim2	protein_coding	20.388	19.2603	7.77255	7.55896	19.8242	7.66576	-1.36647	3.79511	1.56134e-09	1.01037e-07
12222	chr15	87599293	87599863	intron (ENSMUST00000230414.2, intron 2 of 3)	protein_coding-intron (ENSMUST00000068088.8, intron 2 of 3)	80566	ENSMUST00000183709.3	ENSMUSG00000098938	Mir6393	miRNA	25.0435	35.642	11.032	13.0084	30.3428	12.0202	-1.3443	4.42636	1.56818e-09	1.01295e-07
8866	chr13	47419985	47420373	Intergenic	Intergenic	72878	ENSMUST00000110111.4	ENSMUSG00000038068	Rnf144b	protein_coding	12.1204	9.68249	2.44459	3.75018	10.9015	3.09739	-1.78993	2.82995	1.58755e-09	1.0236e-07
19034	chr2	93096257	93096476	intron (ENSMUST00000111265.9, intron 2 of 9)	protein_coding-intron (ENSMUST00000111265.9, intron 2 of 9)	-38235	ENSMUST00000028646.4	ENSMUSG00000027217	Tspan18	protein_coding	8.42811	6.33287	0.940228	2.22667	7.38049	1.58345	-2.17535	2.20365	1.74571e-09	1.11744e-07
4196	chr11	4141264	4141540	intron (ENSMUST00000180088.2, intron 1 of 8)	protein_coding-intron (ENSMUST00000041042.13, intron 1 of 8)	4580	ENSMUST00000180088.2	ENSMUSG00000034412	Tbc1d10a	protein_coding	11.7994	17.1668	4.32505	4.80492	14.4831	4.56498	-1.67824	3.29732	1.76061e-09	1.12495e-07
28799	chr6	136790962	136791216	exon (ENSMUST00000116514.4, exon 12 of 12)	protein_coding-exon (ENSMUST00000116514.4, exon 12 of 12)	-5408	ENSMUST00020183000.1	ENSMUSG00002076169	ENSMUSG00002076169	miRNA	8.26757	9.26379	1.88046	2.87123	8.76568	2.37584	-1.87719	2.53491	1.93055e-09	1.2291e-07
21425	chr3	95142760	95143418	exon (ENSMUST00000053872.12, exon 5 of 5)	protein_coding-exon (ENSMUST00000053872.12, exon 5 of 5)	3485	ENSMUST00000107199.2	ENSMUSG00000046722	Cdc42se1	protein_coding	28.8161	31.298	13.0378	13.1842	30.0571	13.111	-1.19917	4.4447	2.08448e-09	1.32e-07
6415	chr11	113055842	113056633	intron (ENSMUST00000150712.2, intron 1 of 3)	lncRNA-intron (ENSMUST00000127263.8, intron 1 of 2)	7666	ENSMUST00000150712.2	ENSMUSG00000087259	2610035D17Rik	lncRNA	32.1071	46.6853	17.6763	15.2937	39.3962	16.485	-1.26696	4.82107	2.23296e-09	1.4115e-07
26840	chr5	140577556	140578097	Intergenic	Intergenic	14480	ENSMUST00000200523.2	ENSMUSG00000105699	Gm43703	lncRNA	20.7091	19.365	7.52182	8.20353	20.037	7.86267	-1.34339	3.81615	2.59854e-09	1.62808e-07
34442	chr9	68711307	68711887	intron (ENSMUST00000174296.2, intron 1 of 5)	protein_coding-intron (ENSMUST00000034766.14, intron 1 of 10)	149012	ENSMUST00000143507.2	ENSMUSG00000032238	Rora	protein_coding	25.6857	23.709	7.08305	11.6021	24.6973	9.34259	-1.39303	4.09974	2.61107e-09	1.63305e-07
4536	chr11	32499048	32499797	intron (ENSMUST00000102821.4, intron 1 of 18)	protein_coding-intron (ENSMUST00000102821.4, intron 1 of 18)	16117	ENSMUST00000102821.4	ENSMUSG00000020272	Stk10	protein_coding	37.164	43.4404	18.8672	18.5165	40.3022	18.6919	-1.11316	4.89356	2.63095e-09	1.64258e-07
6876	chr12	3400092	3400455	intron (ENSMUST00000180719.2, intron 1 of 1)	lncRNA-intron (ENSMUST00000180719.2, intron 1 of 1)	6880	ENSMUST00000180719.2	ENSMUSG00000097429	Gm26520	lncRNA	16.1338	20.1501	6.64428	6.79721	18.1419	6.72074	-1.44096	3.66511	2.6369e-09	1.64341e-07
19657	chr2	137332485	137332700	Intergenic	Intergenic	-172763	ENSMUST00000134833.2	ENSMUSG00000085640	Gm14064	lncRNA	6.74249	8.26937	1.75509	2.10948	7.50593	1.93228	-1.96115	2.31224	2.66466e-09	1.65779e-07
9303	chr13	70942183	70942716	intron (ENSMUST00000123552.8, intron 6 of 22)	protein_coding-intron (ENSMUST00000080145.13, intron 6 of 22)	-46121	ENSMUST00000222495.2	ENSMUSG00000113771	Gm36529	lncRNA	35.9599	35.171	17.0495	15.2351	35.5655	16.1423	-1.13913	4.69979	2.72893e-09	1.69481e-07
5117	chr11	68181899	68182266	intron (ENSMUST00000108674.9, intron 3 of 7)	protein_coding-intron (ENSMUST00000021284.4, intron 2 of 6)	-20377	ENSMUST00000151817.2	ENSMUSG00000084993	Gm12305	lncRNA	13.1639	12.4564	3.76091	4.74633	12.8102	4.25362	-1.58014	3.11969	3.0478e-09	1.87641e-07
9113	chr13	57057420	57057891	Intergenic	Intergenic	-13849	ENSMUST00000173817.9	ENSMUSG00000021541	Trpc7	protein_coding	15.9733	13.3461	4.51309	5.44948	14.6597	4.98129	-1.54195	3.31126	3.15521e-09	1.93582e-07
18772	chr2	70672344	70672916	Intergenic	Intergenic	-14403	ENSMUST00000120668.2	ENSMUSG00000082303	Gm13633	processed_pseudogene	25.8462	21.0398	9.77837	8.96528	23.443	9.37182	-1.31344	4.04162	3.23405e-09	1.98076e-07
17299	chr19	42410766	42411384	intron (ENSMUST00000238290.2, intron 1 of 14)	protein_coding-intron (ENSMUST00000048630.8, intron 1 of 14)	9147	ENSMUST00000048630.8	ENSMUSG00000042401	Crtac1	protein_coding	23.0368	20.0977	8.33669	8.96528	21.5673	8.65098	-1.30904	3.92711	3.31047e-09	2.02058e-07
6073	chr11	100471127	100471403	exon (ENSMUST00000103120.5, exon 4 of 4)	protein_coding-exon (ENSMUST00000103120.5, exon 4 of 4)	4548	ENSMUST00000147403.2	ENSMUSG00000006782	Cnp	protein_coding	6.26088	10.8339	2.31923	1.6993	8.5474	2.00927	-2.11515	2.48803	3.34498e-09	2.03464e-07
13010	chr16	22205288	22206550	intron (ENSMUST00000170803.2, intron 2 of 3)	protein_coding-intron (ENSMUST00000079601.13, intron 11 of 12)	14660	ENSMUST00000170803.2	ENSMUSG00000013089	Etv5	protein_coding	44.9499	52.1285	23.0042	25.0208	48.5392	24.0125	-1.01891	5.19008	3.4719e-09	2.10103e-07
21287	chr3	89020406	89020685	Intergenic	Intergenic	-3486	ENSMUST00000196011.2	ENSMUSG00000105654	Gm29704	processed_pseudogene	14.6087	13.0321	5.01455	4.51194	13.8204	4.76324	-1.52871	3.23592	3.6384e-09	2.19058e-07
31296	chr7	142982279	142982577	Intergenic	Intergenic	-18914	ENSMUST00020181829.1	ENSMUSG00002075423	ENSMUSG00002075423	misc_RNA	8.50838	11.8283	3.07141	2.92983	10.1684	3.00062	-1.77624	2.77965	3.71037e-09	2.23012e-07
15880	chr18	39765612	39766072	TTS (ENSMUST00000235128.2)	lncRNA-TTS (ENSMUST00000235128.2)	-3617	ENSMUST00000237284.2	ENSMUSG00000118117	Gm30961	lncRNA	20.8696	15.1256	4.88918	7.20738	17.9976	6.04828	-1.55292	3.59173	3.79357e-09	2.2686e-07
13662	chr16	94901030	94901328	Intergenic	Intergenic	-2084	ENSMUST00000232306.2	ENSMUSG00000116667	Gm49641	processed_pseudogene	10.7559	10.1535	3.57287	3.04702	10.4547	3.30994	-1.6534	2.81662	3.80729e-09	2.27297e-07
1347	chr1	132621614	132622772	intron (ENSMUST00000189219.2, intron 1 of 2)	protein_coding-intron (ENSMUST00000043189.14, intron 1 of 26)	12871	ENSMUST00000043189.14	ENSMUSG00000026442	Nfasc	protein_coding	55.5453	61.7586	31.2782	30.4702	58.6519	30.8742	-0.928934	5.49092	3.83269e-09	2.28406e-07
30407	chr7	98445023	98445622	Intergenic	Intergenic	-38997	ENSMUST00000165122.8	ENSMUSG00000015957	Wnt11	protein_coding	30.6623	26.7446	12.223	12.7155	28.7034	12.4692	-1.19589	4.3699	3.93142e-09	2.33137e-07
5082	chr11	64651393	64651693	promoter-TSS (ENSMUST00000121627.2)	processed_pseudogene-promoter-TSS (ENSMUST00000121627.2)	-690	ENSMUST00000121627.2	ENSMUSG00000081756	Gm12291	processed_pseudogene	13.0034	18.0565	5.516	5.03931	15.53	5.27766	-1.57084	3.41861	4.28958e-09	2.52686e-07
29999	chr7	66310044	66310323	intron (ENSMUST00000124899.8, intron 4 of 5)	protein_coding-intron (ENSMUST00000124899.8, intron 4 of 5)	-5411	ENSMUST00000207785.2	ENSMUSG00000030509	Asb7	protein_coding	9.39132	11.9854	3.00873	3.57439	10.6883	3.29156	-1.7068	2.85815	4.31464e-09	2.53741e-07
261	chr1	36474239	36474726	intron (ENSMUST00000115011.8, intron 4 of 8)	protein_coding-intron (ENSMUST00000001171.13, intron 3 of 6)	4267	ENSMUST00000192969.6	ENSMUSG00000001143	Lman2l	protein_coding	24.4014	21.3538	8.9635	9.78563	22.8776	9.37457	-1.27857	4.02043	4.35126e-09	2.55048e-07
17778	chr2	10218031	10218847	intron (ENSMUST00000026886.8, intron 7 of 13)	protein_coding-intron (ENSMUST00000026886.8, intron 7 of 13)	60057	ENSMUST00000026886.8	ENSMUSG00000025780	Itih5	protein_coding	43.2643	43.1264	21.3118	21.0362	43.1953	21.174	-1.02804	5.01496	4.35074e-09	2.55048e-07
1650	chr1	156574863	156575107	Intergenic	Intergenic	-28329	ENSMUST00000086153.8	ENSMUSG00000033557	Fam20b	protein_coding	10.194	9.21145	2.758	3.16422	9.70273	2.96111	-1.69731	2.69804	4.64508e-09	2.71374e-07
33883	chr9	45844074	45844568	TTS (ENSMUST00000213634.2)	lncRNA-TTS (ENSMUST00000213634.2)	2551	ENSMUST00000215509.2	ENSMUSG00000032085	Tagln	protein_coding	19.184	24.4418	7.96059	9.25826	21.8129	8.60943	-1.34819	3.95223	4.7061e-09	2.74036e-07
27639	chr6	54294979	54295248	intron (ENSMUST00000145111.8, intron 4 of 13)	lncRNA-intron (ENSMUST00000145111.8, intron 4 of 13)	-7707	ENSMUST00000204057.2	ENSMUSG00000045725	Prr15	protein_coding	10.8361	10.1012	2.56996	3.80878	10.4687	3.18937	-1.69875	2.8063	4.84581e-09	2.81247e-07
20146	chr2	164278570	164279322	intron (ENSMUST00000142909.2, intron 1 of 4)	protein_coding-intron (ENSMUST00000017153.4, intron 1 of 4)	6160	ENSMUST00000017153.4	ENSMUSG00000017009	Sdc4	protein_coding	25.2843	31.6644	12.5991	11.8365	28.4744	12.2178	-1.2288	4.36482	5.05971e-09	2.93182e-07
3216	chr10	79411313	79411792	TTS (ENSMUST00000020566.7)	protein_coding-TTS (ENSMUST00000020566.7)	4402	ENSMUST00000159782.2	ENSMUSG00000020317	Theg	protein_coding	22.3144	20.6211	9.59032	7.61756	21.4678	8.60394	-1.31668	3.92177	5.0977e-09	2.94902e-07
26482	chr5	128994473	128994944	intron (ENSMUST00000196569.2, intron 1 of 3)	protein_coding-intron (ENSMUST00000111346.6, intron 1 of 21)	35389	ENSMUST00000196569.2	ENSMUSG00000029420	Rimbp2	protein_coding	21.1907	22.0342	9.02619	8.84809	21.6124	8.93714	-1.27466	3.94984	5.11956e-09	2.95684e-07
15967	chr18	46799588	46799919	Intergenic	Intergenic	35879	ENSMUST00000236340.2	ENSMUSG00000117780	Gm3734	lncRNA	11.6388	10.6769	4.19968	2.69544	11.1579	3.44756	-1.69171	2.89663	5.25732e-09	3.02164e-07
25050	chr5	30580991	30581680	intron (ENSMUST00000150734.8, intron 3 of 45)	protein_coding-intron (ENSMUST00000074171.10, intron 3 of 46)	-15930	ENSMUST00000128177.2	ENSMUSG00000062372	Otof	protein_coding	27.291	29.9896	12.9751	12.4225	28.6403	12.6988	-1.17671	4.38325	5.688e-09	3.2325e-07
18945	chr2	90459906	90460317	Intergenic	Intergenic	-47448	ENSMUST00000057481.7	ENSMUSG00000051329	Nup160	protein_coding	13.806	22.8716	3.88627	7.20738	18.3388	5.54683	-1.73131	3.6222	5.78506e-09	3.27715e-07
32020	chr8	61801237	61801839	intron (ENSMUST00000209611.2, intron 4 of 10)	protein_coding-intron (ENSMUST00000034060.7, intron 4 of 11)	-13085	ENSMUST00000210210.2	ENSMUSG00000031642	Sh3rf1	protein_coding	23.3579	24.4418	11.3454	8.32072	23.8998	9.83307	-1.28531	4.09046	5.87667e-09	3.32374e-07
31268	chr7	141685351	141685659	Intergenic	Intergenic	4266	ENSMUST00000211350.2	ENSMUSG00000110091	Gm39115	protein_coding	10.5151	7.95535	2.88336	2.34386	9.23521	2.61361	-1.79979	2.59117	5.90803e-09	3.33085e-07
21400	chr3	94690370	94691278	intron (ENSMUST00000238849.2, intron 1 of 20)	protein_coding-intron (ENSMUST00000107272.7, intron 1 of 20)	2938	ENSMUST00000153263.9	ENSMUSG00000068876	Cgn	protein_coding	43.3446	34.0196	19.2433	14.0632	38.6821	16.6533	-1.21078	4.79033	6.19015e-09	3.48436e-07
14451	chr17	31768411	31768925	exon (ENSMUST00000235158.2, exon 1 of 1)	lncRNA-exon (ENSMUST00000235158.2, exon 1 of 1)	2563	ENSMUST00000235158.2	ENSMUSG00000117818	Gm50105	lncRNA	24	25.2268	11.4708	9.37546	24.6134	10.4231	-1.24287	4.14512	6.84714e-09	3.81782e-07
9317	chr13	72282192	72282587	Intergenic	Intergenic	-170547	ENSMUST00000077337.9	ENSMUSG00000060969	Irx1	protein_coding	16.5351	16.2771	5.95478	6.50422	16.4061	6.2295	-1.39273	3.52146	6.90857e-09	3.84602e-07
12156	chr15	85416214	85416571	Intergenic	Intergenic	21379	ENSMUST00000079690.4	ENSMUSG00000063548	Gm4825	processed_pseudogene	15.9733	14.9163	5.26528	6.03545	15.4448	5.65036	-1.44249	3.41885	7.16102e-09	3.97408e-07
35205	chr9	119312573	119313310	TTS (ENSMUST00000120420.2)	protein_coding-TTS (ENSMUST00000120420.2)	38888	ENSMUST00000214462.2	ENSMUSG00000042787	Exog	protein_coding	36.5218	38.3636	18.5538	16.5828	37.4427	17.5683	-1.09377	4.79064	7.27832e-09	4.03287e-07
6375	chr11	109083494	109084317	Intergenic	Intergenic	-32885	ENSMUST00000120913.2	ENSMUSG00000081524	Gm11658	processed_pseudogene	47.1171	55.3211	28.1441	22.5597	51.2191	25.3519	-1.02036	5.26716	7.50698e-09	4.14016e-07
34473	chr9	70834203	70834700	intron (ENSMUST00000216798.2, intron 1 of 8)	protein_coding-intron (ENSMUST00000034731.10, intron 1 of 8)	-3319	ENSMUST00000215190.2	ENSMUSG00000111631	Gm32017	lncRNA	19.8261	18.9463	8.46205	7.09019	19.3862	7.77612	-1.31618	3.77849	7.59983e-09	4.18486e-07
17729	chr2	6244169	6244586	intron (ENSMUST00000151782.2, intron 1 of 6)	lncRNA-intron (ENSMUST00000151782.2, intron 1 of 6)	17700	ENSMUST00000131190.2	ENSMUSG00000087485	Gm13383	lncRNA	16.776	20.2024	6.70696	7.67616	18.4892	7.19156	-1.3677	3.70982	7.70827e-09	4.23144e-07
10709	chr14	68575932	68576248	Intergenic	Intergenic	120388	ENSMUST00000223651.2	ENSMUSG00000114925	Gm47212	lncRNA	11.2375	14.2882	4.76382	3.75018	12.7629	4.257	-1.59718	3.13162	7.8233e-09	4.28132e-07
34390	chr9	66761620	66761905	intron (ENSMUST00000041139.9, intron 4 of 7)	protein_coding-intron (ENSMUST00000041139.9, intron 4 of 7)	-19754	ENSMUST00000169282.8	ENSMUSG00000053040	Aph1c	protein_coding	10.0335	10.5199	3.32214	3.3986	10.2767	3.36037	-1.61117	2.81122	7.81599e-09	4.28132e-07
24619	chr4	152483688	152483998	intron (ENSMUST00000238252.2, intron 8 of 13)	protein_coding-intron (ENSMUST00000030768.10, intron 9 of 14)	-11414	ENSMUST00000161416.2	ENSMUSG00000090057	Gm16333	lncRNA	10.5953	8.79275	2.00582	3.57439	9.69404	2.79011	-1.76997	2.67302	7.94908e-09	4.34345e-07
20000	chr2	156490080	156490665	intron (ENSMUST00000169464.9, intron 1 of 12)	protein_coding-intron (ENSMUST00000109567.10, intron 1 of 12)	-14984	ENSMUST00000118255.2	ENSMUSG00000083498	Gm14172	processed_pseudogene	26.1673	25.8549	11.7215	11.192	26.0111	11.4567	-1.18183	4.23925	8.5462e-09	4.64824e-07
28558	chr6	121099823	121100175	intron (ENSMUST00000204248.2, intron 1 of 14)	protein_coding-intron (ENSMUST00000204248.2, intron 1 of 14)	6241	ENSMUST00000203344.2	ENSMUSG00000108096	Minpp1-ps	processed_pseudogene	11.3177	13.1891	3.25946	4.80492	12.2534	4.03219	-1.60272	3.06672	8.93472e-09	4.84051e-07
28354	chr6	113960441	113960961	intron (ENSMUST00000154738.2, intron 1 of 3)	protein_coding-intron (ENSMUST00000101045.10, intron 1 of 21)	-21049	ENSMUST00000138670.3	ENSMUSG00000087083	Gm15083	lncRNA	16.3746	19.836	7.14573	6.973	18.1053	7.05936	-1.36667	3.68095	9.02735e-09	4.88e-07
27067	chr5	149194609	149194995	Intergenic	Intergenic	-6775	ENSMUST00000071130.5	ENSMUSG00000060063	Alox5ap	protein_coding	13.6455	13.8172	4.26237	5.39089	13.7313	4.82663	-1.50265	3.24221	9.48771e-09	5.10551e-07
18891	chr2	80317255	80317560	Intergenic	Intergenic	-12167	ENSMUST00000119857.2	ENSMUSG00000082494	Gm13687	processed_pseudogene	14.9298	13.7648	5.76673	4.39475	14.3473	5.08074	-1.49425	3.30026	9.58637e-09	5.15079e-07
6504	chr11	115120236	115120717	intron (ENSMUST00000100235.9, intron 9 of 9)	protein_coding-intron (ENSMUST00000061450.7, intron 9 of 9)	-23628	ENSMUST00020183517.1	ENSMUSG00002076450	ENSMUSG00002076450	miRNA	26.0067	22.1912	10.5306	9.90283	24.099	10.2167	-1.23049	4.108	9.76802e-09	5.23253e-07
1645	chr1	156371547	156371898	Intergenic	Intergenic	-14634	ENSMUST00000173929.8	ENSMUSG00000026596	Abl2	protein_coding	13.0836	12.9798	4.70114	4.45334	13.0317	4.57724	-1.50666	3.16629	9.99582e-09	5.33843e-07
26826	chr5	140206892	140207368	intron (ENSMUST00000132832.2, intron 2 of 3)	protein_coding-intron (ENSMUST00000031534.9, intron 10 of 17)	11833	ENSMUST00000133999.2	ENSMUSG00000087248	Gm16120	lncRNA	20.8696	20.8304	6.83232	9.78563	20.85	8.30898	-1.32141	3.88258	1.00835e-08	5.36911e-07
24825	chr5	8396957	8397355	intron (ENSMUST00000138652.2, intron 2 of 4)	protein_coding-intron (ENSMUST00000046838.14, intron 2 of 28)	-17761	ENSMUST00000198595.2	ENSMUSG00000106265	Gm42490	TEC	14.4482	9.63016	3.25946	3.98457	12.0392	3.62201	-1.70495	2.97647	1.02422e-08	5.43724e-07
14980	chr17	56636960	56637546	intron (ENSMUST00000086835.12, intron 1 of 21)	protein_coding-intron (ENSMUST00000025036.11, intron 1 of 22)	4162	ENSMUST00000086835.12	ENSMUSG00000024201	Kdm4b	protein_coding	22.796	23.8137	9.15155	10.6646	23.3049	9.90807	-1.23288	4.06963	1.04187e-08	5.51537e-07
11532	chr15	58861605	58862432	intron (ENSMUST00000080371.8, intron 3 of 14)	protein_coding-intron (ENSMUST00000080371.8, intron 3 of 14)	6033	ENSMUST00000226216.2	ENSMUSG00000115062	4930544F09Rik	lncRNA	44.8697	46.79	24.5713	21.6807	45.8298	23.126	-0.988731	5.11468	1.05553e-08	5.57841e-07
19230	chr2	113274694	113275292	intron (ENSMUST00000238883.2, intron 3 of 17)	protein_coding-intron (ENSMUST00000081349.9, intron 2 of 16)	-2344	ENSMUST00000148420.2	ENSMUSG00000087545	Gm13966	lncRNA	22.8763	18.3706	9.15155	6.79721	20.6234	7.97438	-1.36315	3.84363	1.07184e-08	5.65621e-07
2419	chr10	13282219	13282869	intron (ENSMUST00000105545.12, intron 1 of 12)	protein_coding-intron (ENSMUST00000105545.12, intron 1 of 12)	-17830	ENSMUST00000079698.7	ENSMUSG00000062866	Phactr2	protein_coding	26.087	22.0342	10.5932	9.78563	24.0606	10.1894	-1.23184	4.10483	1.10852e-08	5.8324e-07
14090	chr17	24274870	24275119	TTS (ENSMUST00000127755.2)	protein_coding-TTS (ENSMUST00000127755.2)	4297	ENSMUST00000234555.2	ENSMUSG00000016946	Kctd5	protein_coding	8.90972	11.776	2.82068	3.63299	10.3429	3.22684	-1.68863	2.81926	1.12676e-08	5.91956e-07
11325	chr15	34258647	34258955	intron (ENSMUST00000226437.2, intron 1 of 5)	protein_coding-intron (ENSMUST00000022867.5, intron 1 of 6)	11174	ENSMUST00000226939.2	ENSMUSG00000115808	Gm18949	processed_pseudogene	14.3679	13.9742	5.82941	4.27755	14.1711	5.05348	-1.48766	3.28823	1.17219e-08	6.14006e-07
1707	chr1	161187924	161188191	Intergenic	Intergenic	-34923	ENSMUST00000028024.5	ENSMUSG00000026700	Tnfsf4	protein_coding	8.34784	8.63574	2.13118	2.87123	8.49179	2.50121	-1.75435	2.51112	1.19049e-08	6.20842e-07
10508	chr14	57847363	57847602	intron (ENSMUST00000174545.9, intron 9 of 22)	protein_coding-intron (ENSMUST00000089482.12, intron 9 of 22)	38411	ENSMUST00000180397.3	ENSMUSG00000097933	1700039M10Rik	lncRNA	8.66891	9.52548	2.82068	2.87123	9.0972	2.84596	-1.67781	2.62955	1.18937e-08	6.20842e-07
26431	chr5	125345504	125346094	intron (ENSMUST00000198586.2, intron 1 of 3)	lncRNA-intron (ENSMUST00000198586.2, intron 1 of 3)	4080	ENSMUST00000198586.2	ENSMUSG00000105039	Gm32585	lncRNA	21.6723	25.4362	10.0291	10.0786	23.5542	10.0539	-1.23401	4.09051	1.19449e-08	6.211e-07
31593	chr8	16671286	16671659	intron (ENSMUST00000138348.9, intron 5 of 10)	protein_coding-intron (ENSMUST00000082104.7, intron 5 of 69)	74216	ENSMUST00000211634.2	ENSMUSG00000109616	Gm45393	TEC	27.2108	28.9428	13.79	11.1334	28.0768	12.4617	-1.17556	4.35389	1.19378e-08	6.211e-07
31807	chr8	35163256	35163557	Intergenic	Intergenic	-36883	ENSMUST00000210130.2	ENSMUSG00000109846	Gm45627	lncRNA	14.6087	12.0377	4.32505	4.92212	13.3232	4.62358	-1.51083	3.18305	1.21417e-08	6.30406e-07
24008	chr4	134157634	134158315	Intergenic	Intergenic	19508	ENSMUST00000131110.2	ENSMUSG00000087343	1700021N21Rik	lncRNA	29.378	30.8793	13.9781	13.7116	30.1286	13.8448	-1.12314	4.47033	1.21774e-08	6.31335e-07
2092	chr1	181362344	181363385	Intergenic	Intergenic	-23848	ENSMUST00000058825.5	ENSMUSG00000050625	Ccdc121	protein_coding	52.8964	52.3378	27.58	28.185	52.6171	27.8825	-0.915267	5.33628	1.22698e-08	6.352e-07
10717	chr14	69480863	69481130	TTS (ENSMUST00000184914.2)	protein_coding-TTS (ENSMUST00000184914.2)	-15599	ENSMUST00000183398.2	ENSMUSG00000098248	Gm27222	lncRNA	13.3244	12.0377	4.70114	4.16036	12.6811	4.43075	-1.50948	3.12039	1.23267e-08	6.37215e-07
6422	chr11	113142132	113142720	intron (ENSMUST00000106633.10, intron 7 of 9)	protein_coding-intron (ENSMUST00000042657.16, intron 8 of 10)	-41931	ENSMUST00000130373.2	ENSMUSG00000085421	4732490B19Rik	lncRNA	26.087	23.4473	10.9066	10.606	24.7672	10.7563	-1.19762	4.15967	1.24151e-08	6.40851e-07
17428	chr19	46460209	46460494	intron (ENSMUST00000123252.2, intron 1 of 2)	protein_coding-intron (ENSMUST00000039922.13, intron 8 of 11)	-11185	ENSMUST00000144341.2	ENSMUSG00000025231	Sufu	protein_coding	12.7626	14.2882	5.516	3.92597	13.5254	4.72099	-1.52651	3.22211	1.35485e-08	6.9609e-07
28005	chr6	88755154	88755938	intron (ENSMUST00000163271.8, intron 3 of 7)	protein_coding-intron (ENSMUST00000089449.5, intron 3 of 7)	8887	ENSMUST00000204640.2	ENSMUSG00000107719	Gm43937	TEC	56.8295	71.4934	33.4094	34.8064	64.1615	34.1079	-0.917154	5.62681	1.35638e-08	6.9609e-07
7213	chr12	33229432	33229887	intron (ENSMUST00000146040.9, intron 2 of 12)	protein_coding-intron (ENSMUST00000077456.13, intron 1 of 2)	31855	ENSMUST00000136644.8	ENSMUSG00000020564	Atxn7l1	protein_coding	19.4248	24.9651	8.65009	9.55125	22.195	9.10067	-1.29427	3.99277	1.37549e-08	7.03862e-07
23945	chr4	133127377	133127753	intron (ENSMUST00000030669.8, intron 1 of 11)	protein_coding-intron (ENSMUST00000030669.8, intron 1 of 11)	-16052	ENSMUST00000156079.2	ENSMUSG00000028854	Slc9a1	protein_coding	13.2442	8.84509	2.63264	3.75018	11.0446	3.19141	-1.75945	2.84195	1.38101e-08	7.05667e-07
18841	chr2	75546830	75547336	Intergenic	Intergenic	11969	ENSMUST00000135244.2	ENSMUSG00000087222	E030042O20Rik	lncRNA	19.5051	21.7725	9.08887	8.20353	20.6388	8.6462	-1.26029	3.89253	1.55418e-08	7.8735e-07
27114	chr6	4415407	4415618	Intergenic	Intergenic	24592	ENSMUST00000204280.2	ENSMUSG00000107450	Gm2522	processed_pseudogene	7.62543	8.5834	1.88046	2.81264	8.10442	2.34655	-1.78301	2.4475	1.5977e-08	8.04796e-07
24412	chr4	148461780	148462116	Intergenic	Intergenic	-18031	ENSMUST00000138802.2	ENSMUSG00000086326	Gm13200	lncRNA	17.8997	24.4941	8.14864	8.78949	21.1969	8.46907	-1.33407	3.9193	1.66971e-08	8.35135e-07
8680	chr13	34909792	34910033	intron (ENSMUST00000222865.2, intron 1 of 2)	lncRNA-intron (ENSMUST00000222865.2, intron 1 of 2)	-5178	ENSMUST00000222734.2	ENSMUSG00000113822	Gm47151	lncRNA	8.18731	9.31613	2.13118	3.16422	8.75172	2.6477	-1.72131	2.5684	1.7413e-08	8.65267e-07
32578	chr8	93488394	93489241	Intergenic	Intergenic	-45214	ENSMUST00000181181.2	ENSMUSG00000078967	Gapdh-ps16	processed_pseudogene	49.0436	52.3378	26.8278	26.7201	50.6907	26.7739	-0.922709	5.28251	1.74322e-08	8.65267e-07
34511	chr9	72801136	72801647	intron (ENSMUST00000055535.9, intron 15 of 19)	protein_coding-intron (ENSMUST00000055535.9, intron 15 of 19)	5064	ENSMUST00000193259.2	ENSMUSG00000102330	Gm37234	TEC	24.3211	24.9651	10.1545	11.5435	24.6431	10.849	-1.1822	4.16374	1.77461e-08	8.78928e-07
2840	chr10	59705105	59706001	Intergenic	Intergenic	1951	ENSMUST00000219498.2	ENSMUSG00000112673	Gm7413	processed_pseudogene	28.7358	26.0642	10.0918	13.5944	27.4	11.8431	-1.20228	4.30307	1.80651e-08	8.91284e-07
12219	chr15	87577343	87577697	intron (ENSMUST00000230414.2, intron 2 of 3)	protein_coding-intron (ENSMUST00000068088.8, intron 2 of 3)	68089	ENSMUST00000068088.8	ENSMUSG00000054863	Tafa5	protein_coding	13.0836	12.7704	5.01455	4.16036	12.927	4.58745	-1.49287	3.15749	1.8071e-08	8.91284e-07
25095	chr5	32491204	32491540	intron (ENSMUST00000202220.4, intron 44 of 58)	protein_coding-intron (ENSMUST00000101376.3, intron 43 of 57)	-19541	ENSMUST00000202453.4	ENSMUSG00000029134	Plb1	protein_coding	10.9164	13.6602	4.63846	3.86738	12.2883	4.25292	-1.54287	3.09117	1.87656e-08	9.21697e-07
25981	chr5	112552430	112552826	Intergenic	Intergenic	-9896	ENSMUST00000196256.2	ENSMUSG00000029348	Asphd2	protein_coding	15.9733	18.1089	5.32796	7.61756	17.0411	6.47276	-1.39594	3.58287	1.9185e-08	9.40996e-07
34799	chr9	100464940	100465282	Intergenic	Intergenic	-11968	ENSMUST00000093792.4	ENSMUSG00000070287	Slc35g2	protein_coding	15.893	13.0321	4.88918	5.50808	14.4626	5.19863	-1.4609	3.31216	1.92309e-08	9.41943e-07
23175	chr4	100266779	100267047	exon (ENSMUST00000039630.6, exon 6 of 9)	protein_coding-exon (ENSMUST00000039630.6, exon 6 of 9)	-47657	ENSMUST00000121588.2	ENSMUSG00000080967	Gm12706	processed_pseudogene	11.2375	9.78717	3.69823	3.28141	10.5123	3.48982	-1.5792	2.83604	1.94592e-08	9.51812e-07
522	chr1	59514809	59515152	Intergenic	Intergenic	-6603	ENSMUST00000114246.4	ENSMUSG00000041075	Fzd7	protein_coding	25.7659	21.8772	11.2827	8.73089	23.8216	10.0068	-1.24595	4.0868	1.96049e-08	9.57558e-07
18706	chr2	66952549	66953161	Intergenic	Intergenic	-51323	ENSMUST00000238912.2	ENSMUSG00000027022	Xirp2	protein_coding	43.8262	41.2422	20.2462	22.3839	42.5342	21.3151	-0.993284	5.00231	2.01348e-08	9.7945e-07
31935	chr8	48185734	48186276	Intergenic	Intergenic	13724	ENSMUST00020182412.1	ENSMUSG00002074968	5S_rRNA	rRNA	21.2709	19.6267	8.71278	8.5551	20.4488	8.63394	-1.23866	3.87509	2.01699e-08	9.79814e-07
4419	chr11	22745817	22746372	intron (ENSMUST00000189990.2, intron 3 of 5)	protein_coding-intron (ENSMUST00000189990.2, intron 3 of 5)	-8847	ENSMUST00000118614.2	ENSMUSG00000082576	Gm12058	processed_pseudogene	25.3646	20.3071	9.21423	9.84423	22.8358	9.52923	-1.24907	4.02205	2.03316e-08	9.86319e-07
9977	chr14	20793789	20794012	intron (ENSMUST00000226630.2, intron 16 of 21)	protein_coding-intron (ENSMUST00000071816.7, intron 16 of 20)	-4435	ENSMUST00000223863.2	ENSMUSG00000021820	Camk2g	protein_coding	9.63213	10.0489	3.38482	3.16422	9.84049	3.27452	-1.58714	2.75638	2.07236e-08	1.00123e-06
33759	chr9	43423471	43423850	intron (ENSMUST00000216660.2, intron 3 of 3)	lncRNA-intron (ENSMUST00000216660.2, intron 3 of 3)	3469	ENSMUST00000216660.2	ENSMUSG00000111110	Gm36855	lncRNA	10.9967	12.6657	4.51309	3.69159	11.8312	4.10234	-1.53629	3.03401	2.11027e-08	1.01816e-06
19712	chr2	144389523	144390097	intron (ENSMUST00000140340.2, intron 3 of 5)	protein_coding-intron (ENSMUST00000028915.6, intron 3 of 4)	2900	ENSMUST00000140340.2	ENSMUSG00000027428	Rbbp9	protein_coding	27.8529	32.3448	14.1661	13.5944	30.0988	13.8803	-1.12204	4.47357	2.33399e-08	1.11698e-06
21577	chr3	101492397	101492699	TTS (ENSMUST00000136340.2)	protein_coding-TTS (ENSMUST00000136340.2)	3807	ENSMUST00000136340.2	ENSMUSG00000033161	Atp1a1	protein_coding	10.5151	9.94418	3.07141	3.75018	10.2296	3.4108	-1.57297	2.8058	2.33991e-08	1.11759e-06
32562	chr8	92418225	92418813	Intergenic	Intergenic	2138	ENSMUST00000211333.2	ENSMUSG00000110073	Gm2875	processed_pseudogene	15.7325	22.5053	7.83523	6.8558	19.1189	7.34552	-1.39452	3.75901	2.38944e-08	1.13737e-06
9300	chr13	70729807	70730082	intron (ENSMUST00000222274.2, intron 4 of 5)	protein_coding-intron (ENSMUST00000222274.2, intron 4 of 5)	8545	ENSMUST00000189028.2	ENSMUSG00000101051	1700100L14Rik	lncRNA	10.194	12.8228	4.137	3.63299	11.5084	3.885	-1.57864	2.99102	2.4349e-08	1.15437e-06
1203	chr1	121590402	121590874	Intergenic	Intergenic	-17060	ENSMUST00000185259.2	ENSMUSG00000102006	Gm28591	processed_pseudogene	30.582	26.1689	12.7244	12.8913	28.3755	12.8078	-1.14021	4.36991	2.45603e-08	1.16282e-06
30402	chr7	98321327	98321820	Intergenic	Intergenic	8281	ENSMUST00000207234.2	ENSMUSG00000109101	Gm45132	TEC	18.0602	20.6734	8.274	7.85195	19.3668	8.06297	-1.26995	3.80083	2.46848e-08	1.16716e-06
9357	chr13	74164067	74164597	intron (ENSMUST00000140217.8, intron 1 of 2)	protein_coding-intron (ENSMUST00000022057.9, intron 1 of 3)	3921	ENSMUST00000120029.2	ENSMUSG00000080966	Gm6263	processed_pseudogene	33.3914	23.8137	12.4737	11.7779	28.6025	12.1258	-1.2259	4.34718	2.49e-08	1.17577e-06
13609	chr16	91975749	91976319	intron (ENSMUST00000231220.2, intron 1 of 2)	lncRNA-intron (ENSMUST00000231220.2, intron 1 of 2)	10357	ENSMUST00000232093.2	ENSMUSG00000116784	Gm49716	processed_pseudogene	26.8094	30.1989	11.5961	14.1804	28.5042	12.8883	-1.14682	4.38656	2.57513e-08	1.21274e-06
30976	chr7	129755052	129755591	Intergenic	Intergenic	14293	ENSMUST00000130557.2	ENSMUSG00000030849	Fgfr2	protein_coding	30.0201	37.9449	13.1005	17.286	33.9825	15.1933	-1.16553	4.63592	2.63379e-08	1.23708e-06
31897	chr8	45989590	45989965	intron (ENSMUST00000171337.10, intron 1 of 23)	protein_coding-intron (ENSMUST00000067065.14, intron 1 of 25)	3375	ENSMUST00000209900.2	ENSMUSG00000109665	Gm45458	TEC	34.3546	49.3545	19.6821	18.9853	41.8546	19.3337	-1.12357	4.95071	2.64463e-08	1.23889e-06
9034	chr13	54954163	54954693	Intergenic	Intergenic	11231	ENSMUST00000139574.2	ENSMUSG00000025875	Tspan17	protein_coding	26.3278	26.2736	12.9125	10.7232	26.3007	11.8178	-1.155	4.26399	2.65291e-08	1.24113e-06
34227	chr9	61652687	61653283	Intergenic	Intergenic	-17381	ENSMUST00000213572.2	ENSMUSG00000111739	Gm47241	processed_pseudogene	36.6823	49.6162	22.5028	17.579	43.1493	20.0409	-1.11551	4.99496	2.67602e-08	1.25029e-06
33743	chr9	42584392	42584836	intron (ENSMUST00000114865.8, intron 5 of 20)	protein_coding-intron (ENSMUST00000034515.7, intron 3 of 18)	135381	ENSMUST00000034515.7	ENSMUSG00000032017	Grik4	protein_coding	17.3378	15.5967	6.08014	6.8558	16.4672	6.46797	-1.33881	3.53613	3.00826e-08	1.39268e-06
12261	chr15	89147022	89147278	exon (ENSMUST00000226779.2, exon 8 of 8)	protein_coding-exon (ENSMUST00000226779.2, exon 8 of 8)	4001	ENSMUST00000226875.2	ENSMUSG00000036561	Ppp6r2	protein_coding	10.7559	7.58898	3.13409	2.16807	9.17243	2.65108	-1.76897	2.58312	3.20565e-08	1.47635e-06
34373	chr9	66120842	66121126	intron (ENSMUST00000238682.2, intron 2 of 9)	protein_coding-intron (ENSMUST00000034944.9, intron 2 of 11)	-7045	ENSMUST00000132987.8	ENSMUSG00000032380	Dapk2	protein_coding	10.2743	13.1891	4.38773	3.75018	11.7317	4.06896	-1.54098	3.0287	3.229e-08	1.48517e-06
17395	chr19	45733805	45734047	Intergenic	Intergenic	-2572	ENSMUST00000111928.8	ENSMUSG00000025219	Fgf8	protein_coding	7.4649	7.58898	1.94314	2.46106	7.52694	2.2021	-1.76296	2.34129	3.25508e-08	1.49523e-06
11402	chr15	39591428	39591889	Intergenic	Intergenic	-17668	ENSMUST00000226831.2	ENSMUSG00000022303	Dcstamp	protein_coding	27.1305	33.1822	13.9154	13.8874	30.1563	13.9014	-1.12396	4.47778	3.29459e-08	1.51142e-06
30169	chr7	79278118	79278389	Intergenic	Intergenic	-10848	ENSMUST00000032766.5	ENSMUSG00000030549	Rhcg	protein_coding	11.3177	13.7648	5.07723	3.80878	12.5413	4.443	-1.50901	3.12638	3.30281e-08	1.51323e-06
3283	chr10	79996660	79997234	Intergenic	Intergenic	-4872	ENSMUST00000154726.8	ENSMUSG00000045193	Cirbp	protein_coding	18.0602	20.9351	9.21423	6.38703	19.4977	7.80063	-1.33075	3.79346	3.30915e-08	1.51418e-06
17089	chr19	27437211	27437903	Intergenic	Intergenic	-30332	ENSMUST00000076219.6	ENSMUSG00000041360	Pum3	protein_coding	35.7994	31.8214	15.9839	16.1727	33.8104	16.0783	-1.06712	4.64633	3.33253e-08	1.52291e-06
3729	chr10	102398416	102398975	Intergenic	Intergenic	22586	ENSMUST00000055355.6	ENSMUSG00000044921	Rassf9	protein_coding	28.3345	31.3503	13.0378	14.7663	29.8424	13.9021	-1.10397	4.46487	3.37235e-08	1.53715e-06
2233	chr1	190086042	190086643	Intergenic	Intergenic	-49500	ENSMUST00000193966.2	ENSMUSG00000103644	Gm29678	lncRNA	15.8127	19.4173	6.51891	7.61756	17.615	7.06824	-1.32357	3.65494	3.40075e-08	1.54612e-06
4660	chr11	44956610	44957284	Intergenic	Intergenic	50808	ENSMUST00000143869.2	ENSMUSG00000084773	Gm12159	lncRNA	20.6288	31.8214	9.52764	11.6021	26.2251	10.5649	-1.32212	4.22887	3.44195e-08	1.55886e-06
10819	chr14	76526472	76526876	Intergenic	Intergenic	37777	ENSMUST00000227933.2	ENSMUSG00000115625	2900040C04Rik	lncRNA	15.0903	15.649	6.08014	6.03545	15.3697	6.05779	-1.34314	3.44651	3.4348e-08	1.55886e-06
15994	chr18	50008119	50008532	intron (ENSMUST00000180611.8, intron 17 of 42)	protein_coding-intron (ENSMUST00000041772.6, intron 17 of 42)	-18838	ENSMUST00000181907.2	ENSMUSG00000037416	Dmxl1	protein_coding	13.6455	18.0565	4.76382	6.8558	15.851	5.80981	-1.45372	3.47435	3.61808e-08	1.6303e-06
10238	chr14	34302462	34302738	intron (ENSMUST00000228044.2, intron 1 of 13)	protein_coding-intron (ENSMUST00000022327.13, intron 2 of 13)	-3649	ENSMUST00000226226.2	ENSMUSG00000021798	Ldb3	protein_coding	13.9666	10.5199	4.63846	3.57439	12.2432	4.10642	-1.56059	3.04464	3.65868e-08	1.6465e-06
2881	chr10	60430483	60430744	intron (ENSMUST00000153149.8, intron 7 of 7)	protein_coding-intron (ENSMUST00000073242.11, intron 5 of 66)	58199	ENSMUST00000153677.2	ENSMUSG00000012819	Cdh23	protein_coding	10.5151	9.99652	3.69823	3.3986	10.2558	3.54842	-1.52494	2.82222	3.83742e-08	1.71605e-06
6620	chr11	116782518	116782846	Intergenic	Intergenic	23488	ENSMUST00000134106.2	ENSMUSG00000020818	Mfsd11	protein_coding	18.3813	15.8584	7.08305	6.68001	17.1198	6.88153	-1.30595	3.59835	3.95783e-08	1.76766e-06
8003	chr12	102674518	102675060	intron (ENSMUST00000178129.2, intron 2 of 2)	lncRNA-intron (ENSMUST00000178129.2, intron 2 of 2)	-3600	ENSMUST00000046518.12	ENSMUSG00000057963	Itpk1	protein_coding	14.9298	14.3406	5.45332	5.85966	14.6352	5.65649	-1.3657	3.36576	3.98225e-08	1.77634e-06
18052	chr2	27394298	27394801	intron (ENSMUST00000154316.8, intron 1 of 11)	protein_coding-intron (ENSMUST00000154316.8, intron 1 of 11)	3125	ENSMUST00000154316.8	ENSMUSG00000026918	Brd3	protein_coding	13.4047	17.3238	5.32796	6.26984	15.3643	5.7989	-1.41394	3.44009	3.99121e-08	1.77809e-06
15197	chr17	73241571	73241877	intron (ENSMUST00000024857.14, intron 2 of 2)	protein_coding-intron (ENSMUST00000024857.14, intron 2 of 2)	13541	ENSMUST00000148556.2	ENSMUSG00000024063	Lbh	protein_coding	11.9599	12.1947	3.63555	4.98071	12.0773	4.30813	-1.48026	3.06802	4.04097e-08	1.798e-06
6479	chr11	114670848	114671621	intron (ENSMUST00000138804.8, intron 5 of 15)	protein_coding-intron (ENSMUST00000084368.12, intron 5 of 19)	-4251	ENSMUST00000131782.2	ENSMUSG00000010021	Kif19a	protein_coding	33.2308	39.3057	18.6792	15.9383	36.2683	17.3087	-1.07349	4.75597	4.06941e-08	1.80839e-06
15604	chr18	23624172	23625025	intron (ENSMUST00000222515.2, intron 2 of 3)	protein_coding-intron (ENSMUST00000047954.15, intron 2 of 11)	-5294	ENSMUST00000223441.2	ENSMUSG00000024302	Dtna	protein_coding	59.4784	63.2241	34.287	34.572	61.3512	34.4295	-0.83504	5.58744	4.22798e-08	1.86483e-06
26235	chr5	119558942	119559191	Intergenic	Intergenic	106953	ENSMUST00000201435.2	ENSMUSG00000106938	Gm31314	lncRNA	6.82276	11.0433	2.44459	2.75404	8.93302	2.59932	-1.80053	2.60647	4.25617e-08	1.87494e-06
18460	chr2	36023401	36023780	intron (ENSMUST00000200733.4, intron 2 of 6)	protein_coding-intron (ENSMUST00000028251.10, intron 2 of 5)	-2811	ENSMUST00000028250.9	ENSMUSG00000026887	Mrrf	protein_coding	11.1572	13.7648	3.19677	5.2151	12.461	4.20594	-1.56752	3.10285	4.28543e-08	1.88314e-06
19691	chr2	143582033	143582761	intron (ENSMUST00000028905.10, intron 5 of 11)	protein_coding-intron (ENSMUST00000028905.10, intron 5 of 11)	48709	ENSMUST00000153878.8	ENSMUSG00000087115	Pcsk2os2	lncRNA	30.3412	31.5597	14.6049	14.8835	30.9504	14.7442	-1.07041	4.5252	4.3092e-08	1.88891e-06
18046	chr2	27307841	27308142	intron (ENSMUST00000056176.8, intron 1 of 27)	protein_coding-intron (ENSMUST00000056176.8, intron 1 of 27)	8933	ENSMUST00000185188.8	ENSMUSG00000009621	Vav2	protein_coding	17.3378	19.993	8.14864	7.44177	18.6654	7.7952	-1.26633	3.75008	4.40616e-08	1.92665e-06
8256	chr12	112631156	112631501	intron (ENSMUST00000127902.2, intron 2 of 3)	protein_coding-intron (ENSMUST00000001780.10, intron 2 of 13)	3220	ENSMUST00000139388.3	ENSMUSG00000001729	Akt1	protein_coding	10.6756	13.3985	4.38773	4.21896	12.037	4.30334	-1.49455	3.07489	4.44318e-08	1.94044e-06
8152	chr12	109903552	109903896	Intergenic	Intergenic	25505	ENSMUST00000223541.2	ENSMUSG00000112940	4930511J24Rik	lncRNA	21.592	16.8528	7.70987	7.91054	19.2224	7.8102	-1.28572	3.76348	4.55282e-08	1.98101e-06
11624	chr15	67005344	67005849	intron (ENSMUST00000229213.2, intron 3 of 9)	protein_coding-intron (ENSMUST00000229028.2, intron 2 of 8)	-4724	ENSMUST00000230150.2	ENSMUSG00000013846	St3gal1	protein_coding	24.6422	25.4362	12.1603	10.6646	25.0392	11.4124	-1.13537	4.20159	4.56111e-08	1.98218e-06
25521	chr5	74370452	74370865	intron (ENSMUST00000113542.9, intron 7 of 7)	protein_coding-intron (ENSMUST00000072857.13, intron 8 of 8)	12106	ENSMUST00000201837.2	ENSMUSG00000049907	Rasl11b	protein_coding	17.2576	18.5799	6.08014	8.43791	17.9187	7.25903	-1.30133	3.67763	4.66367e-08	2.02427e-06
21621	chr3	103748920	103749191	intron (ENSMUST00000106822.2, intron 3 of 3)	protein_coding-intron (ENSMUST00000106822.2, intron 3 of 3)	-5085	ENSMUST00000199772.2	ENSMUSG00000044165	Bcl2l15	protein_coding	9.63213	12.8228	3.82359	3.92597	11.2274	3.87478	-1.54747	2.9683	4.81032e-08	2.07776e-06
20584	chr2	181400862	181401148	Intergenic	Intergenic	-4120	ENSMUST00000081125.11	ENSMUSG00000010505	Myt1	protein_coding	10.4348	10.7292	3.88627	3.57439	10.582	3.73033	-1.50368	2.87775	5.08268e-08	2.18211e-06
26469	chr5	127780806	127781221	intron (ENSMUST00000118139.3, intron 11 of 11)	protein_coding-intron (ENSMUST00000118139.3, intron 11 of 11)	46916	ENSMUST00000134529.2	ENSMUSG00000049971	Glt1d1	protein_coding	18.3813	19.365	8.274	7.79335	18.8731	8.03368	-1.23407	3.77011	5.09898e-08	2.18646e-06
13270	chr16	38571847	38572281	intron (ENSMUST00000231655.2, intron 2 of 3)	protein_coding-intron (ENSMUST00000023482.13, intron 1 of 6)	-1393	ENSMUST00000119414.2	ENSMUSG00000083183	Gm15575	processed_pseudogene	18.7024	13.6078	7.08305	3.80878	16.1551	5.44591	-1.56076	3.43654	5.10959e-08	2.18836e-06
908	chr1	89019777	89020450	intron (ENSMUST00000123745.2, intron 1 of 2)	protein_coding-intron (ENSMUST00000066279.11, intron 1 of 5)	-4682	ENSMUST00000195426.2	ENSMUSG00000102700	Gm38312	TEC	38.2877	40.1954	19.2433	20.2744	39.2416	19.7589	-0.9906	4.89161	5.12928e-08	2.19415e-06
5567	chr11	81011988	81012666	intron (ENSMUST00000066197.7, intron 1 of 9)	protein_coding-intron (ENSMUST00000021045.13, intron 1 of 9)	31820	ENSMUST00000021045.13	ENSMUSG00000020704	Asic2	protein_coding	36.8429	35.7991	17.927	17.9306	36.321	17.9288	-1.01684	4.76914	5.2061e-08	2.22164e-06
24669	chr4	154507158	154507421	intron (ENSMUST00000105636.8, intron 3 of 15)	protein_coding-intron (ENSMUST00000030902.13, intron 3 of 16)	-74375	ENSMUST00000131762.2	ENSMUSG00000039410	Prdm16	protein_coding	9.39132	12.8751	3.63555	3.98457	11.1332	3.81006	-1.55989	2.95544	5.2238e-08	2.22652e-06
9334	chr13	73470419	73471373	intron (ENSMUST00000223293.2, intron 2 of 2)	protein_coding-intron (ENSMUST00000022097.6, intron 2 of 3)	4933	ENSMUST00000085163.4	ENSMUSG00000066407	Gm10263	processed_pseudogene	41.6589	34.1242	16.9241	19.3369	37.8916	18.1305	-1.05523	4.81084	5.32409e-08	2.25841e-06
15450	chr18	4928041	4928303	intron (ENSMUST00000143254.8, intron 1 of 35)	protein_coding-intron (ENSMUST00000126977.8, intron 1 of 37)	6446	ENSMUST00000143254.8	ENSMUSG00000024236	Svil	protein_coding	13.9666	14.4976	4.63846	6.15264	14.2321	5.39555	-1.39486	3.32332	5.43319e-08	2.30193e-06
32766	chr8	107131593	107131876	Intergenic	Intergenic	-10225	ENSMUST00000213045.2	ENSMUSG00000031907	Zfp90	protein_coding	12.8428	17.5855	6.33087	4.86352	15.2142	5.59719	-1.45809	3.41799	5.50767e-08	2.32793e-06
22667	chr4	45967840	45968164	intron (ENSMUST00000107777.9, intron 1 of 16)	protein_coding-intron (ENSMUST00000107777.9, intron 1 of 16)	2668	ENSMUST00000107777.9	ENSMUSG00000035517	Tdrd7	protein_coding	12.6823	11.305	4.19968	4.45334	11.9936	4.32651	-1.45953	3.05391	5.5999e-08	2.36409e-06
6936	chr12	8157090	8157305	intron (ENSMUST00000217927.2, intron 2 of 3)	lncRNA-intron (ENSMUST00000217927.2, intron 2 of 3)	94838	ENSMUST00000171239.2	ENSMUSG00000020609	Apob	protein_coding	8.10704	9.26379	2.69532	2.98843	8.68542	2.84187	-1.61461	2.58375	5.64442e-08	2.37723e-06
17527	chr19	53659070	53659304	Intergenic	Intergenic	-6550	ENSMUST00000164202.9	ENSMUSG00000043639	Rbm20	protein_coding	8.10704	9.26379	2.69532	3.04702	8.68542	2.87117	-1.59955	2.58741	5.72861e-08	2.40982e-06
6363	chr11	108192697	108193151	intron (ENSMUST00000134725.2, intron 2 of 2)	protein_coding-intron (ENSMUST00000059595.11, intron 2 of 16)	-41256	ENSMUST00000133383.8	ENSMUSG00000000049	Apoh	protein_coding	21.0301	22.4529	9.71569	9.66844	21.7415	9.69206	-1.16752	3.99206	5.7701e-08	2.4244e-06
2556	chr10	24634357	24634871	Intergenic	Intergenic	26289	ENSMUST00000219861.2	ENSMUSG00000019989	Enpp3	protein_coding	22.3144	28.7858	10.5932	12.0709	25.5501	11.3321	-1.18043	4.22655	5.8299e-08	2.44663e-06
16373	chr18	77048839	77049338	exon (ENSMUST00000097521.12, exon 5 of 5)	protein_coding-exon (ENSMUST00000097521.12, exon 5 of 5)	16955	ENSMUST00000148955.3	ENSMUSG00000025421	Hdhd2	protein_coding	28.8964	32.6065	14.4795	14.8835	30.7514	14.6815	-1.07032	4.51946	6.26643e-08	2.61744e-06
19235	chr2	113656141	113656841	intron (ENSMUST00000024005.8, intron 2 of 5)	protein_coding-intron (ENSMUST00000024005.8, intron 2 of 5)	2616	ENSMUST00000139975.2	ENSMUSG00000023236	Scg5	protein_coding	21.6723	18.6846	9.3396	7.79335	20.1784	8.56647	-1.22965	3.85521	6.27614e-08	2.6184e-06
20490	chr2	179336496	179337138	intron (ENSMUST00000124708.2, intron 2 of 2)	protein_coding-intron (ENSMUST00000000314.13, intron 2 of 15)	-81457	ENSMUST00000120800.2	ENSMUSG00000083410	Gm14300	processed_pseudogene	30.8228	38.5206	15.9839	17.0516	34.6717	16.5177	-1.07601	4.69275	6.28914e-08	2.62075e-06
17177	chr19	36660135	36660438	intron (ENSMUST00000146407.2, intron 1 of 3)	lncRNA-intron (ENSMUST00000128603.2, intron 2 of 2)	6387	ENSMUST00000144045.8	ENSMUSG00000087579	Hectd2os	lncRNA	11.3177	13.2938	4.76382	4.33615	12.3058	4.54998	-1.44339	3.11468	6.45563e-08	2.67754e-06
7555	chr12	76131980	76132527	intron (ENSMUST00000154509.8, intron 1 of 3)	protein_coding-intron (ENSMUST00000044217.16, intron 99 of 115)	-2281	ENSMUST00000132161.2	ENSMUSG00000063450	Syne2	protein_coding	25.7659	24.8605	12.5991	10.5474	25.3132	11.5732	-1.12841	4.21605	6.53669e-08	2.69853e-06
15602	chr18	23585501	23585788	intron (ENSMUST00000221880.2, intron 1 of 17)	protein_coding-intron (ENSMUST00000047954.15, intron 1 of 11)	37077	ENSMUST00000047954.15	ENSMUSG00000024302	Dtna	protein_coding	10.194	9.68249	3.32214	3.63299	9.93825	3.47756	-1.50553	2.78305	6.6983e-08	2.75883e-06
12209	chr15	86481711	86482046	Intergenic	Intergenic	-106614	ENSMUST00000229409.2	ENSMUSG00000116040	Gm49464	lncRNA	11.3177	9.36847	3.69823	3.3986	10.3431	3.54842	-1.52795	2.82225	6.79016e-08	2.79342e-06
5685	chr11	86569812	86570092	intron (ENSMUST00000139040.2, intron 1 of 2)	protein_coding-intron (ENSMUST00000018315.10, intron 1 of 11)	4695	ENSMUST00000139040.2	ENSMUSG00000018171	Vmp1	protein_coding	5.61874	11.7237	2.25655	2.10948	8.6712	2.18301	-2.01678	2.5385	6.95886e-08	2.85619e-06
7939	chr12	100270560	100270997	intron (ENSMUST00000223255.2, intron 2 of 2)	protein_coding-intron (ENSMUST00000062957.8, intron 19 of 19)	14234	ENSMUST00000220721.2	ENSMUSG00000113679	Gm10432	lncRNA	14.2877	13.3461	3.4475	6.21124	13.8169	4.82937	-1.50256	3.24543	7.04105e-08	2.88325e-06
20302	chr2	168339348	168339681	intron (ENSMUST00000151292.8, intron 7 of 8)	protein_coding-intron (ENSMUST00000074618.10, intron 9 of 9)	54682	ENSMUST00000151292.8	ENSMUSG00000027544	Nfatc2	protein_coding	13.6455	11.933	5.32796	3.98457	12.7893	4.65626	-1.45114	3.14565	7.08759e-08	2.89896e-06
33592	chr9	31028516	31029129	intron (ENSMUST00000148789.8, intron 1 of 8)	protein_coding-intron (ENSMUST00000034478.3, intron 1 of 18)	-13988	ENSMUST00000217404.2	ENSMUSG00000031995	St14	protein_coding	23.679	30.9316	10.4052	13.653	27.3053	12.0291	-1.18846	4.31877	7.11694e-08	2.90762e-06
4777	chr11	51979873	51980459	intron (ENSMUST00000207272.2, intron 2 of 2)	protein_coding-intron (ENSMUST00000136021.2, intron 3 of 3)	-9342	ENSMUST00000020608.3	ENSMUSG00000020349	Ppp2ca	protein_coding	26.4883	23.6043	12.6617	9.60984	25.0463	11.1358	-1.16642	4.18521	7.12887e-08	2.90793e-06
25786	chr5	104507168	104507474	Intergenic	Intergenic	34126	ENSMUST00000066207.4	ENSMUSG00000053863	Mepe	protein_coding	14.4482	19.051	5.516	7.38317	16.7496	6.44959	-1.38374	3.57085	7.13412e-08	2.90793e-06
7704	chr12	83260659	83261067	exon (ENSMUST00000147469.8, exon 9 of 9)	protein_coding-exon (ENSMUST00000147469.8, exon 9 of 9)	80339	ENSMUST00000140327.8	ENSMUSG00000021221	Dpf3	protein_coding	15.4114	10.9386	4.38773	4.86352	13.175	4.62562	-1.48783	3.16318	7.31742e-08	2.9724e-06
14075	chr17	23917120	23917909	TTS (ENSMUST00000239094.2)	processed_pseudogene-TTS (ENSMUST00000239094.2)	1573	ENSMUST00000239094.2	ENSMUSG00000118572	Gm53023	processed_pseudogene	33.3111	23.9184	13.3512	11.7193	28.6147	12.5353	-1.1796	4.36238	7.39291e-08	2.9962e-06
23925	chr4	132819742	132820086	Intergenic	Intergenic	26354	ENSMUST00000148518.2	ENSMUSG00000037692	Ahdc1	protein_coding	12.281	13.1368	5.64137	3.28141	12.7089	4.46139	-1.51808	3.13359	7.39198e-08	2.9962e-06
13223	chr16	35727893	35728104	Intergenic	Intergenic	-12836	ENSMUST00000078393.7	ENSMUSG00000062279	Gm10237	processed_pseudogene	8.90972	7.79833	2.38191	2.92983	8.35402	2.65587	-1.63375	2.50213	7.51429e-08	3.03845e-06
30378	chr7	97433385	97433606	Intergenic	Intergenic	-4253	ENSMUST00000205757.2	ENSMUSG00000030774	Pak1	protein_coding	6.34115	8.21704	2.25655	2.10948	7.27909	2.18301	-1.75102	2.31968	7.57892e-08	3.06109e-06
2732	chr10	43316139	43316456	TTS (ENSMUST00000162008.2)	protein_coding-TTS (ENSMUST00000162008.2)	16200	ENSMUST00000178135.3	ENSMUSG00000094955	Gm3699	processed_pseudogene	13.5652	8.47872	3.13409	3.63299	11.022	3.38354	-1.67277	2.85478	7.59285e-08	3.06323e-06
31833	chr8	36097486	36097722	intron (ENSMUST00000154989.2, intron 1 of 3)	protein_coding-intron (ENSMUST00000037666.6, intron 1 of 2)	23173	ENSMUST00000154989.2	ENSMUSG00000070056	Mfhas1	protein_coding	9.31105	10.1535	3.94896	2.63685	9.73229	3.2929	-1.57145	2.74864	7.6087e-08	3.06613e-06
8018	chr12	103325504	103326169	Intergenic	Intergenic	-3576	ENSMUST00000021617.14	ENSMUSG00000021200	Asb2	protein_coding	39.1706	44.0161	20.5596	22.0909	41.5934	21.3253	-0.966665	4.98545	7.68174e-08	3.09205e-06
14867	chr17	48390646	48391399	intron (ENSMUST00000232692.2, intron 1 of 2)	lncRNA-intron (ENSMUST00000232692.2, intron 1 of 2)	-8817	ENSMUST00000022028.6	ENSMUSG00000021545	1700067P10Rik	protein_coding	43.0235	38.5206	21.876	19.2783	40.7721	20.5771	-0.983298	4.94343	7.82078e-08	3.13734e-06
18260	chr2	31393068	31393691	intron (ENSMUST00000192802.2, intron 2 of 3)	protein_coding-intron (ENSMUST00000102840.5, intron 12 of 15)	2641	ENSMUST00000192802.2	ENSMUSG00000076441	Ass1	protein_coding	18.301	21.0921	8.33669	8.73089	19.6966	8.53379	-1.21162	3.84243	7.84844e-08	3.14488e-06
18420	chr2	34727674	34728222	intron (ENSMUST00000201786.4, intron 2 of 2)	protein_coding-intron (ENSMUST00000201786.4, intron 2 of 2)	4929	ENSMUST00000201786.4	ENSMUSG00000107167	Gm34653	protein_coding	15.2509	17.1145	5.89209	7.14879	16.1827	6.52044	-1.31289	3.53281	7.87626e-08	3.15246e-06
14783	chr17	46619288	46620428	intron (ENSMUST00000167360.8, intron 13 of 20)	protein_coding-intron (ENSMUST00000047970.14, intron 13 of 19)	10849	ENSMUST00000170271.2	ENSMUSG00000047428	Dlk2	protein_coding	35.5586	34.3859	17.6136	17.1102	34.9723	17.3619	-1.00865	4.71748	8.21675e-08	3.28133e-06
34201	chr9	60469319	60470269	Intergenic	Intergenic	14316	ENSMUST00000215435.2	ENSMUSG00000111512	Gm17853	processed_pseudogene	36.7626	45.8479	22.3147	18.3993	41.3053	20.357	-1.02838	4.95836	8.25267e-08	3.29197e-06
32561	chr8	92383983	92384632	intron (ENSMUST00000140276.2, intron 5 of 5)	protein_coding-intron (ENSMUST00000069718.15, intron 8 of 8)	14218	ENSMUST00000210393.2	ENSMUSG00000110302	Gm45295	TEC	19.184	24.3894	9.90373	9.08247	21.7867	9.4931	-1.20859	3.99146	8.45539e-08	3.36904e-06
31427	chr8	9543700	9544466	intron (ENSMUST00000207869.2, intron 3 of 3)	protein_coding-intron (ENSMUST00000110969.5, intron 1 of 2)	34991	ENSMUST00000208065.2	ENSMUSG00000109551	4930435N07Rik	TEC	43.2643	39.3057	21.7506	20.6846	41.285	21.2176	-0.956919	4.97078	8.66231e-08	3.43605e-06
1314	chr1	132115118	132115379	Intergenic	Intergenic	-3921	ENSMUST00000188169.7	ENSMUSG00000079330	Lemd1	protein_coding	9.07025	11.6713	3.63555	3.5158	10.3708	3.57567	-1.54871	2.85529	8.70949e-08	3.4509e-06
13526	chr16	87161104	87161422	exon (ENSMUST00000120284.8, exon 4 of 4)	protein_coding-exon (ENSMUST00000120284.8, exon 4 of 4)	10130	ENSMUST00000118115.2	ENSMUSG00000044442	N6amt1	protein_coding	17.0168	12.7181	3.94896	6.44563	14.8674	5.19729	-1.49453	3.33673	8.77036e-08	3.46394e-06
35270	chr9	121298788	121299178	intron (ENSMUST00000238988.2, intron 16 of 16)	protein_coding-intron (ENSMUST00000045903.8, intron 15 of 15)	15621	ENSMUST00000209446.2	ENSMUSG00000032536	Trak1	protein_coding	10.3545	15.2826	3.51018	5.2151	12.8186	4.36264	-1.56442	3.15498	8.77169e-08	3.46394e-06
29647	chr7	40046194	40046611	intron (ENSMUST00000187799.2, intron 2 of 2)	lncRNA-intron (ENSMUST00000187799.2, intron 2 of 2)	33528	ENSMUST00020182338.1	ENSMUSG00002076710	7SK	misc_RNA	15.6522	17.9519	6.39355	7.44177	16.802	6.91766	-1.28354	3.59574	8.81841e-08	3.47852e-06
5286	chr11	72309110	72309357	Intergenic	Intergenic	-6694	ENSMUST00000050226.7	ENSMUSG00000045667	Smtnl2	protein_coding	9.31105	7.79833	2.00582	3.28141	8.55469	2.64361	-1.66771	2.5232	9.05881e-08	3.55751e-06
31472	chr8	11797516	11797805	intron (ENSMUST00000210104.2, intron 2 of 4)	protein_coding-intron (ENSMUST00000033908.14, intron 1 of 17)	9039	ENSMUST00000209225.2	ENSMUSG00000110394	Gm18991	processed_pseudogene	13.5652	10.8339	4.26237	4.51194	12.1996	4.38715	-1.45802	3.07031	9.18704e-08	3.5999e-06
31818	chr8	35818850	35819586	Intergenic	Intergenic	-23675	ENSMUST00000210337.2	ENSMUSG00000046794	Ppp1r3b	protein_coding	33.6322	26.1689	14.9183	12.2467	29.9005	13.5825	-1.13048	4.44435	9.27889e-08	3.63188e-06
4393	chr11	20616461	20616919	Intergenic	Intergenic	19535	ENSMUST00000109585.2	ENSMUSG00000049800	Sertad2	protein_coding	20.1472	11.2003	5.89209	4.04317	15.6737	4.96763	-1.63864	3.35757	9.36199e-08	3.65633e-06
6376	chr11	109117360	109117621	intron (ENSMUST00000103062.9, intron 9 of 9)	protein_coding-intron (ENSMUST00000020920.10, intron 18 of 18)	20301	ENSMUST00000156785.2	ENSMUSG00000020599	Rgs9	protein_coding	9.31105	11.0956	3.4475	3.75018	10.2033	3.59884	-1.50983	2.83673	9.44183e-08	3.68346e-06
5062	chr11	63791743	63792020	intron (ENSMUST00000094103.4, intron 1 of 1)	protein_coding-intron (ENSMUST00000094103.4, intron 1 of 1)	21235	ENSMUST00000094103.4	ENSMUSG00000070407	Hs3st3b1	protein_coding	8.58865	11.8283	3.57287	3.3986	10.2085	3.48573	-1.56632	2.83391	9.6383e-08	3.75185e-06
10625	chr14	64396080	64396415	intron (ENSMUST00000210428.2, intron 5 of 5)	protein_coding-intron (ENSMUST00000067927.9, intron 10 of 10)	42484	ENSMUST00000225122.2	ENSMUSG00000114284	9630015K15Rik	lncRNA	13.806	19.5743	6.45623	6.68001	16.6902	6.56812	-1.35875	3.57713	9.68623e-08	3.76637e-06
12241	chr15	88715766	88716093	Intergenic	Intergenic	-3574	ENSMUST00000239640.1	ENSMUSG00000119353	U6	snRNA	9.39132	10.9386	3.63555	3.5158	10.165	3.57567	-1.51425	2.8287	9.82181e-08	3.81491e-06
22795	chr4	55077134	55077838	intron (ENSMUST00000098070.10, intron 11 of 12)	protein_coding-intron (ENSMUST00000030131.12, intron 9 of 10)	-39077	ENSMUST00000120116.2	ENSMUSG00000082704	Gm12515	processed_pseudogene	27.291	26.2212	13.9781	10.4888	26.7561	12.2334	-1.12934	4.29486	9.85818e-08	3.82484e-06
93	chr1	12881594	12881926	intron (ENSMUST00000187376.7, intron 7 of 11)	protein_coding-intron (ENSMUST00000088585.10, intron 7 of 21)	-24492	ENSMUST00000189447.2	ENSMUSG00000016918	Sulf1	protein_coding	11.9599	10.3629	4.19968	3.86738	11.1614	4.03353	-1.45683	2.95142	9.97181e-08	3.8647e-06
15116	chr17	67203616	67203962	intron (ENSMUST00000225688.2, intron 4 of 6)	protein_coding-intron (ENSMUST00000037974.10, intron 14 of 32)	33405	ENSMUST00000233228.2	ENSMUSG00000117332	Gm49942	TEC	15.7325	13.6602	5.70405	5.85966	14.6963	5.78185	-1.3352	3.37356	9.99864e-08	3.87087e-06
16886	chr19	10439389	10440239	Intergenic	Intergenic	-4977	ENSMUST00000171400.4	ENSMUSG00000090291	Lrrc10b	protein_coding	74.0871	81.5423	44.3787	45.5882	77.8147	44.9835	-0.792738	5.94514	1.02819e-07	3.97618e-06
8089	chr12	107232454	107232840	Intergenic	Intergenic	-60322	ENSMUST00000117317.2	ENSMUSG00000082362	Gm5187	processed_pseudogene	20.7091	23.3427	8.58741	10.9576	22.0259	9.77249	-1.17375	4.01117	1.03125e-07	3.98167e-06
8302	chr12	113089846	113090283	intron (ENSMUST00000130926.8, intron 7 of 20)	protein_coding-intron (ENSMUST00000009099.13, intron 7 of 20)	-4888	ENSMUST00000134488.2	ENSMUSG00000021144	Mta1	protein_coding	19.1037	15.2303	7.08305	6.8558	17.167	6.96943	-1.28764	3.60282	1.03185e-07	3.98167e-06
8185	chr12	110974773	110975605	intron (ENSMUST00000221849.2, intron 1 of 2)	lncRNA-intron (ENSMUST00000221849.2, intron 1 of 2)	9647	ENSMUST00000223165.2	ENSMUSG00000113597	Gm48631	TEC	33.3111	33.3392	17.8643	14.5906	33.3251	16.2274	-1.03934	4.63971	1.03549e-07	3.98702e-06
11262	chr15	29882291	29882561	Intergenic	Intergenic	6194	ENSMUST00000157996.3	ENSMUSG00000088621	Gm23033	snoRNA	10.194	13.3461	2.63264	5.0979	11.7701	3.86527	-1.60688	3.01733	1.03505e-07	3.98702e-06
8452	chr13	19052183	19052651	Intergenic	Intergenic	23384	ENSMUST00000222102.2	ENSMUSG00000041236	Vps41	protein_coding	18.8629	23.709	9.46496	9.14107	21.286	9.30301	-1.20341	3.95951	1.03772e-07	3.99127e-06
26245	chr5	120700989	120701274	intron (ENSMUST00000200708.2, intron 2 of 14)	protein_coding-intron (ENSMUST00000046426.10, intron 2 of 27)	-10027	ENSMUST00000201971.2	ENSMUSG00000106825	2510016D11Rik	TEC	13.7258	11.462	4.88918	4.45334	12.5939	4.67126	-1.4185	3.12925	1.04685e-07	4.02205e-06
31496	chr8	12790206	12790423	Intergenic	Intergenic	-16700	ENSMUST00000033818.10	ENSMUSG00000031441	Atp11a	protein_coding	10.7559	8.63574	3.4475	3.10562	9.69581	3.27656	-1.54726	2.72428	1.05253e-07	4.03949e-06
77	chr1	9635382	9635591	intron (ENSMUST00000190654.2, intron 12 of 14)	protein_coding-intron (ENSMUST00000027044.15, intron 11 of 12)	-9287	ENSMUST00000121942.2	ENSMUSG00000081441	Gm6161	processed_pseudogene	6.82276	12.247	2.0685	3.3986	9.5349	2.73355	-1.81697	2.69904	1.06129e-07	4.06869e-06
14768	chr17	46567595	46568736	TTS (ENSMUST00000012440.14)	protein_coding-TTS (ENSMUST00000012440.14)	3049	ENSMUST00000095262.6	ENSMUSG00000071073	Lrrc73	protein_coding	41.0168	36.5318	19.2433	19.9814	38.7743	19.6124	-0.978387	4.87256	1.07209e-07	4.0972e-06
31067	chr7	134001299	134002127	intron (ENSMUST00000238294.2, intron 2 of 3)	protein_coding-intron (ENSMUST00000238294.2, intron 2 of 3)	-14323	ENSMUST00000174271.2	ENSMUSG00000030994	D7Ertd443e	protein_coding	44.4683	38.6253	23.5057	13.7116	41.5468	18.6086	-1.15828	4.91298	1.09835e-07	4.17916e-06
27752	chr6	71212993	71213350	intron (ENSMUST00000114188.3, intron 4 of 9)	protein_coding-intron (ENSMUST00000074301.10, intron 4 of 9)	-19313	ENSMUST00000173730.2	ENSMUSG00000055027	Smyd1	protein_coding	19.5051	25.2268	8.14864	10.899	22.3659	9.5238	-1.23749	4.02035	1.10579e-07	4.20297e-06
19325	chr2	119263925	119264143	intron (ENSMUST00000138707.2, intron 2 of 2)	protein_coding-intron (ENSMUST00000049920.14, intron 15 of 35)	6127	ENSMUST00000138707.2	ENSMUSG00000034154	Ino80	protein_coding	8.42811	10.3629	3.32214	3.10562	9.3955	3.21388	-1.5586	2.71242	1.10937e-07	4.21205e-06
31702	chr8	24974551	24974795	Intergenic	Intergenic	-21773	ENSMUST00000208727.2	ENSMUSG00000109237	9130214F15Rik	TEC	9.87293	10.0489	3.25946	3.86738	9.96089	3.56342	-1.4774	2.79913	1.11537e-07	4.23029e-06
11533	chr15	58876091	58876402	intron (ENSMUST00000080371.8, intron 3 of 14)	protein_coding-intron (ENSMUST00000080371.8, intron 3 of 14)	20261	ENSMUST00000226216.2	ENSMUSG00000115062	4930544F09Rik	lncRNA	8.66891	10.6246	3.32214	3.3986	9.64674	3.36037	-1.53072	2.75572	1.11856e-07	4.23788e-06
21327	chr3	89627924	89628185	intron (ENSMUST00000123691.2, intron 1 of 1)	protein_coding-intron (ENSMUST00000098924.9, intron 1 of 14)	5415	ENSMUST00000123691.2	ENSMUSG00000027951	Adar	protein_coding	12.281	10.9909	4.07432	4.45334	11.6359	4.26383	-1.43654	3.01775	1.12219e-07	4.24709e-06
16983	chr19	18612043	18612331	intron (ENSMUST00000237347.2, intron 1 of 8)	protein_coding-intron (ENSMUST00000042392.14, intron 1 of 8)	2825	ENSMUST00000159572.9	ENSMUSG00000037847	Nmrk1	protein_coding	12.7626	13.4508	5.13991	5.03931	13.1067	5.08961	-1.36547	3.21678	1.15963e-07	4.37475e-06
34765	chr9	96868918	96869450	intron (ENSMUST00000055433.5, intron 2 of 2)	protein_coding-intron (ENSMUST00000055433.5, intron 2 of 2)	-2936	ENSMUST00000162307.2	ENSMUSG00000046997	Spsb4	protein_coding	28.0134	25.9596	13.4139	12.1295	26.9865	12.7717	-1.07616	4.32227	1.17665e-07	4.43427e-06
16389	chr18	77577627	77578350	intron (ENSMUST00000182153.3, intron 1 of 4)	protein_coding-intron (ENSMUST00000026494.14, intron 1 of 7)	14826	ENSMUST00000182348.3	ENSMUSG00000025427	Rnf165	protein_coding	35.9599	45.4292	18.9926	21.5636	40.6946	20.2781	-1.01058	4.94319	1.17913e-07	4.4389e-06
2217	chr1	188575437	188575701	intron (ENSMUST00000060479.14, intron 55 of 70)	protein_coding-intron (ENSMUST00000060479.14, intron 55 of 70)	82896	ENSMUST00000122601.3	ENSMUSG00000084550	Gm25269	snRNA	10.4348	13.2415	4.57577	4.16036	11.8381	4.36807	-1.45055	3.06398	1.18654e-07	4.45612e-06
27818	chr6	77709923	77710228	intron (ENSMUST00000162273.2, intron 3 of 7)	protein_coding-intron (ENSMUST00000075340.12, intron 3 of 17)	16690	ENSMUST00000203832.2	ENSMUSG00000108102	Gm44437	TEC	14.2074	13.1368	5.20259	5.56668	13.6721	5.38464	-1.33619	3.27531	1.19149e-07	4.46644e-06
33906	chr9	46366340	46366580	Intergenic	Intergenic	49911	ENSMUST00000214085.2	ENSMUSG00000111115	Gm47144	lncRNA	7.62543	10.1012	2.63264	3.22281	8.86331	2.92773	-1.60853	2.62505	1.20878e-07	4.52649e-06
23022	chr4	83865623	83866724	Intergenic	Intergenic	-59078	ENSMUST00000128214.2	ENSMUSG00000085378	Gm11415	lncRNA	60.1205	72.6449	39.1762	35.8025	66.3827	37.4893	-0.829803	5.70577	1.21813e-07	4.55187e-06
12291	chr15	91196858	91197178	intron (ENSMUST00000109283.2, intron 7 of 9)	protein_coding-intron (ENSMUST00000109283.2, intron 7 of 9)	81237	ENSMUST00000109284.3	ENSMUSG00000078932	CN725425	protein_coding	10.9164	11.148	4.32505	3.86738	11.0322	4.09621	-1.42913	2.95523	1.28394e-07	4.77264e-06
29579	chr7	34389650	34389887	intron (ENSMUST00000135295.2, intron 1 of 2)	protein_coding-intron (ENSMUST00000078686.8, intron 2 of 3)	7107	ENSMUST00000206207.2	ENSMUSG00000060402	Chst8	protein_coding	9.79266	9.0021	2.69532	3.75018	9.39738	3.22275	-1.52793	2.69637	1.29376e-07	4.8041e-06
19348	chr2	120196931	120197277	intron (ENSMUST00000124806.8, intron 14 of 18)	protein_coding-intron (ENSMUST00000090042.12, intron 15 of 19)	-13486	ENSMUST00000102501.10	ENSMUSG00000027291	Vps39	protein_coding	16.1338	16.1724	7.70987	5.33229	16.1531	6.52108	-1.31141	3.52393	1.31273e-07	4.86947e-06
3050	chr10	70583239	70583585	Intergenic	Intergenic	-8738	ENSMUST00000219486.2	ENSMUSG00000112607	Gm33979	lncRNA	13.0836	12.8751	4.137	5.62527	12.9794	4.88114	-1.40273	3.18762	1.33831e-07	4.95029e-06
19495	chr2	128258348	128258966	intron (ENSMUST00000223654.2, intron 2 of 2)	lncRNA-intron (ENSMUST00000125354.3, intron 1 of 1)	5979	ENSMUST00000138486.3	ENSMUSG00000074813	Morrbid	lncRNA	37.0034	59.6651	20.1836	24.6692	48.3343	22.4264	-1.1159	5.16114	1.37862e-07	5.08197e-06
21541	chr3	98342369	98342821	intron (ENSMUST00000196741.2, intron 1 of 4)	protein_coding-intron (ENSMUST00000196741.2, intron 1 of 4)	13697	ENSMUST00000187850.2	ENSMUSG00000106107	Gm43190	lncRNA	22.6355	26.4306	7.96059	12.9499	24.533	10.4552	-1.23017	4.14869	1.39272e-07	5.11801e-06
13354	chr16	45858364	45858933	intron (ENSMUST00000023336.10, intron 14 of 14)	protein_coding-intron (ENSMUST00000023336.10, intron 14 of 14)	-20112	ENSMUST00000177997.3	ENSMUSG00000119085	U6	snRNA	26.4081	20.4641	10.5932	10.1958	23.4361	10.3945	-1.16137	4.08454	1.41983e-07	5.18004e-06
23299	chr4	107375920	107376424	intron (ENSMUST00000106738.2, intron 1 of 9)	protein_coding-intron (ENSMUST00000046005.9, intron 2 of 10)	-62228	ENSMUST00000138211.8	ENSMUSG00000034762	Glis1	protein_coding	22.5552	20.6734	9.21423	10.313	21.6143	9.76362	-1.13976	3.98404	1.42896e-07	5.20798e-06
18778	chr2	70991793	70992098	Intergenic	Intergenic	43678	ENSMUST00000028403.3	ENSMUSG00000027015	Cybrd1	protein_coding	15.4917	14.2359	6.76964	4.98071	14.8638	5.87518	-1.33639	3.39336	1.43575e-07	5.22738e-06
32140	chr8	70998635	70999493	intron (ENSMUST00000093454.8, intron 1 of 11)	protein_coding-intron (ENSMUST00000093454.8, intron 1 of 11)	6726	ENSMUST00000093454.8	ENSMUSG00000070002	Ell	protein_coding	32.1874	31.9784	14.9183	16.7586	32.0829	15.8385	-1.01631	4.59236	1.44475e-07	5.25474e-06
15060	chr17	64406747	64406931	intron (ENSMUST00000233190.2, intron 15 of 17)	protein_coding-intron (ENSMUST00000000129.14, intron 15 of 17)	161872	ENSMUST00000038080.7	ENSMUSG00000000127	Fer	protein_coding	6.82276	6.38521	1.50436	2.34386	6.60398	1.92411	-1.7574	2.1553	1.47467e-07	5.35807e-06
15687	chr18	32675409	32675835	intron (ENSMUST00000174459.2, intron 1 of 2)	protein_coding-intron (ENSMUST00000174000.2, intron 1 of 1)	-7151	ENSMUST00000172434.3	ENSMUSG00000090523	Gypc	protein_coding	23.0368	18.8939	9.96641	8.32072	20.9654	9.14357	-1.18886	3.91958	1.54786e-07	5.59607e-06
17512	chr19	53265678	53266191	Intergenic	Intergenic	10872	ENSMUST00000237548.2	ENSMUSG00000118350	Gm36339	processed_pseudogene	14.5285	17.8472	5.70405	7.44177	16.1878	6.57291	-1.30507	3.54091	1.54806e-07	5.59607e-06
1163	chr1	118872544	118872804	intron (ENSMUST00000162552.8, intron 2 of 6)	protein_coding-intron (ENSMUST00000062483.15, intron 2 of 13)	-9276	ENSMUST00000183982.3	ENSMUSG00000098273	Mir6346	miRNA	8.90972	9.36847	2.94605	3.4572	9.13909	3.20162	-1.50971	2.67356	1.56121e-07	5.63209e-06
5933	chr11	97031272	97031724	intron (ENSMUST00000118375.8, intron 7 of 9)	protein_coding-intron (ENSMUST00000066078.12, intron 6 of 8)	5747	ENSMUST00000183796.3	ENSMUSG00000099286	Mir7235	miRNA	16.1338	24.8081	5.57868	9.66844	20.471	7.62356	-1.43144	3.84796	1.56596e-07	5.63854e-06
32021	chr8	61856300	61856681	Intergenic	Intergenic	-22069	ENSMUST00000210343.2	ENSMUSG00000109610	Gm7432	processed_pseudogene	15.9733	16.9051	6.39355	7.50037	16.4392	6.94696	-1.24179	3.57223	1.56668e-07	5.63854e-06
1856	chr1	169695088	169695342	Intergenic	Intergenic	14098	ENSMUST00000193654.2	ENSMUSG00000103110	Gm37586	unprocessed_pseudogene	10.7559	10.8339	3.19677	4.57054	10.7949	3.88365	-1.46609	2.9135	1.58104e-07	5.68054e-06
21931	chr3	130142985	130143383	intron (ENSMUST00000238846.2, intron 2 of 37)	protein_coding-intron (ENSMUST00000080335.11, intron 2 of 37)	-129281	ENSMUST00000198205.2	ENSMUSG00000058897	Col25a1	protein_coding	17.3378	12.7181	5.95478	5.56668	15.028	5.76073	-1.3664	3.38566	1.603e-07	5.74777e-06
27218	chr6	25003649	25003998	Intergenic	Intergenic	43474	ENSMUST00000202130.2	ENSMUSG00000107212	Gm5302	processed_pseudogene	22.1539	23.1333	10.2171	10.8404	22.6436	10.5288	-1.10501	4.06831	1.63219e-07	5.83476e-06
6278	chr11	105804400	105804678	exon (ENSMUST00000147975.2, exon 5 of 5)	protein_coding-exon (ENSMUST00000147975.2, exon 5 of 5)	11730	ENSMUST00000147975.2	ENSMUSG00000053580	Tanc2	protein_coding	10.5953	17.2715	3.88627	5.62527	13.9334	4.75577	-1.56301	3.27754	1.65411e-07	5.90716e-06
16139	chr18	63089765	63090083	exon (ENSMUST00000236135.2, exon 5 of 5)	protein_coding-exon (ENSMUST00000236135.2, exon 5 of 5)	-20978	ENSMUST00000025474.14	ENSMUSG00000024581	Napg	protein_coding	12.4415	21.9819	5.39064	6.973	17.2117	6.18182	-1.49163	3.5954	1.66346e-07	5.93458e-06
16031	chr18	55539690	55540244	Intergenic	Intergenic	67383	ENSMUST00000192496.2	ENSMUSG00000104455	Gm37828	TEC	33.9532	25.2792	14.7302	12.1295	29.6162	13.4299	-1.13169	4.42845	1.69894e-07	6.04292e-06
24757	chr4	156057715	156057966	Intergenic	Intergenic	8286	ENSMUST00000127222.2	ENSMUSG00000023571	C1qtnf12	protein_coding	9.15052	12.3517	4.19968	3.3986	10.7511	3.79914	-1.51778	2.9166	1.78937e-07	6.33281e-06
19556	chr2	131011496	131011717	TTS (ENSMUST00000028801.8)	protein_coding-TTS (ENSMUST00000028801.8)	4967	ENSMUST00000127987.2	ENSMUSG00000027329	Spef1	protein_coding	11.8796	8.5834	3.32214	3.63299	10.2315	3.47756	-1.53101	2.79564	1.82016e-07	6.43535e-06
17013	chr19	22464043	22464607	intron (ENSMUST00000238159.2, intron 1 of 24)	protein_coding-intron (ENSMUST00000037901.14, intron 1 of 26)	-38096	ENSMUST00000185015.2	ENSMUSG00000098739	Gm27151	lncRNA	26.0067	26.4829	13.2259	11.9537	26.2448	12.5898	-1.06072	4.29192	1.82411e-07	6.44288e-06
25359	chr5	54352375	54353252	Intergenic	Intergenic	79614	ENSMUST00000202342.2	ENSMUSG00000039156	Stim2	protein_coding	45.6723	42.8647	22.9416	24.4934	44.2685	23.7175	-0.897151	5.09272	1.83371e-07	6.47036e-06
24610	chr4	152337816	152338332	intron (ENSMUST00000167926.8, intron 7 of 8)	protein_coding-intron (ENSMUST00000030779.10, intron 7 of 8)	-20615	ENSMUST00000105650.8	ENSMUSG00000042804	Gpr153	protein_coding	22.0736	22.1389	9.52764	10.7818	22.1063	10.1547	-1.11983	4.02721	1.85491e-07	6.53215e-06
20009	chr2	156578648	156579174	intron (ENSMUST00000099145.6, intron 1 of 6)	protein_coding-intron (ENSMUST00000000094.14, intron 1 of 6)	15499	ENSMUST00000099145.6	ENSMUSG00000061689	Dlgap4	protein_coding	22.796	29.6755	12.8498	11.2505	26.2358	12.0502	-1.13285	4.27949	1.86453e-07	6.55303e-06
11489	chr15	57584212	57584591	intron (ENSMUST00000160990.2, intron 1 of 2)	protein_coding-intron (ENSMUST00000096430.11, intron 1 of 3)	-12078	ENSMUST00000160938.2	ENSMUSG00000090002	Gm16006	lncRNA	22.8763	19.6267	9.653	9.43405	21.2515	9.54353	-1.14665	3.95427	1.88126e-07	6.59221e-06
16438	chr18	80470016	80470262	intron (ENSMUST00000161003.2, intron 2 of 3)	protein_coding-intron (ENSMUST00000036229.13, intron 11 of 12)	13864	ENSMUST00000160434.3	ENSMUSG00000033323	Ctdp1	protein_coding	8.26757	9.99652	3.51018	2.75404	9.13205	3.13211	-1.55647	2.67229	1.89554e-07	6.62917e-06
34026	chr9	54461089	54461696	intron (ENSMUST00000041901.7, intron 2 of 5)	protein_coding-intron (ENSMUST00000041901.7, intron 2 of 5)	6110	ENSMUST00000041901.7	ENSMUSG00000037493	Cib2	protein_coding	26.5686	20.3594	11.9722	6.56282	23.464	9.26753	-1.33574	4.03425	1.89513e-07	6.62917e-06
18559	chr2	49767933	49768358	intron (ENSMUST00000153422.8, intron 4 of 4)	protein_coding-intron (ENSMUST00000028103.13, intron 3 of 9)	28747	ENSMUST00020182868.1	ENSMUSG00002075205	Y_RNA	misc_RNA	18.5418	21.5632	9.84105	7.79335	20.0525	8.8172	-1.19369	3.87388	1.93014e-07	6.73689e-06
27897	chr6	84561869	84562330	intron (ENSMUST00000204146.3, intron 1 of 5)	protein_coding-intron (ENSMUST00000077705.6, intron 2 of 6)	2563	ENSMUST00000205228.3	ENSMUSG00000063415	Cyp26b1	protein_coding	15.4114	12.8751	6.01746	5.03931	14.1433	5.52838	-1.34525	3.31397	1.92934e-07	6.73689e-06
27398	chr6	37381276	37381570	intron (ENSMUST00000041093.6, intron 1 of 11)	protein_coding-intron (ENSMUST00000041093.6, intron 1 of 11)	37658	ENSMUST00000041093.6	ENSMUSG00000038648	Creb3l2	protein_coding	16.0535	15.9107	5.95478	7.38317	15.9821	6.66897	-1.25565	3.52403	2.01812e-07	7.0232e-06
10134	chr14	29856381	29856909	intron (ENSMUST00000238675.2, intron 9 of 40)	protein_coding-intron (ENSMUST00000112249.10, intron 10 of 48)	7893	ENSMUST00000238336.2	ENSMUSG00000015968	Cacna1d	protein_coding	22.475	33.2868	14.1661	8.73089	27.8809	11.4485	-1.29733	4.32082	2.03785e-07	7.08491e-06
20493	chr2	179403688	179403926	intron (ENSMUST00000124708.2, intron 2 of 2)	protein_coding-intron (ENSMUST00000000314.13, intron 2 of 15)	-15149	ENSMUST00000136411.2	ENSMUSG00000000305	Cdh4	protein_coding	8.50838	10.0489	3.13409	3.3986	9.27862	3.26635	-1.51234	2.7035	2.07909e-07	7.20736e-06
19165	chr2	105817590	105817847	intron (ENSMUST00000155811.2, intron 1 of 2)	protein_coding-intron (ENSMUST00000102555.11, intron 2 of 4)	-5384	ENSMUST00020182949.1	ENSMUSG00002076743	ENSMUSG00002076743	miRNA	8.74918	10.9909	3.38482	3.63299	9.87006	3.5089	-1.50199	2.79666	2.15579e-07	7.45842e-06
26646	chr5	135844048	135844331	intron (ENSMUST00000146038.2, intron 1 of 2)	protein_coding-intron (ENSMUST00000126232.8, intron 1 of 3)	-2771	ENSMUST00000013615.14	ENSMUSG00000039860	Srrm3	protein_coding	15.2509	17.9519	6.76964	7.32458	16.6014	7.04711	-1.2419	3.59268	2.19753e-07	7.58801e-06
8599	chr13	28650919	28651248	intron (ENSMUST00000148885.8, intron 7 of 7)	lncRNA-intron (ENSMUST00000122881.7, intron 1 of 1)	13741	ENSMUST00000122881.7	ENSMUSG00000085936	2610307P16Rik	lncRNA	10.9164	11.933	3.69823	4.86352	11.4247	4.28087	-1.41434	3.013	2.21685e-07	7.63984e-06
28834	chr6	140496527	140496898	exon (ENSMUST00000087622.6, exon 12 of 31)	protein_coding-exon (ENSMUST00000087622.6, exon 12 of 31)	6833	ENSMUST00000205026.3	ENSMUSG00000030231	Plekha5	protein_coding	16.6154	17.2191	7.70987	6.9144	16.9173	7.31213	-1.21177	3.62077	2.222e-07	7.65014e-06
8481	chr13	21482613	21482988	Intergenic	Intergenic	-1912	ENSMUST00000117685.2	ENSMUSG00000084414	Gm11270	processed_pseudogene	16.6154	18.2136	7.39646	7.79335	17.4145	7.5949	-1.19975	3.66872	2.2908e-07	7.86413e-06
29232	chr7	19480277	19480775	intron (ENSMUST00000207271.2, intron 1 of 1)	protein_coding-intron (ENSMUST00000075447.14, intron 1 of 8)	2932	ENSMUST00000108450.5	ENSMUSG00000062300	Nectin2	protein_coding	21.6723	23.9184	9.15155	11.7193	22.7953	10.4354	-1.12775	4.07325	2.31056e-07	7.90897e-06
26603	chr5	134989382	134989805	Intergenic	Intergenic	-13805	ENSMUST00000051401.4	ENSMUSG00000047501	Cldn4	protein_coding	18.8629	26.5876	10.9066	8.6723	22.7253	9.78947	-1.22878	4.04981	2.34477e-07	8.01834e-06
10423	chr14	54979947	54980244	intron (ENSMUST00000226646.2, intron 3 of 3)	protein_coding-intron (ENSMUST00000022787.8, intron 3 of 10)	-30464	ENSMUST00000064290.8	ENSMUSG00000052435	Cebpe	protein_coding	15.5719	17.6902	7.70987	6.38703	16.6311	7.04845	-1.24576	3.59209	2.37812e-07	8.12456e-06
2709	chr10	42394482	42394917	intron (ENSMUST00000105499.2, intron 1 of 2)	protein_coding-intron (ENSMUST00000019939.12, intron 1 of 3)	16413	ENSMUST00000105499.2	ENSMUSG00000019804	Snx3	protein_coding	18.6221	13.7125	6.76964	6.09405	16.1673	6.43184	-1.31425	3.50494	2.44504e-07	8.33711e-06
9088	chr13	56158334	56158777	intron (ENSMUST00000225993.2, intron 1 of 2)	lncRNA-intron (ENSMUST00000225993.2, intron 1 of 2)	8477	ENSMUST00000225993.2	ENSMUSG00000114493	Gm47071	lncRNA	19.0234	20.0977	9.96641	6.973	19.5606	8.46971	-1.2127	3.8276	2.45653e-07	8.36826e-06
5397	chr11	76153421	76154031	intron (ENSMUST00000021204.4, intron 6 of 7)	protein_coding-intron (ENSMUST00000021204.4, intron 6 of 7)	13688	ENSMUST00000155526.3	ENSMUSG00000038046	Mrm3	protein_coding	14.689	23.0286	6.64428	8.32072	18.8588	7.4825	-1.34618	3.75734	2.46365e-07	8.38445e-06
14774	chr17	46585351	46585809	intron (ENSMUST00000225741.2, intron 1 of 1)	protein_coding-intron (ENSMUST00000012440.14, intron 2 of 9)	-2499	ENSMUST00000224901.2	ENSMUSG00000012296	Tjap1	protein_coding	15.1706	15.5443	6.76964	6.21124	15.3575	6.49044	-1.24312	3.47373	2.50702e-07	8.50756e-06
28126	chr6	93900336	93900722	intron (ENSMUST00000204347.3, intron 2 of 24)	protein_coding-intron (ENSMUST00000055224.15, intron 2 of 21)	-9858	ENSMUST00000093769.8	ENSMUSG00000045095	Magi1	protein_coding	9.63213	11.7237	3.94896	3.98457	10.6779	3.96676	-1.43761	2.92059	2.5049e-07	8.50756e-06
17623	chr19	58955899	58956597	intron (ENSMUST00000202382.4, intron 8 of 10)	protein_coding-intron (ENSMUST00000054280.10, intron 11 of 13)	12360	ENSMUST00000201123.2	ENSMUSG00000048029	Eno4	protein_coding	28.2542	36.1654	16.36	14.9421	32.2098	15.651	-1.04984	4.59724	2.55874e-07	8.65821e-06
17286	chr19	42008991	42009232	intron (ENSMUST00000237817.2, intron 1 of 2)	protein_coding-intron (ENSMUST00000026170.3, intron 1 of 2)	3523	ENSMUST00000237817.2	ENSMUSG00000025171	Ubtd1	protein_coding	8.90972	7.43197	2.63264	2.75404	8.17084	2.69334	-1.58087	2.48023	2.59998e-07	8.781e-06
11616	chr15	66687102	66687610	intron (ENSMUST00000164163.8, intron 1 of 8)	protein_coding-intron (ENSMUST00000065916.14, intron 41 of 47)	-2914	ENSMUST00000100572.10	ENSMUSG00000022372	Sla	protein_coding	32.0268	26.7446	12.4737	15.4695	29.3857	13.9716	-1.06306	4.44376	2.62531e-07	8.85388e-06
18651	chr2	59502353	59502729	intron (ENSMUST00000139863.3, intron 1 of 25)	protein_coding-intron (ENSMUST00000037526.11, intron 2 of 26)	25386	ENSMUST00000139863.3	ENSMUSG00000035168	Tanc1	protein_coding	13.0034	12.6657	4.88918	5.33229	12.8346	5.11074	-1.32292	3.19358	2.68798e-07	9.03518e-06
2181	chr1	185463128	185463655	Intergenic	Intergenic	-13609	ENSMUST00000195210.2	ENSMUSG00000103799	Gm38093	lncRNA	42.1405	34.0196	20.3089	17.7548	38.0801	19.0318	-0.994196	4.83798	2.70027e-07	9.06788e-06
13088	chr16	30322826	30323140	Intergenic	Intergenic	36744	ENSMUST00000149110.3	ENSMUSG00000022537	Tmem44	protein_coding	13.9666	12.4564	6.14282	3.86738	13.2115	5.0051	-1.39772	3.20762	2.74982e-07	9.21683e-06
22403	chr4	24631179	24631759	intron (ENSMUST00000108214.9, intron 5 of 7)	protein_coding-intron (ENSMUST00000084781.6, intron 7 of 9)	43958	ENSMUST00000144062.2	ENSMUSG00000040387	Klhl32	protein_coding	31.8663	30.0419	14.5422	16.1727	30.9541	15.3574	-1.00711	4.54195	2.74836e-07	9.21683e-06
15531	chr18	12562987	12563495	intron (ENSMUST00000092070.13, intron 12 of 74)	protein_coding-intron (ENSMUST00000092070.13, intron 12 of 74)	64385	ENSMUST00000189120.2	ENSMUSG00000099663	Gm29201	processed_pseudogene	14.0468	12.9798	5.70405	5.0979	13.5133	5.40098	-1.31754	3.26425	2.78086e-07	9.31208e-06
31471	chr8	11794046	11794425	intron (ENSMUST00000210104.2, intron 2 of 4)	protein_coding-intron (ENSMUST00000033908.14, intron 1 of 17)	5614	ENSMUST00000209225.2	ENSMUSG00000110394	Gm18991	processed_pseudogene	16.8562	12.5087	5.70405	5.74247	14.6825	5.72326	-1.34149	3.36032	2.79903e-07	9.36409e-06
15170	chr17	71345788	71346183	intron (ENSMUST00000232851.2, intron 5 of 17)	protein_coding-intron (ENSMUST00000024847.14, intron 5 of 36)	19399	ENSMUST00000232851.2	ENSMUSG00000024049	Myom1	protein_coding	23.1171	25.2792	8.58741	13.067	24.1981	10.8272	-1.15842	4.148	2.80494e-07	9.37501e-06
3023	chr10	69572260	69572470	intron (ENSMUST00000182992.8, intron 1 of 42)	protein_coding-intron (ENSMUST00000047061.13, intron 1 of 16)	30057	ENSMUST00000182162.8	ENSMUSG00000069601	Ank3	protein_coding	7.14383	5.07677	1.75509	1.58211	6.1103	1.6686	-1.83793	2.00574	2.93111e-07	9.74161e-06
20634	chr3	9550543	9550800	intron (ENSMUST00000193947.2, intron 1 of 9)	protein_coding-intron (ENSMUST00000041124.13, intron 2 of 8)	-10557	ENSMUST00000192900.2	ENSMUSG00000103485	Gm38001	TEC	9.07025	8.1647	2.56996	3.34001	8.61747	2.95498	-1.52675	2.57428	3.15737e-07	1.04252e-05
13540	chr16	89405090	89405939	Intergenic	Intergenic	24091	ENSMUST00000231309.2	ENSMUSG00000116870	Gm49696	lncRNA	48.9633	59.5081	29.0844	31.3492	54.2357	30.2168	-0.848849	5.40914	3.17759e-07	1.04822e-05
6978	chr12	12660703	12661503	Intergenic	Intergenic	58815	ENSMUST00000239228.2	ENSMUSG00000118614	Gm34637	lncRNA	53.5386	48.8835	26.013	30.646	51.211	28.3295	-0.849709	5.31799	3.1914e-07	1.0518e-05
8910	chr13	49285221	49286005	intron (ENSMUST00000162581.8, intron 2 of 27)	protein_coding-intron (ENSMUST00000035538.13, intron 2 of 27)	15095	ENSMUST00000162403.8	ENSMUSG00000037989	Wnk2	protein_coding	33.0703	33.9672	18.2404	15.7039	33.5188	16.9722	-0.983499	4.66764	3.26669e-07	1.07163e-05
26793	chr5	139553924	139554167	Intergenic	Intergenic	24392	ENSMUST00000174792.2	ENSMUSG00000029546	Uncx	protein_coding	9.31105	9.52548	3.25946	3.63299	9.41827	3.44622	-1.44619	2.72981	3.26107e-07	1.07163e-05
31150	chr7	138674745	138675055	TTS (ENSMUST00000139364.8)	protein_coding-TTS (ENSMUST00000139364.8)	5737	ENSMUST00000121184.2	ENSMUSG00000025478	Dpysl4	protein_coding	10.6756	11.2526	4.45041	4.04317	10.9641	4.24679	-1.37017	2.96513	3.27936e-07	1.07479e-05
6396	chr11	111495829	111496621	Intergenic	Intergenic	7907	ENSMUST00000120443.2	ENSMUSG00000082448	Gm11676	processed_pseudogene	40.4549	30.4606	17.9897	16.4656	35.4578	17.2277	-1.0324	4.72005	3.29471e-07	1.07883e-05
28212	chr6	100056270	100056487	Intergenic	Intergenic	64397	ENSMUST00000204605.2	ENSMUSG00000107558	2010109P13Rik	TEC	9.39132	8.11236	2.69532	3.34001	8.75184	3.01766	-1.51678	2.59488	3.35538e-07	1.09667e-05
32483	chr8	88665035	88665414	intron (ENSMUST00000109655.9, intron 1 of 7)	protein_coding-intron (ENSMUST00000109655.9, intron 1 of 7)	5456	ENSMUST00000173725.8	ENSMUSG00000045333	Zfp423	protein_coding	13.806	15.492	6.45623	5.80106	14.649	6.12865	-1.26297	3.40711	3.36877e-07	1.10003e-05
31978	chr8	55262556	55262897	intron (ENSMUST00000176866.8, intron 2 of 4)	protein_coding-intron (ENSMUST00000176866.8, intron 2 of 4)	-56570	ENSMUST00020181716.1	ENSMUSG00002075499	5S_rRNA	rRNA	10.5151	13.5032	4.57577	4.62913	12.0091	4.60245	-1.39501	3.09974	3.41853e-07	1.11525e-05
35610	chrX	92888199	92888447	Intergenic	Intergenic	-12516	ENSMUST00000045748.7	ENSMUSG00000035232	Pdk3	protein_coding	7.54517	10.6246	2.69532	3.5158	9.08487	3.10556	-1.5612	2.67528	3.50336e-07	1.14083e-05
1795	chr1	166932452	166933155	Intergenic	Intergenic	-35921	ENSMUST00000192761.2	ENSMUSG00000102870	Gm17868	unprocessed_pseudogene	39.9733	27.2157	15.9839	15.1179	33.5945	15.5509	-1.09951	4.61682	3.52853e-07	1.14587e-05
6702	chr11	118492522	118492773	intron (ENSMUST00000117731.8, intron 3 of 13)	protein_coding-intron (ENSMUST00000017576.11, intron 4 of 14)	-31911	ENSMUST00000136551.3	ENSMUSG00000025576	Rbfox3	protein_coding	9.63213	10.7816	2.25655	4.68773	10.2069	3.47214	-1.54741	2.82222	3.60866e-07	1.16975e-05
13567	chr16	90639514	90639866	intron (ENSMUST00000232254.2, intron 1 of 3)	protein_coding-intron (ENSMUST00000037539.15, intron 1 of 7)	-3596	ENSMUST00000154180.2	ENSMUSG00000039903	Eva1c	protein_coding	10.5151	9.63016	3.76091	3.80878	10.0726	3.78485	-1.40199	2.82654	3.66404e-07	1.18661e-05
10576	chr14	62118532	62118737	Intergenic	Intergenic	-40191	ENSMUST00000224682.2	ENSMUSG00000114706	Gm47952	processed_pseudogene	7.9465	7.0656	2.25655	2.69544	7.50605	2.476	-1.58143	2.36815	3.67995e-07	1.18959e-05
27309	chr6	30355773	30356299	Intergenic	Intergenic	-8571	ENSMUST00020182991.1	ENSMUSG00002076836	5S_rRNA	rRNA	14.5285	16.3294	5.76673	7.14879	15.4289	6.45776	-1.25796	3.48155	3.74731e-07	1.20916e-05
17624	chr19	59011069	59011305	intron (ENSMUST00000237215.2, intron 4 of 7)	protein_coding-intron (ENSMUST00000047511.15, intron 8 of 16)	15530	ENSMUST00000237215.2	ENSMUSG00000041362	Shtn1	protein_coding	7.54517	11.305	2.56996	3.75018	9.42507	3.16007	-1.58925	2.72337	3.77378e-07	1.21439e-05
6197	chr11	102609920	102610365	Intergenic	Intergenic	12747	ENSMUST00000120601.2	ENSMUSG00000084375	Gm11637	processed_pseudogene	13.1639	14.5499	6.39355	4.86352	13.8569	5.62853	-1.30673	3.31513	3.78426e-07	1.21666e-05
9718	chr13	110586666	110586867	Intergenic	Intergenic	52435	ENSMUST00000225156.2	ENSMUSG00000021701	Plk2	protein_coding	8.18731	7.48431	2.0685	3.10562	7.83581	2.58706	-1.57909	2.43056	3.99712e-07	1.28161e-05
25546	chr5	75642174	75642641	Intergenic	Intergenic	79403	ENSMUST00000158453.3	ENSMUSG00000089078	Gm24502	snRNA	17.4984	17.4285	7.52182	8.02774	17.4634	7.77478	-1.16482	3.6776	4.01818e-07	1.2872e-05
5574	chr11	81716970	81717160	intron (ENSMUST00000066197.7, intron 1 of 9)	protein_coding-intron (ENSMUST00000066197.7, intron 1 of 9)	-34434	ENSMUST00000126433.2	ENSMUSG00000020703	5530401A14Rik	protein_coding	7.4649	8.26937	2.13118	3.16422	7.86714	2.6477	-1.56637	2.45608	4.03063e-07	1.28867e-05
27097	chr5	150260019	150260219	intron (ENSMUST00000239118.2, intron 3 of 60)	protein_coding-intron (ENSMUST00000087204.9, intron 3 of 60)	-37213	ENSMUST00000201397.2	ENSMUSG00000106719	Gm42556	lncRNA	7.38463	6.17586	2.13118	2.10948	6.78025	2.12033	-1.65542	2.20464	4.02763e-07	1.28867e-05
725	chr1	75326144	75326607	Intergenic	Intergenic	-10598	ENSMUST00000027409.10	ENSMUSG00000026208	Des	protein_coding	10.0335	16.8528	3.69823	5.56668	13.4431	4.63245	-1.54962	3.23259	4.04683e-07	1.29171e-05
27612	chr6	51569311	51570034	Intergenic	Intergenic	-28940	ENSMUST00020182716.1	ENSMUSG00002076122	ENSMUSG00002076122	miRNA	32.7492	29.0998	13.4766	16.8758	30.9245	15.1762	-1.01976	4.53385	4.06877e-07	1.29754e-05
18657	chr2	59614827	59615249	intron (ENSMUST00000136248.2, intron 1 of 1)	protein_coding-intron (ENSMUST00000037526.11, intron 7 of 26)	4983	ENSMUST00000136248.2	ENSMUSG00000035168	Tanc1	protein_coding	14.8495	11.619	5.13991	5.1565	13.2343	5.14821	-1.34571	3.21514	4.08608e-07	1.30072e-05
22339	chr4	12784606	12784878	Intergenic	Intergenic	-27964	ENSMUST00020183419.1	ENSMUSG00002076080	5S_rRNA	rRNA	11.5586	15.7013	4.70114	5.91826	13.6299	5.3097	-1.3699	3.28709	4.12656e-07	1.31126e-05
9891	chr14	14133495	14133854	Intergenic	Intergenic	-18076	ENSMUST00000120411.9	ENSMUSG00000021750	Fam107a	protein_coding	12.5218	12.09	5.516	4.21896	12.3059	4.86748	-1.33712	3.12997	4.1506e-07	1.31653e-05
12302	chr15	92398006	92398682	intron (ENSMUST00000229173.2, intron 1 of 2)	protein_coding-intron (ENSMUST00000169942.10, intron 3 of 9)	13802	ENSMUST00000229173.2	ENSMUSG00000036218	Pdzrn4	protein_coding	42.7827	37.7879	19.2433	22.8527	40.2853	21.048	-0.930552	4.94353	4.155e-07	1.31675e-05
32508	chr8	89292772	89293116	intron (ENSMUST00000169179.3, intron 1 of 7)	protein_coding-intron (ENSMUST00000034086.13, intron 3 of 9)	6283	ENSMUST00000209918.2	ENSMUSG00000110187	Gm45496	TEC	19.5051	20.8304	9.77837	8.96528	20.1678	9.37182	-1.1087	3.90381	4.25789e-07	1.34695e-05
31423	chr8	8890716	8891165	intron (ENSMUST00000207035.2, intron 2 of 4)	lncRNA-intron (ENSMUST00000207035.2, intron 2 of 4)	91759	ENSMUST00000209045.2	ENSMUSG00000109346	Gm44515	lncRNA	24.6422	19.7837	11.4081	8.20353	22.2129	9.80581	-1.17292	4.00633	4.32115e-07	1.36453e-05
10589	chr14	62821587	62822149	intron (ENSMUST00000161899.8, intron 2 of 2)	protein_coding-intron (ENSMUST00000039064.8, intron 2 of 3)	-17498	ENSMUST00000209021.2	ENSMUSG00000100486	Gm4131	protein_coding	25.6857	37.2122	15.4197	14.239	31.4489	14.8294	-1.09588	4.55274	4.33601e-07	1.368e-05
28112	chr6	92636919	92637501	intron (ENSMUST00000032093.12, intron 2 of 8)	protein_coding-intron (ENSMUST00000032093.12, intron 2 of 8)	45926	ENSMUST00000032093.12	ENSMUSG00000030020	Prickle2	protein_coding	21.4315	20.6734	10.3425	9.43405	21.0525	9.88828	-1.0883	3.96581	4.48683e-07	1.41057e-05
16408	chr18	78089257	78089842	intron (ENSMUST00000170760.3, intron 4 of 5)	protein_coding-intron (ENSMUST00000170760.3, intron 4 of 5)	11061	ENSMUST00000170760.3	ENSMUSG00000091055	Siglec15	protein_coding	29.4583	26.7446	13.602	14.239	28.1014	13.9205	-1.00811	4.40154	4.59105e-07	1.44205e-05
1022	chr1	92608527	92609148	Intergenic	Intergenic	-32274	ENSMUST00000053144.4	ENSMUSG00000044055	Otos	protein_coding	30.3412	28.2624	14.981	14.4734	29.3018	14.7272	-0.989156	4.46903	4.60925e-07	1.44266e-05
34055	chr9	55362747	55363169	intron (ENSMUST00000034866.9, intron 11 of 11)	protein_coding-intron (ENSMUST00000034866.9, intron 11 of 11)	31839	ENSMUST00000139342.2	ENSMUSG00000032314	Etfa	protein_coding	14.9298	14.8116	4.63846	7.32458	14.8707	5.98152	-1.30554	3.40748	4.60016e-07	1.44266e-05
35618	chrX	94037787	94038025	Intergenic	Intergenic	4383	ENSMUST00000142240.2	ENSMUSG00000087522	Gm371	processed_pseudogene	7.9465	6.96093	2.56996	2.34386	7.45372	2.45691	-1.5861	2.35617	4.60773e-07	1.44266e-05
35326	chr9	123318811	123319209	intron (ENSMUST00000217639.2, intron 1 of 3)	protein_coding-intron (ENSMUST00000026269.4, intron 1 of 7)	9335	ENSMUST00000217639.2	ENSMUSG00000025239	Limd1	protein_coding	16.3746	17.3238	5.32796	8.6137	16.8492	6.97083	-1.26841	3.59898	4.66492e-07	1.45751e-05
3464	chr10	82840025	82840550	intron (ENSMUST00000040110.8, intron 1 of 2)	protein_coding-intron (ENSMUST00000040110.8, intron 1 of 2)	18955	ENSMUST00000040110.8	ENSMUSG00000034612	Chst11	protein_coding	20.0669	17.4285	8.58741	8.26212	18.7477	8.42477	-1.14582	3.77637	4.67746e-07	1.45886e-05
4600	chr11	36214984	36215250	intron (ENSMUST00000163524.8, intron 3 of 28)	protein_coding-intron (ENSMUST00000057207.6, intron 3 of 28)	46249	ENSMUST00000123278.2	ENSMUSG00000086375	Gm12127	lncRNA	10.5953	11.0956	4.51309	3.98457	10.8455	4.24883	-1.35383	2.95399	4.77393e-07	1.48503e-05
34194	chr9	59898458	59899255	intron (ENSMUST00000171654.8, intron 10 of 16)	protein_coding-intron (ENSMUST00000034829.6, intron 5 of 11)	10015	ENSMUST00000126347.2	ENSMUSG00000032289	Thsd4	protein_coding	43.3446	46.8947	25.6996	24.1418	45.1196	24.9207	-0.859228	5.13839	4.78067e-07	1.48582e-05
26533	chr5	130943262	130943774	intron (ENSMUST00000086023.13, intron 6 of 10)	protein_coding-intron (ENSMUST00000086023.13, intron 6 of 10)	-16067	ENSMUST00000201486.2	ENSMUSG00000107207	Gm42897	TEC	26.8094	31.2457	15.8585	12.4225	29.0275	14.1405	-1.04475	4.44695	4.81136e-07	1.49405e-05
767	chr1	78344329	78344907	intron (ENSMUST00000036172.10, intron 2 of 4)	protein_coding-intron (ENSMUST00000036172.10, intron 2 of 4)	-7633	ENSMUST00000191857.2	ENSMUSG00000102945	Gm37884	TEC	21.3512	17.1145	7.52182	9.37546	19.2328	8.44864	-1.17254	3.79993	4.81955e-07	1.49526e-05
30253	chr7	82028962	82029409	intron (ENSMUST00000173287.8, intron 3 of 29)	protein_coding-intron (ENSMUST00000173287.8, intron 3 of 29)	-28497	ENSMUST00000174495.2	ENSMUSG00000070469	Adamtsl3	protein_coding	21.592	19.051	8.52473	10.0786	20.3215	9.30167	-1.11816	3.9008	4.8237e-07	1.49526e-05
628	chr1	70524939	70525311	intron (ENSMUST00000161310.8, intron 6 of 7)	protein_coding-intron (ENSMUST00000065425.12, intron 15 of 16)	91305	ENSMUST00000193176.2	ENSMUSG00000104287	Gm37456	TEC	11.1572	12.7704	4.32505	5.1565	11.9638	4.74077	-1.3383	3.10205	4.84114e-07	1.49936e-05
30128	chr7	75868396	75868617	Intergenic	Intergenic	-11129	ENSMUST00000156166.8	ENSMUSG00000025754	Agbl1	protein_coding	7.30436	8.00768	1.94314	3.16422	7.65602	2.55368	-1.57671	2.41507	4.85052e-07	1.50095e-05
34417	chr9	67524726	67525089	Intergenic	Intergenic	-57922	ENSMUST00000040025.14	ENSMUSG00000052698	Tln2	protein_coding	17.1773	18.3706	9.21423	5.62527	17.7739	7.41975	-1.26712	3.67611	4.97778e-07	1.53364e-05
947	chr1	89774782	89775093	intron (ENSMUST00000190096.7, intron 15 of 16)	protein_coding-intron (ENSMUST00000027521.15, intron 16 of 17)	21734	ENSMUST00000193177.2	ENSMUSG00000103252	Gm37521	TEC	15.0101	17.3238	6.39355	7.61756	16.1669	7.00555	-1.20997	3.56351	5.01453e-07	1.54116e-05
17285	chr19	42002543	42003045	intron (ENSMUST00000026170.3, intron 1 of 2)	protein_coding-intron (ENSMUST00000026170.3, intron 1 of 2)	-2794	ENSMUST00000237817.2	ENSMUSG00000025171	Ubtd1	protein_coding	26.8897	24.9651	13.3512	12.0709	25.9274	12.7111	-1.02529	4.28178	5.14678e-07	1.57749e-05
24499	chr4	149878521	149878720	promoter-TSS (ENSMUST00000119178.2)	processed_pseudogene-promoter-TSS (ENSMUST00000119178.2)	-744	ENSMUST00000119178.2	ENSMUSG00000081601	Gm13065	processed_pseudogene	6.42142	8.1647	2.50727	2.28527	7.29306	2.39627	-1.61946	2.35124	5.32999e-07	1.62941e-05
23668	chr4	125130615	125130848	intron (ENSMUST00000130055.2, intron 1 of 1)	lncRNA-intron (ENSMUST00000130055.2, intron 1 of 1)	8341	ENSMUST00000130055.2	ENSMUSG00000087010	1700041M05Rik	lncRNA	10.4348	8.94976	3.4475	3.69159	9.69228	3.56954	-1.42505	2.76106	5.44717e-07	1.66063e-05
28211	chr6	100023177	100023548	Intergenic	Intergenic	-55186	ENSMUST00000204791.2	ENSMUSG00000108151	Gm33201	lncRNA	20.7091	13.6602	7.20841	6.56282	17.1846	6.88562	-1.30098	3.58976	5.45083e-07	1.66063e-05
33010	chr8	120482060	120482682	exon (ENSMUST00000095171.5, exon 25 of 27)	protein_coding-exon (ENSMUST00000095171.5, exon 25 of 27)	22762	ENSMUST00000212534.2	ENSMUSG00000034105	Meak7	protein_coding	26.97	26.0119	12.5364	13.7116	26.4909	13.124	-1.00992	4.31925	5.50566e-07	1.6736e-05
7144	chr12	28718310	28718648	Intergenic	Intergenic	-6751	ENSMUST00000020957.13	ENSMUSG00000020629	Adi1	protein_coding	14.2074	14.2882	6.33087	5.74247	14.2478	6.03667	-1.23848	3.36793	5.69347e-07	1.71978e-05
3900	chr10	121177178	121177452	TTS (ENSMUST00000219354.2)	protein_coding-TTS (ENSMUST00000219354.2)	-1766	ENSMUST00000218322.2	ENSMUSG00000111940	Gm4478	processed_pseudogene	11.3177	13.1891	5.516	4.21896	12.2534	4.86748	-1.34194	3.13602	5.80169e-07	1.748e-05
5107	chr11	67533720	67534247	intron (ENSMUST00000151784.8, intron 3 of 7)	protein_coding-intron (ENSMUST00000041611.12, intron 4 of 14)	-9420	ENSMUST00000140863.2	ENSMUSG00000033066	Gas7	protein_coding	32.0268	30.3036	13.1632	17.6376	31.1652	15.4004	-1.01166	4.55027	5.83752e-07	1.7556e-05
19881	chr2	153283129	153283687	intron (ENSMUST00000035346.14, intron 4 of 10)	protein_coding-intron (ENSMUST00000035346.14, intron 4 of 10)	2991	ENSMUST00000109784.2	ENSMUSG00000061411	Nol4l	protein_coding	23.3579	19.4697	8.77546	10.8404	21.4138	9.80792	-1.11478	3.97363	5.84177e-07	1.7556e-05
20836	chr3	36535914	36536369	exon (ENSMUST00000029268.7, exon 3 of 3)	protein_coding-exon (ENSMUST00000029268.7, exon 3 of 3)	6055	ENSMUST00000029268.7	ENSMUSG00000027713	1810062G17Rik	protein_coding	20.7893	24.0754	10.9693	10.4302	22.4324	10.6998	-1.07423	4.07027	5.8811e-07	1.76443e-05
19824	chr2	152130029	152130329	Intergenic	Intergenic	-5569	ENSMUST00000028963.14	ENSMUSG00000027465	Tbc1d20	protein_coding	10.1137	9.78717	3.07141	4.33615	9.95045	3.70378	-1.41425	2.81038	5.92451e-07	1.77445e-05
24162	chr4	138215641	138215997	Intergenic	Intergenic	34194	ENSMUST00000050918.4	ENSMUSG00000046447	Camk2n1	protein_coding	11.0769	13.9742	3.63555	5.80106	12.5256	4.71831	-1.41131	3.1524	5.95456e-07	1.78194e-05
14414	chr17	30579563	30580065	intron (ENSMUST00000237164.2, intron 4 of 7)	protein_coding-intron (ENSMUST00000079924.8, intron 6 of 11)	5230	ENSMUST00000235299.2	ENSMUSG00000062202	Btbd9	protein_coding	23.679	19.1033	9.21423	10.3716	21.3911	9.79292	-1.11493	3.97038	5.97028e-07	1.78364e-05
28441	chr6	115695094	115695502	Intergenic	Intergenic	5495	ENSMUST00000157733.3	ENSMUSG00000088358	Gm24008	snoRNA	12.4415	14.7069	5.26528	5.97685	13.5742	5.62106	-1.27736	3.29891	5.98226e-07	1.78571e-05
17006	chr19	21761765	21762102	intron (ENSMUST00000237802.2, intron 2 of 4)	protein_coding-intron (ENSMUST00000025663.8, intron 1 of 23)	6181	ENSMUST00000238079.2	ENSMUSG00000024754	Cemip2	protein_coding	11.7994	17.4808	5.07723	6.38703	14.6401	5.73213	-1.36526	3.39359	5.99488e-07	1.78798e-05
30608	chr7	109896344	109896770	Intergenic	Intergenic	-4651	ENSMUST00000210182.2	ENSMUSG00000110102	Gm9132	processed_pseudogene	16.1338	14.6022	5.13991	7.50037	15.368	6.32014	-1.27001	3.45851	6.0935e-07	1.8113e-05
4437	chr11	23461957	23462496	Intergenic	Intergenic	6969	ENSMUST00000239488.2	ENSMUSG00000020286	1700093K21Rik	protein_coding	14.689	14.5499	4.76382	7.20738	14.6195	5.9856	-1.28035	3.39062	6.1355e-07	1.82226e-05
11064	chr14	121471944	121472799	intron (ENSMUST00000153607.2, intron 5 of 7)	protein_coding-intron (ENSMUST00000026635.8, intron 7 of 26)	-13747	ENSMUST00000130256.3	ENSMUSG00000085133	B930095G15Rik	lncRNA	48.883	54.4837	29.8366	29.2397	51.6833	29.5381	-0.810528	5.3516	6.15894e-07	1.82463e-05
31271	chr7	141839987	141840389	intron (ENSMUST00000211255.2, intron 1 of 1)	lncRNA-intron (ENSMUST00000211255.2, intron 1 of 1)	2991	ENSMUST00000211255.2	ENSMUSG00000109936	Gm45889	lncRNA	19.0234	17.2715	9.08887	6.973	18.1475	8.03093	-1.17298	3.72443	6.15758e-07	1.82463e-05
18443	chr2	35497605	35498035	intron (ENSMUST00000135741.8, intron 1 of 16)	protein_coding-intron (ENSMUST00000112986.9, intron 1 of 16)	-14173	ENSMUST00000145698.8	ENSMUSG00000026883	Dab2ip	protein_coding	18.1405	16.8004	6.33087	8.90668	17.4705	7.61878	-1.18778	3.66661	6.35002e-07	1.87186e-05
8157	chr12	110398350	110398583	Intergenic	Intergenic	-15088	ENSMUST00000222276.2	ENSMUSG00000017843	Ppp2r5c	protein_coding	10.4348	9.21145	3.4475	3.98457	9.82313	3.71604	-1.38748	2.79238	6.5056e-07	1.91295e-05
17974	chr2	25957231	25957433	intron (ENSMUST00000152133.2, intron 2 of 2)	protein_coding-intron (ENSMUST00000028300.6, intron 2 of 5)	-4830	ENSMUST00000126921.2	ENSMUSG00000026932	Nacc2	protein_coding	7.4649	8.37405	2.94605	2.57825	7.91947	2.76215	-1.52571	2.47697	6.67872e-07	1.9606e-05
5876	chr11	95084031	95084394	Intergenic	Intergenic	16573	ENSMUST00000117670.2	ENSMUSG00000083548	Gm11514	processed_pseudogene	10.8361	15.178	4.38773	5.68387	13.0071	5.0358	-1.37972	3.22079	6.7156e-07	1.96654e-05
8604	chr13	28973027	28973510	intron (ENSMUST00000148885.8, intron 2 of 7)	lncRNA-intron (ENSMUST00000125358.8, intron 1 of 5)	-37838	ENSMUST00000171026.2	ENSMUSG00000092093	Gm17528	pseudogene	17.0168	16.8528	8.39937	6.62142	16.9348	7.51039	-1.17387	3.63111	6.7498e-07	1.9733e-05
23751	chr4	128731921	128732245	Intergenic	Intergenic	-7907	ENSMUST00000138291.2	ENSMUSG00000085701	Gm12968	lncRNA	13.0836	12.2994	5.26528	5.2151	12.6915	5.24019	-1.26999	3.19066	6.81316e-07	1.99018e-05
7325	chr12	53486497	53487135	intron (ENSMUST00000101432.3, intron 2 of 11)	protein_coding-intron (ENSMUST00000101432.3, intron 2 of 11)	-130187	ENSMUST00000222223.2	ENSMUSG00000113179	1700030L22Rik	lncRNA	26.3278	17.8472	11.1574	6.15264	22.0875	8.65501	-1.34357	3.93942	6.84522e-07	1.9979e-05
28118	chr6	93704458	93705068	intron (ENSMUST00000204347.3, intron 12 of 24)	protein_coding-intron (ENSMUST00000055224.15, intron 11 of 21)	64757	ENSMUST00000204788.2	ENSMUSG00000045095	Magi1	protein_coding	30.582	26.6923	15.9839	11.5435	28.6371	13.7637	-1.05416	4.41203	7.0174e-07	2.04311e-05
19611	chr2	132491485	132491817	exon (ENSMUST00000143964.8, exon 4 of 4)	lncRNA-exon (ENSMUST00000143964.8, exon 4 of 4)	3850	ENSMUST00000138751.2	ENSMUSG00000074783	AU019990	lncRNA	18.7024	17.1668	8.39937	7.96914	17.9346	8.18425	-1.12645	3.7226	7.06511e-07	2.0543e-05
21137	chr3	82401699	82402014	Intergenic	Intergenic	53411	ENSMUST00000182831.2	ENSMUSG00000028004	Npy2r	protein_coding	9.87293	10.7816	3.76091	4.27755	10.3273	4.01923	-1.36207	2.88633	7.21471e-07	2.09197e-05
6285	chr11	105901576	105902052	intron (ENSMUST00000145539.2, intron 2 of 12)	protein_coding-intron (ENSMUST00000001965.14, intron 2 of 12)	2785	ENSMUST00000145539.2	ENSMUSG00000001901	Kcnh6	protein_coding	16.0535	12.09	6.45623	4.57054	14.0718	5.51338	-1.33974	3.30179	7.30616e-07	2.11503e-05
17471	chr19	47386931	47387166	intron (ENSMUST00000111800.4, intron 2 of 13)	protein_coding-intron (ENSMUST00000081619.10, intron 2 of 14)	11750	ENSMUST00000237828.2	ENSMUSG00000053617	Sh3pxd2a	protein_coding	12.1204	13.2415	5.32796	5.0979	12.6809	5.21293	-1.28601	3.19554	7.35509e-07	2.12427e-05
18922	chr2	84699939	84700970	Intergenic	Intergenic	16366	ENSMUST00000151759.2	ENSMUSG00000050896	Rtn4rl2	protein_coding	44.2275	49.3545	28.4576	22.7941	46.791	25.6258	-0.873263	5.18655	7.34575e-07	2.12427e-05
5077	chr11	64433226	64433472	Intergenic	Intergenic	48117	ENSMUST00020181899.1	ENSMUSG00002076830	ENSMUSG00002076830	miRNA	10.7559	10.6769	4.38773	4.04317	10.7164	4.21545	-1.34365	2.93593	7.42015e-07	2.13756e-05
33330	chr9	3776968	3777237	intron (ENSMUST00000115733.3, intron 5 of 7)	protein_coding-intron (ENSMUST00000115733.3, intron 5 of 7)	197443	ENSMUST00000212705.2	ENSMUSG00000041624	Gucy1a2	protein_coding	9.87293	7.17028	2.31923	3.3986	8.5216	2.85892	-1.54303	2.53675	7.65339e-07	2.20117e-05
14138	chr17	24983884	24984455	Intergenic	Intergenic	12179	ENSMUST00000234202.2	ENSMUSG00000039628	Hs3st6	protein_coding	32.1071	27.3203	14.8556	15.0007	29.7137	14.9282	-0.985859	4.4862	7.6798e-07	2.20698e-05
25012	chr5	27784585	27784992	intron (ENSMUST00000134175.2, intron 3 of 12)	protein_coding-intron (ENSMUST00000071500.13, intron 7 of 25)	-25915	ENSMUST00000124392.2	ENSMUSG00000086505	Gm16058	lncRNA	20.1472	14.2882	7.89791	6.26984	17.2177	7.08387	-1.26692	3.60669	7.70793e-07	2.21327e-05
18561	chr2	50065853	50066461	intron (ENSMUST00000169232.2, intron 3 of 4)	protein_coding-intron (ENSMUST00000053208.14, intron 4 of 5)	10744	ENSMUST00000126337.2	ENSMUSG00000050447	Lypd6	protein_coding	28.3345	25.1221	14.4795	11.6607	26.7283	13.0701	-1.02845	4.32225	7.73292e-07	2.21865e-05
28177	chr6	99185344	99185614	intron (ENSMUST00000177227.8, intron 4 of 4)	protein_coding-intron (ENSMUST00000075832.11, intron 2 of 3)	39818	ENSMUST00000177208.2	ENSMUSG00000030067	Foxp1	protein_coding	11.8796	15.2303	4.76382	6.15264	13.555	5.45823	-1.3195	3.28987	7.76966e-07	2.22559e-05
31639	chr8	22503019	22503482	intron (ENSMUST00000110738.3, intron 9 of 21)	protein_coding-intron (ENSMUST00000006742.11, intron 8 of 20)	42638	ENSMUST00000017193.2	ENSMUSG00000017049	Ccdc70	protein_coding	18.9432	17.0098	5.64137	9.49265	17.9765	7.56701	-1.23635	3.69083	7.76681e-07	2.22559e-05
31686	chr8	24075943	24076857	Intergenic	Intergenic	-49635	ENSMUST00000131410.8	ENSMUSG00000037492	Zmat4	protein_coding	54.582	45.0105	30.5887	22.0909	49.7963	26.3398	-0.915411	5.25206	7.83867e-07	2.23993e-05
26564	chr5	134008608	134008912	Intergenic	Intergenic	-59919	ENSMUST00000196197.2	ENSMUSG00000104893	Gm2404	processed_pseudogene	15.8127	18.8939	7.52182	8.08633	17.3533	7.80408	-1.15957	3.68111	8.0031e-07	2.27591e-05
12938	chr16	18770393	18771028	intron (ENSMUST00000190050.2, intron 21 of 23)	protein_coding-intron (ENSMUST00000004222.14, intron 20 of 24)	-7295	ENSMUST00000120082.2	ENSMUSG00000083658	Gm15798	processed_pseudogene	31.786	29.2568	14.7929	16.3485	30.5214	15.5707	-0.966037	4.53465	8.06644e-07	2.29208e-05
20077	chr2	160244516	160244790	Intergenic	Intergenic	-35668	ENSMUST00000099126.5	ENSMUSG00000074622	Mafb	protein_coding	12.0402	14.3929	5.39064	5.62527	13.2165	5.50796	-1.27008	3.26436	8.08456e-07	2.29539e-05
11518	chr15	58306526	58306760	exon (ENSMUST00000037270.5, exon 15 of 24)	protein_coding-exon (ENSMUST00000037270.5, exon 15 of 24)	2297	ENSMUST00000227770.2	ENSMUSG00000037119	Fam91a1	protein_coding	7.06356	9.83951	2.758	3.16422	8.45153	2.96111	-1.52821	2.58332	8.12695e-07	2.30558e-05
33390	chr9	14964755	14965038	exon (ENSMUST00000159985.2, exon 20 of 20)	protein_coding-exon (ENSMUST00000159985.2, exon 20 of 20)	-8122	ENSMUST00000164273.9	ENSMUSG00000031934	Panx1	protein_coding	11.5586	10.7816	5.07723	3.69159	11.1701	4.38441	-1.34648	2.98867	8.23515e-07	2.33441e-05
11251	chr15	27804151	27804465	intron (ENSMUST00000227337.2, intron 33 of 35)	protein_coding-intron (ENSMUST00000090247.7, intron 34 of 56)	-15584	ENSMUST00000226287.2	ENSMUSG00000022263	Trio	protein_coding	9.23079	11.0433	3.63555	4.16036	10.137	3.89795	-1.38519	2.86105	8.40166e-07	2.37592e-05
16666	chr19	5241174	5241566	intron (ENSMUST00000237463.2, intron 2 of 4)	protein_coding-intron (ENSMUST00000025786.9, intron 1 of 23)	9961	ENSMUST00020182438.1	ENSMUSG00002076406	ENSMUSG00002076406	miRNA	22.796	22.6099	11.3454	10.7818	22.703	11.0636	-1.03621	4.09179	8.43085e-07	2.38037e-05
10946	chr14	102129464	102130346	intron (ENSMUST00000160876.2, intron 2 of 4)	protein_coding-intron (ENSMUST00000100337.10, intron 11 of 30)	8350	ENSMUST00000159797.2	ENSMUSG00000033060	Lmo7	protein_coding	33.7927	36.0607	19.4941	17.0516	34.9267	18.2728	-0.937569	4.74368	8.59625e-07	2.42321e-05
8624	chr13	30638954	30639940	Intergenic	Intergenic	-55530	ENSMUST00000120812.2	ENSMUSG00000083882	Gm11369	processed_pseudogene	60.5219	54.065	33.2214	33.8688	57.2934	33.5451	-0.76824	5.50865	8.66388e-07	2.4384e-05
20666	chr3	14709900	14710298	exon (ENSMUST00000029071.9, exon 2 of 7)	protein_coding-exon (ENSMUST00000029071.9, exon 2 of 7)	3312	ENSMUST00000029071.9	ENSMUSG00000027555	Car13	protein_coding	24.0803	21.4585	10.0918	11.7779	22.7694	10.9348	-1.05014	4.08569	8.77498e-07	2.45991e-05
24692	chr4	155087556	155087802	intron (ENSMUST00000176194.8, intron 4 of 21)	protein_coding-intron (ENSMUST00000105631.9, intron 4 of 21)	3785	ENSMUST00000175982.8	ENSMUSG00000029055	Plch2	protein_coding	7.54517	9.83951	3.57287	2.63685	8.69234	3.10486	-1.50354	2.62338	8.78956e-07	2.46205e-05
1980	chr1	176909624	176909921	intron (ENSMUST00000111160.9, intron 5 of 12)	protein_coding-intron (ENSMUST00000019843.15, intron 5 of 12)	-6422	ENSMUST00000194506.2	ENSMUSG00000102749	Gm37598	TEC	10.1137	15.963	4.88918	5.0979	13.0384	4.99354	-1.40244	3.22527	8.90616e-07	2.48881e-05
15449	chr18	4924495	4925347	intron (ENSMUST00000143254.8, intron 1 of 35)	protein_coding-intron (ENSMUST00000126977.8, intron 1 of 37)	3195	ENSMUST00000143254.8	ENSMUSG00000024236	Svil	protein_coding	26.8897	33.1822	14.7302	15.5867	30.0359	15.1585	-0.993217	4.51494	8.97125e-07	2.50503e-05
25948	chr5	111606006	111606332	Intergenic	Intergenic	34714	ENSMUST00000196957.2	ENSMUSG00000106560	Gm43119	TEC	15.3311	20.9875	8.52473	7.44177	18.1593	7.98325	-1.19968	3.74041	9.07673e-07	2.53249e-05
27470	chr6	40358819	40359231	intron (ENSMUST00000201751.2, intron 2 of 7)	protein_coding-intron (ENSMUST00000031977.12, intron 10 of 15)	6050	ENSMUST00000201751.2	ENSMUSG00000029916	Agk	protein_coding	19.5853	14.7593	7.08305	7.79335	17.1723	7.4382	-1.19057	3.62914	9.25228e-07	2.57741e-05
34157	chr9	58351476	58351815	Intergenic	Intergenic	-10760	ENSMUST00000181967.3	ENSMUSG00000097651	4930461G14Rik	lncRNA	12.0402	12.6134	5.07723	5.0979	12.3268	5.08757	-1.27704	3.15535	9.26204e-07	2.5781e-05
20096	chr2	162706498	162706810	Intergenic	Intergenic	3460	ENSMUST00000128846.2	ENSMUSG00000086030	Gm14255	lncRNA	11.7994	11.462	4.38773	5.0979	11.6307	4.74282	-1.2872	3.06507	9.39923e-07	2.60606e-05
32501	chr8	89157963	89158527	Intergenic	Intergenic	40496	ENSMUST00000211701.2	ENSMUSG00000110280	Gm45497	processed_pseudogene	27.4516	31.5597	16.36	13.36	29.5056	14.86	-0.995983	4.48586	9.47065e-07	2.61972e-05
15563	chr18	15138767	15139227	intron (ENSMUST00000234445.2, intron 3 of 4)	protein_coding-intron (ENSMUST00000025992.7, intron 2 of 4)	-5306	ENSMUST00000096579.6	ENSMUSG00000071867	Mrpl27-ps	processed_pseudogene	17.6589	14.1835	6.51891	7.20738	15.9212	6.86315	-1.19945	3.52237	9.5281e-07	2.63356e-05
32684	chr8	104849767	104850040	intron (ENSMUST00000034339.10, intron 2 of 11)	protein_coding-intron (ENSMUST00000034339.10, intron 2 of 11)	11964	ENSMUST00000209911.2	ENSMUSG00000031871	Cdh5	protein_coding	15.8127	11.8807	5.32796	5.85966	13.8467	5.59381	-1.28885	3.29303	9.61388e-07	2.65313e-05
21526	chr3	97953705	97953985	intron (ENSMUST00000198324.2, intron 1 of 7)	protein_coding-intron (ENSMUST00000079812.8, intron 1 of 33)	15842	ENSMUST00000199630.2	ENSMUSG00000105728	Gm42819	TEC	9.87293	13.5032	4.19968	4.86352	11.688	4.5316	-1.37929	3.07033	9.62591e-07	2.65439e-05
844	chr1	86392628	86392952	Intergenic	Intergenic	-8591	ENSMUST00000163337.4	ENSMUSG00000101328	Rpl30-ps6	processed_pseudogene	8.98998	9.99652	3.07141	4.10176	9.49325	3.58659	-1.40317	2.75904	9.6891e-07	2.66766e-05
15063	chr17	64476834	64477474	Intergenic	Intergenic	142872	ENSMUST00000024889.14	ENSMUSG00000024083	Pja2	protein_coding	29.4583	28.1577	12.9751	15.9969	28.808	14.486	-0.98725	4.44631	1.00774e-06	2.76812e-05
23010	chr4	83100517	83101210	Intergenic	Intergenic	-11362	ENSMUST00000117732.2	ENSMUSG00000083245	Gm11185	processed_pseudogene	34.3546	25.1221	15.4197	13.067	29.7384	14.2434	-1.05202	4.45939	1.02363e-06	2.80959e-05
34579	chr9	78132818	78133334	Intergenic	Intergenic	-4862	ENSMUST00000098537.4	ENSMUSG00000074183	Gsta1	protein_coding	18.301	13.5555	5.32796	7.61756	15.9283	6.47276	-1.27932	3.49442	1.02736e-06	2.81766e-05
28110	chr6	92496041	92496267	intron (ENSMUST00000032093.12, intron 2 of 8)	protein_coding-intron (ENSMUST00000032093.12, intron 2 of 8)	15688	ENSMUST00000113446.8	ENSMUSG00000030020	Prickle2	protein_coding	7.54517	8.26937	3.51018	1.99228	7.90727	2.75123	-1.53381	2.47081	1.04125e-06	2.85135e-05
1007	chr1	92094069	92094414	intron (ENSMUST00000212408.2, intron 1 of 3)	protein_coding-intron (ENSMUST00000097644.9, intron 1 of 26)	13778	ENSMUST00000186002.3	ENSMUSG00000026313	Hdac4	protein_coding	16.1338	15.5967	7.64719	6.44563	15.8652	7.04641	-1.16952	3.53842	1.05019e-06	2.87138e-05
10844	chr14	78013563	78014042	Intergenic	Intergenic	-4612	ENSMUST00000227970.2	ENSMUSG00000115257	Gm30467	lncRNA	22.7158	13.1891	7.89791	5.85966	17.9524	6.87879	-1.36626	3.6272	1.05597e-06	2.88497e-05
25767	chr5	103325554	103325793	intron (ENSMUST00000152609.2, intron 2 of 2)	protein_coding-intron (ENSMUST00000112846.8, intron 2 of 13)	28122	ENSMUST00000141573.8	ENSMUSG00000046709	Mapk10	protein_coding	11.5586	7.69366	2.19386	4.04317	9.6261	3.11852	-1.59075	2.68915	1.07734e-06	2.94108e-05
12638	chr16	3721725	3722181	TTS (ENSMUST00000115859.8)	protein_coding-TTS (ENSMUST00000115859.8)	3562	ENSMUST00000177221.2	ENSMUSG00000005983	1700037C18Rik	protein_coding	22.2342	18.8416	5.70405	11.1334	20.5379	8.4187	-1.27328	3.86683	1.08005e-06	2.94622e-05
30251	chr7	81873339	81873611	intron (ENSMUST00000180243.8, intron 1 of 5)	protein_coding-intron (ENSMUST00000032874.14, intron 1 of 8)	-46619	ENSMUST00000178526.2	ENSMUSG00000030638	Sh3gl3	protein_coding	9.31105	8.53106	3.07141	3.57439	8.92106	3.3229	-1.41139	2.65441	1.08568e-06	2.95929e-05
9352	chr13	73964482	73964750	exon (ENSMUST00000017900.9, exon 24 of 24)	protein_coding-exon (ENSMUST00000017900.9, exon 24 of 24)	3034	ENSMUST00000221813.2	ENSMUSG00000017756	Slc12a7	protein_coding	7.4649	8.79275	2.94605	2.98843	8.12882	2.96724	-1.46143	2.53359	1.08868e-06	2.96518e-05
32893	chr8	112465657	112465932	intron (ENSMUST00000166232.4, intron 1 of 6)	protein_coding-intron (ENSMUST00000166232.4, intron 1 of 6)	4647	ENSMUST00000166232.4	ENSMUSG00000031955	Bcar1	protein_coding	13.0836	15.5967	6.83232	5.2151	14.3402	6.02371	-1.26202	3.38124	1.09733e-06	2.98187e-05
21229	chr3	88040490	88041092	Intergenic	Intergenic	-8888	ENSMUST00000001455.13	ENSMUSG00000001419	Mef2d	protein_coding	29.2174	38.3636	16.36	17.9306	33.7905	17.1453	-0.986364	4.68731	1.09954e-06	2.9856e-05
30040	chr7	68366863	68367968	Intergenic	Intergenic	8800	ENSMUST00000207441.2	ENSMUSG00000108876	Gm44692	lncRNA	43.5854	52.5472	27.0159	27.0716	48.0663	27.0438	-0.835298	5.2409	1.11278e-06	3.01462e-05
24176	chr4	138630094	138631360	intron (ENSMUST00000097830.4, intron 3 of 7)	protein_coding-intron (ENSMUST00000097830.4, intron 3 of 7)	10529	ENSMUST00000097830.4	ENSMUSG00000041161	Otud3	protein_coding	48.562	50.349	29.6485	27.306	49.4555	28.4773	-0.79785	5.29088	1.11956e-06	3.03068e-05
7217	chr12	33335853	33336300	intron (ENSMUST00000146040.9, intron 3 of 12)	protein_coding-intron (ENSMUST00000125192.9, intron 3 of 11)	-16438	ENSMUST00000090597.11	ENSMUSG00000020564	Atxn7l1	protein_coding	19.3445	15.4397	7.52182	7.96914	17.3921	7.74548	-1.15334	3.6621	1.13795e-06	3.07108e-05
20733	chr3	28032253	28032739	intron (ENSMUST00000125338.8, intron 2 of 4)	protein_coding-intron (ENSMUST00000120834.8, intron 2 of 26)	-5824	ENSMUST00000067757.11	ENSMUSG00000027695	Pld1	protein_coding	28.3345	33.2345	14.3541	17.0516	30.7845	15.7029	-0.974868	4.55403	1.15724e-06	3.11366e-05
1868	chr1	170238620	170239152	intron (ENSMUST00000161966.8, intron 2 of 7)	protein_coding-intron (ENSMUST00000159665.2, intron 2 of 3)	43597	ENSMUST00000160816.8	ENSMUSG00000038473	Nos1ap	protein_coding	24.9633	21.7725	10.7186	12.0123	23.3679	11.3655	-1.03145	4.12787	1.16255e-06	3.12558e-05
13624	chr16	93169949	93170223	Intergenic	Intergenic	3478	ENSMUST00000103258.3	ENSMUSG00000076457	Mir802	miRNA	12.5218	8.89743	4.32505	3.57439	10.7096	3.94972	-1.41823	2.889	1.17272e-06	3.14575e-05
7834	chr12	88421430	88421752	intron (ENSMUST00000223538.2, intron 4 of 7)	protein_coding-intron (ENSMUST00000101165.9, intron 7 of 10)	-12567	ENSMUST00000221624.2	ENSMUSG00000113087	4930473H19Rik	lncRNA	12.1204	9.0021	3.82359	4.10176	10.5613	3.96268	-1.39114	2.87983	1.17911e-06	3.16051e-05
1770	chr1	165422408	165422933	intron (ENSMUST00000194437.6, intron 2 of 2)	protein_coding-intron (ENSMUST00000068705.13, intron 4 of 4)	9918	ENSMUST00000191944.2	ENSMUSG00000104474	Gm38210	TEC	18.2208	23.4997	9.96641	9.66844	20.8602	9.81743	-1.0978	3.96499	1.18784e-06	3.17911e-05
33873	chr9	45698422	45698734	intron (ENSMUST00000216284.2, intron 7 of 25)	protein_coding-intron (ENSMUST00000117194.8, intron 11 of 29)	6986	ENSMUST00000217554.2	ENSMUSG00000043987	Cep164	protein_coding	12.8428	13.5555	6.58159	3.86738	13.1992	5.22449	-1.34411	3.23282	1.18729e-06	3.17911e-05
2506	chr10	20931240	20931634	intron (ENSMUST00000214893.2, intron 4 of 5)	protein_coding-intron (ENSMUST00000105525.12, intron 20 of 23)	-6639	ENSMUST00000214691.2	ENSMUSG00000111227	Gm20149	lncRNA	13.0836	11.4096	4.95187	5.1565	12.2466	5.05418	-1.26517	3.13633	1.20709e-06	3.22577e-05
18386	chr2	33663800	33664116	intron (ENSMUST00000041555.10, intron 7 of 9)	protein_coding-intron (ENSMUST00000041555.10, intron 7 of 9)	14813	ENSMUST00000195203.2	ENSMUSG00000038740	Mvb12b	protein_coding	13.8863	19.993	6.2055	8.08633	16.9397	7.14592	-1.25596	3.62799	1.2128e-06	3.23859e-05
19887	chr2	153338810	153339297	intron (ENSMUST00000035346.14, intron 1 of 10)	protein_coding-intron (ENSMUST00000035346.14, intron 1 of 10)	4343	ENSMUST00000109783.2	ENSMUSG00000079001	4930404H24Rik	protein_coding	24.6422	27.6344	13.9154	12.3053	26.1383	13.1103	-1.00074	4.31045	1.21561e-06	3.24121e-05
30256	chr7	82307278	82307552	exon (ENSMUST00000207868.2, exon 3 of 3)	protein_coding-exon (ENSMUST00000207868.2, exon 3 of 3)	9074	ENSMUST00000207868.2	ENSMUSG00000038563	Efl1	protein_coding	9.71239	11.4096	4.137	4.33615	10.561	4.23658	-1.32456	2.93371	1.23673e-06	3.29008e-05
13391	chr16	55558566	55558814	Intergenic	Intergenic	-1591	ENSMUST00000232350.2	ENSMUSG00000116969	Gm19771	processed_pseudogene	10.0335	12.9274	4.45041	4.80492	11.4805	4.62767	-1.32189	3.05744	1.2608e-06	3.34159e-05
9289	chr13	69874109	69874379	intron (ENSMUST00000065118.7, intron 1 of 1)	protein_coding-intron (ENSMUST00000065118.7, intron 1 of 1)	13764	ENSMUST00000065118.7	ENSMUSG00000052981	Ube2ql1	protein_coding	8.26757	9.26379	2.758	3.75018	8.76568	3.25409	-1.42846	2.64217	1.26651e-06	3.35204e-05
20853	chr3	38286377	38287156	Intergenic	Intergenic	9166	ENSMUST00000198365.2	ENSMUSG00000105943	Gm2965	processed_pseudogene	50.0068	59.1941	29.6485	33.4001	54.6004	31.5243	-0.796411	5.43699	1.27192e-06	3.35949e-05
3756	chr10	108225833	108226082	intron (ENSMUST00000095313.5, intron 3 of 6)	protein_coding-intron (ENSMUST00000095313.5, intron 3 of 6)	26431	ENSMUST00000083719.3	ENSMUSG00000065653	Gm23105	snoRNA	11.7994	10.1535	5.01455	3.57439	10.9764	4.29447	-1.34638	2.95806	1.31453e-06	3.45816e-05
32982	chr8	119528737	119529229	intron (ENSMUST00000123567.2, intron 6 of 8)	protein_coding-intron (ENSMUST00000117160.2, intron 4 of 13)	75344	ENSMUST00000157082.4	ENSMUSG00000087707	Gm22999	snoRNA	20.9499	12.8228	7.96059	4.51194	16.8863	6.23627	-1.42402	3.52634	1.33682e-06	3.50897e-05
10505	chr14	57774813	57775223	intron (ENSMUST00000089494.6, intron 2 of 2)	protein_coding-intron (ENSMUST00000089494.6, intron 2 of 2)	12784	ENSMUST00000089494.6	ENSMUSG00000050222	Il17d	protein_coding	13.7258	16.5387	6.83232	6.56282	15.1323	6.69757	-1.18467	3.48076	1.35019e-06	3.53884e-05
26033	chr5	113663756	113664000	intron (ENSMUST00000181650.2, intron 1 of 1)	protein_coding-intron (ENSMUST00000094452.4, intron 1 of 8)	-24168	ENSMUST00000180565.2	ENSMUSG00000063430	Wscd2	protein_coding	6.74249	9.31613	2.63264	2.98843	8.02931	2.81053	-1.52963	2.51189	1.35409e-06	3.54643e-05
31572	chr8	14318833	14319109	intron (ENSMUST00000152652.8, intron 2 of 14)	protein_coding-intron (ENSMUST00000043279.9, intron 2 of 14)	4340	ENSMUST00000157686.3	ENSMUSG00000088311	Gm26184	snoRNA	11.3177	8.79275	3.82359	3.86738	10.0552	3.84548	-1.36617	2.82108	1.36128e-06	3.56264e-05
3547	chr10	86233855	86234364	intron (ENSMUST00000145864.8, intron 4 of 8)	protein_coding-intron (ENSMUST00000120638.8, intron 4 of 13)	93652	ENSMUST00000123783.8	ENSMUSG00000059602	Syn3	protein_coding	16.5351	18.2136	6.95769	8.90668	17.3744	7.93218	-1.13157	3.6866	1.40943e-06	3.6751e-05
6020	chr11	98793540	98794046	exon (ENSMUST00000037480.9, exon 8 of 8)	protein_coding-exon (ENSMUST00000037480.9, exon 8 of 8)	-4834	ENSMUST00000092706.13	ENSMUSG00000017499	Cdc6	protein_coding	16.9365	16.9051	7.33378	8.26212	16.9208	7.79795	-1.11447	3.6487	1.43084e-06	3.72818e-05
22983	chr4	80941771	80942138	Intergenic	Intergenic	56273	ENSMUST00020183078.1	ENSMUSG00002075952	ENSMUSG00002075952	miRNA	29.7793	28.0007	16.2346	13.36	28.89	14.7973	-0.963872	4.45793	1.45077e-06	3.77733e-05
34302	chr9	63952333	63952776	Intergenic	Intergenic	-3224	ENSMUST00020182433.1	ENSMUSG00002076536	5S_rRNA	rRNA	15.4917	16.4864	5.64137	8.26212	15.989	6.95174	-1.1983	3.54624	1.46795e-06	3.81646e-05
29438	chr7	28628983	28629389	intron (ENSMUST00000208229.2, intron 1 of 1)	protein_coding-intron (ENSMUST00000068045.14, intron 1 of 20)	-10540	ENSMUST00000140622.8	ENSMUSG00000054808	Actn4	protein_coding	12.5218	11.5667	4.45041	5.44948	12.0442	4.94995	-1.27232	3.11483	1.51551e-06	3.93146e-05
5637	chr11	84551834	84552126	Intergenic	Intergenic	59278	ENSMUST00000150735.2	ENSMUSG00000085044	1700109G15Rik	lncRNA	17.097	13.4508	6.58159	6.62142	15.2739	6.60151	-1.19556	3.46331	1.53444e-06	3.97475e-05
14180	chr17	26021610	26022429	Intergenic	Intergenic	-5909	ENSMUST00000002344.7	ENSMUSG00000002274	Metrn	protein_coding	30.9031	38.6776	12.9125	20.5088	34.7904	16.7106	-1.06001	4.70227	1.57552e-06	4.06926e-05
10981	chr14	105253551	105254234	Intergenic	Intergenic	-26994	ENSMUST00000227910.2	ENSMUSG00000115195	Gm5671	processed_pseudogene	28.3345	33.8102	16.1719	16.1141	31.0724	16.143	-0.950789	4.5764	1.59603e-06	4.11626e-05
19424	chr2	124504263	124504492	exon (ENSMUST00000132088.2, exon 16 of 16)	protein_coding-exon (ENSMUST00000132088.2, exon 16 of 16)	8822	ENSMUST00000103238.2	ENSMUSG00000027200	Sema6d	protein_coding	8.50838	8.26937	3.4475	2.92983	8.38888	3.18867	-1.39179	2.57952	1.61734e-06	4.16687e-05
14687	chr17	43321700	43322133	Intergenic	Intergenic	-5530	ENSMUST00000024708.6	ENSMUSG00000023915	Tnfrsf21	protein_coding	21.3512	22.0866	11.3454	10.0786	21.7189	10.712	-1.02163	4.03575	1.62948e-06	4.19032e-05
21109	chr3	75790926	75791398	intron (ENSMUST00000167078.8, intron 14 of 15)	protein_coding-intron (ENSMUST00000038563.14, intron 13 of 14)	-4847	ENSMUST00000134219.2	ENSMUSG00000034109	Golim4	protein_coding	22.6355	20.5688	11.4708	9.43405	21.6021	10.4524	-1.04391	4.01391	1.63721e-06	4.2041e-05
26589	chr5	134536717	134537150	intron (ENSMUST00000100647.7, intron 8 of 16)	protein_coding-intron (ENSMUST00000036999.10, intron 8 of 15)	8199	ENSMUST00000202408.2	ENSMUSG00000063146	Clip2	protein_coding	17.4984	22.8193	7.70987	10.606	20.1588	9.15793	-1.14463	3.90192	1.63655e-06	4.2041e-05
8337	chr12	118042098	118042425	intron (ENSMUST00000084806.7, intron 30 of 81)	protein_coding-intron (ENSMUST00000084806.7, intron 30 of 81)	-18223	ENSMUST00000176756.9	ENSMUSG00000018581	Dnah11	protein_coding	15.7325	18.3182	6.83232	8.6723	17.0254	7.75231	-1.1382	3.65909	1.6418e-06	4.21284e-05
32705	chr8	105483121	105483374	promoter-TSS (ENSMUST00000159332.3)	transcribed_unprocessed_pseudogene-promoter-TSS (ENSMUST00000159332.3)	67	ENSMUST00000159332.3	ENSMUSG00000110639	Gm6831	transcribed_unprocessed_pseudogene	8.90972	6.90859	1.50436	3.57439	7.90915	2.53938	-1.60453	2.42358	1.65566e-06	4.24226e-05
9041	chr13	55124438	55124641	intron (ENSMUST00000109994.9, intron 1 of 14)	protein_coding-intron (ENSMUST00000026994.14, intron 1 of 15)	-19813	ENSMUST00000136852.2	ENSMUSG00000025876	Unc5a	protein_coding	5.13713	9.94418	2.69532	1.81649	7.54066	2.25591	-1.77477	2.39265	1.66549e-06	4.26437e-05
35207	chr9	119460606	119461511	intron (ENSMUST00000214408.2, intron 17 of 26)	protein_coding-intron (ENSMUST00000084787.6, intron 18 of 27)	-52976	ENSMUST00000117911.8	ENSMUSG00000032511	Scn5a	protein_coding	48.562	47.3657	30.0873	24.1418	47.9638	27.1145	-0.823329	5.23581	1.68015e-06	4.29572e-05
24811	chr5	5433198	5433439	intron (ENSMUST00000167567.2, intron 1 of 2)	protein_coding-intron (ENSMUST00000167567.2, intron 1 of 2)	-3067	ENSMUST00000132390.8	ENSMUSG00000028926	Cdk14	protein_coding	9.31105	8.5834	3.94896	2.92983	8.94723	3.43939	-1.37428	2.66955	1.70713e-06	4.35528e-05
2081	chr1	181083823	181084752	Intergenic	Intergenic	-14402	ENSMUST00000117444.2	ENSMUSG00000081214	Rpl35a-ps2	processed_pseudogene	39.0904	52.7042	24.3832	25.5481	45.8973	24.9657	-0.886233	5.15974	1.71388e-06	4.36936e-05
18271	chr2	31750249	31750510	Intergenic	Intergenic	-14362	ENSMUST00000028188.8	ENSMUSG00000026841	Fibcd1	protein_coding	8.34784	9.78717	3.57287	3.5158	9.06751	3.54433	-1.36324	2.71083	1.73195e-06	4.41224e-05
15739	chr18	35193800	35193997	intron (ENSMUST00000237091.2, intron 3 of 3)	lncRNA-intron (ENSMUST00000236489.2, intron 4 of 5)	26778	ENSMUST00000238134.2	ENSMUSG00000117727	Gm3587	lncRNA	5.69901	7.32729	2.13118	2.22667	6.51315	2.17893	-1.59205	2.20427	1.78998e-06	4.54701e-05
8603	chr13	28902222	28903283	intron (ENSMUST00000125358.8, intron 2 of 5)	lncRNA-intron (ENSMUST00000125358.8, intron 2 of 5)	-7896	ENSMUST00000184136.3	ENSMUSG00000099158	Mir6368	miRNA	62.9299	68.9812	38.9254	41.545	65.9556	40.2352	-0.715139	5.73651	1.80707e-06	4.58386e-05
28671	chr6	126682760	126683351	Intergenic	Intergenic	-12592	ENSMUST00000181126.2	ENSMUSG00000097596	Gm26673	lncRNA	37.7258	42.1319	23.443	20.4502	39.9289	21.9466	-0.867859	4.96132	1.81094e-06	4.5904e-05
19679	chr2	142393713	142394000	Intergenic	Intergenic	-18572	ENSMUST00000122220.2	ENSMUSG00000081125	Rpl26-ps5	processed_pseudogene	14.5285	14.1312	6.64428	6.03545	14.3298	6.33986	-1.17423	3.39325	1.84063e-06	4.66233e-05
6921	chr12	5232235	5232904	intron (ENSMUST00000218384.2, intron 2 of 11)	protein_coding-intron (ENSMUST00000020958.9, intron 3 of 13)	53395	ENSMUST00000219031.2	ENSMUSG00000112020	Gm48532	TEC	34.1138	29.4138	16.548	16.7586	31.7638	16.6533	-0.925127	4.60332	1.87536e-06	4.74012e-05
9838	chr14	6024038	6024938	intron (ENSMUST00000225594.2, intron 4 of 4)	protein_coding-intron (ENSMUST00000063750.8, intron 3 of 7)	19847	ENSMUST00000224460.2	ENSMUSG00000017485	Top2b	protein_coding	35.2375	34.4383	19.6194	17.7548	34.8379	18.6871	-0.89807	4.75036	1.89077e-06	4.77228e-05
24319	chr4	141609680	141610097	Intergenic	Intergenic	-3077	ENSMUST00000152351.2	ENSMUSG00000085922	Fhad1os2	lncRNA	10.9967	12.1424	4.137	5.39089	11.5695	4.76394	-1.27962	3.06925	1.92765e-06	4.86191e-05
27669	chr6	55272415	55272656	TTS (ENSMUST00000204173.2)	lncRNA-TTS (ENSMUST00000204173.2)	12336	ENSMUST00000204173.2	ENSMUSG00000107766	Gm44073	lncRNA	11.2375	8.53106	3.94896	3.57439	9.88427	3.76167	-1.37346	2.79326	1.93442e-06	4.87204e-05
6296	chr11	106065307	106065736	intron (ENSMUST00000152008.2, intron 3 of 7)	protein_coding-intron (ENSMUST00000007444.14, intron 4 of 12)	11892	ENSMUST00020182016.1	ENSMUSG00002076211	U1	snRNA	16.2943	11.5667	6.14282	5.1565	13.9305	5.64966	-1.28478	3.2994	1.97694e-06	4.96856e-05
2761	chr10	45246713	45247243	exon (ENSMUST00000095715.5, exon 8 of 8)	protein_coding-exon (ENSMUST00000095715.5, exon 8 of 8)	17374	ENSMUST00000213557.2	ENSMUSG00000071317	Bves	protein_coding	17.4181	16.9574	8.46205	7.67616	17.1878	8.0691	-1.08921	3.67763	1.98397e-06	4.97917e-05
24184	chr4	138761889	138762143	intron (ENSMUST00000050949.9, intron 14 of 16)	protein_coding-intron (ENSMUST00000043042.10, intron 13 of 15)	40084	ENSMUST00000068036.2	ENSMUSG00000028747	Htr6	protein_coding	11.5586	9.05444	3.38482	4.57054	10.3065	3.97768	-1.35025	2.86093	2.01587e-06	5.04138e-05
15074	chr17	65982812	65983314	intron (ENSMUST00000070673.9, intron 5 of 6)	protein_coding-intron (ENSMUST00000070673.9, intron 5 of 6)	-14490	ENSMUST00000233942.2	ENSMUSG00000117114	Gm49867	processed_pseudogene	23.9198	18.6323	10.1545	10.0786	21.276	10.1165	-1.0602	3.97863	2.10598e-06	5.25933e-05
1055	chr1	93145447	93146008	intron (ENSMUST00000138595.3, intron 28 of 31)	protein_coding-intron (ENSMUST00000138595.3, intron 28 of 31)	-17836	ENSMUST00000062202.14	ENSMUSG00000047793	Sned1	protein_coding	15.3311	13.5555	5.57868	7.03159	14.4433	6.30514	-1.18397	3.39491	2.12878e-06	5.29322e-05
5774	chr11	88599511	88599983	intron (ENSMUST00000107908.2, intron 5 of 7)	protein_coding-intron (ENSMUST00000092794.12, intron 5 of 13)	9180	ENSMUST00000092794.12	ENSMUSG00000069769	Msi2	protein_coding	19.5853	18.9986	10.1545	8.32072	19.292	9.23759	-1.06197	3.85042	2.13058e-06	5.29322e-05
7209	chr12	33152392	33152847	Intergenic	Intergenic	-9342	ENSMUST00000140569.2	ENSMUSG00000084979	Gm16267	lncRNA	16.3746	13.8695	6.01746	7.26598	15.1221	6.64172	-1.17377	3.4604	2.12716e-06	5.29322e-05
12175	chr15	85822934	85823189	intron (ENSMUST00000226840.2, intron 7 of 33)	protein_coding-intron (ENSMUST00000016172.10, intron 8 of 34)	-16438	ENSMUST00000227450.2	ENSMUSG00000016028	Celsr1	protein_coding	7.62543	10.5722	3.82359	2.98843	9.09883	3.40601	-1.43825	2.7081	2.12805e-06	5.29322e-05
33096	chr8	122431614	122432117	intron (ENSMUST00000127664.2, intron 1 of 15)	protein_coding-intron (ENSMUST00000127664.2, intron 1 of 15)	-24497	ENSMUST00000169735.2	ENSMUSG00000025318	Jph3	protein_coding	24.5619	28.4718	13.79	13.4186	26.5168	13.6043	-0.968564	4.34322	2.13315e-06	5.29322e-05
22528	chr4	41610621	41610866	intron (ENSMUST00000102963.10, intron 10 of 19)	protein_coding-intron (ENSMUST00000102963.10, intron 10 of 19)	-20901	ENSMUST00000143198.2	ENSMUSG00000061322	Dnai1	protein_coding	13.1639	12.5087	5.20259	5.85966	12.8363	5.53113	-1.20748	3.22596	2.22737e-06	5.50816e-05
12465	chr15	99329773	99330136	intron (ENSMUST00000161948.2, intron 5 of 5)	protein_coding-intron (ENSMUST00000023747.14, intron 6 of 12)	4372	ENSMUST00000159738.2	ENSMUSG00000089968	Nckap5los	lncRNA	9.55186	16.6434	5.39064	4.51194	13.0976	4.95129	-1.42567	3.23075	2.25543e-06	5.56978e-05
28663	chr6	125941037	125941338	intron (ENSMUST00000161619.8, intron 17 of 25)	protein_coding-intron (ENSMUST00000159984.2, intron 8 of 16)	79809	ENSMUST00000158334.3	ENSMUSG00000088959	Gm24947	snRNA	10.1137	10.2059	4.45041	3.86738	10.1598	4.15889	-1.28831	2.87844	2.2582e-06	5.57274e-05
31317	chr7	143478517	143478849	Intergenic	Intergenic	-8169	ENSMUST00000183699.3	ENSMUSG00000099321	Mir6404	miRNA	15.2509	18.5276	4.8265	9.14107	16.8892	6.98379	-1.27324	3.60888	2.3295e-06	5.73273e-05
5335	chr11	74979564	74979788	intron (ENSMUST00000140197.3, intron 4 of 4)	protein_coding-intron (ENSMUST00000045281.13, intron 13 of 18)	-17637	ENSMUST00000119773.2	ENSMUSG00000082481	Rps12-ps19	processed_pseudogene	9.63213	6.80391	2.31923	3.34001	8.21802	2.82962	-1.5039	2.49399	2.34611e-06	5.76961e-05
34154	chr9	58299178	58299614	Intergenic	Intergenic	21609	ENSMUST00000191141.2	ENSMUSG00000100487	1700072B07Rik	lncRNA	10.6756	15.178	4.26237	6.09405	12.9268	5.17821	-1.3297	3.22684	2.38753e-06	5.85928e-05
10386	chr14	52556654	52557447	intron (ENSMUST00000058326.6, intron 1 of 1)	protein_coding-intron (ENSMUST00000058326.6, intron 1 of 1)	-3270	ENSMUST00000135523.5	ENSMUSG00000049532	Sall2	protein_coding	45.9131	59.6651	29.7112	30.7046	52.7891	30.2079	-0.812196	5.38543	2.39823e-06	5.88147e-05
12146	chr15	85158584	85158967	intron (ENSMUST00000057410.14, intron 16 of 16)	protein_coding-intron (ENSMUST00000057410.14, intron 16 of 16)	11120	ENSMUST00000160798.2	ENSMUSG00000006369	Fbln1	protein_coding	18.3813	15.3873	7.70987	7.91054	16.8843	7.8102	-1.101	3.63928	2.43302e-06	5.95032e-05
20350	chr2	171098926	171099409	intron (ENSMUST00000146542.2, intron 2 of 4)	lncRNA-intron (ENSMUST00000125631.8, intron 2 of 3)	3963	ENSMUST00000146542.2	ENSMUSG00000084829	Gm14266	lncRNA	24.6422	17.7425	11.032	8.14493	21.1924	9.58847	-1.13313	3.94603	2.44373e-06	5.9724e-05
5379	chr11	75703976	75704264	intron (ENSMUST00000139361.2, intron 2 of 2)	lncRNA-intron (ENSMUST00000127424.8, intron 2 of 4)	-17245	ENSMUST00000021209.8	ENSMUSG00000020848	Doc2b	protein_coding	10.3545	10.7816	3.63555	4.98071	10.5681	4.30813	-1.28941	2.9353	2.47248e-06	6.02606e-05
16347	chr18	75815408	75815809	intron (ENSMUST00000165559.3, intron 1 of 11)	protein_coding-intron (ENSMUST00000165559.3, intron 1 of 11)	15017	ENSMUST00000165559.3	ENSMUSG00000052928	Ctif	protein_coding	16.6957	12.0377	5.39064	6.50422	14.3667	5.94743	-1.25162	3.35393	2.47488e-06	6.02775e-05
6855	chr11	121132794	121133053	intron (ENSMUST00000103015.4, intron 2 of 10)	protein_coding-intron (ENSMUST00000103015.4, intron 2 of 10)	-2441	ENSMUST00000154047.2	ENSMUSG00000000056	Narf	protein_coding	9.23079	14.3406	3.94896	5.1565	11.7857	4.55273	-1.38716	3.08766	2.49863e-06	6.07725e-05
3394	chr10	81170224	81170504	TTS (ENSMUST00000045102.7)	protein_coding-TTS (ENSMUST00000045102.7)	5799	ENSMUST00000220312.2	ENSMUSG00000034881	Tbxa2r	protein_coding	9.9532	11.305	4.57577	4.27755	10.6291	4.42666	-1.27034	2.95579	2.52365e-06	6.12587e-05
3978	chr10	125814579	125814856	intron (ENSMUST00000220332.2, intron 3 of 12)	protein_coding-intron (ENSMUST00000074807.8, intron 3 of 18)	-7874	ENSMUST00000218593.2	ENSMUSG00000020105	Lrig3	protein_coding	17.0168	10.6246	5.516	5.33229	13.8207	5.42415	-1.32599	3.26824	2.52151e-06	6.12587e-05
270	chr1	36600260	36600442	intron (ENSMUST00000149224.3, intron 1 of 2)	lncRNA-intron (ENSMUST00000149224.3, intron 1 of 2)	2911	ENSMUST00000149224.3	ENSMUSG00000087589	D430040D24Rik	lncRNA	5.53847	4.81508	1.75509	1.28913	5.17678	1.52211	-1.74928	1.81943	2.52794e-06	6.12753e-05
5244	chr11	70476056	70476554	intron (ENSMUST00000102559.11, intron 1 of 31)	protein_coding-intron (ENSMUST00000072237.13, intron 1 of 32)	-13509	ENSMUST00000133310.2	ENSMUSG00000020827	Mink1	protein_coding	16.776	17.0621	7.70987	8.26212	16.919	7.98599	-1.08168	3.66023	2.5367e-06	6.14456e-05
25938	chr5	111433638	111434029	exon (ENSMUST00000040111.10, exon 24 of 24)	protein_coding-exon (ENSMUST00000040111.10, exon 24 of 24)	-10873	ENSMUST00020182399.1	ENSMUSG00002076336	ENSMUSG00002076336	misc_RNA	14.2877	18.7369	7.77255	7.14879	16.5123	7.46067	-1.15884	3.61659	2.60509e-06	6.29733e-05
15139	chr17	68334084	68334584	intron (ENSMUST00000232839.2, intron 2 of 3)	lncRNA-intron (ENSMUST00000232839.2, intron 2 of 3)	-23219	ENSMUST00000024840.12	ENSMUSG00000024043	Arhgap28	protein_coding	25.9265	20.4641	11.4708	11.3091	23.1953	11.39	-1.01495	4.11795	2.61399e-06	6.31452e-05
30528	chr7	101774484	101774763	intron (ENSMUST00000210682.2, intron 28 of 32)	protein_coding-intron (ENSMUST00000210682.2, intron 28 of 32)	-8588	ENSMUST00000211408.2	ENSMUSG00000066279	Chrna10	protein_coding	11.5586	13.0321	4.70114	5.80106	12.2953	5.2511	-1.22921	3.17089	2.61773e-06	6.31637e-05
23232	chr4	104793212	104793664	intron (ENSMUST00000106804.2, intron 1 of 19)	protein_coding-intron (ENSMUST00000106803.9, intron 1 of 19)	22717	ENSMUST00000106804.2	ENSMUSG00000078612	Fyb2	protein_coding	22.9566	21.0398	10.5932	11.3677	21.9982	10.9805	-0.996446	4.0558	2.6355e-06	6.34711e-05
9189	chr13	60766034	60766507	intron (ENSMUST00000226059.2, intron 2 of 26)	protein_coding-intron (ENSMUST00000044083.9, intron 2 of 26)	-4511	ENSMUST00000225376.2	ENSMUSG00000114501	Gm48582	TEC	19.5853	13.6078	6.895	7.38317	16.5966	7.13909	-1.19783	3.57371	2.64293e-06	6.35612e-05
28241	chr6	101147336	101147938	exon (ENSMUST00000144505.2, exon 2 of 2)	protein_coding-exon (ENSMUST00000144505.2, exon 2 of 2)	-24197	ENSMUST00000205008.2	ENSMUSG00000107806	Gm19726	processed_pseudogene	24.5619	30.3559	13.4139	14.7077	27.4589	14.0608	-0.972296	4.39431	2.64375e-06	6.35612e-05
17215	chr19	38220661	38221227	Intergenic	Intergenic	-8340	ENSMUST00000238007.2	ENSMUSG00000054237	Fra10ac1	protein_coding	15.893	18.0042	8.39937	7.55896	16.9486	7.97917	-1.09332	3.66561	2.65538e-06	6.37544e-05
2884	chr10	60512466	60512727	intron (ENSMUST00000153149.8, intron 2 of 7)	protein_coding-intron (ENSMUST00000105461.10, intron 2 of 70)	10440	ENSMUST00000123309.2	ENSMUSG00000012819	Cdh23	protein_coding	13.5652	13.1891	6.2055	5.62527	13.3772	5.91539	-1.1748	3.2959	2.69201e-06	6.45464e-05
6756	chr11	119810790	119811466	TTS (ENSMUST00000026434.13)	protein_coding-TTS (ENSMUST00000026434.13)	3571	ENSMUST00000137055.2	ENSMUSG00000025371	Chmp6	protein_coding	21.1907	23.8137	9.84105	12.3639	22.5022	11.1025	-1.02096	4.0903	2.69666e-06	6.46143e-05
12571	chr15	102065395	102065692	intron (ENSMUST00000160465.2, intron 5 of 12)	protein_coding-intron (ENSMUST00000023806.14, intron 6 of 14)	5992	ENSMUST00000160465.2	ENSMUSG00000023045	Soat2	protein_coding	12.1204	11.8807	4.51309	5.68387	12.0006	5.09848	-1.22788	3.12719	2.7277e-06	6.53137e-05
35818	chrX	160756612	160756990	intron (ENSMUST00000087085.10, intron 1 of 8)	protein_coding-intron (ENSMUST00000081569.7, intron 1 of 7)	65582	ENSMUST00000154188.2	ENSMUSG00000087571	Gm15202	lncRNA	16.6154	19.4173	8.71278	8.49651	18.0164	8.60464	-1.07308	3.76029	2.73475e-06	6.54385e-05
24471	chr4	149488001	149488470	intron (ENSMUST00000239095.2, intron 1 of 29)	protein_coding-intron (ENSMUST00000084123.11, intron 1 of 9)	-4400	ENSMUST00000131986.2	ENSMUSG00000028960	Ube4b	protein_coding	15.2509	17.3238	7.5845	7.61756	16.2873	7.60103	-1.1048	3.60579	2.74306e-06	6.5593e-05
30135	chr7	77980545	77981545	intron (ENSMUST00000151885.3, intron 2 of 3)	protein_coding-intron (ENSMUST00000039431.14, intron 12 of 16)	24836	ENSMUST00000206599.2	ENSMUSG00000059146	Ntrk3	protein_coding	63.8128	58.7754	36.4182	38.498	61.2941	37.4581	-0.707247	5.62955	2.75348e-06	6.57536e-05
31324	chr7	143633783	143634007	intron (ENSMUST00000213146.2, intron 6 of 17)	protein_coding-intron (ENSMUST00000105902.8, intron 7 of 22)	30927	ENSMUST00000207456.2	ENSMUSG00000109500	Gm44999	TEC	7.7057	10.0489	3.76091	3.10562	8.87728	3.43327	-1.38779	2.68309	2.80059e-06	6.65646e-05
18172	chr2	29663520	29664096	TTS (ENSMUST00000156846.8)	protein_coding-TTS (ENSMUST00000156846.8)	8400	ENSMUST00000148120.2	ENSMUSG00000039826	Trub2	protein_coding	21.8328	23.4997	10.9066	12.0123	22.6662	11.4595	-0.985454	4.11047	2.81433e-06	6.67571e-05
22666	chr4	45853630	45854160	intron (ENSMUST00000107782.8, intron 2 of 18)	protein_coding-intron (ENSMUST00000030011.6, intron 1 of 17)	4898	ENSMUST00000128947.2	ENSMUSG00000028327	Stra6l	protein_coding	21.2709	18.0565	9.21423	9.72704	19.6637	9.47063	-1.04405	3.87576	2.82779e-06	6.70315e-05
35166	chr9	116728696	116728990	intron (ENSMUST00000174276.8, intron 4 of 4)	protein_coding-intron (ENSMUST00000044901.14, intron 4 of 12)	-76956	ENSMUST00000172469.3	ENSMUSG00000039607	Rbms3	protein_coding	15.0101	7.79833	4.32505	3.34001	11.4042	3.83253	-1.54545	2.92325	2.8342e-06	6.70936e-05
3502	chr10	84558564	84559203	intron (ENSMUST00000077175.7, intron 27 of 27)	protein_coding-intron (ENSMUST00000077175.7, intron 27 of 27)	-33043	ENSMUST00000060397.13	ENSMUSG00000020037	Rfx4	protein_coding	26.8897	23.866	12.0976	13.7702	25.3779	12.9339	-0.965064	4.26908	2.88429e-06	6.81202e-05
25503	chr5	73528249	73528906	Intergenic	Intergenic	-9326	ENSMUST00000202537.2	ENSMUSG00000107272	Gm34583	transcribed_processed_pseudogene	36.2007	39.4104	21.876	19.9228	37.8056	20.8994	-0.858474	4.88552	2.91537e-06	6.87855e-05
18299	chr2	32184235	32184573	intron (ENSMUST00000239474.2, intron 3 of 26)	protein_coding-intron (ENSMUST00000081670.14, intron 2 of 24)	-2688	ENSMUST00000126276.8	ENSMUSG00000002546	Golga2	protein_coding	15.5719	19.208	9.21423	6.68001	17.39	7.94712	-1.14166	3.69144	3.00647e-06	7.07468e-05
14922	chr17	52837273	52837773	Intergenic	Intergenic	-68730	ENSMUST00000233404.2	ENSMUSG00000117035	Gm5094	lncRNA	27.291	29.3092	13.3512	16.1727	28.3001	14.7619	-0.939279	4.4424	3.08431e-06	7.22908e-05
30231	chr7	80770872	80771214	intron (ENSMUST00000119083.2, intron 4 of 17)	protein_coding-intron (ENSMUST00000026820.11, intron 4 of 17)	6445	ENSMUST00000119083.2	ENSMUSG00000025726	Slc28a1	protein_coding	13.9666	16.1724	6.95769	6.9144	15.0695	6.93604	-1.12594	3.4906	3.20261e-06	7.48655e-05
25410	chr5	65608768	65609013	intron (ENSMUST00000040532.12, intron 4 of 5)	protein_coding-intron (ENSMUST00000040532.12, intron 4 of 5)	6964	ENSMUST00000200111.3	ENSMUSG00000037822	Smim14	protein_coding	10.4348	15.963	3.4475	6.44563	13.1989	4.94656	-1.4231	3.23417	3.21705e-06	7.51534e-05
23643	chr4	124603926	124604221	Intergenic	Intergenic	-4496	ENSMUST00000030734.5	ENSMUSG00000028902	Sf3a3	protein_coding	14.8495	17.2191	7.52182	7.44177	16.0343	7.4818	-1.10629	3.58446	3.2469e-06	7.5801e-05
35267	chr9	121288456	121288716	intron (ENSMUST00000238988.2, intron 14 of 16)	protein_coding-intron (ENSMUST00000045903.8, intron 13 of 15)	5224	ENSMUST00000209446.2	ENSMUSG00000032536	Trak1	protein_coding	7.14383	9.4208	3.19677	3.16422	8.28232	3.1805	-1.39636	2.58586	3.2491e-06	7.58024e-05
20152	chr2	164334837	164335049	exon (ENSMUST00000109349.9, exon 4 of 4)	protein_coding-exon (ENSMUST00000109349.9, exon 4 of 4)	-4497	ENSMUST00000103101.11	ENSMUSG00000017721	Pigt	protein_coding	8.74918	6.6469	2.25655	3.16422	7.69804	2.71038	-1.47502	2.41654	3.27567e-06	7.63218e-05
3809	chr10	116219332	116219775	intron (ENSMUST00000218553.2, intron 33 of 33)	protein_coding-intron (ENSMUST00000092167.7, intron 31 of 31)	-34404	ENSMUST00000134586.2	ENSMUSG00000020164	Kcnmb4os1	lncRNA	15.4114	15.0209	6.08014	7.79335	15.2162	6.93674	-1.12694	3.49277	3.30114e-06	7.68648e-05
459	chr1	54086149	54086376	intron (ENSMUST00000146850.2, intron 1 of 3)	protein_coding-intron (ENSMUST00000087659.11, intron 1 of 28)	107993	ENSMUST00000192858.2	ENSMUSG00000102868	Gm37633	TEC	9.79266	10.2582	3.82359	4.45334	10.0254	4.13847	-1.27419	2.86667	3.33828e-06	7.76275e-05
17480	chr19	47516297	47516914	intron (ENSMUST00000183004.2, intron 3 of 3)	protein_coding-intron (ENSMUST00000049369.16, intron 3 of 9)	8096	ENSMUST00000182654.2	ENSMUSG00000042694	Stn1	protein_coding	26.1673	29.0998	14.3541	14.7663	27.6335	14.5602	-0.92787	4.41406	3.40408e-06	7.90762e-05
26543	chr5	131762208	131762439	intron (ENSMUST00000182974.9, intron 5 of 18)	protein_coding-intron (ENSMUST00000160071.10, intron 3 of 16)	-35131	ENSMUST00000197951.2	ENSMUSG00000106557	Gm42442	TEC	7.78597	9.21145	3.32214	3.34001	8.49871	3.33107	-1.3597	2.62282	3.45741e-06	8.00828e-05
25321	chr5	49292989	49293308	intron (ENSMUST00000087395.11, intron 1 of 8)	protein_coding-intron (ENSMUST00000087395.11, intron 1 of 8)	-7065	ENSMUST00000199657.2	ENSMUSG00000105983	Gm42770	TEC	22.7158	20.7781	8.46205	12.4225	21.7469	10.4423	-1.04964	4.02168	3.51506e-06	8.13119e-05
9436	chr13	81572207	81572608	exon (ENSMUST00000095585.11, exon 72 of 90)	protein_coding-exon (ENSMUST00000095585.11, exon 72 of 90)	20216	ENSMUST00000125698.8	ENSMUSG00000069170	Adgrv1	protein_coding	17.5786	23.7614	7.89791	11.2505	20.67	9.57423	-1.11728	3.94758	3.53625e-06	8.16955e-05
20851	chr3	37841561	37842126	Intergenic	Intergenic	14958	ENSMUST00000158498.3	ENSMUSG00000089123	Gm26404	snoRNA	16.0535	12.1424	6.76964	5.2151	14.098	5.99237	-1.22118	3.33947	3.55644e-06	8.21084e-05
23002	chr4	82673839	82674032	Intergenic	Intergenic	-49948	ENSMUST00000155821.2	ENSMUSG00000008575	Nfib	protein_coding	6.74249	8.53106	2.758	2.87123	7.63678	2.81462	-1.45212	2.45598	3.60214e-06	8.29474e-05
10561	chr14	61150405	61150933	Intergenic	Intergenic	62665	ENSMUST00000225501.2	ENSMUSG00000060548	Tnfrsf19	protein_coding	18.301	16.0154	8.46205	7.73475	17.1582	8.0984	-1.07574	3.67307	3.61747e-06	8.32464e-05
31434	chr8	10226905	10227426	intron (ENSMUST00000208309.2, intron 1 of 16)	protein_coding-intron (ENSMUST00000207477.2, intron 1 of 34)	23197	ENSMUST00000207477.2	ENSMUSG00000039057	Myo16	protein_coding	31.2241	26.5876	16.1092	14.0632	28.9059	15.0862	-0.932325	4.4652	3.70016e-06	8.47095e-05
5664	chr11	85504699	85504929	intron (ENSMUST00000154396.8, intron 13 of 14)	protein_coding-intron (ENSMUST00000074875.11, intron 23 of 24)	-26716	ENSMUST00000130343.8	ENSMUSG00000059439	Bcas3	protein_coding	7.9465	7.0656	2.44459	3.10562	7.50605	2.77511	-1.41693	2.41061	3.74853e-06	8.57615e-05
27342	chr6	32490935	32491358	exon (ENSMUST00000150314.2, exon 2 of 2)	lncRNA-exon (ENSMUST00000150314.2, exon 2 of 2)	3138	ENSMUST00000150314.2	ENSMUSG00000086763	Plxna4os1	lncRNA	14.0468	14.9686	7.14573	6.09405	14.5077	6.61989	-1.13584	3.42867	3.77843e-06	8.63898e-05
2213	chr1	188421769	188422873	intron (ENSMUST00000060479.14, intron 37 of 70)	protein_coding-intron (ENSMUST00000060479.14, intron 37 of 70)	-67071	ENSMUST00000104047.3	ENSMUSG00000077235	Gm25095	snoRNA	52.7359	50.2966	34.1616	21.9151	51.5163	28.0384	-0.87868	5.31804	3.7815e-06	8.64044e-05
5579	chr11	82187864	82188111	intron (ENSMUST00000138333.2, intron 2 of 10)	protein_coding-intron (ENSMUST00000138333.2, intron 2 of 10)	8529	ENSMUST00000138333.2	ENSMUSG00000020702	Ccl1	protein_coding	5.77928	11.2526	1.88046	3.5158	8.51595	2.69813	-1.67447	2.58093	3.83798e-06	8.7582e-05
4772	chr11	51844416	51844616	Intergenic	Intergenic	-10693	ENSMUST00000175584.3	ENSMUSG00000093325	Gm26061	snRNA	7.62543	8.47872	3.25946	3.10562	8.05208	3.18254	-1.34412	2.5474	3.86456e-06	8.80832e-05
25756	chr5	102393560	102394380	Intergenic	Intergenic	83813	ENSMUST00000196547.2	ENSMUSG00000106189	Gm42933	processed_pseudogene	60.6824	60.0838	36.4808	38.1464	60.3831	37.3136	-0.693577	5.61524	3.86491e-06	8.80832e-05
861	chr1	87070214	87070462	TTS (ENSMUST00000187198.2)	lncRNA-TTS (ENSMUST00000187198.2)	4367	ENSMUST00000187198.2	ENSMUSG00000099839	Gm29374	lncRNA	6.66222	9.68249	3.00873	3.04702	8.17236	3.02788	-1.45259	2.55987	3.91198e-06	8.90416e-05
28471	chr6	116739354	116739633	Intergenic	Intergenic	3120	ENSMUST00000157749.3	ENSMUSG00000088374	Gm22882	snoRNA	16.2141	15.7013	8.14864	6.8558	15.9577	7.50222	-1.08771	3.57253	3.94577e-06	8.9753e-05
17617	chr19	58385215	58385879	intron (ENSMUST00000169850.8, intron 3 of 9)	protein_coding-intron (ENSMUST00000026076.14, intron 4 of 10)	57351	ENSMUST00000169850.8	ENSMUSG00000025089	Gfra1	protein_coding	31.3847	28.5241	17.0495	14.7663	29.9544	15.9079	-0.909887	4.52688	3.95298e-06	8.98594e-05
3015	chr10	69124023	69124230	intron (ENSMUST00000163760.2, intron 2 of 2)	protein_coding-intron (ENSMUST00000020101.12, intron 9 of 10)	8838	ENSMUST00000165765.2	ENSMUSG00000019944	Rhobtb1	protein_coding	7.06356	6.38521	1.94314	2.75404	6.72439	2.34859	-1.49699	2.23945	3.96137e-06	8.99923e-05
17012	chr19	22453502	22453956	intron (ENSMUST00000238159.2, intron 1 of 24)	protein_coding-intron (ENSMUST00000037901.14, intron 1 of 26)	-27500	ENSMUST00000185015.2	ENSMUSG00000098739	Gm27151	lncRNA	18.3813	21.4585	11.032	8.08633	19.9199	9.55917	-1.06834	3.90397	3.97906e-06	9.03364e-05
18462	chr2	36088479	36088995	Intergenic	Intergenic	-3589	ENSMUST00000123224.2	ENSMUSG00000085141	Gm13429	lncRNA	26.087	27.582	13.79	14.6492	26.8345	14.2196	-0.917298	4.37356	4.01959e-06	9.11398e-05
20369	chr2	172374126	172374361	Intergenic	Intergenic	-17270	ENSMUST00000030391.9	ENSMUSG00000028640	Tfap2c	protein_coding	8.18731	8.5834	3.19677	3.5158	8.38535	3.35629	-1.31909	2.60543	4.04402e-06	9.16215e-05
30240	chr7	81338944	81339655	intron (ENSMUST00000208107.2, intron 1 of 2)	protein_coding-intron (ENSMUST00000026922.15, intron 1 of 8)	3336	ENSMUST00000208937.2	ENSMUSG00000025813	Homer2	protein_coding	33.0703	32.7635	19.8701	15.1179	32.9169	17.494	-0.913309	4.66443	4.046e-06	9.16215e-05
27929	chr6	86247393	86247662	intron (ENSMUST00000194449.3, intron 4 of 5)	protein_coding-intron (ENSMUST00000032066.13, intron 4 of 5)	-6631	ENSMUST00000191984.3	ENSMUSG00000107745	Gm43917	TEC	8.10704	10.5199	3.88627	3.5158	9.31347	3.70104	-1.34695	2.76031	4.09632e-06	9.23629e-05
8907	chr13	49245523	49245951	exon (ENSMUST00000035538.13, exon 6 of 28)	protein_coding-exon (ENSMUST00000035538.13, exon 6 of 28)	-14198	ENSMUST00000160087.8	ENSMUSG00000037989	Wnk2	protein_coding	12.2007	19.365	6.70696	6.9144	15.7828	6.81068	-1.22966	3.54167	4.14533e-06	9.32161e-05
29949	chr7	64441514	64442042	intron (ENSMUST00000149851.8, intron 3 of 6)	protein_coding-intron (ENSMUST00000119118.8, intron 4 of 9)	-18378	ENSMUST00000133883.2	ENSMUSG00000030518	Fam189a1	protein_coding	27.7726	26.2212	15.8585	11.9537	26.9969	13.9061	-0.956648	4.36369	4.14448e-06	9.32161e-05
30112	chr7	74928699	74928989	intron (ENSMUST00000165175.8, intron 1 of 12)	protein_coding-intron (ENSMUST00000085164.7, intron 1 of 12)	4007	ENSMUST00020182837.1	ENSMUSG00002076991	7SK	misc_RNA	10.4348	9.57782	4.51309	3.86738	10.0063	4.19023	-1.24912	2.86109	4.2481e-06	9.54061e-05
32046	chr8	65381520	65381984	Intergenic	Intergenic	-2872	ENSMUST00020181993.1	ENSMUSG00002075320	7SK	misc_RNA	19.1037	19.8884	9.52764	10.02	19.496	9.77383	-0.996533	3.89078	4.33968e-06	9.73395e-05
13665	chr16	95045795	95046103	intron (ENSMUST00000232605.2, intron 1 of 1)	lncRNA-intron (ENSMUST00000232091.2, intron 1 of 4)	-12468	ENSMUST00000113854.8	ENSMUSG00000062609	Kcnj15	protein_coding	11.4783	12.09	5.13991	5.2151	11.7842	5.1775	-1.18724	3.11928	4.34276e-06	9.7347e-05
30697	chr7	115824660	115825286	intron (ENSMUST00000216517.2, intron 3 of 18)	protein_coding-intron (ENSMUST00000181998.8, intron 3 of 26)	11928	ENSMUST00000183308.8	ENSMUSG00000045659	Plekha7	protein_coding	37.3245	30.5129	19.5567	16.3485	33.9187	17.9526	-0.911853	4.70041	4.36331e-06	9.76841e-05
5452	chr11	77720103	77720731	intron (ENSMUST00000172303.10, intron 19 of 41)	protein_coding-intron (ENSMUST00000000645.13, intron 17 of 39)	5037	ENSMUST00000154892.2	ENSMUSG00000000631	Myo18a	protein_coding	27.3713	20.2024	11.7842	11.5435	23.7868	11.6639	-1.01507	4.15094	4.43673e-06	9.90153e-05
8316	chr12	116365047	116365275	TTS (ENSMUST00000220477.2)	lncRNA-TTS (ENSMUST00000220477.2)	3669	ENSMUST00000220477.2	ENSMUSG00000112980	D430020J02Rik	lncRNA	8.26757	8.11236	2.94605	3.4572	8.18997	3.20162	-1.34657	2.5593	4.48378e-06	0.000100002
30196	chr7	79866363	79866626	exon (ENSMUST00000032754.9, exon 7 of 15)	protein_coding-exon (ENSMUST00000032754.9, exon 7 of 15)	7352	ENSMUST00000206885.2	ENSMUSG00000108389	Gm45206	TEC	8.02677	12.247	3.32214	4.45334	10.1369	3.88774	-1.39796	2.87455	4.51846e-06	0.000100713
11685	chr15	73575611	73576159	intron (ENSMUST00000064166.5, intron 1 of 1)	protein_coding-intron (ENSMUST00000064166.5, intron 1 of 1)	3469	ENSMUST00000064166.5	ENSMUSG00000045281	Gpr20	protein_coding	22.7158	25.6979	13.1632	11.8365	24.2068	12.4999	-0.959233	4.21557	4.525e-06	0.000100795
30571	chr7	108714089	108715029	Intergenic	Intergenic	-27535	ENSMUST00000208480.2	ENSMUSG00000109107	Gm44781	lncRNA	31.4649	27.3203	15.4824	15.7625	29.3926	15.6225	-0.905285	4.49924	4.55474e-06	0.000101394
18630	chr2	59089024	59089539	intron (ENSMUST00000112577.8, intron 1 of 20)	protein_coding-intron (ENSMUST00000037903.15, intron 2 of 21)	-7247	ENSMUST00000124725.2	ENSMUSG00000026991	Pkp4	protein_coding	21.8328	20.9875	9.3396	12.0123	21.4101	10.676	-0.998339	4.01896	4.58489e-06	0.000101937
18433	chr2	35300058	35300791	intron (ENSMUST00000164889.8, intron 4 of 5)	protein_coding-intron (ENSMUST00000044255.13, intron 5 of 6)	12915	ENSMUST00000164889.8	ENSMUSG00000035778	Ggta1	protein_coding	50.8897	50.0349	30.2753	30.5288	50.4623	30.4021	-0.730093	5.34329	4.60852e-06	0.000102358
19584	chr2	131547611	131547946	intron (ENSMUST00000138080.2, intron 1 of 2)	lncRNA-intron (ENSMUST00000138080.2, intron 1 of 2)	15980	ENSMUST00000138080.2	ENSMUSG00000086831	Gm14280	lncRNA	11.5586	13.4508	4.63846	6.15264	12.5047	5.39555	-1.21513	3.20088	4.61192e-06	0.000102358
32239	chr8	73169625	73169894	intron (ENSMUST00000212950.2, intron 1 of 21)	protein_coding-intron (ENSMUST00000163643.3, intron 1 of 23)	5523	ENSMUST00000212950.2	ENSMUSG00000006276	Eps15l1	protein_coding	7.38463	9.78717	3.69823	2.98843	8.5859	3.34333	-1.37937	2.64051	4.61249e-06	0.000102358
12824	chr16	13864319	13864532	intron (ENSMUST00000131608.2, intron 1 of 3)	protein_coding-intron (ENSMUST00000056521.12, intron 1 of 5)	-7700	ENSMUST00000119880.3	ENSMUSG00000082277	Gm15807	processed_pseudogene	9.63213	9.31613	3.4475	4.39475	9.47413	3.92112	-1.2631	2.78451	4.79076e-06	0.000105917
31098	chr7	135662679	135662867	Intergenic	Intergenic	108246	ENSMUST00000183000.2	ENSMUSG00000098031	Gm9341	processed_pseudogene	6.02008	7.90301	2.38191	2.69544	6.96154	2.53868	-1.46841	2.32784	4.79509e-06	0.000105946
12218	chr15	87556235	87557015	intron (ENSMUST00000068088.8, intron 1 of 3)	protein_coding-intron (ENSMUST00000068088.8, intron 1 of 3)	47194	ENSMUST00000068088.8	ENSMUSG00000054863	Tafa5	protein_coding	26.1673	28.9951	15.8585	13.1256	27.5812	14.4921	-0.933649	4.40931	4.8498e-06	0.000106889
33377	chr9	14271599	14271866	intron (ENSMUST00000213403.2, intron 2 of 2)	protein_coding-intron (ENSMUST00000167549.2, intron 1 of 1)	20547	ENSMUST00000214236.2	ENSMUSG00000037419	Endod1	protein_coding	7.14383	10.1012	2.69532	3.80878	8.62251	3.25205	-1.41919	2.64007	4.92397e-06	0.000108388
22821	chr4	57202323	57202996	intron (ENSMUST00000075637.11, intron 22 of 25)	protein_coding-intron (ENSMUST00000075637.11, intron 22 of 25)	19395	ENSMUST00000123664.2	ENSMUSG00000038764	Ptpn3	protein_coding	20.2275	26.4829	11.4081	12.1295	23.3552	11.7688	-0.99839	4.15812	5.00039e-06	0.000109934
27382	chr6	35365582	35365796	Intergenic	Intergenic	57908	ENSMUST00000201560.2	ENSMUSG00000107341	1700065J11Rik	lncRNA	7.30436	8.06002	2.63264	3.34001	7.68219	2.98632	-1.36222	2.47657	5.02448e-06	0.000110395
31745	chr8	27551858	27552342	Intergenic	Intergenic	11298	ENSMUST00000211756.2	ENSMUSG00000031485	Plpbp	protein_coding	22.7158	24.7558	12.0976	12.6569	23.7358	12.3772	-0.942008	4.19157	5.10512e-06	0.000111959
4622	chr11	43450465	43451123	intron (ENSMUST00000050574.7, intron 3 of 5)	protein_coding-intron (ENSMUST00000050574.7, intron 3 of 5)	21149	ENSMUST00000130874.2	ENSMUSG00000085239	Gm12150	lncRNA	36.3613	44.8012	17.4882	25.4309	40.5812	21.4596	-0.921882	4.96814	5.12331e-06	0.000112289
31932	chr8	48057635	48057893	Intergenic	Intergenic	13061	ENSMUST00020182569.1	ENSMUSG00002075555	ENSMUSG00002075555	miRNA	9.39132	11.7237	5.13991	3.3986	10.5575	4.26926	-1.32206	2.93829	5.1419e-06	0.000112557
16075	chr18	58884639	58884906	Intergenic	Intergenic	-26725	ENSMUST00000235435.2	ENSMUSG00000118337	Gm50227	lncRNA	11.7994	12.4041	6.33087	3.57439	12.1017	4.95263	-1.2963	3.12414	5.17132e-06	0.000113131
23555	chr4	120277946	120278254	intron (ENSMUST00000153099.2, intron 1 of 1)	protein_coding-intron (ENSMUST00000000087.13, intron 1 of 16)	15475	ENSMUST00000132116.8	ENSMUSG00000000085	Scmh1	protein_coding	15.6522	13.1368	5.95478	7.03159	14.3945	6.49318	-1.1348	3.40201	5.21741e-06	0.000113928
18902	chr2	83759909	83760268	intron (ENSMUST00000152829.2, intron 3 of 7)	protein_coding-intron (ENSMUST00000038223.8, intron 3 of 8)	-6065	ENSMUST00000155127.2	ENSMUSG00000034552	Zswim2	protein_coding	18.4616	13.6078	5.70405	8.26212	16.0347	6.98308	-1.17965	3.53384	5.30723e-06	0.000115676
12770	chr16	10796934	10797860	intron (ENSMUST00000162323.2, intron 1 of 2)	protein_coding-intron (ENSMUST00000023143.14, intron 1 of 3)	-3954	ENSMUST00000117360.8	ENSMUSG00000022500	Litaf	protein_coding	31.1439	37.7879	15.2317	20.8604	34.4659	18.046	-0.93655	4.72934	5.3136e-06	0.000115744
21373	chr3	92599335	92599538	Intergenic	Intergenic	2703	ENSMUST00000169025.4	ENSMUSG00000091421	Gm4202	processed_pseudogene	7.7057	8.00768	3.13409	3.04702	7.85669	3.09056	-1.34528	2.50729	5.52076e-06	0.000119888
22077	chr3	145905099	145905480	Intergenic	Intergenic	7451	ENSMUST00000169984.2	ENSMUSG00000011008	Mcoln2	protein_coding	19.5853	15.649	9.02619	7.55896	17.6172	8.29257	-1.07669	3.70516	5.63611e-06	0.000122094
2121	chr1	182348306	182348756	Intergenic	Intergenic	-3358	ENSMUST00000192483.2	ENSMUSG00000026509	Capn2	protein_coding	16.6957	17.0621	9.02619	7.20738	16.8789	8.11678	-1.05872	3.6648	5.69652e-06	0.000123252
5183	chr11	69418139	69418556	intron (ENSMUST00000149991.2, intron 4 of 13)	protein_coding-intron (ENSMUST00000035539.12, intron 3 of 84)	-9132	ENSMUST00000208777.2	ENSMUSG00000005237	Dnah2	protein_coding	10.8361	15.492	5.57868	5.74247	13.1641	5.66058	-1.23314	3.28091	5.70714e-06	0.000123407
19692	chr2	143582909	143583225	intron (ENSMUST00000028905.10, intron 5 of 11)	protein_coding-intron (ENSMUST00000028905.10, intron 5 of 11)	48039	ENSMUST00000153878.8	ENSMUSG00000087115	Pcsk2os2	lncRNA	11.7191	15.4397	4.45041	6.973	13.5794	5.7117	-1.2549	3.31248	5.75072e-06	0.000124197
8087	chr12	107117345	107117565	intron (ENSMUST00000148122.2, intron 2 of 2)	lncRNA-intron (ENSMUST00000148122.2, intron 2 of 2)	9011	ENSMUST00000148122.2	ENSMUSG00000086060	Gm16084	lncRNA	7.22409	9.21145	3.57287	2.87123	8.21777	3.22205	-1.36763	2.58029	5.75487e-06	0.000124198
21821	chr3	120603811	120604103	intron (ENSMUST00000182124.8, intron 1 of 11)	lncRNA-intron (ENSMUST00000182099.2, intron 1 of 3)	-70747	ENSMUST00000200624.2	ENSMUSG00000105207	Gm42927	processed_pseudogene	11.0769	16.3817	4.70114	6.73861	13.7293	5.71987	-1.27429	3.32921	5.85525e-06	0.000126147
25051	chr5	30582064	30582334	intron (ENSMUST00000150734.8, intron 3 of 45)	protein_coding-intron (ENSMUST00000074171.10, intron 3 of 46)	-16794	ENSMUST00000128177.2	ENSMUSG00000062372	Otof	protein_coding	11.0769	12.09	5.39064	4.86352	11.5835	5.12708	-1.18056	3.09989	5.85933e-06	0.000126159
5039	chr11	62520111	62520749	intron (ENSMUST00000057194.9, intron 1 of 3)	protein_coding-intron (ENSMUST00000057194.9, intron 1 of 3)	-5100	ENSMUST00000142492.2	ENSMUSG00000085170	Lrrc75aos1	lncRNA	37.485	44.2778	23.3176	23.4386	40.8814	23.3781	-0.811524	5.01714	5.971e-06	0.000128485
19052	chr2	93733329	93733843	Intergenic	Intergenic	-34084	ENSMUST00000099690.4	ENSMUSG00000075023	Accsl	protein_coding	26.2475	19.208	12.0976	9.84423	22.7278	10.9709	-1.03936	4.07735	5.99382e-06	0.000128898
11993	chr15	80915362	80915588	intron (ENSMUST00000239267.2, intron 2 of 2)	protein_coding-intron (ENSMUST00000109579.9, intron 2 of 12)	-7304	ENSMUST00000154797.2	ENSMUSG00000042292	Mrtfa	protein_coding	5.69901	9.31613	2.94605	2.34386	7.50757	2.64496	-1.53406	2.43137	6.01648e-06	0.000129229
15152	chr17	70355646	70355887	intron (ENSMUST00000155823.7, intron 1 of 1)	protein_coding-intron (ENSMUST00000060072.12, intron 1 of 14)	79350	ENSMUST00000130971.2	ENSMUSG00000003279	Dlgap1	protein_coding	9.31105	9.21145	4.19968	3.5158	9.26125	3.85774	-1.26219	2.75523	6.07312e-06	0.000130208
1289	chr1	131012164	131012655	intron (ENSMUST00000016672.11, intron 1 of 9)	protein_coding-intron (ENSMUST00000016672.11, intron 1 of 9)	7477	ENSMUST00000191688.2	ENSMUSG00000102856	Gm37084	TEC	16.776	12.9798	6.2055	7.14879	14.8779	6.67714	-1.13888	3.44253	6.17742e-06	0.000132205
25430	chr5	66459692	66459935	exon (ENSMUST00000087256.12, exon 18 of 18)	protein_coding-exon (ENSMUST00000087256.12, exon 18 of 18)	11258	ENSMUST00000162955.8	ENSMUSG00000029207	Apbb2	protein_coding	11.0769	12.9274	6.08014	4.27755	12.0022	5.17885	-1.22376	3.14127	6.25959e-06	0.000133641
7008	chr12	15748142	15748636	intron (ENSMUST00000222542.2, intron 1 of 4)	transcribed_processed_pseudogene-intron (ENSMUST00000222542.2, intron 1 of 4)	-19212	ENSMUST00000221185.2	ENSMUSG00000098158	Gm4804	transcribed_processed_pseudogene	18.8629	15.7013	8.52473	8.08633	17.2821	8.30553	-1.0468	3.68975	6.28966e-06	0.000134202
16392	chr18	77684892	77685745	Intergenic	Intergenic	-32461	ENSMUST00000182146.3	ENSMUSG00000025427	Rnf165	protein_coding	36.7626	38.2066	19.9955	22.3839	37.4846	21.1897	-0.822954	4.88421	6.51247e-06	0.000138706
9519	chr13	94038730	94038960	intron (ENSMUST00000091403.6, intron 6 of 7)	protein_coding-intron (ENSMUST00000091403.6, intron 6 of 7)	20974	ENSMUST00020183726.1	ENSMUSG00002075601	ENSMUSG00002075601	miRNA	8.82945	9.15912	4.07432	3.3986	8.99428	3.73646	-1.2696	2.71626	6.53367e-06	0.00013904
16799	chr19	7241189	7241438	Intergenic	Intergenic	-3377	ENSMUST00000140442.8	ENSMUSG00000024968	Rcor2	protein_coding	5.37794	9.10678	2.38191	2.69544	7.24236	2.53868	-1.53769	2.38394	6.53601e-06	0.00013904
26193	chr5	117958585	117958895	intron (ENSMUST00000124194.2, intron 1 of 3)	protein_coding-intron (ENSMUST00000124194.2, intron 1 of 3)	-21175	ENSMUST00000142742.9	ENSMUSG00000029361	Nos1	protein_coding	17.5786	18.8939	9.15155	9.02388	18.2363	9.08771	-1.00759	3.79415	6.7576e-06	0.000143496
15570	chr18	15450522	15450759	Intergenic	Intergenic	-4884	ENSMUST00000234159.2	ENSMUSG00000117380	E430002N23Rik	lncRNA	9.07025	14.7593	4.8265	4.92212	11.9148	4.87431	-1.30977	3.12727	6.98362e-06	0.000147764
24174	chr4	138619789	138620725	Intergenic	Intergenic	13586	ENSMUST00000105804.2	ENSMUSG00000028751	Pla2g2e	protein_coding	53.2978	82.0133	38.8001	38.3808	67.6556	38.5904	-0.818085	5.74179	7.00713e-06	0.00014817
8154	chr12	110142527	110142934	Intergenic	Intergenic	11765	ENSMUST00000222571.2	ENSMUSG00000113733	Gm34785	lncRNA	31.9466	28.4718	16.9868	15.7625	30.2092	16.3746	-0.87897	4.549	7.07167e-06	0.00014936
25225	chr5	36980360	36980882	intron (ENSMUST00000031002.10, intron 5 of 18)	protein_coding-intron (ENSMUST00000031002.10, intron 5 of 18)	-5593	ENSMUST00000124711.2	ENSMUSG00000029119	Man2b2	protein_coding	17.1773	23.709	9.02619	10.7818	20.4432	9.90398	-1.05592	3.95291	7.11997e-06	0.000149954
29965	chr7	65274722	65274997	intron (ENSMUST00000146119.2, intron 2 of 3)	transcribed_unprocessed_pseudogene-intron (ENSMUST00000146119.2, intron 2 of 3)	10675	ENSMUST00000211354.2	ENSMUSG00000086232	Gm7546	transcribed_unprocessed_pseudogene	10.3545	13.0845	4.63846	5.56668	11.7195	5.10257	-1.20833	3.11788	7.35596e-06	0.000154287
17807	chr2	13492177	13492428	intron (ENSMUST00000091436.7, intron 4 of 66)	protein_coding-intron (ENSMUST00000091436.7, intron 4 of 66)	4322	ENSMUST00000091436.7	ENSMUSG00000026726	Cubn	protein_coding	13.0836	7.79833	2.31923	4.80492	10.441	3.56208	-1.51622	2.81576	7.40965e-06	0.000155296
15110	chr17	67014686	67015003	intron (ENSMUST00000223982.2, intron 21 of 30)	protein_coding-intron (ENSMUST00000037974.10, intron 23 of 32)	-6605	ENSMUST00000224424.2	ENSMUSG00000114563	1700016K05Rik	lncRNA	7.78597	11.305	3.25946	4.27755	9.54547	3.7685	-1.35543	2.79974	7.4587e-06	0.000156048
30863	chr7	126142956	126143222	Intergenic	Intergenic	20063	ENSMUST00000122504.3	ENSMUSG00000084453	Gm24596	snRNA	9.47159	9.26379	4.137	3.86738	9.36769	4.00219	-1.22316	2.78165	7.50289e-06	0.000156879
4409	chr11	21408090	21408681	Intergenic	Intergenic	-7031	ENSMUST00000120335.2	ENSMUSG00000084412	Gm12044	processed_pseudogene	21.6723	22.8716	11.2827	12.0123	22.272	11.6475	-0.936202	4.10131	7.54538e-06	0.000157675
13896	chr17	12414110	12414797	intron (ENSMUST00000170858.8, intron 1 of 6)	protein_coding-intron (ENSMUST00000024594.9, intron 2 of 8)	5645	ENSMUST00000074412.5	ENSMUSG00000063911	Tdgf1-ps2	processed_pseudogene	37.3245	48.7265	23.0042	25.6067	43.0255	24.3055	-0.830767	5.0862	7.58464e-06	0.000158402
19749	chr2	146311765	146312371	intron (ENSMUST00000228797.2, intron 3 of 41)	protein_coding-intron (ENSMUST00000109982.9, intron 3 of 15)	-22856	ENSMUST00000149499.9	ENSMUSG00000037110	Ralgapa2	protein_coding	34.7559	31.1933	18.0524	18.3993	32.9746	18.2259	-0.850507	4.68498	7.5943e-06	0.000158417
20300	chr2	168300430	168300911	Intergenic	Intergenic	-40176	ENSMUST00000119539.2	ENSMUSG00000082239	Gm14234	processed_pseudogene	15.4114	18.1612	8.08596	8.26212	16.7863	8.17404	-1.0452	3.66979	7.59203e-06	0.000158417
3269	chr10	79908838	79909207	intron (ENSMUST00000219260.2, intron 5 of 32)	protein_coding-intron (ENSMUST00000042771.8, intron 4 of 31)	2212	ENSMUST00000218310.2	ENSMUSG00000035673	Sbno2	protein_coding	18.5418	16.6958	9.15155	8.26212	17.6188	8.70684	-1.01125	3.73365	7.62127e-06	0.000158886
10923	chr14	100178078	100178451	intron (ENSMUST00000228216.2, intron 6 of 7)	protein_coding-intron (ENSMUST00000097079.5, intron 5 of 6)	2880	ENSMUST00000226205.2	ENSMUSG00000072294	Klf12	protein_coding	13.9666	14.4452	7.20841	5.97685	14.2059	6.59263	-1.11016	3.40514	7.68722e-06	0.000160073
21968	chr3	135294184	135294754	intron (ENSMUST00000132668.8, intron 11 of 11)	protein_coding-intron (ENSMUST00000029812.14, intron 24 of 24)	5733	ENSMUST00000150007.2	ENSMUSG00000028163	Nfkb1	protein_coding	23.0368	30.6176	11.4081	15.5867	26.8272	13.4974	-0.997321	4.35542	7.82618e-06	0.00016268
20500	chr2	179532550	179533386	intron (ENSMUST00000000314.13, intron 13 of 15)	protein_coding-intron (ENSMUST00000000314.13, intron 13 of 15)	-2709	ENSMUST00000129659.2	ENSMUSG00000000305	Cdh4	protein_coding	39.2509	45.1152	23.3176	25.6653	42.183	24.4915	-0.788014	5.06961	7.83227e-06	0.000162711
15541	chr18	13057912	13058547	intron (ENSMUST00000147197.2, intron 4 of 7)	protein_coding-intron (ENSMUST00000074352.11, intron 4 of 27)	16605	ENSMUST00000122175.8	ENSMUSG00000044252	Osbpl1a	protein_coding	29.6991	32.1354	14.7302	18.6337	30.9172	16.682	-0.890426	4.58599	7.90722e-06	0.000164172
25181	chr5	35619314	35619714	Intergenic	Intergenic	63401	ENSMUST00000132959.2	ENSMUSG00000036596	Cpz	protein_coding	13.9666	15.1256	7.83523	5.33229	14.5461	6.58376	-1.15067	3.42877	7.92307e-06	0.000164405
28751	chr6	134197094	134197342	intron (ENSMUST00000164648.2, intron 2 of 4)	protein_coding-intron (ENSMUST00000081028.13, intron 2 of 7)	-13345	ENSMUST00000169529.2	ENSMUSG00000030199	Etv6	protein_coding	9.23079	8.32171	3.94896	3.22281	8.77625	3.58588	-1.28317	2.66648	8.01651e-06	0.000166149
8035	chr12	104935412	104935851	exon (ENSMUST00000095439.11, exon 4 of 19)	protein_coding-exon (ENSMUST00000095439.11, exon 4 of 19)	29305	ENSMUST00000095439.11	ENSMUSG00000054150	Syne3	protein_coding	16.9365	15.4397	8.90082	6.15264	16.1881	7.52673	-1.10298	3.58437	8.36309e-06	0.000172928
7264	chr12	41134686	41135088	intron (ENSMUST00000140790.2, intron 3 of 3)	protein_coding-intron (ENSMUST00000080160.4, intron 1 of 1)	16576	ENSMUST00000080160.4	ENSMUSG00000056899	Immp2l	protein_coding	25.0435	24.4941	10.7186	14.8249	24.7688	12.7718	-0.950728	4.24386	8.4566e-06	0.000174455
28213	chr6	100062820	100063149	Intergenic	Intergenic	57791	ENSMUST00000204605.2	ENSMUSG00000107558	2010109P13Rik	TEC	12.6823	12.9274	6.51891	5.03931	12.8049	5.77911	-1.1503	3.24521	8.55109e-06	0.000176199
31495	chr8	12775964	12776193	Intergenic	Intergenic	-6951	ENSMUST00000151188.2	ENSMUSG00000074469	Gm15348	lncRNA	8.10704	8.00768	4.137	1.40632	8.05736	2.77166	-1.54834	2.48396	8.61962e-06	0.000177508
27957	chr6	86916562	86917080	intron (ENSMUST00000113668.8, intron 4 of 8)	protein_coding-intron (ENSMUST00000003710.10, intron 4 of 19)	-19274	ENSMUST00000204613.2	ENSMUSG00000057230	Aak1	protein_coding	17.98	17.2191	9.40228	8.02774	17.5996	8.71501	-1.01228	3.73547	9.13327e-06	0.000186784
30725	chr7	117964544	117964755	intron (ENSMUST00000238497.2, intron 1 of 4)	unitary_pseudogene-intron (ENSMUST00000238497.2, intron 1 of 4)	4291	ENSMUST00000238497.2	ENSMUSG00000118412	Gm32766	unitary_pseudogene	9.07025	6.48989	2.25655	3.3986	7.78007	2.82757	-1.42563	2.43957	9.29782e-06	0.000189821
25212	chr5	36699164	36699381	exon (ENSMUST00000156658.2, exon 3 of 3)	protein_coding-exon (ENSMUST00000156658.2, exon 3 of 3)	-10326	ENSMUST00000126077.8	ENSMUSG00000029192	Tbc1d14	protein_coding	5.85954	8.26937	2.758	2.57825	7.06446	2.66813	-1.42589	2.36504	9.5157e-06	0.000193601
2107	chr1	181932527	181932862	Intergenic	Intergenic	-19608	ENSMUST00000111018.2	ENSMUSG00000026511	Srp9	protein_coding	12.5218	15.3873	6.51891	6.44563	13.9545	6.48227	-1.11593	3.38925	9.59385e-06	0.000195079
776	chr1	78585146	78585599	intron (ENSMUST00000190504.3, intron 1 of 1)	lncRNA-intron (ENSMUST00000190504.3, intron 1 of 1)	2706	ENSMUST00000190504.3	ENSMUSG00000099364	5730419F03Rik	lncRNA	10.9164	13.2415	5.64137	5.2151	12.0789	5.42823	-1.16433	3.1709	9.73217e-06	0.000197664
10050	chr14	24995331	24995683	Intergenic	Intergenic	-36014	ENSMUST00000224831.2	ENSMUSG00000114416	Gm47907	TEC	8.82945	11.6713	4.51309	4.16036	10.2504	4.33673	-1.25673	2.92026	9.74063e-06	0.000197723
14781	chr17	46614264	46615302	TTS (ENSMUST00000061722.13)	protein_coding-TTS (ENSMUST00000061722.13)	5774	ENSMUST00000170271.2	ENSMUSG00000047428	Dlk2	protein_coding	32.3479	26.9016	16.1719	15.8211	29.6248	15.9965	-0.881355	4.5172	9.77478e-06	0.000198303
13406	chr16	56041413	56042286	intron (ENSMUST00000160116.8, intron 4 of 18)	protein_coding-intron (ENSMUST00000069936.8, intron 4 of 19)	17148	ENSMUST00000069936.8	ENSMUSG00000035270	Impg2	protein_coding	43.0235	46.1619	24.3832	28.3608	44.5927	26.372	-0.758718	5.15773	9.96611e-06	0.000201723
1833	chr1	168118647	168119331	intron (ENSMUST00000188912.7, intron 2 of 7)	protein_coding-intron (ENSMUST00000064438.11, intron 2 of 6)	46251	ENSMUST00000192272.2	ENSMUSG00000103780	Gm37524	TEC	31.2241	25.2792	16.8614	12.1295	28.2517	14.4955	-0.957334	4.42191	1.00719e-05	0.000203631
6364	chr11	108200680	108200944	intron (ENSMUST00000134725.2, intron 2 of 2)	protein_coding-intron (ENSMUST00000059595.11, intron 2 of 16)	-33368	ENSMUST00000133383.8	ENSMUSG00000000049	Apoh	protein_coding	11.6388	15.3873	6.14282	6.15264	13.5131	6.14773	-1.14922	3.33825	1.00798e-05	0.000203675
7716	chr12	83605322	83605627	exon (ENSMUST00000048319.6, exon 5 of 12)	protein_coding-exon (ENSMUST00000048319.6, exon 5 of 12)	3760	ENSMUST00000222448.2	ENSMUSG00000042628	Zfyve1	protein_coding	16.6957	17.3238	9.15155	7.73475	17.0097	8.44315	-1.01322	3.69159	1.01984e-05	0.000205485
27445	chr6	39281255	39281855	Intergenic	Intergenic	-38679	ENSMUST00000158797.3	ENSMUSG00000089422	Gm26008	snRNA	37.3245	39.8814	23.255	21.4464	38.6029	22.3507	-0.791034	4.93919	1.04381e-05	0.000209483
24667	chr4	154494880	154495528	intron (ENSMUST00000105636.8, intron 3 of 15)	protein_coding-intron (ENSMUST00000030902.13, intron 3 of 16)	-62290	ENSMUST00000131762.2	ENSMUSG00000039410	Prdm16	protein_coding	20.9499	17.7425	7.14573	11.192	19.3462	9.16884	-1.06447	3.84603	1.04593e-05	0.00020979
7097	chr12	24734879	24735387	Intergenic	Intergenic	-3321	ENSMUST00000074163.13	ENSMUSG00000062563	Cys1	protein_coding	25.5251	29.6755	16.0466	13.7702	27.6003	14.9084	-0.895365	4.4257	1.04693e-05	0.000209871
34820	chr9	101953265	101953699	intron (ENSMUST00000149800.3, intron 3 of 4)	protein_coding-intron (ENSMUST00000035129.14, intron 3 of 15)	-19726	ENSMUST00000194763.2	ENSMUSG00000104041	Gm37562	TEC	20.5485	16.2771	9.3396	8.78949	18.4128	9.06454	-1.01039	3.7894	1.05268e-05	0.000210904
2617	chr10	34542718	34543123	Intergenic	Intergenic	183392	ENSMUST00000215594.2	ENSMUSG00000019779	Frk	protein_coding	18.8629	17.4808	8.90082	9.43405	18.1719	9.16744	-0.981159	3.78928	1.06104e-05	0.00021234
15581	chr18	20831768	20832003	intron (ENSMUST00000070080.6, intron 5 of 8)	protein_coding-intron (ENSMUST00000070080.6, intron 5 of 8)	-15865	ENSMUST00000165229.4	ENSMUSG00000091449	Gm10269	processed_pseudogene	9.15052	7.79833	3.63555	3.34001	8.47443	3.48778	-1.26625	2.61778	1.06228e-05	0.000212467
2503	chr10	20811153	20811588	Intergenic	Intergenic	-17076	ENSMUST00000105525.12	ENSMUSG00000019986	Ahi1	protein_coding	22.1539	25.6455	12.1603	13.1842	23.8997	12.6723	-0.920205	4.21177	1.06843e-05	0.000213578
5901	chr11	95881787	95882410	intron (ENSMUST00000013559.3, intron 2 of 14)	protein_coding-intron (ENSMUST00000013559.3, intron 2 of 14)	-8661	ENSMUST00000146586.8	ENSMUSG00000013415	Igf2bp1	protein_coding	26.4081	25.1745	14.7929	13.0084	25.7913	13.9007	-0.890154	4.32178	1.09091e-05	0.000217949
19544	chr2	130660822	130661324	intron (ENSMUST00000120316.8, intron 1 of 3)	protein_coding-intron (ENSMUST00000044766.15, intron 3 of 36)	-4861	ENSMUST00000142128.2	ENSMUSG00000027309	4930402H24Rik	protein_coding	12.5218	16.6434	6.83232	6.73861	14.5826	6.78547	-1.11683	3.45556	1.09268e-05	0.000218055
31353	chr7	144512339	144513084	Intergenic	Intergenic	-19049	ENSMUST00000208193.2	ENSMUSG00000070348	Ccnd1	protein_coding	48.7225	49.5639	32.6572	26.0169	49.1432	29.3371	-0.746082	5.30051	1.0977e-05	0.000218935
2863	chr10	60105598	60105898	Intergenic	Intergenic	-7701	ENSMUST00000105465.8	ENSMUSG00000004207	Psap	protein_coding	10.9967	14.3929	5.13991	6.15264	12.6948	5.64628	-1.17902	3.24081	1.11034e-05	0.000221207
21752	chr3	108751897	108752112	Intergenic	Intergenic	-4162	ENSMUST00000138552.6	ENSMUSG00000027882	Stxbp3	protein_coding	6.58195	8.68808	3.07141	2.98843	7.63501	3.02992	-1.34995	2.48667	1.11348e-05	0.00022146
28178	chr6	99238110	99238346	intron (ENSMUST00000177235.8, intron 3 of 3)	protein_coding-intron (ENSMUST00000075832.11, intron 1 of 3)	5248	ENSMUST00000075832.11	ENSMUSG00000030067	Foxp1	protein_coding	9.07025	7.79833	2.94605	3.86738	8.43429	3.40671	-1.28826	2.60539	1.11319e-05	0.00022146
24872	chr5	21169504	21169713	Intergenic	Intergenic	-8212	ENSMUST00000196780.5	ENSMUSG00000039968	Rsbn1l	protein_coding	6.82276	6.2282	1.69241	2.92983	6.52548	2.31112	-1.47459	2.20495	1.11443e-05	0.000221524
23171	chr4	99912985	99913567	intron (ENSMUST00000123258.2, intron 1 of 1)	lncRNA-intron (ENSMUST00000123258.2, intron 1 of 1)	3559	ENSMUST00000123258.2	ENSMUSG00000085142	Gm12702	lncRNA	32.99	29.2045	17.1121	17.3446	31.0973	17.2284	-0.846482	4.6018	1.12186e-05	0.000222752
12791	chr16	11344040	11344435	intron (ENSMUST00000180792.8, intron 14 of 20)	protein_coding-intron (ENSMUST00000096273.9, intron 7 of 13)	-30067	ENSMUST00000117770.2	ENSMUSG00000082653	Gm15897	processed_pseudogene	12.281	14.2359	6.51891	5.80106	13.2584	6.15999	-1.11415	3.31418	1.12354e-05	0.000222959
7571	chr12	76498802	76499271	TTS (ENSMUST00000101281.3)	lncRNA-TTS (ENSMUST00000101281.3)	2564	ENSMUST00000220043.2	ENSMUSG00000073000	Gm10451	lncRNA	18.3813	23.7614	10.844	10.6646	21.0713	10.7543	-0.980965	4.01761	1.13666e-05	0.000225312
31811	chr8	35318652	35318902	exon (ENSMUST00000033929.6, exon 16 of 27)	protein_coding-exon (ENSMUST00000033929.6, exon 16 of 27)	-8604	ENSMUST00000210870.2	ENSMUSG00000031529	Tnks	protein_coding	9.31105	7.48431	3.88627	2.75404	8.39768	3.32016	-1.32461	2.58375	1.14489e-05	0.000226689
13906	chr17	12662478	12662797	intron (ENSMUST00000024595.4, intron 5 of 10)	protein_coding-intron (ENSMUST00000024595.4, intron 5 of 10)	-23094	ENSMUST00000233194.2	ENSMUSG00000117314	C030013G03Rik	lncRNA	10.4348	15.5967	6.08014	5.2151	13.0157	5.64762	-1.22372	3.27043	1.15151e-05	0.000227746
26451	chr5	125564541	125565406	intron (ENSMUST00000031445.5, intron 3 of 17)	protein_coding-intron (ENSMUST00000031445.5, intron 3 of 17)	8532	ENSMUST00020183573.1	ENSMUSG00002076951	ENSMUSG00002076951	miRNA	41.0971	51.5004	25.8876	28.478	46.2987	27.1828	-0.774227	5.21058	1.15484e-05	0.000228277
13019	chr16	22445094	22445685	intron (ENSMUST00000150553.2, intron 1 of 5)	protein_coding-intron (ENSMUST00000023578.14, intron 1 of 23)	21313	ENSMUST00000184329.3	ENSMUSG00000098448	Mir6362	miRNA	38.5285	29.7802	19.118	17.9892	34.1544	18.5536	-0.871592	4.7224	1.15839e-05	0.000228772
27028	chr5	148045218	148045433	intron (ENSMUST00000149336.8, intron 2 of 3)	protein_coding-intron (ENSMUST00000085558.11, intron 4 of 14)	14259	ENSMUST00000128423.2	ENSMUSG00000029651	Mtus2	protein_coding	7.14383	6.6469	3.13409	2.10948	6.89536	2.62179	-1.39093	2.30509	1.19783e-05	0.000235986
689	chr1	74383218	74383688	intron (ENSMUST00000087225.6, intron 1 of 8)	protein_coding-intron (ENSMUST00000027370.13, intron 2 of 9)	11631	ENSMUST00000190398.2	ENSMUSG00000026179	Pnkd	protein_coding	18.3813	15.7537	8.02328	8.84809	17.0675	8.43568	-1.00597	3.68711	1.20578e-05	0.00023742
24923	chr5	24354517	24354713	intron (ENSMUST00000163409.5, intron 8 of 9)	protein_coding-intron (ENSMUST00000030841.10, intron 8 of 10)	-3677	ENSMUST00000196080.2	ENSMUSG00000106665	Gm43389	TEC	5.4582	7.01327	2.13118	2.40246	6.23574	2.26682	-1.47169	2.17502	1.20749e-05	0.000237624
33756	chr9	43336150	43336499	Intergenic	Intergenic	19411	ENSMUST00000216533.2	ENSMUSG00000111829	Gm47475	lncRNA	17.8997	15.9107	9.02619	7.55896	16.9052	8.29257	-1.0221	3.67056	1.20869e-05	0.000237729
33008	chr8	120435855	120436115	intron (ENSMUST00000212454.2, intron 1 of 5)	protein_coding-intron (ENSMUST00000095171.5, intron 1 of 26)	-5208	ENSMUST00000212203.2	ENSMUSG00000110445	Gm45747	TEC	9.31105	7.32729	3.4475	3.22281	8.31917	3.33516	-1.29797	2.57617	1.25277e-05	0.000245581
17034	chr19	23902240	23902537	intron (ENSMUST00000237688.2, intron 4 of 11)	protein_coding-intron (ENSMUST00000025830.9, intron 5 of 12)	16570	ENSMUST00000236338.2	ENSMUSG00000118340	Gm50301	lncRNA	8.02677	11.619	3.13409	4.74633	9.82288	3.94021	-1.32947	2.84613	1.25387e-05	0.000245662
13072	chr16	29846966	29847347	intron (ENSMUST00000232465.2, intron 2 of 3)	lncRNA-intron (ENSMUST00000232465.2, intron 2 of 3)	11141	ENSMUST00000232465.2	ENSMUSG00000116660	9030404E10Rik	lncRNA	13.8863	11.8807	6.64428	4.98071	12.8835	5.81249	-1.14112	3.2446	1.25927e-05	0.000246583
24343	chr4	143060745	143061051	Intergenic	Intergenic	-6071	ENSMUST00020181817.1	ENSMUSG00002075549	7SK	misc_RNA	12.9231	12.4564	5.95478	5.91826	12.6897	5.93652	-1.09177	3.24684	1.26485e-05	0.000247402
34289	chr9	63653099	63653713	intron (ENSMUST00000034973.10, intron 1 of 8)	protein_coding-intron (ENSMUST00000034973.10, intron 1 of 8)	-2859	ENSMUST00000137065.2	ENSMUSG00000032402	Smad3	protein_coding	36.0402	33.3915	20.8731	18.1649	34.7159	19.519	-0.828567	4.76811	1.26437e-05	0.000247402
26580	chr5	134368821	134369430	Intergenic	Intergenic	13817	ENSMUST00000175570.3	ENSMUSG00000093311	Mir3965	miRNA	49.0436	52.7565	31.4036	31.525	50.9	31.4643	-0.696154	5.37139	1.27414e-05	0.000248945
5070	chr11	63837962	63838307	Intergenic	Intergenic	-16918	ENSMUST00000146915.2	ENSMUSG00000086359	9630013K17Rik	lncRNA	16.776	10.6769	6.33087	5.27369	13.7264	5.80228	-1.22153	3.29074	1.29151e-05	0.000251923
6875	chr12	3399489	3399961	intron (ENSMUST00000180719.2, intron 1 of 1)	lncRNA-intron (ENSMUST00000180719.2, intron 1 of 1)	7428	ENSMUST00000180719.2	ENSMUSG00000097429	Gm26520	lncRNA	18.7826	22.3482	9.90373	11.3677	20.5654	10.6357	-0.95698	3.98703	1.29869e-05	0.000253016
12338	chr15	94674309	94674800	intron (ENSMUST00000080141.6, intron 3 of 7)	protein_coding-intron (ENSMUST00000080141.6, intron 3 of 7)	-95287	ENSMUST00000178490.3	ENSMUSG00000119001	ENSMUSG00000119001	snoRNA	15.4917	17.1145	8.02328	8.20353	16.3031	8.1134	-1.01062	3.63605	1.30048e-05	0.000253115
19390	chr2	121440448	121441541	intron (ENSMUST00000142016.8, intron 1 of 7)	protein_coding-intron (ENSMUST00000110592.2, intron 1 of 13)	-24080	ENSMUST00000133898.8	ENSMUSG00000027238	Frmd5	protein_coding	50.3279	51.2387	30.0873	32.6969	50.7833	31.3921	-0.693687	5.36725	1.33837e-05	0.000260061
29883	chr7	49440495	49440920	intron (ENSMUST00000147401.8, intron 7 of 11)	protein_coding-intron (ENSMUST00000032715.13, intron 7 of 15)	6758	ENSMUST00000207216.2	ENSMUSG00000030505	Prmt3	protein_coding	24.883	28.6288	15.169	13.946	26.7559	14.5575	-0.884102	4.38493	1.35092e-05	0.000261927
10602	chr14	63397050	63397352	intron (ENSMUST00000224267.3, intron 2 of 2)	protein_coding-intron (ENSMUST00000054963.10, intron 3 of 7)	5173	ENSMUST00000224267.3	ENSMUSG00000021273	Fdft1	protein_coding	15.5719	16.12	7.20841	8.37932	15.846	7.79386	-1.02229	3.58783	1.36019e-05	0.000263579
17039	chr19	24135491	24136007	intron (ENSMUST00000099558.5, intron 1 of 22)	protein_coding-intron (ENSMUST00000099558.5, intron 1 of 22)	4315	ENSMUST00000237530.2	ENSMUSG00000118371	Gm50308	processed_pseudogene	19.2643	18.3706	9.84105	9.49265	18.8174	9.66685	-0.957745	3.84863	1.36459e-05	0.000264143
28269	chr6	108430484	108430744	intron (ENSMUST00000203638.3, intron 4 of 5)	protein_coding-intron (ENSMUST00000032192.9, intron 44 of 61)	-2530	ENSMUST00020183424.1	ENSMUSG00002075102	ENSMUSG00002075102	misc_RNA	7.78597	9.36847	3.32214	3.86738	8.57722	3.59476	-1.26212	2.66442	1.36896e-05	0.000264701
32933	chr8	115685059	115685802	intron (ENSMUST00000004756.14, intron 8 of 8)	protein_coding-intron (ENSMUST00000004756.14, intron 8 of 8)	94223	ENSMUST00020182332.1	ENSMUSG00002076325	5S_rRNA	rRNA	53.5386	58.7754	35.0392	35.4509	56.157	35.2451	-0.674795	5.52122	1.37067e-05	0.000264887
17891	chr2	21813399	21813665	intron (ENSMUST00000155760.2, intron 7 of 7)	protein_coding-intron (ENSMUST00000055946.8, intron 7 of 10)	-13666	ENSMUST00000104384.3	ENSMUSG00000077572	Gm24886	snoRNA	12.6823	11.148	5.64137	5.1565	11.9151	5.39893	-1.13294	3.13849	1.38068e-05	0.000266676
34416	chr9	67521798	67522271	Intergenic	Intergenic	-55049	ENSMUST00000040025.14	ENSMUSG00000052698	Tln2	protein_coding	12.8428	14.4976	6.70696	6.21124	13.6702	6.4591	-1.08792	3.36376	1.38584e-05	0.000267527
4652	chr11	44668233	44668660	intron (ENSMUST00000109268.2, intron 6 of 15)	protein_coding-intron (ENSMUST00000081265.12, intron 6 of 15)	-114943	ENSMUST00000130493.2	ENSMUSG00000085784	Gm12158	lncRNA	17.8194	19.2603	9.46496	9.66844	18.5399	9.5667	-0.957254	3.83482	1.3929e-05	0.000268159
4480	chr11	30092895	30093102	intron (ENSMUST00000124231.2, intron 11 of 30)	protein_coding-intron (ENSMUST00000006629.14, intron 11 of 35)	-31639	ENSMUST00000127209.2	ENSMUSG00000020315	Sptbn1	protein_coding	6.50168	10.6769	3.00873	3.69159	8.5893	3.35016	-1.38	2.65603	1.40147e-05	0.000269517
1243	chr1	127144743	127145087	intron (ENSMUST00000189427.7, intron 1 of 7)	protein_coding-intron (ENSMUST00000038361.11, intron 1 of 17)	12150	ENSMUST00000190921.2	ENSMUSG00000036155	Mgat5	protein_coding	13.3244	11.776	6.33087	5.1565	12.5502	5.74368	-1.12096	3.21605	1.41582e-05	0.00027213
31552	chr8	13579412	13579827	Intergenic	Intergenic	17409	ENSMUST00000210253.2	ENSMUSG00000110278	Gm5608	lncRNA	15.8127	15.2826	6.64428	8.37932	15.5477	7.5118	-1.04318	3.54969	1.4236e-05	0.000273475
21464	chr3	95980435	95980686	Intergenic	Intergenic	-13623	ENSMUST00000199987.2	ENSMUSG00000105995	Gm43554	processed_pseudogene	8.42811	10.5199	3.94896	4.21896	9.474	4.08396	-1.22509	2.81598	1.43818e-05	0.000275914
9216	chr13	63373877	63374270	intron (ENSMUST00000222282.2, intron 3 of 5)	protein_coding-intron (ENSMUST00000021911.15, intron 10 of 15)	-13770	ENSMUST00000222929.2	ENSMUSG00000021458	Aopep	protein_coding	14.2877	12.6657	6.33087	6.32843	13.4767	6.32965	-1.08121	3.3294	1.45812e-05	0.000279502
6055	chr11	100286147	100286471	intron (ENSMUST00000155746.8, intron 1 of 2)	protein_coding-intron (ENSMUST00000001592.15, intron 1 of 13)	2266	ENSMUST00000001592.15	ENSMUSG00000001552	Jup	protein_coding	13.9666	13.8172	7.39646	5.68387	13.8919	6.54016	-1.08785	3.37776	1.46992e-05	0.000281459
19684	chr2	142723185	142723429	intron (ENSMUST00000230763.2, intron 1 of 26)	protein_coding-intron (ENSMUST00000043589.8, intron 1 of 25)	20057	ENSMUST00000211861.2	ENSMUSG00000038844	Kif16b	protein_coding	7.62543	8.63574	3.25946	3.57439	8.13059	3.41692	-1.25499	2.58763	1.47806e-05	0.000282865
3782	chr10	111678122	111678771	intron (ENSMUST00000220039.2, intron 3 of 3)	lncRNA-intron (ENSMUST00000220039.2, intron 3 of 3)	-12597	ENSMUST00000220048.2	ENSMUSG00000112321	Gm47866	processed_pseudogene	37.2442	40.0384	21.8133	23.3215	38.6413	22.5674	-0.777593	4.94565	1.4898e-05	0.000284805
10117	chr14	28054442	28054770	intron (ENSMUST00000210924.2, intron 15 of 15)	protein_coding-intron (ENSMUST00000090302.6, intron 15 of 15)	-83348	ENSMUST00000225453.2	ENSMUSG00000114503	Gm20242	TEC	14.5285	15.3873	7.70987	6.8558	14.9579	7.28284	-1.04156	3.50158	1.51747e-05	0.000289783
8986	chr13	53237181	53237404	Intergenic	Intergenic	54338	ENSMUST00000222184.2	ENSMUSG00000112952	Gm48336	lncRNA	9.71239	9.94418	4.38773	4.33615	9.82829	4.36194	-1.17102	2.86802	1.52998e-05	0.000291543
13872	chr17	9254783	9255061	Intergenic	Intergenic	47707	ENSMUST00000136954.3	ENSMUSG00000023873	1700010I14Rik	protein_coding	8.26757	13.1891	4.57577	4.33615	10.7284	4.45596	-1.28971	2.98624	1.53705e-05	0.000292733
17248	chr19	40563917	40564428	intron (ENSMUST00000176955.8, intron 3 of 3)	protein_coding-intron (ENSMUST00000025979.13, intron 6 of 18)	12641	ENSMUST00000176939.8	ENSMUSG00000025007	Aldh18a1	protein_coding	17.8997	21.8249	9.27691	11.0162	19.8623	10.1465	-0.975374	3.9327	1.53816e-05	0.000292788
22991	chr4	81370166	81370863	Intergenic	Intergenic	9455	ENSMUST00000121173.2	ENSMUSG00000081391	Gm11765	processed_pseudogene	56.1874	64.3755	35.1018	40.3731	60.2814	37.7374	-0.678649	5.62238	1.57051e-05	0.000297825
27054	chr5	148854956	148855178	intron (ENSMUST00000149169.3, intron 3 of 3)	protein_coding-intron (ENSMUST00000047257.15, intron 3 of 10)	-8431	ENSMUST00000202134.2	ENSMUSG00000106810	Gm43600	unprocessed_pseudogene	9.9532	14.9686	4.88918	5.97685	12.4609	5.43302	-1.21281	3.21311	1.58478e-05	0.000300011
28469	chr6	116647901	116648458	intron (ENSMUST00000204576.2, intron 1 of 4)	protein_coding-intron (ENSMUST00000035842.7, intron 1 of 10)	2553	ENSMUST00000204203.2	ENSMUSG00000042129	Rassf4	protein_coding	22.796	20.7781	10.7813	12.1881	21.7871	11.4847	-0.917082	4.0689	1.60758e-05	0.000303073
31579	chr8	14990843	14991534	intron (ENSMUST00000110800.9, intron 8 of 27)	protein_coding-intron (ENSMUST00000084207.12, intron 8 of 28)	-4113	ENSMUST00000163062.2	ENSMUSG00000071176	Arhgef10	protein_coding	28.8161	38.573	18.1151	18.9267	33.6945	18.5209	-0.872017	4.72342	1.61536e-05	0.000304378
20494	chr2	179470748	179471021	intron (ENSMUST00000108911.2, intron 4 of 5)	protein_coding-intron (ENSMUST00000000314.13, intron 4 of 15)	51928	ENSMUST00000136411.2	ENSMUSG00000000305	Cdh4	protein_coding	9.39132	9.36847	3.69823	4.45334	9.37989	4.07579	-1.19626	2.79295	1.6419e-05	0.000308559
19690	chr2	143544505	143545222	intron (ENSMUST00000028905.10, intron 5 of 11)	protein_coding-intron (ENSMUST00000028905.10, intron 5 of 11)	86243	ENSMUST00000153878.8	ENSMUSG00000087115	Pcsk2os2	lncRNA	39.3312	33.5485	19.306	21.9737	36.4399	20.6399	-0.813059	4.84004	1.6511e-05	0.000310124
33312	chr8	128316660	128316935	intron (ENSMUST00000159940.2, intron 1 of 3)	protein_coding-intron (ENSMUST00000026921.13, intron 21 of 23)	-7390	ENSMUST00020182946.1	ENSMUSG00002075056	5S_rRNA	rRNA	9.9532	13.3461	2.82068	6.32843	11.6497	4.57456	-1.34928	3.07186	1.65722e-05	0.000311108
15552	chr18	13878783	13879052	intron (ENSMUST00000234480.2, intron 2 of 5)	protein_coding-intron (ENSMUST00000025288.9, intron 5 of 7)	97972	ENSMUST00000234502.2	ENSMUSG00000024420	Zfp521	protein_coding	10.194	8.00768	3.82359	3.92597	9.10084	3.87478	-1.21094	2.72706	1.68006e-05	0.000315063
15134	chr17	68031897	68032263	intron (ENSMUST00000233821.2, intron 3 of 15)	protein_coding-intron (ENSMUST00000035471.9, intron 3 of 62)	27820	ENSMUST00000233821.2	ENSMUSG00000032796	Lama1	protein_coding	15.3311	20.3071	8.83814	8.84809	17.8191	8.84311	-1.02289	3.76786	1.68409e-05	0.000315651
33571	chr9	29344871	29345620	intron (ENSMUST00000152513.2, intron 1 of 2)	protein_coding-intron (ENSMUST00000075069.11, intron 1 of 7)	-21745	ENSMUST00000115237.8	ENSMUSG00000059974	Ntm	protein_coding	14.0468	19.9407	8.46205	8.02774	16.9938	8.24489	-1.05861	3.69292	1.70174e-05	0.000318623
1740	chr1	164109456	164110068	intron (ENSMUST00000027867.7, intron 3 of 5)	protein_coding-intron (ENSMUST00000027867.7, intron 3 of 5)	6608	ENSMUST00000027867.7	ENSMUSG00000026578	Ccdc181	protein_coding	22.0736	18.3182	11.2201	9.37546	20.1959	10.2978	-0.963829	3.93983	1.7055e-05	0.000318936
24352	chr4	144751637	144752247	intron (ENSMUST00000185113.2, intron 47 of 51)	protein_coding-intron (ENSMUST00000020441.13, intron 63 of 67)	25662	ENSMUST00000144835.2	ENSMUSG00000020220	Vps13d	protein_coding	31.9466	26.9016	16.7361	15.6453	29.4241	16.1907	-0.855007	4.51741	1.70611e-05	0.000318936
18544	chr2	49050720	49050927	intron (ENSMUST00000147055.8, intron 5 of 7)	protein_coding-intron (ENSMUST00000112745.8, intron 5 of 10)	-24207	ENSMUST00000118659.2	ENSMUSG00000080937	Gm13510	processed_pseudogene	7.38463	7.90301	3.38482	2.87123	7.64382	3.12803	-1.29313	2.4867	1.7102e-05	0.000319532
34367	chr9	65995759	65996308	TTS (ENSMUST00000132841.2)	protein_coding-TTS (ENSMUST00000132841.2)	2596	ENSMUST00000132841.2	ENSMUSG00000032382	Snx1	protein_coding	23.679	31.9784	15.7958	13.8874	27.8287	14.8416	-0.918129	4.43551	1.71268e-05	0.000319827
16288	chr18	73963173	73963562	Intergenic	Intergenic	-14847	ENSMUST00000237619.2	ENSMUSG00000024556	Me2	protein_coding	17.1773	17.3762	9.27691	8.32072	17.2767	8.79882	-0.974154	3.72521	1.71616e-05	0.000320138
1796	chr1	166976878	166977341	Intergenic	Intergenic	8385	ENSMUST00000192761.2	ENSMUSG00000102870	Gm17868	unprocessed_pseudogene	15.0903	16.8528	8.9635	6.68001	15.9716	7.82176	-1.0377	3.59878	1.72656e-05	0.000321571
6412	chr11	112982667	112983050	intron (ENSMUST00000150712.2, intron 1 of 3)	lncRNA-intron (ENSMUST00000127263.8, intron 1 of 2)	81045	ENSMUST00000150712.2	ENSMUSG00000087259	2610035D17Rik	lncRNA	10.5151	15.2826	5.64137	5.97685	12.8989	5.80911	-1.167	3.2733	1.72927e-05	0.000321673
13120	chr16	31460463	31461138	Intergenic	Intergenic	-21461	ENSMUST00000115205.9	ENSMUSG00000022770	Dlg1	protein_coding	24.1606	29.0998	14.2915	14.8249	26.6302	14.5582	-0.877884	4.38233	1.72982e-05	0.000321673
14251	chr17	27290461	27291026	intron (ENSMUST00000049308.9, intron 1 of 57)	protein_coding-intron (ENSMUST00000049308.9, intron 1 of 57)	14465	ENSMUST00000049308.9	ENSMUSG00000042644	Itpr3	protein_coding	29.5385	41.5039	19.2433	19.6885	35.5212	19.4659	-0.877291	4.79833	1.72895e-05	0.000321673
21135	chr3	82272839	82273068	intron (ENSMUST00000195640.2, intron 4 of 13)	protein_coding-intron (ENSMUST00000091014.10, intron 4 of 13)	7459	ENSMUST00000195640.2	ENSMUSG00000033900	Map9	protein_coding	10.3545	11.0956	4.45041	5.27369	10.7251	4.86205	-1.14094	3.0027	1.74665e-05	0.000324122
12730	chr16	8496002	8496196	Intergenic	Intergenic	-2535	ENSMUST00000201722.2	ENSMUSG00000107252	Gm5767	protein_coding	5.85954	7.64132	2.82068	2.34386	6.75043	2.58227	-1.4048	2.30208	1.77408e-05	0.000328524
8771	chr13	43368582	43369047	intron (ENSMUST00000055341.7, intron 1 of 1)	protein_coding-intron (ENSMUST00000055341.7, intron 1 of 1)	-43837	ENSMUST00000021797.9	ENSMUSG00000021368	Tbc1d7	protein_coding	37.164	37.0552	22.4401	20.8604	37.1096	21.6502	-0.777466	4.88514	1.7955e-05	0.000332318
32280	chr8	78228674	78228888	intron (ENSMUST00000210922.2, intron 1 of 21)	protein_coding-intron (ENSMUST00000076316.6, intron 1 of 22)	-14904	ENSMUST00000184762.2	ENSMUSG00000097882	0610038B21Rik	lncRNA	6.90302	9.4208	3.63555	3.10562	8.16191	3.37058	-1.29622	2.5961	1.80417e-05	0.000333574
15260	chr17	80063410	80063637	Intergenic	Intergenic	-15868	ENSMUST00000234208.2	ENSMUSG00000117616	Gm49984	lncRNA	7.06356	8.26937	2.758	3.5158	7.66647	3.1369	-1.29309	2.49816	1.80583e-05	0.000333707
27593	chr6	50400508	50400955	intron (ENSMUST00000154333.2, intron 2 of 3)	protein_coding-intron (ENSMUST00000071728.11, intron 2 of 21)	-26601	ENSMUST00000136926.3	ENSMUSG00000029822	Osbpl3	protein_coding	16.4549	19.836	8.71278	9.78563	18.1455	9.24921	-0.979042	3.80297	1.81405e-05	0.000334877
26520	chr5	130079318	130079622	intron (ENSMUST00000202163.4, intron 4 of 4)	protein_coding-intron (ENSMUST00000026608.11, intron 5 of 5)	8425	ENSMUST00000202691.2	ENSMUSG00000025532	Crcp	protein_coding	9.31105	11.4096	4.19968	5.03931	10.3603	4.6195	-1.17301	2.95444	1.81535e-05	0.000334942
8941	chr13	50320679	50320960	intron (ENSMUST00000222880.2, intron 1 of 3)	unprocessed_pseudogene-intron (ENSMUST00000222880.2, intron 1 of 3)	1066	ENSMUST00000222880.2	ENSMUSG00000113437	Gm47412	unprocessed_pseudogene	5.13713	7.90301	2.50727	2.34386	6.52007	2.42557	-1.45273	2.25551	1.82036e-05	0.000335692
17139	chr19	31940556	31940915	Intergenic	Intergenic	13251	ENSMUST00000237398.2	ENSMUSG00000118366	9130016M20Rik	lncRNA	18.7826	19.208	11.4081	7.50037	18.9953	9.45423	-1.0108	3.84821	1.82617e-05	0.000336589
13895	chr17	12406283	12406882	intron (ENSMUST00000170858.8, intron 1 of 6)	protein_coding-intron (ENSMUST00000024594.9, intron 2 of 8)	-2226	ENSMUST00000074412.5	ENSMUSG00000063911	Tdgf1-ps2	processed_pseudogene	19.5051	15.335	9.02619	8.20353	17.42	8.61486	-1.0036	3.7122	1.8577e-05	0.000341502
8155	chr12	110181177	110181619	Intergenic	Intergenic	21398	ENSMUST00000221773.2	ENSMUSG00000113193	Gm40576	lncRNA	28.0937	31.7167	17.8016	15.6453	29.9052	16.7235	-0.843859	4.55711	1.86689e-05	0.000342743
11894	chr15	78843818	78844053	intron (ENSMUST00000140228.8, intron 5 of 7)	protein_coding-intron (ENSMUST00000109689.9, intron 5 of 23)	11490	ENSMUST00000137934.2	ENSMUSG00000033088	Triobp	protein_coding	7.54517	11.4096	4.01164	3.92597	9.4774	3.96881	-1.27744	2.81484	1.87332e-05	0.000343671
7206	chr12	33066030	33066258	Intergenic	Intergenic	-16135	ENSMUST00000158511.4	ENSMUSG00000089136	Gm24922	snRNA	8.34784	8.37405	4.07432	3.04702	8.36095	3.56067	-1.23295	2.6228	1.87679e-05	0.000343854
11177	chr15	11726103	11726579	Intergenic	Intergenic	-22552	ENSMUST00000228108.2	ENSMUSG00000115585	Gm41271	lncRNA	24	18.6846	12.0349	9.55125	21.3423	10.7931	-0.974172	4.01209	1.87569e-05	0.000343854
34293	chr9	63710553	63710853	Intergenic	Intergenic	-1624	ENSMUST00000215986.2	ENSMUSG00000111137	Gm2553	processed_pseudogene	8.34784	11.462	4.19968	4.39475	9.90491	4.29721	-1.22095	2.88579	1.87722e-05	0.000343854
310	chr1	38324201	38324452	intron (ENSMUST00000238906.2, intron 9 of 22)	protein_coding-intron (ENSMUST00000039827.14, intron 9 of 22)	-22657	ENSMUST00000129696.2	ENSMUSG00000085280	Gm16151	lncRNA	7.38463	9.10678	3.19677	3.69159	8.2457	3.44418	-1.26885	2.60997	1.91069e-05	0.000349082
9316	chr13	72278745	72279117	Intergenic	Intergenic	-167089	ENSMUST00000077337.9	ENSMUSG00000060969	Irx1	protein_coding	16.3746	11.6713	6.64428	6.03545	14.023	6.33986	-1.12727	3.3571	1.91491e-05	0.000349674
7146	chr12	28736422	28736639	Intergenic	Intergenic	7206	ENSMUST00000184974.3	ENSMUSG00000098579	Mir6937	miRNA	6.82276	6.69924	3.19677	2.05088	6.761	2.62383	-1.36658	2.28958	1.97083e-05	0.000358407
9496	chr13	92793396	92793594	intron (ENSMUST00000224250.2, intron 1 of 4)	protein_coding-intron (ENSMUST00000049488.9, intron 1 of 11)	45813	ENSMUST00000224250.2	ENSMUSG00000021703	Serinc5	protein_coding	4.89633	8.32171	2.44459	2.34386	6.60902	2.39423	-1.49461	2.27067	1.97597e-05	0.000358975
25926	chr5	111131750	111131945	intron (ENSMUST00000156290.9, intron 2 of 22)	protein_coding-intron (ENSMUST00000040111.10, intron 2 of 23)	5316	ENSMUST00000199644.2	ENSMUSG00000105112	Gm42778	TEC	7.9465	6.96093	2.94605	3.10562	7.45372	3.02583	-1.28459	2.4365	1.9818e-05	0.00035985
2695	chr10	41560606	41561043	TTS (ENSMUST00000214137.2)	processed_pseudogene-TTS (ENSMUST00000214137.2)	1228	ENSMUST00000214137.2	ENSMUSG00000111376	Gm47099	processed_pseudogene	17.2576	14.5499	8.39937	7.14879	15.9037	7.77408	-1.02398	3.57988	2.01747e-05	0.000365578
19483	chr2	127598794	127599312	intron (ENSMUST00000110357.2, intron 14 of 19)	protein_coding-intron (ENSMUST00000028857.14, intron 14 of 19)	-3063	ENSMUST00000148033.2	ENSMUSG00000027378	Nphp1	protein_coding	23.3579	26.5876	12.7244	14.4734	24.9728	13.5989	-0.880496	4.28731	2.01892e-05	0.000365654
12524	chr15	100732695	100732929	Intergenic	Intergenic	-2540	ENSMUST00000230694.2	ENSMUSG00000115912	Gm35569	lncRNA	7.7057	9.63016	3.51018	3.86738	8.66793	3.68878	-1.24357	2.68743	2.02055e-05	0.000365761
31487	chr8	12605584	12606090	intron (ENSMUST00000180858.3, intron 1 of 1)	lncRNA-intron (ENSMUST00000180858.3, intron 1 of 1)	-17192	ENSMUST00000211182.2	ENSMUSG00000010435	Spaca7	protein_coding	17.8997	17.8995	8.58741	9.84423	17.8996	9.21582	-0.954949	3.78113	2.07392e-05	0.000374276
6542	chr11	115701128	115701476	intron (ENSMUST00000156812.2, intron 3 of 5)	protein_coding-intron (ENSMUST00000041684.11, intron 2 of 19)	-2374	ENSMUST00000132780.8	ENSMUSG00000034471	Caskin2	protein_coding	10.0335	11.8807	5.39064	4.57054	10.9571	4.98059	-1.14815	3.03791	2.10295e-05	0.00037913
2616	chr10	34527927	34528084	Intergenic	Intergenic	168477	ENSMUST00000215594.2	ENSMUSG00000019779	Frk	protein_coding	6.58195	5.49547	2.19386	2.16807	6.03871	2.18097	-1.44756	2.0976	2.1248e-05	0.000382291
2274	chr1	191980138	191980566	intron (ENSMUST00000078470.12, intron 6 of 10)	protein_coding-intron (ENSMUST00000078470.12, intron 6 of 10)	107270	ENSMUST00000110844.3	ENSMUSG00000058248	Kcnh1	protein_coding	21.9934	20.2547	10.2171	12.1295	21.124	11.1733	-0.912077	4.02707	2.16043e-05	0.000387523
3463	chr10	82833402	82833843	intron (ENSMUST00000040110.8, intron 1 of 2)	protein_coding-intron (ENSMUST00000040110.8, intron 1 of 2)	12290	ENSMUST00000040110.8	ENSMUSG00000034612	Chst11	protein_coding	24.2408	25.5932	13.8527	13.653	24.917	13.7528	-0.8593	4.28826	2.15965e-05	0.000387523
24666	chr4	154481420	154481745	intron (ENSMUST00000105636.8, intron 3 of 15)	protein_coding-intron (ENSMUST00000030902.13, intron 3 of 16)	-48668	ENSMUST00000131762.2	ENSMUSG00000039410	Prdm16	protein_coding	14.6087	15.5967	7.70987	7.44177	15.1027	7.57582	-0.998088	3.53003	2.16381e-05	0.000387933
23923	chr4	132811815	132812193	Intergenic	Intergenic	18444	ENSMUST00000148518.2	ENSMUSG00000037692	Ahdc1	protein_coding	10.3545	8.79275	4.45041	4.04317	9.57364	4.24679	-1.1596	2.81994	2.18476e-05	0.00039149
8218	chr12	111664905	111665299	Intergenic	Intergenic	-4414	ENSMUST00000221152.2	ENSMUSG00000112991	Gm36635	lncRNA	23.1171	20.1501	11.7215	11.2505	21.6336	11.486	-0.906322	4.06036	2.19348e-05	0.000392657
8747	chr13	41148063	41148951	intron (ENSMUST00000153685.2, intron 1 of 4)	lncRNA-intron (ENSMUST00000153685.2, intron 1 of 4)	-5992	ENSMUST00000046951.10	ENSMUSG00000038683	Pak1ip1	protein_coding	32.3479	32.1877	18.9299	18.1064	32.2678	18.5181	-0.800836	4.67617	2.21831e-05	0.0003965
14492	chr17	32728448	32728772	TTS (ENSMUST00000236129.2)	protein_coding-TTS (ENSMUST00000236129.2)	3118	ENSMUST00000236129.2	ENSMUSG00000091586	Cyp4f17	protein_coding	8.66891	13.8695	5.45332	3.98457	11.2692	4.71895	-1.27966	3.05722	2.23107e-05	0.00039838
12509	chr15	100380229	100380761	exon (ENSMUST00000061457.7, exon 5 of 5)	protein_coding-exon (ENSMUST00000061457.7, exon 5 of 5)	5872	ENSMUST00000229372.2	ENSMUSG00000037353	Letmd1	protein_coding	27.291	27.1633	14.6676	15.8211	27.2272	15.2443	-0.835199	4.42063	2.25061e-05	0.000401263
7050	chr12	17676152	17676422	Intergenic	Intergenic	18919	ENSMUST00020182885.1	ENSMUSG00002075280	7SK	misc_RNA	8.18731	12.6134	2.0685	5.50808	10.4004	3.78829	-1.45988	2.89313	2.25502e-05	0.000401847
30447	chr7	99853741	99854670	intron (ENSMUST00000209114.2, intron 1 of 1)	lncRNA-intron (ENSMUST00000209114.2, intron 1 of 1)	-6650	ENSMUST00000207698.2	ENSMUSG00000109435	Gm7067	processed_pseudogene	63.7326	57.4146	38.0479	39.5527	60.5736	38.8003	-0.638826	5.63845	2.2591e-05	0.000402372
7230	chr12	34891132	34891591	intron (ENSMUST00000211752.2, intron 2 of 26)	protein_coding-intron (ENSMUST00000211632.2, intron 2 of 4)	33466	ENSMUST00000061679.3	ENSMUSG00000052376	4921508M14Rik	TEC	21.7526	22.3482	9.71569	13.36	22.0504	11.5379	-0.931512	4.08713	2.28443e-05	0.000406271
18591	chr2	53771034	53771440	Intergenic	Intergenic	-180270	ENSMUST00000158003.4	ENSMUSG00000088628	Gm23315	snoRNA	15.7325	10.0489	6.64428	3.63299	12.8907	5.13863	-1.31256	3.17512	2.2905e-05	0.000407147
34125	chr9	57710328	57710916	intron (ENSMUST00000171444.8, intron 4 of 8)	protein_coding-intron (ENSMUST00000004780.16, intron 3 of 7)	-7118	ENSMUST00000171949.2	ENSMUSG00000004661	Arid3b	protein_coding	32.99	31.298	18.4911	18.4579	32.144	18.4745	-0.796423	4.67031	2.34382e-05	0.00041579
35144	chr9	114841442	114841631	intron (ENSMUST00000183141.8, intron 1 of 4)	protein_coding-intron (ENSMUST00000182384.8, intron 1 of 11)	-4195	ENSMUST00000182199.8	ENSMUSG00000040875	Osbpl10	protein_coding	6.58195	8.00768	3.57287	2.22667	7.29482	2.89977	-1.34844	2.41765	2.37492e-05	0.000420886
4233	chr11	5151810	5152719	intron (ENSMUST00000020662.15, intron 5 of 8)	protein_coding-intron (ENSMUST00000020662.15, intron 5 of 8)	36184	ENSMUST00000151978.2	ENSMUSG00000020393	Kremen1	protein_coding	35.4783	50.4536	22.3774	26.2513	42.966	24.3144	-0.829395	5.08699	2.38276e-05	0.000422065
16981	chr19	18585262	18585540	intron (ENSMUST00000236728.2, intron 1 of 10)	protein_coding-intron (ENSMUST00000025631.7, intron 1 of 9)	23681	ENSMUST00000138860.2	ENSMUSG00000024725	Ostf1	protein_coding	10.2743	11.462	5.39064	4.57054	10.8681	4.98059	-1.13287	3.02695	2.3912e-05	0.000423348
11464	chr15	54154605	54154802	Intergenic	Intergenic	-12823	ENSMUST00000079772.4	ENSMUSG00000063727	Tnfrsf11b	protein_coding	8.50838	6.80391	3.51018	2.69544	7.65615	3.10281	-1.28617	2.46555	2.40648e-05	0.000425629
17269	chr19	41784525	41784994	intron (ENSMUST00000177495.2, intron 1 of 11)	protein_coding-intron (ENSMUST00000026150.15, intron 1 of 11)	5727	ENSMUST00000177495.2	ENSMUSG00000025154	Arhgap19	protein_coding	22.3144	23.081	14.0407	9.72704	22.6977	11.8839	-0.937578	4.12695	2.41977e-05	0.000427341
13862	chr17	8673974	8674662	Intergenic	Intergenic	20075	ENSMUST00000177118.2	ENSMUSG00000062327	T	protein_coding	33.6322	28.7335	17.4256	17.6962	31.1828	17.5609	-0.821585	4.61332	2.42734e-05	0.000428464
7841	chr12	88717658	88718073	intron (ENSMUST00000190030.2, intron 1 of 1)	protein_coding-intron (ENSMUST00000110138.8, intron 1 of 3)	25414	ENSMUST00000190030.2	ENSMUSG00000066392	Nrxn3	protein_coding	12.1204	12.4564	4.8265	6.56282	12.2884	5.69466	-1.10502	3.20172	2.44259e-05	0.00043094
14784	chr17	46620675	46621603	exon (ENSMUST00000047970.14, exon 13 of 20)	protein_coding-exon (ENSMUST00000047970.14, exon 13 of 20)	12130	ENSMUST00000170271.2	ENSMUSG00000047428	Dlk2	protein_coding	29.9399	21.3015	12.7871	13.946	25.6207	13.3665	-0.924437	4.28704	2.47057e-05	0.000435228
4371	chr11	19911953	19913091	intron (ENSMUST00000123036.2, intron 1 of 5)	protein_coding-intron (ENSMUST00000093298.12, intron 1 of 5)	7952	ENSMUST00000123036.2	ENSMUSG00000045671	Spred2	protein_coding	41.4181	43.4404	24.5713	26.8372	42.4293	25.7043	-0.723737	5.09892	2.47415e-05	0.000435426
26082	chr5	114817587	114818568	intron (ENSMUST00000112214.8, intron 1 of 4)	protein_coding-intron (ENSMUST00000012028.14, intron 1 of 4)	10892	ENSMUST00000112212.2	ENSMUSG00000011884	Gltp	protein_coding	32.3479	35.5374	19.8701	19.4541	33.9426	19.6621	-0.79093	4.75609	2.4891e-05	0.000437623
13098	chr16	30777647	30777953	intron (ENSMUST00000140566.8, intron 3 of 3)	protein_coding-intron (ENSMUST00000055389.9, intron 3 of 3)	14536	ENSMUST00000123905.2	ENSMUSG00000087605	Gm15742	lncRNA	8.66891	10.5199	3.57287	4.86352	9.59441	4.21819	-1.1908	2.84134	2.49732e-05	0.000438415
19445	chr2	125758684	125759150	intron (ENSMUST00000134337.8, intron 5 of 5)	protein_coding-intron (ENSMUST00000028636.13, intron 5 of 9)	50729	ENSMUST00000110454.2	ENSMUSG00000027207	Galk2	protein_coding	27.4516	25.0698	14.8556	14.3562	26.2607	14.6059	-0.842006	4.36263	2.53721e-05	0.000444539
17444	chr19	46758179	46758438	intron (ENSMUST00000235378.2, intron 1 of 1)	protein_coding-intron (ENSMUST00000077666.6, intron 1 of 6)	8264	ENSMUST00000235378.2	ENSMUSG00000064105	Cnnm2	protein_coding	8.18731	7.27495	4.01164	2.10948	7.73113	3.06056	-1.33423	2.47485	2.58407e-05	0.000452526
15658	chr18	28798282	28798853	Intergenic	Intergenic	-46347	ENSMUST00000234187.2	ENSMUSG00000117478	BC051408	lncRNA	25.6054	23.6567	12.8498	14.239	24.631	13.5444	-0.857424	4.26591	2.5935e-05	0.000453729
25484	chr5	72822822	72823292	intron (ENSMUST00000197837.3, intron 3 of 4)	protein_coding-intron (ENSMUST00000087212.8, intron 4 of 5)	17872	ENSMUST00000197772.3	ENSMUSG00000067219	Nipal1	protein_coding	14.9298	10.4676	5.95478	5.39089	12.6987	5.67283	-1.14283	3.21018	2.59749e-05	0.000454202
10842	chr14	77715757	77715965	intron (ENSMUST00000228148.2, intron 4 of 6)	protein_coding-intron (ENSMUST00000022589.9, intron 5 of 18)	23019	ENSMUST00000163416.2	ENSMUSG00000067973	Gm6994	lncRNA	8.26757	8.84509	4.137	3.34001	8.55633	3.7385	-1.19981	2.67007	2.64845e-05	0.000461974
3161	chr10	77245024	77245495	intron (ENSMUST00000105406.8, intron 1 of 11)	protein_coding-intron (ENSMUST00000020496.14, intron 1 of 10)	8429	ENSMUST00000150512.8	ENSMUSG00000020262	Adarb1	protein_coding	15.4114	22.1389	10.0291	8.73089	18.7751	9.38	-1.01674	3.84759	2.66148e-05	0.000464018
24160	chr4	138191949	138192452	Intergenic	Intergenic	10575	ENSMUST00000050918.4	ENSMUSG00000046447	Camk2n1	protein_coding	27.0502	29.9896	16.4226	15.8211	28.5199	16.1219	-0.826992	4.49472	2.67047e-05	0.000465357
21793	chr3	116213527	116213739	intron (ENSMUST00000239145.2, intron 2 of 14)	protein_coding-intron (ENSMUST00000090464.7, intron 2 of 15)	2665	ENSMUST00000197830.5	ENSMUSG00000033502	Cdc14a	protein_coding	7.78597	6.85625	2.50727	3.4572	7.32111	2.98224	-1.27577	2.41463	2.68489e-05	0.000467579
32795	chr8	107859472	107859894	Intergenic	Intergenic	13941	ENSMUST00000193420.2	ENSMUSG00000102271	C630050I24Rik	TEC	15.3311	14.7069	7.70987	7.44177	15.019	7.57582	-0.983893	3.52006	2.70779e-05	0.000470758
20480	chr2	179136199	179136911	intron (ENSMUST00000124708.2, intron 2 of 2)	protein_coding-intron (ENSMUST00000000314.13, intron 2 of 15)	50529	ENSMUST00000124708.2	ENSMUSG00000000305	Cdh4	protein_coding	26.3278	24.5988	12.0976	15.5867	25.4633	13.8421	-0.873382	4.30824	2.79302e-05	0.000482915
27281	chr6	29701116	29701362	intron (ENSMUST00000115250.4, intron 1 of 7)	protein_coding-intron (ENSMUST00000046750.14, intron 1 of 7)	-6788	ENSMUST00000137925.2	ENSMUSG00000001763	Tspan33	protein_coding	8.98998	9.89185	4.19968	4.33615	9.44091	4.26792	-1.149	2.82439	2.83031e-05	0.000489126
30415	chr7	98682592	98683037	intron (ENSMUST00000208992.2, intron 7 of 11)	protein_coding-intron (ENSMUST00000037968.10, intron 6 of 14)	-16963	ENSMUST00000209123.2	ENSMUSG00000035354	Uvrag	protein_coding	16.0535	13.1368	7.83523	6.09405	14.5952	6.96464	-1.05813	3.44493	2.85468e-05	0.000493096
30031	chr7	67938305	67938580	intron (ENSMUST00000153805.8, intron 1 of 4)	protein_coding-intron (ENSMUST00000125685.9, intron 1 of 8)	-11419	ENSMUST00000098378.9	ENSMUSG00000074071	Fam169b	protein_coding	8.50838	10.5722	5.07723	3.16422	9.54031	4.12072	-1.22819	2.82415	2.86169e-05	0.000493825
31042	chr7	132704403	132704759	intron (ENSMUST00000172341.8, intron 1 of 6)	protein_coding-intron (ENSMUST00000033269.15, intron 1 of 10)	8939	ENSMUST00000155996.9	ENSMUSG00000030970	Ctbp2	protein_coding	12.6823	15.4397	6.01746	7.50037	14.061	6.75891	-1.06299	3.41598	2.86087e-05	0.000493825
33741	chr9	42443670	42444092	intron (ENSMUST00000114865.8, intron 19 of 20)	protein_coding-intron (ENSMUST00000034515.7, intron 17 of 18)	-11754	ENSMUST00020182406.1	ENSMUSG00002076682	ENSMUSG00002076682	misc_RNA	15.9733	17.0621	9.21423	7.61756	16.5177	8.4159	-0.977381	3.66375	2.86408e-05	0.000493998
26579	chr5	134352539	134353242	Intergenic	Intergenic	-2418	ENSMUST00000175570.3	ENSMUSG00000093311	Mir3965	miRNA	34.8362	32.2924	20.1836	18.5751	33.5643	19.3793	-0.78973	4.7339	2.89887e-05	0.000499188
25928	chr5	111249836	111250525	intron (ENSMUST00000156290.9, intron 5 of 22)	protein_coding-intron (ENSMUST00000040111.10, intron 5 of 23)	-55997	ENSMUST00000198098.2	ENSMUSG00000106153	Gm43677	TEC	24.8027	23.709	13.8527	13.067	24.2559	13.4599	-0.847434	4.24935	2.90836e-05	0.000500176
29943	chr7	63813272	63813559	intron (ENSMUST00000206314.2, intron 1 of 7)	protein_coding-intron (ENSMUST00000085222.12, intron 1 of 26)	9739	ENSMUST00000206314.2	ENSMUSG00000030523	Trpm1	protein_coding	10.9967	12.1947	6.08014	4.80492	11.5957	5.44253	-1.09875	3.12793	2.94047e-05	0.000505208
28071	chr6	91046345	91046840	intron (ENSMUST00000113509.2, intron 12 of 39)	protein_coding-intron (ENSMUST00000032179.14, intron 12 of 39)	-3766	ENSMUST00000151437.2	ENSMUSG00000030091	Nup210	protein_coding	20.7893	20.6734	12.2856	9.90283	20.7314	11.0942	-0.903114	4.00785	2.98686e-05	0.000512186
7933	chr12	100214861	100215789	Intergenic	Intergenic	-6622	ENSMUST00000220782.2	ENSMUSG00000113362	Gm40557	lncRNA	58.0336	55.007	39.4896	30.8804	56.5203	35.185	-0.683545	5.52319	3.01844e-05	0.000516847
22870	chr4	59859811	59860740	intron (ENSMUST00000030080.7, intron 2 of 8)	protein_coding-intron (ENSMUST00000030080.7, intron 2 of 8)	-24419	ENSMUST00000145199.8	ENSMUSG00000028385	Snx30	protein_coding	52.9767	63.9568	31.717	40.4317	58.4667	36.0743	-0.7	5.57145	3.0761e-05	0.000525202
13176	chr16	33380677	33381135	intron (ENSMUST00000122427.8, intron 4 of 10)	protein_coding-intron (ENSMUST00000059056.15, intron 4 of 12)	-36026	ENSMUST00000122314.8	ENSMUSG00000035506	Slc12a8	protein_coding	20.7091	22.2959	11.032	12.3639	21.5025	11.6979	-0.879735	4.07198	3.13737e-05	0.000533353
19795	chr2	151444508	151445046	intron (ENSMUST00000148755.8, intron 2 of 4)	protein_coding-intron (ENSMUST00000028951.14, intron 2 of 5)	29614	ENSMUST00000137936.2	ENSMUSG00000027457	Snph	protein_coding	24.2408	29.0475	13.2259	16.1141	26.6442	14.67	-0.86568	4.38697	3.1499e-05	0.000535227
3658	chr10	94852061	94852257	Intergenic	Intergenic	-16855	ENSMUST00000218192.2	ENSMUSG00000112277	Gm48867	lncRNA	4.17392	7.746	2.38191	1.7579	5.95996	2.0699	-1.56323	2.12017	3.19925e-05	0.000542573
20969	chr3	54991934	54992497	TTS (ENSMUST00000199770.2)	lncRNA-TTS (ENSMUST00000199770.2)	-27138	ENSMUST00000196588.2	ENSMUSG00000105977	Gm43555	processed_pseudogene	17.98	24.2847	10.0918	11.8951	21.1324	10.9934	-0.952795	4.03309	3.20203e-05	0.000542783
24378	chr4	147961225	147961459	intron (ENSMUST00000105716.9, intron 18 of 18)	protein_coding-intron (ENSMUST00000030884.10, intron 19 of 19)	7906	ENSMUST00000094481.2	ENSMUSG00000070583	Fv1	protein_coding	7.86624	8.26937	3.32214	3.69159	8.0678	3.50686	-1.2006	2.58665	3.20936e-05	0.000543766
6252	chr11	104158282	104158566	intron (ENSMUST00000146353.2, intron 1 of 5)	protein_coding-intron (ENSMUST00000100347.11, intron 1 of 11)	-8237	ENSMUST00000137561.2	ENSMUSG00000085134	Gm11659	lncRNA	12.9231	9.4208	5.76673	3.75018	11.172	4.75846	-1.21714	3.00886	3.24548e-05	0.000548837
10188	chr14	31667120	31667550	Intergenic	Intergenic	38850	ENSMUST00000143315.3	ENSMUSG00000046005	D830044D21Rik	lncRNA	42.6222	43.4927	27.3293	25.4895	43.0574	26.4094	-0.706154	5.12592	3.24954e-05	0.000549001
11279	chr15	30662035	30662506	intron (ENSMUST00000228753.2, intron 1 of 1)	protein_coding-intron (ENSMUST00000081728.7, intron 7 of 22)	15592	ENSMUST00000228753.2	ENSMUSG00000022240	Ctnnd2	protein_coding	12.4415	16.5387	5.70405	7.96914	14.4901	6.83659	-1.09184	3.4541	3.26784e-05	0.000551828
27815	chr6	76666616	76666953	Intergenic	Intergenic	-192017	ENSMUST00000097218.7	ENSMUSG00000072476	Gm9008	protein_coding	15.5719	10.1012	5.45332	5.85966	12.8366	5.65649	-1.15789	3.21597	3.36528e-05	0.000565859
3935	chr10	121858243	121858650	intron (ENSMUST00000162710.2, intron 1 of 3)	protein_coding-intron (ENSMUST00000020322.12, intron 1 of 21)	24767	ENSMUST00000020322.12	ENSMUSG00000020121	Srgap1	protein_coding	15.8127	13.9219	7.02037	7.79335	14.8673	7.40686	-0.995143	3.4963	3.38703e-05	0.000568706
18719	chr2	68248830	68249095	intron (ENSMUST00000123781.8, intron 1 of 15)	protein_coding-intron (ENSMUST00000102715.4, intron 1 of 17)	-31937	ENSMUST00000149581.2	ENSMUSG00000027030	Stk39	protein_coding	10.8361	10.1012	4.63846	5.03931	10.4687	4.83888	-1.10476	2.96957	3.41062e-05	0.000571856
960	chr1	90443732	90444183	Intergenic	Intergenic	-4261	ENSMUST00000192105.2	ENSMUSG00000103292	Gm35048	TEC	11.6388	13.5555	6.51891	5.56668	12.5972	6.04279	-1.06904	3.25698	3.41944e-05	0.000573064
32563	chr8	92419008	92419281	Intergenic	Intergenic	2763	ENSMUST00000211333.2	ENSMUSG00000110073	Gm2875	processed_pseudogene	7.4649	13.6078	4.137	4.51194	10.5364	4.32447	-1.30848	2.96372	3.42838e-05	0.00057429
27082	chr5	149618617	149619076	intron (ENSMUST00000100404.6, intron 1 of 14)	protein_coding-intron (ENSMUST00000100404.6, intron 1 of 14)	17151	ENSMUST00000100404.6	ENSMUSG00000051950	B3glct	protein_coding	18.3813	19.051	10.0291	9.96142	18.7161	9.99526	-0.905904	3.8636	3.45624e-05	0.000578684
10921	chr14	100113245	100113604	intron (ENSMUST00000228612.2, intron 1 of 1)	protein_coding-intron (ENSMUST00000097079.5, intron 6 of 6)	24403	ENSMUST00000228612.2	ENSMUSG00000072294	Klf12	protein_coding	12.1204	17.2715	6.14282	7.85195	14.696	6.99738	-1.08265	3.48091	3.45915e-05	0.000578897
3661	chr10	94978724	94979266	intron (ENSMUST00000220248.2, intron 2 of 3)	lncRNA-intron (ENSMUST00000220248.2, intron 2 of 3)	2692	ENSMUST00000220248.2	ENSMUSG00000112481	Gm29684	lncRNA	29.8596	30.6176	15.169	19.1025	30.2386	17.1358	-0.817812	4.57806	3.46377e-05	0.000579397
21100	chr3	69438892	69439415	intron (ENSMUST00000029355.9, intron 2 of 3)	protein_coding-intron (ENSMUST00000029355.9, intron 2 of 3)	-10612	ENSMUST00000134037.3	ENSMUSG00000027784	Ppm1l	protein_coding	40.2944	32.4494	20.1836	21.7393	36.3719	20.9614	-0.786681	4.84505	3.46859e-05	0.00057993
2744	chr10	43594837	43595315	Intergenic	Intergenic	12182	ENSMUST00000215845.2	ENSMUSG00000075184	F930017D23Rik	lncRNA	26.1673	28.8381	12.9751	17.3446	27.5027	15.1599	-0.859878	4.43049	3.49034e-05	0.000583017
33391	chr9	15016498	15016734	intron (ENSMUST00000159985.2, intron 1 of 19)	protein_coding-intron (ENSMUST00000159985.2, intron 1 of 19)	6788	ENSMUST00000159985.2	ENSMUSG00000031936	Hephl1	protein_coding	8.10704	7.90301	2.31923	4.27755	8.00502	3.29839	-1.26409	2.55056	3.51165e-05	0.000585473
7529	chr12	73801136	73801948	intron (ENSMUST00000221153.2, intron 11 of 14)	protein_coding-intron (ENSMUST00000021527.15, intron 10 of 13)	-38715	ENSMUST00000223088.2	ENSMUSG00000113321	Gm8075	lncRNA	31.2241	31.612	19.8701	15.9969	31.4181	17.9335	-0.810698	4.6352	3.53719e-05	0.000588939
24111	chr4	137355323	137355608	intron (ENSMUST00000154395.8, intron 3 of 4)	protein_coding-intron (ENSMUST00000055131.13, intron 14 of 27)	2991	ENSMUST00000152985.2	ENSMUSG00000043411	Usp48	protein_coding	10.194	8.94976	4.19968	4.51194	9.57188	4.35581	-1.12255	2.83373	3.54908e-05	0.00059007
27378	chr6	35215436	35215635	TTS (ENSMUST00000201842.2)	protein_coding-TTS (ENSMUST00000201842.2)	-4995	ENSMUST00000157183.4	ENSMUSG00000087808	Gm23435	snRNA	6.18061	5.28612	2.00582	2.34386	5.73337	2.17484	-1.37566	2.04814	3.54921e-05	0.00059007
35074	chr9	110701697	110702370	intron (ENSMUST00000050958.9, intron 3 of 5)	protein_coding-intron (ENSMUST00000050958.9, intron 3 of 5)	3056	ENSMUST00000199189.2	ENSMUSG00000049555	Tmie	protein_coding	24.3211	17.9519	10.9693	10.9576	21.1365	10.9634	-0.932858	4.00954	3.58213e-05	0.000594986
29898	chr7	51535143	51535431	intron (ENSMUST00000145049.2, intron 1 of 5)	protein_coding-intron (ENSMUST00000051912.13, intron 1 of 7)	-2379	ENSMUST00000208711.2	ENSMUSG00000030498	Gas2	protein_coding	13.6455	21.3538	6.51891	9.84423	17.4997	8.18157	-1.10789	3.72261	3.61115e-05	0.000599245
4033	chr10	127840665	127841364	intron (ENSMUST00000219953.2, intron 1 of 2)	protein_coding-intron (ENSMUST00000219183.2, intron 1 of 5)	2363	ENSMUST00000219447.2	ENSMUSG00000025396	Hsd17b6	protein_coding	31.6255	30.4606	16.4853	19.2197	31.043	17.8525	-0.794808	4.62149	3.62116e-05	0.000600343
2290	chr1	192830559	192830904	Intergenic	Intergenic	-4688	ENSMUST00000076521.7	ENSMUSG00000026638	Irf6	protein_coding	11.8796	11.148	5.26528	5.68387	11.5138	5.47457	-1.06516	3.11644	3.62312e-05	0.000600387
20377	chr2	172755610	172756076	intron (ENSMUST00000009143.8, intron 2 of 6)	protein_coding-intron (ENSMUST00000009143.8, intron 2 of 6)	26042	ENSMUST00000137247.2	ENSMUSG00000008999	Bmp7	protein_coding	19.1037	17.6902	6.14282	11.3677	18.3969	8.75528	-1.06119	3.78055	3.63539e-05	0.000601339
26164	chr5	116657179	116657680	intron (ENSMUST00000076124.7, intron 1 of 12)	protein_coding-intron (ENSMUST00000076124.7, intron 1 of 12)	-16654	ENSMUST00000200924.2	ENSMUSG00000107172	4933430H06Rik	TEC	27.3713	29.5185	18.1777	13.3014	28.4449	15.7396	-0.858625	4.47842	3.63564e-05	0.000601339
26494	chr5	129486794	129487069	Intergenic	Intergenic	45747	ENSMUST00000199076.2	ENSMUSG00000104681	Gm43001	lncRNA	8.74918	11.0433	5.01455	3.98457	9.89623	4.49956	-1.15278	2.89916	3.63442e-05	0.000601339
162	chr1	20128473	20128870	exon (ENSMUST00000088448.12, exon 67 of 67)	protein_coding-exon (ENSMUST00000088448.12, exon 67 of 67)	7101	ENSMUST00000194347.2	ENSMUSG00000104095	Gm37315	TEC	23.2776	25.4362	12.5991	14.4734	24.3569	13.5362	-0.849376	4.2609	3.70845e-05	0.000611898
25807	chr5	105905832	105906228	intron (ENSMUST00000140081.8, intron 1 of 2)	protein_coding-intron (ENSMUST00000060531.16, intron 2 of 2)	25934	ENSMUST00000140081.8	ENSMUSG00000046079	Lrrc8d	protein_coding	20.8696	16.5387	8.02328	10.8404	18.7042	9.43182	-0.972919	3.82462	3.7064e-05	0.000611898
5586	chr11	82517735	82517951	Intergenic	Intergenic	-6336	ENSMUST00000125600.2	ENSMUSG00000069796	Gm11426	lncRNA	6.58195	9.36847	3.57287	3.10562	7.97521	3.33924	-1.27857	2.57244	3.72205e-05	0.000613343
18423	chr2	34872863	34873681	TTS (ENSMUST00000028233.7)	protein_coding-TTS (ENSMUST00000028233.7)	10076	ENSMUST00000156049.2	ENSMUSG00000026874	Hc	protein_coding	33.3914	32.6588	19.3687	19.2783	33.0251	19.3235	-0.771897	4.71934	3.75351e-05	0.000617665
29231	chr7	19478674	19479237	intron (ENSMUST00000207271.2, intron 1 of 1)	protein_coding-intron (ENSMUST00000075447.14, intron 1 of 8)	4503	ENSMUST00000108450.5	ENSMUSG00000062300	Nectin2	protein_coding	17.4984	15.5967	5.70405	10.02	16.5475	7.86203	-1.06149	3.62758	3.76497e-05	0.000619264
8001	chr12	102622294	102623076	intron (ENSMUST00000179210.2, intron 2 of 4)	protein_coding-intron (ENSMUST00000046518.12, intron 2 of 9)	-15492	ENSMUST00000191320.7	ENSMUSG00000057963	Itpk1	protein_coding	37.8061	46.2666	25.3235	25.3723	42.0364	25.3479	-0.736117	5.08606	3.79205e-05	0.000623429
8205	chr12	111445160	111445859	intron (ENSMUST00000221429.2, intron 2 of 2)	lncRNA-intron (ENSMUST00000221429.2, intron 2 of 2)	6748	ENSMUST00000010673.7	ENSMUSG00000010529	Gm266	protein_coding	31.2241	28.5764	19.3687	13.7116	29.9003	16.5401	-0.853225	4.54486	3.87525e-05	0.000636518
23761	chr4	128906385	128906768	Intergenic	Intergenic	19430	ENSMUST00000152762.2	ENSMUSG00000028792	Ak2	protein_coding	14.4482	14.1835	6.58159	7.79335	14.3159	7.18747	-0.989281	3.45178	3.88294e-05	0.000637485
7143	chr12	28716290	28716580	Intergenic	Intergenic	-8795	ENSMUST00000020957.13	ENSMUSG00000020629	Adi1	protein_coding	9.9532	12.247	5.26528	5.1565	11.1001	5.21089	-1.10202	3.0731	3.88959e-05	0.000638282
7678	chr12	81820223	81820532	intron (ENSMUST00000223292.2, intron 1 of 7)	protein_coding-intron (ENSMUST00000035987.9, intron 1 of 10)	7271	ENSMUST00000222322.2	ENSMUSG00000042724	Map3k9	protein_coding	16.776	16.8004	8.65009	8.90668	16.7882	8.77839	-0.93393	3.69754	3.93433e-05	0.000645027
2003	chr1	178512709	178513094	intron (ENSMUST00000193931.2, intron 3 of 3)	protein_coding-intron (ENSMUST00000161017.8, intron 3 of 14)	48431	ENSMUST00000083033.3	ENSMUSG00000064967	Gm24405	snRNA	11.2375	12.6134	5.89209	5.50808	11.9254	5.70009	-1.07113	3.17689	3.94936e-05	0.000647191
20484	chr2	179197738	179198199	intron (ENSMUST00000124708.2, intron 2 of 2)	protein_coding-intron (ENSMUST00000000314.13, intron 2 of 15)	57392	ENSMUST00000120800.2	ENSMUSG00000083410	Gm14300	processed_pseudogene	23.5184	24.5464	10.844	15.1179	24.0324	12.9809	-0.886471	4.22625	3.95748e-05	0.000647923
1278	chr1	130097628	130097881	intron (ENSMUST00000151700.8, intron 8 of 9)	protein_coding-intron (ENSMUST00000073527.13, intron 20 of 27)	6171	ENSMUST00000143130.2	ENSMUSG00000042581	Thsd7b	protein_coding	6.90302	10.9386	3.82359	3.69159	8.92081	3.75759	-1.27182	2.73608	3.98023e-05	0.000651047
12176	chr15	85831802	85832653	intron (ENSMUST00000226840.2, intron 4 of 33)	protein_coding-intron (ENSMUST00000016172.10, intron 5 of 34)	-25604	ENSMUST00000227450.2	ENSMUSG00000016028	Celsr1	protein_coding	29.0569	38.4159	19.3687	19.0439	33.7364	19.2063	-0.821633	4.74285	4.00169e-05	0.000654256
27150	chr6	8742465	8742766	intron (ENSMUST00000156695.8, intron 3 of 10)	protein_coding-intron (ENSMUST00000038403.12, intron 4 of 13)	-5518	ENSMUST00000126430.2	ENSMUSG00000062995	Ica1	protein_coding	12.6823	13.0845	5.39064	7.09019	12.8834	6.24041	-1.0422	3.28876	4.10361e-05	0.000669375
8754	chr13	41452003	41452307	Intergenic	Intergenic	-24702	ENSMUST00000163881.2	ENSMUSG00000090853	Gm17364	protein_coding	18.0602	15.3873	9.71569	6.973	16.7238	8.34434	-0.997543	3.66108	4.13826e-05	0.000674407
18351	chr2	32781149	32781545	intron (ENSMUST00000028135.15, intron 1 of 13)	protein_coding-intron (ENSMUST00000028135.15, intron 1 of 13)	-4297	ENSMUST00000138781.2	ENSMUSG00000026796	Niban2	protein_coding	12.4415	14.2882	7.08305	6.15264	13.3649	6.61785	-1.0222	3.35442	4.15037e-05	0.000675888
22505	chr4	40843783	40844147	intron (ENSMUST00000108096.3, intron 1 of 4)	protein_coding-intron (ENSMUST00000030121.13, intron 1 of 5)	6173	ENSMUST00000177794.2	ENSMUSG00000096377	Mir5123	miRNA	14.1271	14.9686	6.83232	7.91054	14.5479	7.37143	-0.98077	3.48233	4.19093e-05	0.000681113
15536	chr18	12815986	12816504	intron (ENSMUST00000234966.2, intron 1 of 13)	protein_coding-intron (ENSMUST00000025294.9, intron 1 of 13)	-6540	ENSMUST00000234848.2	ENSMUSG00000024424	Ttc39c	protein_coding	27.8529	25.3315	16.6734	12.8913	26.5922	14.7823	-0.84494	4.37959	4.22644e-05	0.000686569
25802	chr5	105685022	105685305	intron (ENSMUST00000150981.2, intron 2 of 3)	protein_coding-intron (ENSMUST00000067924.13, intron 1 of 3)	17824	ENSMUST00000153955.2	ENSMUSG00000054720	Lrrc8c	protein_coding	13.3244	11.619	6.08014	5.97685	12.4717	6.0285	-1.03866	3.23256	4.33268e-05	0.000701898
23154	chr4	98397905	98398183	intron (ENSMUST00000238306.2, intron 21 of 44)	protein_coding-intron (ENSMUST00000041284.10, intron 21 of 43)	-9164	ENSMUST00000134901.2	ENSMUSG00000061859	Patj	protein_coding	9.39132	8.06002	4.32505	3.3986	8.72567	3.86183	-1.16532	2.68947	4.33485e-05	0.000701928
7826	chr12	87471363	87471773	Intergenic	Intergenic	4287	ENSMUST00000220777.2	ENSMUSG00000114103	Gm8557	processed_pseudogene	15.9733	16.0154	7.64719	8.90668	15.9943	8.27693	-0.947368	3.62424	4.35605e-05	0.000704128
30018	chr7	67473839	67474309	intron (ENSMUST00000208898.2, intron 2 of 2)	lncRNA-intron (ENSMUST00000208898.2, intron 2 of 2)	5076	ENSMUST00000208898.2	ENSMUSG00000109464	Gm34350	lncRNA	21.5117	16.2771	9.40228	10.0786	18.8944	9.74045	-0.940942	3.84742	4.36277e-05	0.00070452
29147	chr7	18230138	18230849	Intergenic	Intergenic	-1652	ENSMUST00000207255.2	ENSMUSG00000109504	Gm45156	unprocessed_pseudogene	16.6154	18.9463	9.02619	9.78563	17.7809	9.40591	-0.923517	3.79014	4.37315e-05	0.000705553
21535	chr3	98263268	98263577	Intergenic	Intergenic	-16116	ENSMUST00000065793.12	ENSMUSG00000053398	Phgdh	protein_coding	8.02677	10.6246	3.63555	4.68773	9.32567	4.16164	-1.17552	2.81304	4.38043e-05	0.000706406
14139	chr17	24985240	24985807	Intergenic	Intergenic	-13154	ENSMUST00000234130.2	ENSMUSG00000117379	Gm50022	lncRNA	34.3546	34.5953	21.7506	18.6923	34.4749	20.2215	-0.77069	4.78258	4.42313e-05	0.000712321
5519	chr11	79007349	79007926	intron (ENSMUST00000108264.8, intron 1 of 12)	protein_coding-intron (ENSMUST00000018478.11, intron 1 of 18)	29596	ENSMUST00000108264.8	ENSMUSG00000018334	Ksr1	protein_coding	52.8162	64.3755	38.612	36.3299	58.5958	37.471	-0.651036	5.59424	4.46424e-05	0.000718289
29149	chr7	18537006	18537749	Intergenic	Intergenic	-1599	ENSMUST00000207896.2	ENSMUSG00000109490	Gm19126	unprocessed_pseudogene	40.0536	44.5395	23.8818	27.7162	42.2965	25.799	-0.715423	5.09947	4.47676e-05	0.000719977
18121	chr2	28798184	28799527	TTS (ENSMUST00000113847.3)	protein_coding-TTS (ENSMUST00000113847.3)	3652	ENSMUST00000124059.2	ENSMUSG00000026805	Barhl1	protein_coding	49.9265	48.2031	33.7855	27.1888	49.0648	30.4872	-0.686568	5.31924	4.52534e-05	0.000726801
35187	chr9	118911229	118911825	intron (ENSMUST00000214470.2, intron 2 of 14)	protein_coding-intron (ENSMUST00000010804.4, intron 2 of 14)	5802	ENSMUST00000214470.2	ENSMUSG00000010660	Plcd1	protein_coding	15.2509	16.2247	6.76964	9.19967	15.7378	7.98465	-0.977206	3.59477	4.62862e-05	0.000741709
32294	chr8	79379345	79379634	intron (ENSMUST00000211315.2, intron 1 of 2)	protein_coding-intron (ENSMUST00000034111.10, intron 5 of 11)	-44314	ENSMUST00000210132.2	ENSMUSG00000031684	Slc10a7	protein_coding	7.9465	10.3105	3.88627	4.33615	9.12853	4.11121	-1.16396	2.78568	4.6347e-05	0.000742347
1194	chr1	121171309	121171707	Intergenic	Intergenic	19503	ENSMUST00000191007.2	ENSMUSG00000101700	Gm29359	lncRNA	27.291	31.298	16.36	17.4032	29.2945	16.8816	-0.799591	4.54426	4.63927e-05	0.000742745
31167	chr7	139134423	139134804	intron (ENSMUST00000152475.2, intron 3 of 6)	protein_coding-intron (ENSMUST00000026550.14, intron 9 of 15)	28093	ENSMUST00000106095.3	ENSMUSG00000041309	Nkx6-2	protein_coding	9.9532	9.36847	3.51018	5.1565	9.66083	4.33334	-1.14407	2.84548	4.79118e-05	0.000762247
5418	chr11	76595851	76596640	Intergenic	Intergenic	25611	ENSMUST00000062024.3	ENSMUSG00000046275	Trarg1	protein_coding	35.6389	41.7132	20.3089	25.3137	38.676	22.8113	-0.764836	4.95441	4.79621e-05	0.000762705
20520	chr2	179860277	179860768	intron (ENSMUST00000015791.6, intron 2 of 78)	protein_coding-intron (ENSMUST00000015791.6, intron 2 of 78)	7130	ENSMUST00000015791.6	ENSMUSG00000015647	Lama5	protein_coding	19.184	17.3762	9.40228	10.1372	18.2801	9.76975	-0.896708	3.8255	4.82702e-05	0.000766917
25155	chr5	34887744	34888063	intron (ENSMUST00000153323.2, intron 6 of 7)	protein_coding-intron (ENSMUST00000001112.14, intron 10 of 15)	2413	ENSMUST00000239889.1	ENSMUSG00000119404	mmu-mir-467g	miRNA	8.74918	13.1368	5.39064	4.39475	10.943	4.89269	-1.18314	3.04118	4.85078e-05	0.000770347
24098	chr4	136722487	136723027	exon (ENSMUST00000049583.8, exon 12 of 19)	protein_coding-exon (ENSMUST00000049583.8, exon 12 of 19)	-3784	ENSMUST00000218160.2	ENSMUSG00000060862	Zbtb40	protein_coding	24.6422	20.0454	13.7273	9.72704	22.3438	11.7272	-0.923974	4.09738	4.9084e-05	0.000778385
26282	chr5	122048607	122048919	intron (ENSMUST00000168288.9, intron 2 of 20)	protein_coding-intron (ENSMUST00000086317.12, intron 4 of 22)	4372	ENSMUST00000133760.8	ENSMUSG00000042589	Cux2	protein_coding	13.4047	21.1968	7.96059	8.96528	17.3008	8.46294	-1.04753	3.7268	4.98479e-05	0.000787748
11551	chr15	59473786	59474067	TTS (ENSMUST00000079703.11)	protein_coding-TTS (ENSMUST00000079703.11)	-16513	ENSMUST00000229684.2	ENSMUSG00000115896	Gm36677	lncRNA	11.8796	14.3406	6.2055	6.79721	13.1101	6.50135	-1.01985	3.33127	4.99537e-05	0.000788996
32774	chr8	107341384	107341681	intron (ENSMUST00000167688.2, intron 2 of 16)	protein_coding-intron (ENSMUST00000000312.12, intron 2 of 15)	10757	ENSMUST00000136580.2	ENSMUSG00000000303	Cdh1	protein_coding	10.0335	16.3817	5.26528	6.62142	13.2076	5.94335	-1.16888	3.31208	4.99714e-05	0.000788996
20199	chr2	165500054	165500275	intron (ENSMUST00000150669.2, intron 1 of 7)	protein_coding-intron (ENSMUST00000063433.8, intron 1 of 15)	2926	ENSMUST00000150669.2	ENSMUSG00000017897	Eya2	protein_coding	9.55186	7.746	3.94896	3.75018	8.64893	3.84957	-1.14984	2.67705	5.05668e-05	0.00079627
23823	chr4	130019068	130019287	intron (ENSMUST00000118199.8, intron 4 of 5)	protein_coding-intron (ENSMUST00000030563.6, intron 3 of 4)	12244	ENSMUST00000164887.3	ENSMUSG00000028778	Hcrtr1	protein_coding	8.26757	8.79275	4.26237	3.3986	8.53016	3.83048	-1.16019	2.67732	5.07595e-05	0.000798949
19084	chr2	101797417	101797965	intron (ENSMUST00000111222.2, intron 4 of 5)	protein_coding-intron (ENSMUST00000058790.12, intron 4 of 5)	-72283	ENSMUST00000140238.2	ENSMUSG00000085417	Gm13919	lncRNA	30.4215	33.0775	19.9328	17.1688	31.7495	18.5508	-0.779217	4.66461	5.08035e-05	0.000799288
34362	chr9	65949662	65949898	TTS (ENSMUST00000205379.2)	protein_coding-TTS (ENSMUST00000205379.2)	6480	ENSMUST00000205489.2	ENSMUSG00000032384	Csnk1g1	protein_coding	8.82945	12.7181	2.88336	5.97685	10.7738	4.43011	-1.28737	2.9853	5.11297e-05	0.000804063
13131	chr16	31830118	31830495	Intergenic	Intergenic	-8201	ENSMUST00000231360.2	ENSMUSG00000022772	Senp5	protein_coding	11.3177	10.3629	5.20259	5.0979	10.8403	5.15025	-1.06575	3.02973	5.12791e-05	0.000805613
30213	chr7	80237080	80237641	exon (ENSMUST00000122255.8, exon 15 of 15)	protein_coding-exon (ENSMUST00000122255.8, exon 15 of 15)	11524	ENSMUST00000127182.2	ENSMUSG00000030527	Crtc3	protein_coding	16.8562	18.8939	7.27109	10.9576	17.8751	9.11433	-0.971477	3.7799	5.12883e-05	0.000805613
14826	chr17	47335874	47336161	Intergenic	Intergenic	-8136	ENSMUST00000165525.3	ENSMUSG00000091775	Gm16494	processed_pseudogene	6.82276	13.5555	4.07432	4.21896	10.1891	4.14664	-1.3234	2.91807	5.17539e-05	0.000811002
31758	chr8	27667072	27667493	Intergenic	Intergenic	-2608	ENSMUST00000054212.7	ENSMUSG00000031488	Rab11fip1	protein_coding	18.3813	20.8828	10.0918	11.2505	19.632	10.6712	-0.883708	3.94416	5.17953e-05	0.000811293
30597	chr7	109390057	109390318	Intergenic	Intergenic	-8955	ENSMUST00000041460.13	ENSMUSG00000034825	Nrip3	protein_coding	10.4348	9.15912	5.45332	3.16422	9.79696	4.30877	-1.1817	2.84855	5.25092e-05	0.000820812
27590	chr6	50331857	50332554	intron (ENSMUST00000146341.4, intron 2 of 5)	protein_coding-intron (ENSMUST00000071728.11, intron 3 of 21)	-3268	ENSMUST00000203907.3	ENSMUSG00000029822	Osbpl3	protein_coding	31.6255	29.9372	17.6136	18.3993	30.7814	18.0065	-0.77041	4.61774	5.29532e-05	0.000826295
14279	chr17	27895171	27895449	intron (ENSMUST00000045896.11, intron 1 of 9)	protein_coding-intron (ENSMUST00000045896.11, intron 1 of 9)	-8845	ENSMUST00000231669.2	ENSMUSG00000040276	Pacsin1	protein_coding	10.194	17.4285	6.70696	5.91826	13.8112	6.31261	-1.15131	3.38228	5.34672e-05	0.000831968
35085	chr9	110956895	110957123	intron (ENSMUST00000239186.2, intron 1 of 27)	protein_coding-intron (ENSMUST00000035078.13, intron 2 of 14)	8266	ENSMUST00000197241.5	ENSMUSG00000032497	Lrrfip2	protein_coding	6.74249	8.37405	3.32214	3.22281	7.55827	3.27248	-1.22108	2.50462	5.35779e-05	0.000833324
35204	chr9	119294766	119294984	TTS (ENSMUST00000035094.14)	protein_coding-TTS (ENSMUST00000035094.14)	20822	ENSMUST00000214462.2	ENSMUSG00000042787	Exog	protein_coding	8.26757	11.933	4.137	4.92212	10.1003	4.52956	-1.17331	2.93039	5.39213e-05	0.000838298
12832	chr16	14248834	14249631	intron (ENSMUST00000147759.8, intron 12 of 30)	protein_coding-intron (ENSMUST00000100167.10, intron 12 of 30)	29008	ENSMUST00000156089.2	ENSMUSG00000023088	Abcc1	protein_coding	50.1673	47.1564	32.8453	28.5365	48.6618	30.6909	-0.663619	5.31537	5.40028e-05	0.00083883
10534	chr14	59922163	59922599	exon (ENSMUST00000080368.13, exon 34 of 36)	protein_coding-exon (ENSMUST00000080368.13, exon 34 of 36)	42384	ENSMUST00000224256.2	ENSMUSG00000114593	Gm19716	transcribed_processed_pseudogene	15.2509	10.1535	5.89209	5.68387	12.7022	5.78798	-1.11155	3.21723	5.41534e-05	0.000839558
33600	chr9	31255563	31255862	intron (ENSMUST00000215847.2, intron 10 of 20)	protein_coding-intron (ENSMUST00000074510.4, intron 9 of 20)	29309	ENSMUST00000074510.4	ENSMUSG00000042496	Prdm10	protein_coding	9.79266	10.2059	3.76091	5.39089	9.99927	4.5759	-1.12263	2.90821	5.43918e-05	0.000842289
21848	chr3	122226541	122227147	intron (ENSMUST00000197198.2, intron 1 of 1)	protein_coding-intron (ENSMUST00000029766.9, intron 2 of 11)	13372	ENSMUST00000197590.2	ENSMUSG00000028121	Bcar3	protein_coding	35.6389	40.9282	25.9503	17.9892	38.2835	21.9697	-0.807289	4.92367	5.48238e-05	0.000847498
24728	chr4	155624743	155624926	intron (ENSMUST00000177094.8, intron 4 of 8)	protein_coding-intron (ENSMUST00000030940.14, intron 5 of 11)	-2551	ENSMUST00000175705.2	ENSMUSG00000029064	Gnb1	protein_coding	5.05687	7.43197	2.19386	2.75404	6.24442	2.47395	-1.35516	2.21898	5.54996e-05	0.000856825
31151	chr7	138682575	138683021	TTS (ENSMUST00000016125.12)	protein_coding-TTS (ENSMUST00000016125.12)	13635	ENSMUST00000121184.2	ENSMUSG00000025478	Dpysl4	protein_coding	19.184	23.2903	12.411	10.8404	21.2372	11.6257	-0.878684	4.06094	5.62414e-05	0.000867899
15375	chr17	87432918	87433272	intron (ENSMUST00000041369.8, intron 2 of 2)	protein_coding-intron (ENSMUST00000041369.8, intron 2 of 2)	17809	ENSMUST00000234421.2	ENSMUSG00000037104	Socs5	protein_coding	13.6455	8.5834	4.76382	4.86352	11.1145	4.81367	-1.17989	3.00256	5.64741e-05	0.000870733
20724	chr3	27538935	27539155	intron (ENSMUST00000195008.6, intron 12 of 26)	protein_coding-intron (ENSMUST00000046157.10, intron 11 of 25)	-61745	ENSMUST00000198723.2	ENSMUSG00000106625	Gm43344	TEC	8.10704	7.43197	2.25655	4.21896	7.7695	3.23775	-1.24325	2.51012	5.65293e-05	0.000871205
13119	chr16	31445255	31445455	intron (ENSMUST00000232209.2, intron 1 of 1)	lncRNA-intron (ENSMUST00000232209.2, intron 1 of 1)	8404	ENSMUST00000232209.2	ENSMUSG00000116597	Gm536	lncRNA	6.34115	6.38521	1.62973	3.34001	6.36318	2.48487	-1.34008	2.21557	5.69626e-05	0.00087674
27321	chr6	31051860	31053251	Intergenic	Intergenic	11984	ENSMUST00000229299.2	ENSMUSG00000044471	Lncpint	lncRNA	94.3146	119.54	66.3801	70.5503	106.927	68.4652	-0.646547	6.45944	5.69486e-05	0.00087674
9689	chr13	108076515	108076761	Intergenic	Intergenic	-50040	ENSMUST00000225197.3	ENSMUSG00000032846	Zswim6	protein_coding	10.9164	10.5722	4.88918	5.39089	10.7443	5.14004	-1.05784	3.02396	5.80699e-05	0.000891075
21509	chr3	96788105	96789335	intron (ENSMUST00000199586.5, intron 6 of 6)	protein_coding-intron (ENSMUST00000029738.14, intron 8 of 13)	-5196	ENSMUST00000135533.2	ENSMUSG00000028096	Gpr89	protein_coding	58.9165	61.2352	38.424	40.9004	60.0759	39.6622	-0.599676	5.646	5.93009e-05	0.000907609
14782	chr17	46616025	46616482	intron (ENSMUST00000167360.8, intron 17 of 20)	protein_coding-intron (ENSMUST00000047970.14, intron 17 of 19)	7244	ENSMUST00000170271.2	ENSMUSG00000047428	Dlk2	protein_coding	13.8863	14.4452	7.77255	6.68001	14.1658	7.22628	-0.973814	3.4461	5.97881e-05	0.000913488
33160	chr8	123588872	123589075	intron (ENSMUST00000034443.7, intron 7 of 13)	protein_coding-intron (ENSMUST00000034443.7, intron 7 of 13)	-7940	ENSMUST00000211940.2	ENSMUSG00000110440	Gm45894	lncRNA	5.29767	7.43197	2.13118	2.87123	6.36482	2.50121	-1.36253	2.23907	6.01903e-05	0.000919237
24334	chr4	142153796	142154262	intron (ENSMUST00000174432.3, intron 1 of 7)	protein_coding-intron (ENSMUST00000155023.9, intron 1 of 14)	51014	ENSMUST00000155023.9	ENSMUSG00000040606	Kazn	protein_coding	18.6221	20.7258	11.032	10.5474	19.6739	10.7897	-0.87163	3.95048	6.11278e-05	0.00093195
4855	chr11	54909767	54910624	intron (ENSMUST00000148298.2, intron 2 of 19)	protein_coding-intron (ENSMUST00000102727.3, intron 2 of 24)	14046	ENSMUST00000148298.2	ENSMUSG00000018340	Anxa6	protein_coding	28.0937	36.6365	11.9722	21.4464	32.3651	16.7093	-0.956077	4.63514	6.13641e-05	0.000933946
10055	chr14	25265726	25265989	intron (ENSMUST00000225188.2, intron 3 of 3)	lncRNA-intron (ENSMUST00000225188.2, intron 3 of 3)	113202	ENSMUST00000181582.2	ENSMUSG00000097601	Gm26660	lncRNA	9.47159	10.8863	5.01455	4.62913	10.1789	4.82184	-1.08618	2.95232	6.14349e-05	0.000934221
27288	chr6	29908718	29909318	TTS (ENSMUST00000141304.8)	protein_coding-TTS (ENSMUST00000141304.8)	5513	ENSMUST00000128837.2	ENSMUSG00000029772	Ahcyl2	protein_coding	32.7492	31.0363	21.6252	12.5983	31.8928	17.1118	-0.89971	4.62218	6.15183e-05	0.000935088
13707	chr16	97460127	97460698	Intergenic	Intergenic	-48017	ENSMUST00000000395.8	ENSMUSG00000000385	Tmprss2	protein_coding	14.6087	20.3594	6.26818	10.5474	17.4841	8.40779	-1.06257	3.72993	6.18276e-05	0.000939387
16871	chr19	10256409	10256636	intron (ENSMUST00000125567.8, intron 1 of 19)	protein_coding-intron (ENSMUST00000039327.11, intron 1 of 19)	-11768	ENSMUST00000237496.2	ENSMUSG00000118330	Gm30042	lncRNA	6.90302	11.3573	4.26237	3.57439	9.13016	3.91838	-1.24744	2.77739	6.2084e-05	0.000942476
25192	chr5	35919803	35920808	intron (ENSMUST00000129347.8, intron 1 of 21)	protein_coding-intron (ENSMUST00000054598.12, intron 1 of 19)	4910	ENSMUST00000129347.8	ENSMUSG00000029095	Ablim2	protein_coding	45.5118	49.0405	30.8395	29.2397	47.2762	30.0396	-0.656986	5.28071	6.26463e-05	0.000950198
3469	chr10	82933394	82934284	intron (ENSMUST00000040110.8, intron 2 of 2)	protein_coding-intron (ENSMUST00000040110.8, intron 2 of 2)	44033	ENSMUST00000160997.2	ENSMUSG00000090200	1700025N21Rik	lncRNA	49.5252	60.8689	35.5406	35.158	55.197	35.3493	-0.648987	5.50957	6.29522e-05	0.000953614
4506	chr11	31788529	31788767	TTS (ENSMUST00000132857.2)	lncRNA-TTS (ENSMUST00000132857.2)	5988	ENSMUST00000132857.2	ENSMUSG00000086335	Gm12107	lncRNA	7.4649	8.06002	3.69823	3.22281	7.76246	3.46052	-1.17042	2.54482	6.33044e-05	0.000957314
34406	chr9	66985273	66985538	Intergenic	Intergenic	-24177	ENSMUST00000213227.2	ENSMUSG00000111825	Gm10646	lncRNA	13.2442	17.0621	7.27109	8.20353	15.1531	7.73731	-0.980037	3.55205	6.32777e-05	0.000957314
23670	chr4	125176257	125176730	Intergenic	Intergenic	54103	ENSMUST00000130055.2	ENSMUSG00000087010	1700041M05Rik	lncRNA	33.1506	34.2813	19.8075	20.5088	33.7159	20.1581	-0.742627	4.76208	6.34714e-05	0.00095943
17117	chr19	29521220	29521727	intron (ENSMUST00000162492.8, intron 2 of 23)	protein_coding-intron (ENSMUST00000043610.13, intron 3 of 25)	10837	ENSMUST00000162492.8	ENSMUSG00000038658	Ric1	protein_coding	26.3278	23.0286	13.3512	14.532	24.6782	13.9416	-0.816336	4.28091	6.38704e-05	0.000964228
24024	chr4	134502689	134503132	Intergenic	Intergenic	-7575	ENSMUST00000037828.8	ENSMUSG00000037295	Ldlrap1	protein_coding	18.0602	23.6043	9.84105	12.3639	20.8323	11.1025	-0.916137	4.0238	6.44985e-05	0.000973296
12443	chr15	98877904	98878428	Intergenic	Intergenic	-3063	ENSMUST00000230737.2	ENSMUSG00000097587	4930578M01Rik	lncRNA	21.3512	28.0007	13.7273	13.8288	24.676	13.7781	-0.85095	4.28721	6.4527e-05	0.000973311
33776	chr9	43718769	43719246	TTS (ENSMUST00000034510.9)	protein_coding-TTS (ENSMUST00000034510.9)	-13237	ENSMUST00000216905.2	ENSMUSG00000032012	Nectin1	protein_coding	18.4616	19.208	9.40228	11.0162	18.8348	10.2092	-0.882788	3.88076	6.52299e-05	0.000982243
24760	chr4	156120602	156120853	intron (ENSMUST00000184750.8, intron 2 of 3)	protein_coding-intron (ENSMUST00000051509.15, intron 12 of 14)	-4627	ENSMUST00000151836.8	ENSMUSG00000087381	Gm16008	lncRNA	8.82945	10.8863	3.25946	5.50808	9.85786	4.38377	-1.17154	2.8857	6.72515e-05	0.00101011
18592	chr2	53822159	53822441	Intergenic	Intergenic	153264	ENSMUST00000100089.3	ENSMUSG00000075334	Rprm	protein_coding	10.3545	12.1947	5.32796	5.56668	11.2746	5.44732	-1.05714	3.1061	6.77014e-05	0.00101601
2971	chr10	63722581	63722786	intron (ENSMUST00000105441.8, intron 7 of 17)	protein_coding-intron (ENSMUST00000075099.5, intron 6 of 16)	40530	ENSMUST00000079279.4	ENSMUSG00000062561	Gm10118	TEC	8.74918	6.33287	2.44459	3.75018	7.54103	3.09739	-1.25023	2.44666	6.81073e-05	0.00102167
11278	chr15	30653885	30654215	intron (ENSMUST00000228753.2, intron 1 of 1)	protein_coding-intron (ENSMUST00000081728.7, intron 7 of 22)	7372	ENSMUST00000228753.2	ENSMUSG00000022240	Ctnnd2	protein_coding	12.281	15.649	6.76964	7.32458	13.965	7.04711	-0.997352	3.43082	6.85168e-05	0.00102694
15037	chr17	59239429	59240078	intron (ENSMUST00000025064.14, intron 6 of 12)	protein_coding-intron (ENSMUST00000025064.14, intron 6 of 12)	-39263	ENSMUST00000177360.2	ENSMUSG00000024227	Pdzph1	protein_coding	20.1472	19.4697	11.7842	10.02	19.8084	10.9021	-0.860639	3.95643	6.89206e-05	0.00103212
1871	chr1	170370815	170371032	intron (ENSMUST00000161966.8, intron 1 of 7)	protein_coding-intron (ENSMUST00000159665.2, intron 1 of 3)	13756	ENSMUST00000160466.8	ENSMUSG00000038473	Nos1ap	protein_coding	8.18731	7.79833	3.94896	3.28141	7.99282	3.61518	-1.14048	2.58372	6.99415e-05	0.00104476
22657	chr4	45429000	45429296	intron (ENSMUST00000147926.8, intron 4 of 4)	protein_coding-intron (ENSMUST00000061986.12, intron 5 of 5)	-20382	ENSMUST00000116341.4	ENSMUSG00000045973	Slc25a51	protein_coding	12.4415	10.8863	6.76964	3.98457	11.6639	5.3771	-1.11427	3.11442	6.99958e-05	0.00104513
32848	chr8	111099295	111099766	intron (ENSMUST00000212218.2, intron 10 of 25)	protein_coding-intron (ENSMUST00000043141.7, intron 10 of 86)	48569	ENSMUST00000239811.1	ENSMUSG00000118811	U6	snRNA	22.796	28.7335	13.8527	15.2351	25.7647	14.5439	-0.83283	4.35328	7.08176e-05	0.00105518
31952	chr8	48569349	48569642	intron (ENSMUST00000174379.2, intron 3 of 3)	protein_coding-intron (ENSMUST00000033966.13, intron 3 of 5)	6249	ENSMUST00000174379.2	ENSMUSG00000031562	Dctd	protein_coding	12.3612	7.85067	4.88918	3.80878	10.1059	4.34898	-1.19175	2.86505	7.13509e-05	0.00106224
4548	chr11	33072745	33073177	intron (ENSMUST00000109363.8, intron 3 of 3)	protein_coding-intron (ENSMUST00000020507.8, intron 4 of 4)	23834	ENSMUST00000109363.8	ENSMUSG00000057967	Fgf18	protein_coding	16.8562	12.5611	6.83232	7.73475	14.7086	7.28354	-0.99574	3.47062	7.14644e-05	0.00106348
7687	chr12	82263731	82264297	intron (ENSMUST00000222849.2, intron 2 of 3)	protein_coding-intron (ENSMUST00000166429.9, intron 1 of 22)	-39345	ENSMUST00000222714.2	ENSMUSG00000042700	Sipa1l1	protein_coding	22.475	26.5353	15.1063	12.5397	24.5051	13.823	-0.834099	4.27881	7.16179e-05	0.00106487
15198	chr17	73319835	73320262	Intergenic	Intergenic	16025	ENSMUST00000233236.2	ENSMUSG00000117096	Gm30420	lncRNA	19.6656	16.9051	9.15155	10.4302	18.2854	9.79087	-0.890883	3.82499	7.22783e-05	0.00107244
29885	chr7	49512414	49512674	Intergenic	Intergenic	-47350	ENSMUST00000056442.12	ENSMUSG00000039728	Slc6a5	protein_coding	13.0836	12.9798	7.14573	5.97685	13.0317	6.56129	-0.990164	3.31969	7.26864e-05	0.00107804
1569	chr1	152465170	152465357	intron (ENSMUST00000111857.3, intron 2 of 17)	protein_coding-intron (ENSMUST00000027760.14, intron 2 of 17)	3247	ENSMUST00000128251.8	ENSMUSG00000026482	Rgl1	protein_coding	8.74918	5.33846	3.4475	1.7579	7.04382	2.6027	-1.41079	2.29319	7.3217e-05	0.00108546
8691	chr13	36200775	36201172	intron (ENSMUST00000223888.2, intron 1 of 1)	protein_coding-intron (ENSMUST00000053265.8, intron 2 of 2)	21537	ENSMUST00000225071.2	ENSMUSG00000114857	Gm48770	lncRNA	14.7693	16.6434	7.89791	8.6723	15.7063	8.28511	-0.926992	3.61277	7.33417e-05	0.00108685
22400	chr4	23983051	23983364	Intergenic	Intergenic	-49253	ENSMUST00000188547.2	ENSMUSG00000100395	Gm28448	lncRNA	13.8863	18.2136	6.01746	9.72704	16.0499	7.87225	-1.03298	3.61588	7.37972e-05	0.00109269
20792	chr3	33050352	33050625	intron (ENSMUST00000194016.6, intron 7 of 14)	protein_coding-intron (ENSMUST00000078226.10, intron 7 of 14)	-11260	ENSMUST00000108221.2	ENSMUSG00000027674	Pex5l	protein_coding	14.0468	11.305	6.39355	6.03545	12.6759	6.2145	-1.0145	3.25806	7.54213e-05	0.00111581
7829	chr12	87506162	87506482	intron (ENSMUST00000021428.9, intron 6 of 13)	protein_coding-intron (ENSMUST00000021428.9, intron 6 of 13)	-5395	ENSMUST00000222579.2	ENSMUSG00000021039	Snw1	protein_coding	11.4783	15.2826	5.01455	7.73475	13.3805	6.37465	-1.07667	3.34707	7.55153e-05	0.00111627
26939	chr5	144068129	144068517	intron (ENSMUST00000041804.8, intron 2 of 13)	protein_coding-intron (ENSMUST00000041804.8, intron 2 of 13)	-19733	ENSMUST00000182470.2	ENSMUSG00000098039	Gm26925	processed_pseudogene	11.3177	12.2994	5.76673	5.91826	11.8086	5.84249	-1.0182	3.17795	7.60763e-05	0.00112269
5566	chr11	81010992	81011251	intron (ENSMUST00000066197.7, intron 1 of 9)	protein_coding-intron (ENSMUST00000021045.13, intron 1 of 9)	33026	ENSMUST00000021045.13	ENSMUSG00000020704	Asic2	protein_coding	9.47159	10.8339	5.82941	3.3986	10.1528	4.61401	-1.15025	2.92798	7.63586e-05	0.00112592
2733	chr10	43316845	43317686	TTS (ENSMUST00000095725.11)	protein_coding-TTS (ENSMUST00000095725.11)	15232	ENSMUST00000178135.3	ENSMUSG00000094955	Gm3699	processed_pseudogene	40.0536	37.4739	22.6908	24.9036	38.7637	23.7972	-0.700386	4.97424	7.65506e-05	0.00112828
10485	chr14	56631218	56631795	Intergenic	Intergenic	-2487	ENSMUST00000225567.2	ENSMUSG00000114345	Gm10873	lncRNA	32.669	30.0419	19.9955	16.8172	31.3554	18.4064	-0.766233	4.6448	7.66725e-05	0.00112961
17387	chr19	45699170	45699637	Intergenic	Intergenic	31720	ENSMUST00000111925.2	ENSMUSG00000025219	Fgf8	protein_coding	30.1004	21.8772	13.9154	14.7077	25.9888	14.3116	-0.847381	4.33577	7.67761e-05	0.00113066
33647	chr9	35242438	35242956	Intergenic	Intergenic	-23802	ENSMUST00000214038.2	ENSMUSG00000111059	Gm33838	lncRNA	28.6556	27.5297	17.4256	15.4109	28.0926	16.4182	-0.773754	4.48646	7.73345e-05	0.00113794
17615	chr19	58298310	58298919	intron (ENSMUST00000129100.8, intron 3 of 8)	protein_coding-intron (ENSMUST00000026076.14, intron 5 of 10)	106043	ENSMUST00000143595.2	ENSMUSG00000087002	Gm16277	lncRNA	37.8061	28.6288	21.8133	14.1218	33.2174	17.9675	-0.881196	4.67888	7.82569e-05	0.00115008
4217	chr11	4747701	4748053	intron (ENSMUST00000164190.8, intron 6 of 8)	protein_coding-intron (ENSMUST00000053079.13, intron 8 of 16)	-12770	ENSMUST00000141342.3	ENSMUSG00000009073	Nf2	protein_coding	18.4616	17.8995	11.4081	7.61756	18.1806	9.51283	-0.936107	3.80826	7.84669e-05	0.00115269
31694	chr8	24394513	24394745	intron (ENSMUST00000207301.2, intron 5 of 7)	protein_coding-intron (ENSMUST00000042352.11, intron 4 of 6)	-24440	ENSMUST00000146774.2	ENSMUSG00000037492	Zmat4	protein_coding	8.34784	8.42639	3.13409	4.45334	8.38711	3.79372	-1.1365	2.65641	7.86406e-05	0.00115381
34166	chr9	58723788	58724037	Intergenic	Intergenic	-6783	ENSMUST00000034889.10	ENSMUSG00000032338	Hcn4	protein_coding	11.7191	13.7125	6.83232	5.85966	12.7158	6.34599	-1.01223	3.28896	7.86898e-05	0.00115405
15010	chr17	57034126	57034561	Intergenic	Intergenic	-6885	ENSMUST00000233765.2	ENSMUSG00000117146	Fut4-ps1	transcribed_processed_pseudogene	12.602	11.8807	4.01164	7.32458	12.2414	5.66811	-1.09874	3.19257	7.98533e-05	0.0011687
19193	chr2	109335350	109335618	Intergenic	Intergenic	28136	ENSMUST00000117315.3	ENSMUSG00000081746	Gm13925	unprocessed_pseudogene	9.9532	9.10678	4.01164	4.98071	9.52999	4.49617	-1.07152	2.84703	8.07791e-05	0.00118176
5593	chr11	82740586	82741630	intron (ENSMUST00000071152.14, intron 1 of 7)	protein_coding-intron (ENSMUST00000071152.14, intron 1 of 7)	-4190	ENSMUST00000126660.2	ENSMUSG00000020696	Rffl	protein_coding	35.1573	42.0273	26.201	19.1611	38.5923	22.6811	-0.773901	4.94881	8.13305e-05	0.00118885
18023	chr2	26702191	26702726	Intergenic	Intergenic	44352	ENSMUST00000114045.9	ENSMUSG00000015787	Abo	protein_coding	22.5552	24.6511	11.7215	14.8835	23.6032	13.3025	-0.828147	4.22368	8.37121e-05	0.00122014
2279	chr1	192469019	192469259	Intergenic	Intergenic	-15608	ENSMUST00000044190.12	ENSMUSG00000037375	Hhat	protein_coding	9.23079	6.01885	3.25946	2.98843	7.62482	3.12394	-1.25503	2.45198	8.41989e-05	0.00122659
10874	chr14	79724375	79725116	intron (ENSMUST00000040131.13, intron 1 of 8)	protein_coding-intron (ENSMUST00000040131.13, intron 1 of 8)	-5785	ENSMUST00000022601.7	ENSMUSG00000022023	Wbp4	protein_coding	40.8563	31.8737	21.1865	21.7979	36.365	21.4922	-0.749762	4.85749	8.61017e-05	0.00125041
32466	chr8	88068148	88068523	Intergenic	Intergenic	31368	ENSMUST00000184995.2	ENSMUSG00000098768	Gm27207	lncRNA	14.3679	12.5611	5.76673	7.67616	13.4645	6.72144	-0.989563	3.35737	8.79548e-05	0.00127412
28275	chr6	108665839	108666227	Intergenic	Intergenic	26026	ENSMUST00000204550.2	ENSMUSG00000030103	Bhlhe40	protein_coding	12.1204	12.4041	6.76964	5.39089	12.2622	6.08026	-1.01464	3.22798	8.80923e-05	0.00127507
3243	chr10	79681984	79682976	Intergenic	Intergenic	-7781	ENSMUST00000172282.8	ENSMUSG00000006498	Ptbp1	protein_coding	58.6757	75.5758	45.4443	41.545	67.1257	43.4947	-0.632616	5.7974	8.94282e-05	0.00129335
23732	chr4	127308436	127308763	Intergenic	Intergenic	-6008	ENSMUST00000116114.3	ENSMUSG00000079998	Gm12947	processed_pseudogene	7.62543	13.0321	5.07723	4.04317	10.3288	4.5602	-1.20595	2.96196	8.98838e-05	0.00129941
14872	chr17	48744485	48744959	Intergenic	Intergenic	-4764	ENSMUST00000046549.5	ENSMUSG00000040694	Apobec2	protein_coding	12.5218	20.4641	9.40228	6.50422	16.4929	7.95325	-1.07241	3.65266	9.08131e-05	0.00131071
3063	chr10	72165232	72165605	Intergenic	Intergenic	20267	ENSMUST00000217785.2	ENSMUSG00000053830	Gm9923	processed_pseudogene	26.0067	18.9986	13.9781	9.55125	22.5027	11.7646	-0.926575	4.10169	9.20397e-05	0.00132518
31822	chr8	35920141	35920357	Intergenic	Intergenic	13361	ENSMUST00000211662.2	ENSMUSG00000110367	Gm34853	lncRNA	9.79266	7.69366	3.25946	4.57054	8.74316	3.915	-1.13426	2.69462	9.35012e-05	0.00134321
17759	chr2	9875821	9876426	intron (ENSMUST00000102976.4, intron 3 of 5)	protein_coding-intron (ENSMUST00000102976.4, intron 3 of 5)	2360	ENSMUST00000151456.2	ENSMUSG00000015619	Gata3	protein_coding	19.9867	16.5387	10.9066	8.6137	18.2627	9.76017	-0.89619	3.81957	9.3934e-05	0.00134753
8060	chr12	105560228	105560507	exon (ENSMUST00000001652.7, exon 3 of 3)	protein_coding-exon (ENSMUST00000001652.7, exon 3 of 3)	-8977	ENSMUST00000182899.2	ENSMUSG00000041347	Bdkrb1	protein_coding	8.74918	8.74041	4.76382	3.34001	8.7448	4.05191	-1.1123	2.72154	9.40059e-05	0.00134801
5411	chr11	76484713	76485011	intron (ENSMUST00000238684.2, intron 1 of 22)	protein_coding-intron (ENSMUST00000176024.2, intron 1 of 3)	-7283	ENSMUST00000136893.3	ENSMUSG00000024205	Rpl36-ps2	processed_pseudogene	9.23079	13.5032	5.26528	5.50808	11.367	5.38668	-1.09536	3.11958	9.41555e-05	0.00134961
2281	chr1	192512781	192513253	Intergenic	Intergenic	4010	ENSMUST00000057543.3	ENSMUSG00000047384	A730013G03Rik	TEC	21.1104	18.5276	11.4081	10.606	19.819	11.007	-0.841769	3.95861	9.51045e-05	0.00136047
9453	chr13	83638676	83638895	Intergenic	Intergenic	-13368	ENSMUST00000198199.5	ENSMUSG00000005583	Mef2c	protein_coding	8.26757	6.90859	2.56996	3.92597	7.58808	3.24796	-1.20013	2.48209	9.50975e-05	0.00136047
2687	chr10	41217628	41218060	intron (ENSMUST00000173494.4, intron 10 of 39)	protein_coding-intron (ENSMUST00000173494.4, intron 10 of 39)	23116	ENSMUST00000216532.2	ENSMUSG00000110822	Gm18305	processed_pseudogene	19.7459	13.0321	8.9635	7.09019	16.389	8.02685	-1.01298	3.61265	9.72007e-05	0.00138709
17424	chr19	46403047	46403303	intron (ENSMUST00000235166.2, intron 1 of 5)	protein_coding-intron (ENSMUST00000039922.13, intron 2 of 11)	13612	ENSMUST00000235166.2	ENSMUSG00000025231	Sufu	protein_coding	11.1572	9.99652	5.70405	4.45334	10.5769	5.0787	-1.05241	2.99804	9.78473e-05	0.00139576
5675	chr11	86052987	86053199	intron (ENSMUST00000044423.4, intron 6 of 19)	protein_coding-intron (ENSMUST00000044423.4, intron 6 of 19)	-23062	ENSMUST00000121382.2	ENSMUSG00000080823	Atp5l-ps2	processed_pseudogene	6.50168	7.17028	3.32214	2.57825	6.83598	2.95019	-1.22043	2.35662	9.87092e-05	0.00140636
34919	chr9	106538164	106538374	intron (ENSMUST00000191205.7, intron 2 of 2)	protein_coding-intron (ENSMUST00000046735.11, intron 5 of 5)	2887	ENSMUST00000191205.7	ENSMUSG00000040813	Tex264	protein_coding	7.38463	7.01327	3.57287	2.69544	7.19895	3.13415	-1.1963	2.42175	9.94452e-05	0.00141514
3114	chr10	75577124	75577663	intron (ENSMUST00000001712.8, intron 12 of 36)	protein_coding-intron (ENSMUST00000001712.8, intron 12 of 36)	-7788	ENSMUST00000217810.2	ENSMUSG00000020196	Cabin1	protein_coding	30.9833	32.2401	19.2433	18.8095	31.6117	19.0264	-0.733781	4.67352	0.000100378	0.00142727
35173	chr9	118180525	118180791	Intergenic	Intergenic	51712	ENSMUST00000193035.2	ENSMUSG00000103968	2610509F24Rik	TEC	10.8361	11.6713	3.76091	6.68001	11.2537	5.22046	-1.10282	3.0822	0.000100981	0.00143526
2698	chr10	41689896	41690160	intron (ENSMUST00000099931.11, intron 1 of 9)	protein_coding-intron (ENSMUST00000099931.11, intron 1 of 9)	4097	ENSMUST00000099931.11	ENSMUSG00000038332	Sesn1	protein_coding	8.82945	7.17028	3.4475	3.69159	7.99986	3.56954	-1.14358	2.5702	0.000104557	0.00148313
20259	chr2	167215077	167215611	Intergenic	Intergenic	-24241	ENSMUST00000109221.9	ENSMUSG00000017929	B4galt5	protein_coding	28.0134	31.5597	19.8701	14.239	29.7866	17.0546	-0.810771	4.56319	0.000105921	0.00150067
14252	chr17	27334045	27335554	intron (ENSMUST00000049308.9, intron 47 of 57)	protein_coding-intron (ENSMUST00000049308.9, intron 47 of 57)	9648	ENSMUST00000235521.2	ENSMUSG00000042644	Itpr3	protein_coding	66.2209	66.8877	47.3875	41.7208	66.5543	44.5541	-0.579865	5.80053	0.000106434	0.00150733
32630	chr8	95891079	95891696	intron (ENSMUST00000212842.2, intron 1 of 4)	protein_coding-intron (ENSMUST00000212424.2, intron 1 of 4)	18032	ENSMUST00000212424.2	ENSMUSG00000031788	Kifc3	protein_coding	33.1506	34.1766	20.497	20.4502	33.6636	20.4736	-0.718198	4.769	0.000106486	0.00150747
3487	chr10	84081633	84082249	Intergenic	Intergenic	-24020	ENSMUST00000216890.2	ENSMUSG00000111062	Gm47253	lncRNA	24.9633	35.5374	15.9212	18.3993	30.2503	17.1603	-0.827632	4.5878	0.000107098	0.00151492
19397	chr2	121922144	121922761	intron (ENSMUST00000036450.8, intron 15 of 39)	protein_coding-intron (ENSMUST00000036450.8, intron 15 of 39)	26325	ENSMUST00000133145.8	ENSMUSG00000033396	Spg11	protein_coding	25.0435	35.3804	14.6049	19.1611	30.2119	16.883	-0.847629	4.57833	0.000107341	0.00151715
24390	chr4	148141503	148141756	TTS (ENSMUST00000097788.11)	protein_coding-TTS (ENSMUST00000097788.11)	4494	ENSMUST00000156113.2	ENSMUSG00000029009	Mthfr	protein_coding	8.66891	10.3629	5.32796	3.4572	9.5159	4.39258	-1.13004	2.84748	0.000107833	0.0015235
1431	chr1	134437887	134438144	Intergenic	Intergenic	4939	ENSMUST00000104014.3	ENSMUSG00000077202	Gm25612	snoRNA	13.9666	17.3238	8.14864	8.49651	15.6452	8.32257	-0.920363	3.61528	0.000108278	0.00152918
13328	chr16	44323579	44323977	intron (ENSMUST00000114634.3, intron 4 of 18)	protein_coding-intron (ENSMUST00000114634.3, intron 4 of 18)	32971	ENSMUST00000127303.2	ENSMUSG00000071550	Cfap44	protein_coding	13.8863	19.365	9.15155	8.37932	16.6257	8.76543	-0.938921	3.70094	0.000109882	0.00154936
6928	chr12	5601820	5602109	Intergenic	Intergenic	38660	ENSMUST00000182336.2	ENSMUSG00000097977	Gm5652	processed_pseudogene	10.3545	12.5611	5.20259	6.09405	11.4578	5.64832	-1.02811	3.14001	0.000110562	0.00155771
222	chr1	34250825	34251164	intron (ENSMUST00000185269.7, intron 32 of 83)	protein_coding-intron (ENSMUST00000097785.10, intron 47 of 97)	-24683	ENSMUST00000194192.3	ENSMUSG00000026131	Dst	protein_coding	11.0769	10.3629	5.45332	5.0979	10.7199	5.27561	-1.01717	3.03154	0.000111261	0.00156694
8674	chr13	34432674	34433897	intron (ENSMUST00000148390.3, intron 3 of 9)	protein_coding-intron (ENSMUST00000040336.12, intron 3 of 10)	27950	ENSMUST00020182374.1	ENSMUSG00002075380	7SK	misc_RNA	72.2409	75.7328	53.1542	45.764	73.9869	49.4591	-0.582905	5.95236	0.000111491	0.00156956
10424	chr14	54995793	54996075	exon (ENSMUST00000022787.8, exon 3 of 11)	protein_coding-exon (ENSMUST00000022787.8, exon 3 of 11)	23453	ENSMUST00000022787.8	ENSMUSG00000022180	Slc7a8	protein_coding	14.5285	17.5855	6.51891	9.96142	16.057	8.24017	-0.965515	3.63457	0.000112592	0.00158253
26590	chr5	134569748	134570177	intron (ENSMUST00000100647.7, intron 1 of 16)	protein_coding-intron (ENSMUST00000036999.10, intron 1 of 15)	-10949	ENSMUST00000202523.2	ENSMUSG00000107090	Gm42884	lncRNA	14.0468	16.8004	8.52473	7.96914	15.4236	8.24694	-0.912565	3.5958	0.000112945	0.00158624
1663	chr1	157116948	157117114	intron (ENSMUST00000143080.2, intron 2 of 2)	protein_coding-intron (ENSMUST00000078308.13, intron 2 of 17)	-32779	ENSMUST00000134543.8	ENSMUSG00000070565	Rasal2	protein_coding	4.89633	8.00768	3.07141	2.10948	6.45201	2.59044	-1.35017	2.27289	0.00011389	0.00159634
750	chr1	76222589	76223295	Intergenic	Intergenic	-135725	ENSMUST00000191607.2	ENSMUSG00000101763	Gm29068	processed_pseudogene	48.0001	49.8256	29.6485	33.7516	48.9128	31.7001	-0.625841	5.34036	0.000114075	0.00159831
8776	chr13	43528234	43528706	intron (ENSMUST00000223194.2, intron 3 of 8)	protein_coding-intron (ENSMUST00000066804.5, intron 2 of 7)	4284	ENSMUST00000066804.5	ENSMUSG00000054021	Sirt5	protein_coding	16.9365	14.4452	8.9635	7.67616	15.6909	8.31983	-0.907195	3.60119	0.000114448	0.00160164
32600	chr8	94913283	94913526	Intergenic	Intergenic	3487	ENSMUST00000212456.2	ENSMUSG00000110524	Gm39228	lncRNA	11.7191	11.7237	5.07723	6.62142	11.7214	5.84932	-0.99735	3.1684	0.00011461	0.00160328
4850	chr11	54825957	54826562	intron (ENSMUST00000155316.2, intron 5 of 5)	protein_coding-intron (ENSMUST00000018482.13, intron 5 of 17)	-12002	ENSMUST00000118301.2	ENSMUSG00000082180	Gm12230	processed_pseudogene	37.8061	47.2087	27.2666	25.7239	42.5074	26.4953	-0.68929	5.12045	0.000115309	0.00161177
22511	chr4	41116706	41117138	intron (ENSMUST00000030138.9, intron 21 of 25)	protein_coding-intron (ENSMUST00000030138.9, intron 21 of 25)	5832	ENSMUST00000135059.2	ENSMUSG00000028430	Nol6	protein_coding	22.5552	20.0454	11.1574	12.8327	21.3003	11.995	-0.820506	4.06973	0.000117331	0.00163746
10131	chr14	29755526	29755965	intron (ENSMUST00000118917.2, intron 4 of 7)	protein_coding-intron (ENSMUST00000067620.12, intron 4 of 7)	-5437	ENSMUST00000225370.2	ENSMUSG00000114705	Gm18760	processed_pseudogene	17.1773	19.2603	10.5306	9.66844	18.2188	10.0995	-0.85712	3.84709	0.000117638	0.0016411
34229	chr9	61722975	61723383	Intergenic	Intergenic	-35807	ENSMUST00000213861.2	ENSMUSG00000110968	Gm19208	processed_pseudogene	17.8997	13.5032	7.27109	8.78949	15.7014	8.03029	-0.949767	3.58004	0.000117716	0.00164154
35599	chrX	77321227	77321798	Intergenic	Intergenic	-31985	ENSMUST00000114026.3	ENSMUSG00000079519	Gm14743	protein_coding	20.0669	20.5164	8.9635	13.067	20.2917	11.0153	-0.877739	3.98739	0.000119279	0.00166073
639	chr1	72210079	72211012	intron (ENSMUST00000048860.9, intron 2 of 4)	protein_coding-intron (ENSMUST00000048860.9, intron 2 of 4)	40921	ENSMUST00000048860.9	ENSMUSG00000039395	Mreg	protein_coding	61.4851	63.3811	42.6237	41.838	62.4331	42.2308	-0.564949	5.71512	0.000120786	0.00167842
29824	chr7	45793447	45793860	intron (ENSMUST00000033123.8, intron 10 of 38)	protein_coding-intron (ENSMUST00000033123.8, intron 10 of 38)	-6261	ENSMUST00000210110.2	ENSMUSG00000040136	Abcc8	protein_coding	20.388	24.3371	13.8527	11.3677	22.3625	12.6102	-0.83546	4.14878	0.000121333	0.00168469
6795	chr11	120244413	120244584	Intergenic	Intergenic	4994	ENSMUST00000143813.2	ENSMUSG00000043644	0610009L18Rik	lncRNA	7.14383	8.74041	3.94896	3.34001	7.94212	3.64448	-1.13843	2.59657	0.000123411	0.0017102
34237	chr9	62088254	62088818	Intergenic	Intergenic	-58599	ENSMUST00000185873.2	ENSMUSG00000032252	Glce	protein_coding	25.0435	20.7258	13.1632	12.8327	22.8846	12.9979	-0.806971	4.17377	0.000123524	0.00171109
22050	chr3	144376037	144376280	Intergenic	Intergenic	27070	ENSMUST00000199350.5	ENSMUSG00000037062	Sh3glb1	protein_coding	8.34784	10.9386	3.25946	5.50808	9.64322	4.38377	-1.14324	2.86813	0.000125581	0.00173553
14769	chr17	46569236	46570671	exon (ENSMUST00000012440.14, exon 10 of 10)	protein_coding-exon (ENSMUST00000012440.14, exon 10 of 10)	4760	ENSMUST00000225413.2	ENSMUSG00000012296	Tjap1	protein_coding	52.6556	46.0049	33.4094	30.1773	49.3303	31.7933	-0.629718	5.34598	0.000127401	0.00175794
6682	chr11	118129934	118130518	intron (ENSMUST00000106305.9, intron 1 of 12)	protein_coding-intron (ENSMUST00000017276.14, intron 1 of 12)	9102	ENSMUST00000100181.11	ENSMUSG00000017132	Cyth1	protein_coding	19.6656	20.9351	11.0947	12.0709	20.3004	11.5828	-0.810945	4.0143	0.000127832	0.00176252
22087	chr3	146112860	146113290	intron (ENSMUST00000129978.2, intron 1 of 3)	protein_coding-intron (ENSMUST00000039021.11, intron 1 of 13)	2342	ENSMUST00000129978.2	ENSMUSG00000036825	Ssx2ip	protein_coding	26.1673	23.866	15.1063	14.1218	25.0167	14.6141	-0.771382	4.31903	0.000129232	0.00177974
18323	chr2	32458238	32458615	exon (ENSMUST00000048375.6, exon 11 of 11)	protein_coding-exon (ENSMUST00000048375.6, exon 11 of 11)	-2444	ENSMUST00000028151.7	ENSMUSG00000026810	Dpm2	protein_coding	10.3545	10.6246	6.08014	3.98457	10.4896	5.03235	-1.06472	2.99265	0.000130184	0.00179076
31592	chr8	16003613	16004017	exon (ENSMUST00000082104.7, exon 51 of 70)	protein_coding-exon (ENSMUST00000082104.7, exon 51 of 70)	30997	ENSMUST00000125551.2	ENSMUSG00000060924	Csmd1	protein_coding	11.6388	13.2415	4.01164	7.67616	12.4401	5.8439	-1.08697	3.23151	0.000130646	0.00179503
15789	chr18	36532841	36533099	intron (ENSMUST00000237375.2, intron 4 of 4)	protein_coding-intron (ENSMUST00000050584.10, intron 2 of 2)	34136	ENSMUST00000144158.2	ENSMUSG00000046727	Cystm1	protein_coding	10.8361	12.7704	5.64137	6.26984	11.8033	5.9556	-0.993696	3.19101	0.000131301	0.00180332
24405	chr4	148250679	148251304	TTS (ENSMUST00000047951.9)	protein_coding-TTS (ENSMUST00000047951.9)	5913	ENSMUST00000047951.9	ENSMUSG00000041556	Fbxo2	protein_coding	25.2041	24.2847	13.8527	15.1765	24.7444	14.5146	-0.766368	4.30774	0.00013217	0.00181245
28423	chr6	114984051	114984388	TTS (ENSMUST00000144969.2)	protein_coding-TTS (ENSMUST00000144969.2)	5279	ENSMUST00000137654.2	ENSMUSG00000030316	Tamm41	protein_coding	11.9599	14.6546	6.33087	7.38317	13.3072	6.85702	-0.964527	3.37155	0.000132418	0.00181376
16332	chr18	75567544	75568226	exon (ENSMUST00000165559.3, exon 12 of 12)	protein_coding-exon (ENSMUST00000165559.3, exon 12 of 12)	59900	ENSMUST00000172718.2	ENSMUSG00000025880	Smad7	protein_coding	20.2275	27.0586	12.223	14.4148	23.6431	13.3189	-0.837302	4.23207	0.000132754	0.00181766
28684	chr6	127351511	127352088	Intergenic	Intergenic	-6357	ENSMUST00000202011.2	ENSMUSG00000107243	Gm43631	processed_pseudogene	26.97	24.9651	17.6763	10.606	25.9675	14.1411	-0.877422	4.33488	0.000133429	0.00182549
7853	chr12	89579322	89579551	intron (ENSMUST00000190626.7, intron 13 of 18)	protein_coding-intron (ENSMUST00000057634.14, intron 14 of 19)	-43057	ENSMUST00000222398.2	ENSMUSG00000114153	Gm48692	TEC	7.06356	10.4676	3.07141	4.74633	8.76556	3.90887	-1.17915	2.734	0.0001338	0.00182874
675	chr1	74013199	74013430	intron (ENSMUST00000239451.2, intron 18 of 32)	protein_coding-intron (ENSMUST00000169786.8, intron 18 of 34)	-11112	ENSMUST00000191367.2	ENSMUSG00000055322	Tns1	protein_coding	8.82945	9.63016	4.137	4.74633	9.2298	4.44166	-1.05683	2.82113	0.00013466	0.00183808
23054	chr4	87849001	87849582	intron (ENSMUST00000141526.8, intron 2 of 4)	protein_coding-intron (ENSMUST00000078090.12, intron 2 of 10)	-56512	ENSMUST00000134555.9	ENSMUSG00000028496	Mllt3	protein_coding	22.3947	26.2736	14.2288	14.1804	24.3341	14.2046	-0.783113	4.28712	0.000134635	0.00183808
5404	chr11	76333504	76333729	intron (ENSMUST00000238684.2, intron 16 of 22)	protein_coding-intron (ENSMUST00000065028.14, intron 11 of 17)	-5570	ENSMUST00000131059.2	ENSMUSG00000017631	Abr	protein_coding	7.14383	9.21145	4.70114	2.34386	8.17764	3.5225	-1.23651	2.61066	0.000136148	0.00185624
24633	chr4	152731914	152732368	Intergenic	Intergenic	30319	ENSMUST00000118685.2	ENSMUSG00000083078	Gm13172	processed_pseudogene	25.8462	24.4941	13.7273	15.7625	25.1701	14.7449	-0.767149	4.33101	0.00013682	0.00186397
5661	chr11	85446637	85447094	intron (ENSMUST00000154396.8, intron 8 of 14)	protein_coding-intron (ENSMUST00000074875.11, intron 18 of 24)	-25003	ENSMUST00000133194.2	ENSMUSG00000059439	Bcas3	protein_coding	19.7459	19.1033	11.9722	9.72704	19.4246	10.8496	-0.839914	3.9361	0.00013819	0.00187924
4247	chr11	5721502	5722240	intron (ENSMUST00000142942.8, intron 4 of 6)	transcribed_unprocessed_pseudogene-intron (ENSMUST00000121354.8, intron 4 of 6)	6362	ENSMUST00000135394.2	ENSMUSG00000083844	Ube2d-ps	transcribed_unprocessed_pseudogene	23.2776	20.3071	11.9722	12.9499	21.7924	12.461	-0.798292	4.10954	0.000140393	0.00190533
28451	chr6	115893600	115894189	intron (ENSMUST00000155565.2, intron 5 of 12)	protein_coding-intron (ENSMUST00000038234.13, intron 21 of 28)	14306	ENSMUST00000155565.2	ENSMUSG00000030323	Ift122	protein_coding	13.6455	14.5499	7.96059	7.03159	14.0977	7.49609	-0.915194	3.46093	0.000140533	0.0019065
16899	chr19	10632634	10633061	intron (ENSMUST00000235938.2, intron 4 of 6)	protein_coding-intron (ENSMUST00000055115.9, intron 14 of 19)	-2506	ENSMUST00000235831.2	ENSMUSG00000043789	Vwce	protein_coding	16.6154	16.9051	9.77837	8.6723	16.7603	9.22533	-0.862664	3.7212	0.000141499	0.0019174
1815	chr1	167379210	167379485	Intergenic	Intergenic	-46606	ENSMUST00000015987.10	ENSMUSG00000015843	Rxrg	protein_coding	10.3545	10.1535	5.26528	4.98071	10.254	5.12299	-0.998401	2.979	0.000141766	0.00192029
3470	chr10	82966516	82967156	intron (ENSMUST00000040110.8, intron 2 of 2)	protein_coding-intron (ENSMUST00000040110.8, intron 2 of 2)	11036	ENSMUST00000160997.2	ENSMUSG00000090200	1700025N21Rik	lncRNA	18.4616	23.9707	13.0378	10.5474	21.2161	11.7926	-0.85959	4.06939	0.000143358	0.00193519
8112	chr12	108207206	108207433	intron (ENSMUST00000222310.2, intron 1 of 5)	protein_coding-intron (ENSMUST00000136175.3, intron 1 of 6)	34073	ENSMUST00000136175.3	ENSMUSG00000084883	Ccdc85c	protein_coding	7.38463	6.48989	3.13409	3.10562	6.93726	3.11986	-1.1383	2.38107	0.000143312	0.00193519
30728	chr7	118109733	118110329	intron (ENSMUST00000098090.10, intron 6 of 6)	protein_coding-intron (ENSMUST00000098090.10, intron 6 of 6)	15926	ENSMUST00000207046.2	ENSMUSG00000030652	Coq7	protein_coding	23.9198	24.3894	13.6646	14.7077	24.1546	14.1862	-0.767339	4.27569	0.00014375	0.00193975
13838	chr17	7983033	7983382	exon (ENSMUST00000114579.4, exon 1 of 2)	protein_coding-exon (ENSMUST00000114579.4, exon 1 of 2)	3300	ENSMUST00000114579.4	ENSMUSG00000071984	Fndc1	protein_coding	17.8194	18.8416	10.6559	9.96142	18.3305	10.3087	-0.833186	3.86102	0.000146963	0.00197933
25228	chr5	37093941	37094230	intron (ENSMUST00000031003.11, intron 5 of 8)	protein_coding-intron (ENSMUST00000031003.11, intron 5 of 8)	-2689	ENSMUST00000138124.2	ENSMUSG00000029120	Ppp2r2c	protein_coding	12.8428	11.776	5.20259	7.14879	12.3094	6.17569	-0.984133	3.23568	0.000147144	0.00198102
26259	chr5	121150300	121150545	Intergenic	Intergenic	-2267	ENSMUST00000200792.2	ENSMUSG00000029608	Rph3a	protein_coding	9.07025	8.47872	4.07432	4.33615	8.77449	4.20523	-1.05216	2.73963	0.000148003	0.00198957
10142	chr14	30181889	30182339	intron (ENSMUST00000223985.2, intron 1 of 1)	protein_coding-intron (ENSMUST00000112250.6, intron 1 of 46)	-19378	ENSMUST00000224453.2	ENSMUSG00000021962	Dcp1a	protein_coding	21.1907	20.5164	12.9751	10.7232	20.8535	11.8492	-0.815112	4.0462	0.000149442	0.0020074
7148	chr12	28774417	28774646	intron (ENSMUST00000223552.2, intron 3 of 6)	protein_coding-intron (ENSMUST00000020954.15, intron 3 of 11)	-22923	ENSMUST00000221783.2	ENSMUSG00000020628	Trappc12	protein_coding	9.87293	12.6134	5.26528	5.97685	11.2432	5.62106	-1.01124	3.12266	0.000150851	0.00202401
19343	chr2	119899488	119900436	intron (ENSMUST00000156159.4, intron 18 of 65)	protein_coding-intron (ENSMUST00000156159.4, intron 18 of 65)	16197	ENSMUST00000156159.4	ENSMUSG00000074899	Sptbn5	protein_coding	28.9766	43.8591	17.8643	23.4386	36.4179	20.6515	-0.826781	4.85367	0.000151538	0.00203169
31080	chr7	134251970	134252184	Intergenic	Intergenic	-9987	ENSMUST00000205452.2	ENSMUSG00000108702	Gm9333	processed_pseudogene	7.86624	6.90859	3.69823	2.92983	7.38741	3.31403	-1.14626	2.46572	0.000151895	0.00203494
3905	chr10	121229594	121230013	intron (ENSMUST00000219216.2, intron 5 of 5)	protein_coding-intron (ENSMUST00000040344.7, intron 13 of 13)	-6815	ENSMUST00000218038.2	ENSMUSG00000112209	Gm18730	processed_pseudogene	16.4549	18.9463	11.032	8.37932	17.7006	9.70566	-0.875769	3.801	0.000151962	0.00203504
21146	chr3	83807945	83808790	intron (ENSMUST00000199411.5, intron 3 of 3)	protein_coding-intron (ENSMUST00000052342.9, intron 31 of 33)	6519	ENSMUST00000199411.5	ENSMUSG00000033767	Tmem131l	protein_coding	55.0637	63.7998	37.2957	41.838	59.4317	39.5668	-0.590507	5.63701	0.000152509	0.00204026
24668	chr4	154498196	154498425	intron (ENSMUST00000105636.8, intron 3 of 15)	protein_coding-intron (ENSMUST00000030902.13, intron 3 of 16)	-65396	ENSMUST00000131762.2	ENSMUSG00000039410	Prdm16	protein_coding	7.30436	10.8863	4.51309	3.98457	9.09531	4.24883	-1.12161	2.80344	0.000154282	0.00205718
23950	chr4	133196534	133197206	Intergenic	Intergenic	-10573	ENSMUST00000051676.7	ENSMUSG00000046694	Tent5b	protein_coding	20.7091	20.0454	11.4708	11.8365	20.3772	11.6536	-0.803348	4.01737	0.000155864	0.00207713
4887	chr11	58011542	58011774	TTS (ENSMUST00000035604.13)	protein_coding-TTS (ENSMUST00000035604.13)	-5236	ENSMUST00000129126.2	ENSMUSG00000087629	Gm12246	lncRNA	6.50168	9.73483	3.13409	4.21896	8.11826	3.67652	-1.16095	2.63483	0.000157516	0.00209678
15615	chr18	24007753	24008036	intron (ENSMUST00000170802.8, intron 5 of 7)	protein_coding-intron (ENSMUST00000025127.5, intron 4 of 6)	-57466	ENSMUST00000158665.3	ENSMUSG00000089290	Gm23207	snRNA	9.71239	12.1947	6.01746	4.86352	10.9536	5.44049	-1.02426	3.08084	0.000157581	0.00209686
27421	chr6	38209049	38209624	intron (ENSMUST00000169256.5, intron 1 of 19)	protein_coding-intron (ENSMUST00000117556.8, intron 1 of 19)	21554	ENSMUST00000117556.8	ENSMUSG00000063455	D630045J12Rik	protein_coding	21.592	26.0119	10.5306	15.7625	23.802	13.1465	-0.859186	4.22877	0.000158187	0.00210098
26100	chr5	115087674	115088288	TTS (ENSMUST00000031538.9)	protein_coding-TTS (ENSMUST00000031538.9)	4117	ENSMUST00000131771.3	ENSMUSG00000029559	2210016L21Rik	protein_coding	31.8663	36.9505	19.8701	22.2081	34.4084	21.0391	-0.71376	4.80631	0.000159219	0.0021139
19763	chr2	147297668	147298103	Intergenic	Intergenic	-52703	ENSMUST00000118814.2	ENSMUSG00000083126	Gm14109	processed_pseudogene	17.4181	21.4585	7.89791	12.6569	19.4383	10.2774	-0.922396	3.92029	0.000159802	0.00212084
1656	chr1	156894514	156894765	Intergenic	Intergenic	-13035	ENSMUST00000190681.2	ENSMUSG00000101768	Gm28694	lncRNA	10.1137	11.2003	4.95187	5.74247	10.657	5.34717	-0.997563	3.04227	0.000160344	0.00212565
22755	chr4	49662874	49663385	exon (ENSMUST00000076674.4, exon 9 of 9)	protein_coding-exon (ENSMUST00000076674.4, exon 9 of 9)	12161	ENSMUST00000138490.2	ENSMUSG00000028309	Rnf20	protein_coding	22.3144	19.836	11.4708	12.5983	21.0752	12.0345	-0.800831	4.06177	0.000160468	0.0021265
23197	chr4	101017957	101018520	intron (ENSMUST00000102781.10, intron 16 of 24)	protein_coding-intron (ENSMUST00000102781.10, intron 16 of 24)	-5922	ENSMUST00000151235.2	ENSMUSG00000028530	Jak1	protein_coding	17.6589	13.7648	7.64719	8.96528	15.7119	8.30623	-0.903603	3.59886	0.000164483	0.00217321
7938	chr12	100265003	100265385	exon (ENSMUST00000223300.2, exon 4 of 4)	lncRNA-exon (ENSMUST00000223300.2, exon 4 of 4)	8650	ENSMUST00000220721.2	ENSMUSG00000113679	Gm10432	lncRNA	13.4047	7.17028	5.07723	3.57439	10.2875	4.32581	-1.22257	2.86996	0.000165422	0.0021848
18472	chr2	37598491	37598980	Intergenic	Intergenic	-4864	ENSMUST00000155237.2	ENSMUSG00000026915	Strbp	protein_coding	20.6288	21.6155	12.5364	12.0123	21.1222	12.2743	-0.785138	4.07946	0.000165778	0.00218869
12033	chr15	81888414	81888826	intron (ENSMUST00000129039.8, intron 3 of 7)	protein_coding-intron (ENSMUST00000152227.8, intron 1 of 5)	-11100	ENSMUST00000100399.11	ENSMUSG00000022471	Xrcc6	protein_coding	17.8997	22.2959	12.2856	10.3716	20.0978	11.3286	-0.838034	3.99847	0.000166476	0.00219627
22162	chr3	153396143	153396442	intron (ENSMUST00000200397.5, intron 1 of 4)	protein_coding-intron (ENSMUST00000064460.7, intron 1 of 2)	-18256	ENSMUST00000158612.3	ENSMUSG00000089237	Gm22206	snoRNA	19.6656	18.6323	9.77837	11.7779	19.1489	10.7781	-0.823484	3.92025	0.000167116	0.00220307
15477	chr18	7270836	7271139	intron (ENSMUST00000234788.2, intron 8 of 20)	protein_coding-intron (ENSMUST00000081275.5, intron 8 of 20)	2595	ENSMUST00000234196.2	ENSMUSG00000061802	Odad2	protein_coding	11.8796	12.1947	3.94896	7.50037	12.0372	5.72466	-1.06426	3.18575	0.000167371	0.00220562
33373	chr9	14069270	14069736	Intergenic	Intergenic	-45876	ENSMUST00000216569.2	ENSMUSG00000111803	Gm47564	lncRNA	17.097	18.9986	8.46205	11.3677	18.0478	9.9149	-0.865155	3.83	0.000168365	0.00221707
6699	chr11	118435485	118436186	intron (ENSMUST00000117731.8, intron 3 of 13)	protein_coding-intron (ENSMUST00000017576.11, intron 4 of 14)	24901	ENSMUST00000136551.3	ENSMUSG00000025576	Rbfox3	protein_coding	26.4883	21.0398	14.9183	11.9537	23.7641	13.436	-0.814469	4.2234	0.000168602	0.00221854
31393	chr8	4284965	4285201	exon (ENSMUST00000053035.7, exon 3 of 3)	protein_coding-exon (ENSMUST00000053035.7, exon 3 of 3)	-3657	ENSMUST00000110998.9	ENSMUSG00000002948	Map2k7	protein_coding	8.18731	9.73483	4.57577	4.16036	8.96107	4.36807	-1.04811	2.7898	0.000168569	0.00221854
7707	chr12	83330211	83330964	intron (ENSMUST00000178756.8, intron 7 of 10)	protein_coding-intron (ENSMUST00000133282.8, intron 5 of 6)	10615	ENSMUST00000140327.8	ENSMUSG00000021221	Dpf3	protein_coding	41.1773	57.4146	28.2695	33.0485	49.296	30.659	-0.692662	5.33366	0.000170297	0.00223753
12284	chr15	90902702	90903275	intron (ENSMUST00000109288.9, intron 1 of 32)	protein_coding-intron (ENSMUST00000067205.16, intron 1 of 35)	31033	ENSMUST00000109287.4	ENSMUSG00000022629	Kif21a	protein_coding	19.9867	28.1577	12.9751	14.239	24.0722	13.6071	-0.834574	4.26078	0.000170285	0.00223753
6645	chr11	117208283	117208919	intron (ENSMUST00000153668.8, intron 1 of 2)	protein_coding-intron (ENSMUST00000019038.15, intron 2 of 10)	-8658	ENSMUST00000127383.8	ENSMUSG00000059248	Septin9	protein_coding	28.8964	25.3315	18.3031	12.5983	27.1139	15.4507	-0.808964	4.41898	0.000172423	0.00226283
15836	chr18	38197709	38198117	Intergenic	Intergenic	41331	ENSMUST00000236681.2	ENSMUSG00000118056	Gm30093	lncRNA	18.7024	17.0621	11.4081	7.96914	17.8823	9.68862	-0.882485	3.8	0.000173771	0.00227764
15571	chr18	15711738	15712233	intron (ENSMUST00000130553.2, intron 3 of 5)	protein_coding-intron (ENSMUST00000053017.13, intron 2 of 3)	139118	ENSMUST00000053017.13	ENSMUSG00000047161	Chst9	protein_coding	33.873	33.1298	21.7506	19.4541	33.5014	20.6023	-0.701051	4.76666	0.000174824	0.00228768
32482	chr8	88654224	88654675	intron (ENSMUST00000109655.9, intron 1 of 7)	protein_coding-intron (ENSMUST00000109655.9, intron 1 of 7)	16231	ENSMUST00000173725.8	ENSMUSG00000045333	Zfp423	protein_coding	16.6154	22.8716	10.6559	11.2505	19.7435	10.9532	-0.862606	3.9693	0.000175981	0.00230028
25946	chr5	111600733	111600957	intron (ENSMUST00000094463.5, intron 1 of 1)	protein_coding-intron (ENSMUST00000094463.5, intron 1 of 1)	29390	ENSMUST00000196957.2	ENSMUSG00000106560	Gm43119	TEC	8.74918	7.11794	3.94896	3.3986	7.93356	3.67378	-1.09397	2.57444	0.000176089	0.00230084
9399	chr13	76958727	76959092	intron (ENSMUST00000137052.8, intron 6 of 10)	protein_coding-intron (ENSMUST00000109583.9, intron 10 of 20)	-14417	ENSMUST00000155275.2	ENSMUSG00000021596	Mctp1	protein_coding	14.689	12.7704	6.08014	8.08633	13.7297	7.08324	-0.942079	3.40078	0.000176434	0.00230364
7635	chr12	80012734	80013282	Intergenic	Intergenic	13617	ENSMUST00000219732.2	ENSMUSG00000112292	Gm8275	processed_pseudogene	18.9432	16.1724	10.9066	8.26212	17.5578	9.58438	-0.867465	3.77542	0.000177248	0.00231257
11335	chr15	34534664	34534898	Intergenic	Intergenic	2921	ENSMUST00000122658.3	ENSMUSG00000084607	Gm22208	snRNA	8.26757	11.5143	4.45041	5.0979	9.89095	4.77416	-1.0669	2.93206	0.000178202	0.00232417
9002	chr13	54065593	54066156	TTS (ENSMUST00000223176.2)	lncRNA-TTS (ENSMUST00000223176.2)	3886	ENSMUST00000223176.2	ENSMUSG00000114069	E130119H09Rik	lncRNA	19.2643	24.8605	12.5991	12.5983	22.0624	12.5987	-0.818748	4.13927	0.000178453	0.00232439
9220	chr13	63461932	63462732	intron (ENSMUST00000161977.8, intron 14 of 14)	protein_coding-intron (ENSMUST00000073029.13, intron 14 of 15)	2877	ENSMUST00000160166.2	ENSMUSG00000021461	Fancc	protein_coding	40.2141	34.8046	25.3861	20.626	37.5094	23.0061	-0.701464	4.92418	0.000178482	0.00232439
19324	chr2	119186205	119186422	Intergenic	Intergenic	4603	ENSMUST00000028780.4	ENSMUSG00000027313	Chac1	protein_coding	8.18731	7.746	4.137	3.3986	7.96665	3.7678	-1.07596	2.59881	0.000178388	0.00232439
5515	chr11	78923879	78924174	intron (ENSMUST00000208969.2, intron 9 of 10)	protein_coding-intron (ENSMUST00000018478.11, intron 10 of 18)	9603	ENSMUST00000143473.2	ENSMUSG00000085941	Gm11201	lncRNA	8.66891	9.31613	4.26237	4.57054	8.99252	4.41645	-1.0276	2.79322	0.000179781	0.0023404
11603	chr15	64981541	64981786	Intergenic	Intergenic	68240	ENSMUST00000228465.2	ENSMUSG00000115677	Gm49241	processed_pseudogene	8.66891	7.69366	3.82359	3.92597	8.18129	3.87478	-1.06532	2.63355	0.000181144	0.00235477
20870	chr3	39521459	39521811	Intergenic	Intergenic	-108583	ENSMUST00000056409.4	ENSMUSG00000050533	Gm9845	processed_pseudogene	15.8127	10.1012	7.33378	4.62913	12.957	5.98145	-1.09858	3.24778	0.000181825	0.00236186
11286	chr15	30942682	30943140	intron (ENSMUST00000226119.2, intron 16 of 21)	protein_coding-intron (ENSMUST00000081728.7, intron 17 of 22)	20113	ENSMUST00000228332.2	ENSMUSG00000115012	9630009A06Rik	lncRNA	13.806	11.7237	6.64428	6.50422	12.7649	6.57425	-0.946	3.29466	0.00018318	0.00237772
23250	chr4	105781783	105782452	Intergenic	Intergenic	50965	ENSMUST00020183705.1	ENSMUSG00002075274	7SK	misc_RNA	38.5285	34.4383	24.5713	20.2744	36.4834	22.4229	-0.699382	4.88627	0.000184266	0.00239006
14357	chr17	29264809	29265451	Intergenic	Intergenic	6462	ENSMUST00000233105.2	ENSMUSG00000071172	Srsf3	protein_coding	24.1606	21.9819	14.4795	12.4225	23.0712	13.451	-0.774827	4.202	0.000185507	0.00240265
13744	chr17	4723275	4723931	Intergenic	Intergenic	-4692	ENSMUST00000180078.3	ENSMUSG00000118855	U6	snRNA	45.6723	28.4194	23.9445	16.2899	37.0459	20.1172	-0.872123	4.83314	0.000185665	0.00240381
26689	chr5	136892894	136893215	intron (ENSMUST00000174452.2, intron 1 of 1)	protein_coding-intron (ENSMUST00000057497.13, intron 1 of 12)	5522	ENSMUST00000174452.2	ENSMUSG00000092402	Gm20485	lncRNA	15.2509	16.9574	9.59032	8.14493	16.1042	8.86763	-0.867398	3.66829	0.000187042	0.00241988
5659	chr11	85352398	85352868	intron (ENSMUST00000108062.8, intron 9 of 26)	protein_coding-intron (ENSMUST00000074875.11, intron 9 of 24)	-4352	ENSMUST00000154396.8	ENSMUSG00000059439	Bcas3	protein_coding	26.087	21.4062	14.9183	12.3053	23.7466	13.6118	-0.795499	4.23074	0.000187849	0.00242943
10987	chr14	105598033	105598437	Intergenic	Intergenic	66255	ENSMUST00000149358.2	ENSMUSG00000053253	Ndfip2	protein_coding	16.8562	15.5443	8.46205	9.37546	16.2003	8.91875	-0.854213	3.66987	0.000190216	0.00245468
1251	chr1	127711547	127712001	intron (ENSMUST00000149760.8, intron 2 of 4)	protein_coding-intron (ENSMUST00000027587.15, intron 2 of 8)	9873	ENSMUST00000125760.8	ENSMUSG00000026349	Ccnt2	protein_coding	20.7091	26.7446	11.2827	15.4109	23.7268	13.3468	-0.836356	4.23565	0.000190338	0.0024551
26384	chr5	124314593	124315103	intron (ENSMUST00000162812.8, intron 2 of 24)	protein_coding-intron (ENSMUST00000086123.11, intron 1 of 23)	8333	ENSMUST00000161644.3	ENSMUSG00000029406	Pitpnm2	protein_coding	25.2843	22.9763	14.6676	13.8874	24.1303	14.2775	-0.752574	4.27428	0.000190387	0.0024551
10430	chr14	55124706	55125125	exon (ENSMUST00000022806.10, exon 4 of 4)	protein_coding-exon (ENSMUST00000022806.10, exon 4 of 4)	3951	ENSMUST00000227108.2	ENSMUSG00000089682	Bcl2l2	protein_coding	12.9231	12.9274	7.02037	6.73861	12.9253	6.87949	-0.908866	3.33633	0.000191721	0.00247139
3805	chr10	115392403	115393203	intron (ENSMUST00000173740.2, intron 1 of 16)	protein_coding-intron (ENSMUST00000020350.15, intron 1 of 17)	-13088	ENSMUST00000173620.2	ENSMUSG00000092210	A930009A15Rik	protein_coding	46.3947	46.79	30.7141	30.7046	46.5924	30.7094	-0.601477	5.27952	0.000192712	0.00248237
31447	chr8	11002656	11003009	Intergenic	Intergenic	-4942	ENSMUST00000208843.2	ENSMUSG00000109084	Gm44955	lncRNA	14.4482	14.6022	7.33378	8.37932	14.5252	7.85655	-0.88425	3.5103	0.000196139	0.00252011
10003	chr14	21770571	21770859	Intergenic	Intergenic	-6071	ENSMUST00000073870.7	ENSMUSG00000063821	Dupd1	protein_coding	6.90302	11.148	2.69532	5.0979	9.02549	3.89661	-1.22466	2.76609	0.000197652	0.00253679
15267	chr17	80404648	80404923	Intergenic	Intergenic	-7581	ENSMUST00000157651.3	ENSMUSG00000088276	Gm23125	snRNA	11.3177	9.57782	3.51018	6.26984	10.4478	4.89001	-1.07628	2.96915	0.000198755	0.00254819
31142	chr7	138539800	138540010	Intergenic	Intergenic	-2554	ENSMUST00000106111.9	ENSMUSG00000056856	Jakmip3	protein_coding	6.50168	8.74041	4.01164	2.87123	7.62105	3.44144	-1.16953	2.53751	0.000198756	0.00254819
15697	chr18	33588596	33589157	intron (ENSMUST00000237066.2, intron 3 of 4)	protein_coding-intron (ENSMUST00000051087.16, intron 2 of 3)	7612	ENSMUST00000171533.9	ENSMUSG00000042834	Nrep	protein_coding	35.4783	45.0105	26.3891	23.966	40.2444	25.1775	-0.684689	5.04448	0.000199905	0.00256014
1166	chr1	118929146	118929828	intron (ENSMUST00000161301.8, intron 2 of 9)	protein_coding-intron (ENSMUST00000062483.15, intron 2 of 13)	-19169	ENSMUST00000159678.3	ENSMUSG00000048402	Gli2	protein_coding	30.3412	28.5241	19.5567	15.7625	29.4326	17.6596	-0.73584	4.56649	0.000200407	0.00256379
22871	chr4	59891514	59891717	intron (ENSMUST00000133015.2, intron 1 of 1)	protein_coding-intron (ENSMUST00000030080.7, intron 6 of 8)	3309	ENSMUST00000133015.2	ENSMUSG00000073843	Gm12542	lncRNA	7.7057	7.11794	3.19677	3.75018	7.41182	3.47348	-1.08086	2.49484	0.000201646	0.00257778
2120	chr1	182347724	182348095	Intergenic	Intergenic	-2736	ENSMUST00000192483.2	ENSMUSG00000026509	Capn2	protein_coding	19.4248	19.4697	13.0378	7.79335	19.4472	10.4156	-0.904642	3.91666	0.000202122	0.00258294
18114	chr2	28670131	28670737	intron (ENSMUST00000074156.7, intron 11 of 12)	protein_coding-intron (ENSMUST00000074156.7, intron 11 of 12)	13147	ENSMUST00000121089.2	ENSMUSG00000082796	Gm13385	processed_pseudogene	24.3211	19.3126	14.1034	10.0786	21.8169	12.091	-0.844354	4.09027	0.000205609	0.0026256
16821	chr19	8739806	8740199	intron (ENSMUST00000184970.9, intron 2 of 19)	protein_coding-intron (ENSMUST00000010241.14, intron 2 of 20)	-4039	ENSMUST00000185056.8	ENSMUSG00000010097	Nxf1	protein_coding	13.6455	9.68249	5.76673	5.62527	11.664	5.696	-1.01283	3.13242	0.000206633	0.00263774
13454	chr16	72350652	72351030	intron (ENSMUST00000231580.2, intron 1 of 1)	protein_coding-intron (ENSMUST00000231580.2, intron 1 of 1)	-9747	ENSMUST00000232205.2	ENSMUSG00000022883	Robo1	protein_coding	15.6522	11.5667	6.26818	7.55896	13.6094	6.91357	-0.957363	3.37276	0.000207389	0.00264643
16119	chr18	61785459	61785748	intron (ENSMUST00000182244.8, intron 2 of 3)	lncRNA-intron (ENSMUST00000181155.4, intron 2 of 2)	-3274	ENSMUST00000083511.5	ENSMUSG00000065445	Mir143	miRNA	9.39132	12.6657	4.51309	6.32843	11.0285	5.42076	-1.03496	3.09128	0.00020876	0.00266201
29972	chr7	65485083	65485484	Intergenic	Intergenic	-26199	ENSMUST00000176199.8	ENSMUSG00000030513	Pcsk6	protein_coding	16.8562	20.6734	11.4081	9.72704	18.7648	10.5676	-0.83903	3.90017	0.000208871	0.00266247
13096	chr16	30575555	30575817	Intergenic	Intergenic	36387	ENSMUST00000231445.2	ENSMUSG00000116570	Gm49754	lncRNA	14.9298	11.148	7.14573	6.03545	13.0389	6.59059	-0.968774	3.30872	0.000211356	0.00269125
26287	chr5	122127556	122128401	intron (ENSMUST00000154139.8, intron 1 of 6)	protein_coding-intron (ENSMUST00000086317.12, intron 2 of 22)	12429	ENSMUST00000134326.2	ENSMUSG00000042589	Cux2	protein_coding	37.2442	36.1654	25.1354	20.5674	36.7048	22.8514	-0.683778	4.90396	0.000211808	0.00269603
16445	chr18	80721216	80722066	intron (ENSMUST00000236711.2, intron 3 of 7)	protein_coding-intron (ENSMUST00000035800.8, intron 3 of 7)	-26764	ENSMUST00000237404.2	ENSMUSG00000118265	Gm50211	lncRNA	50.6489	50.349	33.9736	33.5759	50.4989	33.7747	-0.579965	5.40328	0.000213096	0.00271048
10069	chr14	25555050	25555577	intron (ENSMUST00000160680.3, intron 3 of 3)	protein_coding-intron (ENSMUST00000007961.15, intron 3 of 23)	20450	ENSMUST00000175340.3	ENSMUSG00000093081	Mir3075	miRNA	16.6957	17.2715	8.83814	10.1958	16.9836	9.51698	-0.834732	3.75076	0.000214549	0.0027231
6725	chr11	119098890	119099107	intron (ENSMUST00000207655.2, intron 3 of 11)	protein_coding-intron (ENSMUST00000036113.4, intron 3 of 11)	-11988	ENSMUST00000143291.2	ENSMUSG00000087404	Gm11752	lncRNA	6.50168	8.37405	2.50727	4.10176	7.43787	3.30452	-1.1769	2.49801	0.00021513	0.00272949
21136	chr3	82284361	82284603	intron (ENSMUST00000195640.2, intron 7 of 13)	protein_coding-intron (ENSMUST00000091014.10, intron 7 of 13)	-2537	ENSMUST00000194622.2	ENSMUSG00000033900	Map9	protein_coding	9.71239	8.84509	4.63846	4.51194	9.27874	4.5752	-1.01109	2.82902	0.000215216	0.00272961
13510	chr16	84838237	84838851	intron (ENSMUST00000227990.2, intron 7 of 13)	protein_coding-intron (ENSMUST00000005406.12, intron 6 of 15)	-14031	ENSMUST00000228509.2	ENSMUSG00000022892	App	protein_coding	22.6355	18.5276	12.6617	10.606	20.5815	11.6339	-0.814654	4.01885	0.000216606	0.00274625
18136	chr2	29084667	29085113	TTS (ENSMUST00000048455.9)	protein_coding-TTS (ENSMUST00000048455.9)	9146	ENSMUST00000143194.2	ENSMUSG00000035513	Ntng2	protein_coding	14.0468	14.2882	8.71278	6.44563	14.1675	7.5792	-0.905661	3.46819	0.000218986	0.00277226
5701	chr11	86920203	86920822	Intergenic	Intergenic	-32423	ENSMUST00000158191.3	ENSMUSG00000088816	Gm22387	scaRNA	27.7726	41.6609	18.2404	21.9737	34.7168	20.1071	-0.79737	4.79615	0.000220771	0.00279008
399	chr1	43820273	43820882	intron (ENSMUST00000153317.6, intron 1 of 3)	protein_coding-intron (ENSMUST00000076997.13, intron 6 of 14)	-4493	ENSMUST00000163003.2	ENSMUSG00000090243	Gm16103	processed_pseudogene	28.2542	26.7446	16.548	16.8758	27.4994	16.7119	-0.715425	4.47706	0.000222598	0.00280817
7664	chr12	80858978	80859571	intron (ENSMUST00000220238.2, intron 1 of 6)	protein_coding-intron (ENSMUST00000068519.7, intron 1 of 5)	21941	ENSMUST00000068519.7	ENSMUSG00000021133	Susd6	protein_coding	22.9566	25.6455	12.2856	16.0555	24.301	14.1706	-0.779695	4.28387	0.000222566	0.00280817
17380	chr19	45584567	45584846	intron (ENSMUST00000161556.2, intron 1 of 1)	protein_coding-intron (ENSMUST00000046869.11, intron 5 of 8)	-2768	ENSMUST00000160018.8	ENSMUSG00000040913	Fbxw4	protein_coding	8.34784	9.68249	5.32796	3.28141	9.01517	4.30468	-1.08027	2.78563	0.000223324	0.00281433
8303	chr12	113097464	113098340	TTS (ENSMUST00000134488.2)	protein_coding-TTS (ENSMUST00000134488.2)	2734	ENSMUST00000156030.2	ENSMUSG00000021144	Mta1	protein_coding	44.8697	47.4181	26.7651	32.9899	46.1439	29.8775	-0.627211	5.2567	0.000223637	0.00281672
25898	chr5	110447098	110447657	intron (ENSMUST00000131887.2, intron 18 of 23)	protein_coding-intron (ENSMUST00000007296.12, intron 19 of 48)	13134	ENSMUST00000131887.2	ENSMUSG00000007080	Pole	protein_coding	20.388	22.6099	8.83814	14.5906	21.499	11.7143	-0.874776	4.07469	0.000224159	0.00282124
3959	chr10	122777114	122777388	TTS (ENSMUST00000161065.8)	protein_coding-TTS (ENSMUST00000161065.8)	44378	ENSMUST00000083472.5	ENSMUSG00000065406	Mirlet7i	miRNA	9.79266	8.63574	4.137	4.92212	9.2142	4.52956	-1.01017	2.81691	0.000227304	0.00285536
24575	chr4	152068119	152068383	intron (ENSMUST00000036680.8, intron 2 of 3)	protein_coding-intron (ENSMUST00000036680.8, intron 2 of 3)	4051	ENSMUST00000124955.2	ENSMUSG00000039768	Dnajc11	protein_coding	9.55186	11.2003	5.26528	5.27369	10.3761	5.26948	-0.9861	3.01306	0.000227665	0.00285786
1861	chr1	169960476	169960767	Intergenic	Intergenic	10661	ENSMUST00000161492.2	ENSMUSG00000026670	Uap1	protein_coding	16.2141	15.2826	8.90082	8.5551	15.7484	8.72796	-0.847424	3.63357	0.00022875	0.00287046
21575	chr3	101458867	101459589	Intergenic	Intergenic	25648	ENSMUST00000130649.2	ENSMUSG00000033161	Atp1a1	protein_coding	28.8161	31.0887	18.9299	17.8134	29.9524	18.3716	-0.708356	4.60762	0.000229251	0.00287472
13026	chr16	22690615	22691058	exon (ENSMUST00000004574.14, exon 10 of 10)	protein_coding-exon (ENSMUST00000004574.14, exon 10 of 10)	2659	ENSMUST00000133013.2	ENSMUSG00000004460	Dnajb11	protein_coding	12.7626	12.8228	7.33378	6.21124	12.7927	6.77251	-0.918462	3.31883	0.000231584	0.00289986
4503	chr11	31663671	31664223	Intergenic	Intergenic	15299	ENSMUST00000192490.2	ENSMUSG00000103635	Gm38061	TEC	21.592	22.1912	13.0378	12.8327	21.8916	12.9352	-0.759882	4.13873	0.000233703	0.00292331
9146	chr13	58844827	58845035	Intergenic	Intergenic	-28278	ENSMUST00000225253.2	ENSMUSG00000114380	Gm47942	processed_pseudogene	7.4649	9.4208	4.01164	4.21896	8.44285	4.1153	-1.05018	2.71113	0.000235622	0.00294225
18058	chr2	27588644	27590039	intron (ENSMUST00000166775.8, intron 2 of 10)	protein_coding-intron (ENSMUST00000077257.12, intron 1 of 9)	-9963	ENSMUST00000100251.9	ENSMUSG00000015846	Rxra	protein_coding	66.4617	66.9401	48.8918	42.0138	66.7009	45.4528	-0.554266	5.81399	0.000235632	0.00294225
24839	chr5	9540791	9541030	intron (ENSMUST00000004076.5, intron 5 of 5)	protein_coding-intron (ENSMUST00000004076.5, intron 5 of 5)	73295	ENSMUST00000142202.2	ENSMUSG00000056004	Elapor2	protein_coding	9.79266	10.8339	5.45332	5.1565	10.3133	5.30491	-0.964817	3.00745	0.000235447	0.00294225
23061	chr4	88302837	88303053	intron (ENSMUST00000159342.8, intron 33 of 41)	protein_coding-intron (ENSMUST00000097992.10, intron 35 of 43)	-15642	ENSMUST00000162039.2	ENSMUSG00000038368	Focad	protein_coding	5.77928	9.78717	2.63264	4.10176	7.78322	3.3672	-1.2291	2.56497	0.000238732	0.00297467
27735	chr6	67161703	67161928	intron (ENSMUST00000204022.2, intron 1 of 2)	lncRNA-intron (ENSMUST00000204022.2, intron 1 of 2)	19628	ENSMUST00000054470.5	ENSMUSG00000097603	A430010J10Rik	lncRNA	9.71239	6.38521	3.4475	3.75018	8.0488	3.59884	-1.1282	2.56673	0.000238936	0.00297617
504	chr1	58800778	58801292	Intergenic	Intergenic	-23333	ENSMUST00000191399.2	ENSMUSG00000100236	Gm3841	processed_pseudogene	18.0602	22.2436	8.08596	13.5358	20.1519	10.8109	-0.900871	3.97875	0.00024356	0.00302103
10865	chr14	79394374	79395155	intron (ENSMUST00000228904.2, intron 2 of 8)	protein_coding-intron (ENSMUST00000040990.7, intron 38 of 44)	-5935	ENSMUST00000226853.2	ENSMUSG00000115167	Gm49015	lncRNA	27.0502	22.4006	14.981	14.1804	24.7254	14.5807	-0.753573	4.30443	0.000244919	0.00303576
26215	chr5	118261194	118261654	intron (ENSMUST00000201545.2, intron 4 of 7)	protein_coding-intron (ENSMUST00000049474.9, intron 4 of 10)	25535	ENSMUST00000157668.3	ENSMUSG00000088293	Gm26411	snRNA	19.1037	18.0565	11.9096	9.08247	18.5801	10.496	-0.823073	3.87768	0.000248354	0.0030719
29477	chr7	29160596	29160988	intron (ENSMUST00000182702.8, intron 1 of 2)	protein_coding-intron (ENSMUST00000085809.11, intron 2 of 22)	44085	ENSMUST00000182011.8	ENSMUSG00000030583	Sipa1l3	protein_coding	12.2007	13.1368	7.52182	5.85966	12.6687	6.69074	-0.927033	3.30687	0.000249275	0.00308114
6361	chr11	108127750	108128319	intron (ENSMUST00000134725.2, intron 2 of 2)	protein_coding-intron (ENSMUST00000059595.11, intron 2 of 16)	55358	ENSMUST00000153899.2	ENSMUSG00000084978	Gm11655	lncRNA	28.495	29.5709	20.1209	14.2976	29.0329	17.2092	-0.758031	4.54273	0.000249753	0.00308597
9307	chr13	71058790	71059095	Intergenic	Intergenic	27875	ENSMUST00000225672.2	ENSMUSG00000021600	8030423J24Rik	lncRNA	9.15052	9.52548	4.70114	4.74633	9.338	4.72373	-0.98369	2.8577	0.00025036	0.00309132
17820	chr2	14911511	14912578	intron (ENSMUST00000194921.6, intron 2 of 7)	protein_coding-intron (ENSMUST00000114718.8, intron 2 of 7)	32481	ENSMUST00000193452.2	ENSMUSG00000057914	Cacnb2	protein_coding	66.4617	67.9868	46.5726	46.1155	67.2242	46.3441	-0.537191	5.83245	0.000250473	0.00309163
4646	chr11	44570351	44570592	intron (ENSMUST00000109268.2, intron 6 of 15)	protein_coding-intron (ENSMUST00000081265.12, intron 6 of 15)	-16968	ENSMUST00000130493.2	ENSMUSG00000085784	Gm12158	lncRNA	9.31105	7.79833	4.63846	3.57439	8.55469	4.10642	-1.047	2.69716	0.000251185	0.00309935
18867	chr2	77106311	77106546	intron (ENSMUST00000139021.2, intron 1 of 11)	protein_coding-intron (ENSMUST00000102659.2, intron 1 of 17)	4505	ENSMUST00000139021.2	ENSMUSG00000042272	Sestd1	protein_coding	9.39132	9.0021	5.20259	3.86738	9.19671	4.53498	-1.01895	2.81835	0.000251864	0.00310448
31480	chr8	12311668	12311918	Intergenic	Intergenic	-17026	ENSMUST00000098935.2	ENSMUSG00000074473	A230072I06Rik	protein_coding	10.7559	8.74041	5.32796	4.27755	9.74814	4.80275	-1.00806	2.8905	0.000252196	0.00310749
4505	chr11	31728691	31728973	Intergenic	Intergenic	45641	ENSMUST00000129425.8	ENSMUSG00000085772	D630024D03Rik	lncRNA	12.602	16.3294	7.39646	8.14493	14.4657	7.77069	-0.907855	3.5117	0.000253359	0.00311858
33402	chr9	16122884	16123478	intron (ENSMUST00000217308.3, intron 3 of 25)	protein_coding-intron (ENSMUST00000082170.6, intron 2 of 24)	166346	ENSMUST00000082170.6	ENSMUSG00000074505	Fat3	protein_coding	30.2609	22.4006	16.6107	13.7116	26.3308	15.1611	-0.786149	4.37795	0.000253197	0.00311858
13511	chr16	84840070	84840774	intron (ENSMUST00000227990.2, intron 7 of 13)	protein_coding-intron (ENSMUST00000005406.12, intron 6 of 15)	-15909	ENSMUST00000228509.2	ENSMUSG00000022892	App	protein_coding	34.6757	33.1298	22.064	20.2744	33.9027	21.1692	-0.677969	4.79167	0.000254913	0.00313553
22827	chr4	57308631	57308975	Intergenic	Intergenic	-6966	ENSMUST00000075637.11	ENSMUSG00000038764	Ptpn3	protein_coding	12.2007	8.74041	5.39064	4.86352	10.4706	5.12708	-1.00895	2.98166	0.000258499	0.00317077
3522	chr10	85338507	85338836	intron (ENSMUST00000105307.8, intron 1 of 16)	protein_coding-intron (ENSMUST00000020231.10, intron 1 of 9)	-95594	ENSMUST00000105306.3	ENSMUSG00000020042	Btbd11	protein_coding	15.0101	14.4452	7.83523	8.37932	14.7276	8.10727	-0.856906	3.53645	0.000259116	0.00317579
25957	chr5	112048979	112049442	Intergenic	Intergenic	42891	ENSMUST00000197648.2	ENSMUSG00000106060	Gm42488	lncRNA	23.0368	22.2436	14.0407	12.8913	22.6402	13.466	-0.748069	4.18795	0.000263719	0.00322817
20051	chr2	157901265	157902016	intron (ENSMUST00000156552.8, intron 5 of 5)	protein_coding-intron (ENSMUST00000029180.14, intron 6 of 6)	11761	ENSMUST00000135603.2	ENSMUSG00000027651	Rprd1b	protein_coding	23.2776	25.5932	14.2915	15.1179	24.4354	14.7047	-0.735884	4.30755	0.000264799	0.00323916
8602	chr13	28881781	28882549	intron (ENSMUST00000148885.8, intron 3 of 7)	lncRNA-intron (ENSMUST00000125358.8, intron 3 of 5)	12691	ENSMUST00000184136.3	ENSMUSG00000099158	Mir6368	miRNA	34.4348	30.3036	17.3002	21.9151	32.3692	19.6077	-0.716358	4.70728	0.000266518	0.00325478
16197	chr18	65740524	65741089	intron (ENSMUST00000182140.8, intron 3 of 3)	protein_coding-intron (ENSMUST00000049016.12, intron 2 of 5)	3901	ENSMUST00000195369.2	ENSMUSG00000103194	Gm37643	TEC	29.2977	22.7669	15.7958	14.8835	26.0323	15.3397	-0.75273	4.37584	0.000266536	0.00325478
6387	chr11	109629083	109629564	Intergenic	Intergenic	-16218	ENSMUST00000155559.8	ENSMUSG00000020614	Fam20a	protein_coding	21.6723	16.8528	12.223	8.90668	19.2625	10.5648	-0.857654	3.90624	0.000267685	0.00326545
15645	chr18	25217935	25218226	intron (ENSMUST00000234834.2, intron 14 of 24)	protein_coding-intron (ENSMUST00000037097.9, intron 16 of 26)	-39338	ENSMUST00000234199.2	ENSMUSG00000034295	Fhod3	protein_coding	10.0335	9.68249	4.88918	5.2151	9.85798	5.05214	-0.958725	2.9358	0.000267598	0.00326545
6066	chr11	100411583	100411959	intron (ENSMUST00000165111.8, intron 2 of 26)	protein_coding-intron (ENSMUST00000007131.16, intron 3 of 27)	2653	ENSMUST00000165111.8	ENSMUSG00000020917	Acly	protein_coding	16.1338	12.09	7.96059	6.73861	14.1119	7.3496	-0.926479	3.43586	0.000268233	0.00327101
7215	chr12	33268324	33268539	intron (ENSMUST00000146040.9, intron 3 of 12)	protein_coding-intron (ENSMUST00000077456.13, intron 2 of 2)	10422	ENSMUST00000155877.2	ENSMUSG00000079143	Atxn7l1os1	lncRNA	6.02008	9.83951	3.07141	4.04317	7.92979	3.55729	-1.17893	2.60325	0.000268662	0.00327511
24051	chr4	135385786	135386207	Intergenic	Intergenic	-27602	ENSMUST00000074408.7	ENSMUSG00000062157	Ifnlr1	protein_coding	13.1639	11.933	7.5845	5.33229	12.5485	6.4584	-0.955355	3.27205	0.000277543	0.00337525
26907	chr5	142941271	142941637	Intergenic	Intergenic	-4644	ENSMUST00000031565.15	ENSMUSG00000029581	Fscn1	protein_coding	18.0602	25.2268	12.0349	12.6569	21.6435	12.3459	-0.822438	4.11424	0.000279406	0.00339558
27896	chr6	84557551	84557757	intron (ENSMUST00000204109.2, intron 1 of 4)	protein_coding-intron (ENSMUST00000077705.6, intron 3 of 6)	7008	ENSMUST00000205228.3	ENSMUSG00000063415	Cyp26b1	protein_coding	6.26088	8.79275	2.56996	4.27755	7.52682	3.42375	-1.14778	2.52982	0.000283268	0.00344016
10219	chr14	33209825	33210436	intron (ENSMUST00000208853.2, intron 2 of 4)	protein_coding-intron (ENSMUST00000208577.2, intron 1 of 29)	16365	ENSMUST00000208577.2	ENSMUSG00000108841	Frmpd2	protein_coding	34.8362	27.4773	19.6821	17.9306	31.1568	18.8063	-0.719915	4.647	0.000287792	0.00348912
17786	chr2	11529307	11529985	intron (ENSMUST00000192087.2, intron 1 of 2)	lncRNA-intron (ENSMUST00000192087.2, intron 1 of 2)	3129	ENSMUST00000192087.2	ENSMUSG00000102329	Gm10851	lncRNA	21.6723	23.238	12.2856	14.3562	22.4551	13.3209	-0.754407	4.17895	0.000288235	0.00349329
24202	chr4	139182985	139183774	intron (ENSMUST00000165860.8, intron 73 of 105)	protein_coding-intron (ENSMUST00000097822.10, intron 73 of 105)	-7191	ENSMUST00000136230.2	ENSMUSG00000066036	Ubr4	protein_coding	31.786	36.8458	19.4941	23.0285	34.3159	21.2613	-0.694236	4.80984	0.000288511	0.00349545
33754	chr9	43281278	43281547	intron (ENSMUST00000215783.2, intron 2 of 3)	lncRNA-intron (ENSMUST00000214113.2, intron 2 of 3)	-6510	ENSMUST00000216190.2	ENSMUSG00000110823	Gm36799	lncRNA	11.6388	11.0956	6.14282	5.80106	11.3672	5.97194	-0.92447	3.1466	0.000288657	0.00349602
3047	chr10	70294458	70294927	intron (ENSMUST00000220442.2, intron 4 of 10)	protein_coding-intron (ENSMUST00000062883.7, intron 3 of 13)	17936	ENSMUST00000062883.7	ENSMUSG00000043259	Fam13c	protein_coding	18.301	16.4864	10.4679	9.31686	17.3937	9.89236	-0.808899	3.78605	0.000289575	0.00350474
22213	chr3	159255768	159256027	Intergenic	Intergenic	-48915	ENSMUST00000196999.5	ENSMUSG00000028174	Rpe65	protein_coding	6.82276	10.1012	4.63846	3.34001	8.46198	3.98923	-1.11101	2.70642	0.000290129	0.00350905
32576	chr8	93219999	93220362	Intergenic	Intergenic	27785	ENSMUST00000210010.2	ENSMUSG00000110290	Gm45336	lncRNA	14.3679	15.5443	8.46205	8.26212	14.9561	8.36209	-0.842502	3.57089	0.000293211	0.0035403
18007	chr2	26376820	26377554	intron (ENSMUST00000028288.5, intron 2 of 33)	protein_coding-intron (ENSMUST00000028288.5, intron 2 of 33)	16647	ENSMUST00000028288.5	ENSMUSG00000026923	Notch1	protein_coding	15.9733	24.4418	10.9693	11.3677	20.2075	11.1685	-0.870827	4.00384	0.000293869	0.00354583
13877	chr17	10092623	10092968	intron (ENSMUST00000233332.2, intron 2 of 3)	lncRNA-intron (ENSMUST00000233332.2, intron 2 of 3)	9447	ENSMUST00000233332.2	ENSMUSG00000117110	Gm49808	lncRNA	13.0034	14.2359	7.5845	7.20738	13.6196	7.39594	-0.885564	3.42429	0.000294655	0.00355411
29985	chr7	65806989	65807505	intron (ENSMUST00000036372.8, intron 2 of 2)	protein_coding-intron (ENSMUST00000036372.8, intron 2 of 2)	15622	ENSMUST00000181911.3	ENSMUSG00000097634	Gm26827	lncRNA	17.5786	10.8863	6.39355	7.67616	14.2324	7.03485	-0.991958	3.41474	0.000297655	0.00358663
8174	chr12	110770810	110771094	TTS (ENSMUST00000193053.6)	protein_coding-TTS (ENSMUST00000193053.6)	10414	ENSMUST00000194118.2	ENSMUSG00000037957	Wdr20	protein_coding	10.2743	14.0265	4.88918	7.32458	12.1504	6.10688	-1.00172	3.23801	0.000298336	0.00359318
11871	chr15	78564353	78564932	intron (ENSMUST00000088592.6, intron 1 of 1)	protein_coding-intron (ENSMUST00000088592.6, intron 1 of 1)	-5216	ENSMUST00000230478.2	ENSMUSG00000043460	Elfn2	protein_coding	32.7492	37.0552	21.2491	22.6769	34.9022	21.963	-0.671944	4.84189	0.000298402	0.00359318
3534	chr10	85567729	85568140	promoter-TSS (ENSMUST00000218628.2)	processed_pseudogene-promoter-TSS (ENSMUST00000218628.2)	29	ENSMUST00000218628.2	ENSMUSG00000112479	Gm21026	processed_pseudogene	12.602	13.2938	7.33378	6.62142	12.9479	6.9776	-0.895054	3.34726	0.000299801	0.00360679
2537	chr10	23374292	23374541	Intergenic	Intergenic	110913	ENSMUST00000219823.2	ENSMUSG00000111894	Gm47843	lncRNA	11.3177	10.1535	5.32796	5.80106	10.7356	5.56451	-0.937623	3.05711	0.000300677	0.00361222
13602	chr16	91898825	91899303	intron (ENSMUST00000232677.2, intron 2 of 3)	protein_coding-intron (ENSMUST00000047429.9, intron 2 of 2)	-4085	ENSMUST00000138961.2	ENSMUSG00000039680	Mrps6	protein_coding	22.7158	24.4418	13.7273	14.6492	23.5788	14.1882	-0.734959	4.25603	0.000305439	0.00365805
167	chr1	20983018	20983225	intron (ENSMUST00000189400.7, intron 1 of 2)	protein_coding-intron (ENSMUST00000189400.7, intron 1 of 2)	2643	ENSMUST00000104126.3	ENSMUSG00000077314	Gm24171	snoRNA	6.10035	7.69366	2.82068	3.57439	6.897	3.19754	-1.11951	2.41049	0.000307014	0.00367475
13089	chr16	30324245	30324563	Intergenic	Intergenic	35323	ENSMUST00000149110.3	ENSMUSG00000022537	Tmem44	protein_coding	17.6589	14.3406	9.84105	7.67616	15.9997	8.7586	-0.860209	3.64274	0.000308793	0.00369323
3367	chr10	81000983	81001224	intron (ENSMUST00000129549.2, intron 1 of 1)	protein_coding-intron (ENSMUST00000005064.14, intron 1 of 10)	2445	ENSMUST00000129549.2	ENSMUSG00000004934	Pias4	protein_coding	8.82945	10.3105	4.01164	5.56668	9.57	4.78916	-1.00208	2.89441	0.000311824	0.00372445
1225	chr1	125404777	125405107	Intergenic	Intergenic	32638	ENSMUST00000186830.2	ENSMUSG00000102063	Gm28706	lncRNA	23.7592	17.3762	12.7244	10.313	20.5677	11.5187	-0.824286	4.00893	0.000315249	0.00376156
3697	chr10	98635775	98636006	Intergenic	Intergenic	-100318	ENSMUST00000217680.2	ENSMUSG00000112647	Gm5427	lncRNA	10.194	11.5143	5.89209	5.44948	10.8542	5.67079	-0.943892	3.08752	0.000317121	0.00378262
17879	chr2	20659474	20660271	intron (ENSMUST00000238889.2, intron 4 of 5)	protein_coding-intron (ENSMUST00000045555.11, intron 3 of 18)	58173	ENSMUST00000137186.2	ENSMUSG00000086418	Gm13362	lncRNA	39.4114	35.7467	26.6398	20.04	37.5791	23.3399	-0.685546	4.9347	0.000319119	0.00380134
15474	chr18	6623167	6623451	intron (ENSMUST00000234337.2, intron 3 of 7)	protein_coding-intron (ENSMUST00000044829.5, intron 3 of 9)	19680	ENSMUST00000044829.5	ENSMUSG00000039540	4921524L21Rik	protein_coding	11.3177	10.3629	3.94896	6.68001	10.8403	5.31448	-1.01467	3.04666	0.000323902	0.00384669
19285	chr2	118590039	118590607	intron (ENSMUST00000151270.2, intron 4 of 9)	protein_coding-intron (ENSMUST00000059997.9, intron 5 of 10)	2783	ENSMUST00000151270.2	ENSMUSG00000045838	Ccdc9b	protein_coding	17.8194	17.1668	10.5932	9.55125	17.4931	10.0722	-0.794607	3.80329	0.000329714	0.00391048
28028	chr6	89328660	89329266	intron (ENSMUST00000163139.8, intron 3 of 31)	protein_coding-intron (ENSMUST00000049845.6, intron 2 of 31)	5736	ENSMUST00000049845.6	ENSMUSG00000030084	Plxna1	protein_coding	18.3813	23.395	10.2798	13.5358	20.8882	11.9078	-0.81763	4.06114	0.000330412	0.00391613
23132	chr4	97517173	97517514	intron (ENSMUST00000186369.2, intron 1 of 2)	protein_coding-intron (ENSMUST00000146447.8, intron 3 of 5)	-44470	ENSMUST00000147925.8	ENSMUSG00000048747	E130114P18Rik	protein_coding	25.2041	28.0531	16.0466	16.5828	26.6286	16.3147	-0.710632	4.44017	0.000332214	0.00393486
26285	chr5	122104945	122105487	intron (ENSMUST00000154139.8, intron 1 of 6)	protein_coding-intron (ENSMUST00000086317.12, intron 2 of 22)	35191	ENSMUST00000134326.2	ENSMUSG00000042589	Cux2	protein_coding	25.1238	18.5276	12.8498	12.1295	21.8257	12.4896	-0.792008	4.10604	0.000332134	0.00393486
8922	chr13	49345805	49346373	intron (ENSMUST00000120733.8, intron 2 of 4)	protein_coding-intron (ENSMUST00000049022.15, intron 1 of 3)	2317	ENSMUST00000153819.2	ENSMUSG00000037966	Ninj1	protein_coding	27.9332	27.268	18.7419	14.8249	27.6006	16.7834	-0.718175	4.48284	0.000333366	0.00394456
31812	chr8	35322630	35322833	intron (ENSMUST00000209904.2, intron 10 of 22)	protein_coding-intron (ENSMUST00000033929.6, intron 14 of 26)	-12558	ENSMUST00000210870.2	ENSMUSG00000031529	Tnks	protein_coding	7.78597	8.84509	4.32505	4.04317	8.31553	4.18411	-0.999173	2.69841	0.000333858	0.00394905
18677	chr2	60477029	60477272	intron (ENSMUST00000154764.2, intron 8 of 14)	protein_coding-intron (ENSMUST00000028348.9, intron 10 of 17)	26887	ENSMUST00000133887.8	ENSMUSG00000026971	Itgb6	protein_coding	9.87293	9.83951	4.95187	5.27369	9.85622	5.11278	-0.94365	2.94317	0.000335998	0.00397172
15635	chr18	24833428	24833902	intron (ENSMUST00000068006.9, intron 14 of 14)	protein_coding-intron (ENSMUST00000068006.9, intron 14 of 14)	-8015	ENSMUST00000234462.2	ENSMUSG00000034295	Fhod3	protein_coding	19.3445	11.6713	7.33378	8.37932	15.5079	7.85655	-0.957316	3.54786	0.00033734	0.00398625
19598	chr2	131945260	131945472	intron (ENSMUST00000127724.8, intron 1 of 6)	protein_coding-intron (ENSMUST00000028815.15, intron 1 of 15)	3577	ENSMUST00000121434.2	ENSMUSG00000082990	Gm14052	processed_pseudogene	6.34115	11.0433	3.88627	4.21896	8.69221	4.05262	-1.12773	2.74907	0.00034115	0.00402726
22525	chr4	41528004	41528354	intron (ENSMUST00000108050.2, intron 1 of 5)	protein_coding-intron (ENSMUST00000108049.9, intron 1 of 5)	-3409	ENSMUST00000130288.2	ENSMUSG00000028439	Fam219a	protein_coding	13.0836	10.0489	4.70114	6.79721	11.5662	5.74917	-0.987361	3.1347	0.000343471	0.00405061
15246	chr17	78601259	78601600	intron (ENSMUST00000234059.2, intron 2 of 5)	protein_coding-intron (ENSMUST00000112498.3, intron 4 of 16)	-8661	ENSMUST00020181685.1	ENSMUSG00002075030	ENSMUSG00002075030	miRNA	16.3746	14.2359	8.39937	8.6723	15.3052	8.53583	-0.832907	3.59323	0.000349287	0.00410827
23430	chr4	116711601	116711777	Intergenic	Intergenic	1828	ENSMUST00000119601.2	ENSMUSG00000082841	Gm12994	processed_pseudogene	6.02008	6.54223	3.38482	2.34386	6.28115	2.86434	-1.14173	2.26279	0.000349858	0.00411361
8097	chr12	107643914	107644148	Intergenic	Intergenic	57716	ENSMUST00000130564.2	ENSMUSG00000085641	4930465M20Rik	lncRNA	7.30436	9.57782	4.70114	3.4572	8.44109	4.07917	-1.06939	2.70747	0.000350107	0.00411518
32892	chr8	112462929	112463498	intron (ENSMUST00000166232.4, intron 1 of 6)	protein_coding-intron (ENSMUST00000166232.4, intron 1 of 6)	-4445	ENSMUST00000212349.2	ENSMUSG00000031955	Bcar1	protein_coding	19.8261	25.1221	12.9751	13.653	22.4741	13.3141	-0.764583	4.18447	0.000350881	0.00412154
16342	chr18	75777485	75778062	intron (ENSMUST00000165559.3, intron 1 of 11)	protein_coding-intron (ENSMUST00000165559.3, intron 1 of 11)	-7429	ENSMUST00000235147.2	ENSMUSG00000052928	Ctif	protein_coding	26.3278	26.2212	16.9241	15.3523	26.2745	16.1382	-0.703372	4.41892	0.000352639	0.00413945
21759	chr3	108894520	108895241	intron (ENSMUST00000171143.2, intron 5 of 10)	protein_coding-intron (ENSMUST00000046924.10, intron 5 of 10)	-12460	ENSMUST00000197612.2	ENSMUSG00000106108	Gm43221	lncRNA	17.2576	17.0098	11.2827	7.79335	17.1337	9.53804	-0.84723	3.75616	0.000354659	0.00415904
12049	chr15	82199048	82199267	TTS (ENSMUST00000023089.5)	protein_coding-TTS (ENSMUST00000023089.5)	15966	ENSMUST00000230268.2	ENSMUSG00000022453	Naga	protein_coding	7.86624	8.21704	3.51018	4.39475	8.04164	3.95246	-1.02169	2.63743	0.000359252	0.00420772
35245	chr9	120808995	120809224	intron (ENSMUST00000169176.2, intron 1 of 2)	protein_coding-intron (ENSMUST00000169176.2, intron 1 of 2)	-19536	ENSMUST00000213408.2	ENSMUSG00000040936	Ulk4	protein_coding	8.74918	14.3406	6.14282	5.33229	11.5449	5.73756	-1.03234	3.16781	0.000360111	0.00421182
4299	chr11	8441027	8441253	intron (ENSMUST00000239111.2, intron 17 of 30)	protein_coding-intron (ENSMUST00000020695.13, intron 17 of 30)	-22465	ENSMUST00000129074.2	ENSMUSG00000020422	Tns3	protein_coding	6.66222	9.31613	2.82068	4.57054	7.98917	3.69561	-1.12358	2.6189	0.000361305	0.0042244
23766	chr4	128943442	128943764	TTS (ENSMUST00000149472.3)	lncRNA-TTS (ENSMUST00000149472.3)	8173	ENSMUST00000149472.3	ENSMUSG00000085085	1700086P04Rik	lncRNA	11.398	11.0956	6.14282	5.80106	11.2468	5.97194	-0.910498	3.13797	0.000369082	0.00429973
22152	chr3	152585847	152586310	intron (ENSMUST00000044278.6, intron 2 of 4)	protein_coding-intron (ENSMUST00000044278.6, intron 2 of 4)	-4224	ENSMUST00000162856.2	ENSMUSG00000090040	Gm16232	processed_pseudogene	16.776	15.492	9.08887	9.19967	16.134	9.14427	-0.813432	3.67889	0.000369996	0.00430896
35293	chr9	121755751	121756125	Intergenic	Intergenic	-7208	ENSMUST00000216970.2	ENSMUSG00000111141	Gm47115	unprocessed_pseudogene	14.8495	14.3929	9.46496	6.21124	14.6212	7.8381	-0.901256	3.51123	0.000370735	0.00431615
25197	chr5	36065295	36065767	intron (ENSMUST00000064571.11, intron 1 of 16)	protein_coding-intron (ENSMUST00000064571.11, intron 1 of 16)	-4895	ENSMUST00000141824.2	ENSMUSG00000029094	Afap1	protein_coding	24.883	21.1968	13.2886	14.1804	23.0399	13.7345	-0.737642	4.21057	0.000371479	0.00432197
7051	chr12	17683492	17684200	Intergenic	Intergenic	11360	ENSMUST00020182885.1	ENSMUSG00002075280	7SK	misc_RNA	34.6757	33.3915	22.5655	20.4502	34.0336	21.5078	-0.661052	4.80407	0.000373566	0.00433919
9789	chr13	117371997	117372588	intron (ENSMUST00000225981.2, intron 3 of 3)	protein_coding-intron (ENSMUST00000022242.9, intron 2 of 8)	7730	ENSMUST00000224455.2	ENSMUSG00000021728	Emb	protein_coding	29.0569	31.141	18.4911	19.1611	30.099	18.8261	-0.679077	4.62547	0.00037357	0.00433919
4875	chr11	57612878	57613147	intron (ENSMUST00000108846.2, intron 2 of 2)	protein_coding-intron (ENSMUST00000066987.14, intron 2 of 11)	-19114	ENSMUST00000103967.3	ENSMUSG00000077155	Gm24582	snRNA	10.194	11.8807	5.32796	6.26984	11.0373	5.7989	-0.93427	3.11628	0.000380397	0.00440982
24415	chr4	148514948	148515693	Intergenic	Intergenic	12622	ENSMUST00000082714.5	ENSMUSG00000064648	Gm23303	snRNA	30.6623	25.3838	17.739	16.4656	28.0231	17.1023	-0.70488	4.5024	0.000380887	0.0044132
21594	chr3	102101367	102101757	intron (ENSMUST00000168312.8, intron 2 of 7)	protein_coding-intron (ENSMUST00000029453.13, intron 2 of 7)	3659	ENSMUST00000159586.2	ENSMUSG00000027860	Vangl1	protein_coding	12.281	10.1535	5.45332	6.21124	11.2172	5.83228	-0.927924	3.11636	0.000384424	0.00444778
14359	chr17	29269560	29270152	Intergenic	Intergenic	-2454	ENSMUST00000233185.2	ENSMUSG00000117007	Gm41556	lncRNA	22.8763	24.5988	13.8527	15.0007	23.7375	14.4267	-0.72043	4.27104	0.000385689	0.00446096
31567	chr8	14085587	14085935	intron (ENSMUST00000110813.5, intron 3 of 5)	protein_coding-intron (ENSMUST00000110813.5, intron 3 of 5)	32057	ENSMUST00000210109.2	ENSMUSG00000109982	Gm45520	TEC	14.1271	16.2247	8.71278	8.32072	15.1759	8.51675	-0.840651	3.59585	0.000386205	0.00446256
22056	chr3	145339838	145340558	Intergenic	Intergenic	15538	ENSMUST00000029846.5	ENSMUSG00000028195	Ccn1	protein_coding	52.0937	51.5004	31.0275	38.3808	51.7971	34.7041	-0.575818	5.44103	0.000388612	0.00448745
1113	chr1	106307765	106308654	intron (ENSMUST00000061047.7, intron 14 of 16)	protein_coding-intron (ENSMUST00000061047.7, intron 14 of 16)	21508	ENSMUST00000187918.2	ENSMUSG00000100247	A530053M12Rik	lncRNA	44.4683	49.5639	28.0188	34.0446	47.0161	31.0317	-0.601396	5.29544	0.000390598	0.00450598
14134	chr17	24963701	24964070	Intergenic	Intergenic	-8077	ENSMUST00000234340.2	ENSMUSG00000039628	Hs3st6	protein_coding	9.63213	14.9163	6.2055	6.32843	12.2742	6.26697	-0.989622	3.26406	0.000398915	0.00458158
12404	chr15	98038528	98039016	intron (ENSMUST00000143400.8, intron 3 of 3)	protein_coding-intron (ENSMUST00000059112.12, intron 3 of 3)	4768	ENSMUST00000059112.12	ENSMUSG00000048175	Asb8	protein_coding	27.9332	26.0119	17.1748	16.0555	26.9725	16.6151	-0.695969	4.45616	0.000399674	0.00458829
34779	chr9	98711573	98712142	Intergenic	Intergenic	-9717	ENSMUST00000186387.2	ENSMUSG00000102013	E330023G01Rik	lncRNA	25.9265	20.8828	10.4679	16.0555	23.4046	13.2617	-0.807415	4.20504	0.000402239	0.00461325
30424	chr7	99045131	99045755	intron (ENSMUST00000207530.2, intron 1 of 2)	protein_coding-intron (ENSMUST00000037528.10, intron 2 of 17)	9226	ENSMUST00000207530.2	ENSMUSG00000035314	Gdpd5	protein_coding	25.6857	30.0419	14.981	18.8681	27.8638	16.9245	-0.722921	4.50201	0.000406775	0.00465826
31436	chr8	10428939	10429407	intron (ENSMUST00000208309.2, intron 9 of 16)	protein_coding-intron (ENSMUST00000042103.9, intron 8 of 34)	106601	ENSMUST00000042103.9	ENSMUSG00000039057	Myo16	protein_coding	18.0602	16.3294	8.71278	10.8404	17.1948	9.77657	-0.805879	3.77086	0.000409326	0.00468394
24567	chr4	151795015	151795274	intron (ENSMUST00000155685.8, intron 2 of 7)	protein_coding-intron (ENSMUST00000049790.14, intron 3 of 23)	150963	ENSMUST00000155685.8	ENSMUSG00000014592	Camta1	protein_coding	9.63213	9.26379	4.32505	5.33229	9.44796	4.82867	-0.960199	2.87553	0.000414428	0.00473316
28301	chr6	113015094	113015901	Intergenic	Intergenic	-2602	ENSMUST00000083375.4	ENSMUSG00000065309	Gm23244	snRNA	41.3379	40.0908	29.3351	23.3215	40.7143	26.3283	-0.629191	5.07392	0.000416003	0.00474961
786	chr1	79689641	79689909	intron (ENSMUST00000187005.7, intron 7 of 10)	protein_coding-intron (ENSMUST00000113512.8, intron 8 of 11)	10598	ENSMUST00000127771.8	ENSMUSG00000073643	Wdfy1	protein_coding	14.3679	13.4508	7.77255	7.73475	13.9094	7.75365	-0.837919	3.46058	0.000416275	0.00475119
13960	chr17	14849044	14849411	Intergenic	Intergenic	41901	ENSMUST00000232616.2	ENSMUSG00000023885	Thbs2	protein_coding	10.2743	12.7704	5.82941	6.32843	11.5223	6.07892	-0.932976	3.18136	0.000424021	0.00482562
32349	chr8	84387264	84388227	TTS (ENSMUST00000212463.2)	protein_coding-TTS (ENSMUST00000212463.2)	-5562	ENSMUST00000019608.7	ENSMUSG00000019464	Ptger1	protein_coding	48.1606	61.4969	32.9707	39.6699	54.8288	36.3203	-0.599583	5.5201	0.000424326	0.00482754
24583	chr4	152126512	152127073	intron (ENSMUST00000147797.8, intron 3 of 5)	protein_coding-intron (ENSMUST00000084116.13, intron 3 of 11)	2972	ENSMUST00000131696.3	ENSMUSG00000028948	Nol9	protein_coding	22.796	17.0621	12.223	10.4888	19.9291	11.3559	-0.79909	3.97398	0.000427654	0.00486229
553	chr1	61590464	61590726	Intergenic	Intergenic	3314	ENSMUST00000185262.2	ENSMUSG00000100381	Gm28094	processed_pseudogene	11.9599	12.7181	7.08305	6.32843	12.339	6.70574	-0.883568	3.28401	0.000431309	0.00489771
5182	chr11	69362266	69362864	intron (ENSMUST00000108659.2, intron 39 of 85)	protein_coding-intron (ENSMUST00000035539.12, intron 38 of 84)	-6045	ENSMUST00000151811.2	ENSMUSG00000005237	Dnah2	protein_coding	22.475	27.2157	16.7987	12.8913	24.8453	14.845	-0.752303	4.32941	0.000433524	0.00491641
4007	chr10	127079455	127079911	intron (ENSMUST00000217895.2, intron 8 of 27)	protein_coding-intron (ENSMUST00000099172.5, intron 8 of 28)	19266	ENSMUST00000217895.2	ENSMUSG00000074657	Kif5a	protein_coding	15.893	12.7704	7.02037	8.5551	14.3317	7.78774	-0.864414	3.4838	0.0004397	0.00498168
15108	chr17	66979488	66979764	intron (ENSMUST00000223982.2, intron 30 of 30)	protein_coding-intron (ENSMUST00000037974.10, intron 32 of 32)	9563	ENSMUST00000232933.2	ENSMUSG00000117065	Gm49941	processed_pseudogene	12.6823	12.6134	7.5845	6.09405	12.6479	6.83928	-0.887953	3.31273	0.000440628	0.0049906
33796	chr9	44036454	44037296	intron (ENSMUST00000180670.3, intron 1 of 1)	lncRNA-intron (ENSMUST00000180670.3, intron 1 of 1)	7456	ENSMUST00000213646.2	ENSMUSG00000097467	Gm26737	lncRNA	25.8462	27.6867	16.4226	16.8172	26.7665	16.6199	-0.689814	4.4538	0.000441278	0.00499477
4176	chr11	3853355	3853572	Intergenic	Intergenic	8223	ENSMUST00000109996.8	ENSMUSG00000047205	Dusp18	protein_coding	9.31105	9.21145	4.07432	5.39089	9.26125	4.7326	-0.961373	2.84947	0.000441576	0.00499654
25285	chr5	43178624	43178899	Intergenic	Intergenic	16818	ENSMUST00000200967.2	ENSMUSG00000107193	Gm43700	lncRNA	10.8361	13.6078	5.01455	7.61756	12.222	6.31605	-0.957782	3.25567	0.000442242	0.00500248
18662	chr2	59722514	59723029	Intergenic	Intergenic	-9836	ENSMUST00000131285.2	ENSMUSG00000026988	Wdsub1	protein_coding	33.3111	33.9672	21.1865	21.7393	33.6392	21.4629	-0.648474	4.7944	0.000445402	0.00503501
23278	chr4	106831044	106831299	intron (ENSMUST00000131440.2, intron 1 of 4)	protein_coding-intron (ENSMUST00000030367.15, intron 4 of 17)	7548	ENSMUST00000131440.2	ENSMUSG00000061887	Ssbp3	protein_coding	8.50838	8.68808	4.63846	4.21896	8.59823	4.42871	-0.957838	2.74987	0.000449224	0.00507337
10801	chr14	76045190	76045603	Intergenic	Intergenic	-20919	ENSMUST00000022580.8	ENSMUSG00000022003	Slc25a30	protein_coding	16.1338	11.7237	7.70987	7.14879	13.9287	7.42933	-0.8894	3.42831	0.000451978	0.0050996
28637	chr6	125079378	125079739	exon (ENSMUST00000056889.15, exon 9 of 39)	protein_coding-exon (ENSMUST00000056889.15, exon 9 of 39)	5571	ENSMUST00000183346.3	ENSMUSG00000098762	Mir7045	miRNA	13.806	14.7069	8.58741	7.44177	14.2565	8.01459	-0.835156	3.50491	0.000452488	0.00510373
24040	chr4	135040665	135040915	Intergenic	Intergenic	-5509	ENSMUST00000117408.2	ENSMUSG00000082833	Gm12982	processed_pseudogene	8.02677	9.73483	4.26237	4.80492	8.8808	4.53364	-0.979709	2.80107	0.0004533	0.00510964
941	chr1	89632146	89632876	intron (ENSMUST00000190096.7, intron 9 of 16)	protein_coding-intron (ENSMUST00000027521.15, intron 9 of 17)	19987	ENSMUST00020182245.1	ENSMUSG00002076983	7SK	misc_RNA	23.8395	21.9819	15.1063	12.3639	22.9107	13.7351	-0.73571	4.20737	0.000461922	0.00519361
34275	chr9	63058395	63058629	Intergenic	Intergenic	-2269	ENSMUST00000116613.9	ENSMUSG00000022245	Skor1	protein_coding	10.5151	12.09	6.58159	5.44948	11.3026	6.01554	-0.91943	3.15379	0.000463386	0.00520843
15791	chr18	36537403	36537701	intron (ENSMUST00000237792.2, intron 2 of 2)	protein_coding-intron (ENSMUST00000025204.7, intron 3 of 3)	38718	ENSMUST00000144158.2	ENSMUSG00000046727	Cystm1	protein_coding	8.82945	9.47314	4.26237	5.2151	9.1513	4.73873	-0.949314	2.84333	0.000463737	0.00521029
22887	chr4	62564922	62565549	intron (ENSMUST00000144489.8, intron 3 of 9)	protein_coding-intron (ENSMUST00000065870.14, intron 18 of 19)	-5572	ENSMUST00000127254.2	ENSMUSG00000059810	Rgs3	protein_coding	39.8931	43.5451	21.7506	30.9976	41.7191	26.3741	-0.661656	5.09962	0.000463845	0.00521029
27406	chr6	37688681	37688987	Intergenic	Intergenic	-24704	ENSMUST00000201305.2	ENSMUSG00000107035	Ybx1-ps2	processed_pseudogene	11.9599	12.9274	6.895	6.79721	12.4437	6.8461	-0.865661	3.30327	0.000469942	0.00526378
12561	chr15	101943146	101943406	Intergenic	Intergenic	6661	ENSMUST00000023803.8	ENSMUSG00000023043	Krt18	protein_coding	11.398	10.7292	4.57577	6.9144	11.0636	5.74509	-0.93468	3.10411	0.000472458	0.00528768
23145	chr4	97860825	97861046	intron (ENSMUST00000152023.8, intron 3 of 3)	protein_coding-intron (ENSMUST00000052018.12, intron 2 of 9)	61665	ENSMUST00000133011.2	ENSMUSG00000028565	Nfia	protein_coding	10.7559	11.148	6.83232	4.68773	10.9519	5.76003	-0.932303	3.09776	0.000474051	0.00529975
17638	chr19	59469118	59469577	Intergenic	Intergenic	-12221	ENSMUST00000190204.2	ENSMUSG00000100119	2700089I24Rik	lncRNA	17.1773	16.4864	11.0947	8.02774	16.8318	9.56121	-0.816321	3.74053	0.000479273	0.00535138
897	chr1	88573415	88573636	Intergenic	Intergenic	-7282	ENSMUST00000194311.2	ENSMUSG00000104057	Gm38130	TEC	7.38463	7.746	3.51018	4.10176	7.56531	3.80597	-0.989564	2.5638	0.000485717	0.0054131
13606	chr16	91946671	91947535	intron (ENSMUST00000231220.2, intron 1 of 2)	lncRNA-intron (ENSMUST00000231220.2, intron 1 of 2)	-4032	ENSMUST00000232211.2	ENSMUSG00000116608	Gm41495	lncRNA	57.1506	60.0838	43.5012	37.5604	58.6172	40.5308	-0.534655	5.63752	0.000485566	0.0054131
34602	chr9	80113131	80114163	intron (ENSMUST00000184480.8, intron 1 of 35)	protein_coding-intron (ENSMUST00000035889.15, intron 1 of 32)	-11246	ENSMUST00000127779.9	ENSMUSG00000033577	Myo6	protein_coding	44.5486	33.5485	26.3891	22.6183	39.0486	24.5037	-0.664165	4.99179	0.00048822	0.00543929
4349	chr11	16541535	16541829	Intergenic	Intergenic	44384	ENSMUST00000118481.2	ENSMUSG00000101316	Gm12663	processed_pseudogene	9.55186	9.68249	3.94896	5.80106	9.61718	4.87501	-0.973476	2.89998	0.000488393	0.00543951
8190	chr12	111200904	111201425	intron (ENSMUST00000139162.8, intron 3 of 4)	protein_coding-intron (ENSMUST00000021706.11, intron 2 of 11)	-13753	ENSMUST00000143395.2	ENSMUSG00000021277	Traf3	protein_coding	23.679	18.8416	11.7842	13.2428	21.2603	12.5135	-0.752339	4.08673	0.000490551	0.00546011
12059	chr15	82834644	82835035	intron (ENSMUST00000229439.2, intron 1 of 1)	protein_coding-intron (ENSMUST00000229439.2, intron 1 of 1)	8658	ENSMUST00000175010.3	ENSMUSG00000092751	Mir3080	miRNA	11.0769	11.9854	6.64428	5.80106	11.5312	6.22267	-0.895155	3.18602	0.000490816	0.00546135
17770	chr2	10008859	10009299	intron (ENSMUST00000026888.11, intron 2 of 6)	protein_coding-intron (ENSMUST00000026888.11, intron 2 of 6)	-43570	ENSMUST00000194765.2	ENSMUSG00000103570	C630004M23Rik	TEC	17.2576	14.6022	10.0918	7.73475	15.9299	8.91326	-0.830858	3.6495	0.00049254	0.00547709
4672	chr11	45770200	45770451	intron (ENSMUST00000109261.11, intron 1 of 11)	protein_coding-intron (ENSMUST00000109260.3, intron 1 of 11)	-2899	ENSMUST00000133715.2	ENSMUSG00000006169	Clint1	protein_coding	8.98998	8.21704	5.32796	3.16422	8.60351	4.24609	-1.01745	2.72207	0.000492761	0.00547784
30743	chr7	118435971	118436293	intron (ENSMUST00000175952.2, intron 3 of 5)	protein_coding-intron (ENSMUST00000033280.14, intron 21 of 23)	4344	ENSMUST00000104479.3	ENSMUSG00000077667	Gm26147	snoRNA	20.4683	20.5164	12.8498	11.7193	20.4923	12.2846	-0.738601	4.05139	0.000495994	0.00550859
35069	chr9	110561687	110562083	intron (ENSMUST00000199862.5, intron 2 of 6)	protein_coding-intron (ENSMUST00000006005.12, intron 1 of 13)	-9044	ENSMUST00000200011.5	ENSMUSG00000059741	Myl3	protein_coding	20.388	22.2436	13.5393	12.2467	21.3158	12.893	-0.729932	4.11514	0.000499798	0.00554564
9753	chr13	113032366	113032717	intron (ENSMUST00000022281.5, intron 15 of 26)	protein_coding-intron (ENSMUST00000022281.5, intron 15 of 26)	11781	ENSMUST00000182295.2	ENSMUSG00000098067	Gm26943	processed_pseudogene	12.9231	10.5722	7.14573	5.03931	11.7477	6.09252	-0.938336	3.1777	0.000507876	0.00562822
[truncated: 765 more rows]

## Sheet: Table_S14_OHC-enriched-ATAC
Table S14: OHC-enriched ATAC-Seq peaks. IHC1-2, OHC1-2 – normalized ATAC-seq read counts under each peak for the pools of IHCs and OHCs. Start – start site of peak. End – end site of peak. Ensembl Annotation – description of region of peak location based on the Ensembl database. HOMER Annotation – description of region of peak location preceded by the type of gene (e.g., protein coding, lncRNA, o…
[truncated: 2,086 more rows]
