# Supplementary material for: Differential Chromatin Accessibility, Gene Expression, and mRNA Splicing Between Developing Cochlear Inner and Outer Hair Cells
Source: J Assoc Res Otolaryngol. 2025 Sep 5;26(5):531–51. doi: 10.1007/s10162-025-01005-z (PMC12528612; doi:10.1007/s10162-025-01005-z)
Supplement: Supplementary file 7 — Table S15−S16 (XLSX 818 KB) [file 10162_2025_1005_MOESM7_ESM.xlsx]

## Sheet: Table_S15
Table S15: IHC-enriched peaks within 2kb from a transcription start site. Start – start site of peak. End – end site of peak. Ensembl Annotation – description of region of peak location based on the Ensembl database. HOMER Annotation – description of region of peak location preceded by the type of gene (e.g., protein coding, lncRNA, or other genomic region (e.g., CpG islands or tandem repeats) ba…
PeakID	Chr	Start	End	Ensembl Annotation	HOMER Annotation	Distance.to.TSS	Transcript.ID	Entrez.ID	Gene.Name	Gene.Type	IHC1	IHC2	OHC1	OHC2	IHC_mean	OHC_mean	logFC	logCPM	PValue	FDR
21652	chr3	104679256	104681003	intron (ENSMUST00000199762.2, intron 1 of 2)	protein_coding-intron (ENSMUST00000139783.2, intron 5 of 6)	457	ENSMUST00000199762.2	ENSMUSG00000105195	Gm43584	lncRNA	118.636	119.54	24.3832	22.5597	119.088	23.4715	-2.34313	6.15585	7.97804e-50	2.82917e-45
5668	chr11	85722670	85723812	promoter-TSS (ENSMUST00000000095.7)	protein_coding-promoter-TSS (ENSMUST00000000095.7)	-136	ENSMUST00000000095.7	ENSMUSG00000000093	Tbx2	protein_coding	75.0503	72.6972	15.8585	12.4225	73.8738	14.1405	-2.386	5.46	1.19538e-42	2.11953e-38
17808	chr2	13494153	13494695	intron (ENSMUST00000091436.7, intron 3 of 66)	protein_coding-intron (ENSMUST00000091436.7, intron 3 of 66)	2200	ENSMUST00000091436.7	ENSMUSG00000026726	Cubn	protein_coding	29.5385	28.3671	2.88336	4.51194	28.9528	3.69765	-2.95489	4.03471	1.23639e-32	8.769e-29
15129	chr17	67939516	67940448	promoter-TSS (ENSMUST00000097290.4)	protein_coding-promoter-TSS (ENSMUST00000097290.4)	-264	ENSMUST00000097290.4	ENSMUSG00000073375	Lrrc30	protein_coding	54.9834	53.9603	10.7186	13.0084	54.4718	11.8635	-2.19469	5.05414	1.15994e-31	6.85561e-28
8254	chr12	112613837	112614409	promoter-TSS (ENSMUST00000222368.2)	protein_coding-promoter-TSS (ENSMUST00000222368.2)	-62	ENSMUST00000222368.2	ENSMUSG00000064326	Siva1	protein_coding	26.087	26.3783	4.57577	3.86738	26.2326	4.22158	-2.63431	3.93823	7.62455e-28	3.00424e-24
26571	chr5	134207516	134208018	Intergenic	Intergenic	-2154	ENSMUST00000076228.3	ENSMUSG00000061979	Rcc1l	protein_coding	22.475	23.7614	3.32214	3.69159	23.1182	3.50686	-2.71603	3.74936	5.87474e-27	1.89391e-23
3585	chr10	89457001	89457804	promoter-TSS (ENSMUST00000020102.14)	protein_coding-promoter-TSS (ENSMUST00000020102.14)	-287	ENSMUST00000020102.14	ENSMUSG00000019935	Slc17a8	protein_coding	42.1405	53.3846	9.52764	12.1881	47.7626	10.8579	-2.13888	4.88439	6.62013e-25	1.67688e-21
11949	chr15	79599757	79600281	promoter-TSS (ENSMUST00000228991.2)	protein_coding-promoter-TSS (ENSMUST00000228991.2)	-414	ENSMUST00000228991.2	ENSMUSG00000042535	Gtpbp1	protein_coding	26.2475	38.4159	4.88918	6.09405	32.3317	5.49162	-2.5619	4.26398	2.0567e-24	4.86232e-21
599	chr1	65159578	65160168	intron (ENSMUST00000148020.8, intron 2 of 7)	protein_coding-intron (ENSMUST00000050047.4, intron 2 of 7)	-1156	ENSMUST00000144760.3	ENSMUSG00000100846	Gm28845	protein_coding	33.7927	26.3783	3.82359	6.73861	30.0855	5.2811	-2.49185	4.14128	1.05755e-22	2.03235e-19
16969	chr19	17231620	17232113	intron (ENSMUST00000236272.2, intron 1 of 3)	lncRNA-intron (ENSMUST00000235384.2, intron 1 of 3)	1986	ENSMUST00000236272.2	ENSMUSG00000118367	Gm50277	lncRNA	21.7526	18.4229	3.57287	2.87123	20.0877	3.22205	-2.63072	3.5476	1.47124e-22	2.37151e-19
11928	chr15	79230189	79230542	promoter-TSS (ENSMUST00000229130.2)	protein_coding-promoter-TSS (ENSMUST00000229130.2)	-456	ENSMUST00000229130.2	ENSMUSG00000042622	Maff	protein_coding	19.184	18.3706	3.38482	2.57825	18.7773	2.98154	-2.65126	3.45691	1.61828e-22	2.39114e-19
24458	chr4	149192122	149192407	promoter-TSS (ENSMUST00000153781.2)	protein_coding-promoter-TSS (ENSMUST00000153781.2)	38	ENSMUST00000153781.2	ENSMUSG00000028974	Dffa	protein_coding	11.4783	12.5087	1.00291	1.58211	11.9935	1.29251	-3.19486	2.77135	3.63675e-22	5.15866e-19
13785	chr17	6046021	6046490	promoter-TSS (ENSMUST00000115786.8)	protein_coding-promoter-TSS (ENSMUST00000115786.8)	-36	ENSMUST00000115787.8	ENSMUSG00000023805	Synj2	protein_coding	31.3044	39.201	7.33378	8.78949	35.2527	8.06163	-2.13129	4.45167	4.32572e-22	5.68143e-19
22072	chr3	145743587	145744137	promoter-TSS (ENSMUST00000196412.2)	lncRNA-promoter-TSS (ENSMUST00000196412.2)	-338	ENSMUST00000196412.2	ENSMUSG00000105146	Gm35409	lncRNA	36.1205	36.7411	9.08887	9.84423	36.4308	9.46655	-1.94211	4.52738	1.66527e-21	2.03634e-18
5998	chr11	98488261	98489169	promoter-TSS (ENSMUST00000142268.3)	protein_coding-promoter-TSS (ENSMUST00000142268.3)	-402	ENSMUST00000142268.3	ENSMUSG00000086545	Lrrc3c	protein_coding	43.0235	43.2834	13.0378	9.60984	43.1534	11.3238	-1.93217	4.77224	2.43992e-21	2.79112e-18
26466	chr5	127631119	127632651	intron (ENSMUST00000145748.2, intron 2 of 2)	protein_coding-intron (ENSMUST00000119026.8, intron 8 of 8)	1567	ENSMUST00000145748.2	ENSMUSG00000034324	Tmem132c	protein_coding	72.2409	106.036	21.9386	29.0053	89.1387	25.472	-1.81033	5.84882	3.50576e-21	3.76731e-18
10765	chr14	72730872	72731585	Intergenic	Intergenic	-1950	ENSMUST00000208955.2	ENSMUSG00000109446	Gm9195	protein_coding	47.8396	59.8744	17.2375	15.7039	53.857	16.4707	-1.71513	5.14525	3.14033e-20	2.74531e-17
34291	chr9	63663565	63664228	intron (ENSMUST00000034973.10, intron 1 of 8)	protein_coding-intron (ENSMUST00000034973.10, intron 1 of 8)	1380	ENSMUST00000034973.10	ENSMUSG00000032402	Smad3	protein_coding	18.7024	21.1445	2.13118	4.51194	19.9234	3.32156	-2.57244	3.56192	3.17403e-20	2.74531e-17
6133	chr11	101526086	101526847	intron (ENSMUST00000155222.2, intron 2 of 2)	protein_coding-intron (ENSMUST00000010506.10, intron 6 of 6)	1903	ENSMUST00000155222.2	ENSMUSG00000010362	Rdm1	protein_coding	48.883	56.3155	16.9241	17.2274	52.5993	17.0758	-1.6262	5.13019	8.73066e-20	7.03651e-17
24476	chr4	149561302	149561974	promoter-TSS (ENSMUST00000210722.3)	protein_coding-promoter-TSS (ENSMUST00000210722.3)	-197	ENSMUST00000210722.3	ENSMUSG00000087198	Tmem274	protein_coding	48.4014	59.5081	17.927	16.1141	53.9548	17.0205	-1.67016	5.15803	1.09744e-19	8.46031e-17
24625	chr4	152568205	152568638	promoter-TSS (ENSMUST00000056567.6)	protein_coding-promoter-TSS (ENSMUST00000056567.6)	-406	ENSMUST00000056567.6	ENSMUSG00000039577	Nphp4	protein_coding	16.6957	18.6846	2.82068	3.63299	17.6901	3.22684	-2.45029	3.41197	1.61387e-19	1.16798e-16
17393	chr19	45731496	45732021	promoter-TSS (ENSMUST00000026240.14)	protein_coding-promoter-TSS (ENSMUST00000026240.14)	-404	ENSMUST00000111928.8	ENSMUSG00000025219	Fgf8	protein_coding	15.2509	10.4676	1.75509	1.23053	12.8592	1.49281	-3.08183	2.84343	2.47424e-19	1.75483e-16
32541	chr8	91603498	91604144	exon (ENSMUST00000210665.2, exon 1 of 1)	TEC-exon (ENSMUST00000210665.2, exon 1 of 1)	612	ENSMUST00000210665.2	ENSMUSG00000109812	Gm45640	TEC	35.7191	31.8214	9.653	8.84809	33.7703	9.25055	-1.8633	4.42991	5.27401e-19	3.52881e-16
23618	chr4	123133192	123134112	exon (ENSMUST00000127172.2, exon 1 of 5)	protein_coding-exon (ENSMUST00000127172.2, exon 1 of 5)	102	ENSMUST00000127172.2	ENSMUSG00000032744	Heyl	protein_coding	58.3546	57.5716	18.9926	22.2081	57.9631	20.6004	-1.48992	5.29952	1.13289e-18	6.92667e-16
30390	chr7	97768339	97769103	promoter-TSS (ENSMUST00000107127.8)	protein_coding-promoter-TSS (ENSMUST00000107127.8)	10	ENSMUST00000107128.8	ENSMUSG00000030761	Myo7a	protein_coding	31.4649	30.9316	6.895	9.49265	31.1983	8.19383	-1.92225	4.30779	1.19523e-18	7.18396e-16
24607	chr4	152264483	152265106	intron (ENSMUST00000075363.10, intron 1 of 8)	protein_coding-intron (ENSMUST00000075363.10, intron 1 of 8)	2203	ENSMUST00000075363.10	ENSMUSG00000028937	Acot7	protein_coding	25.6857	26.7446	6.83232	6.68001	26.2151	6.75617	-1.95571	4.05541	1.56213e-18	8.79308e-16
14165	chr17	25690455	25691313	exon (ENSMUST00000025002.3, exon 1 of 6)	protein_coding-exon (ENSMUST00000025002.3, exon 1 of 6)	313	ENSMUST00000235033.2	ENSMUSG00000024175	Tekt4	protein_coding	30.5017	34.8046	7.02037	10.1372	32.6532	8.57879	-1.92648	4.37876	2.79897e-18	1.5039e-15
26717	chr5	137533128	137533372	intron (ENSMUST00000163194.2, intron 1 of 3)	lncRNA-intron (ENSMUST00000163194.2, intron 1 of 3)	-1478	ENSMUST00000031726.15	ENSMUSG00000029713	Gnb2	protein_coding	14.6087	10.6246	1.62973	1.81649	12.6166	1.72311	-2.84214	2.84855	3.99752e-18	2.0847e-15
3225	chr10	79481468	79482051	promoter-TSS (ENSMUST00000095464.3)	protein_coding-promoter-TSS (ENSMUST00000095464.3)	-187	ENSMUST00000095464.3	ENSMUSG00000035963	Odf3l2	protein_coding	30.7425	29.9896	8.02328	9.25826	30.366	8.64077	-1.80859	4.29365	1.21969e-17	5.925e-15
11854	chr15	78274159	78274644	exon (ENSMUST00000074380.14, exon 2 of 6)	protein_coding-exon (ENSMUST00000074380.14, exon 2 of 6)	-1432	ENSMUST00000169575.2	ENSMUSG00000062154	Tex33	protein_coding	23.2776	26.9016	5.64137	7.09019	25.0896	6.36578	-1.97881	3.99336	1.57076e-17	7.52735e-15
19999	chr2	156413281	156413889	promoter-TSS (ENSMUST00000144818.2)	lncRNA-promoter-TSS (ENSMUST00000144818.2)	-127	ENSMUST00000144818.2	ENSMUSG00000055494	Gm14168	lncRNA	36.281	29.8325	10.3425	7.96914	33.0568	9.15582	-1.84695	4.39955	2.92196e-17	1.32844e-14
30246	chr7	81504057	81504909	TTS (ENSMUST00000085094.4)	protein_coding-TTS (ENSMUST00000085094.4)	1059	ENSMUST00000085094.4	ENSMUSG00000066378	Gm10160	protein_coding	48.3212	48.5695	16.6734	17.5204	48.4453	17.0969	-1.50145	5.03946	3.28897e-17	1.43992e-14
26232	chr5	118783302	118783751	exon (ENSMUST00000202545.2, exon 1 of 1)	TEC-exon (ENSMUST00000202545.2, exon 1 of 1)	1088	ENSMUST00000202545.2	ENSMUSG00000107116	Gm43274	TEC	31.0636	43.388	8.71278	11.4263	37.2258	10.0696	-1.89078	4.58146	5.70191e-17	2.32695e-14
6531	chr11	115516770	115517069	intron (ENSMUST00000150898.8, intron 1 of 3)	protein_coding-intron (ENSMUST00000021089.11, intron 1 of 6)	1855	ENSMUST00000154623.2	ENSMUSG00000020744	Slc25a19	protein_coding	13.0034	16.6958	2.82068	2.81264	14.8496	2.81666	-2.40443	3.1825	8.68106e-17	3.38294e-14
32133	chr8	70956783	70957383	TTS (ENSMUST00000008032.14)	protein_coding-TTS (ENSMUST00000008032.14)	1675	ENSMUST00000138196.2	ENSMUSG00000058833	Rex1bd	protein_coding	28.9766	28.8905	7.27109	9.31686	28.9336	8.29398	-1.79745	4.22799	1.28822e-16	4.66889e-14
30389	chr7	97767416	97767920	intron (ENSMUST00000138627.2, intron 1 of 5)	protein_coding-intron (ENSMUST00000107127.8, intron 1 of 48)	1031	ENSMUST00000131632.2	ENSMUSG00000030761	Myo7a	protein_coding	18.1405	15.492	3.63555	3.63299	16.8162	3.63427	-2.19736	3.36471	1.68143e-16	5.84576e-14
17608	chr19	58040747	58041762	intron (ENSMUST00000077282.7, intron 28 of 28)	protein_coding-intron (ENSMUST00000077282.7, intron 28 of 28)	1655	ENSMUST00000176631.3	ENSMUSG00000093757	Mir5623	miRNA	49.0436	53.2799	19.6821	18.1649	51.1617	18.9235	-1.43747	5.13758	1.95786e-16	6.61233e-14
33696	chr9	40235814	40236661	intron (ENSMUST00000140807.9, intron 1 of 2)	protein_coding-intron (ENSMUST00000045682.7, intron 4 of 19)	1515	ENSMUST00000140807.9	ENSMUSG00000087047	1700110K17Rik	lncRNA	29.0569	32.8681	8.39937	10.2544	30.9625	9.32689	-1.73154	4.34586	4.09897e-16	1.27507e-13
21653	chr3	104683482	104684008	TTS (ENSMUST00000162644.2)	protein_coding-TTS (ENSMUST00000162644.2)	1118	ENSMUST00000139783.2	ENSMUSG00000055865	Tafa3	protein_coding	19.9867	13.8172	1.69241	3.86738	16.9019	2.77989	-2.5724	3.29629	4.82983e-16	1.48935e-13
32558	chr8	92201116	92201672	promoter-TSS (ENSMUST00000211287.2)	lncRNA-promoter-TSS (ENSMUST00000211287.2)	-168	ENSMUST00000211287.2	ENSMUSG00000110138	4831440D22Rik	lncRNA	30.3412	30.0419	8.52473	10.1372	30.1915	9.33097	-1.68989	4.31357	8.56958e-16	2.47069e-13
27846	chr6	83060929	83061800	Intergenic	Intergenic	-1984	ENSMUST00000041265.4	ENSMUSG00000034968	Lbx2	protein_coding	52.8964	54.9024	22.064	20.0986	53.8994	21.0813	-1.35567	5.23368	9.89156e-16	2.82883e-13
16592	chr19	4131318	4131666	promoter-TSS (ENSMUST00000159148.8)	protein_coding-promoter-TSS (ENSMUST00000159148.8)	-86	ENSMUST00000159593.8	ENSMUSG00000024857	Cabp2	protein_coding	21.1104	23.238	5.57868	6.62142	22.1742	6.10005	-1.86126	3.84	1.96918e-15	5.41326e-13
23934	chr4	132949275	132950448	TTS (ENSMUST00000150744.2)	protein_coding-TTS (ENSMUST00000150744.2)	1016	ENSMUST00000134713.2	ENSMUSG00000028865	Cd164l2	protein_coding	71.1975	64.3755	30.7768	23.0871	67.7865	26.9319	-1.33084	5.56681	2.94581e-15	7.79585e-13
23870	chr4	131403195	131403613	intron (ENSMUST00000138697.2, intron 1 of 2)	lncRNA-intron (ENSMUST00000138697.2, intron 1 of 2)	1752	ENSMUST00000138697.2	ENSMUSG00000087171	Gm12962	lncRNA	13.7258	12.4564	2.00582	3.16422	13.0911	2.58502	-2.32007	2.99339	3.66773e-15	9.51643e-13
19470	chr2	127323360	127324895	exon (ENSMUST00000088538.6, exon 1 of 8)	protein_coding-exon (ENSMUST00000088538.6, exon 1 of 8)	292	ENSMUST00000088538.6	ENSMUSG00000079056	Kcnip3	protein_coding	82.756	57.3099	25.5115	26.5443	70.033	26.0279	-1.41974	5.58227	4.61984e-15	1.17021e-12
1566	chr1	152429332	152430135	promoter-TSS (ENSMUST00000188395.2)	protein_coding-promoter-TSS (ENSMUST00000188395.2)	-938	ENSMUST00000188395.2	ENSMUSG00000026482	Rgl1	protein_coding	47.358	38.1019	14.1661	15.1179	42.7299	14.642	-1.53704	4.84199	5.49622e-15	1.36529e-12
33785	chr9	43980556	43980809	promoter-TSS (ENSMUST00000114830.9)	protein_coding-promoter-TSS (ENSMUST00000114830.9)	-58	ENSMUST00000114830.9	ENSMUSG00000032010	Usp2	protein_coding	10.1137	12.247	1.75509	2.46106	11.1804	2.10807	-2.40395	2.78189	6.75302e-15	1.64177e-12
33237	chr8	125405828	125406107	promoter-TSS (ENSMUST00000140350.2)	protein_coding-promoter-TSS (ENSMUST00000140350.2)	-280	ENSMUST00000140350.2	ENSMUSG00000037300	Ttc13	protein_coding	10.6756	9.94418	1.88046	1.99228	10.3099	1.93637	-2.39719	2.64864	7.66337e-15	1.83621e-12
31895	chr8	45833644	45835448	exon (ENSMUST00000093526.13, exon 1 of 14)	protein_coding-exon (ENSMUST00000093526.13, exon 1 of 14)	782	ENSMUST00000093526.13	ENSMUSG00000070044	Fam149a	protein_coding	70.7159	70.813	26.201	33.6345	70.7645	29.9177	-1.23978	5.65733	8.16777e-15	1.94393e-12
14434	chr17	31413018	31415128	intron (ENSMUST00000236793.2, intron 2 of 12)	protein_coding-intron (ENSMUST00000024833.13, intron 1 of 11)	2650	ENSMUST00000024833.13	ENSMUSG00000024034	Tmprss3	protein_coding	98.8096	88.3462	41.7461	41.252	93.5779	41.4991	-1.17046	6.07865	8.53284e-15	2.01728e-12
24267	chr4	140647722	140648280	intron (ENSMUST00000030765.7, intron 3 of 15)	protein_coding-intron (ENSMUST00000030765.7, intron 3 of 15)	2006	ENSMUST00000082509.3	ENSMUSG00000064443	Gm26226	snRNA	27.5318	35.8514	8.77546	10.899	31.6916	9.83721	-1.69244	4.39427	1.5945e-14	3.47872e-12
15130	chr17	68003956	68004920	intron (ENSMUST00000233821.2, intron 1 of 15)	protein_coding-intron (ENSMUST00000035471.9, intron 1 of 62)	178	ENSMUST00000233821.2	ENSMUSG00000032796	Lama1	protein_coding	59.2376	63.7474	26.7025	26.5443	61.4925	26.6234	-1.20952	5.4668	2.56561e-14	5.25905e-12
28002	chr6	88719430	88719898	promoter-TSS (ENSMUST00000204286.2)	TEC-promoter-TSS (ENSMUST00000204286.2)	-45	ENSMUST00000204286.2	ENSMUSG00000107835	Gm43999	TEC	15.9733	19.6267	4.32505	4.98071	17.8	4.65288	-1.93979	3.51881	5.09627e-14	1.00963e-11
28666	chr6	126308055	126308922	promoter-TSS (ENSMUST00000186340.2)	lncRNA-promoter-TSS (ENSMUST00000186340.2)	-225	ENSMUST00000186340.2	ENSMUSG00000101659	Gm29009	lncRNA	44.6288	44.2254	17.9897	16.5242	44.4271	17.257	-1.36399	4.95229	5.35608e-14	1.05521e-11
9524	chr13	94271130	94271527	promoter-TSS (ENSMUST00000120051.2)	protein_coding-promoter-TSS (ENSMUST00000120051.2)	80	ENSMUST00000120051.2	ENSMUSG00000045312	Lhfpl2	protein_coding	23.5987	20.9875	7.20841	6.38703	22.2931	6.79772	-1.70749	3.87078	1.09013e-13	1.94263e-11
17628	chr19	59063504	59064507	exon (ENSMUST00000047511.15, exon 1 of 17)	protein_coding-exon (ENSMUST00000047511.15, exon 1 of 17)	496	ENSMUST00000163821.3	ENSMUSG00000041362	Shtn1	protein_coding	44.2275	33.9149	13.9781	13.1256	39.0712	13.5518	-1.51921	4.71614	1.20845e-13	2.13204e-11
28062	chr6	90734553	90734887	promoter-TSS (ENSMUST00000146977.2)	protein_coding-promoter-TSS (ENSMUST00000146977.2)	-188	ENSMUST00000146977.2	ENSMUSG00000034312	Iqsec1	protein_coding	13.9666	14.2359	3.25946	3.75018	14.1012	3.50482	-2.00239	3.16528	1.28907e-13	2.25187e-11
9976	chr14	20789906	20790394	promoter-TSS (ENSMUST00000223863.2)	protein_coding-promoter-TSS (ENSMUST00000223863.2)	-685	ENSMUST00000223863.2	ENSMUSG00000021820	Camk2g	protein_coding	15.7325	15.7537	4.26237	4.04317	15.7431	4.15277	-1.91954	3.33655	1.6332e-13	2.78445e-11
8407	chr13	12533330	12533718	intron (ENSMUST00000179308.3, intron 1 of 5)	protein_coding-intron (ENSMUST00000179308.3, intron 1 of 5)	1795	ENSMUST00000179308.3	ENSMUSG00000095105	Edaradd	protein_coding	14.9298	16.2247	4.01164	4.27755	15.5773	4.1446	-1.90967	3.32916	3.13267e-13	5.14309e-11
7015	chr12	16269965	16270273	intron (ENSMUST00000221011.2, intron 1 of 3)	lncRNA-intron (ENSMUST00000221011.2, intron 1 of 3)	1161	ENSMUST00000221011.2	ENSMUSG00000113975	Gm36372	lncRNA	14.0468	16.5387	4.26237	3.69159	15.2928	3.97698	-1.94976	3.30045	3.68463e-13	5.9664e-11
12490	chr15	99665695	99666198	intron (ENSMUST00000168951.2, intron 1 of 1)	protein_coding-intron (ENSMUST00000023762.13, intron 1 of 9)	2074	ENSMUST00000168951.2	ENSMUSG00000090406	Gm17058	lncRNA	19.1037	21.4062	5.76673	6.68001	20.2549	6.22337	-1.70338	3.74836	5.76634e-13	8.92952e-11
291	chr1	37733565	37734071	exon (ENSMUST00000192480.2, exon 1 of 1)	TEC-exon (ENSMUST00000192480.2, exon 1 of 1)	1927	ENSMUST00000192480.2	ENSMUSG00000102650	Gm19863	TEC	27.0502	31.3503	10.3425	10.313	29.2003	10.3278	-1.50387	4.31999	7.03845e-13	1.08051e-10
13691	chr16	96230138	96230747	promoter-TSS (ENSMUST00000131777.2)	protein_coding-promoter-TSS (ENSMUST00000131777.2)	-98	ENSMUST00000131777.2	ENSMUSG00000000157	Itgb2l	protein_coding	26.0067	30.9316	7.5845	11.0748	28.4692	9.32963	-1.60979	4.25752	8.28632e-13	1.26659e-10
34405	chr9	66958024	66958472	Intergenic	Intergenic	-1560	ENSMUST00000113707.9	ENSMUSG00000032366	Tpm1	protein_coding	18.0602	12.09	3.63555	3.28141	15.0751	3.45848	-2.10285	3.21079	1.30002e-12	1.90502e-10
24620	chr4	152502548	152503426	promoter-TSS (ENSMUST00000238252.2)	protein_coding-promoter-TSS (ENSMUST00000238252.2)	-123	ENSMUST00000238252.2	ENSMUSG00000028931	Kcnab2	protein_coding	41.4984	45.4816	19.118	16.0555	43.49	17.5867	-1.30993	4.94074	1.99259e-12	2.78293e-10
13160	chr16	32886973	32887194	intron (ENSMUST00000023497.3, intron 2 of 16)	protein_coding-intron (ENSMUST00000023497.3, intron 2 of 16)	-1397	ENSMUST00020183666.1	ENSMUSG00002076382	ENSMUSG00002076382	miRNA	9.9532	9.4208	1.94314	2.40246	9.687	2.1728	-2.14061	2.60712	2.00574e-12	2.78932e-10
30032	chr7	67947934	67948226	intron (ENSMUST00000153805.8, intron 1 of 4)	protein_coding-intron (ENSMUST00000125685.9, intron 1 of 8)	-1781	ENSMUST00000098378.9	ENSMUSG00000074071	Fam169b	protein_coding	11.398	12.2994	2.758	3.22281	11.8487	2.99041	-1.98285	2.92928	2.32415e-12	3.20697e-10
30247	chr7	81508676	81509359	exon (ENSMUST00000041890.8, exon 1 of 10)	protein_coding-exon (ENSMUST00000041890.8, exon 1 of 10)	118	ENSMUST00000126334.8	ENSMUSG00000038623	Tm6sf1	protein_coding	27.4516	27.7914	9.77837	10.313	27.6215	10.0457	-1.45769	4.24655	2.54547e-12	3.44532e-10
33469	chr9	21420348	21420649	exon (ENSMUST00000213316.2, exon 2 of 3)	protein_coding-intron (ENSMUST00000214285.2, intron 1 of 2)	960	ENSMUST00000213167.2	ENSMUSG00000032180	Tmed1	protein_coding	13.1639	14.8116	2.31923	4.45334	13.9878	3.38629	-2.03741	3.15365	2.98505e-12	4.00081e-10
32033	chr8	62301638	62302117	promoter-TSS (ENSMUST00000133752.2)	lncRNA-promoter-TSS (ENSMUST00000133752.2)	-163	ENSMUST00000133752.2	ENSMUSG00000086866	4930512H18Rik	lncRNA	28.3345	19.8884	6.58159	8.02774	24.1114	7.30466	-1.70573	3.97087	3.03628e-12	4.04784e-10
14787	chr17	46741293	46741501	promoter-TSS (ENSMUST00000165750.2)	protein_coding-promoter-TSS (ENSMUST00000165750.2)	-204	ENSMUST00000169441.2	ENSMUSG00000023968	Crip3	protein_coding	8.34784	12.6657	1.50436	2.63685	10.5068	2.07061	-2.34658	2.72188	3.88994e-12	4.94426e-10
34360	chr9	65858511	65858765	TTS (ENSMUST00000104197.3)	snoRNA-TTS (ENSMUST00000104197.3)	1089	ENSMUST00000104197.3	ENSMUSG00000077385	Gm22657	snoRNA	8.98998	7.90301	1.19096	2.16807	8.4465	1.67951	-2.29936	2.38244	4.57579e-12	5.75414e-10
33966	chr9	50405739	50406250	exon (ENSMUST00000114474.8, exon 1 of 4)	protein_coding-exon (ENSMUST00000114474.8, exon 1 of 4)	167	ENSMUST00000188047.2	ENSMUSG00000032068	Plet1	protein_coding	20.3077	20.5164	6.64428	6.973	20.4121	6.80864	-1.58164	3.78312	4.60245e-12	5.76721e-10
27023	chr5	147893779	147894903	promoter-TSS (ENSMUST00000138406.2)	lncRNA-promoter-TSS (ENSMUST00000138406.2)	189	ENSMUST00000129092.2	ENSMUSG00000029651	Mtus2	protein_coding	66.3011	55.4257	29.8366	22.2667	60.8634	26.0516	-1.22139	5.44185	5.26254e-12	6.47987e-10
35248	chr9	120871863	120872452	intron (ENSMUST00000169176.2, intron 1 of 2)	protein_coding-intron (ENSMUST00000169176.2, intron 1 of 2)	1841	ENSMUST00000169176.2	ENSMUSG00000040936	Ulk4	protein_coding	33.7124	33.3915	13.79	12.5983	33.552	13.1941	-1.34607	4.55481	8.3014e-12	9.94541e-10
34655	chr9	86680851	86681429	promoter-TSS (ENSMUST00000189004.2)	protein_coding-promoter-TSS (ENSMUST00000189004.2)	-214	ENSMUST00000189004.2	ENSMUSG00000033419	Snap91	protein_coding	16.3746	14.9686	2.94605	5.44948	15.6716	4.19777	-1.88392	3.33115	1.32987e-11	1.51652e-09
16754	chr19	6404013	6404481	TTS (ENSMUST00000123468.9)	protein_coding-TTS (ENSMUST00000123468.9)	1442	ENSMUST00000142862.2	ENSMUSG00000024948	Map4k2	protein_coding	21.8328	25.2792	8.58741	8.14493	23.556	8.36617	-1.49886	4.01563	1.40523e-11	1.58702e-09
12266	chr15	89261274	89261778	promoter-TSS (ENSMUST00000023285.5)	protein_coding-promoter-TSS (ENSMUST00000023285.5)	-284	ENSMUST00000023285.5	ENSMUSG00000022615	Tymp	protein_coding	19.5853	18.9463	5.26528	7.14879	19.2658	6.20703	-1.6259	3.68715	1.49853e-11	1.68167e-09
7497	chr12	72488590	72489383	promoter-TSS (ENSMUST00000160394.8)	protein_coding-promoter-TSS (ENSMUST00000160394.8)	-30	ENSMUST00000160394.8	ENSMUSG00000021090	Lrrc9	protein_coding	37.0034	51.291	16.4226	18.4579	44.1472	17.4403	-1.34676	4.95893	2.07784e-11	2.25075e-09
31064	chr7	133829490	133829794	exon (ENSMUST00000206697.2, exon 1 of 1)	lncRNA-exon (ENSMUST00000206697.2, exon 1 of 1)	1407	ENSMUST00000206697.2	ENSMUSG00000050066	A130023I24Rik	lncRNA	12.602	13.5555	4.32505	2.75404	13.0788	3.53954	-1.89215	3.08658	2.45043e-11	2.60171e-09
33201	chr8	124382108	124382553	exon (ENSMUST00000136615.2, exon 2 of 2)	protein_coding-exon (ENSMUST00000136615.2, exon 2 of 2)	1662	ENSMUST00000045487.4	ENSMUSG00000039960	Rhou	protein_coding	15.2509	11.619	3.13409	3.98457	13.4349	3.55933	-1.8937	3.0984	2.51488e-11	2.66217e-09
19839	chr2	152494741	152495451	exon (ENSMUST00000139912.2, exon 2 of 2)	lncRNA-exon (ENSMUST00000139912.2, exon 2 of 2)	1154	ENSMUST00000139912.2	ENSMUSG00000087148	1700030C14Rik	lncRNA	22.7158	29.3615	9.46496	9.31686	26.0386	9.39091	-1.47987	4.16823	2.55258e-11	2.69404e-09
23577	chr4	120779461	120779769	promoter-TSS (ENSMUST00000144114.2)	protein_coding-promoter-TSS (ENSMUST00000144114.2)	-394	ENSMUST00000144114.2	ENSMUSG00000028629	Exo5	protein_coding	18.301	19.4173	5.76673	6.8558	18.8592	6.31127	-1.57748	3.67462	2.60033e-11	2.72819e-09
31374	chr8	3617654	3618212	promoter-TSS (ENSMUST00000136592.2)	protein_coding-promoter-TSS (ENSMUST00000136592.2)	-57	ENSMUST00000138454.2	ENSMUSG00000065952	Rps23rg1	protein_coding	23.1974	24.9128	7.52182	9.72704	24.0551	8.62443	-1.47813	4.04668	2.69532e-11	2.81952e-09
16101	chr18	60963716	60964365	intron (ENSMUST00000177172.8, intron 12 of 19)	protein_coding-intron (ENSMUST00000163446.9, intron 13 of 22)	-1941	ENSMUST00000176088.2	ENSMUSG00000024613	Tcof1	protein_coding	25.8462	18.6323	7.52182	6.79721	22.2392	7.15951	-1.62138	3.87694	2.84825e-11	2.95335e-09
19840	chr2	152496417	152496660	promoter-TSS (ENSMUST00000139912.2)	lncRNA-promoter-TSS (ENSMUST00000139912.2)	-288	ENSMUST00000139912.2	ENSMUSG00000087148	1700030C14Rik	lncRNA	7.9465	8.5834	1.56705	2.16807	8.26495	1.86756	-2.13626	2.39968	3.25638e-11	3.33751e-09
10472	chr14	56005257	56005659	exon (ENSMUST00000057569.4, exon 2 of 2)	protein_coding-exon (ENSMUST00000057569.4, exon 2 of 2)	2039	ENSMUST00000057569.4	ENSMUSG00000046908	Ltb4r1	protein_coding	18.7826	21.1445	6.58159	7.32458	19.9636	6.95309	-1.52385	3.77256	4.02758e-11	4.04606e-09
14301	chr17	28221390	28221648	promoter-TSS (ENSMUST00000233367.2)	lncRNA-promoter-TSS (ENSMUST00000233367.2)	-183	ENSMUST00000233367.2	ENSMUSG00000117263	Gm35290	lncRNA	7.78597	10.8339	1.50436	2.57825	9.30995	2.04131	-2.1912	2.57484	4.19854e-11	4.18227e-09
5308	chr11	73051120	73051923	exon (ENSMUST00000006104.10, exon 1 of 13)	protein_coding-exon (ENSMUST00000006104.10, exon 1 of 13)	110	ENSMUST00000135202.8	ENSMUSG00000005950	P2rx5	protein_coding	28.0937	24.5988	8.274	10.9576	26.3462	9.61578	-1.44426	4.17541	4.7826e-11	4.72425e-09
919	chr1	89409293	89409560	intron (ENSMUST00000190096.7, intron 1 of 16)	protein_coding-intron (ENSMUST00000027521.15, intron 1 of 17)	-1734	ENSMUST00000192974.2	ENSMUSG00000104114	Gm37297	TEC	9.9532	11.0433	2.88336	2.63685	10.4982	2.76011	-1.93011	2.77366	4.8006e-11	4.72885e-09
16892	chr19	10531647	10532074	TTS (ENSMUST00000131205.2)	protein_coding-TTS (ENSMUST00000131205.2)	1240	ENSMUST00000237507.2	ENSMUSG00000024667	Tmem216	protein_coding	11.5586	17.8995	2.69532	4.57054	14.729	3.63293	-2.0248	3.24954	4.93042e-11	4.84328e-09
19955	chr2	155619141	155619777	intron (ENSMUST00000029141.6, intron 1 of 8)	protein_coding-intron (ENSMUST00000029141.6, intron 1 of 8)	2197	ENSMUST00000029141.6	ENSMUSG00000027612	Mmp24	protein_coding	29.378	22.7146	9.653	9.08247	26.0463	9.36774	-1.46446	4.14777	5.17194e-11	5.0665e-09
20126	chr2	163535476	163536229	promoter-TSS (ENSMUST00000109400.3)	protein_coding-promoter-TSS (ENSMUST00000109400.3)	-106	ENSMUST00000109400.3	ENSMUSG00000035268	Pkig	protein_coding	28.8161	24.6511	10.844	9.25826	26.7336	10.0511	-1.40538	4.2062	6.68339e-11	6.35406e-09
15386	chr17	87684496	87684794	intron (ENSMUST00000154255.8, intron 18 of 18)	protein_coding-intron (ENSMUST00000041110.12, intron 19 of 19)	-1636	ENSMUST00000148126.2	ENSMUSG00000036918	Ttc7	protein_coding	13.0836	16.2247	2.50727	5.2151	14.6542	3.86119	-1.91934	3.2494	7.85669e-11	7.33194e-09
2986	chr10	66934338	66935689	intron (ENSMUST00000174317.8, intron 1 of 9)	protein_coding-intron (ENSMUST00000173295.2, intron 1 of 1)	-2289	ENSMUST00000020023.9	ENSMUSG00000019873	Reep3	protein_coding	60.2811	45.4292	23.7564	22.6769	52.8551	23.2167	-1.17914	5.24824	7.9683e-11	7.41502e-09
256	chr1	36312263	36312697	promoter-TSS (ENSMUST00000056946.8)	protein_coding-promoter-TSS (ENSMUST00000056946.8)	36	ENSMUST00000056946.8	ENSMUSG00000047180	Neurl3	protein_coding	14.1271	15.963	4.76382	4.74633	15.0451	4.75507	-1.6653	3.3379	8.40211e-11	7.71905e-09
6580	chr11	116238473	116239671	promoter-TSS (ENSMUST00000137264.2)	protein_coding-promoter-TSS (ENSMUST00000137264.2)	-328	ENSMUST00000150775.2	ENSMUSG00000052949	Rnf157	protein_coding	49.6857	72.9066	27.7054	25.8411	61.2961	26.7732	-1.20316	5.47171	9.00891e-11	8.2127e-09
3822	chr10	116801914	116802244	promoter-TSS (ENSMUST00000033651.4)	lncRNA-promoter-TSS (ENSMUST00000033651.4)	-100	ENSMUST00000033651.4	ENSMUSG00000031294	D630029K05Rik	lncRNA	14.5285	11.8807	4.38773	2.92983	13.2046	3.65878	-1.84265	3.09063	1.02731e-10	9.24632e-09
7943	chr12	100303666	100304665	intron (ENSMUST00000062957.8, intron 17 of 19)	protein_coding-intron (ENSMUST00000062957.8, intron 17 of 19)	390	ENSMUST00000220480.2	ENSMUSG00000033530	Ttc7b	protein_coding	72.4817	77.3553	40.6805	35.4509	74.9185	38.0657	-0.979152	5.82436	1.14716e-10	1.01196e-08
33914	chr9	46909566	46910129	promoter-TSS (ENSMUST00000178065.3)	protein_coding-promoter-TSS (ENSMUST00000178065.3)	-192	ENSMUST00000178065.3	ENSMUSG00000094893	Gm4791	protein_coding	42.1405	44.9582	20.497	18.8095	43.5494	19.6532	-1.1502	4.98978	1.42698e-10	1.23123e-08
24275	chr4	140733003	140733532	TTS (ENSMUST00000168047.8)	protein_coding-TTS (ENSMUST00000168047.8)	1539	ENSMUST00000137630.3	ENSMUSG00000036622	Atp13a2	protein_coding	27.0502	33.5485	8.77546	13.4186	30.2994	11.097	-1.45054	4.38916	1.59741e-10	1.36171e-08
12392	chr15	97711214	97711587	intron (ENSMUST00000120683.8, intron 1 of 21)	protein_coding-intron (ENSMUST00000079838.14, intron 1 of 24)	1344	ENSMUST00000121514.8	ENSMUSG00000022475	Hdac7	protein_coding	20.2275	20.8304	7.5845	7.67616	20.529	7.63033	-1.4273	3.83288	1.95398e-10	1.62657e-08
30104	chr7	74201493	74202498	exon (ENSMUST00000138099.2, exon 1 of 2)	protein_coding-exon (ENSMUST00000138099.2, exon 1 of 2)	347	ENSMUST00000138099.2	ENSMUSG00000025790	Slco3a1	protein_coding	43.9867	45.7956	21.9386	19.2783	44.8911	20.6085	-1.12507	5.0404	2.2821e-10	1.87217e-08
6298	chr11	106076279	106076571	TTS (ENSMUST00020182016.1)	snRNA-TTS (ENSMUST00020182016.1)	988	ENSMUST00020182016.1	ENSMUSG00002076211	U1	snRNA	13.3244	12.247	4.32505	3.4572	12.7857	3.89112	-1.71082	3.08348	3.83679e-10	2.99692e-08
29430	chr7	28519617	28520119	promoter-TSS (ENSMUST00000174526.2)	protein_coding-promoter-TSS (ENSMUST00000174526.2)	-770	ENSMUST00000174526.2	ENSMUSG00000015165	Hnrnpl	protein_coding	23.0368	25.4885	7.64719	10.6646	24.2627	9.15588	-1.4048	4.08021	4.18408e-10	3.23259e-08
35127	chr9	114392669	114393612	exon (ENSMUST00000111816.3, exon 1 of 4)	protein_coding-exon (ENSMUST00000111816.3, exon 1 of 4)	297	ENSMUST00000111816.3	ENSMUSG00000079259	Trim71	protein_coding	54.4215	50.349	25.7622	25.6653	52.3852	25.7138	-1.02366	5.29103	4.3769e-10	3.35235e-08
867	chr1	87132992	87134343	promoter-TSS (ENSMUST00000186038.2)	protein_coding-promoter-TSS (ENSMUST00000186038.2)	60	ENSMUST00000186038.2	ENSMUSG00000026253	Chrng	protein_coding	62.8496	61.9156	28.2695	34.5134	62.3826	31.3915	-0.988545	5.55554	4.79566e-10	3.60474e-08
20659	chr3	13537794	13538494	promoter-TSS (ENSMUST00000211860.2)	protein_coding-promoter-TSS (ENSMUST00000211860.2)	-136	ENSMUST00000211860.2	ENSMUSG00000039717	Ralyl	protein_coding	33.0703	28.7858	13.3512	12.4225	30.928	12.8869	-1.25741	4.45837	4.79235e-10	3.60474e-08
21722	chr3	108072961	108073522	promoter-TSS (ENSMUST00000143109.2)	lncRNA-promoter-TSS (ENSMUST00000143109.2)	-518	ENSMUST00000143109.2	ENSMUSG00000085318	Gm12524	lncRNA	16.4549	18.4229	5.70405	6.62142	17.4389	6.16273	-1.50206	3.58644	5.42131e-10	4.01358e-08
23617	chr4	123131271	123131986	intron (ENSMUST00000151870.2, intron 1 of 1)	protein_coding-intron (ENSMUST00000040821.5, intron 1 of 4)	-1922	ENSMUST00000127172.2	ENSMUSG00000032744	Heyl	protein_coding	38.368	40.4048	18.3031	17.286	39.3864	17.7945	-1.1479	4.84601	5.54743e-10	4.08139e-08
23641	chr4	124589856	124590323	Intergenic	Intergenic	1311	ENSMUST00020182924.1	ENSMUSG00002075570	U6	snRNA	16.6957	17.3238	5.76673	6.32843	17.0097	6.04758	-1.49022	3.54962	5.59451e-10	4.09902e-08
21364	chr3	90420378	90422505	promoter-TSS (ENSMUST00000048138.8)	protein_coding-promoter-TSS (ENSMUST00000048138.8)	144	ENSMUST00000107340.2	ENSMUSG00000044080	S100a1	protein_coding	113.017	123.151	58.7956	64.1047	118.084	61.4501	-0.943165	6.49118	5.81986e-10	4.23967e-08
30388	chr7	97766898	97767208	intron (ENSMUST00000138627.2, intron 1 of 5)	protein_coding-intron (ENSMUST00000107127.8, intron 1 of 48)	1646	ENSMUST00000131632.2	ENSMUSG00000030761	Myo7a	protein_coding	9.23079	8.53106	2.19386	2.57825	8.88092	2.38606	-1.88035	2.53586	7.55774e-10	5.28624e-08
14705	chr17	44112405	44113228	promoter-TSS (ENSMUST00000229744.2)	protein_coding-promoter-TSS (ENSMUST00000229744.2)	81	ENSMUST00000229744.2	ENSMUSG00000039601	Rcan2	protein_coding	36.2007	34.6476	16.8614	13.946	35.4242	15.4037	-1.20088	4.67415	7.59605e-10	5.30258e-08
1028	chr1	92644875	92645245	promoter-TSS (ENSMUST00000188188.2)	lncRNA-promoter-TSS (ENSMUST00000188188.2)	-136	ENSMUST00000188188.2	ENSMUSG00000100546	Gm29483	lncRNA	15.893	18.3182	6.2055	6.03545	17.1056	6.12048	-1.48815	3.56478	8.3751e-10	5.76695e-08
6122	chr11	101335899	101336095	exon (ENSMUST00000152162.2, exon 1 of 2)	protein_coding-exon (ENSMUST00000152162.2, exon 1 of 2)	297	ENSMUST00000152162.2	ENSMUSG00000063316	Rpl27	protein_coding	7.38463	8.32171	1.69241	2.28527	7.85317	1.98884	-1.97646	2.36366	1.00898e-09	6.88088e-08
29799	chr7	45361841	45362236	intron (ENSMUST00000210060.2, intron 2 of 5)	protein_coding-intron (ENSMUST00000072836.7, intron 2 of 5)	829	ENSMUST00000211340.2	ENSMUSG00000057342	Sphk2	protein_coding	16.4549	21.9295	5.516	7.73475	19.1922	6.62538	-1.54	3.72172	1.02365e-09	6.96752e-08
17397	chr19	45735622	45736182	TTS (ENSMUST00000070215.8)	protein_coding-TTS (ENSMUST00000070215.8)	-2045	ENSMUST00000133963.2	ENSMUSG00000087367	Gm15491	lncRNA	21.8328	17.1668	6.70696	7.44177	19.4998	7.07436	-1.44838	3.73832	1.09784e-09	7.42971e-08
19722	chr2	145085601	145086077	intron (ENSMUST00000137908.2, intron 1 of 16)	protein_coding-intron (ENSMUST00000110007.8, intron 1 of 16)	-1053	ENSMUST00000081121.4	ENSMUSG00000063873	Slc24a3	protein_coding	24.4014	24.3371	10.3425	9.60984	24.3692	9.97617	-1.28793	4.11481	1.26091e-09	8.40072e-08
35062	chr9	110482502	110483470	exon (ENSMUST00000133191.8, exon 1 of 54)	protein_coding-exon (ENSMUST00000133191.8, exon 1 of 54)	224	ENSMUST00000196488.5	ENSMUSG00000056724	Nbeal2	protein_coding	52.6556	57.6239	29.1471	26.7201	55.1398	27.9336	-0.984222	5.38301	1.30812e-09	8.65457e-08
34350	chr9	65438660	65439127	Intergenic	Intergenic	-1805	ENSMUST00000216282.2	ENSMUSG00000111818	Gm17749	lncRNA	16.0535	19.1556	5.39064	7.09019	17.6046	6.24041	-1.49878	3.60435	1.3155e-09	8.67106e-08
9214	chr13	63299315	63299823	intron (ENSMUST00000220457.2, intron 1 of 8)	protein_coding-intron (ENSMUST00000021911.15, intron 4 of 15)	251	ENSMUST00000220457.2	ENSMUSG00000021458	Aopep	protein_coding	24.8027	17.8472	6.76964	8.37932	21.325	7.57448	-1.47594	3.85421	1.32681e-09	8.71525e-08
30472	chr7	100503240	100503808	intron (ENSMUST00000155413.9, intron 1 of 8)	protein_coding-intron (ENSMUST00000008462.11, intron 1 of 10)	1112	ENSMUST00000156855.8	ENSMUSG00000008318	Relt	protein_coding	28.495	26.797	12.1603	11.3677	27.646	11.764	-1.22974	4.30943	1.61156e-09	1.03719e-07
33275	chr8	126564190	126564693	TTS (ENSMUST00000131127.3)	protein_coding-TTS (ENSMUST00000131127.3)	2148	ENSMUST00000120589.8	ENSMUSG00000060212	Pcnx2	protein_coding	22.3947	22.5576	9.21423	9.08247	22.4761	9.14835	-1.29589	3.99768	1.69935e-09	1.08973e-07
26914	chr5	143225685	143226248	TTS (ENSMUST00000162861.3)	protein_coding-TTS (ENSMUST00000162861.3)	172	ENSMUST00000160195.2	ENSMUSG00000029587	Zfp12	protein_coding	16.3746	13.6602	5.32796	4.86352	15.0174	5.09574	-1.54793	3.34397	1.91371e-09	1.22058e-07
32343	chr8	84184897	84185433	promoter-TSS (ENSMUST00000081506.11)	protein_coding-promoter-TSS (ENSMUST00000081506.11)	-145	ENSMUST00000212849.2	ENSMUSG00000063253	Scoc	protein_coding	33.1506	26.797	12.9751	12.1295	29.9738	12.5523	-1.24742	4.41319	1.99513e-09	1.26568e-07
1685	chr1	159811310	159811669	promoter-TSS (ENSMUST00000157520.3)	snoRNA-promoter-TSS (ENSMUST00000157520.3)	-314	ENSMUST00000157520.3	ENSMUSG00000088145	Gm24719	snoRNA	16.776	17.4285	6.51891	6.32843	17.1022	6.42367	-1.41301	3.57826	2.84279e-09	1.75935e-07
24441	chr4	149019427	149020390	intron (ENSMUST00000139806.2, intron 2 of 5)	protein_coding-intron (ENSMUST00000094464.10, intron 7 of 15)	2337	ENSMUST00000139806.2	ENSMUSG00000028977	Casz1	protein_coding	44.8697	58.252	24.822	25.1379	51.5608	24.98	-1.05224	5.26887	3.32334e-09	2.02495e-07
21236	chr3	88228558	88229280	TTS (ENSMUST00000163735.2)	protein_coding-TTS (ENSMUST00000163735.2)	564	ENSMUST00000168971.2	ENSMUSG00000001416	Cct3	protein_coding	28.4148	35.5374	13.4139	14.3562	31.9761	13.885	-1.20981	4.53553	3.38394e-09	2.05482e-07
16801	chr19	7243029	7243466	Intergenic	Intergenic	-1443	ENSMUST00000140442.8	ENSMUSG00000024968	Rcor2	protein_coding	14.6087	17.4285	4.19968	6.68001	16.0186	5.43985	-1.55755	3.45578	3.44069e-09	2.0857e-07
22638	chr4	44968565	44969052	intron (ENSMUST00000150111.2, intron 1 of 1)	lncRNA-intron (ENSMUST00000150111.2, intron 1 of 1)	1039	ENSMUST00000150111.2	ENSMUSG00000086000	Gm12493	lncRNA	25.0435	24.0754	9.71569	11.0748	24.5595	10.3952	-1.23585	4.13927	4.25177e-09	2.50876e-07
14123	chr17	24862022	24862273	intron (ENSMUST00000235042.2, intron 2 of 3)	protein_coding-intron (ENSMUST00000002572.6, intron 2 of 6)	1784	ENSMUST00000234505.2	ENSMUSG00000002504	Slc9a3r2	protein_coding	6.74249	7.90301	1.379	2.34386	7.32275	1.86143	-1.96922	2.27251	4.503e-09	2.63507e-07
14389	chr17	29846161	29846697	TTS (ENSMUST00000162588.3)	protein_coding-TTS (ENSMUST00000162588.3)	-1181	ENSMUST00000162417.8	ENSMUSG00000090083	Rnf8	protein_coding	27.6924	32.5018	12.411	14.0046	30.0971	13.2078	-1.19217	4.45194	4.66425e-09	2.72045e-07
28815	chr6	137748744	137749009	promoter-TSS (ENSMUST00000203046.3)	protein_coding-promoter-TSS (ENSMUST00000203046.3)	-495	ENSMUST00000203046.3	ENSMUSG00000030225	Dera	protein_coding	10.3545	10.8339	3.57287	3.22281	10.5942	3.39784	-1.64101	2.84635	4.79239e-09	2.78603e-07
17394	chr19	45732131	45732308	promoter-TSS (ENSMUST00000026240.14)	protein_coding-promoter-TSS (ENSMUST00000026240.14)	-865	ENSMUST00000111928.8	ENSMUSG00000025219	Fgf8	protein_coding	5.77928	5.65248	0.877546	1.52351	5.71588	1.20053	-2.22399	1.87143	5.2153e-09	3.00235e-07
133	chr1	15356560	15357374	promoter-TSS (ENSMUST00000175681.3)	protein_coding-promoter-TSS (ENSMUST00000175681.3)	-511	ENSMUST00000175681.3	ENSMUSG00000092083	Kcnb2	protein_coding	43.8262	35.642	15.8585	19.9228	39.7341	17.8907	-1.1424	4.85088	6.61168e-09	3.70401e-07
13692	chr16	96232152	96232409	TTS (ENSMUST00000233827.2)	protein_coding-TTS (ENSMUST00000233827.2)	1792	ENSMUST00000233827.2	ENSMUSG00000000157	Itgb2l	protein_coding	13.2442	12.3517	4.51309	4.27755	12.7979	4.39532	-1.5351	3.12894	7.11114e-09	3.95259e-07
19727	chr2	145625223	145625577	intron (ENSMUST00000231581.2, intron 4 of 4)	protein_coding-intron (ENSMUST00000231581.2, intron 4 of 4)	-1254	ENSMUST00000142847.8	ENSMUSG00000001768	Rin2	protein_coding	11.7994	9.26379	2.88336	3.5158	10.5316	3.19958	-1.6952	2.80196	7.36369e-09	4.07381e-07
21654	chr3	104684539	104684980	TTS (ENSMUST00000162644.2)	protein_coding-TTS (ENSMUST00000162644.2)	104	ENSMUST00000139783.2	ENSMUSG00000055865	Tafa3	protein_coding	19.1037	15.335	6.01746	6.73861	17.2193	6.37803	-1.41825	3.57036	7.41258e-09	4.09447e-07
33695	chr9	40232567	40233023	promoter-TSS (ENSMUST00000239052.2)	protein_coding-promoter-TSS (ENSMUST00000239052.2)	-579	ENSMUST00000239052.2	ENSMUSG00000040111	Gramd1b	protein_coding	20.4683	18.1612	6.39355	8.5551	19.3147	7.47433	-1.35863	3.75645	7.69646e-09	4.23144e-07
14256	chr17	27386656	27386901	promoter-TSS (ENSMUST00000025046.4)	protein_coding-promoter-TSS (ENSMUST00000025046.4)	-9	ENSMUST00000025046.4	ENSMUSG00000024210	Ip6k3	protein_coding	9.55186	9.94418	3.51018	2.51965	9.74802	3.01492	-1.69642	2.7169	8.05271e-09	4.39331e-07
21087	chr3	68776131	68777869	promoter-TSS (ENSMUST00000054551.3)	protein_coding-promoter-TSS (ENSMUST00000054551.3)	81	ENSMUST00000054551.3	ENSMUSG00000046999	1110032F04Rik	protein_coding	105.953	86.8284	55.9122	43.7131	96.3909	49.8126	-0.949902	6.19202	9.61857e-09	5.16027e-07
34128	chr9	57741971	57742269	promoter-TSS (ENSMUST00000004780.16)	protein_coding-promoter-TSS (ENSMUST00000004780.16)	-601	ENSMUST00000004780.16	ENSMUSG00000004661	Arid3b	protein_coding	12.5218	9.4208	2.82068	3.86738	10.9713	3.34403	-1.68774	2.85806	1.00309e-08	5.34913e-07
12944	chr16	20153765	20153981	exon (ENSMUST00000079158.13, exon 28 of 30)	protein_coding-exon (ENSMUST00000079158.13, exon 28 of 30)	103	ENSMUST00000134413.9	ENSMUSG00000022822	Abcc5	protein_coding	7.78597	9.4208	2.13118	2.87123	8.60339	2.50121	-1.78428	2.53581	1.01226e-08	5.38181e-07
21074	chr3	68375324	68375847	promoter-TSS (ENSMUST00000182532.8)	protein_coding-promoter-TSS (ENSMUST00000182532.8)	69	ENSMUST00000182532.8	ENSMUSG00000027777	Schip1	protein_coding	17.1773	15.649	5.516	6.79721	16.4131	6.1566	-1.40463	3.51375	1.04204e-08	5.51537e-07
16721	chr19	5994037	5994703	promoter-TSS (ENSMUST00000236089.2)	protein_coding-promoter-TSS (ENSMUST00000236089.2)	-474	ENSMUST00000236089.2	ENSMUSG00000024833	Pola2	protein_coding	28.0134	33.9672	15.2317	12.3639	30.9903	13.7978	-1.17528	4.50037	1.37164e-08	7.02908e-07
1814	chr1	167294253	167294796	promoter-TSS (ENSMUST00000036643.6)	protein_coding-promoter-TSS (ENSMUST00000036643.6)	-175	ENSMUST00000036643.6	ENSMUSG00000040485	Lrrc52	protein_coding	30.9833	32.1877	14.6676	14.7663	31.5855	14.7169	-1.10242	4.54389	1.44451e-08	7.35997e-07
23206	chr4	101407199	101408383	promoter-TSS (ENSMUST00000106933.2)	protein_coding-promoter-TSS (ENSMUST00000106933.2)	0	ENSMUST00000106933.2	ENSMUSG00000028528	Dnajc6	protein_coding	51.2911	49.7733	27.1412	26.1341	50.5322	26.6377	-0.922626	5.27511	1.59465e-08	8.04796e-07
17530	chr19	53812330	53812602	intron (ENSMUST00000162724.2, intron 1 of 1)	lncRNA-intron (ENSMUST00000162724.2, intron 1 of 1)	1093	ENSMUST00000162724.2	ENSMUSG00000089679	Gm16299	lncRNA	9.87293	9.73483	3.76091	2.40246	9.80388	3.08169	-1.67122	2.7264	1.60469e-08	8.0717e-07
5671	chr11	85739732	85740227	intron (ENSMUST00000146433.2, intron 1 of 2)	protein_coding-intron (ENSMUST00000146433.2, intron 1 of 2)	1180	ENSMUST00000146433.2	ENSMUSG00000069785	Gm11444	protein_coding	21.8328	19.8884	9.59032	7.50037	20.8606	8.54534	-1.28463	3.88941	1.63991e-08	8.22555e-07
14309	chr17	28271887	28272516	TTS (ENSMUST00000233869.2)	protein_coding-TTS (ENSMUST00000233869.2)	-1106	ENSMUST00000233309.2	ENSMUSG00000024219	Anks1	protein_coding	24.5619	38.4683	11.4708	14.0046	31.5151	12.7377	-1.3164	4.49149	1.66465e-08	8.33782e-07
31466	chr8	11610387	11610641	intron (ENSMUST00000209565.2, intron 1 of 1)	protein_coding-intron (ENSMUST00000054399.6, intron 1 of 1)	2085	ENSMUST00000209565.2	ENSMUSG00000045969	Ing1	protein_coding	12.6823	13.9742	4.01164	5.39089	13.3282	4.70126	-1.50147	3.20644	1.70455e-08	8.48973e-07
7556	chr12	76134616	76134867	intron (ENSMUST00000126903.2, intron 2 of 5)	protein_coding-intron (ENSMUST00000044217.16, intron 100 of 115)	207	ENSMUST00000132161.2	ENSMUSG00000063450	Syne2	protein_coding	8.58865	7.69366	2.56996	2.22667	8.14115	2.39831	-1.75077	2.44122	1.74459e-08	8.65267e-07
29822	chr7	45765452	45766274	promoter-TSS (ENSMUST00000210637.2)	protein_coding-promoter-TSS (ENSMUST00000210637.2)	-389	ENSMUST00000210637.2	ENSMUSG00000040136	Abcc8	protein_coding	49.766	60.0838	28.4576	29.2397	54.9249	28.8486	-0.93401	5.39717	2.00317e-08	9.75776e-07
15381	chr17	87630280	87630538	promoter-TSS (ENSMUST00000153014.2)	protein_coding-promoter-TSS (ENSMUST00000153014.2)	-87	ENSMUST00000153014.2	ENSMUSG00000036918	Ttc7	protein_coding	10.4348	14.1312	4.01164	4.27755	12.283	4.1446	-1.57942	3.08662	2.17151e-08	1.04628e-06
10284	chr14	40726176	40726740	promoter-TSS (ENSMUST00000153830.8)	protein_coding-promoter-TSS (ENSMUST00000153830.8)	32	ENSMUST00000153830.8	ENSMUSG00000021792	Prxl2a	protein_coding	32.2676	32.7111	13.4766	16.7	32.4894	15.0883	-1.10424	4.58244	2.19389e-08	1.0542e-06
5781	chr11	88859099	88860066	Intergenic	Intergenic	-1496	ENSMUST00000107898.8	ENSMUSG00000033983	Coil	protein_coding	57.1506	33.0252	19.8701	16.993	45.0879	18.4316	-1.28021	4.98131	2.28223e-08	1.09516e-06
28879	chr6	145377805	145378032	intron (ENSMUST00000111706.8, intron 1 of 8)	protein_coding-intron (ENSMUST00000111706.8, intron 1 of 8)	1889	ENSMUST00000149666.2	ENSMUSG00000054966	Lmntd1	protein_coding	6.66222	7.48431	1.81777	2.10948	7.07326	1.96363	-1.84719	2.24673	2.3011e-08	1.10272e-06
31894	chr8	45521877	45522316	promoter-TSS (ENSMUST00000067984.9)	protein_coding-promoter-TSS (ENSMUST00000067984.9)	-78	ENSMUST00000067984.9	ENSMUSG00000054764	Mtnr1a	protein_coding	20.1472	19.679	7.77255	8.90668	19.9131	8.33962	-1.25123	3.83663	2.35487e-08	1.12242e-06
17437	chr19	46612674	46613042	exon (ENSMUST00000156649.2, exon 2 of 4)	protein_coding-exon (ENSMUST00000156649.2, exon 2 of 4)	1018	ENSMUST00000111855.5	ENSMUSG00000047731	Wbp1l	protein_coding	11.8796	16.7481	3.13409	5.97685	14.3139	4.55547	-1.65449	3.28391	2.41882e-08	1.14855e-06
13825	chr17	7226311	7226944	intron (ENSMUST00000063683.8, intron 2 of 3)	protein_coding-intron (ENSMUST00000063683.8, intron 2 of 3)	1928	ENSMUST00000063683.8	ENSMUSG00000052031	Tagap1	protein_coding	11.7191	15.0733	3.69823	5.44948	13.3962	4.57386	-1.55445	3.21031	2.87037e-08	1.33582e-06
26138	chr5	115809436	115809734	promoter-TSS (ENSMUST00000148627.2)	protein_coding-promoter-TSS (ENSMUST00000148627.2)	-996	ENSMUST00000148627.2	ENSMUSG00000041609	Bicdl1	protein_coding	14.9298	17.2715	5.89209	6.73861	16.1006	6.31535	-1.35392	3.51592	2.96299e-08	1.37427e-06
20891	chr3	41477139	41477657	exon (ENSMUST00000197509.2, exon 1 of 2)	lncRNA-exon (ENSMUST00000197509.2, exon 1 of 2)	254	ENSMUST00000197509.2	ENSMUSG00000106223	2400006E01Rik	lncRNA	21.5117	23.709	9.653	10.2544	22.6104	9.95371	-1.18626	4.04361	3.09142e-08	1.42931e-06
30028	chr7	67845895	67846165	exon (ENSMUST00000208348.2, exon 1 of 1)	protein_coding-exon (ENSMUST00000208348.2, exon 1 of 1)	1616	ENSMUST00000208348.2	ENSMUSG00000005533	Igf1r	protein_coding	11.2375	13.0321	3.82359	4.80492	12.1348	4.31426	-1.49402	3.08052	3.11443e-08	1.43807e-06
17549	chr19	55241871	55242800	exon (ENSMUST00000043150.6, exon 1 of 22)	protein_coding-exon (ENSMUST00000043150.6, exon 1 of 22)	534	ENSMUST00000043150.6	ENSMUSG00000024981	Acsl5	protein_coding	38.4482	32.0831	16.6107	16.7	35.2657	16.6554	-1.07518	4.70179	3.18797e-08	1.47011e-06
19155	chr2	105227433	105228633	intron (ENSMUST00000006128.7, intron 1 of 5)	protein_coding-intron (ENSMUST00000006128.7, intron 1 of 5)	1631	ENSMUST00000006128.7	ENSMUSG00000005973	Rcn1	protein_coding	60.9232	63.8521	34.1616	35.9197	62.3877	35.0407	-0.833066	5.61178	3.44109e-08	1.55886e-06
10484	chr14	56627696	56628071	intron (ENSMUST00000225567.2, intron 1 of 3)	lncRNA-intron (ENSMUST00000225567.2, intron 1 of 3)	1136	ENSMUST00000225567.2	ENSMUSG00000114345	Gm10873	lncRNA	12.0402	14.7069	4.8265	4.98071	13.3735	4.90361	-1.45537	3.23066	3.75717e-08	1.68654e-06
16591	chr19	4130809	4131056	promoter-TSS (ENSMUST00000159593.8)	protein_coding-promoter-TSS (ENSMUST00000159593.8)	-646	ENSMUST00000159593.8	ENSMUSG00000024857	Cabp2	protein_coding	6.58195	7.32729	1.88046	2.10948	6.95462	1.99497	-1.80019	2.23293	3.78487e-08	1.69683e-06
34004	chr9	52014697	52015082	TTS (ENSMUST00020183570.1)	miRNA-TTS (ENSMUST00020183570.1)	190	ENSMUST00020183570.1	ENSMUSG00002076614	ENSMUSG00002076614	miRNA	23.4382	24.1277	11.3454	9.96142	23.783	10.6534	-1.16026	4.12029	3.79855e-08	1.70081e-06
31045	chr7	132724631	132726241	promoter-TSS (ENSMUST00000033269.15)	protein_coding-promoter-TSS (ENSMUST00000033269.15)	63	ENSMUST00000164896.8	ENSMUSG00000030970	Ctbp2	protein_coding	62.4483	60.3978	36.6689	31.1148	61.4231	33.8918	-0.857699	5.57859	4.10296e-08	1.82101e-06
12696	chr16	4964442	4965101	promoter-TSS (ENSMUST00000165810.2)	protein_coding-promoter-TSS (ENSMUST00000165810.2)	-202	ENSMUST00000230616.2	ENSMUSG00000091712	Sec14l5	protein_coding	31.0636	32.7111	15.5451	15.1765	31.8874	15.3608	-1.05524	4.57334	4.78896e-08	2.07358e-06
18033	chr2	26901730	26902058	intron (ENSMUST00000114003.2, intron 1 of 5)	protein_coding-intron (ENSMUST00000114003.2, intron 1 of 5)	1289	ENSMUST00000114003.2	ENSMUSG00000015488	Cacfd1	protein_coding	9.71239	11.3573	3.88627	3.4572	10.5348	3.67174	-1.52895	2.87503	5.26113e-08	2.23705e-06
13852	chr17	8386270	8386638	intron (ENSMUST00000162586.2, intron 2 of 6)	protein_coding-intron (ENSMUST00000024636.15, intron 2 of 11)	2082	ENSMUST00000024636.15	ENSMUSG00000069135	Cep43	protein_coding	7.38463	10.9909	2.69532	2.98843	9.18778	2.84187	-1.70993	2.65946	5.45842e-08	2.30986e-06
1337	chr1	132435971	132436296	exon (ENSMUST00000058167.3, exon 2 of 2)	protein_coding-exon (ENSMUST00000058167.3, exon 2 of 2)	1506	ENSMUST00000188789.2	ENSMUSG00000048174	Tmem81	protein_coding	17.0168	14.5499	4.95187	7.03159	15.7833	5.99173	-1.38273	3.46034	5.61291e-08	2.36677e-06
6024	chr11	98820500	98820715	intron (ENSMUST00000107474.8, intron 1 of 8)	protein_coding-intron (ENSMUST00000107474.8, intron 1 of 8)	1963	ENSMUST00000107474.8	ENSMUSG00000037992	Rara	protein_coding	6.02008	9.05444	2.44459	1.7579	7.53726	2.10125	-1.8676	2.35418	5.92262e-08	2.47967e-06
25119	chr5	33530110	33530385	TTS (ENSMUST00000202839.2)	protein_coding-TTS (ENSMUST00000202839.2)	1306	ENSMUST00000202839.2	ENSMUSG00000079562	Maea	protein_coding	11.6388	13.3461	4.26237	4.92212	12.4925	4.59224	-1.44675	3.13298	6.29824e-08	2.62146e-06
14733	chr17	45904516	45904897	promoter-TSS (ENSMUST00000163905.8)	protein_coding-intron (ENSMUST00000167332.8, intron 1 of 4)	-140	ENSMUST00000167692.8	ENSMUSG00000023942	Slc29a1	protein_coding	14.2074	18.1089	6.895	5.85966	16.1581	6.37733	-1.35319	3.52718	6.4912e-08	2.68601e-06
35801	chrX	156485467	156486056	intron (ENSMUST00000112520.2, intron 1 of 4)	protein_coding-intron (ENSMUST00000038007.10, intron 1 of 5)	167	ENSMUST00000112520.2	ENSMUSG00000041476	Smpx	protein_coding	30.1004	30.0942	16.1719	10.7232	30.0973	13.4475	-1.16503	4.45374	6.68457e-08	2.75637e-06
30579	chr7	108771516	108771851	intron (ENSMUST00000207178.2, intron 1 of 3)	protein_coding-intron (ENSMUST00000207178.2, intron 1 of 3)	-1957	ENSMUST00000036992.9	ENSMUSG00000036111	Lmo1	protein_coding	11.3177	8.79275	2.69532	3.86738	10.0552	3.28135	-1.58934	2.76199	7.23816e-08	2.94357e-06
17782	chr2	11176875	11177355	promoter-TSS (ENSMUST00000195207.6)	protein_coding-promoter-TSS (ENSMUST00000195207.6)	-6	ENSMUST00000195207.6	ENSMUSG00000026778	Prkcq	protein_coding	20.9499	16.0154	6.26818	8.32072	18.4826	7.29445	-1.32421	3.69512	8.03571e-08	3.21265e-06
34292	chr9	63664661	63665824	promoter-TSS (ENSMUST00000034973.10)	protein_coding-promoter-TSS (ENSMUST00000034973.10)	34	ENSMUST00000034973.10	ENSMUSG00000032402	Smad3	protein_coding	55.3847	49.4592	31.2782	19.8643	52.422	25.5712	-1.03532	5.28768	8.9702e-08	3.53054e-06
16158	chr18	64398930	64400016	promoter-TSS (ENSMUST00000129518.2)	protein_coding-promoter-TSS (ENSMUST00000129518.2)	14	ENSMUST00000237474.2	ENSMUSG00000056812	St8sia3	protein_coding	51.6924	59.8744	29.3978	31.9937	55.7834	30.6958	-0.86536	5.44227	9.29852e-08	3.63555e-06
10170	chr14	30853591	30853809	intron (ENSMUST00000227096.2, intron 1 of 13)	protein_coding-intron (ENSMUST00000226975.2, intron 1 of 12)	392	ENSMUST00000226975.2	ENSMUSG00000071547	Nt5dc2	protein_coding	7.22409	6.75158	2.13118	1.99228	6.98784	2.06173	-1.74908	2.23476	1.09791e-07	4.17916e-06
21744	chr3	108619986	108620352	TTS (ENSMUST00000184260.2)	lncRNA-TTS (ENSMUST00000184260.2)	-1183	ENSMUST00000145558.2	ENSMUSG00000027883	Gpsm2	protein_coding	13.7258	13.3461	5.07723	5.56668	13.536	5.32195	-1.34122	3.26324	1.12747e-07	4.26251e-06
34711	chr9	94633505	94633973	promoter-TSS (ENSMUST00000183864.3)	miRNA-promoter-TSS (ENSMUST00000183864.3)	-143	ENSMUST00000183864.3	ENSMUSG00000098251	Mir7656	miRNA	16.2141	13.3461	5.64137	5.97685	14.7801	5.80911	-1.33354	3.37858	1.21726e-07	4.55187e-06
863	chr1	87083525	87084217	promoter-TSS (ENSMUST00000159662.2)	protein_coding-promoter-TSS (ENSMUST00000159662.2)	16	ENSMUST00000160810.2	ENSMUSG00000026247	Ecel1	protein_coding	30.3412	20.8828	9.46496	12.0123	25.612	10.7386	-1.23793	4.18323	1.25893e-07	4.68952e-06
26416	chr5	125165098	125165500	intron (ENSMUST00000111402.9, intron 9 of 47)	protein_coding-intron (ENSMUST00000055256.14, intron 8 of 45)	1394	ENSMUST00000198978.2	ENSMUSG00000106663	Gm42839	lncRNA	11.398	15.7013	4.32505	5.56668	13.5497	4.94586	-1.46358	3.2543	1.33206e-07	4.93601e-06
18865	chr2	77028698	77028891	exon (ENSMUST00000139021.2, exon 11 of 12)	protein_coding-exon (ENSMUST00000139021.2, exon 11 of 12)	977	ENSMUST00000145366.2	ENSMUSG00000042272	Sestd1	protein_coding	6.34115	6.28054	2.31923	1.17193	6.31084	1.74558	-1.85663	2.0777	1.39689e-07	5.12799e-06
16092	chr18	60761664	60762206	TTS (ENSMUST00000154857.2)	protein_coding-TTS (ENSMUST00000154857.2)	990	ENSMUST00000130360.2	ENSMUSG00000043079	Synpo	protein_coding	15.8127	15.8584	6.26818	6.9144	15.8355	6.59129	-1.26139	3.51013	1.50643e-07	5.46228e-06
30130	chr7	75879443	75879974	promoter-TSS (ENSMUST00000156166.8)	protein_coding-promoter-TSS (ENSMUST00000156166.8)	73	ENSMUST00000156166.8	ENSMUSG00000025754	Agbl1	protein_coding	22.8763	17.8472	8.02328	9.37546	20.3617	8.69937	-1.21251	3.86767	1.56776e-07	5.63854e-06
17491	chr19	47925921	47926764	intron (ENSMUST00000238163.2, intron 1 of 2)	protein_coding-intron (ENSMUST00000066308.9, intron 1 of 17)	191	ENSMUST00000066308.9	ENSMUSG00000046585	Cfap58	protein_coding	41.0168	45.1152	24.0071	21.7979	43.066	22.9025	-0.914623	5.05265	2.16954e-07	7.49867e-06
27265	chr6	29202766	29203072	intron (ENSMUST00000162739.8, intron 11 of 13)	protein_coding-intron (ENSMUST00000078155.12, intron 11 of 13)	500	ENSMUST00000162242.2	ENSMUSG00000003500	Impdh1	protein_coding	10.4348	10.1535	2.94605	4.45334	10.2942	3.69969	-1.46425	2.84485	2.54775e-07	8.62926e-06
8690	chr13	36152037	36153636	TTS (ENSMUST00000172766.3)	protein_coding-TTS (ENSMUST00000172766.3)	907	ENSMUST00000172766.3	ENSMUSG00000050423	Ppp1r3g	protein_coding	60.7627	50.1396	29.8366	31.525	55.4511	30.6808	-0.847417	5.43048	2.59998e-07	8.781e-06
16265	chr18	70058372	70059701	intron (ENSMUST00000080050.6, intron 1 of 7)	protein_coding-intron (ENSMUST00000043929.11, intron 1 of 10)	389	ENSMUST00000080050.6	ENSMUSG00000038903	Ccdc68	protein_coding	72.562	60.9735	38.2986	38.7324	66.7678	38.5155	-0.788479	5.71998	2.81641e-07	9.40449e-06
3878	chr10	120115485	120115724	Intergenic	Intergenic	-1541	ENSMUST00000219103.2	ENSMUSG00000112322	Gm48115	TEC	10.6756	7.746	3.19677	3.04702	9.2108	3.1219	-1.53556	2.64729	2.93547e-07	9.74698e-06
1821	chr1	167830513	167830755	Intergenic	Intergenic	-1074	ENSMUST00000177351.3	ENSMUSG00000093538	Gm20711	lncRNA	8.58865	8.32171	2.44459	3.34001	8.45518	2.8923	-1.53475	2.55215	3.03894e-07	1.00717e-05
33967	chr9	50406737	50407011	intron (ENSMUST00000188047.2, intron 1 of 3)	protein_coding-intron (ENSMUST00000114474.8, intron 1 of 3)	1047	ENSMUST00000188047.2	ENSMUSG00000032068	Plet1	protein_coding	8.42811	9.10678	3.25946	3.04702	8.76744	3.15324	-1.47786	2.6267	3.54145e-07	1.14901e-05
3987	chr10	126793323	126793919	promoter-TSS (ENSMUST00000217769.2)	lncRNA-promoter-TSS (ENSMUST00000217769.2)	-271	ENSMUST00000217769.2	ENSMUSG00000112035	Gm49335	lncRNA	26.3278	22.2436	9.3396	12.7155	24.2857	11.0275	-1.12802	4.1502	3.76338e-07	1.21324e-05
31303	chr7	143126074	143126637	intron (ENSMUST00000146904.2, intron 1 of 2)	protein_coding-intron (ENSMUST00000010899.14, intron 10 of 22)	-1859	ENSMUST00000184553.3	ENSMUSG00000098593	Mir7064	miRNA	17.98	24.2324	9.3396	9.55125	21.1062	9.44542	-1.1711	3.96072	3.76833e-07	1.21374e-05
24543	chr4	151140690	151140989	intron (ENSMUST00000155446.2, intron 1 of 2)	protein_coding-intron (ENSMUST00000030797.4, intron 1 of 4)	1564	ENSMUST00000155446.2	ENSMUSG00000028955	Vamp3	protein_coding	8.18731	9.73483	3.25946	3.16422	8.96107	3.21184	-1.48891	2.66193	3.87555e-07	1.24488e-05
8778	chr13	43633536	43633969	promoter-TSS (ENSMUST00000222023.2)	protein_coding-promoter-TSS (ENSMUST00000222023.2)	395	ENSMUST00000220500.2	ENSMUSG00000038546	Ranbp9	protein_coding	20.7893	13.5555	7.33378	5.97685	17.1724	6.65532	-1.35029	3.57396	4.03369e-07	1.28867e-05
30580	chr7	108772408	108772656	intron (ENSMUST00000207178.2, intron 1 of 3)	protein_coding-intron (ENSMUST00000207178.2, intron 1 of 3)	1882	ENSMUST00000207178.2	ENSMUSG00000036111	Lmo1	protein_coding	8.90972	6.38521	2.50727	2.28527	7.64746	2.39627	-1.64534	2.35962	4.66399e-07	1.45751e-05
15601	chr18	23548079	23548747	promoter-TSS (ENSMUST00000047954.15)	protein_coding-promoter-TSS (ENSMUST00000047954.15)	-73	ENSMUST00000221471.2	ENSMUSG00000024302	Dtna	protein_coding	31.8663	26.0119	14.981	13.0084	28.9391	13.9947	-1.04088	4.42832	4.67444e-07	1.45886e-05
30490	chr7	100976367	100977161	intron (ENSMUST00000210192.2, intron 2 of 6)	protein_coding-intron (ENSMUST00000032927.14, intron 2 of 6)	-1326	ENSMUST00000172644.3	ENSMUSG00000092364	Gm20476	lncRNA	41.5787	49.7733	25.3861	24.4934	45.676	24.9398	-0.878664	5.1522	4.92568e-07	1.52023e-05
3168	chr10	77419434	77420248	promoter-TSS (ENSMUST00000161165.2)	protein_coding-promoter-TSS (ENSMUST00000161165.2)	62	ENSMUST00000161165.2	ENSMUSG00000009291	Pttg1ip	protein_coding	45.271	57.4146	29.3351	27.013	51.3428	28.1741	-0.87289	5.32332	4.94302e-07	1.52426e-05
5904	chr11	95964274	95964833	intron (ENSMUST00000178611.8, intron 2 of 3)	protein_coding-intron (ENSMUST00000090541.12, intron 3 of 4)	1310	ENSMUST00000178611.8	ENSMUSG00000006057	Atp5g1	protein_coding	20.5485	22.1912	9.96641	10.2544	21.3699	10.1104	-1.08199	3.99514	4.9949e-07	1.53758e-05
28452	chr6	115934235	115934533	promoter-TSS (ENSMUST00000205003.2)	protein_coding-promoter-TSS (ENSMUST00000205003.2)	-585	ENSMUST00000205003.2	ENSMUSG00000030123	Plxnd1	protein_coding	12.3612	10.9909	5.07723	3.98457	11.6761	4.5309	-1.35899	3.04378	5.32362e-07	1.62887e-05
7747	chr12	84659252	84659696	promoter-TSS (ENSMUST00000220678.2)	protein_coding-promoter-TSS (ENSMUST00000220678.2)	-795	ENSMUST00000220678.2	ENSMUSG00000021240	Abcd4	protein_coding	13.7258	13.6602	5.95478	5.56668	13.693	5.76073	-1.24754	3.30844	5.34138e-07	1.63149e-05
11999	chr15	81137713	81138068	intron (ENSMUST00000230042.2, intron 2 of 3)	lncRNA-intron (ENSMUST00000230042.2, intron 2 of 3)	-1827	ENSMUST00000230860.2	ENSMUSG00000115970	8430426J06Rik	lncRNA	13.1639	12.3517	6.08014	3.57439	12.7578	4.82727	-1.40297	3.16045	5.36493e-07	1.63727e-05
4265	chr11	6148397	6149084	intron (ENSMUST00000066496.10, intron 1 of 5)	protein_coding-intron (ENSMUST00000066496.10, intron 1 of 5)	-1289	ENSMUST00000181545.2	ENSMUSG00000096923	A730071L15Rik	protein_coding	38.9298	34.9093	19.0553	19.5127	36.9196	19.284	-0.932312	4.81824	5.47157e-07	1.66552e-05
6307	chr11	106241643	106241977	intron (ENSMUST00000174877.2, intron 1 of 1)	protein_coding-intron (ENSMUST00000174877.2, intron 1 of 1)	-1595	ENSMUST00000021056.8	ENSMUSG00000001027	Scn4a	protein_coding	10.9967	11.9854	4.19968	4.92212	11.491	4.5609	-1.33327	3.04348	5.50756e-07	1.6736e-05
31044	chr7	132723949	132724522	promoter-TSS (ENSMUST00000172341.8)	protein_coding-promoter-TSS (ENSMUST00000172341.8)	109	ENSMUST00000167218.8	ENSMUSG00000030970	Ctbp2	protein_coding	19.184	15.7537	8.14864	7.03159	17.4688	7.59012	-1.19283	3.65799	5.51961e-07	1.67583e-05
8791	chr13	43837674	43838389	intron (ENSMUST00000222349.2, intron 3 of 6)	lncRNA-intron (ENSMUST00000222349.2, intron 3 of 6)	1435	ENSMUST00000222349.2	ENSMUSG00000114121	Gm47728	lncRNA	35.1573	32.8681	18.4911	16.5828	34.0127	17.537	-0.953505	4.69502	5.75901e-07	1.73662e-05
22684	chr4	46116531	46116981	TTS (ENSMUST00000107773.3)	protein_coding-TTS (ENSMUST00000107773.3)	-1424	ENSMUST00020182978.1	ENSMUSG00002076882	7SK	misc_RNA	19.4248	17.6902	7.83523	9.02388	18.5575	8.42955	-1.13049	3.76929	5.84834e-07	1.75609e-05
32798	chr8	108017958	108018522	Intergenic	Intergenic	-1862	ENSMUST00000154474.8	ENSMUSG00000003847	Nfat5	protein_coding	32.1874	25.4885	15.4197	11.9537	28.8379	13.6867	-1.06829	4.4132	6.14834e-07	1.82454e-05
11903	chr15	78886009	78886666	promoter-TSS (ENSMUST00000129922.2)	protein_coding-promoter-TSS (ENSMUST00000129922.2)	-45	ENSMUST00000129922.2	ENSMUSG00000033088	Triobp	protein_coding	29.1372	32.6065	15.9839	15.5281	30.8718	15.756	-0.9744	4.55655	6.25216e-07	1.84916e-05
34713	chr9	95287593	95289853	promoter-TSS (ENSMUST00000036267.8)	protein_coding-promoter-TSS (ENSMUST00000036267.8)	52	ENSMUST00000036267.8	ENSMUSG00000033350	Chst2	protein_coding	116.228	97.1913	62.8699	61.9952	106.709	62.4326	-0.770182	6.40298	6.32648e-07	1.86802e-05
15798	chr18	36809685	36810588	promoter-TSS (ENSMUST00000235798.2)	protein_coding-promoter-TSS (ENSMUST00000235798.2)	57	ENSMUST00000237972.2	ENSMUSG00000117679	Apbb3	protein_coding	39.8931	39.9337	23.0669	19.6299	39.9134	21.3484	-0.903614	4.94431	6.44316e-07	1.89616e-05
31695	chr8	24417035	24417695	intron (ENSMUST00000207301.2, intron 5 of 7)	protein_coding-intron (ENSMUST00000042352.11, intron 4 of 6)	-1704	ENSMUST00000146774.2	ENSMUSG00000037492	Zmat4	protein_coding	29.378	28.5764	15.4824	13.8288	28.9772	14.6556	-0.982674	4.45727	6.62655e-07	1.9469e-05
30425	chr7	99073785	99074496	TTS (ENSMUST00000207530.2)	protein_coding-TTS (ENSMUST00000207530.2)	820	ENSMUST00000213887.2	ENSMUSG00000035314	Gdpd5	protein_coding	53.1372	69.714	34.475	35.158	61.4256	34.8165	-0.825765	5.59773	6.73388e-07	1.97027e-05
5809	chr11	89893601	89893867	promoter-TSS (ENSMUST00000020864.9)	protein_coding-promoter-TSS (ENSMUST00000020864.9)	-14	ENSMUST00000020864.9	ENSMUSG00000020553	Pctp	protein_coding	8.74918	10.3105	3.4475	3.75018	9.52986	3.59884	-1.41127	2.76701	6.98135e-07	2.03596e-05
20158	chr2	164585744	164586315	promoter-TSS (ENSMUST00000103096.10)	protein_coding-promoter-TSS (ENSMUST00000103096.10)	-797	ENSMUST00000103096.10	ENSMUSG00000076434	Wfdc3	protein_coding	19.1037	24.4941	8.39937	11.3091	21.7989	9.85426	-1.15118	4.00981	6.99192e-07	2.03737e-05
12728	chr16	8462142	8462479	exon (ENSMUST00000143174.2, exon 2 of 2)	protein_coding-exon (ENSMUST00000143174.2, exon 2 of 2)	-1525	ENSMUST00000142935.2	ENSMUSG00000022711	Pmm2	protein_coding	18.301	21.0921	6.76964	10.4302	19.6966	8.59992	-1.19547	3.84687	7.07168e-07	2.0543e-05
18170	chr2	29640300	29642068	intron (ENSMUST00000129574.3, intron 1 of 3)	protein_coding-intron (ENSMUST00000129574.3, intron 1 of 3)	513	ENSMUST00000129574.3	ENSMUSG00000079497	Gm13420	protein_coding	91.746	95.3595	57.1032	55.6668	93.5527	56.385	-0.731269	6.23172	7.07321e-07	2.0543e-05
6838	chr11	120720478	120720776	intron (ENSMUST00000150640.2, intron 5 of 5)	protein_coding-intron (ENSMUST00000056781.5, intron 18 of 18)	-1228	ENSMUST00000138256.2	ENSMUSG00000087638	Gm11773	lncRNA	11.2375	8.06002	2.758	3.98457	9.64875	3.37129	-1.48678	2.72435	7.28731e-07	2.1113e-05
9166	chr13	59774349	59774860	promoter-TSS (ENSMUST00000224194.2)	protein_coding-promoter-TSS (ENSMUST00000224194.2)	-857	ENSMUST00000224194.2	ENSMUSG00000021555	Naa35	protein_coding	23.0368	28.9951	12.0976	13.1842	26.016	12.6409	-1.04874	4.2929	7.36588e-07	2.12538e-05
16396	chr18	77819916	77821025	promoter-TSS (ENSMUST00000180530.3)	lncRNA-promoter-TSS (ENSMUST00000180530.3)	-31	ENSMUST00000180530.3	ENSMUSG00000097666	A330094K24Rik	lncRNA	53.2978	61.1829	31.4036	34.9822	57.2403	33.1929	-0.789338	5.50649	7.78438e-07	2.228e-05
30524	chr7	101750623	101751207	promoter-TSS (ENSMUST00000033300.4)	protein_coding-promoter-TSS (ENSMUST00000033300.4)	-35	ENSMUST00000209809.2	ENSMUSG00000030996	Art1	protein_coding	25.2843	25.0698	13.5393	11.2505	25.1771	12.3949	-1.023	4.24382	7.9323e-07	2.26304e-05
2428	chr10	13841181	13842496	promoter-TSS (ENSMUST00000015645.11)	protein_coding-promoter-TSS (ENSMUST00000015645.11)	19	ENSMUST00000187083.7	ENSMUSG00000015501	Hivep2	protein_coding	69.1105	58.095	40.4298	31.818	63.6027	36.1239	-0.812817	5.6415	7.99349e-07	2.27568e-05
7096	chr12	24730211	24731007	promoter-TSS (ENSMUST00000148477.2)	protein_coding-promoter-TSS (ENSMUST00000148477.2)	109	ENSMUST00000172771.2	ENSMUSG00000062563	Cys1	protein_coding	24.1606	16.3294	7.20841	9.72704	20.245	8.46772	-1.23826	3.84463	8.6628e-07	2.4384e-05
337	chr1	39689676	39690251	exon (ENSMUST00000053355.6, exon 1 of 4)	protein_coding-exon (ENSMUST00000053355.6, exon 1 of 4)	619	ENSMUST00000181841.2	ENSMUSG00000097083	D930019O06Rik	lncRNA	20.6288	17.6378	9.08887	8.5551	19.1333	8.82199	-1.10841	3.81637	8.89414e-07	2.48741e-05
1119	chr1	106643178	106643551	Intergenic	Intergenic	-1360	ENSMUST00000112751.2	ENSMUSG00000057329	Bcl2	protein_coding	16.1338	15.2303	7.89791	5.44948	15.6821	6.6737	-1.23234	3.50147	9.30904e-07	2.58582e-05
27850	chr6	83095413	83096162	TTS (ENSMUST00000032111.11)	protein_coding-TTS (ENSMUST00000032111.11)	1402	ENSMUST00000131936.3	ENSMUSG00000030035	Wbp1	protein_coding	36.2007	38.887	21.3118	18.8095	37.5439	20.0607	-0.907273	4.85786	9.31164e-07	2.58582e-05
8244	chr12	112457180	112458042	intron (ENSMUST00000223266.2, intron 1 of 3)	protein_coding-intron (ENSMUST00000057465.7, intron 1 of 4)	1703	ENSMUST00000223266.2	ENSMUSG00000043122	A530016L24Rik	protein_coding	33.4716	32.8681	15.5451	18.7509	33.1699	17.148	-0.94888	4.66236	9.36251e-07	2.59791e-05
31830	chr8	36073469	36074553	promoter-TSS (ENSMUST00000154989.2)	protein_coding-promoter-TSS (ENSMUST00000154989.2)	-420	ENSMUST00000154989.2	ENSMUSG00000070056	Mfhas1	protein_coding	58.5954	57.9903	31.9051	36.6815	58.2929	34.2933	-0.763818	5.53793	9.42804e-07	2.61139e-05
33014	chr8	120567959	120568214	promoter-TSS (ENSMUST00000034285.14)	protein_coding-promoter-TSS (ENSMUST00000034285.14)	-803	ENSMUST00000034285.14	ENSMUSG00000031827	Cotl1	protein_coding	7.4649	10.9386	1.69241	4.16036	9.20175	2.92638	-1.65446	2.67226	9.58982e-07	2.64855e-05
25054	chr5	30617595	30618001	intron (ENSMUST00000150734.8, intron 1 of 45)	protein_coding-intron (ENSMUST00000074171.10, intron 1 of 46)	1405	ENSMUST00000150734.8	ENSMUSG00000062372	Otof	protein_coding	12.7626	12.5611	4.19968	6.03545	12.6618	5.11757	-1.29843	3.18217	9.65109e-07	2.65926e-05
26842	chr5	140592658	140593865	promoter-TSS (ENSMUST00000200523.2)	lncRNA-promoter-TSS (ENSMUST00000200523.2)	186	ENSMUST00000031555.3	ENSMUSG00000029570	Lfng	protein_coding	58.6757	66.155	40.1164	33.0485	62.4153	36.5824	-0.775127	5.6357	1.09637e-06	2.98156e-05
7783	chr12	85968923	85969179	promoter-TSS (ENSMUST00000176937.8)	protein_coding-promoter-TSS (ENSMUST00000176937.8)	-731	ENSMUST00000176937.8	ENSMUSG00000012609	Ttll5	protein_coding	9.07025	8.68808	3.69823	2.98843	8.87916	3.34333	-1.40537	2.65354	1.10712e-06	3.0018e-05
35285	chr9	121620374	121621101	promoter-TSS (ENSMUST00000163981.3)	protein_coding-promoter-TSS (ENSMUST00000163981.3)	183	ENSMUST00000217652.2	ENSMUSG00000032523	Hhatl	protein_coding	22.8763	27.3727	13.4766	11.0748	25.1245	12.2757	-1.04168	4.24353	1.1072e-06	3.0018e-05
17916	chr2	24697432	24697967	promoter-TSS (ENSMUST00000144672.2)	protein_coding-promoter-TSS (ENSMUST00000144672.2)	-405	ENSMUST00000144672.2	ENSMUSG00000036893	Ehmt1	protein_coding	15.4917	13.6078	6.26818	6.26984	14.5497	6.26901	-1.20526	3.39844	1.12143e-06	3.03342e-05
15801	chr18	36829428	36829654	promoter-TSS (ENSMUST00000115682.2)	protein_coding-promoter-TSS (ENSMUST00000115682.2)	-563	ENSMUST00000115682.2	ENSMUSG00000044719	E230025N22Rik	protein_coding	7.62543	7.58898	2.13118	3.16422	7.60721	2.6477	-1.5099	2.41463	1.14117e-06	3.07744e-05
3323	chr10	80463550	80463886	intron (ENSMUST00000079773.14, intron 1 of 10)	protein_coding-intron (ENSMUST00000079773.14, intron 1 of 10)	-1772	ENSMUST00000085435.7	ENSMUSG00000003345	Csnk1g2	protein_coding	13.7258	24.4418	7.02037	8.26212	19.0838	7.64124	-1.33595	3.78267	1.1433e-06	3.07943e-05
31154	chr7	138767932	138769002	promoter-TSS (ENSMUST00000016125.12)	protein_coding-promoter-TSS (ENSMUST00000016125.12)	-34	ENSMUST00000016125.12	ENSMUSG00000015981	Stk32c	protein_coding	37.9666	39.9337	21.3745	21.1534	38.9502	21.2639	-0.87467	4.92115	1.14365e-06	3.07943e-05
34841	chr9	102870148	102870382	TTS (ENSMUST00020183627.1)	misc_RNA-TTS (ENSMUST00020183627.1)	1171	ENSMUST00020183627.1	ENSMUSG00002076769	7SK	misc_RNA	10.0335	11.0433	4.32505	4.10176	10.5384	4.21341	-1.32679	2.92523	1.1718e-06	3.14569e-05
24210	chr4	139317557	139318258	intron (ENSMUST00000174078.2, intron 1 of 8)	protein_coding-intron (ENSMUST00000040023.16, intron 3 of 10)	-1619	ENSMUST00020182041.1	ENSMUSG00002075565	ENSMUSG00002075565	miRNA	30.7425	29.4138	11.7842	17.579	30.0782	14.6816	-1.02907	4.49415	1.25182e-06	3.32525e-05
7239	chr12	36091053	36091296	intron (ENSMUST00000220641.2, intron 1 of 4)	protein_coding-intron (ENSMUST00000020896.17, intron 1 of 5)	-1240	ENSMUST00000222584.2	ENSMUSG00000020577	Tspan13	protein_coding	9.23079	13.0845	4.63846	3.92597	11.1576	4.28221	-1.40014	3.00247	1.25557e-06	3.33271e-05
24612	chr4	152358155	152358599	promoter-TSS (ENSMUST00000105650.8)	protein_coding-promoter-TSS (ENSMUST00000105650.8)	-312	ENSMUST00000105650.8	ENSMUSG00000042804	Gpr153	protein_coding	13.3244	14.0265	6.14282	5.74247	13.6755	5.94264	-1.20429	3.32344	1.26663e-06	3.35204e-05
15141	chr17	69071434	69071783	promoter-TSS (ENSMUST00000233625.2)	protein_coding-promoter-TSS (ENSMUST00000233625.2)	62	ENSMUST00000233625.2	ENSMUSG00000041565	L3mbtl4	protein_coding	8.02677	13.6602	3.38482	4.33615	10.8435	3.86048	-1.50812	2.94577	1.27229e-06	3.35949e-05
31173	chr7	139415521	139416070	intron (ENSMUST00000137584.2, intron 2 of 2)	protein_coding-intron (ENSMUST00000026548.14, intron 2 of 7)	917	ENSMUST00000129454.2	ENSMUSG00000025475	Adgra1	protein_coding	21.5117	20.0454	9.02619	10.7818	20.7786	9.90398	-1.06239	3.95344	1.31251e-06	3.45687e-05
35089	chr9	111241996	111242263	TTS (ENSMUST00000198173.2)	TEC-TTS (ENSMUST00000198173.2)	1627	ENSMUST00000198173.2	ENSMUSG00000105592	Gm42527	TEC	10.1137	8.1647	3.57287	3.28141	9.13921	3.42714	-1.39706	2.68171	1.32361e-06	3.47946e-05
24657	chr4	154219171	154219438	TTS (ENSMUST00000158149.3)	snoRNA-TTS (ENSMUST00000158149.3)	817	ENSMUST00000158149.3	ENSMUSG00000088774	Gm26036	snoRNA	12.0402	12.7181	4.70114	5.68387	12.3791	5.1925	-1.25154	3.16922	1.36667e-06	3.57146e-05
28814	chr6	137736782	137737280	promoter-TSS (ENSMUST00000204544.2)	protein_coding-promoter-TSS (ENSMUST00000204544.2)	-634	ENSMUST00000204544.2	ENSMUSG00000030225	Dera	protein_coding	13.6455	16.6434	4.76382	7.73475	15.1445	6.24929	-1.27839	3.45407	1.3762e-06	3.59374e-05
33852	chr9	45342287	45343076	promoter-TSS (ENSMUST00000181230.2)	lncRNA-promoter-TSS (ENSMUST00000181230.2)	-151	ENSMUST00000181230.2	ENSMUSG00000097074	4833428L15Rik	lncRNA	27.3713	16.9051	10.2798	8.6137	22.1382	9.44676	-1.2127	3.97666	1.38904e-06	3.62458e-05
2741	chr10	43454341	43456247	promoter-TSS (ENSMUST00000214476.2)	protein_coding-promoter-TSS (ENSMUST00000214476.2)	129	ENSMUST00000058714.10	ENSMUSG00000047139	Cd24a	protein_coding	71.1975	74.5814	44.0027	45.178	72.8894	44.5903	-0.709919	5.88103	1.50451e-06	3.90577e-05
4957	chr11	60030312	60031249	promoter-TSS (ENSMUST00000090806.5)	protein_coding-promoter-TSS (ENSMUST00000090806.5)	-128	ENSMUST00000171108.8	ENSMUSG00000062115	Rai1	protein_coding	34.6757	39.2534	19.118	20.626	36.9645	19.872	-0.898644	4.84036	1.57163e-06	4.06218e-05
23286	chr4	106953130	106953706	promoter-TSS (ENSMUST00000062495.3)	protein_coding-promoter-TSS (ENSMUST00000062495.3)	-670	ENSMUST00000062495.3	ENSMUSG00000047636	Cdcp2	protein_coding	32.2676	36.9505	17.8643	18.9267	34.6091	18.3955	-0.915646	4.74074	1.59488e-06	4.11626e-05
11691	chr15	73711565	73712199	promoter-TSS (ENSMUST00000071419.12)	protein_coding-promoter-TSS (ENSMUST00000071419.12)	-334	ENSMUST00000136698.2	ENSMUSG00000072487	Mroh5	protein_coding	22.9566	18.5799	9.3396	10.313	20.7682	9.8263	-1.06754	3.94357	1.61801e-06	4.16687e-05
18993	chr2	91856487	91856929	Intergenic	Intergenic	-1861	ENSMUST00000028663.5	ENSMUSG00000027230	Creb3l1	protein_coding	16.6154	15.4397	7.70987	6.8558	16.0275	7.28284	-1.13376	3.56143	1.67642e-06	4.28925e-05
17026	chr19	23629918	23630348	promoter-TSS (ENSMUST00000035849.5)	protein_coding-promoter-TSS (ENSMUST00000035849.5)	43	ENSMUST00000035849.5	ENSMUSG00000033053	1700028P14Rik	protein_coding	17.98	18.9463	9.02619	8.6137	18.4631	8.81994	-1.06782	3.79078	1.74407e-06	4.43994e-05
16585	chr19	4040897	4041144	Intergenic	Intergenic	-1732	ENSMUST00000041871.9	ENSMUSG00000037477	Tbx10	protein_coding	10.3545	10.5722	4.137	4.45334	10.4634	4.29517	-1.28179	2.92225	1.75339e-06	4.45734e-05
16538	chr18	84876581	84877112	TTS (ENSMUST00000160306.2)	lncRNA-TTS (ENSMUST00000160306.2)	826	ENSMUST00000160306.2	ENSMUSG00000089744	Gm16146	lncRNA	17.8194	24.1277	9.02619	10.5474	20.9736	9.78679	-1.10947	3.9711	1.84843e-06	4.67873e-05
33753	chr9	43270296	43270740	promoter-TSS (ENSMUST00000215783.2)	lncRNA-promoter-TSS (ENSMUST00000215783.2)	58	ENSMUST00000215783.2	ENSMUSG00000110823	Gm36799	lncRNA	20.0669	21.9295	8.65009	11.4263	20.9982	10.0382	-1.06463	3.97618	1.85691e-06	4.69684e-05
14735	chr17	45910216	45910960	promoter-TSS (ENSMUST00000166633.8)	protein_coding-promoter-TSS (ENSMUST00000166633.8)	-56	ENSMUST00000169729.8	ENSMUSG00000023942	Slc29a1	protein_coding	43.6656	47.2087	28.3949	22.2667	45.4372	25.3308	-0.846803	5.15292	1.88592e-06	4.76343e-05
3708	chr10	98828665	98829322	exon (ENSMUST00000220358.2, exon 1 of 1)	protein_coding-exon (ENSMUST00000220358.2, exon 1 of 1)	2251	ENSMUST00000220358.2	ENSMUSG00000019943	Atp2b1	protein_coding	24.3211	18.5799	10.4679	9.72704	21.4505	10.0975	-1.07483	3.98464	1.93266e-06	4.87107e-05
12267	chr15	89262847	89263616	promoter-TSS (ENSMUST00000226267.2)	protein_coding-promoter-TSS (ENSMUST00000226267.2)	-25	ENSMUST00000227854.2	ENSMUSG00000047394	Odf3b	protein_coding	29.0569	30.3036	14.7929	16.4071	29.6803	15.6	-0.928015	4.51311	1.97151e-06	4.95842e-05
2653	chr10	39900747	39901427	promoter-TSS (ENSMUST00000176975.2)	protein_coding-promoter-TSS (ENSMUST00000176975.2)	68	ENSMUST00000176975.2	ENSMUSG00000038522	Mfsd4b1	protein_coding	30.1807	29.9896	16.6107	15.0007	30.0851	15.8057	-0.928638	4.53037	1.99e-06	4.99075e-05
9699	chr13	109252932	109253173	promoter-TSS (ENSMUST00000120671.8)	protein_coding-promoter-TSS (ENSMUST00000120671.8)	-123	ENSMUST00000120671.8	ENSMUSG00000021699	Pde4d	protein_coding	9.15052	10.1012	3.4475	4.21896	9.62586	3.83323	-1.3286	2.7985	2.0101e-06	5.03406e-05
17576	chr19	56788658	56788903	intron (ENSMUST00000156708.2, intron 1 of 3)	protein_coding-intron (ENSMUST00000076085.4, intron 8 of 14)	638	ENSMUST00000156708.2	ENSMUSG00000035173	Ccdc186	protein_coding	8.34784	12.4041	4.19968	3.69159	10.376	3.94564	-1.41557	2.90062	2.13192e-06	5.29322e-05
18815	chr2	73410588	73410981	promoter-TSS (ENSMUST00000028515.4)	protein_coding-promoter-TSS (ENSMUST00000028515.4)	-102	ENSMUST00000028515.4	ENSMUSG00000027107	Chrna1	protein_coding	19.1037	19.4697	9.71569	9.08247	19.2867	9.39908	-1.03759	3.86071	2.20244e-06	5.45412e-05
117	chr1	14250488	14250952	intron (ENSMUST00000190337.7, intron 15 of 16)	protein_coding-intron (ENSMUST00000027066.13, intron 16 of 17)	-2082	ENSMUST00020182033.1	ENSMUSG00002075819	ENSMUSG00002075819	miRNA	19.8261	17.4808	6.70696	10.1372	18.6535	8.42209	-1.1356	3.77331	2.30712e-06	5.68621e-05
13786	chr17	6046953	6047182	promoter-TSS (ENSMUST00000115786.8)	protein_coding-promoter-TSS (ENSMUST00000115786.8)	-54	ENSMUST00000115786.8	ENSMUSG00000023805	Synj2	protein_coding	10.194	7.746	3.13409	3.5158	8.97	3.32494	-1.40653	2.64799	2.32253e-06	5.71955e-05
20155	chr2	164404371	164404740	promoter-TSS (ENSMUST00000017867.10)	protein_coding-promoter-TSS (ENSMUST00000017867.10)	56	ENSMUST00000017867.10	ENSMUSG00000017723	Wfdc2	protein_coding	11.9599	12.6134	5.516	5.0979	12.2867	5.30695	-1.21322	3.1702	2.35551e-06	5.7887e-05
33132	chr8	123136982	123137291	promoter-TSS (ENSMUST00000177049.2)	protein_coding-promoter-TSS (ENSMUST00000177049.2)	-928	ENSMUST00000177049.2	ENSMUSG00000017478	Zc3h18	protein_coding	11.0769	12.09	5.13991	4.68773	11.5835	4.91382	-1.24153	3.08156	2.4148e-06	5.90985e-05
19124	chr2	103563530	103564167	promoter-TSS (ENSMUST00000151010.2)	protein_coding-promoter-TSS (ENSMUST00000151010.2)	-244	ENSMUST00000151010.2	ENSMUSG00000027185	Nat10	protein_coding	25.2843	28.3671	12.0349	15.2351	26.8257	13.635	-0.977873	4.3548	2.46991e-06	6.02393e-05
21656	chr3	104689671	104690443	promoter-TSS (ENSMUST00000162644.2)	protein_coding-promoter-TSS (ENSMUST00000162644.2)	-901	ENSMUST00000162644.2	ENSMUSG00000055865	Tafa3	protein_coding	24.7225	18.9463	9.96641	10.8404	21.8344	10.4034	-1.05596	4.01628	2.49138e-06	6.06379e-05
23689	chr4	125998938	125999397	intron (ENSMUST00000094761.11, intron 1 of 10)	protein_coding-intron (ENSMUST00000094761.11, intron 1 of 10)	1339	ENSMUST00000127092.2	ENSMUSG00000042608	Stk40	protein_coding	15.5719	15.963	8.08596	6.26984	15.7675	7.1779	-1.13819	3.54316	2.52527e-06	6.12587e-05
17620	chr19	58849366	58850072	promoter-TSS (ENSMUST00000066285.6)	protein_coding-promoter-TSS (ENSMUST00000066285.6)	-275	ENSMUST00000236429.2	ENSMUSG00000025092	Hspa12a	protein_coding	34.7559	33.8626	20.0582	16.5828	34.3092	18.3205	-0.905235	4.72589	2.63643e-06	6.34711e-05
24072	chr4	135873956	135874504	Intergenic	Intergenic	1945	ENSMUST00000133946.2	ENSMUSG00000007872	Id3	protein_coding	12.281	16.6434	6.2055	6.32843	14.4622	6.26697	-1.21957	3.41353	2.74561e-06	6.56097e-05
22008	chr3	138233508	138233917	intron (ENSMUST00000200239.5, intron 1 of 3)	protein_coding-intron (ENSMUST00000029803.12, intron 2 of 7)	655	ENSMUST00000200100.2	ENSMUSG00000028156	Eif4e	protein_coding	16.6154	14.0265	7.45914	6.26984	15.321	6.86449	-1.14958	3.48648	2.76751e-06	6.59997e-05
14871	chr17	48738130	48738375	TTS (ENSMUST00000233707.2)	protein_coding-TTS (ENSMUST00000233707.2)	1394	ENSMUST00000233707.2	ENSMUSG00000040694	Apobec2	protein_coding	10.0335	10.1012	3.57287	4.57054	10.0673	4.0717	-1.29931	2.86202	2.77842e-06	6.62153e-05
32065	chr8	68729191	68730265	intron (ENSMUST00000066594.4, intron 1 of 8)	protein_coding-intron (ENSMUST00000066594.4, intron 1 of 8)	509	ENSMUST00000066594.4	ENSMUSG00000053886	Sh2d4a	protein_coding	58.9165	59.9791	36.7316	36.2127	59.4478	36.4721	-0.705282	5.58918	2.7893e-06	6.63855e-05
12981	chr16	21326958	21327410	promoter-TSS (ENSMUST00000118138.8)	protein_coding-promoter-TSS (ENSMUST00000118138.8)	-199	ENSMUST00000118138.8	ENSMUSG00000033653	Vps8	protein_coding	18.6221	19.8884	9.15155	9.72704	19.2552	9.43929	-1.02996	3.86344	2.83041e-06	6.70489e-05
26206	chr5	118202179	118202788	promoter-TSS (ENSMUST00000031305.4)	lncRNA-promoter-TSS (ENSMUST00000031305.4)	-942	ENSMUST00000031305.4	ENSMUSG00000029360	Gm9754	lncRNA	20.6288	18.5276	8.83814	10.1372	19.5782	9.48768	-1.03694	3.87496	2.85022e-06	6.74281e-05
8273	chr12	112881477	112882073	promoter-TSS (ENSMUST00000220771.2)	protein_coding-promoter-TSS (ENSMUST00000220771.2)	-836	ENSMUST00000220771.2	ENSMUSG00000002799	Jag2	protein_coding	17.7392	13.0321	6.51891	6.79721	15.3856	6.65806	-1.19061	3.47105	2.87228e-06	6.79045e-05
33179	chr8	123983012	123984220	TTS (ENSMUST00000211828.2)	protein_coding-TTS (ENSMUST00000211828.2)	902	ENSMUST00000211828.2	ENSMUSG00000001065	Zfp276	protein_coding	38.9298	39.5674	20.9357	22.9699	39.2486	21.9528	-0.837615	4.944	2.94817e-06	6.95134e-05
16415	chr18	78392115	78392393	promoter-TSS (ENSMUST00000164064.2)	protein_coding-promoter-TSS (ENSMUST00000164064.2)	-715	ENSMUST00000164064.2	ENSMUSG00000090451	Gm6133	protein_coding	12.1204	18.5276	7.20841	5.62527	15.324	6.41684	-1.27469	3.48504	2.96698e-06	6.99104e-05
31502	chr8	12870256	12870529	exon (ENSMUST00000033818.10, exon 6 of 30)	protein_coding-exon (ENSMUST00000033818.10, exon 6 of 30)	-2008	ENSMUST00000127197.2	ENSMUSG00000031441	Atp11a	protein_coding	7.86624	10.9386	3.57287	3.69159	9.40242	3.63223	-1.38901	2.76688	3.00494e-06	7.07468e-05
26388	chr5	124489227	124489599	exon (ENSMUST00000111474.8, exon 1 of 4)	protein_coding-exon (ENSMUST00000111474.8, exon 1 of 4)	304	ENSMUST00000111474.8	ENSMUSG00000029394	Cdk2ap1	protein_coding	15.5719	16.5387	7.39646	7.73475	16.0553	7.56561	-1.08676	3.58709	3.11613e-06	7.29398e-05
25831	chr5	107308845	107309338	promoter-TSS (ENSMUST00000198390.2)	TEC-promoter-TSS (ENSMUST00000198390.2)	-654	ENSMUST00000198390.2	ENSMUSG00000105033	Gm43423	TEC	25.6857	17.0621	9.40228	10.0786	21.3739	9.74045	-1.11619	3.95949	3.30627e-06	7.69337e-05
25845	chr5	107870953	107873520	promoter-TSS (ENSMUST00000031205.16)	protein_coding-promoter-TSS (ENSMUST00000031205.16)	-27	ENSMUST00000031205.16	ENSMUSG00000029275	Gfi1	protein_coding	127.947	124.721	74.7168	80.5703	126.334	77.6435	-0.701554	6.6744	3.42345e-06	7.94518e-05
32560	chr8	92356312	92356588	promoter-TSS (ENSMUST00000168442.2)	lncRNA-promoter-TSS (ENSMUST00000168442.2)	-93	ENSMUST00000168442.2	ENSMUSG00000090778	Gm3235	lncRNA	13.4047	16.6434	6.51891	7.03159	15.0241	6.77525	-1.15766	3.48068	3.44356e-06	7.98141e-05
6258	chr11	104469693	104469935	intron (ENSMUST00000153761.8, intron 2 of 6)	protein_coding-intron (ENSMUST00000018800.9, intron 3 of 8)	-1337	ENSMUST00000123074.8	ENSMUSG00000061086	Myl4	protein_coding	9.79266	11.305	4.76382	4.04317	10.5488	4.40349	-1.26938	2.94674	3.52316e-06	8.1446e-05
26505	chr5	129806352	129806614	exon (ENSMUST00000199631.2, exon 1 of 1)	lncRNA-exon (ENSMUST00000199631.2, exon 1 of 1)	1247	ENSMUST00000199631.2	ENSMUSG00000086916	Gm15903	lncRNA	9.63213	9.63016	4.137	3.86738	9.63114	4.00219	-1.26475	2.80987	3.65962e-06	8.41072e-05
17478	chr19	47499174	47499922	intron (ENSMUST00000182808.8, intron 7 of 9)	protein_coding-intron (ENSMUST00000049369.16, intron 7 of 9)	-1873	ENSMUST00000182109.2	ENSMUSG00000097990	Gm19557	lncRNA	26.97	23.395	13.3512	12.4811	25.1825	12.9162	-0.956846	4.25989	3.67376e-06	8.43776e-05
30074	chr7	73024969	73026314	promoter-TSS (ENSMUST00000181299.3)	lncRNA-promoter-TSS (ENSMUST00000181299.3)	-119	ENSMUST00000206959.2	ENSMUSG00000097756	A730056A06Rik	lncRNA	46.475	38.73	25.7622	21.505	42.6025	23.6336	-0.845223	5.05246	3.67951e-06	8.44549e-05
29358	chr7	27307016	27307477	promoter-TSS (ENSMUST00000085917.5)	protein_coding-promoter-TSS (ENSMUST00000085917.5)	73	ENSMUST00000136962.8	ENSMUSG00000004056	Akt2	protein_coding	25.1238	20.1501	11.7215	10.6646	22.6369	11.193	-1.00631	4.0868	3.68846e-06	8.45567e-05
9988	chr14	21071600	21072025	promoter-TSS (ENSMUST00000224380.2)	protein_coding-promoter-TSS (ENSMUST00000224380.2)	-259	ENSMUST00000224380.2	ENSMUSG00000021823	Vcl	protein_coding	19.5051	22.5576	11.4081	9.43405	21.0313	10.4211	-1.02077	3.99614	4.01694e-06	9.1138e-05
32976	chr8	118521422	118521976	intron (ENSMUST00000211818.2, intron 2 of 2)	protein_coding-intron (ENSMUST00000034303.3, intron 2 of 4)	-1743	ENSMUST00000213070.2	ENSMUSG00000031843	Mphosph6	protein_coding	18.3813	19.208	9.52764	9.08247	18.7946	9.30506	-1.01591	3.83258	4.10339e-06	9.24487e-05
9795	chr13	118851386	118852006	exon (ENSMUST00000022246.9, exon 1 of 3)	protein_coding-exon (ENSMUST00000022246.9, exon 1 of 3)	236	ENSMUST00000144680.2	ENSMUSG00000086709	Gm16263	lncRNA	19.3445	16.3294	9.08887	7.91054	17.837	8.49971	-1.06102	3.73103	4.2174e-06	9.47766e-05
8921	chr13	49344680	49345121	intron (ENSMUST00000120733.8, intron 2 of 4)	protein_coding-intron (ENSMUST00000049022.15, intron 1 of 3)	1128	ENSMUST00000153819.2	ENSMUSG00000037966	Ninj1	protein_coding	20.2275	23.2903	10.0918	11.7193	21.7589	10.9055	-1.00043	4.05074	4.38483e-06	9.80422e-05
449	chr1	52991781	52992585	promoter-TSS (ENSMUST00000050567.11)	protein_coding-promoter-TSS (ENSMUST00000050567.11)	-180	ENSMUST00000050567.11	ENSMUSG00000043629	1700019D03Rik	protein_coding	29.6991	28.3148	12.4737	17.4618	29.0069	14.9677	-0.949152	4.46904	4.56629e-06	0.000101587
18763	chr2	70339340	70340117	promoter-TSS (ENSMUST00000123137.9)	protein_coding-promoter-TSS (ENSMUST00000123137.9)	-76	ENSMUST00000123137.9	ENSMUSG00000075302	Erich2	protein_coding	41.1773	32.4494	20.2462	19.3955	36.8134	19.8209	-0.885136	4.82609	4.77813e-06	0.000105703
21717	chr3	107992605	107993629	promoter-TSS (ENSMUST00000070502.2)	lncRNA-promoter-TSS (ENSMUST00000070502.2)	-175	ENSMUST00000070502.2	ENSMUSG00000056411	Gm12500	lncRNA	40.5352	35.0663	22.064	19.7471	37.8008	20.9055	-0.849893	4.88004	4.81324e-06	0.000106281
1565	chr1	152428863	152429138	promoter-TSS (ENSMUST00000188395.2)	protein_coding-promoter-TSS (ENSMUST00000188395.2)	-205	ENSMUST00000188395.2	ENSMUSG00000026482	Rgl1	protein_coding	12.6823	9.63016	4.63846	4.57054	11.1562	4.6045	-1.25727	2.99715	4.9379e-06	0.000108628
18334	chr2	32515902	32516836	intron (ENSMUST00000195721.6, intron 1 of 4)	protein_coding-intron (ENSMUST00000113277.8, intron 1 of 6)	919	ENSMUST00000195721.6	ENSMUSG00000026817	Ak1	protein_coding	33.5519	44.6441	22.1894	20.3916	39.098	21.2905	-0.885745	4.93058	5.10219e-06	0.000111959
24653	chr4	154099959	154100310	exon (ENSMUST00000030894.15, exon 2 of 7)	protein_coding-exon (ENSMUST00000030894.15, exon 2 of 7)	-1737	ENSMUST00000142794.2	ENSMUSG00000029028	Lrrc47	protein_coding	13.806	12.0377	5.95478	5.44948	12.9219	5.70213	-1.17106	3.24058	5.10016e-06	0.000111959
34521	chr9	73010701	73011145	TTS (ENSMUST00000172578.2)	protein_coding-TTS (ENSMUST00000172578.2)	1131	ENSMUST00000167514.2	ENSMUSG00000092622	Khdc3	protein_coding	11.8796	9.0021	3.82359	4.62913	10.4409	4.22636	-1.28142	2.89642	5.18633e-06	0.00011339
13886	chr17	11286293	11286896	intron (ENSMUST00000233411.2, intron 2 of 6)	protein_coding-intron (ENSMUST00000066658.13, intron 2 of 6)	582	ENSMUST00000168593.9	ENSMUSG00000023826	Prkn	protein_coding	26.8094	23.081	13.9781	11.7193	24.9452	12.8487	-0.951648	4.2479	5.42153e-06	0.000117974
21560	chr3	100826810	100828401	Intergenic	Intergenic	-1913	ENSMUST00000094048.10	ENSMUSG00000033233	Trim45	protein_coding	79.9466	71.6505	51.023	42.0138	75.7985	46.5184	-0.702584	5.93681	6.14815e-06	0.000131658
34069	chr9	56066949	56067248	intron (ENSMUST00000216320.2, intron 1 of 4)	protein_coding-intron (ENSMUST00000034876.10, intron 1 of 6)	728	ENSMUST00000215906.2	ENSMUSG00000032324	Tspan3	protein_coding	9.79266	8.84509	4.26237	3.3986	9.31888	3.83048	-1.27547	2.75259	6.18135e-06	0.000132209
11889	chr15	78810209	78810406	promoter-TSS (ENSMUST00000089377.6)	protein_coding-promoter-TSS (ENSMUST00000089377.6)	-618	ENSMUST00000089377.6	ENSMUSG00000068220	Lgals1	protein_coding	6.02008	9.15912	2.63264	2.87123	7.5896	2.75194	-1.48503	2.45339	6.34052e-06	0.000135206
14472	chr17	32332712	32333050	exon (ENSMUST00000180839.3, exon 1 of 2)	lncRNA-exon (ENSMUST00000180839.3, exon 1 of 2)	160	ENSMUST00000236612.2	ENSMUSG00000097305	Gm17276	lncRNA	10.0335	8.89743	3.4475	4.33615	9.46545	3.89183	-1.26661	2.77518	6.46681e-06	0.000137816
11298	chr15	31282217	31282726	exon (ENSMUST00000228063.2, exon 1 of 1)	TEC-exon (ENSMUST00000228063.2, exon 1 of 1)	236	ENSMUST00000228063.2	ENSMUSG00000115418	Gm49296	TEC	21.592	15.3873	8.274	8.90668	18.4897	8.59034	-1.0886	3.76395	6.72713e-06	0.00014302
10385	chr14	52553314	52554574	promoter-TSS (ENSMUST00000135523.5)	protein_coding-promoter-TSS (ENSMUST00000135523.5)	-164	ENSMUST00000135523.5	ENSMUSG00000049532	Sall2	protein_coding	33.9532	30.4606	19.2433	15.5867	32.2069	17.415	-0.884249	4.6394	7.10311e-06	0.000149846
16152	chr18	63843703	63843975	intron (ENSMUST00000236956.2, intron 1 of 19)	protein_coding-intron (ENSMUST00000072726.7, intron 1 of 27)	-1967	ENSMUST00000237331.2	ENSMUSG00000024583	Txnl1	protein_coding	8.82945	10.0489	2.44459	4.86352	9.43915	3.65406	-1.36346	2.76351	7.11041e-06	0.00014991
727	chr1	75358581	75358824	promoter-TSS (ENSMUST00000113590.8)	protein_coding-promoter-TSS (ENSMUST00000113590.8)	-56	ENSMUST00000113590.8	ENSMUSG00000026207	Speg	protein_coding	9.47159	7.01327	2.94605	3.34001	8.24243	3.14303	-1.3629	2.53978	7.16903e-06	0.000150877
35012	chr9	108473667	108473852	intron (ENSMUST00000195181.2, intron 2 of 3)	protein_coding-intron (ENSMUST00000006853.11, intron 2 of 8)	786	ENSMUST00000192080.6	ENSMUSG00000006675	P4htm	protein_coding	5.2174	7.17028	2.50727	1.81649	6.19384	2.16188	-1.54188	2.154	7.1856e-06	0.000151136
35075	chr9	110702487	110703934	intron (ENSMUST00000050958.9, intron 2 of 5)	protein_coding-intron (ENSMUST00000050958.9, intron 2 of 5)	1879	ENSMUST00000199189.2	ENSMUSG00000049555	Tmie	protein_coding	87.6523	89.6547	56.1003	56.3699	88.6535	56.2351	-0.657057	6.18245	7.32372e-06	0.000153768
27033	chr5	148173870	148174239	exon (ENSMUST00000201594.2, exon 1 of 1)	protein_coding-exon (ENSMUST00000201594.2, exon 1 of 1)	1252	ENSMUST00000201594.2	ENSMUSG00000029651	Mtus2	protein_coding	8.26757	11.8283	3.4475	4.62913	10.048	4.03832	-1.32825	2.87725	7.44925e-06	0.000155961
28357	chr6	114019054	114020154	promoter-TSS (ENSMUST00000101045.10)	protein_coding-promoter-TSS (ENSMUST00000101045.10)	-30	ENSMUST00000154738.2	ENSMUSG00000030302	Atp2b2	protein_coding	58.6757	56.2631	38.9881	30.1187	57.4694	34.5534	-0.734137	5.52817	7.66448e-06	0.000159693
18569	chr2	51036848	51038282	intron (ENSMUST00000154545.2, intron 2 of 3)	protein_coding-intron (ENSMUST00000017288.9, intron 2 of 4)	1541	ENSMUST00000140864.2	ENSMUSG00000017144	Rnd3	protein_coding	54.9834	49.1975	32.1558	31.1148	52.0905	31.6353	-0.715738	5.39155	7.73617e-06	0.000160903
35192	chr9	119059077	119059289	intron (ENSMUST00000173185.2, intron 2 of 5)	protein_coding-intron (ENSMUST00000170400.9, intron 1 of 10)	1575	ENSMUST00000173185.2	ENSMUSG00000092212	Slc22a13b	polymorphic_pseudogene	6.66222	9.21145	3.38482	2.81264	7.93684	3.09873	-1.37812	2.53585	8.35328e-06	0.000172826
5539	chr11	79832224	79832561	intron (ENSMUST00000131921.2, intron 2 of 4)	protein_coding-intron (ENSMUST00000043152.6, intron 16 of 18)	698	ENSMUST00000131921.2	ENSMUSG00000035575	Utp6	protein_coding	10.4348	12.2994	4.07432	5.68387	11.3671	4.8791	-1.22271	3.06591	8.4006e-06	0.000173502
33700	chr9	40302285	40302493	intron (ENSMUST00000153029.2, intron 1 of 4)	protein_coding-intron (ENSMUST00000045682.7, intron 2 of 19)	1059	ENSMUST00000118159.8	ENSMUSG00000040111	Gramd1b	protein_coding	8.50838	9.63016	2.56996	4.62913	9.06927	3.59954	-1.3287	2.71734	8.65371e-06	0.000178107
8275	chr12	112885016	112886744	intron (ENSMUST00000075827.5, intron 2 of 25)	protein_coding-intron (ENSMUST00000075827.5, intron 2 of 25)	-1719	ENSMUST00000184711.3	ENSMUSG00000098338	Mir6941	miRNA	76.7359	72.7495	47.3248	47.639	74.7427	47.4819	-0.652894	5.93682	8.73168e-06	0.000179503
8679	chr13	34839461	34839812	intron (ENSMUST00000154345.2, intron 1 of 3)	lncRNA-intron (ENSMUST00000154345.2, intron 1 of 3)	-2167	ENSMUST00000053459.15	ENSMUSG00000021411	Pxdc1	protein_coding	24.2408	21.8249	13.2886	10.313	23.0329	11.8008	-0.961849	4.1326	8.78207e-06	0.000180434
18043	chr2	27137249	27137749	promoter-TSS (ENSMUST00000102886.10)	protein_coding-promoter-TSS (ENSMUST00000102886.10)	-73	ENSMUST00000129975.2	ENSMUSG00000009614	Sardh	protein_coding	19.2643	11.933	6.58159	6.73861	15.5986	6.6601	-1.20542	3.47657	8.8841e-06	0.000182109
10826	chr14	76714060	76714570	promoter-TSS (ENSMUST00000140251.9)	protein_coding-promoter-TSS (ENSMUST00000140251.9)	-42	ENSMUST00000140251.9	ENSMUSG00000022010	Tsc22d1	protein_coding	24.3211	16.5911	10.2171	9.19967	20.4561	9.7084	-1.05962	3.91616	8.99194e-06	0.000184213
1001	chr1	91862831	91863522	promoter-TSS (ENSMUST00000191327.2)	protein_coding-promoter-TSS (ENSMUST00000191327.2)	-590	ENSMUST00000191327.2	ENSMUSG00000026313	Hdac4	protein_coding	20.8696	24.5988	9.71569	13.2428	22.7342	11.4793	-0.988657	4.11789	9.11359e-06	0.000186489
31930	chr8	47963037	47963252	intron (ENSMUST00000125065.8, intron 17 of 28)	protein_coding-intron (ENSMUST00000039061.15, intron 18 of 29)	1239	ENSMUST00000120987.2	ENSMUSG00000038102	Trappc11	protein_coding	5.61874	10.2059	3.00873	2.69544	7.91231	2.85209	-1.50221	2.51833	9.68739e-06	0.000196868
32291	chr8	79302717	79302974	intron (ENSMUST00000211332.2, intron 4 of 10)	protein_coding-intron (ENSMUST00000034111.10, intron 4 of 11)	-1535	ENSMUST00000210703.2	ENSMUSG00000031684	Slc10a7	protein_coding	12.1204	12.8228	5.45332	5.97685	12.4716	5.71509	-1.12589	3.21812	1.00276e-05	0.000202851
26575	chr5	134255283	134256008	intron (ENSMUST00000146354.8, intron 4 of 11)	protein_coding-intron (ENSMUST00000016094.13, intron 4 of 10)	1019	ENSMUST00000126934.3	ENSMUSG00000015950	Ncf1	protein_coding	24.0803	22.5576	12.2856	12.4225	23.319	12.3541	-0.912461	4.16899	1.01405e-05	0.000204459
11904	chr15	78893850	78894443	intron (ENSMUST00000230425.2, intron 1 of 2)	lncRNA-intron (ENSMUST00000230425.2, intron 1 of 2)	1095	ENSMUST00000230425.2	ENSMUSG00000116505	Gm10865	lncRNA	19.6656	28.3671	12.7871	11.3091	24.0163	12.0481	-1.00885	4.19834	1.04137e-05	0.000209229
16447	chr18	80750769	80751922	promoter-TSS (ENSMUST00000035800.8)	protein_coding-promoter-TSS (ENSMUST00000035800.8)	43	ENSMUST00000236310.2	ENSMUSG00000033016	Nfatc1	protein_coding	41.3379	37.7356	23.5057	22.3253	39.5367	22.9155	-0.783575	4.97052	1.04344e-05	0.000209483
7431	chr12	69520929	69522078	intron (ENSMUST00000222980.2, intron 1 of 1)	lncRNA-intron (ENSMUST00000222697.2, intron 1 of 2)	792	ENSMUST00000222697.2	ENSMUSG00000113035	5830428M24Rik	lncRNA	61.7259	61.9156	41.9968	35.5681	61.8207	38.7825	-0.673647	5.65734	1.10605e-05	0.000220477
26241	chr5	120605035	120605462	intron (ENSMUST00000052258.14, intron 1 of 7)	protein_coding-intron (ENSMUST00000031594.13, intron 2 of 8)	177	ENSMUST00000132916.2	ENSMUSG00000029596	Sdsl	protein_coding	17.097	18.1089	8.33669	9.43405	17.603	8.88537	-0.986657	3.75006	1.11104e-05	0.000221223
2317	chr1	194621191	194621734	exon (ENSMUST00000195092.2, exon 1 of 1)	protein_coding-exon (ENSMUST00000195092.2, exon 1 of 1)	159	ENSMUST00000194036.2	ENSMUSG00000016494	Cd34	protein_coding	16.1338	14.8116	8.08596	6.9144	15.4727	7.50018	-1.0404	3.54075	1.15997e-05	0.000228909
14696	chr17	43815223	43815711	Intergenic	Intergenic	-1764	ENSMUST00000117137.8	ENSMUSG00000023914	Mep1a	protein_coding	16.8562	16.12	7.70987	8.6137	16.4881	8.16178	-1.00923	3.64356	1.22537e-05	0.000240742
18332	chr2	32511233	32511926	promoter-TSS (ENSMUST00000113278.9)	protein_coding-promoter-TSS (ENSMUST00000113278.9)	-191	ENSMUST00000113278.9	ENSMUSG00000026817	Ak1	protein_coding	28.0937	28.3671	15.4197	15.8797	28.2304	15.6497	-0.850612	4.46748	1.24965e-05	0.000245106
25375	chr5	62922915	62923468	exon (ENSMUST00000159470.3, exon 1 of 2)	protein_coding-exon (ENSMUST00000159470.3, exon 1 of 2)	272	ENSMUST00000076623.8	ENSMUSG00000037999	Arap2	protein_coding	15.6522	13.0321	6.58159	6.8558	14.3422	6.7187	-1.0814	3.41337	1.28603e-05	0.000250993
20050	chr2	157883314	157883617	intron (ENSMUST00000152452.8, intron 2 of 5)	protein_coding-intron (ENSMUST00000029180.14, intron 2 of 6)	-1878	ENSMUST00000128206.8	ENSMUSG00000027651	Rprd1b	protein_coding	11.3177	16.3294	5.82941	6.68001	13.8236	6.25471	-1.15841	3.37228	1.32604e-05	0.000257807
26807	chr5	139782663	139784089	exon (ENSMUST00000110836.2, exon 1 of 3)	protein_coding-exon (ENSMUST00000110836.2, exon 1 of 3)	107	ENSMUST00000110836.2	ENSMUSG00000018143	Mafk	protein_coding	61.8864	64.1661	37.7972	42.5411	63.0263	40.1691	-0.650016	5.69485	1.39278e-05	0.000268159
19816	chr2	151947283	151947903	exon (ENSMUST00000041500.8, exon 1 of 2)	protein_coding-exon (ENSMUST00000041500.8, exon 1 of 2)	149	ENSMUST00000041500.8	ENSMUSG00000032802	Srxn1	protein_coding	30.7425	27.1633	17.739	13.2428	28.9529	15.4909	-0.899527	4.48077	1.50002e-05	0.000286604
5050	chr11	62725203	62725696	intron (ENSMUST00000128623.2, intron 1 of 3)	protein_coding-intron (ENSMUST00000055006.12, intron 3 of 5)	823	ENSMUST00000128623.2	ENSMUSG00000047821	Trim16	protein_coding	23.2776	18.7369	12.0349	8.90668	21.0073	10.4708	-0.997201	3.98344	1.52516e-05	0.000290937
726	chr1	75348012	75348703	intron (ENSMUST00000152799.8, intron 2 of 3)	lncRNA-intron (ENSMUST00000152799.8, intron 2 of 3)	-1262	ENSMUST00000130095.2	ENSMUSG00000085653	Gm15179	lncRNA	50.0871	51.7621	32.5946	30.7046	50.9246	31.6496	-0.687481	5.37426	1.54405e-05	0.00029375
19242	chr2	113843820	113844409	promoter-TSS (ENSMUST00000090275.5)	protein_coding-promoter-TSS (ENSMUST00000090275.5)	-14	ENSMUST00000090275.5	ENSMUSG00000068615	Gjd2	protein_coding	21.3512	18.7893	10.2171	10.6646	20.0702	10.4409	-0.934907	3.94375	1.5519e-05	0.000294769
17360	chr19	45005773	45006189	promoter-TSS (ENSMUST00000178087.3)	protein_coding-promoter-TSS (ENSMUST00000178087.3)	-614	ENSMUST00000237043.2	ENSMUSG00000035342	Lzts2	protein_coding	14.7693	15.3873	7.52182	7.32458	15.0783	7.4232	-1.02355	3.51772	1.58155e-05	0.000299599
29468	chr7	29039563	29040003	intron (ENSMUST00000183330.8, intron 6 of 13)	protein_coding-intron (ENSMUST00000085809.11, intron 16 of 22)	-1295	ENSMUST00000183164.2	ENSMUSG00000030583	Sipa1l3	protein_coding	23.0368	23.6567	12.8498	12.4225	23.3468	12.6361	-0.886473	4.18449	1.58542e-05	0.000300011
20021	chr2	156869196	156870824	promoter-TSS (ENSMUST00000153229.2)	protein_coding-promoter-TSS (ENSMUST00000153229.2)	-618	ENSMUST00000153229.2	ENSMUSG00000055485	Soga1	protein_coding	90.2209	97.8194	57.6046	62.6984	94.0201	60.1515	-0.645524	6.27251	1.58857e-05	0.000300127
14954	chr17	56423591	56424023	intron (ENSMUST00000113072.3, intron 2 of 7)	protein_coding-intron (ENSMUST00000019808.12, intron 3 of 8)	491	ENSMUST00000113072.3	ENSMUSG00000011305	Plin5	protein_coding	9.15052	11.6713	4.51309	4.62913	10.4109	4.57111	-1.19989	2.95612	1.60329e-05	0.000302523
27966	chr6	87707533	87708528	promoter-TSS (ENSMUST00000205253.2)	lncRNA-promoter-TSS (ENSMUST00000205253.2)	100	ENSMUST00000205253.2	ENSMUSG00000108079	Gm44210	lncRNA	32.99	28.1577	16.2346	17.6376	30.5739	16.9361	-0.84472	4.57656	1.63259e-05	0.000307135
3581	chr10	89279213	89279985	intron (ENSMUST00000220128.2, intron 1 of 11)	protein_coding-intron (ENSMUST00000099374.9, intron 1 of 10)	157	ENSMUST00000219351.2	ENSMUSG00000074802	Gas2l3	protein_coding	49.766	40.7711	27.7681	25.6653	45.2686	26.7167	-0.754552	5.1724	1.65886e-05	0.000311252
10169	chr14	30852419	30853295	promoter-TSS (ENSMUST00000226975.2)	protein_coding-promoter-TSS (ENSMUST00000226975.2)	-153	ENSMUST00000227096.2	ENSMUSG00000071547	Nt5dc2	protein_coding	26.8897	30.4083	16.2973	15.5867	28.649	15.942	-0.8505	4.49355	1.73177e-05	0.000321865
29410	chr7	28269482	28270183	intron (ENSMUST00000135923.2, intron 1 of 3)	protein_coding-intron (ENSMUST00000040531.9, intron 1 of 12)	-2170	ENSMUST00000032823.5	ENSMUSG00000030602	Pak4	protein_coding	31.2241	27.6344	17.927	14.3562	29.4293	16.1416	-0.863085	4.51706	1.8408e-05	0.000338932
5352	chr11	75341867	75342653	promoter-TSS (ENSMUST00000132442.2)	protein_coding-promoter-TSS (ENSMUST00000132442.2)	-351	ENSMUST00000132442.2	ENSMUSG00000045374	Wdr81	protein_coding	24.0803	20.2547	11.0947	12.2467	22.1675	11.6707	-0.915636	4.09006	1.86729e-05	0.000342743
5385	chr11	75917990	75919086	promoter-TSS (ENSMUST00000021207.7)	protein_coding-promoter-TSS (ENSMUST00000021207.7)	70	ENSMUST00000021207.7	ENSMUSG00000020846	Rflnb	protein_coding	38.9298	32.8158	21.4999	19.1611	35.8728	20.3305	-0.813712	4.81703	1.9077e-05	0.000348993
18693	chr2	63928173	63929389	promoter-TSS (ENSMUST00000102728.4)	protein_coding-promoter-TSS (ENSMUST00000102728.4)	-399	ENSMUST00000102728.4	ENSMUSG00000075324	Fign	protein_coding	46.7158	34.857	24.822	20.8604	40.7864	22.8412	-0.828619	4.99233	1.92213e-05	0.000350631
3104	chr10	75158626	75158875	promoter-TSS (ENSMUST00000219322.2)	protein_coding-promoter-TSS (ENSMUST00000219322.2)	-204	ENSMUST00000219322.2	ENSMUSG00000020178	Adora2a	protein_coding	6.90302	7.85067	3.13409	2.87123	7.37685	3.00266	-1.30424	2.43976	1.98552e-05	0.000360341
5217	chr11	69855896	69856578	promoter-TSS (ENSMUST00000018713.13)	protein_coding-promoter-TSS (ENSMUST00000018713.13)	15	ENSMUST00000018713.13	ENSMUSG00000018569	Cldn7	protein_coding	36.4415	33.3915	18.8672	21.0362	34.9165	19.9517	-0.802813	4.78513	1.99271e-05	0.000361275
15828	chr18	38086160	38086695	intron (ENSMUST00000236756.2, intron 2 of 5)	protein_coding-intron (ENSMUST00000043498.9, intron 2 of 14)	1544	ENSMUST00000236756.2	ENSMUSG00000024454	Hdac3	protein_coding	18.9432	16.7481	8.274	9.84423	17.8456	9.05912	-0.968522	3.76502	2.0358e-05	0.000368334
18718	chr2	68216187	68216805	intron (ENSMUST00000123781.8, intron 5 of 15)	protein_coding-intron (ENSMUST00000102715.4, intron 5 of 17)	529	ENSMUST00000149581.2	ENSMUSG00000027030	Stk39	protein_coding	22.7158	19.051	11.8469	9.78563	20.8834	10.8163	-0.942022	3.99571	2.0487e-05	0.000370479
2670	chr10	40719815	40720237	TTS (ENSMUST00000215625.2)	protein_coding-TTS (ENSMUST00000215625.2)	1907	ENSMUST00000216025.2	ENSMUSG00000038446	Cdc40	protein_coding	14.5285	14.4452	7.70987	6.56282	14.4868	7.13634	-1.02165	3.45884	2.11298e-05	0.000380745
3018	chr10	69234082	69235604	promoter-TSS (ENSMUST00000218680.2)	protein_coding-promoter-TSS (ENSMUST00000218680.2)	17	ENSMUST00000218680.2	ENSMUSG00000069601	Ank3	protein_coding	75.9333	70.5514	50.7096	42.4825	73.2423	46.5961	-0.651382	5.90797	2.11447e-05	0.000380819
33270	chr8	126313086	126313333	intron (ENSMUST00000213085.2, intron 2 of 3)	lncRNA-intron (ENSMUST00000212260.2, intron 2 of 2)	1811	ENSMUST00000212530.2	ENSMUSG00000110629	4930567H12Rik	lncRNA	8.74918	8.5834	4.51309	2.63685	8.66629	3.57497	-1.28075	2.65686	2.12309e-05	0.000382178
862	chr1	87082382	87082774	TTS (ENSMUST00000159662.2)	protein_coding-TTS (ENSMUST00000159662.2)	171	ENSMUST00000027463.11	ENSMUSG00000026247	Ecel1	protein_coding	11.3177	11.6713	5.57868	5.0979	11.4945	5.33829	-1.10758	3.10758	2.13268e-05	0.000383516
20570	chr2	181100930	181102382	promoter-TSS (ENSMUST00000029106.13)	protein_coding-promoter-TSS (ENSMUST00000029106.13)	-437	ENSMUST00000029106.13	ENSMUSG00000027583	Zbtb46	protein_coding	45.3513	42.8647	28.5829	24.4934	44.108	26.5382	-0.731848	5.14827	2.15105e-05	0.000386425
27367	chr6	34843787	34844415	exon (ENSMUST00000202999.2, exon 1 of 2)	protein_coding-exon (ENSMUST00000202999.2, exon 1 of 2)	114	ENSMUST00000202999.2	ENSMUSG00000057137	Tmem140	protein_coding	16.8562	15.9107	8.46205	8.08633	16.3835	8.27419	-0.981542	3.64312	2.16002e-05	0.000387523
8295	chr12	112978239	112979022	intron (ENSMUST00000223502.2, intron 1 of 23)	protein_coding-intron (ENSMUST00000084891.5, intron 1 of 23)	476	ENSMUST00000222406.2	ENSMUSG00000021143	Pacs2	protein_coding	24.6422	24.0231	13.2259	13.5358	24.3326	13.3808	-0.860549	4.25005	2.2145e-05	0.000396019
4064	chr10	128271199	128271745	promoter-TSS (ENSMUST00000157526.3)	scaRNA-promoter-TSS (ENSMUST00000157526.3)	-311	ENSMUST00000157526.3	ENSMUSG00000088151	Gm26347	scaRNA	24.883	21.9819	13.6646	11.4849	23.4324	12.5748	-0.893336	4.17992	2.26669e-05	0.000403521
22962	chr4	73708856	73709482	promoter-TSS (ENSMUST00000058292.13)	protein_coding-promoter-TSS (ENSMUST00000058292.13)	62	ENSMUST00000222414.2	ENSMUSG00000043003	Rasef	protein_coding	28.9766	24.2847	16.36	11.9537	26.6307	14.1568	-0.906932	4.35608	2.30017e-05	0.000408457
26780	chr5	139355627	139355830	promoter-TSS (ENSMUST00000083659.3)	miRNA-promoter-TSS (ENSMUST00000083659.3)	-228	ENSMUST00000083659.3	ENSMUSG00000065593	Mir339	miRNA	7.54517	5.96651	2.63264	2.57825	6.75584	2.60544	-1.35069	2.27294	2.35659e-05	0.000417847
23439	chr4	116962665	116963112	intron (ENSMUST00000156989.2, intron 3 of 3)	protein_coding-intron (ENSMUST00000030443.12, intron 5 of 21)	453	ENSMUST00000137209.2	ENSMUSG00000028681	Ptch2	protein_coding	15.0903	16.1724	8.39937	7.38317	15.6314	7.89127	-0.990212	3.58159	2.40087e-05	0.000424849
6280	chr11	105825781	105826031	TTS (ENSMUST00000143251.8)	protein_coding-TTS (ENSMUST00000143251.8)	1097	ENSMUST00000146607.2	ENSMUSG00000019590	Cyb561	protein_coding	8.82945	11.5143	4.57577	4.51194	10.1719	4.54386	-1.17703	2.9323	2.45017e-05	0.000432063
3072	chr10	73658493	73659437	intron (ENSMUST00000193174.6, intron 1 of 34)	protein_coding-intron (ENSMUST00000064562.14, intron 1 of 30)	1190	ENSMUST00000134009.9	ENSMUSG00000052613	Pcdh15	protein_coding	43.1038	39.044	24.3832	24.845	41.0739	24.6141	-0.73466	5.04322	2.45214e-05	0.000432195
32325	chr8	82497209	82497588	promoter-TSS (ENSMUST00000216036.2)	protein_coding-promoter-TSS (ENSMUST00000216036.2)	36	ENSMUST00000216036.2	ENSMUSG00000037940	Inpp4b	protein_coding	20.388	17.5332	9.59032	10.1958	18.9606	9.89307	-0.929049	3.86338	2.48799e-05	0.000437623
19025	chr2	92862765	92863299	TTS (ENSMUST00000142330.3)	lncRNA-TTS (ENSMUST00000142330.3)	2243	ENSMUST00000145926.2	ENSMUSG00000075027	4631405J19Rik	lncRNA	23.1171	19.9407	12.7244	9.78563	21.5289	11.255	-0.930818	4.04464	2.49089e-05	0.00043772
13811	chr17	7009719	7010110	intron (ENSMUST00000131131.2, intron 1 of 3)	protein_coding-intron (ENSMUST00000064234.7, intron 8 of 12)	306	ENSMUST00000131131.2	ENSMUSG00000052397	Ezr	protein_coding	10.9967	11.5667	5.39064	5.1565	11.2817	5.27357	-1.09887	3.08554	2.51853e-05	0.000441701
3983	chr10	126736619	126737798	promoter-TSS (ENSMUST00000026504.13)	protein_coding-promoter-TSS (ENSMUST00000026504.13)	9	ENSMUST00000168520.3	ENSMUSG00000025436	Atp23	protein_coding	69.6724	66.5737	41.7461	46.4671	68.123	44.1066	-0.625	5.8144	2.70103e-05	0.000469991
12438	chr15	98838658	98839082	TTS (ENSMUST00000229156.2)	lncRNA-TTS (ENSMUST00000229156.2)	-1561	ENSMUST00000229079.2	ENSMUSG00000116494	Gm49449	TEC	13.6455	21.0921	6.895	9.49265	17.3688	8.19383	-1.09616	3.71537	2.75853e-05	0.000477884
19333	chr2	119588559	119589238	exon (ENSMUST00000127470.8, exon 1 of 12)	protein_coding-exon (ENSMUST00000127470.8, exon 1 of 12)	102	ENSMUST00000134295.2	ENSMUSG00000027297	Ltk	protein_coding	21.9131	17.2715	11.5961	7.73475	19.5923	9.66545	-1.01236	3.87774	2.95883e-05	0.00050787
16970	chr19	17333706	17334171	promoter-TSS (ENSMUST00000174137.2)	protein_coding-promoter-TSS (ENSMUST00000174137.2)	93	ENSMUST00000174137.2	ENSMUSG00000038843	Gcnt1	protein_coding	21.6723	24.5988	11.4081	13.653	23.1355	12.5306	-0.887704	4.17584	3.01279e-05	0.000516191
30181	chr7	79674284	79675289	promoter-TSS (ENSMUST00000049680.10)	protein_coding-promoter-TSS (ENSMUST00000049680.10)	204	ENSMUST00000166250.8	ENSMUSG00000048897	Zfp710	protein_coding	47.5988	52.8088	34.8511	25.3137	50.2038	30.0824	-0.743455	5.33462	3.01313e-05	0.000516191
3403	chr10	81201378	81201773	promoter-TSS (ENSMUST00000020456.5)	protein_coding-promoter-TSS (ENSMUST00000020456.5)	49	ENSMUST00000130762.2	ENSMUSG00000020234	4930404N11Rik	protein_coding	9.71239	13.4508	4.26237	6.03545	11.5816	5.14891	-1.17985	3.11571	3.0795e-05	0.00052553
2564	chr10	25953728	25954376	promoter-TSS (ENSMUST00000041011.4)	lncRNA-promoter-TSS (ENSMUST00000041011.4)	4	ENSMUST00000219338.2	ENSMUSG00000049420	Tmem200a	protein_coding	22.8763	17.9519	11.5961	9.37546	20.4141	10.4858	-0.951461	3.95659	3.09585e-05	0.000527732
35314	chr9	122732023	122732591	promoter-TSS (ENSMUST00000180486.8)	lncRNA-promoter-TSS (ENSMUST00000180486.8)	-4	ENSMUST00000214957.2	ENSMUSG00000111063	Zfp660	lncRNA	23.9198	27.6867	13.8527	14.8835	25.8032	14.3681	-0.849592	4.34571	3.12023e-05	0.000531203
31063	chr7	133826355	133827288	promoter-TSS (ENSMUST00000067680.11)	protein_coding-promoter-TSS (ENSMUST00000067680.11)	5	ENSMUST00000067680.11	ENSMUSG00000054555	Adam12	protein_coding	37.8864	22.8716	16.1719	14.5906	30.379	15.3812	-0.968105	4.51153	3.13278e-05	0.000533084
5611	chr11	83320369	83320809	promoter-TSS (ENSMUST00000052521.9)	protein_coding-promoter-TSS (ENSMUST00000052521.9)	-308	ENSMUST00000052521.9	ENSMUSG00000020686	Gas2l2	protein_coding	15.0903	17.9519	9.02619	7.79335	16.5211	8.40977	-0.983698	3.66826	3.13637e-05	0.000533353
26054	chr5	114402047	114402590	intron (ENSMUST00000147953.2, intron 2 of 2)	protein_coding-intron (ENSMUST00000044790.12, intron 2 of 9)	-1137	ENSMUST00000129530.8	ENSMUSG00000042002	Foxn4	protein_coding	22.9566	35.6944	10.3425	17.9306	29.3255	14.1365	-1.05879	4.46691	3.18125e-05	0.000540036
29906	chr7	54485273	54485866	exon (ENSMUST00000082373.8, exon 1 of 12)	protein_coding-exon (ENSMUST00000082373.8, exon 1 of 12)	206	ENSMUST00000082373.8	ENSMUSG00000063297	Luzp2	protein_coding	23.4382	22.5053	12.9125	12.4225	22.9717	12.6675	-0.8564	4.16869	3.22119e-05	0.000545511
21688	chr3	107090285	107090765	promoter-TSS (ENSMUST00000169751.2)	protein_coding-promoter-TSS (ENSMUST00000169751.2)	65	ENSMUST00000169751.2	ENSMUSG00000042861	Kcna10	protein_coding	23.1974	18.6323	12.2856	9.31686	20.9148	10.8013	-0.945578	3.99457	3.23984e-05	0.000548145
31527	chr8	13303452	13304443	exon (ENSMUST00000033825.11, exon 1 of 7)	protein_coding-exon (ENSMUST00000033825.11, exon 1 of 7)	124	ENSMUST00000168498.8	ENSMUSG00000031448	Adprhl1	protein_coding	69.1105	70.0803	45.0682	46.2327	69.5954	45.6505	-0.608447	5.85327	3.34237e-05	0.00056254
11300	chr15	31367657	31368054	promoter-TSS (ENSMUST00000044324.9)	protein_coding-promoter-TSS (ENSMUST00000044324.9)	17	ENSMUST00000044324.9	ENSMUSG00000022237	Ankrd33b	protein_coding	15.0101	13.9742	8.14864	5.91826	14.4921	7.03345	-1.04139	3.44868	3.38088e-05	0.000567944
9860	chr14	9646529	9647924	exon (ENSMUST00000067491.14, exon 1 of 29)	protein_coding-exon (ENSMUST00000067491.14, exon 1 of 29)	508	ENSMUST00000067491.14	ENSMUSG00000054423	Cadps	protein_coding	53.5386	43.231	25.1981	32.2867	48.3848	28.7424	-0.743438	5.27197	3.3918e-05	0.00056897
2511	chr10	21561976	21562230	promoter-TSS (ENSMUST00000187019.7)	lncRNA-promoter-TSS (ENSMUST00000187019.7)	-207	ENSMUST00000187019.7	ENSMUSG00000056716	Gm5420	lncRNA	7.86624	9.47314	3.57287	4.16036	8.66969	3.86661	-1.17287	2.70581	3.49891e-05	0.000584172
21532	chr3	98242367	98242617	intron (ENSMUST00000065793.12, intron 1 of 11)	protein_coding-intron (ENSMUST00000065793.12, intron 1 of 11)	-1606	ENSMUST00000153694.8	ENSMUSG00000053398	Phgdh	protein_coding	7.86624	11.0956	4.19968	4.10176	9.48093	4.15072	-1.21068	2.83013	3.50469e-05	0.000584649
23032	chr4	84802220	84803320	promoter-TSS (ENSMUST00000169371.9)	protein_coding-promoter-TSS (ENSMUST00000169371.9)	68	ENSMUST00000169371.9	ENSMUSG00000038070	Cntln	protein_coding	60.6021	42.2889	31.717	28.5951	51.4455	30.1561	-0.761813	5.34982	3.52642e-05	0.000587659
33929	chr9	47684345	47684620	TTS (ENSMUST00000216522.2)	TEC-TTS (ENSMUST00000216522.2)	2043	ENSMUST00000214736.2	ENSMUSG00000110959	Gm47198	TEC	12.4415	12.5087	6.51891	5.56668	12.4751	6.04279	-1.04636	3.24053	3.53742e-05	0.000588939
5852	chr11	94412058	94412676	promoter-TSS (ENSMUST00000239238.2)	protein_coding-promoter-TSS (ENSMUST00000239238.2)	15	ENSMUST00000239238.2	ENSMUSG00000039110	Mycbpap	protein_coding	28.8964	25.2268	16.6734	13.1842	27.0616	14.9288	-0.854156	4.39949	3.65104e-05	0.000603324
22682	chr4	46099157	46099611	promoter-TSS (ENSMUST00000155730.2)	protein_coding-promoter-TSS (ENSMUST00000155730.2)	-859	ENSMUST00000155730.2	ENSMUSG00000028328	Tmod1	protein_coding	23.7592	24.5988	14.3541	12.4811	24.179	13.4176	-0.851876	4.24719	3.65661e-05	0.000603962
31290	chr7	142677913	142678386	promoter-TSS (ENSMUST00000195053.2)	TEC-promoter-TSS (ENSMUST00000195053.2)	-157	ENSMUST00000195053.2	ENSMUSG00000102980	Gm38321	TEC	22.3947	26.4829	12.9751	14.1804	24.4388	13.5778	-0.853653	4.2679	3.70983e-05	0.000611898
21435	chr3	95397586	95398052	TTS (ENSMUST00000147094.2)	protein_coding-TTS (ENSMUST00000147094.2)	1103	ENSMUST00000147094.2	ENSMUSG00000015522	Arnt	protein_coding	20.4683	17.2191	10.7813	8.84809	18.8437	9.81468	-0.933691	3.85201	3.75135e-05	0.000617597
34290	chr9	63658519	63658864	promoter-TSS (ENSMUST00000133108.3)	protein_coding-promoter-TSS (ENSMUST00000133108.3)	-332	ENSMUST00000133108.3	ENSMUSG00000032402	Smad3	protein_coding	16.776	15.5443	6.95769	9.31686	16.1601	8.13727	-0.981043	3.62256	3.93285e-05	0.000645027
16653	chr19	5100474	5100881	promoter-TSS (ENSMUST00000025818.8)	protein_coding-promoter-TSS (ENSMUST00000025818.8)	-136	ENSMUST00000224254.2	ENSMUSG00000024883	Rin1	protein_coding	11.1572	12.8751	3.94896	6.8558	12.0162	5.40238	-1.15176	3.16349	4.04523e-05	0.000660765
5128	chr11	68755664	68756166	promoter-TSS (ENSMUST00000127469.2)	protein_coding-promoter-TSS (ENSMUST00000127469.2)	-96	ENSMUST00000127469.2	ENSMUSG00000018736	Ndel1	protein_coding	19.5051	19.522	11.4081	9.60984	19.5135	10.509	-0.893828	3.92528	4.12456e-05	0.000672484
28326	chr6	113442624	113442880	promoter-TSS (ENSMUST00000205211.2)	protein_coding-promoter-TSS (ENSMUST00000205211.2)	-569	ENSMUST00000205211.2	ENSMUSG00000043088	Il17re	protein_coding	9.47159	16.2247	5.07723	6.26984	12.8482	5.67353	-1.19768	3.26752	4.15116e-05	0.000675888
26162	chr5	116604931	116605598	intron (ENSMUST00000222119.2, intron 1 of 3)	protein_coding-intron (ENSMUST00000076124.7, intron 8 of 12)	383	ENSMUST00000222119.2	ENSMUSG00000063919	Srrm4	protein_coding	35.1573	26.1166	19.5567	10.9576	30.6369	15.2572	-1.00127	4.52047	4.15901e-05	0.000676855
2059	chr1	180595521	180596625	exon (ENSMUST00000193209.2, exon 1 of 2)	lncRNA-exon (ENSMUST00000193209.2, exon 1 of 2)	148	ENSMUST00000193209.2	ENSMUSG00000103156	Gm38293	lncRNA	47.7593	40.1431	29.1471	23.38	43.9512	26.2636	-0.738601	5.13694	4.17681e-05	0.00067944
28592	chr6	124392357	124393015	promoter-TSS (ENSMUST00000035861.6)	protein_coding-promoter-TSS (ENSMUST00000035861.6)	-660	ENSMUST00000080557.12	ENSMUSG00000005069	Pex5	protein_coding	25.6857	24.8605	13.6646	14.8249	25.2731	14.2448	-0.824197	4.3169	4.17911e-05	0.000679502
20871	chr3	40585422	40586246	exon (ENSMUST00000061590.6, exon 1 of 2)	protein_coding-exon (ENSMUST00000061590.6, exon 1 of 2)	399	ENSMUST00000061590.6	ENSMUSG00000060798	Intu	protein_coding	45.1105	39.358	27.8307	22.7355	42.2342	25.2831	-0.736865	5.08145	4.24213e-05	0.000688486
27448	chr6	39358010	39358628	exon (ENSMUST00000031986.5, exon 1 of 4)	protein_coding-exon (ENSMUST00000031986.5, exon 1 of 4)	210	ENSMUST00000031986.5	ENSMUSG00000029923	Rab19	protein_coding	21.5117	15.7537	8.274	10.4302	18.6327	9.3521	-0.977173	3.81352	4.34188e-05	0.000702746
3181	chr10	77807029	77807602	promoter-TSS (ENSMUST00000154996.2)	protein_coding-promoter-TSS (ENSMUST00000154996.2)	-918	ENSMUST00000154996.2	ENSMUSG00000009292	Trpm2	protein_coding	26.1673	28.8905	16.2973	15.2351	27.5289	15.7662	-0.808338	4.45089	4.54967e-05	0.000730048
14300	chr17	28219833	28220475	exon (ENSMUST00000233367.2, exon 1 of 1)	lncRNA-exon (ENSMUST00000233367.2, exon 1 of 1)	1182	ENSMUST00000233367.2	ENSMUSG00000117263	Gm35290	lncRNA	37.8061	48.8835	28.3949	22.8527	43.3448	25.6238	-0.766866	5.11995	4.61666e-05	0.000740127
27009	chr5	147337033	147337303	exon (ENSMUST00000049324.13, exon 1 of 24)	protein_coding-exon (ENSMUST00000049324.13, exon 1 of 24)	131	ENSMUST00000049324.13	ENSMUSG00000042817	Flt3	protein_coding	10.1137	8.47872	4.63846	3.63299	9.29623	4.13572	-1.15685	2.77874	4.65243e-05	0.000744515
6145	chr11	101875016	101875863	exon (ENSMUST00000003612.13, exon 1 of 3)	protein_coding-exon (ENSMUST00000003612.13, exon 1 of 3)	138	ENSMUST00000176261.2	ENSMUSG00000003518	Dusp3	protein_coding	32.4282	33.1298	18.6165	19.9814	32.779	19.299	-0.764008	4.71324	4.69234e-05	0.000749745
26147	chr5	116148374	116148641	intron (ENSMUST00000127049.2, intron 1 of 1)	lncRNA-intron (ENSMUST00000127049.2, intron 1 of 1)	1132	ENSMUST00000127049.2	ENSMUSG00000085376	Gm14508	lncRNA	11.7994	10.1012	6.26818	3.22281	10.9503	4.7455	-1.20374	2.99634	4.69357e-05	0.000749745
3962	chr10	122859055	122859456	promoter-TSS (ENSMUST00000219515.2)	protein_coding-promoter-TSS (ENSMUST00000219515.2)	-234	ENSMUST00000219515.2	ENSMUSG00000034602	Mon2	protein_coding	14.0468	13.0845	5.07723	7.85195	13.5657	6.46459	-1.05856	3.34944	4.70686e-05	0.000751529
34282	chr9	63305929	63306780	promoter-TSS (ENSMUST00000126238.3)	lncRNA-promoter-TSS (ENSMUST00000126238.3)	169	ENSMUST00000168665.3	ENSMUSG00000032403	2300009A05Rik	protein_coding	54.261	46.8947	32.2185	31.525	50.5778	31.8717	-0.661281	5.36909	4.76874e-05	0.000760041
778	chr1	78589145	78589556	Intergenic	Intergenic	-1272	ENSMUST00000190504.3	ENSMUSG00000099364	5730419F03Rik	lncRNA	15.2509	13.5032	7.45914	7.03159	14.377	7.24537	-0.980796	3.45405	4.77352e-05	0.000760119
1988	chr1	177470682	177470915	promoter-TSS (ENSMUST00000189507.2)	lncRNA-promoter-TSS (ENSMUST00000189507.2)	-289	ENSMUST00000189507.2	ENSMUSG00000101746	2310043L19Rik	lncRNA	8.82945	10.2582	4.01164	4.80492	9.54383	4.40828	-1.11935	2.85276	4.77337e-05	0.000760119
34789	chr9	99516489	99517216	promoter-TSS (ENSMUST00000112884.2)	protein_coding-promoter-TSS (ENSMUST00000112884.2)	-62	ENSMUST00000112884.2	ENSMUSG00000037784	Dzip1l	protein_coding	32.8295	41.6086	20.8731	22.8527	37.219	21.8629	-0.774279	4.89886	4.815e-05	0.00076535
18239	chr2	30707654	30708209	promoter-TSS (ENSMUST00000127566.3)	protein_coding-promoter-TSS (ENSMUST00000127566.3)	-50	ENSMUST00000127566.3	ENSMUSG00000026857	Ntmt1	protein_coding	21.9131	27.0586	12.9125	14.2976	24.4859	13.605	-0.85503	4.27208	4.92009e-05	0.000779608
34745	chr9	96462805	96463003	promoter-TSS (ENSMUST00000190537.2)	protein_coding-promoter-TSS (ENSMUST00000190537.2)	-245	ENSMUST00000190537.2	ENSMUSG00000032413	Rasa2	protein_coding	5.13713	8.68808	2.56996	2.81264	6.9126	2.6913	-1.38849	2.35894	4.95811e-05	0.000784581
10741	chr14	70445061	70445436	promoter-TSS (ENSMUST00000022682.6)	protein_coding-promoter-TSS (ENSMUST00000022682.6)	48	ENSMUST00000226259.2	ENSMUSG00000115186	Gm49417	lncRNA	12.5218	9.0021	4.63846	5.03931	10.7619	4.83888	-1.12969	2.98148	4.97617e-05	0.000786736
12989	chr16	21607796	21608048	Intergenic	Intergenic	-1365	ENSMUST00000023559.7	ENSMUSG00000022853	Ehhadh	protein_coding	11.9599	9.31613	5.516	4.04317	10.638	4.77958	-1.14082	2.9677	4.97507e-05	0.000786736
28341	chr6	113617182	113618035	TTS (ENSMUST00000203570.2)	lncRNA-TTS (ENSMUST00000203570.2)	874	ENSMUST00000203570.2	ENSMUSG00000107723	Gm43964	lncRNA	46.5553	44.1208	30.7768	25.1379	45.338	27.9574	-0.69684	5.20124	5.03831e-05	0.000794435
14772	chr17	46575638	46576264	intron (ENSMUST00000225943.2, intron 1 of 4)	protein_coding-intron (ENSMUST00000012440.14, intron 2 of 9)	-1067	ENSMUST00000224696.2	ENSMUSG00000012296	Tjap1	protein_coding	28.6556	24.0754	16.1092	13.3014	26.3655	14.7053	-0.836284	4.36683	5.13039e-05	0.000805613
29649	chr7	40117444	40117918	intron (ENSMUST00000187799.2, intron 1 of 2)	lncRNA-intron (ENSMUST00000187799.2, intron 1 of 2)	983	ENSMUST00000187799.2	ENSMUSG00000100650	Gm28807	lncRNA	20.8696	21.1968	11.0947	12.1295	21.0332	11.6121	-0.855989	4.04599	5.13191e-05	0.000805613
32972	chr8	118224923	118225511	intron (ENSMUST00000081232.9, intron 1 of 32)	protein_coding-intron (ENSMUST00000081232.9, intron 1 of 32)	187	ENSMUST00000081232.9	ENSMUSG00000034330	Plcg2	protein_coding	17.8194	12.1947	7.83523	6.38703	15.0071	7.11113	-1.06043	3.47302	5.15388e-05	0.000808534
24107	chr4	137295863	137296253	promoter-TSS (ENSMUST00000155648.2)	protein_coding-promoter-TSS (ENSMUST00000155648.2)	-424	ENSMUST00000155648.2	ENSMUSG00000028763	Hspg2	protein_coding	11.1572	16.5911	7.14573	6.09405	13.8741	6.61989	-1.08638	3.40159	5.17198e-05	0.000810826
11717	chr15	75438208	75439897	promoter-TSS (ENSMUST00000023241.12)	protein_coding-promoter-TSS (ENSMUST00000023241.12)	13	ENSMUST00000156032.2	ENSMUSG00000022577	Ly6h	protein_coding	69.9934	64.2185	44.9429	43.5373	67.106	44.2401	-0.59855	5.80238	5.1931e-05	0.000813059
15384	chr17	87671581	87671796	intron (ENSMUST00000154255.8, intron 17 of 18)	protein_coding-intron (ENSMUST00000041110.12, intron 18 of 19)	202	ENSMUST00000159031.2	ENSMUSG00000089755	0610012D04Rik	lncRNA	7.62543	6.54223	3.13409	2.75404	7.08383	2.94407	-1.252	2.37383	5.2542e-05	0.000820812
32544	chr8	91634328	91636053	promoter-TSS (ENSMUST00000098517.2)	TEC-promoter-TSS (ENSMUST00000098517.2)	-52	ENSMUST00000211403.2	ENSMUSG00000056608	Chd9	protein_coding	79.6256	91.1201	57.2912	55.0222	85.3728	56.1567	-0.607413	6.14999	5.25236e-05	0.000820812
12694	chr16	4950296	4950603	promoter-TSS (ENSMUST00000035672.5)	protein_coding-promoter-TSS (ENSMUST00000035672.5)	-164	ENSMUST00000035672.5	ENSMUSG00000039457	Ppl	protein_coding	15.2509	14.4452	6.45623	8.49651	14.848	7.47637	-0.982053	3.50353	5.2998e-05	0.000826479
28777	chr6	135173815	135174249	promoter-TSS (ENSMUST00000111915.8)	protein_coding-promoter-TSS (ENSMUST00000111915.8)	-943	ENSMUST00000111915.8	ENSMUSG00000030207	Fam234b	protein_coding	17.98	19.522	10.2171	10.1958	18.751	10.2065	-0.880831	3.87766	5.40516e-05	0.00083922
14395	chr17	30060998	30061374	exon (ENSMUST00000073556.12, exon 9 of 16)	protein_coding-exon (ENSMUST00000073556.12, exon 9 of 16)	209	ENSMUST00000165528.8	ENSMUSG00000043557	Mdga1	protein_coding	10.5151	10.1012	4.32505	5.39089	10.3081	4.85797	-1.07695	2.95902	5.41141e-05	0.000839454
14153	chr17	25304065	25304491	intron (ENSMUST00000153895.8, intron 3 of 14)	protein_coding-intron (ENSMUST00000024983.12, intron 18 of 29)	-1713	ENSMUST00000233505.2	ENSMUSG00000024168	Tmem204	protein_coding	15.2509	16.6434	8.52473	8.20353	15.9471	8.36413	-0.935132	3.62964	5.4793e-05	0.000847392
31477	chr8	11892842	11893111	intron (ENSMUST00000132536.2, intron 1 of 3)	protein_coding-intron (ENSMUST00000033909.14, intron 2 of 6)	915	ENSMUST00000132536.2	ENSMUSG00000031512	Tex29	protein_coding	9.71239	12.5087	4.70114	5.68387	11.1106	5.1925	-1.10767	3.07557	5.53243e-05	0.000854491
17926	chr2	24944253	24945988	promoter-TSS (ENSMUST00000135328.2)	protein_coding-promoter-TSS (ENSMUST00000135328.2)	67	ENSMUST00020181814.1	ENSMUSG00002075528	ENSMUSG00002075528	miRNA	82.2744	77.7216	54.0944	51.9752	79.998	53.0348	-0.591655	6.05882	5.67129e-05	0.000873655
20721	chr3	27242592	27242770	promoter-TSS (ENSMUST00000140872.2)	protein_coding-promoter-TSS (ENSMUST00000140872.2)	91	ENSMUST00000140872.2	ENSMUSG00000027698	Nceh1	protein_coding	5.85954	8.06002	2.94605	2.81264	6.95978	2.87934	-1.29352	2.3788	5.70173e-05	0.0008772
20272	chr2	167501902	167502427	intron (ENSMUST00000148262.2, intron 1 of 5)	protein_coding-intron (ENSMUST00000006587.7, intron 1 of 5)	1252	ENSMUST00000125544.3	ENSMUSG00000089739	Gm20431	protein_coding	18.3813	20.4117	10.2798	10.899	19.3965	10.5894	-0.87692	3.92825	5.77602e-05	0.000887206
27650	chr6	54485308	54486797	TTS (ENSMUST00000124325.2)	protein_coding-TTS (ENSMUST00000124325.2)	294	ENSMUST00000205108.2	ENSMUSG00000019124	Scrn1	protein_coding	76.4149	87.0901	55.9749	51.6822	81.7525	53.8285	-0.606194	6.08818	5.97066e-05	0.000912636
5406	chr11	76356680	76357204	intron (ENSMUST00000238684.2, intron 6 of 22)	protein_coding-intron (ENSMUST00000065028.14, intron 1 of 17)	2182	ENSMUST00000130364.3	ENSMUSG00000017631	Abr	protein_coding	25.2843	23.1856	14.3541	13.0084	24.235	13.6813	-0.82119	4.25562	6.1162e-05	0.00093207
26843	chr5	140596466	140597555	promoter-TSS (ENSMUST00000199848.2)	protein_coding-promoter-TSS (ENSMUST00000199848.2)	-254	ENSMUST00000200626.5	ENSMUSG00000029570	Lfng	protein_coding	43.9867	55.2687	31.0902	30.9976	49.6277	31.0439	-0.683595	5.34438	6.14149e-05	0.000934221
27889	chr6	84082534	84082955	promoter-TSS (ENSMUST00000152646.2)	protein_coding-promoter-TSS (ENSMUST00000152646.2)	389	ENSMUST00000127459.8	ENSMUSG00000033788	Dysf	protein_coding	15.3311	14.2882	8.39937	6.73861	14.8097	7.56899	-0.965696	3.50463	6.26088e-05	0.000950036
33747	chr9	42855466	42856328	promoter-TSS (ENSMUST00000114865.8)	protein_coding-promoter-TSS (ENSMUST00000114865.8)	-108	ENSMUST00000114865.8	ENSMUSG00000032017	Grik4	protein_coding	39.1706	41.6609	25.0101	25.0793	40.4158	25.0447	-0.692323	5.04181	6.3185e-05	0.000956732
21916	chr3	129547901	129549117	exon (ENSMUST00000029653.7, exon 1 of 24)	protein_coding-exon (ENSMUST00000029653.7, exon 1 of 24)	456	ENSMUST00000029653.7	ENSMUSG00000028017	Egf	protein_coding	56.669	55.007	33.2841	39.0253	55.838	36.1547	-0.624835	5.52888	6.37268e-05	0.000962471
23309	chr4	107659931	107661250	intron (ENSMUST00000238651.2, intron 2 of 15)	protein_coding-intron (ENSMUST00000030356.10, intron 2 of 18)	525	ENSMUST00000146552.9	ENSMUSG00000028613	Lrp8	protein_coding	48.2409	49.9826	31.9051	31.232	49.1117	31.5685	-0.638738	5.34123	6.48803e-05	0.000978225
12010	chr15	81554419	81554986	TTS (ENSMUST00000173105.2)	protein_coding-TTS (ENSMUST00000173105.2)	1754	ENSMUST00000173607.2	ENSMUSG00000022394	L3mbtl2	protein_coding	40.4549	54.9547	25.8876	31.4078	47.7048	28.6477	-0.742427	5.26719	6.4912e-05	0.000978286
31678	chr8	23669052	23669477	TTS (ENSMUST00000210992.2)	protein_coding-TTS (ENSMUST00000210992.2)	979	ENSMUST00000210782.2	ENSMUSG00000031545	Gpat4	protein_coding	12.602	15.5967	3.51018	8.49651	14.0993	6.00335	-1.22926	3.36863	6.5702e-05	0.000988932
685	chr1	74335691	74336069	exon (ENSMUST00000113796.8, exon 1 of 11)	protein_coding-exon (ENSMUST00000113796.8, exon 1 of 11)	-1026	ENSMUST00000152603.8	ENSMUSG00000006301	Tmbim1	protein_coding	10.8361	11.8283	4.26237	6.44563	11.3322	5.354	-1.07927	3.10041	6.67917e-05	0.00100448
23933	chr4	132948012	132948702	promoter-TSS (ENSMUST00000126929.8)	protein_coding-promoter-TSS (ENSMUST00000126929.8)	236	ENSMUST00000105910.2	ENSMUSG00000028865	Cd164l2	protein_coding	25.7659	24.3371	12.7244	15.5867	25.0515	14.1556	-0.818424	4.30521	6.70749e-05	0.00100788
23828	chr4	130167519	130169519	intron (ENSMUST00000154846.2, intron 1 of 4)	protein_coding-intron (ENSMUST00000105996.8, intron 1 of 9)	492	ENSMUST00000122374.8	ENSMUSG00000023232	Serinc2	protein_coding	88.5353	81.9087	56.7271	56.8387	85.222	56.7829	-0.583794	6.15259	6.97015e-05	0.0010425
10197	chr14	32043739	32044223	promoter-TSS (ENSMUST00000022480.8)	protein_coding-promoter-TSS (ENSMUST00000022480.8)	5	ENSMUST00000228529.2	ENSMUSG00000021913	Ogdhl	protein_coding	22.6355	17.1145	10.9693	10.1372	19.875	10.5533	-0.90029	3.93403	6.97859e-05	0.00104332
3113	chr10	75553293	75553691	exon (ENSMUST00000001712.8, exon 24 of 37)	protein_coding-exon (ENSMUST00000001712.8, exon 24 of 37)	-2014	ENSMUST00000219806.2	ENSMUSG00000020196	Cabin1	protein_coding	10.8361	14.0265	5.45332	6.56282	12.4313	6.00807	-1.05913	3.2483	7.00937e-05	0.00104615
27940	chr6	86474463	86474659	exon (ENSMUST00000190728.2, exon 1 of 1)	TEC-exon (ENSMUST00000190728.2, exon 1 of 1)	-1202	ENSMUST00000187779.2	ENSMUSG00000100174	Gm28719	TEC	6.58195	8.42639	3.19677	3.34001	7.50417	3.26839	-1.21339	2.49944	7.15353e-05	0.00106409
30301	chr7	89822255	89822684	intron (ENSMUST00000209068.2, intron 8 of 19)	protein_coding-intron (ENSMUST00000049537.9, intron 8 of 20)	1011	ENSMUST00000208089.3	ENSMUSG00000039361	Picalm	protein_coding	23.1171	27.0586	8.77546	16.6414	25.0879	12.7084	-0.980418	4.2601	7.74927e-05	0.00113939
7935	chr12	100242080	100242413	promoter-TSS (ENSMUST00000223300.2)	lncRNA-promoter-TSS (ENSMUST00000223300.2)	-622	ENSMUST00000223300.2	ENSMUSG00000113679	Gm10432	lncRNA	11.7191	14.6022	5.45332	7.44177	13.1607	6.44755	-1.03559	3.33325	7.9268e-05	0.00116205
23696	chr4	126154650	126155591	promoter-TSS (ENSMUST00000030660.9)	protein_coding-promoter-TSS (ENSMUST00000030660.9)	-998	ENSMUST00000030660.9	ENSMUSG00000028847	Trappc3	protein_coding	31.6255	40.3001	20.1209	22.3839	35.9628	21.2524	-0.765684	4.85318	7.9669e-05	0.00116648
3989	chr10	126815274	126815832	intron (ENSMUST00000105256.10, intron 1 of 7)	protein_coding-intron (ENSMUST00000105256.10, intron 1 of 7)	655	ENSMUST00000219917.2	ENSMUSG00000078429	Ctdsp2	protein_coding	16.6957	14.7593	8.58741	7.96914	15.7275	8.27828	-0.918596	3.60264	8.21246e-05	0.00119897
35184	chr9	118881124	118881479	promoter-TSS (ENSMUST00000051386.13)	protein_coding-promoter-TSS (ENSMUST00000051386.13)	-545	ENSMUST00000153454.2	ENSMUSG00000038775	Vill	protein_coding	12.281	12.5611	6.2055	6.32843	12.421	6.26697	-0.986337	3.25534	8.62158e-05	0.00125149
20996	chr3	58543816	58544693	exon (ENSMUST00000041115.7, exon 1 of 14)	protein_coding-exon (ENSMUST00000041115.7, exon 1 of 14)	374	ENSMUST00000041115.7	ENSMUSG00000070471	Erich6	protein_coding	36.6021	27.3203	15.7331	20.1572	31.9612	17.9452	-0.82101	4.64404	8.792e-05	0.00127412
1948	chr1	172144788	172145943	promoter-TSS (ENSMUST00000150598.2)	protein_coding-promoter-TSS (ENSMUST00000150598.2)	-512	ENSMUST00000194505.2	ENSMUSG00000038034	Igsf8	protein_coding	43.6656	52.3378	27.9561	32.5211	48.0017	30.2386	-0.671075	5.29999	9.03578e-05	0.0013052
16595	chr19	4150968	4151323	exon (ENSMUST00000049658.14, exon 2 of 24)	protein_coding-exon (ENSMUST00000049658.14, exon 2 of 24)	523	ENSMUST00000100022.4	ENSMUSG00000024851	Pitpnm1	protein_coding	13.806	12.7181	6.01746	7.44177	13.2621	6.72961	-0.969511	3.34614	9.34779e-05	0.00134321
21440	chr3	95660000	95660548	intron (ENSMUST00000198289.5, intron 2 of 8)	protein_coding-intron (ENSMUST00000029752.15, intron 3 of 17)	1393	ENSMUST00000198007.5	ENSMUSG00000028107	Tars2	protein_coding	30.2609	29.0475	18.7419	16.3485	29.6542	17.5452	-0.756173	4.57039	9.35192e-05	0.00134321
34718	chr9	95440999	95441721	promoter-TSS (ENSMUST00000079597.7)	protein_coding-promoter-TSS (ENSMUST00000079597.7)	-350	ENSMUST00000079597.7	ENSMUSG00000064225	Paqr9	protein_coding	33.4716	29.5185	19.9328	17.2274	31.4951	18.5801	-0.757279	4.6528	9.35639e-05	0.0013433
15673	chr18	32012479	32013390	intron (ENSMUST00000025264.8, intron 9 of 21)	protein_coding-intron (ENSMUST00000025264.8, intron 9 of 21)	-2261	ENSMUST00000234137.2	ENSMUSG00000024400	Wdr33	protein_coding	37.4048	36.3224	21.4999	23.673	36.8636	22.5865	-0.704495	4.90193	9.45712e-05	0.00135448
25889	chr5	110249108	110249805	intron (ENSMUST00000141066.8, intron 3 of 3)	protein_coding-intron (ENSMUST00000086687.10, intron 4 of 7)	386	ENSMUST00000125748.2	ENSMUSG00000064247	Plcxd1	protein_coding	17.98	17.1668	8.65009	10.4302	17.5734	9.54015	-0.875641	3.77987	9.53158e-05	0.00136294
29987	chr7	65823963	65824248	TTS (ENSMUST00000036372.8)	protein_coding-TTS (ENSMUST00000036372.8)	-1236	ENSMUST00000181911.3	ENSMUSG00000097634	Gm26827	lncRNA	10.3545	10.4676	4.76382	5.39089	10.411	5.07735	-1.03264	2.99122	9.59828e-05	0.00137082
25250	chr5	37981647	37982242	promoter-TSS (ENSMUST00000063116.10)	protein_coding-promoter-TSS (ENSMUST00000063116.10)	-17	ENSMUST00000063116.10	ENSMUSG00000048450	Msx1	protein_coding	32.1874	23.4473	17.8016	11.9537	27.8173	14.8777	-0.895222	4.41719	9.86843e-05	0.00140636
1884	chr1	170741212	170742186	Intergenic	Intergenic	-1189	ENSMUST00000094337.2	ENSMUSG00000070524	Fcrlb	protein_coding	45.5118	48.8312	31.2782	29.5913	47.1715	30.4348	-0.634819	5.28608	0.00010034	0.00142727
12517	chr15	100535923	100536197	Intergenic	Intergenic	-1239	ENSMUST00000172334.9	ENSMUSG00000053559	Smagp	protein_coding	8.66891	10.9909	3.88627	5.33229	9.82993	4.60928	-1.10057	2.90601	0.000102559	0.0014571
18600	chr2	57013438	57014333	exon (ENSMUST00000112629.8, exon 1 of 8)	protein_coding-exon (ENSMUST00000112629.8, exon 1 of 8)	130	ENSMUST00000183542.8	ENSMUSG00000026826	Nr4a2	protein_coding	28.4148	21.5108	13.79	14.239	24.9628	14.0145	-0.820559	4.28933	0.000103595	0.00147065
9883	chr14	12016222	12016642	intron (ENSMUST00000161302.8, intron 1 of 6)	protein_coding-intron (ENSMUST00000160340.8, intron 4 of 9)	117	ENSMUST00000161302.8	ENSMUSG00000060579	Fhit	protein_coding	13.6455	11.7237	5.76673	6.9144	12.6846	6.34056	-0.987227	3.27251	0.000105816	0.00149978
29827	chr7	45868958	45869373	promoter-TSS (ENSMUST00000148527.2)	protein_coding-promoter-TSS (ENSMUST00000148527.2)	26	ENSMUST00000148527.2	ENSMUSG00000030838	Ush1c	protein_coding	10.9967	15.7537	5.32796	7.61756	13.3752	6.47276	-1.05822	3.35686	0.000109564	0.00154611
35139	chr9	114672698	114673714	promoter-TSS (ENSMUST00000047013.4)	protein_coding-promoter-TSS (ENSMUST00000047013.4)	14	ENSMUST00000047013.4	ENSMUSG00000041012	Cmtm8	protein_coding	58.3546	68.9289	44.1907	40.1973	63.6418	42.194	-0.598112	5.73283	0.000111589	0.0015703
22145	chr3	152373060	152373772	exon (ENSMUST00000181093.2, exon 1 of 4)	lncRNA-exon (ENSMUST00000181093.2, exon 1 of 4)	581	ENSMUST00000045262.11	ENSMUSG00000039058	Ak5	protein_coding	24.2408	15.2826	11.1574	8.73089	19.7617	9.94413	-0.974942	3.8916	0.000111705	0.00157132
18439	chr2	35391893	35392184	Intergenic	Intergenic	-1505	ENSMUST00000130083.3	ENSMUSG00000085668	Gm35202	lncRNA	11.5586	10.1535	4.38773	6.03545	10.856	5.21159	-1.04396	3.03576	0.000112427	0.00158085
10528	chr14	59716187	59716423	promoter-TSS (ENSMUST00000224893.2)	protein_coding-promoter-TSS (ENSMUST00000224893.2)	40	ENSMUST00000224893.2	ENSMUSG00000021981	Cab39l	protein_coding	9.9532	6.01885	2.88336	3.69159	7.98602	3.28748	-1.24168	2.51511	0.00011293	0.00158624
30199	chr7	79910820	79911694	TTS (ENSMUST00000058266.9)	protein_coding-TTS (ENSMUST00000058266.9)	289	ENSMUST00000138005.2	ENSMUSG00000047084	Ngrn	protein_coding	61.3245	51.4481	36.1047	37.5018	56.3863	36.8033	-0.60958	5.54503	0.000113007	0.00158649
14771	chr17	46572388	46573606	TTS (ENSMUST00000224696.2)	protein_coding-TTS (ENSMUST00000224696.2)	1716	ENSMUST00000225413.2	ENSMUSG00000012296	Tjap1	protein_coding	67.0235	73.3776	47.5128	47.1117	70.2006	47.3123	-0.571724	5.88231	0.000116149	0.00162225
7440	chr12	69837021	69837887	promoter-TSS (ENSMUST00000021377.5)	protein_coding-promoter-TSS (ENSMUST00000021377.5)	27	ENSMUST00000021377.5	ENSMUSG00000020990	Cdkl1	protein_coding	64.455	70.028	41.9968	47.932	67.2415	44.9644	-0.581989	5.81597	0.000118952	0.00165748
14574	chr17	34845717	34847014	promoter-TSS (ENSMUST00000064953.15)	protein_coding-promoter-TSS (ENSMUST00000064953.15)	-14	ENSMUST00000064953.15	ENSMUSG00000015474	Ppt2	protein_coding	43.8262	50.6107	31.3409	29.3569	47.2184	30.3489	-0.642748	5.28665	0.000121701	0.00168915
22803	chr4	55530273	55530973	TTS (ENSMUST00000129250.2)	protein_coding-TTS (ENSMUST00000129250.2)	1147	ENSMUST00000129250.2	ENSMUSG00000003032	Klf4	protein_coding	23.1171	24.5464	14.4168	13.3014	23.8318	13.8591	-0.78497	4.25208	0.000123619	0.00171174
4946	chr11	59855600	59855952	promoter-TSS (ENSMUST00000062405.8)	protein_coding-promoter-TSS (ENSMUST00000062405.8)	-6	ENSMUST00000062405.8	ENSMUSG00000049892	Rasd1	protein_coding	16.1338	17.2715	10.3425	7.55896	16.7026	8.95073	-0.905817	3.70414	0.000125793	0.00173778
25253	chr5	38050805	38051372	promoter-TSS (ENSMUST00000200831.2)	lncRNA-promoter-TSS (ENSMUST00000200831.2)	-28	ENSMUST00000200831.2	ENSMUSG00000106718	Gm20052	lncRNA	29.7793	27.9484	17.3002	17.2274	28.8639	17.2638	-0.738345	4.53732	0.000130466	0.00179394
28813	chr6	137731221	137731914	promoter-TSS (ENSMUST00000087675.9)	protein_coding-promoter-TSS (ENSMUST00000087675.9)	-7	ENSMUST00000203693.3	ENSMUSG00000030225	Dera	protein_coding	30.8228	33.4962	16.8614	21.3878	32.1595	19.1246	-0.750492	4.69328	0.000130576	0.00179476
13506	chr16	84770872	84771292	intron (ENSMUST00000227835.2, intron 2 of 3)	protein_coding-intron (ENSMUST00000005406.12, intron 12 of 15)	1980	ENSMUST00000227835.2	ENSMUSG00000115518	Gm10791	lncRNA	14.4482	11.3573	5.70405	7.14879	12.9027	6.42642	-0.987613	3.29069	0.000133023	0.00182063
17179	chr19	36713785	36714475	promoter-TSS (ENSMUST00000087321.4)	protein_coding-promoter-TSS (ENSMUST00000087321.4)	-77	ENSMUST00000087321.4	ENSMUSG00000067279	Ppp1r3c	protein_coding	43.184	41.3469	25.8249	28.0678	42.2654	26.9463	-0.646877	5.11988	0.000135519	0.00184838
25215	chr5	36737154	36738311	intron (ENSMUST00000150733.8, intron 2 of 2)	protein_coding-intron (ENSMUST00000031094.15, intron 1 of 13)	1404	ENSMUST00000140607.8	ENSMUSG00000029192	Tbc1d14	protein_coding	57.552	54.065	39.991	33.4587	55.8085	36.7248	-0.602703	5.53634	0.000138206	0.00187924
212	chr1	33796248	33797375	promoter-TSS (ENSMUST00000044691.9)	protein_coding-promoter-TSS (ENSMUST00000044691.9)	-3	ENSMUST00000189741.2	ENSMUSG00000042215	Bag2	protein_coding	48.6422	37.4215	26.8905	26.1927	43.0319	26.5416	-0.688754	5.12255	0.000139448	0.00189467
23902	chr4	132149191	132150109	intron (ENSMUST00000152271.8, intron 1 of 5)	protein_coding-intron (ENSMUST00000084170.12, intron 1 of 12)	102	ENSMUST00000152271.8	ENSMUSG00000066043	Phactr4	protein_coding	66.3011	75.2094	48.265	47.1703	70.7553	47.7176	-0.571741	5.89443	0.0001398	0.00189873
32368	chr8	84738734	84738943	promoter-TSS (ENSMUST00000056686.12)	protein_coding-promoter-TSS (ENSMUST00000056686.12)	-38	ENSMUST00000185457.2	ENSMUSG00000074217	Misp3	protein_coding	4.9766	7.22262	2.25655	2.81264	6.09961	2.53459	-1.28644	2.20516	0.000141013	0.00191227
18313	chr2	32308604	32309628	TTS (ENSMUST00000127961.3)	protein_coding-TTS (ENSMUST00000127961.3)	-1274	ENSMUST00000143092.2	ENSMUSG00000026819	Slc25a25	protein_coding	60.5219	49.7209	37.6718	33.8688	55.1214	35.7703	-0.618366	5.50852	0.000141242	0.00191465
26278	chr5	121966391	121967318	promoter-TSS (ENSMUST00000198161.2)	protein_coding-promoter-TSS (ENSMUST00000198161.2)	-50	ENSMUST00000198161.2	ENSMUSG00000042594	Sh2b3	protein_coding	44.9499	51.3957	33.2214	28.9467	48.1728	31.0841	-0.637118	5.31725	0.000141978	0.00192169
8212	chr12	111620903	111621486	intron (ENSMUST00000221841.2, intron 1 of 1)	protein_coding-intron (ENSMUST00000075281.8, intron 15 of 15)	101	ENSMUST00000221841.2	ENSMUSG00000007411	Mark3	protein_coding	25.3646	15.178	11.6588	8.49651	20.2713	10.0777	-0.992761	3.91996	0.000142225	0.0019243
33180	chr8	123984901	123985302	promoter-TSS (ENSMUST00000146158.8)	protein_coding-promoter-TSS (ENSMUST00000146158.8)	34	ENSMUST00000146158.8	ENSMUSG00000001065	Zfp276	protein_coding	11.6388	9.89185	4.70114	5.91826	10.7653	5.3097	-1.00391	3.03467	0.000144451	0.00194847
30834	chr7	125250802	125251223	intron (ENSMUST00000206183.2, intron 4 of 6)	protein_coding-intron (ENSMUST00000055506.9, intron 28 of 36)	-1863	ENSMUST00000206042.2	ENSMUSG00000032777	Gtf3c1	protein_coding	22.475	24.3894	13.0378	14.2976	23.4322	13.6677	-0.77993	4.23076	0.00014729	0.00198148
31442	chr8	10788774	10789013	promoter-TSS (ENSMUST00000207553.2)	lncRNA-promoter-TSS (ENSMUST00000207553.2)	3	ENSMUST00000207553.2	ENSMUSG00000109271	Gm39129	lncRNA	8.90972	9.36847	3.4475	5.2151	9.13909	4.3313	-1.07193	2.79944	0.00015186	0.00203494
18840	chr2	75533783	75535414	promoter-TSS (ENSMUST00000135244.2)	lncRNA-promoter-TSS (ENSMUST00000135244.2)	235	ENSMUST00000152371.2	ENSMUSG00000015839	Nfe2l2	protein_coding	66.7025	59.4034	45.507	38.4394	63.0529	41.9732	-0.584549	5.71776	0.000152522	0.00204026
31185	chr7	139566953	139567184	promoter-TSS (ENSMUST00000185038.3)	miRNA-promoter-TSS (ENSMUST00000185038.3)	-281	ENSMUST00000185038.3	ENSMUSG00000099092	Mir7062	miRNA	7.54517	10.1535	3.07141	4.98071	8.84935	4.02606	-1.14474	2.75066	0.000152765	0.00204204
29175	chr7	18914897	18915390	promoter-TSS (ENSMUST00000048502.10)	protein_coding-promoter-TSS (ENSMUST00000048502.10)	2	ENSMUST00000144054.8	ENSMUSG00000040811	Eml2	protein_coding	17.98	17.2191	8.46205	10.899	17.5996	9.68051	-0.856307	3.78904	0.000157657	0.00209709
14953	chr17	56405258	56405743	promoter-TSS (ENSMUST00000224101.2)	protein_coding-promoter-TSS (ENSMUST00000224101.2)	-239	ENSMUST00000224101.2	ENSMUSG00000002833	Hdgfl2	protein_coding	19.1037	25.4885	12.3483	12.9499	22.2961	12.6491	-0.828741	4.15205	0.000158146	0.00210098
9010	chr13	54458379	54458573	intron (ENSMUST00000223430.2, intron 1 of 1)	lncRNA-intron (ENSMUST00000221369.2, intron 1 of 2)	1899	ENSMUST00000223430.2	ENSMUSG00000112941	Gm48623	lncRNA	5.93981	6.90859	2.82068	2.87123	6.4242	2.84596	-1.18264	2.28728	0.000160265	0.00212539
16909	chr19	10896363	10896597	intron (ENSMUST00000025641.2, intron 2 of 11)	protein_coding-intron (ENSMUST00000025641.2, intron 2 of 11)	1516	ENSMUST00000025641.2	ENSMUSG00000024734	Zp1	protein_coding	9.15052	10.6246	5.45332	4.27755	9.88755	4.86544	-1.03423	2.92925	0.000162891	0.00215619
5644	chr11	84719395	84720245	promoter-TSS (ENSMUST00000047560.8)	protein_coding-promoter-TSS (ENSMUST00000047560.8)	0	ENSMUST00000151496.2	ENSMUSG00000034449	Dhrs11	protein_coding	46.7961	46.7377	32.7826	27.7162	46.7669	30.2494	-0.629459	5.27364	0.000163991	0.00216914
4736	chr11	50609804	50610013	promoter-TSS (ENSMUST00000137567.2)	lncRNA-promoter-TSS (ENSMUST00000137567.2)	-166	ENSMUST00000137567.2	ENSMUSG00000087080	Gm12199	lncRNA	8.18731	6.59456	3.51018	3.16422	7.39094	3.3372	-1.128	2.46438	0.000164391	0.0021728
14245	chr17	27153509	27153889	promoter-TSS (ENSMUST00000184739.3)	miRNA-promoter-TSS (ENSMUST00000184739.3)	-162	ENSMUST00000237264.2	ENSMUSG00000118147	Gm41555	lncRNA	9.79266	12.5087	5.32796	5.91826	11.1507	5.62311	-0.999221	3.1151	0.000167737	0.00220962
11851	chr15	78088200	78089972	promoter-TSS (ENSMUST00000005860.16)	protein_coding-promoter-TSS (ENSMUST00000005860.16)	-649	ENSMUST00000005860.16	ENSMUSG00000005716	Pvalb	protein_coding	71.1975	73.9533	52.7154	45.4124	72.5754	49.0639	-0.566479	5.93109	0.000168775	0.00221999
829	chr1	85973627	85974296	exon (ENSMUST00000027429.11, exon 1 of 3)	protein_coding-exon (ENSMUST00000027429.11, exon 1 of 3)	376	ENSMUST00000165824.3	ENSMUSG00000026227	2810459M11Rik	protein_coding	21.8328	15.7013	10.1545	10.0786	18.7671	10.1165	-0.875533	3.85816	0.000169182	0.00222453
17236	chr19	40354691	40355258	intron (ENSMUST00000225766.3, intron 3 of 3)	protein_coding-intron (ENSMUST00000099466.10, intron 6 of 21)	-1356	ENSMUST00000225628.2	ENSMUSG00000025006	Sorbs1	protein_coding	18.8629	24.2847	9.40228	14.0046	21.5738	11.7034	-0.887638	4.08224	0.000174253	0.00228274
23996	chr4	133859849	133860369	promoter-TSS (ENSMUST00000138144.8)	protein_coding-promoter-TSS (ENSMUST00000138144.8)	-156	ENSMUST00000138144.8	ENSMUSG00000037443	Cep85	protein_coding	24.4817	22.7669	14.4168	13.3014	23.6243	13.8591	-0.766167	4.24006	0.000174426	0.00228415
31169	chr7	139263657	139264493	promoter-TSS (ENSMUST00000129990.9)	protein_coding-promoter-TSS (ENSMUST00000129990.9)	-342	ENSMUST00000138129.2	ENSMUSG00000049571	Cfap46	protein_coding	24.2408	26.9016	11.2827	17.4032	25.5712	14.343	-0.833761	4.33626	0.000176424	0.00230364
24887	chr5	22065797	22066263	intron (ENSMUST00000115176.8, intron 1 of 17)	protein_coding-intron (ENSMUST00000030878.8, intron 2 of 19)	966	ENSMUST00000115176.8	ENSMUSG00000029015	Slc26a5	protein_coding	21.9934	27.111	13.3512	15.2351	24.5522	14.2932	-0.787458	4.30027	0.000176893	0.00230879
32695	chr8	105123845	105124137	Intergenic	Intergenic	-1552	ENSMUST00000179802.2	ENSMUSG00000096188	Cmtm4	protein_coding	11.9599	14.0789	7.39646	6.21124	13.0194	6.80385	-0.94635	3.34457	0.000181146	0.00235477
34348	chr9	65422011	65422599	intron (ENSMUST00000217646.2, intron 2 of 14)	protein_coding-intron (ENSMUST00000061766.6, intron 1 of 13)	1976	ENSMUST00000061766.6	ENSMUSG00000066510	Ankdd1a	protein_coding	18.9432	22.6623	10.7813	12.8913	20.8027	11.8363	-0.819237	4.05192	0.000184471	0.00239185
33586	chr9	30853852	30854629	promoter-TSS (ENSMUST00000163037.2)	protein_coding-promoter-TSS (ENSMUST00000163037.2)	382	ENSMUST00000068135.13	ENSMUSG00000031994	Adamts8	protein_coding	41.0971	40.1431	25.7622	26.3099	40.6201	26.0361	-0.640334	5.06622	0.000184959	0.00239643
7838	chr12	88691346	88691800	promoter-TSS (ENSMUST00000163944.2)	protein_coding-promoter-TSS (ENSMUST00000163944.2)	-206	ENSMUST00000163944.2	ENSMUSG00000066392	Nrxn3	protein_coding	16.2141	11.462	7.45914	6.44563	13.838	6.95238	-0.975487	3.38762	0.000188967	0.00244032
9577	chr13	98342104	98343217	promoter-TSS (ENSMUST00000109426.3)	protein_coding-promoter-TSS (ENSMUST00000109426.3)	15	ENSMUST00000109426.3	ENSMUSG00000021662	Arhgef28	protein_coding	66.2209	65.2129	48.3904	40.0801	65.7169	44.2352	-0.571555	5.78509	0.000192159	0.00247615
2927	chr10	61550923	61551161	promoter-TSS (ENSMUST00000067857.11)	protein_coding-promoter-TSS (ENSMUST00000067857.11)	0	ENSMUST00000105455.9	ENSMUSG00000020085	Aifm2	protein_coding	9.23079	9.78717	4.19968	5.2151	9.50898	4.70739	-1.0129	2.87464	0.000193391	0.00248931
25586	chr5	77413130	77414792	promoter-TSS (ENSMUST00000113449.2)	protein_coding-promoter-TSS (ENSMUST00000113449.2)	-82	ENSMUST00000113449.2	ENSMUSG00000029249	Rest	protein_coding	84.7627	79.0301	58.5448	52.9713	81.8964	55.7581	-0.553299	6.10785	0.000196318	0.00252058
30727	chr7	118046561	118048233	promoter-TSS (ENSMUST00000203485.3)	protein_coding-promoter-TSS (ENSMUST00000203485.3)	45	ENSMUST00000203796.4	ENSMUSG00000058420	Syt17	protein_coding	60.1205	54.222	40.9939	35.2166	57.1712	38.1052	-0.58284	5.57783	0.000196255	0.00252058
26274	chr5	121756667	121757610	promoter-TSS (ENSMUST00000041252.13)	protein_coding-promoter-TSS (ENSMUST00000041252.13)	-137	ENSMUST00000111776.6	ENSMUSG00000042647	Acad12	protein_coding	36.5218	27.582	21.4372	15.2351	32.0519	18.3362	-0.799036	4.65697	0.000200399	0.00256379
15316	chr17	84061060	84061538	TTS (ENSMUST00000177416.2)	protein_coding-TTS (ENSMUST00000177416.2)	-1764	ENSMUST00000176816.8	ENSMUSG00000055817	Mta3	protein_coding	15.7325	17.1145	9.59032	8.78949	16.4235	9.18991	-0.842277	3.7037	0.000208624	0.00266123
20687	chr3	19585130	19585465	promoter-TSS (ENSMUST00000165693.2)	protein_coding-promoter-TSS (ENSMUST00000165693.2)	-114	ENSMUST00000165693.2	ENSMUSG00000027606	Dnajc5b	protein_coding	14.2074	17.7949	6.70696	10.0786	16.0011	8.39279	-0.935814	3.64171	0.000211135	0.00268939
6583	chr11	116278042	116278952	promoter-TSS (ENSMUST00000142758.2)	protein_coding-promoter-TSS (ENSMUST00000142758.2)	-266	ENSMUST00000142758.2	ENSMUSG00000052949	Rnf157	protein_coding	58.9968	66.4167	45.4443	39.2011	62.7067	42.3227	-0.571387	5.72117	0.000214501	0.0027231
22294	chr4	9770345	9771409	promoter-TSS (ENSMUST00000154082.2)	lncRNA-promoter-TSS (ENSMUST00000154082.2)	80	ENSMUST00000154082.2	ENSMUSG00000085558	4930412C18Rik	lncRNA	50.4884	36.3748	29.8366	21.9737	43.4316	25.9051	-0.738563	5.11555	0.000218976	0.00277226
25486	chr5	73025395	73026226	promoter-TSS (ENSMUST00000071944.13)	protein_coding-promoter-TSS (ENSMUST00000071944.13)	-8	ENSMUST00000113594.8	ENSMUSG00000029217	Tec	protein_coding	53.8596	54.379	38.2986	34.4548	54.1193	36.3767	-0.57397	5.5057	0.000219326	0.00277479
23505	chr4	118614075	118614299	intron (ENSMUST00000214922.3, intron 1 of 2)	protein_coding-intron (ENSMUST00000214922.3, intron 1 of 2)	1726	ENSMUST00000214922.3	ENSMUSG00000095218	Olfr1338	protein_coding	7.54517	8.63574	4.01164	3.80878	8.09045	3.91021	-1.05741	2.64211	0.000221672	0.00279948
34334	chr9	65085693	65086598	intron (ENSMUST00000217371.2, intron 5 of 13)	protein_coding-intron (ENSMUST00000034961.6, intron 5 of 13)	-1875	ENSMUST00000217135.2	ENSMUSG00000032394	Igdcc3	protein_coding	25.1238	31.9784	12.223	19.6299	28.5511	15.9264	-0.845466	4.49453	0.000224191	0.00282124
32903	chr8	112636733	112637128	exon (ENSMUST00000034430.6, exon 1 of 2)	protein_coding-exon (ENSMUST00000034430.6, exon 1 of 2)	149	ENSMUST00000034430.6	ENSMUSG00000031952	Chst5	protein_coding	13.4047	8.63574	5.57868	4.86352	11.0202	5.2211	-1.05349	3.03234	0.000226426	0.00284634
2838	chr10	59636021	59636268	promoter-TSS (ENSMUST00000168284.2)	lncRNA-promoter-TSS (ENSMUST00000168284.2)	-68	ENSMUST00000168284.2	ENSMUSG00000091184	Gm17059	lncRNA	11.5586	9.68249	5.39064	5.27369	10.6205	5.33217	-0.980477	3.02236	0.000228913	0.00287149
28306	chr6	113104860	113105418	promoter-TSS (ENSMUST00000156048.2)	protein_coding-promoter-TSS (ENSMUST00000156048.2)	429	ENSMUST00000150107.2	ENSMUSG00000034269	Setd5	protein_coding	11.4783	8.42639	5.26528	4.27755	9.95233	4.77141	-1.04157	2.9011	0.000236048	0.00294479
24843	chr5	12433108	12433917	promoter-TSS (ENSMUST00000196618.5)	protein_coding-promoter-TSS (ENSMUST00000196618.5)	39	ENSMUST00000197927.2	ENSMUSG00000040254	Sema3d	protein_coding	31.2241	24.3894	16.1092	16.8172	27.8068	16.4632	-0.745581	4.47336	0.000239375	0.00297849
30234	chr7	81103069	81103590	intron (ENSMUST00000135177.8, intron 1 of 3)	protein_coding-intron (ENSMUST00000098331.10, intron 1 of 11)	1094	ENSMUST00000178892.3	ENSMUSG00000025586	Cpeb1	protein_coding	14.0468	11.933	6.83232	6.8558	12.9899	6.84406	-0.91306	3.33078	0.000241093	0.00299827
12383	chr15	97578081	97578537	promoter-TSS (ENSMUST00000229109.2)	protein_coding-promoter-TSS (ENSMUST00000229109.2)	-75	ENSMUST00000229109.2	ENSMUSG00000022466	Rpap3	protein_coding	23.0368	32.3971	15.4824	16.8758	27.717	16.1791	-0.787378	4.47785	0.000242104	0.00300613
12024	chr15	81751086	81751917	exon (ENSMUST00000230134.2, exon 1 of 2)	protein_coding-exon (ENSMUST00000230134.2, exon 1 of 2)	297	ENSMUST00000230134.2	ENSMUSG00000061360	Phf5a	protein_coding	51.5319	63.1717	36.9196	39.7871	57.3518	38.3534	-0.585888	5.58926	0.000243489	0.00302103
24510	chr4	150083301	150083744	TTS (ENSMUST00000152907.2)	protein_coding-TTS (ENSMUST00000152907.2)	2200	ENSMUST00000153394.2	ENSMUSG00000028980	H6pd	protein_coding	13.1639	12.8228	6.895	7.03159	12.9933	6.9633	-0.896553	3.34617	0.000248649	0.00307448
27647	chr6	54449838	54450173	intron (ENSMUST00000128480.2, intron 1 of 3)	protein_coding-intron (ENSMUST00000126637.8, intron 2 of 7)	150	ENSMUST00000203985.2	ENSMUSG00000108081	Gm44026	lncRNA	20.6288	18.5276	11.2201	11.4263	19.5782	11.3232	-0.783399	3.96364	0.000250067	0.00308878
5454	chr11	77732878	77733325	TTS (ENSMUST00000134196.2)	protein_coding-TTS (ENSMUST00000134196.2)	1342	ENSMUST00000100443.3	ENSMUSG00000000631	Myo18a	protein_coding	17.6589	17.5332	10.2171	9.90283	17.596	10.06	-0.80564	3.80929	0.000251339	0.00310017
14207	chr17	26313912	26314558	intron (ENSMUST00000236547.2, intron 1 of 5)	protein_coding-intron (ENSMUST00000025007.7, intron 1 of 4)	212	ENSMUST00000236112.2	ENSMUSG00000024177	Nme4	protein_coding	30.2609	23.9184	17.4256	14.3562	27.0897	15.8909	-0.761523	4.4306	0.000253349	0.00311858
25649	chr5	92425460	92426459	promoter-TSS (ENSMUST00000113102.10)	protein_coding-promoter-TSS (ENSMUST00000113102.10)	65	ENSMUST00000159345.8	ENSMUSG00000029413	Naaa	protein_coding	57.1506	57.6239	39.4269	39.0839	57.3873	39.2554	-0.547999	5.60031	0.000258296	0.00316944
32870	chr8	111806208	111806670	intron (ENSMUST00000191469.7, intron 3 of 18)	protein_coding-intron (ENSMUST00000039597.14, intron 3 of 12)	2055	ENSMUST00000188466.7	ENSMUSG00000033633	Clec18a	protein_coding	17.1773	12.7704	9.02619	6.44563	14.9739	7.73591	-0.94087	3.51508	0.000259171	0.00317579
13356	chr16	46316485	46316955	intron (ENSMUST00000133935.2, intron 1 of 2)	protein_coding-intron (ENSMUST00000023334.15, intron 1 of 5)	415	ENSMUST00000149901.2	ENSMUSG00000022656	Nectin3	protein_coding	19.7459	13.9219	9.46496	8.49651	16.8339	8.98073	-0.890052	3.69657	0.000260885	0.00319568
17941	chr2	25156816	25157249	promoter-TSS (ENSMUST00000141509.2)	protein_coding-promoter-TSS (ENSMUST00000141509.2)	-544	ENSMUST00000141509.2	ENSMUSG00000048707	Tprn	protein_coding	11.0769	13.0321	6.01746	6.68001	12.0545	6.34874	-0.931932	3.24126	0.000265896	0.00325033
33022	chr8	120880703	120881268	exon (ENSMUST00000108948.8, exon 8 of 8)	protein_coding-exon (ENSMUST00000108948.8, exon 8 of 8)	-1618	ENSMUST00000144682.2	ENSMUSG00000031824	6430548M08Rik	protein_coding	18.6221	20.6734	12.0349	10.8404	19.6478	11.4376	-0.786165	3.97933	0.000266364	0.00325478
30816	chr7	123062642	123062936	promoter-TSS (ENSMUST00000206106.2)	protein_coding-promoter-TSS (ENSMUST00000206106.2)	-185	ENSMUST00000206106.2	ENSMUSG00000030762	Aqp8	protein_coding	8.34784	9.83951	4.19968	4.80492	9.09367	4.5023	-1.02147	2.818	0.000274975	0.00334747
10304	chr14	46850052	46850428	intron (ENSMUST00000226569.2, intron 3 of 4)	lncRNA-intron (ENSMUST00000226569.2, intron 3 of 4)	-1773	ENSMUST00000228533.2	ENSMUSG00000115781	Gm49319	lncRNA	26.087	24.7034	16.1092	14.532	25.3952	15.3206	-0.727027	4.35895	0.000277056	0.00337049
253	chr1	36145118	36145648	exon (ENSMUST00000088174.4, exon 2 of 2)	protein_coding-exon (ENSMUST00000088174.4, exon 2 of 2)	144	ENSMUST00000192656.2	ENSMUSG00000104523	Gm37335	lncRNA	15.4114	15.0209	8.33669	8.6723	15.2162	8.50449	-0.836166	3.59092	0.000278594	0.00338687
1057	chr1	93163255	93164215	exon (ENSMUST00000062202.14, exon 1 of 31)	protein_coding-exon (ENSMUST00000062202.14, exon 1 of 31)	162	ENSMUST00000172289.8	ENSMUSG00000047793	Sned1	protein_coding	50.8095	44.8012	34.8511	26.5443	47.8053	30.6977	-0.636714	5.29862	0.000283384	0.00344038
20867	chr3	38941632	38942006	exon (ENSMUST00000061260.8, exon 1 of 17)	protein_coding-exon (ENSMUST00000061260.8, exon 1 of 17)	589	ENSMUST00000153659.2	ENSMUSG00000086181	C230034O21Rik	lncRNA	11.9599	10.2582	5.95478	5.44948	11.109	5.70213	-0.951475	3.09732	0.00028612	0.00347122
462	chr1	54233322	54234435	promoter-TSS (ENSMUST00000120904.8)	protein_coding-promoter-TSS (ENSMUST00000120904.8)	315	ENSMUST00000097741.3	ENSMUSG00000042807	Hecw2	protein_coding	43.2643	35.2233	25.1354	24.3762	39.2438	24.7558	-0.657513	5.00383	0.000286544	0.00347518
30179	chr7	79584633	79585191	exon (ENSMUST00000048731.6, exon 1 of 6)	protein_coding-exon (ENSMUST00000048731.6, exon 1 of 6)	195	ENSMUST00000048731.6	ENSMUSG00000039043	Arpin	protein_coding	28.0134	17.1145	12.9751	11.3091	22.5639	12.1421	-0.877572	4.11491	0.000290351	0.00351049
25469	chr5	68188352	68189466	promoter-TSS (ENSMUST00000094715.8)	protein_coding-promoter-TSS (ENSMUST00000094715.8)	-269	ENSMUST00000094715.8	ENSMUSG00000068082	Grxcr1	protein_coding	76.0938	77.3029	52.1513	54.1433	76.6984	53.1473	-0.52929	6.02502	0.000290659	0.00351188
5534	chr11	79601688	79602243	promoter-TSS (ENSMUST00000083461.3)	miRNA-promoter-TSS (ENSMUST00000083461.3)	-830	ENSMUST00000083461.3	ENSMUSG00000065395	Mir193a	miRNA	22.2342	22.1389	14.4168	11.7193	22.1865	13.0681	-0.764786	4.15448	0.000292521	0.00353317
26597	chr5	134707740	134708035	promoter-TSS (ENSMUST00000111233.8)	protein_coding-promoter-TSS (ENSMUST00000111233.8)	-785	ENSMUST00000111233.8	ENSMUSG00000029674	Limk1	protein_coding	7.7057	12.5611	4.01164	5.56668	10.1334	4.78916	-1.09965	2.965	0.000296535	0.00357555
7516	chr12	73193619	73194312	intron (ENSMUST00000189644.7, intron 1 of 6)	protein_coding-intron (ENSMUST00000021523.7, intron 1 of 7)	-1286	ENSMUST00000104562.3	ENSMUSG00000119928	ENSMUSG00000119928	snoRNA	44.1472	39.2534	29.6485	23.3215	41.7003	26.485	-0.652383	5.09629	0.000300519	0.00361222
25045	chr5	30523870	30524313	TTS (ENSMUST00000074171.10)	protein_coding-TTS (ENSMUST00000074171.10)	701	ENSMUST00000200001.2	ENSMUSG00000106311	Gm43755	lncRNA	11.5586	9.68249	5.07723	5.68387	10.6205	5.38055	-0.965682	3.02732	0.000300696	0.00361222
11896	chr15	78858268	78858479	exon (ENSMUST00000109689.9, exon 10 of 24)	protein_coding-exon (ENSMUST00000109689.9, exon 10 of 24)	120	ENSMUST00000229270.2	ENSMUSG00000033088	Triobp	protein_coding	6.18061	7.43197	3.57287	2.75404	6.80629	3.16345	-1.12065	2.38818	0.00030389	0.00364442
2257	chr1	191330591	191331047	TTS (ENSMUST00000194205.2)	TEC-TTS (ENSMUST00000194205.2)	1060	ENSMUST00000194205.2	ENSMUSG00000102970	Gm37349	TEC	24.883	25.5408	14.6676	15.9969	25.2119	15.3322	-0.717332	4.35591	0.000304726	0.00365198
21285	chr3	89005298	89005500	promoter-TSS (ENSMUST00000103960.3)	snRNA-promoter-TSS (ENSMUST00000103960.3)	-79	ENSMUST00000103960.3	ENSMUSG00000077148	Gm22935	snRNA	8.34784	8.68808	4.32505	4.27755	8.51796	4.3013	-0.98648	2.72878	0.000307694	0.00368132
5318	chr11	74557239	74557432	intron (ENSMUST00000155558.8, intron 17 of 23)	protein_coding-intron (ENSMUST00000092915.12, intron 19 of 25)	2027	ENSMUST00000128155.2	ENSMUSG00000020741	Cluh	protein_coding	6.10035	6.54223	2.82068	2.98843	6.32129	2.90456	-1.12278	2.276	0.000311727	0.00372445
535	chr1	60081556	60082260	intron (ENSMUST00000191251.7, intron 1 of 10)	protein_coding-intron (ENSMUST00000027172.13, intron 1 of 10)	338	ENSMUST00000027172.13	ENSMUSG00000026018	Ica1l	protein_coding	43.2643	34.2289	26.8278	20.919	38.7466	23.8734	-0.692755	4.97126	0.00031888	0.00379977
224	chr1	34275335	34275820	promoter-TSS (ENSMUST00000194192.3)	protein_coding-promoter-TSS (ENSMUST00000194192.3)	-100	ENSMUST00000194192.3	ENSMUSG00000026131	Dst	protein_coding	18.2208	20.6211	7.33378	13.3014	19.4209	10.3176	-0.911063	3.91861	0.000320599	0.00381513
4400	chr11	20780436	20781623	promoter-TSS (ENSMUST00000047028.9)	protein_coding-promoter-TSS (ENSMUST00000047028.9)	-7	ENSMUST00000132928.2	ENSMUSG00000042363	Lgalsl	protein_coding	37.4048	31.3503	22.8789	19.5127	34.3775	21.1958	-0.692261	4.80128	0.00033029	0.00391599
14413	chr17	30518680	30519183	promoter-TSS (ENSMUST00000237635.2)	protein_coding-promoter-TSS (ENSMUST00000237635.2)	79	ENSMUST00000237635.2	ENSMUSG00000062202	Btbd9	protein_coding	18.5418	17.0098	11.9722	7.44177	17.7758	9.707	-0.872582	3.79537	0.000333357	0.00394456
35804	chrX	156825472	156826038	intron (ENSMUST00000112513.2, intron 1 of 20)	protein_coding-intron (ENSMUST00000026750.15, intron 1 of 21)	535	ENSMUST00000112513.2	ENSMUSG00000025658	Cnksr2	protein_coding	18.7024	12.4041	9.40228	6.50422	15.5532	7.95325	-0.952555	3.55892	0.000338714	0.00400115
24416	chr4	148528719	148529452	exon (ENSMUST00000051633.3, exon 1 of 2)	protein_coding-exon (ENSMUST00000051633.3, exon 1 of 2)	133	ENSMUST00000156686.2	ENSMUSG00000047719	Ubiad1	protein_coding	31.0636	24.4941	15.6078	17.6962	27.7788	16.652	-0.727464	4.47916	0.000341316	0.00402786
1896	chr1	170905337	170906065	Intergenic	Intergenic	1769	ENSMUST00020182833.1	ENSMUSG00002075095	ENSMUSG00002075095	miRNA	10.1137	6.38521	3.69823	3.80878	8.24947	3.7535	-1.10261	2.60633	0.000344483	0.00405984
9500	chr13	92840002	92840410	intron (ENSMUST00000049488.9, intron 9 of 11)	protein_coding-intron (ENSMUST00000049488.9, intron 9 of 11)	-2084	ENSMUST00000224458.2	ENSMUSG00000021703	Serinc5	protein_coding	12.2007	14.7593	7.27109	7.44177	13.48	7.35643	-0.88305	3.41701	0.000345181	0.00406671
23170	chr4	99786516	99787518	promoter-TSS (ENSMUST00000123830.8)	protein_coding-promoter-TSS (ENSMUST00000123830.8)	-7	ENSMUST00000123830.8	ENSMUSG00000028549	Itgb3bp	protein_coding	46.1539	46.1096	32.6572	28.5951	46.1318	30.6262	-0.59166	5.26902	0.000345651	0.0040709
33215	chr8	124709027	124710112	exon (ENSMUST00000075578.7, exon 1 of 13)	protein_coding-exon (ENSMUST00000075578.7, exon 1 of 13)	292	ENSMUST00000075578.7	ENSMUSG00000031974	Abcb10	protein_coding	46.475	36.8458	26.7025	26.4857	41.6604	26.5941	-0.639649	5.09593	0.000347979	0.00409559
29163	chr7	18780231	18780515	intron (ENSMUST00000146903.8, intron 17 of 22)	protein_coding-intron (ENSMUST00000023882.14, intron 16 of 26)	754	ENSMUST00000138440.2	ENSMUSG00000023118	Sympk	protein_coding	7.38463	10.8339	4.07432	4.86352	9.10928	4.46892	-1.04614	2.82816	0.000353823	0.00415198
15142	chr17	69148103	69149220	exon (ENSMUST00000178545.3, exon 2 of 2)	protein_coding-exon (ENSMUST00000178545.3, exon 2 of 2)	-2359	ENSMUST00000232893.2	ENSMUSG00000117093	Gm49949	TEC	43.8262	29.8849	23.1923	21.0362	36.8555	22.1142	-0.726137	4.88166	0.000354049	0.00415325
6354	chr11	107869545	107869995	intron (ENSMUST00000134910.2, intron 5 of 5)	protein_coding-intron (ENSMUST00000059595.11, intron 12 of 16)	695	ENSMUST00000100302.4	ENSMUSG00000050965	Prkca	protein_coding	14.1271	17.3762	9.77837	7.73475	15.7516	8.75656	-0.859166	3.64572	0.00035545	0.00416555
25665	chr5	93192081	93193376	exon (ENSMUST00000061328.6, exon 1 of 1)	protein_coding-exon (ENSMUST00000061328.6, exon 1 of 1)	153	ENSMUST00000061328.6	ENSMUSG00000045314	Sowahb	protein_coding	61.0837	67.2541	47.0114	41.3692	64.1689	44.1903	-0.541583	5.76579	0.000359481	0.00420862
6845	chr11	120841700	120842014	promoter-TSS (ENSMUST00000140467.2)	protein_coding-promoter-TSS (ENSMUST00000140467.2)	-107	ENSMUST00000140467.2	ENSMUSG00000025161	Slc16a3	protein_coding	14.5285	12.6657	7.20841	7.67616	13.5971	7.44228	-0.859185	3.41612	0.000364964	0.00425875
31828	chr8	36056102	36056573	promoter-TSS (ENSMUST00000181322.3)	lncRNA-promoter-TSS (ENSMUST00000181322.3)	-211	ENSMUST00000181322.3	ENSMUSG00000097357	Gm16793	lncRNA	15.4114	8.11236	5.20259	5.62527	11.7619	5.41393	-1.08887	3.10152	0.000365792	0.0042656
35146	chr9	114949711	114950025	intron (ENSMUST00000182413.2, intron 1 of 4)	protein_coding-intron (ENSMUST00000046627.6, intron 2 of 9)	261	ENSMUST00000182413.2	ENSMUSG00000040875	Osbpl10	protein_coding	11.398	10.3105	6.01746	5.27369	10.8543	5.64558	-0.936332	3.07376	0.000365759	0.0042656
12101	chr15	84050824	84051271	promoter-TSS (ENSMUST00000045289.6)	protein_coding-promoter-TSS (ENSMUST00000045289.6)	-991	ENSMUST00000045289.6	ENSMUSG00000041653	Pnpla3	protein_coding	19.7459	16.9051	11.032	10.02	18.3255	10.526	-0.791991	3.86366	0.000366178	0.0042687
32806	chr8	108163170	108164006	intron (ENSMUST00000212906.2, intron 1 of 7)	protein_coding-intron (ENSMUST00000166615.3, intron 1 of 23)	540	ENSMUST00000212645.2	ENSMUSG00000031930	Wwp2	protein_coding	32.669	27.6867	19.6194	17.579	30.1778	18.5992	-0.692228	4.61455	0.000371308	0.00432141
9517	chr13	93908072	93908993	exon (ENSMUST00000091403.6, exon 1 of 8)	protein_coding-exon (ENSMUST00000091403.6, exon 1 of 8)	170	ENSMUST00000221692.2	ENSMUSG00000113647	Gm47210	lncRNA	41.8997	42.8647	30.9648	23.5558	42.3822	27.2603	-0.638938	5.12946	0.00037267	0.00433441
19597	chr2	131918861	131919228	intron (ENSMUST00000154009.2, intron 1 of 1)	protein_coding-intron (ENSMUST00000028815.15, intron 7 of 15)	884	ENSMUST00000154009.2	ENSMUSG00000027340	Slc23a2	protein_coding	18.7826	15.3873	8.83814	10.4302	17.085	9.63417	-0.813402	3.75334	0.000373361	0.00433919
1098	chr1	104697065	104697267	intron (ENSMUST00000062528.9, intron 1 of 11)	protein_coding-intron (ENSMUST00000062528.9, intron 1 of 11)	912	ENSMUST00000062528.9	ENSMUSG00000050840	Cdh20	protein_coding	6.42142	6.17586	2.88336	2.87123	6.29864	2.8773	-1.1228	2.26111	0.000375332	0.00435822
22659	chr4	45489035	45489421	exon (ENSMUST00000125599.2, exon 1 of 3)	protein_coding-exon (ENSMUST00000125599.2, exon 1 of 3)	175	ENSMUST00000125599.2	ENSMUSG00000044813	Shb	protein_coding	9.71239	10.9909	5.45332	5.33229	10.3517	5.39281	-0.947524	3.02013	0.000380104	0.00440787
29595	chr7	34817731	34818233	promoter-TSS (ENSMUST00000042985.11)	protein_coding-promoter-TSS (ENSMUST00000042985.11)	-736	ENSMUST00000205391.2	ENSMUSG00000034957	Cebpa	protein_coding	13.485	13.5555	6.83232	8.02774	13.5202	7.43003	-0.860616	3.41699	0.000389613	0.00449608
10222	chr14	33922960	33923700	intron (ENSMUST00000096019.4, intron 1 of 2)	protein_coding-intron (ENSMUST00000096019.4, intron 1 of 2)	260	ENSMUST00000226613.2	ENSMUSG00000071531	Gprin2	protein_coding	26.4883	21.7202	13.4766	15.2937	24.1043	14.3852	-0.734289	4.27472	0.000392055	0.00452132
12390	chr15	97690170	97690378	TTS (ENSMUST00000079838.14)	protein_coding-TTS (ENSMUST00000079838.14)	2052	ENSMUST00000151334.2	ENSMUSG00000022475	Hdac7	protein_coding	7.78597	9.63016	4.07432	4.68773	8.70806	4.38102	-1.00174	2.76804	0.000395034	0.00454976
15281	chr17	80883310	80883541	intron (ENSMUST00000234602.2, intron 1 of 9)	protein_coding-intron (ENSMUST00000234349.2, intron 1 of 9)	1488	ENSMUST00000234349.2	ENSMUSG00000033966	Cdkl4	protein_coding	8.10704	8.5834	4.38773	4.10176	8.34522	4.24475	-0.978265	2.7045	0.000398052	0.00457418
23717	chr4	126744011	126744832	intron (ENSMUST00000125225.2, intron 1 of 2)	protein_coding-intron (ENSMUST00000047431.11, intron 20 of 20)	111	ENSMUST00000125225.2	ENSMUSG00000028830	AU040320	protein_coding	27.6121	26.1689	15.7331	17.4618	26.8905	16.5975	-0.692332	4.45386	0.000398047	0.00457418
9763	chr13	113749217	113749434	intron (ENSMUST00000109241.5, intron 1 of 1)	protein_coding-intron (ENSMUST00000109241.5, intron 1 of 1)	852	ENSMUST00000223993.2	ENSMUSG00000042364	Snx18	protein_coding	7.62543	8.21704	3.4475	4.39475	7.92123	3.92112	-1.01355	2.62178	0.000401387	0.00460647
14063	chr17	23768532	23768879	Intergenic	Intergenic	-1068	ENSMUST00000233076.2	ENSMUSG00000117322	6330415G19Rik	lncRNA	8.26757	12.247	4.88918	5.39089	10.2573	5.14004	-1.01592	3.00302	0.000403187	0.00462114
2461	chr10	18194200	18195168	promoter-TSS (ENSMUST00000207038.2)	protein_coding-promoter-TSS (ENSMUST00000207038.2)	-49	ENSMUST00000207038.2	ENSMUSG00000039835	Nhsl1	protein_coding	46.3947	34.8046	27.7054	23.0285	40.5997	25.3669	-0.670779	5.04525	0.000418355	0.0047714
16045	chr18	56754037	56754765	promoter-TSS (ENSMUST00000236670.2)	lncRNA-promoter-TSS (ENSMUST00000236670.2)	-232	ENSMUST00000236670.2	ENSMUSG00000118153	Gm50288	lncRNA	45.7526	40.2478	28.8963	27.6576	43.0002	28.277	-0.600198	5.16038	0.000418449	0.0047714
11207	chr15	22549878	22550092	intron (ENSMUST00000163361.8, intron 1 of 6)	protein_coding-intron (ENSMUST00000163361.8, intron 1 of 6)	877	ENSMUST00000163361.8	ENSMUSG00000040420	Cdh18	protein_coding	8.02677	7.0656	3.13409	4.21896	7.54619	3.67652	-1.01954	2.53533	0.000423768	0.00482429
13769	chr17	5453011	5453226	intron (ENSMUST00000190865.2, intron 2 of 3)	lncRNA-intron (ENSMUST00000190865.2, intron 2 of 3)	-1278	ENSMUST00000190732.2	ENSMUSG00000101133	Gm29050	lncRNA	7.86624	11.4096	3.82359	5.62527	9.63794	4.72443	-1.04232	2.90631	0.000426721	0.00485323
21430	chr3	95222230	95223236	promoter-TSS (ENSMUST00000098867.4)	lncRNA-promoter-TSS (ENSMUST00000098867.4)	155	ENSMUST00000154055.8	ENSMUSG00000015714	Cers2	protein_coding	48.3212	47.3657	33.4094	31.2906	47.8434	32.35	-0.564085	5.33175	0.000457254	0.0051475
26389	chr5	124490060	124490912	promoter-TSS (ENSMUST00000111472.6)	protein_coding-promoter-TSS (ENSMUST00000111472.6)	-190	ENSMUST00000111472.6	ENSMUSG00000029394	Cdk2ap1	protein_coding	49.9265	46.0573	30.4007	34.1032	47.9919	32.252	-0.569595	5.33188	0.000458308	0.00515626
17368	chr19	45065244	45065637	exon (ENSMUST00000026234.5, exon 2 of 5)	protein_coding-exon (ENSMUST00000026234.5, exon 2 of 5)	862	ENSMUST00000026234.5	ENSMUSG00000025213	Kazald1	protein_coding	11.398	9.99652	6.39355	4.62913	10.6973	5.51134	-0.950853	3.04621	0.000458779	0.00515992
3249	chr10	79696819	79697455	promoter-TSS (ENSMUST00000164385.8)	protein_coding-promoter-TSS (ENSMUST00000164385.8)	-435	ENSMUST00000164385.8	ENSMUSG00000006498	Ptbp1	protein_coding	19.1037	15.5967	9.52764	10.313	17.3502	9.92032	-0.794089	3.78215	0.000464148	0.00521204
13509	chr16	84824175	84824514	exon (ENSMUST00000228509.2, exon 1 of 2)	protein_coding-exon (ENSMUST00000228509.2, exon 1 of 2)	169	ENSMUST00000228509.2	ENSMUSG00000022892	App	protein_coding	23.2776	30.3036	16.7361	15.8797	26.7906	16.3079	-0.726362	4.44945	0.000466296	0.00523119
31433	chr8	10203670	10204183	promoter-TSS (ENSMUST00000207477.2)	protein_coding-promoter-TSS (ENSMUST00000207477.2)	15	ENSMUST00000208309.2	ENSMUSG00000039057	Myo16	protein_coding	17.2576	11.2003	7.77255	6.9144	14.2289	7.34347	-0.933802	3.43675	0.000468663	0.00525442
9440	chr13	81718722	81718956	promoter-TSS (ENSMUST00000109565.9)	protein_coding-promoter-TSS (ENSMUST00000109565.9)	-80	ENSMUST00000109565.9	ENSMUSG00000069170	Adgrv1	protein_coding	7.62543	8.47872	3.4475	4.62913	8.05208	4.03832	-0.996315	2.65268	0.000468971	0.00525621
447	chr1	52856144	52857052	promoter-TSS (ENSMUST00000162351.2)	protein_coding-promoter-TSS (ENSMUST00000162351.2)	12	ENSMUST00000162351.2	ENSMUSG00000026102	Inpp1	protein_coding	44.1472	37.3692	24.8847	27.9506	40.7582	26.4176	-0.618721	5.07472	0.000469943	0.00526378
22423	chr4	28814892	28815856	promoter-TSS (ENSMUST00000136827.2)	protein_coding-promoter-TSS (ENSMUST00000136827.2)	-55	ENSMUST00000136827.2	ENSMUSG00000028289	Epha7	protein_coding	47.0369	43.231	27.6427	32.2281	45.134	29.9354	-0.588135	5.23608	0.000471582	0.00528046
16156	chr18	64389423	64390364	intron (ENSMUST00000025477.15, intron 2 of 5)	protein_coding-intron (ENSMUST00000025477.15, intron 2 of 5)	2463	ENSMUST00000025477.15	ENSMUSG00000056812	St8sia3	protein_coding	49.4449	44.4348	31.4663	31.6422	46.9399	31.5542	-0.568933	5.29956	0.000473996	0.00529975
14462	chr17	32068786	32069157	exon (ENSMUST00000024839.6, exon 8 of 14)	protein_coding-exon (ENSMUST00000024839.6, exon 8 of 14)	1578	ENSMUST00000234867.2	ENSMUSG00000024042	Sik1	protein_coding	12.4415	8.42639	5.45332	4.80492	10.4339	5.12912	-1.00118	2.97551	0.000478159	0.00534062
21641	chr3	104545494	104546676	exon (ENSMUST00000046212.2, exon 1 of 5)	protein_coding-exon (ENSMUST00000046212.2, exon 1 of 5)	101	ENSMUST00000046212.2	ENSMUSG00000032902	Slc16a1	protein_coding	49.6857	51.5527	36.2301	32.8727	50.6192	34.5514	-0.552684	5.41914	0.00050153	0.00556137
29816	chr7	45572444	45574182	promoter-TSS (ENSMUST00000210039.3)	protein_coding-promoter-TSS (ENSMUST00000210039.3)	-183	ENSMUST00000210602.2	ENSMUSG00000040189	Odad1	protein_coding	94.6356	116.399	64.9384	77.7577	105.517	71.348	-0.567018	6.47142	0.000504163	0.00558882
2905	chr10	60924985	60925448	promoter-TSS (ENSMUST00000020298.8)	protein_coding-promoter-TSS (ENSMUST00000020298.8)	78	ENSMUST00000020298.8	ENSMUSG00000020098	Pcbd1	protein_coding	18.1405	15.0733	9.84105	9.08247	16.6069	9.46176	-0.801545	3.7181	0.000510879	0.0056562
5849	chr11	94389066	94390236	promoter-TSS (ENSMUST00000142992.2)	protein_coding-promoter-TSS (ENSMUST00000142992.2)	295	ENSMUST00000150526.2	ENSMUSG00000010080	Epn3	protein_coding	54.8228	55.8444	40.4298	36.0369	55.3336	38.2334	-0.534522	5.55388	0.000512761	0.00567349
15150	chr17	70275798	70276841	promoter-TSS (ENSMUST00000060072.12)	protein_coding-promoter-TSS (ENSMUST00000060072.12)	-44	ENSMUST00000155823.7	ENSMUSG00000003279	Dlgap1	protein_coding	46.9566	40.1954	27.2666	30.1773	43.576	28.7219	-0.595075	5.18058	0.000519997	0.00574638
21256	chr3	88434662	88435457	promoter-TSS (ENSMUST00000193595.2)	lncRNA-promoter-TSS (ENSMUST00000193595.2)	-397	ENSMUST00000193595.2	ENSMUSG00000103115	Gm37584	lncRNA	39.4114	44.4871	28.7083	26.9544	41.9493	27.8314	-0.59645	5.13478	0.00053266	0.00587254
26779	chr5	139354340	139354954	TTS (ENSMUST00000083659.3)	miRNA-TTS (ENSMUST00000083659.3)	853	ENSMUST00000083659.3	ENSMUSG00000065593	Mir339	miRNA	26.8094	31.0887	16.9241	19.2783	28.949	18.1012	-0.681783	4.57197	0.000535904	0.00590194
16672	chr19	5399179	5399514	promoter-TSS (ENSMUST00000237627.2)	protein_coding-promoter-TSS (ENSMUST00000237627.2)	39	ENSMUST00000238111.2	ENSMUSG00000024846	Cst6	protein_coding	11.3177	10.2059	5.26528	6.21124	10.7618	5.73826	-0.896264	3.07521	0.000537072	0.00591296
13597	chr16	91601823	91602045	intron (ENSMUST00000156841.2, intron 1 of 2)	protein_coding-intron (ENSMUST00000056482.14, intron 7 of 28)	410	ENSMUST00000156841.2	ENSMUSG00000022957	Itsn1	protein_coding	9.39132	8.00768	5.13991	3.5158	8.6995	4.32785	-0.999049	2.73794	0.000537439	0.00591343
28491	chr6	118570360	118570987	TTS (ENSMUST00000112793.10)	protein_coding-TTS (ENSMUST00000112793.10)	1714	ENSMUST00000191196.2	ENSMUSG00000051331	Cacna1c	protein_coding	23.1171	23.1856	14.4168	14.0632	23.1514	14.24	-0.700934	4.2395	0.000539437	0.00593347
17084	chr19	27194199	27195309	promoter-TSS (ENSMUST00000025866.14)	protein_coding-promoter-TSS (ENSMUST00000025866.14)	-3	ENSMUST00000167487.8	ENSMUSG00000024924	Vldlr	protein_coding	46.3145	46.9993	30.7141	32.6383	46.6569	31.6762	-0.558558	5.29892	0.000542844	0.00596354
4948	chr11	59856532	59856820	promoter-TSS (ENSMUST00000062405.8)	protein_coding-promoter-TSS (ENSMUST00000062405.8)	-906	ENSMUST00000062405.8	ENSMUSG00000049892	Rasd1	protein_coding	10.8361	10.1535	6.76964	3.86738	10.4948	5.31851	-0.981713	3.01386	0.000546025	0.00599292
19957	chr2	155646992	155647426	intron (ENSMUST00000029141.6, intron 4 of 8)	protein_coding-intron (ENSMUST00000029141.6, intron 4 of 8)	-1735	ENSMUST00000135945.2	ENSMUSG00000027612	Mmp24	protein_coding	15.5719	17.0098	8.9635	9.96142	16.2909	9.46246	-0.786481	3.71258	0.000557215	0.00610252
31370	chr8	3517336	3517880	promoter-TSS (ENSMUST00000004686.13)	protein_coding-promoter-TSS (ENSMUST00000004686.13)	37	ENSMUST00000111081.10	ENSMUSG00000069633	Pex11g	protein_coding	24.4014	31.1933	15.9839	18.2235	27.7974	17.1037	-0.708432	4.50782	0.00057956	0.00630569
13273	chr16	38713272	38713685	intron (ENSMUST00000210186.2, intron 1 of 1)	lncRNA-intron (ENSMUST00000209595.2, intron 5 of 5)	445	ENSMUST00000210186.2	ENSMUSG00000022790	Igsf11	protein_coding	21.5117	18.8416	12.5364	11.5435	20.1767	12.04	-0.738334	4.02216	0.000587182	0.00637363
7332	chr12	54249971	54250760	exon (ENSMUST00000039516.4, exon 1 of 5)	protein_coding-exon (ENSMUST00000039516.4, exon 1 of 5)	281	ENSMUST00000039516.4	ENSMUSG00000035105	Egln3	protein_coding	21.8328	24.6511	13.4139	15.1179	23.242	14.2659	-0.707988	4.24802	0.000588423	0.0063832
5471	chr11	78061134	78061410	promoter-TSS (ENSMUST00000147798.2)	protein_coding-promoter-TSS (ENSMUST00000147798.2)	-618	ENSMUST00000147798.2	ENSMUSG00000017405	Nek8	protein_coding	10.6756	13.1891	7.20841	5.56668	11.9324	6.38755	-0.91533	3.23588	0.000591885	0.00641094
34412	chr9	67168174	67168666	intron (ENSMUST00000217550.2, intron 21 of 31)	protein_coding-intron (ENSMUST00000039662.9, intron 47 of 57)	955	ENSMUST00000215593.2	ENSMUSG00000052698	Tln2	protein_coding	15.0101	14.8116	8.02328	9.02388	14.9108	8.52358	-0.803508	3.57478	0.00059682	0.0064565
16216	chr18	67377348	67377632	intron (ENSMUST00000237631.2, intron 1 of 4)	protein_coding-intron (ENSMUST00000073054.5, intron 1 of 10)	858	ENSMUST00000236244.2	ENSMUSG00000062526	Mppe1	protein_coding	8.82945	8.5834	3.32214	5.39089	8.70642	4.35651	-0.987536	2.7532	0.000602267	0.00650852
30699	chr7	115835925	115836788	intron (ENSMUST00000216517.2, intron 3 of 18)	protein_coding-intron (ENSMUST00000181998.8, intron 3 of 26)	545	ENSMUST00000183308.8	ENSMUSG00000045659	Plekha7	protein_coding	35.9599	32.6065	23.1296	20.8018	34.2832	21.9657	-0.63902	4.82088	0.000602422	0.00650852
14124	chr17	24868623	24869389	promoter-TSS (ENSMUST00000234912.2)	protein_coding-promoter-TSS (ENSMUST00000234912.2)	-19	ENSMUST00000234912.2	ENSMUSG00000002504	Slc9a3r2	protein_coding	25.3646	20.6734	13.1632	14.532	23.019	13.8476	-0.722458	4.21294	0.000605303	0.00652638
18602	chr2	57127659	57128776	promoter-TSS (ENSMUST00000028167.3)	protein_coding-promoter-TSS (ENSMUST00000028167.3)	-92	ENSMUST00000112618.9	ENSMUSG00000026827	Gpd2	protein_coding	76.3346	79.6058	56.9778	53.0885	77.9702	55.0332	-0.503935	6.05981	0.000609022	0.0065585
30578	chr7	108768733	108770147	exon (ENSMUST00000036992.9, exon 1 of 4)	protein_coding-exon (ENSMUST00000036992.9, exon 1 of 4)	279	ENSMUST00000208136.2	ENSMUSG00000036111	Lmo1	protein_coding	67.8262	55.1117	44.6295	39.6699	61.469	42.1497	-0.538932	5.69728	0.000613002	0.00659335
21035	chr3	65566126	65567181	promoter-TSS (ENSMUST00000185035.3)	miRNA-promoter-TSS (ENSMUST00000185035.3)	-56	ENSMUST00000185035.3	ENSMUSG00000098944	Mir8120	miRNA	58.9165	48.3078	39.1762	32.8141	53.6121	35.9951	-0.56977	5.48809	0.000613433	0.00659598
28259	chr6	107506446	107507361	exon (ENSMUST00000049285.10, exon 1 of 2)	protein_coding-exon (ENSMUST00000049285.10, exon 1 of 2)	174	ENSMUST00000049285.10	ENSMUSG00000034648	Lrrn1	protein_coding	43.7459	38.8347	27.2039	27.6576	41.2903	27.4308	-0.585279	5.1083	0.000619867	0.0066571
10032	chr14	24054166	24055300	promoter-TSS (ENSMUST00000188210.8)	protein_coding-promoter-TSS (ENSMUST00000188210.8)	194	ENSMUST00000145596.3	ENSMUSG00000063142	Kcnma1	protein_coding	36.6823	30.0419	20.6223	21.5636	33.3621	21.0929	-0.653453	4.77223	0.000622482	0.00667911
31984	chr8	56747446	56747875	promoter-TSS (ENSMUST00000034026.10)	protein_coding-promoter-TSS (ENSMUST00000034026.10)	40	ENSMUST00000034026.10	ENSMUSG00000031613	Hpgd	protein_coding	13.9666	10.8863	6.70696	6.73861	12.4264	6.72278	-0.87	3.27741	0.000629473	0.00672897
19583	chr2	131404628	131405026	promoter-TSS (ENSMUST00000103184.4)	protein_coding-promoter-TSS (ENSMUST00000103184.4)	-624	ENSMUST00000103184.4	ENSMUSG00000027335	Adra1d	protein_coding	14.4482	13.1891	8.33669	7.20738	13.8187	7.77203	-0.825397	3.45429	0.000634035	0.00677234
9609	chr13	100036981	100037352	promoter-TSS (ENSMUST00000022150.8)	protein_coding-promoter-TSS (ENSMUST00000022150.8)	-17	ENSMUST00000022150.8	ENSMUSG00000021647	Cartpt	protein_coding	10.5151	9.89185	6.01746	4.80492	10.2035	5.41119	-0.912115	2.99823	0.000634555	0.00677585
35230	chr9	120321114	120322407	promoter-TSS (ENSMUST00000213677.2)	lncRNA-promoter-TSS (ENSMUST00000213677.2)	-147	ENSMUST00000213677.2	ENSMUSG00000111828	D830035M03Rik	lncRNA	60.3613	53.8556	44.1907	31.9937	57.1085	38.0922	-0.582746	5.57626	0.000639154	0.0068188
27272	chr6	29396325	29396921	promoter-TSS (ENSMUST00000096084.12)	protein_coding-promoter-TSS (ENSMUST00000096084.12)	-6	ENSMUST00000115275.8	ENSMUSG00000029769	Ccdc136	protein_coding	22.7158	17.8995	11.3454	12.6569	20.3076	12.0011	-0.745864	4.02308	0.000646677	0.00688249
19363	chr2	120807459	120808369	promoter-TSS (ENSMUST00000110686.3)	protein_coding-promoter-TSS (ENSMUST00000110686.3)	-100	ENSMUST00000110686.3	ENSMUSG00000054484	Tmem62	protein_coding	42.4616	27.739	22.3774	19.8057	35.1003	21.0915	-0.723382	4.81117	0.000650541	0.00691325
33968	chr9	50407143	50407711	intron (ENSMUST00000188047.2, intron 1 of 3)	protein_coding-intron (ENSMUST00000114474.8, intron 1 of 3)	1600	ENSMUST00000188047.2	ENSMUSG00000032068	Plet1	protein_coding	42.1405	54.4313	25.3861	36.3299	48.2859	30.858	-0.65012	5.31817	0.000665204	0.00704584
31011	chr7	131917223	131917799	exon (ENSMUST00000207036.2, exon 1 of 1)	lncRNA-exon (ENSMUST00000207036.2, exon 1 of 1)	118	ENSMUST00000207036.2	ENSMUSG00000109270	Gm10584	lncRNA	21.9934	15.492	11.3454	10.02	18.7427	10.6827	-0.795811	3.8843	0.0006692	0.00707931
35077	chr9	110712507	110712867	TTS (ENSMUST00000143416.2)	protein_coding-TTS (ENSMUST00000143416.2)	-2129	ENSMUST00000200613.2	ENSMUSG00000044037	Als2cl	protein_coding	9.55186	11.8807	5.82941	5.68387	10.7163	5.75664	-0.908984	3.08837	0.000668986	0.00707931
23478	chr4	117770009	117770466	intron (ENSMUST00000036156.6, intron 1 of 19)	protein_coding-intron (ENSMUST00000036156.6, intron 1 of 19)	1959	ENSMUST00000036156.6	ENSMUSG00000033365	Ipo13	protein_coding	24.9633	20.6211	15.3571	11.8951	22.7922	13.6261	-0.735656	4.19475	0.000674193	0.00712827
17296	chr19	42244328	42244721	exon (ENSMUST00000087123.6, exon 1 of 5)	protein_coding-exon (ENSMUST00000087123.6, exon 1 of 5)	346	ENSMUST00000087123.6	ENSMUSG00000042532	Golga7b	protein_coding	11.7994	12.6134	7.27109	6.32843	12.2064	6.79976	-0.848609	3.28152	0.000679308	0.0071755
5968	chr11	97729984	97730494	TTS (ENSMUST00000043843.12)	protein_coding-TTS (ENSMUST00000043843.12)	-1367	ENSMUST00000054783.5	ENSMUSG00000050538	B230217C12Rik	protein_coding	19.2643	23.238	14.2288	11.2505	21.2511	12.7397	-0.748072	4.10889	0.000682515	0.00719738
31172	chr7	139413937	139414293	promoter-TSS (ENSMUST00000026548.14)	protein_coding-promoter-TSS (ENSMUST00000026548.14)	25	ENSMUST00000026548.14	ENSMUSG00000025475	Adgra1	protein_coding	12.4415	11.6713	5.76673	7.44177	12.0564	6.60425	-0.859655	3.25096	0.00068531	0.00721784
4849	chr11	54793562	54794013	promoter-TSS (ENSMUST00000149324.3)	protein_coding-promoter-TSS (ENSMUST00000149324.3)	35	ENSMUST00000149324.3	ENSMUSG00000018339	Gpx3	protein_coding	23.7592	16.9051	11.9096	11.7193	20.3322	11.8144	-0.767788	4.01173	0.000690962	0.00725367
1084	chr1	96799623	96800140	promoter-TSS (ENSMUST00000071985.6)	protein_coding-promoter-TSS (ENSMUST00000071985.6)	15	ENSMUST00000071985.6	ENSMUSG00000040693	Slco4c1	protein_coding	18.301	15.7537	10.0291	9.90283	17.0274	9.96596	-0.763831	3.76963	0.000698743	0.00732241
19308	chr2	118997923	118998477	promoter-TSS (ENSMUST00000057454.4)	protein_coding-promoter-TSS (ENSMUST00000057454.4)	-54	ENSMUST00000057454.4	ENSMUSG00000046814	Gchfr	protein_coding	20.388	16.8004	12.0349	9.66844	18.5942	10.8517	-0.768913	3.89106	0.000700393	0.00733747
15748	chr18	35787455	35788428	exon (ENSMUST00000097619.2, exon 1 of 1)	protein_coding-exon (ENSMUST00000097619.2, exon 1 of 1)	299	ENSMUST00000097619.2	ENSMUSG00000073600	Prob1	protein_coding	45.8329	42.3413	31.529	27.892	44.0871	29.7105	-0.567199	5.21122	0.000708648	0.00739991
6667	chr11	117763830	117764392	exon (ENSMUST00000033230.8, exon 1 of 7)	protein_coding-exon (ENSMUST00000033230.8, exon 1 of 7)	174	ENSMUST00000033230.8	ENSMUSG00000017713	Tha1	protein_coding	18.5418	21.7202	11.4081	13.0084	20.131	12.2083	-0.727194	4.03839	0.000717224	0.00747625
7513	chr12	73100194	73101075	promoter-TSS (ENSMUST00000176091.2)	protein_coding-promoter-TSS (ENSMUST00000176091.2)	27	ENSMUST00000176091.2	ENSMUSG00000051367	Six1	protein_coding	40.2141	37.5262	27.0786	24.3762	38.8702	25.7274	-0.59329	5.02023	0.00071984	0.00749691
11764	chr15	76113331	76114070	promoter-TSS (ENSMUST00000074834.12)	protein_coding-promoter-TSS (ENSMUST00000074834.12)	-3	ENSMUST00000074834.12	ENSMUSG00000022565	Plec	protein_coding	23.679	27.1633	15.6078	16.2899	25.4211	15.9488	-0.677719	4.388	0.000734798	0.00762581
17036	chr19	24008331	24008975	promoter-TSS (ENSMUST00000096164.6)	protein_coding-promoter-TSS (ENSMUST00000096164.6)	-270	ENSMUST00000096164.6	ENSMUSG00000071604	Fam189a2	protein_coding	22.0736	25.8549	14.1661	15.5281	23.9642	14.8471	-0.69634	4.29774	0.000741735	0.00768881
29306	chr7	25093007	25093545	intron (ENSMUST00000149349.2, intron 1 of 9)	protein_coding-intron (ENSMUST00000003207.11, intron 1 of 9)	-1563	ENSMUST00000206300.2	ENSMUSG00000053714	4732471J01Rik	lncRNA	20.388	21.5108	11.4708	14.0046	20.9494	12.7377	-0.717717	4.09314	0.000745009	0.00771824
18448	chr2	35581615	35581950	promoter-TSS (ENSMUST00000065001.12)	protein_coding-promoter-TSS (ENSMUST00000065001.12)	-224	ENSMUST00000065001.12	ENSMUSG00000026883	Dab2ip	protein_coding	9.07025	9.73483	5.26528	4.80492	9.40254	5.0351	-0.905497	2.89628	0.000752073	0.00778459
30989	chr7	130295643	130296358	exon (ENSMUST00000208661.2, exon 1 of 1)	protein_coding-exon (ENSMUST00000208661.2, exon 1 of 1)	1505	ENSMUST00000207282.2	ENSMUSG00000030852	Tacc2	protein_coding	40.3747	45.0628	29.0217	28.6537	42.7188	28.8377	-0.570724	5.17075	0.000756615	0.00782704
28160	chr6	97230023	97230268	promoter-TSS (ENSMUST00000095655.4)	protein_coding-promoter-TSS (ENSMUST00000095655.4)	-425	ENSMUST00000095655.4	ENSMUSG00000044086	Lmod3	protein_coding	9.07025	7.69366	4.26237	4.39475	8.38195	4.32856	-0.937701	2.70573	0.000758351	0.00784271
24442	chr4	149032435	149032717	intron (ENSMUST00000123548.2, intron 1 of 1)	protein_coding-intron (ENSMUST00000122222.8, intron 18 of 20)	795	ENSMUST00000123548.2	ENSMUSG00000086606	Gm13205	lncRNA	9.47159	10.8339	5.07723	5.80106	10.1528	5.43915	-0.905757	3.008	0.000762789	0.007884
4817	chr11	53347914	53348204	promoter-TSS (ENSMUST00000018531.12)	protein_coding-promoter-TSS (ENSMUST00000018531.12)	2	ENSMUST00000018531.12	ENSMUSG00000018387	Shroom1	protein_coding	11.0769	11.8283	6.01746	6.62142	11.4526	6.31944	-0.85921	3.188	0.000771851	0.00796838
21639	chr3	104408277	104409457	promoter-TSS (ENSMUST00000199690.2)	lncRNA-promoter-TSS (ENSMUST00000199690.2)	56	ENSMUST00000199690.2	ENSMUSG00000104973	A530041M06Rik	lncRNA	50.5687	54.2743	39.4269	32.6383	52.4215	36.0326	-0.544128	5.47387	0.0007757	0.00800345
7674	chr12	81766007	81766263	exon (ENSMUST00000221438.2, exon 1 of 1)	lncRNA-exon (ENSMUST00000221438.2, exon 1 of 1)	691	ENSMUST00000221438.2	ENSMUSG00000113184	Gm49654	lncRNA	10.5151	11.4096	6.2055	5.91826	10.9624	6.06188	-0.859176	3.12787	0.000778182	0.0080174
33798	chr9	44045254	44046994	promoter-TSS (ENSMUST00000180670.3)	lncRNA-promoter-TSS (ENSMUST00000180670.3)	166	ENSMUST00000216002.2	ENSMUSG00000032135	Mcam	protein_coding	66.3814	48.5171	41.6207	34.6892	57.4493	38.155	-0.583361	5.57953	0.000788333	0.00810315
23987	chr4	133745420	133745613	promoter-TSS (ENSMUST00000137962.2)	lncRNA-promoter-TSS (ENSMUST00000137962.2)	58	ENSMUST00000137962.2	ENSMUSG00000087288	Gm13061	lncRNA	6.50168	6.33287	3.63555	2.57825	6.41728	3.1069	-1.04635	2.31208	0.000792988	0.00813625
28880	chr6	145378317	145378958	intron (ENSMUST00000111706.8, intron 1 of 8)	protein_coding-intron (ENSMUST00000111706.8, intron 1 of 8)	1170	ENSMUST00000149666.2	ENSMUSG00000054966	Lmntd1	protein_coding	30.5017	37.5262	18.1777	24.4348	34.014	21.3063	-0.679034	4.80495	0.000797044	0.00816665
21372	chr3	92077209	92077539	promoter-TSS (ENSMUST00000200051.2)	lncRNA-promoter-TSS (ENSMUST00000200051.2)	-154	ENSMUST00000200051.2	ENSMUSG00000105476	Gm35439	lncRNA	11.398	9.57782	6.2055	4.98071	10.4879	5.59311	-0.896784	3.03377	0.00083174	0.00848537
24023	chr4	134495653	134496214	promoter-TSS (ENSMUST00000037828.8)	protein_coding-promoter-TSS (ENSMUST00000037828.8)	-598	ENSMUST00000037828.8	ENSMUSG00000037295	Ldlrap1	protein_coding	16.4549	20.3594	10.0918	11.8365	18.4071	10.9641	-0.755398	3.90376	0.00083285	0.00849426
29432	chr7	28521797	28522180	TTS (ENSMUST00000038572.15)	protein_coding-TTS (ENSMUST00000038572.15)	1350	ENSMUST00000174526.2	ENSMUSG00000015165	Hnrnpl	protein_coding	12.1204	12.9798	7.14573	7.03159	12.5501	7.08866	-0.827252	3.32831	0.000837461	0.00853638
9101	chr13	56400055	56400267	promoter-TSS (ENSMUST00000058475.6)	protein_coding-promoter-TSS (ENSMUST00000058475.6)	-185	ENSMUST00000058475.6	ENSMUSG00000048904	Neurog1	protein_coding	8.26757	5.44313	3.38482	2.98843	6.85535	3.18662	-1.07268	2.36058	0.000837951	0.00853891
30235	chr7	81138381	81139737	intron (ENSMUST00000238711.2, intron 1 of 24)	protein_coding-intron (ENSMUST00000082090.15, intron 1 of 25)	499	ENSMUST00000238692.2	ENSMUSG00000062444	Ap3b2	protein_coding	57.552	46.9993	35.666	35.8611	52.2756	35.7635	-0.541001	5.46304	0.000838873	0.00854586
23221	chr4	102835600	102836823	intron (ENSMUST00000220547.2, intron 1 of 4)	lncRNA-intron (ENSMUST00000149348.2, intron 2 of 3)	323	ENSMUST00000223169.2	ENSMUSG00000028523	Dynlt5	protein_coding	49.1238	42.6553	31.717	30.646	45.8896	31.1815	-0.552561	5.27265	0.000840428	0.00855678
11954	chr15	79676693	79677034	exon (ENSMUST00000023057.10, exon 3 of 5)	protein_coding-exon (ENSMUST00000023057.10, exon 3 of 5)	-1681	ENSMUST00000125283.2	ENSMUSG00000022421	Nptxr	protein_coding	10.9164	12.0377	7.27109	5.1565	11.4771	6.2138	-0.893719	3.18112	0.000841535	0.00856559
24039	chr4	135035996	135036913	intron (ENSMUST00000145711.2, intron 2 of 2)	lncRNA-intron (ENSMUST00000145711.2, intron 2 of 2)	-1173	ENSMUST00000117408.2	ENSMUSG00000082833	Gm12982	processed_pseudogene	42.4616	46.9993	32.908	27.4818	44.7305	30.1949	-0.57135	5.23621	0.000842238	0.00856783
31031	chr7	132414622	132415747	promoter-TSS (ENSMUST00000097999.9)	protein_coding-promoter-TSS (ENSMUST00000097999.9)	73	ENSMUST00000097999.9	ENSMUSG00000030956	Fam53b	protein_coding	53.1372	43.3357	36.0421	27.599	48.2365	31.8205	-0.595678	5.32559	0.000842163	0.00856783
19987	chr2	156153765	156154848	promoter-TSS (ENSMUST00000037096.9)	protein_coding-promoter-TSS (ENSMUST00000037096.9)	87	ENSMUST00000037096.9	ENSMUSG00000038085	Cnbd2	protein_coding	59.6389	65.998	46.3219	42.5997	62.8184	44.4608	-0.502117	5.75163	0.000849361	0.00862544
34263	chr9	62765629	62766767	exon (ENSMUST00000215119.2, exon 1 of 1)	protein_coding-exon (ENSMUST00000215119.2, exon 1 of 1)	782	ENSMUST00000215968.2	ENSMUSG00000032246	Calml4	protein_coding	41.4181	35.7467	27.7681	22.5597	38.5824	25.1639	-0.612731	4.99924	0.000853563	0.00866067
90	chr1	11484144	11484787	promoter-TSS (ENSMUST00000135014.8)	protein_coding-promoter-TSS (ENSMUST00000135014.8)	-28	ENSMUST00000135014.8	ENSMUSG00000057715	A830018L16Rik	protein_coding	28.8964	27.739	18.7419	17.579	28.3177	18.1604	-0.63927	4.54916	0.000856722	0.00868776
23931	chr4	132939404	132941458	promoter-TSS (ENSMUST00000052090.9)	protein_coding-promoter-TSS (ENSMUST00000052090.9)	214	ENSMUST00000218998.2	ENSMUSG00000028865	Cd164l2	protein_coding	93.833	98.2381	69.3261	67.2689	96.0355	68.2975	-0.492699	6.36418	0.000879243	0.00888058
33494	chr9	21899764	21900298	intron (ENSMUST00000214713.2, intron 2 of 15)	protein_coding-intron (ENSMUST00000045726.8, intron 2 of 18)	680	ENSMUST00000215851.2	ENSMUSG00000040146	Rgl3	protein_coding	14.7693	12.4564	6.95769	8.37932	13.6128	7.6685	-0.814701	3.43168	0.000881615	0.008902
9228	chr13	63881414	63881836	intron (ENSMUST00000222372.2, intron 1 of 4)	lncRNA-intron (ENSMUST00000222256.2, intron 1 of 1)	487	ENSMUST00000222372.2	ENSMUSG00000113825	1700024I08Rik	lncRNA	19.2643	20.3594	12.5364	11.8365	19.8118	12.1864	-0.703844	4.01932	0.000890816	0.00897765
14502	chr17	33096585	33097054	promoter-TSS (ENSMUST00000234587.2)	lncRNA-promoter-TSS (ENSMUST00000234587.2)	97	ENSMUST00000234587.2	ENSMUSG00000117654	Gm50050	lncRNA	18.0602	12.09	9.59032	6.56282	15.0751	8.07657	-0.885484	3.53832	0.000908608	0.00912261
3135	chr10	76340395	76340731	exon (ENSMUST00000219811.2, exon 2 of 2)	protein_coding-exon (ENSMUST00000219811.2, exon 2 of 2)	441	ENSMUST00000219811.2	ENSMUSG00000001150	Mcm3ap	protein_coding	12.4415	9.47314	6.2055	5.44948	10.9573	5.82749	-0.894041	3.08938	0.000909392	0.0091279
26782	chr5	139363675	139364080	promoter-TSS (ENSMUST00000053120.5)	protein_coding-promoter-TSS (ENSMUST00000053120.5)	-41	ENSMUST00000138631.2	ENSMUSG00000044197	Gpr146	protein_coding	16.3746	14.7069	10.4679	7.26598	15.5408	8.86692	-0.806915	3.62672	0.000911842	0.00914989
23595	chr4	122755974	122756521	TTS (ENSMUST00000150919.2)	protein_coding-TTS (ENSMUST00000150919.2)	2178	ENSMUST00000150919.2	ENSMUSG00000028656	Cap1	protein_coding	31.3847	27.7914	19.2433	18.6923	29.588	18.9678	-0.636283	4.60972	0.000915968	0.00918351
18233	chr2	30609825	30610210	promoter-TSS (ENSMUST00000134755.2)	lncRNA-promoter-TSS (ENSMUST00000134755.2)	52	ENSMUST00000134755.2	ENSMUSG00000075416	Gm14488	lncRNA	15.8127	18.7893	8.21132	11.8951	17.301	10.0532	-0.786626	3.80209	0.00092389	0.00924464
320	chr1	38806084	38806651	exon (ENSMUST00000192930.2, exon 1 of 1)	TEC-exon (ENSMUST00000192930.2, exon 1 of 1)	102	ENSMUST00000192930.2	ENSMUSG00000103531	2610300A13Rik	TEC	19.9867	27.425	13.9781	15.0593	23.7058	14.5187	-0.718725	4.28069	0.000925163	0.00925215
2666	chr10	40559017	40559801	exon (ENSMUST00000058747.4, exon 1 of 5)	protein_coding-exon (ENSMUST00000058747.4, exon 1 of 5)	131	ENSMUST00000058747.4	ENSMUSG00000045555	Mettl24	protein_coding	35.7994	31.5074	22.5655	21.1534	33.6534	21.8594	-0.6178	4.80149	0.000925789	0.0092558
9025	chr13	54758441	54759507	exon (ENSMUST00000049575.8, exon 1 of 6)	protein_coding-exon (ENSMUST00000049575.8, exon 1 of 6)	131	ENSMUST00000049575.8	ENSMUSG00000047547	Cltb	protein_coding	49.4449	45.2722	34.0362	31.1148	47.3586	32.5755	-0.537149	5.32597	0.000930497	0.00929501
6386	chr11	109612118	109612985	exon (ENSMUST00000020938.8, exon 1 of 11)	protein_coding-exon (ENSMUST00000020938.8, exon 1 of 11)	531	ENSMUST00000020938.8	ENSMUSG00000020614	Fam20a	protein_coding	25.2041	20.6211	14.5422	13.7702	22.9126	14.1562	-0.685489	4.22071	0.000932486	0.00930701
4234	chr11	5189639	5190548	intron (ENSMUST00000020662.15, intron 2 of 8)	protein_coding-intron (ENSMUST00000020662.15, intron 2 of 8)	-1645	ENSMUST00000151978.2	ENSMUSG00000020393	Kremen1	protein_coding	28.0134	32.9205	20.9984	18.1064	30.467	19.5524	-0.646813	4.6591	0.000937808	0.00934698
18210	chr2	30288235	30288540	TTS (ENSMUST00000133991.8)	protein_coding-TTS (ENSMUST00000133991.8)	954	ENSMUST00000152303.2	ENSMUSG00000026856	Dolpp1	protein_coding	9.23079	9.68249	3.88627	6.03545	9.45664	4.96086	-0.925767	2.89525	0.00094076	0.0093685
34319	chr9	64566718	64567164	promoter-TSS (ENSMUST00000124881.2)	protein_coding-promoter-TSS (ENSMUST00000124881.2)	-800	ENSMUST00000124881.2	ENSMUSG00000036466	Megf11	protein_coding	15.893	15.2826	8.90082	9.60984	15.5878	9.25533	-0.747909	3.65664	0.000948919	0.0094365
11397	chr15	38940163	38941078	intron (ENSMUST00000226433.2, intron 1 of 2)	protein_coding-intron (ENSMUST00000067072.5, intron 1 of 3)	144	ENSMUST00000132192.3	ENSMUSG00000054196	Cthrc1	protein_coding	33.5519	23.081	17.9897	16.4071	28.3164	17.1984	-0.706771	4.50956	0.000955004	0.00948372
21428	chr3	95190011	95191118	promoter-TSS (ENSMUST00000135264.2)	protein_coding-promoter-TSS (ENSMUST00000135264.2)	38	ENSMUST00000135264.2	ENSMUSG00000038712	Mindy1	protein_coding	51.0503	50.7153	34.287	36.7987	50.8828	35.5428	-0.516712	5.43983	0.000957503	0.00950055
17308	chr19	43428758	43429495	promoter-TSS (ENSMUST00000225283.2)	lncRNA-promoter-TSS (ENSMUST00000225283.2)	-227	ENSMUST00000225283.2	ENSMUSG00000114742	Gm47936	lncRNA	22.7158	20.9875	13.8527	13.36	21.8516	13.6064	-0.679305	4.16125	0.000962511	0.0095369
17412	chr19	46124300	46125104	TTS (ENSMUST00000043739.6)	protein_coding-TTS (ENSMUST00000043739.6)	1026	ENSMUST00000172980.2	ENSMUSG00000025229	Pitx3	protein_coding	32.1071	28.3671	20.1209	18.8095	30.2371	19.4652	-0.630574	4.64303	0.000965449	0.009558
30948	chr7	127545671	127546211	promoter-TSS (ENSMUST00000094026.10)	protein_coding-promoter-TSS (ENSMUST00000094026.10)	-44	ENSMUST00000094026.10	ENSMUSG00000070371	Prss36	protein_coding	12.1204	16.0154	7.33378	8.6137	14.0679	7.97374	-0.830732	3.50071	0.00097236	0.00961568
10209	chr14	32319987	32320185	TTS (ENSMUST00000226540.2)	TEC-TTS (ENSMUST00000226540.2)	-1278	ENSMUST00000187377.7	ENSMUSG00000041730	Prrxl1	protein_coding	7.38463	6.17586	3.07141	3.63299	6.78025	3.3522	-0.995286	2.39051	0.0009745	0.00963416
874	chr1	87314046	87314612	TTS (ENSMUST00000174179.2)	protein_coding-TTS (ENSMUST00000174179.2)	269	ENSMUST00000174334.8	ENSMUSG00000048000	Gigyf2	protein_coding	23.8395	18.7369	14.2915	11.2505	21.2882	12.771	-0.728216	4.09745	0.000974844	0.00963488
17994	chr2	26205338	26206291	intron (ENSMUST00000078616.12, intron 1 of 12)	protein_coding-intron (ENSMUST00000066936.9, intron 1 of 13)	210	ENSMUST00000078616.12	ENSMUSG00000026930	Gpsm1	protein_coding	36.2007	40.7188	28.0815	22.6183	38.4598	25.3499	-0.606595	5.00627	0.000978231	0.00966027
1465	chr1	135301699	135303443	intron (ENSMUST00000159181.2, intron 1 of 1)	protein_coding-intron (ENSMUST00000041240.4, intron 1 of 4)	244	ENSMUST00000159181.2	ENSMUSG00000041889	Shisa4	protein_coding	78.0202	64.2708	51.6498	48.1078	71.1455	49.8788	-0.50763	5.92121	0.000986229	0.00972841
10241	chr14	34312676	34313529	promoter-TSS (ENSMUST00000226451.2)	lncRNA-promoter-TSS (ENSMUST00000226451.2)	53	ENSMUST00000226451.2	ENSMUSG00000115509	Gm49012	lncRNA	33.3111	38.887	19.5567	26.6615	36.099	23.1091	-0.646014	4.90094	0.000998975	0.00984045
11715	chr15	74827110	74828289	promoter-TSS (ENSMUST00000188042.2)	protein_coding-promoter-TSS (ENSMUST00000188042.2)	167	ENSMUST00000191439.2	ENSMUSG00000022587	Ly6e	protein_coding	43.184	35.5897	25.6996	26.4857	39.3869	26.0926	-0.586791	5.03742	0.00100835	0.009919
17516	chr19	53314494	53314737	promoter-TSS (ENSMUST00000236942.2)	lncRNA-promoter-TSS (ENSMUST00000236942.2)	-441	ENSMUST00000237210.2	ENSMUSG00000118369	Gm30541	lncRNA	14.4482	12.09	6.895	8.08633	13.2691	7.49067	-0.811301	3.39614	0.00101151	0.00993911
23451	chr4	117140535	117141264	intron (ENSMUST00000223182.2, intron 3 of 3)	protein_coding-intron (ENSMUST00000030439.15, intron 8 of 14)	1772	ENSMUST00000151829.2	ENSMUSG00000028677	Rnf220	protein_coding	21.4315	32.0831	15.7331	16.8758	26.7573	16.3045	-0.727253	4.45238	0.00102495	0.0100572
4370	chr11	19874763	19876316	intron (ENSMUST00000093299.13, intron 1 of 6)	protein_coding-intron (ENSMUST00000093298.12, intron 1 of 5)	1097	ENSMUST00000093298.12	ENSMUSG00000045671	Spred2	protein_coding	54.1004	39.9337	33.096	29.0639	47.0171	31.08	-0.58905	5.28842	0.00103103	0.0101085
25308	chr5	45610456	45611232	promoter-TSS (ENSMUST00000053250.5)	protein_coding-promoter-TSS (ENSMUST00000053250.5)	-249	ENSMUST00000053250.5	ENSMUSG00000049530	Clrn2	protein_coding	29.6991	28.8905	19.9955	17.872	29.2948	18.9337	-0.629065	4.60232	0.0010452	0.0102248
15302	chr17	83521601	83521989	promoter-TSS (ENSMUST00000170794.8)	protein_coding-promoter-TSS (ENSMUST00000170794.8)	-926	ENSMUST00000170794.8	ENSMUSG00000024247	Pkdcc	protein_coding	11.6388	9.73483	6.64428	4.80492	10.6868	5.7246	-0.891911	3.06175	0.00104959	0.0102593
23561	chr4	120523548	120524874	exon (ENSMUST00000094814.6, exon 1 of 1)	protein_coding-exon (ENSMUST00000094814.6, exon 1 of 1)	442	ENSMUST00000094814.6	ENSMUSG00000070803	Cited4	protein_coding	78.1005	83.3218	59.6104	56.077	80.7111	57.8437	-0.482387	6.11892	0.00106365	0.0103681
15565	chr18	15195711	15197365	exon (ENSMUST00000168989.9, exon 1 of 5)	protein_coding-exon (ENSMUST00000168989.9, exon 1 of 5)	137	ENSMUST00000168989.9	ENSMUSG00000036225	Kctd1	protein_coding	63.4115	54.1173	42.8117	39.8457	58.7644	41.3287	-0.503122	5.64836	0.00106771	0.0104011
1734	chr1	163756003	163756439	promoter-TSS (ENSMUST00000161908.8)	protein_coding-promoter-TSS (ENSMUST00000161908.8)	-448	ENSMUST00000161908.8	ENSMUSG00000026584	Scyl3	protein_coding	17.097	19.4173	11.9722	10.313	18.2572	11.1426	-0.719739	3.9012	0.00107253	0.0104431
29828	chr7	45876877	45877753	intron (ENSMUST00000238793.2, intron 4 of 6)	protein_coding-intron (ENSMUST00000009667.12, intron 4 of 26)	2423	ENSMUST00000176371.2	ENSMUSG00000030838	Ush1c	protein_coding	42.2208	50.7677	28.0188	34.7478	46.4942	31.3833	-0.57113	5.29379	0.00108997	0.0105897
33842	chr9	45043960	45044376	intron (ENSMUST00000217151.2, intron 1 of 2)	lncRNA-intron (ENSMUST00000098827.3, intron 1 of 2)	1962	ENSMUST00000217151.2	ENSMUSG00000074385	Gm10684	lncRNA	27.2108	31.5074	21.4999	15.1179	29.3591	18.3089	-0.688443	4.58932	0.00109347	0.0106179
28316	chr6	113310152	113310527	promoter-TSS (ENSMUST00000147945.3)	protein_coding-promoter-TSS (ENSMUST00000147945.3)	60	ENSMUST00000147945.3	ENSMUSG00000030271	Ogg1	protein_coding	15.8127	14.2359	9.653	7.91054	15.0243	8.78177	-0.77005	3.59228	0.00109409	0.0106181
24714	chr4	155352454	155353208	promoter-TSS (ENSMUST00000140256.2)	protein_coding-promoter-TSS (ENSMUST00000140256.2)	-39	ENSMUST00000140256.2	ENSMUSG00000029053	Prkcz	protein_coding	34.3546	33.1822	22.8162	21.6807	33.7684	22.2485	-0.600669	4.81674	0.00109464	0.0106193
16114	chr18	61669438	61669780	promoter-TSS (ENSMUST00000171629.3)	protein_coding-promoter-TSS (ENSMUST00000171629.3)	37	ENSMUST00000237557.2	ENSMUSG00000045094	Arhgef37	protein_coding	13.0034	10.6246	7.02037	6.09405	11.814	6.55721	-0.83726	3.22082	0.00109812	0.0106398
11027	chr14	118473543	118474719	promoter-TSS (ENSMUST00000163396.2)	lncRNA-promoter-TSS (ENSMUST00000163396.2)	-161	ENSMUST00000163396.2	ENSMUSG00000090534	Gm4675	lncRNA	58.6757	73.4299	47.7636	45.0608	66.0528	46.4122	-0.515188	5.82102	0.00109851	0.0106407
33187	chr8	124075607	124076089	intron (ENSMUST00000010298.7, intron 2 of 14)	protein_coding-intron (ENSMUST00000010298.7, intron 2 of 14)	-1142	ENSMUST00000212404.2	ENSMUSG00000010154	Spire2	protein_coding	15.0903	15.7537	9.15155	9.31686	15.422	9.23421	-0.74126	3.6491	0.00112644	0.0108578
28753	chr6	134391100	134391713	promoter-TSS (ENSMUST00000111960.2)	protein_coding-promoter-TSS (ENSMUST00000111960.2)	15	ENSMUST00000111960.2	ENSMUSG00000030200	Bcl2l14	protein_coding	27.9332	31.3503	20.5596	17.7548	29.6418	19.1572	-0.635111	4.62271	0.00113441	0.0109198
6565	chr11	115976420	115976840	intron (ENSMUST00000146339.2, intron 1 of 2)	protein_coding-intron (ENSMUST00000074628.13, intron 1 of 7)	1168	ENSMUST00000129532.2	ENSMUSG00000034341	Wbp2	protein_coding	10.8361	13.3461	7.27109	6.44563	12.0911	6.85836	-0.83055	3.28409	0.00114862	0.0110356
10546	chr14	60413936	60415198	intron (ENSMUST00000131670.3, intron 1 of 6)	protein_coding-intron (ENSMUST00000131670.3, intron 1 of 6)	421	ENSMUST00000140924.3	ENSMUSG00000021983	Atp8a2	protein_coding	47.0369	42.7076	31.9677	29.8257	44.8723	30.8967	-0.535173	5.24899	0.00117424	0.0112622
25022	chr5	28243225	28243855	intron (ENSMUST00000180740.2, intron 2 of 2)	lncRNA-intron (ENSMUST00000180740.2, intron 2 of 2)	-2136	ENSMUST00000196656.2	ENSMUSG00000106030	Gm43611	TEC	23.7592	23.8137	13.1632	16.6414	23.7865	14.9023	-0.672015	4.28904	0.00118254	0.0113246
19491	chr2	127967525	127968303	promoter-TSS (ENSMUST00000019281.14)	protein_coding-promoter-TSS (ENSMUST00000019281.14)	-44	ENSMUST00000146023.8	ENSMUSG00000027381	Bcl2l11	protein_coding	61.4851	78.559	51.8379	45.9983	70.0221	48.9181	-0.523684	5.90152	0.00119495	0.0114174
9746	chr13	112600136	112601144	promoter-TSS (ENSMUST00000183663.8)	protein_coding-promoter-TSS (ENSMUST00000183663.8)	-6	ENSMUST00000183886.8	ENSMUSG00000021756	Il6st	protein_coding	66.1406	78.3497	53.4049	49.3383	72.2451	51.3716	-0.496504	5.9561	0.00123029	0.0116935
21657	chr3	104695679	104696454	promoter-TSS (ENSMUST00000002303.12)	protein_coding-promoter-TSS (ENSMUST00000002303.12)	-138	ENSMUST00000002303.12	ENSMUSG00000002233	Rhoc	protein_coding	25.5251	26.6923	18.1777	15.1765	26.1087	16.6771	-0.649695	4.43287	0.00124497	0.0117993
34210	chr9	60924030	60924246	promoter-TSS (ENSMUST00000216854.2)	lncRNA-promoter-TSS (ENSMUST00000216854.2)	-213	ENSMUST00000216854.2	ENSMUSG00000111290	Gm5122	lncRNA	6.74249	8.32171	3.82359	4.10176	7.5321	3.96268	-0.939229	2.58818	0.00125818	0.0119076
7905	chr12	99358929	99360193	promoter-TSS (ENSMUST00000177451.8)	protein_coding-promoter-TSS (ENSMUST00000177451.8)	-230	ENSMUST00000177451.8	ENSMUSG00000033713	Foxn3	protein_coding	48.1606	48.6742	34.7884	33.2243	48.4174	34.0064	-0.510231	5.37188	0.00127565	0.0120408
19441	chr2	125624392	125625734	promoter-TSS (ENSMUST00000053699.13)	protein_coding-promoter-TSS (ENSMUST00000053699.13)	-273	ENSMUST00000053699.13	ENSMUSG00000035093	Secisbp2l	protein_coding	69.1908	58.0426	45.9458	44.2404	63.6167	45.0931	-0.491441	5.76705	0.00128274	0.0120884
6234	chr11	103313091	103313289	TTS (ENSMUST00000212331.2)	lncRNA-TTS (ENSMUST00000212331.2)	628	ENSMUST00000212331.2	ENSMUSG00000110636	Gm39397	lncRNA	5.61874	8.21704	1.62973	4.57054	6.91789	3.10013	-1.16214	2.41206	0.0012922	0.0121646
2446	chr10	17532507	17533029	intron (ENSMUST00000219966.2, intron 1 of 2)	lncRNA-intron (ENSMUST00000219966.2, intron 1 of 2)	1493	ENSMUST00000219966.2	ENSMUSG00000112629	Gm47771	lncRNA	27.6924	23.8137	17.3002	15.5281	25.753	16.4141	-0.643717	4.40669	0.00129499	0.0121876
21811	chr3	117153745	117154145	promoter-TSS (ENSMUST00000197743.2)	protein_coding-promoter-TSS (ENSMUST00000197743.2)	-48	ENSMUST00000197743.2	ENSMUSG00000044667	Plppr4	protein_coding	16.6957	9.99652	6.39355	7.61756	13.3461	7.00555	-0.903633	3.35171	0.00129537	0.012188
24402	chr4	148243420	148243851	promoter-TSS (ENSMUST00000153703.8)	protein_coding-promoter-TSS (ENSMUST00000153703.8)	417	ENSMUST00000167160.8	ENSMUSG00000029001	Fbxo44	protein_coding	11.0769	12.9798	6.39355	7.32458	12.0284	6.85906	-0.81694	3.27831	0.00130075	0.0122224
27326	chr6	31194612	31195574	promoter-TSS (ENSMUST00000231007.2)	lncRNA-promoter-TSS (ENSMUST00000231007.2)	64	ENSMUST00000231007.2	ENSMUSG00000044471	Lncpint	lncRNA	42.863	32.1354	22.6281	25.8997	37.4992	24.2639	-0.617688	4.95151	0.00130287	0.0122391
26345	chr5	123440311	123440562	promoter-TSS (ENSMUST00000125979.2)	protein_coding-promoter-TSS (ENSMUST00000125979.2)	-143	ENSMUST00000125979.2	ENSMUSG00000029442	Wdr66	protein_coding	8.18731	12.4041	5.13991	5.97685	10.2957	5.55838	-0.908846	3.04533	0.00132606	0.0124266
35451	chrX	35375518	35376063	promoter-TSS (ENSMUST00000033418.8)	protein_coding-promoter-TSS (ENSMUST00000033418.8)	27	ENSMUST00000033418.8	ENSMUSG00000017057	Il13ra1	protein_coding	24.3211	27.0063	16.7361	16.3485	25.6637	16.5423	-0.637982	4.41558	0.0013322	0.0124749
34684	chr9	89936409	89936805	promoter-TSS (ENSMUST00000123320.8)	protein_coding-promoter-TSS (ENSMUST00000123320.8)	0	ENSMUST00000190338.7	ENSMUSG00000032359	Ctsh	protein_coding	12.7626	14.4452	7.77255	8.14493	13.6039	7.95874	-0.779054	3.46299	0.00133295	0.0124787
17925	chr2	24943792	24944034	promoter-TSS (ENSMUST00000006646.15)	protein_coding-promoter-TSS (ENSMUST00000006646.15)	-454	ENSMUST00000100334.11	ENSMUSG00000006476	Nsmf	protein_coding	5.69901	7.53664	3.13409	3.5158	6.61783	3.32494	-1.0099	2.39257	0.00134576	0.0125819
9907	chr14	14677553	14678433	promoter-TSS (ENSMUST00000081331.12)	transcribed_unprocessed_pseudogene-promoter-TSS (ENSMUST00000081331.12)	-128	ENSMUST00000238229.2	ENSMUSG00000072723	Gm10044	transcribed_unprocessed_pseudogene	60.0403	70.7084	43.8146	49.1626	65.3743	46.4886	-0.495614	5.81281	0.00134718	0.0125888
25396	chr5	64871570	64871958	promoter-TSS (ENSMUST00000181929.2)	lncRNA-promoter-TSS (ENSMUST00000181929.2)	28	ENSMUST00000181929.2	ENSMUSG00000097640	Gm20033	lncRNA	14.4482	13.7648	7.64719	8.96528	14.1065	8.30623	-0.758216	3.51072	0.00136769	0.0127534
5036	chr11	62466630	62466873	promoter-TSS (ENSMUST00000102643.2)	protein_coding-promoter-TSS (ENSMUST00000102643.2)	-200	ENSMUST00000102643.2	ENSMUSG00000018507	Trpv2	protein_coding	8.90972	11.776	5.57868	5.85966	10.3429	5.71917	-0.869861	3.05658	0.00136899	0.0127621
15827	chr18	38078081	38078350	intron (ENSMUST00000235700.2, intron 5 of 7)	protein_coding-intron (ENSMUST00000043498.9, intron 6 of 14)	402	ENSMUST00000143660.8	ENSMUSG00000024454	Hdac3	protein_coding	9.47159	9.21145	5.89209	4.33615	9.34152	5.11412	-0.869596	2.89202	0.00138051	0.0128425
18984	chr2	91763725	91764221	TTS (ENSMUST00000130023.2)	protein_coding-TTS (ENSMUST00000130023.2)	304	ENSMUST00000134103.2	ENSMUSG00000040479	Dgkz	protein_coding	13.1639	12.1947	6.14282	8.32072	12.6793	7.23177	-0.800631	3.34249	0.00138383	0.0128701
27327	chr6	31197044	31197707	promoter-TSS (ENSMUST00000123149.8)	lncRNA-promoter-TSS (ENSMUST00000123149.8)	-1	ENSMUST00000151076.8	ENSMUSG00000087380	2210408F21Rik	lncRNA	32.3479	25.1745	18.6165	17.9892	28.7612	18.3028	-0.642222	4.56154	0.00141455	0.0130939
23497	chr4	118284842	118285587	promoter-TSS (ENSMUST00000006557.13)	protein_coding-promoter-TSS (ENSMUST00000006557.13)	-76	ENSMUST00000006557.13	ENSMUSG00000006390	Elovl1	protein_coding	31.0636	31.5597	22.3147	18.7509	31.3117	20.5328	-0.610384	4.7068	0.00141701	0.0131133
1338	chr1	132436454	132436659	TTS (ENSMUST00000058167.3)	protein_coding-TTS (ENSMUST00000058167.3)	1929	ENSMUST00000188789.2	ENSMUSG00000048174	Tmem81	protein_coding	4.49499	8.21704	3.32214	2.75404	6.35601	3.03809	-1.10251	2.33222	0.00144146	0.0133013
26135	chr5	115787143	115787907	exon (ENSMUST00000055408.13, exon 9 of 9)	protein_coding-exon (ENSMUST00000055408.13, exon 9 of 9)	328	ENSMUST00000201869.2	ENSMUSG00000041609	Bicdl1	protein_coding	32.99	42.4983	21.3118	27.8334	37.7442	24.5726	-0.624835	4.97618	0.00145173	0.0133926
5076	chr11	64325802	64327274	exon (ENSMUST00000058652.6, exon 1 of 2)	protein_coding-exon (ENSMUST00000058652.6, exon 1 of 2)	380	ENSMUST00000058652.6	ENSMUSG00000047759	Hs3st3a1	protein_coding	57.0703	57.9379	45.507	35.3338	57.5041	40.4204	-0.510322	5.61909	0.00147485	0.0135741
34907	chr9	106324551	106325132	promoter-TSS (ENSMUST00000048527.15)	protein_coding-promoter-TSS (ENSMUST00000048527.15)	-22	ENSMUST00000190798.7	ENSMUSG00000042210	Abhd14a	protein_coding	37.4048	37.4215	26.1383	24.6692	37.4131	25.4038	-0.558679	4.98186	0.00148647	0.0136527
26060	chr5	114542362	114542734	promoter-TSS (ENSMUST00000183408.3)	miRNA-promoter-TSS (ENSMUST00000183408.3)	19	ENSMUST00000183408.3	ENSMUSG00000098731	Mir7027	miRNA	7.54517	16.9051	5.82941	6.32843	12.2251	6.07892	-1.03321	3.26224	0.00151915	0.0139213
7114	chr12	25148551	25149091	Intergenic	Intergenic	-1682	ENSMUST00000221761.2	ENSMUSG00000020644	Id2	protein_coding	31.6255	37.3692	22.1267	23.7902	34.4973	22.9585	-0.592713	4.85795	0.00155796	0.014199
1576	chr1	152683690	152684152	exon (ENSMUST00000027754.7, exon 1 of 15)	protein_coding-exon (ENSMUST00000027754.7, exon 1 of 15)	192	ENSMUST00000187641.2	ENSMUSG00000026480	Ncf2	protein_coding	16.6957	15.5967	9.77837	9.96142	16.1462	9.8699	-0.705091	3.72101	0.00155916	0.0142027
18380	chr2	33502617	33502841	intron (ENSMUST00000239476.2, intron 2 of 7)	protein_coding-intron (ENSMUST00000041730.12, intron 2 of 7)	-1681	ENSMUST00000193312.2	ENSMUSG00000104403	Gm38011	TEC	6.98329	11.5667	5.516	4.04317	9.27497	4.77958	-0.985048	2.88023	0.00156698	0.0142614
11572	chr15	62094920	62095562	intron (ENSMUST00000182141.2, intron 1 of 2)	lncRNA-intron (ENSMUST00000180432.9, intron 5 of 8)	789	ENSMUST00000182141.2	ENSMUSG00000097039	Pvt1	lncRNA	30.6623	32.3448	20.9984	20.9776	31.5035	20.988	-0.587759	4.72598	0.00157604	0.01433
25885	chr5	110071121	110071821	exon (ENSMUST00000112544.8, exon 1 of 4)	protein_coding-exon (ENSMUST00000112544.8, exon 1 of 4)	205	ENSMUST00000112544.8	ENSMUSG00000090015	Gm15446	protein_coding	49.766	50.82	33.4094	37.6776	50.293	35.5435	-0.500506	5.4306	0.00158433	0.0143802
12745	chr16	10010630	10011211	intron (ENSMUST00000133674.2, intron 1 of 5)	protein_coding-intron (ENSMUST00000044005.14, intron 1 of 10)	109	ENSMUST00000133674.2	ENSMUSG00000039200	Atf7ip2	protein_coding	28.174	20.4641	16.2973	13.5358	24.319	14.9165	-0.693759	4.29792	0.00158848	0.0144069
15729	chr18	34975039	34975276	intron (ENSMUST00000043484.8, intron 1 of 7)	protein_coding-intron (ENSMUST00000043484.8, intron 1 of 7)	1515	ENSMUST00000043484.8	ENSMUSG00000038555	Reep2	protein_coding	6.50168	12.9274	4.76382	5.03931	9.71456	4.90156	-1.01541	2.94482	0.00160933	0.014555
15073	chr17	65949593	65949951	promoter-TSS (ENSMUST00000050236.7)	protein_coding-promoter-TSS (ENSMUST00000050236.7)	-609	ENSMUST00000050236.7	ENSMUSG00000050612	Txndc2	protein_coding	12.1204	13.5555	7.27109	7.85195	12.838	7.56152	-0.768342	3.38453	0.00162739	0.0146996
14545	chr17	34258965	34259353	intron (ENSMUST00000237989.2, intron 1 of 62)	protein_coding-intron (ENSMUST00000087497.11, intron 1 of 63)	530	ENSMUST00000237490.2	ENSMUSG00000024330	Col11a2	protein_coding	14.0468	12.5611	8.14864	7.38317	13.304	7.76591	-0.769889	3.41946	0.00163491	0.014745
14214	chr17	26426180	26426416	promoter-TSS (ENSMUST00000139639.2)	protein_coding-promoter-TSS (ENSMUST00000139639.2)	-130	ENSMUST00000155072.8	ENSMUSG00000024186	Rgs11	protein_coding	10.5953	12.1424	6.2055	6.9144	11.3689	6.55995	-0.799173	3.20416	0.00164007	0.0147773
34893	chr9	106081506	106082661	intron (ENSMUST00000187944.3, intron 2 of 4)	protein_coding-intron (ENSMUST00000024047.12, intron 1 of 8)	1739	ENSMUST00000187647.2	ENSMUSG00000023277	Twf2	protein_coding	60.0403	62.5437	46.5099	42.2482	61.292	44.379	-0.467579	5.72919	0.00163931	0.0147773
6345	chr11	107437503	107438017	promoter-TSS (ENSMUST00000141730.8)	protein_coding-promoter-TSS (ENSMUST00000141730.8)	-996	ENSMUST00000141730.8	ENSMUSG00000020721	Helz	protein_coding	22.3144	19.4697	12.3483	13.946	20.892	13.1472	-0.659723	4.10174	0.00164693	0.0148194
25305	chr5	45605288	45606503	promoter-TSS (ENSMUST00000117425.8)	protein_coding-promoter-TSS (ENSMUST00000117425.8)	-380	ENSMUST00000117425.8	ENSMUSG00000015806	Qdpr	protein_coding	50.2476	37.4739	29.7739	29.1811	43.8607	29.4775	-0.564188	5.19845	0.00165962	0.0149109
21615	chr3	103641993	103642903	promoter-TSS (ENSMUST00000157042.2)	protein_coding-promoter-TSS (ENSMUST00000157042.2)	-903	ENSMUST00000157042.2	ENSMUSG00000027848	Olfml3	protein_coding	37.7258	29.2045	22.1894	21.3878	33.4652	21.7886	-0.610052	4.79187	0.00167061	0.0149907
11864	chr15	78352592	78353061	promoter-TSS (ENSMUST00000017086.5)	protein_coding-promoter-TSS (ENSMUST00000017086.5)	8	ENSMUST00000017086.5	ENSMUSG00000016942	Tmprss6	protein_coding	22.8763	30.0419	15.6078	18.1649	26.4591	16.8864	-0.656637	4.45859	0.00167956	0.0150558
19526	chr2	130125786	130126491	exon (ENSMUST00000028892.11, exon 2 of 12)	protein_coding-exon (ENSMUST00000028892.11, exon 2 of 12)	197	ENSMUST00000124868.2	ENSMUSG00000027406	Idh3b	protein_coding	23.5987	25.4362	16.548	15.1765	24.5174	15.8623	-0.631951	4.35151	0.00169678	0.0151864
34695	chr9	92132188	92132828	intron (ENSMUST00000186364.2, intron 1 of 8)	protein_coding-intron (ENSMUST00000093801.10, intron 1 of 8)	113	ENSMUST00000186364.2	ENSMUSG00000032369	Plscr1	protein_coding	22.0736	23.081	15.2317	13.7702	22.5773	14.5009	-0.641299	4.22892	0.00171967	0.0153463
3942	chr10	122514317	122515560	promoter-TSS (ENSMUST00000185165.3)	miRNA-promoter-TSS (ENSMUST00000185165.3)	251	ENSMUST00000067918.12	ENSMUSG00000034613	Ppm1h	protein_coding	59.96	61.0259	42.2476	45.5296	60.4929	43.8886	-0.462892	5.71149	0.0017213	0.0153485
24399	chr4	148214687	148215832	promoter-TSS (ENSMUST00000030862.5)	protein_coding-promoter-TSS (ENSMUST00000030862.5)	-104	ENSMUST00000030862.5	ENSMUSG00000029005	Draxin	protein_coding	45.7526	52.3901	30.0873	37.912	49.0714	33.9996	-0.531913	5.3856	0.00172073	0.0153485
25500	chr5	73422683	73423172	intron (ENSMUST00000201180.2, intron 1 of 1)	lncRNA-intron (ENSMUST00000201180.2, intron 1 of 1)	2155	ENSMUST00000201180.2	ENSMUSG00000107087	Gm34411	lncRNA	29.6188	28.5241	18.6165	19.8057	29.0714	19.2111	-0.595151	4.60428	0.00173164	0.0154174
20686	chr3	19584720	19585015	promoter-TSS (ENSMUST00000118735.8)	protein_coding-promoter-TSS (ENSMUST00000118735.8)	32	ENSMUST00000118735.8	ENSMUSG00000027606	Dnajc5b	protein_coding	9.71239	8.37405	3.63555	5.91826	9.04322	4.7769	-0.902443	2.82585	0.00173442	0.0154269
27267	chr6	29214329	29214830	intron (ENSMUST00000162099.8, intron 1 of 14)	protein_coding-intron (ENSMUST00000159124.8, intron 1 of 14)	1349	ENSMUST00000160749.2	ENSMUSG00000003500	Impdh1	protein_coding	15.9733	22.4006	12.6617	10.7232	19.1869	11.6925	-0.729934	3.97805	0.00173814	0.0154559
730	chr1	75376560	75377289	promoter-TSS (ENSMUST00000113587.8)	protein_coding-promoter-TSS (ENSMUST00000113587.8)	195	ENSMUST00000113589.8	ENSMUSG00000026207	Speg	protein_coding	22.3144	24.4418	15.7958	14.3562	23.3781	15.076	-0.637533	4.28229	0.00173969	0.0154657
24722	chr4	155444003	155444400	intron (ENSMUST00000105624.2, intron 1 of 2)	protein_coding-intron (ENSMUST00000030922.15, intron 1 of 17)	1596	ENSMUST00000105624.2	ENSMUSG00000029053	Prkcz	protein_coding	12.8428	13.7648	8.52473	7.20738	13.3038	7.86606	-0.763162	3.43395	0.00174757	0.0155124
10419	chr14	54891072	54891363	promoter-TSS (ENSMUST00000022794.14)	protein_coding-promoter-TSS (ENSMUST00000022794.14)	-59	ENSMUST00000148754.10	ENSMUSG00000022185	Acin1	protein_coding	16.1338	17.6378	10.2171	10.7818	16.8858	10.4995	-0.689037	3.80002	0.00178042	0.0157371
11705	chr15	74446345	74446990	TTS (ENSMUST00000189353.7)	protein_coding-TTS (ENSMUST00000189353.7)	675	ENSMUST00000187639.2	ENSMUSG00000034730	Adgrb1	protein_coding	23.2776	22.2436	16.1719	12.6569	22.7606	14.4144	-0.658655	4.2293	0.00182824	0.0161076
3019	chr10	69371355	69371668	intron (ENSMUST00000182439.8, intron 1 of 17)	protein_coding-intron (ENSMUST00000047061.13, intron 1 of 16)	1459	ENSMUST00000054167.15	ENSMUSG00000069601	Ank3	protein_coding	14.4482	13.4508	7.45914	9.14107	13.9495	8.30011	-0.741344	3.4997	0.00183797	0.0161732
15299	chr17	83426745	83427040	intron (ENSMUST00000235082.2, intron 1 of 2)	lncRNA-intron (ENSMUST00000235082.2, intron 1 of 2)	1278	ENSMUST00000235082.2	ENSMUSG00000117509	Gm46606	lncRNA	11.4783	8.5834	5.07723	5.80106	10.0308	5.43915	-0.860636	2.97512	0.00184967	0.0162641
12079	chr15	83054231	83054602	promoter-TSS (ENSMUST00000162834.3)	protein_coding-promoter-TSS (ENSMUST00000162834.3)	-38	ENSMUST00000162834.3	ENSMUSG00000018042	Cyb5r3	protein_coding	13.806	13.6602	9.27691	6.973	13.7331	8.12495	-0.758819	3.4752	0.00185684	0.0163231
3715	chr10	99097325	99098203	Intergenic	Intergenic	-1329	ENSMUST00000220291.2	ENSMUSG00000019960	Dusp6	protein_coding	48.0804	29.8325	24.1325	25.0208	38.9565	24.5766	-0.652004	4.98775	0.00186149	0.0163599
32201	chr8	72044292	72045564	promoter-TSS (ENSMUST00000123240.2)	protein_coding-promoter-TSS (ENSMUST00000123240.2)	-7	ENSMUST00000143441.2	ENSMUSG00000031807	Pgls	protein_coding	83.5587	75.1571	59.5478	55.491	79.3579	57.5194	-0.461954	6.09958	0.00187544	0.0164338
9398	chr13	76532106	76533454	exon (ENSMUST00000125209.8, exon 1 of 21)	protein_coding-exon (ENSMUST00000125209.8, exon 1 of 21)	126	ENSMUST00000125209.8	ENSMUSG00000021596	Mctp1	protein_coding	57.3111	49.6162	33.7855	41.1934	53.4637	37.4895	-0.506317	5.51125	0.00187691	0.0164424
21422	chr3	95137936	95138374	promoter-TSS (ENSMUST00000198087.2)	protein_coding-promoter-TSS (ENSMUST00000198087.2)	-372	ENSMUST00000198087.2	ENSMUSG00000053192	Mllt11	protein_coding	16.1338	17.2191	9.46496	11.0748	16.6765	10.2699	-0.700398	3.77651	0.00189508	0.016581
11880	chr15	78658711	78659694	TTS (ENSMUST00000164826.8)	protein_coding-TTS (ENSMUST00000164826.8)	-1527	ENSMUST00000018313.6	ENSMUSG00000018169	Mfng	protein_coding	48.9633	55.7398	41.6207	30.7632	52.3515	36.192	-0.537662	5.47609	0.00192728	0.0168131
1184	chr1	120001410	120001674	exon (ENSMUST00000056089.8, exon 1 of 2)	protein_coding-exon (ENSMUST00000056089.8, exon 1 of 2)	262	ENSMUST00000056089.8	ENSMUSG00000050777	Tmem37	protein_coding	10.7559	10.8339	6.51891	5.91826	10.7949	6.21858	-0.795979	3.12354	0.00193065	0.0168259
14325	chr17	28548554	28549134	TTS (ENSMUST00000128758.9)	protein_coding-TTS (ENSMUST00000128758.9)	592	ENSMUST00000141049.2	ENSMUSG00000037805	Rpl10a	protein_coding	16.4549	13.1368	8.90082	8.73089	14.7958	8.81586	-0.733643	3.5766	0.00193855	0.0168782
30410	chr7	98498554	98498780	intron (ENSMUST00000208062.2, intron 3 of 3)	protein_coding-intron (ENSMUST00000067495.9, intron 5 of 6)	1654	ENSMUST00000208062.2	ENSMUSG00000015957	Wnt11	protein_coding	6.66222	7.27495	4.26237	3.04702	6.96859	3.65469	-0.940628	2.47027	0.00195461	0.0169971
31057	chr7	133361725	133361997	promoter-TSS (ENSMUST00000146211.2)	protein_coding-promoter-TSS (ENSMUST00000146211.2)	137	ENSMUST00000140593.9	ENSMUSG00000030986	Dhx32	protein_coding	10.7559	13.8695	7.08305	7.20738	12.3127	7.14522	-0.798381	3.32404	0.00198577	0.0172259
23820	chr4	129970646	129971134	promoter-TSS (ENSMUST00000151541.8)	protein_coding-promoter-TSS (ENSMUST00000151541.8)	54	ENSMUST00000151541.8	ENSMUSG00000040690	Col16a1	protein_coding	16.1338	13.6602	9.59032	8.26212	14.897	8.92622	-0.730233	3.59125	0.00199109	0.0172635
8879	chr13	48391014	48391228	promoter-TSS (ENSMUST00000225626.2)	lncRNA-promoter-TSS (ENSMUST00000225626.2)	-394	ENSMUST00000225626.2	ENSMUSG00000114457	Gm36346	lncRNA	7.4649	7.90301	4.45041	3.98457	7.68395	4.21749	-0.869483	2.62705	0.00200797	0.0173866
10395	chr14	54363181	54363662	promoter-TSS (ENSMUST00000197620.2)	lncRNA-promoter-TSS (ENSMUST00000197620.2)	-569	ENSMUST00000197620.2	ENSMUSG00000104658	Gm30275	lncRNA	16.4549	15.335	10.1545	9.49265	15.8949	9.82355	-0.690103	3.70439	0.00202527	0.0175171
22649	chr4	45203711	45204179	promoter-TSS (ENSMUST00000107804.2)	protein_coding-promoter-TSS (ENSMUST00000107804.2)	20	ENSMUST00000107804.2	ENSMUSG00000035615	Frmpd1	protein_coding	13.485	17.0098	8.77546	9.72704	15.2474	9.25125	-0.731208	3.64796	0.00202789	0.0175312
1540	chr1	150867629	150868106	intron (ENSMUST00000155715.2, intron 1 of 1)	protein_coding-intron (ENSMUST00000074783.12, intron 1 of 106)	935	ENSMUST00000137197.9	ENSMUSG00000066842	Hmcn1	protein_coding	15.4917	18.2659	8.83814	11.7779	16.8788	10.308	-0.715859	3.79322	0.00205982	0.0177252
22834	chr4	57781294	57781751	promoter-TSS (ENSMUST00000124581.2)	protein_coding-promoter-TSS (ENSMUST00000124581.2)	-658	ENSMUST00000124581.2	ENSMUSG00000038729	Pakap	protein_coding	15.3311	17.3238	10.7186	9.55125	16.3275	10.1349	-0.695147	3.75207	0.00206423	0.0177459
25475	chr5	69714032	69714694	promoter-TSS (ENSMUST00000031113.13)	protein_coding-promoter-TSS (ENSMUST00000031113.13)	32	ENSMUST00000031113.13	ENSMUSG00000029208	Guf1	protein_coding	32.5887	23.6043	16.4853	19.1611	28.0965	17.8232	-0.64354	4.52478	0.00206483	0.0177467
28053	chr6	90581347	90582291	exon (ENSMUST00000044019.16, exon 1 of 11)	protein_coding-exon (ENSMUST00000044019.16, exon 1 of 11)	112	ENSMUST00000044019.16	ENSMUSG00000030089	Slc41a3	protein_coding	49.2041	52.0238	33.3467	38.6152	50.6139	35.981	-0.493047	5.44386	0.00207596	0.0178016
29083	chr7	15866131	15866756	intron (ENSMUST00000211649.2, intron 1 of 9)	protein_coding-intron (ENSMUST00000168693.3, intron 1 of 8)	2170	ENSMUST00000168693.3	ENSMUSG00000030376	Slc8a2	protein_coding	23.679	23.1333	15.5451	14.9421	23.4061	15.2436	-0.61743	4.28634	0.00207814	0.0178136
32721	chr8	106197715	106198482	promoter-TSS (ENSMUST00000014990.13)	protein_coding-promoter-TSS (ENSMUST00000014990.13)	60	ENSMUST00000014990.13	ENSMUSG00000014846	Tppp3	protein_coding	36.7626	57.0482	26.8278	34.3962	46.9054	30.612	-0.623987	5.29152	0.00209289	0.0179227
11945	chr15	79571475	79572602	promoter-TSS (ENSMUST00000023061.7)	protein_coding-promoter-TSS (ENSMUST00000023061.7)	82	ENSMUST00000023061.7	ENSMUSG00000022426	Josd1	protein_coding	73.445	73.1159	57.2912	49.0454	73.2804	53.1683	-0.46341	5.98659	0.00213469	0.01824
1284	chr1	130869481	130869835	Intergenic	Intergenic	-1806	ENSMUST00000187916.7	ENSMUSG00000016524	Il19	protein_coding	13.7258	10.8863	7.5845	6.56282	12.306	7.07366	-0.785538	3.2954	0.00215851	0.0184126
18153	chr2	29386238	29386471	promoter-TSS (ENSMUST00000162773.2)	protein_coding-promoter-TSS (ENSMUST00000162773.2)	-169	ENSMUST00000162773.2	ENSMUSG00000026799	Med27	protein_coding	8.82945	10.1535	5.26528	5.50808	9.49149	5.38668	-0.824748	2.94297	0.00215892	0.0184126
19519	chr2	129858022	129858485	promoter-TSS (ENSMUST00000185120.3)	miRNA-promoter-TSS (ENSMUST00000185120.3)	75	ENSMUST00000185120.3	ENSMUSG00000098347	Mir6339	miRNA	21.5117	16.5387	11.9722	11.4849	19.0252	11.7286	-0.684871	3.95183	0.00218126	0.0185763
28185	chr6	99460519	99460927	TTS (ENSMUST00020183145.1)	miRNA-TTS (ENSMUST00020183145.1)	940	ENSMUST00020183145.1	ENSMUSG00002075741	ENSMUSG00002075741	miRNA	19.5051	14.7593	11.9096	8.37932	17.1322	10.1444	-0.745909	3.77848	0.00220723	0.018748
12991	chr16	21653934	21654619	intron (ENSMUST00000232439.2, intron 1 of 2)	protein_coding-intron (ENSMUST00000231988.2, intron 2 of 14)	1029	ENSMUST00000232439.2	ENSMUSG00000116862	Gm49607	lncRNA	36.6021	48.4125	28.2068	29.9429	42.5073	29.0748	-0.556032	5.17462	0.00227583	0.019225
18164	chr2	29590988	29591593	intron (ENSMUST00000238899.2, intron 9 of 23)	protein_coding-intron (ENSMUST00000091146.12, intron 8 of 25)	-1204	ENSMUST00000147488.2	ENSMUSG00000039844	Rapgef1	protein_coding	15.9733	23.0286	12.9125	11.0162	19.501	11.9643	-0.720798	4.00562	0.00227986	0.0192496
18312	chr2	32306576	32306850	promoter-TSS (ENSMUST00000153782.2)	protein_coding-promoter-TSS (ENSMUST00000153782.2)	-130	ENSMUST00000153782.2	ENSMUSG00000026819	Slc25a25	protein_coding	12.1204	12.5087	7.83523	6.73861	12.3146	7.28692	-0.759621	3.32384	0.00228073	0.0192524
19296	chr2	118732864	118733577	intron (ENSMUST00000036578.7, intron 1 of 6)	protein_coding-intron (ENSMUST00000036578.7, intron 1 of 6)	1286	ENSMUST00000036578.7	ENSMUSG00000040007	Bahd1	protein_coding	23.1171	19.836	13.4766	14.0632	21.4766	13.7699	-0.632824	4.15088	0.00228227	0.0192562
29700	chr7	44174584	44174883	promoter-TSS (ENSMUST00000165208.4)	protein_coding-promoter-TSS (ENSMUST00000165208.4)	-653	ENSMUST00000165208.4	ENSMUSG00000038670	Mybpc2	protein_coding	11.398	13.0321	6.83232	7.55896	12.2151	7.19564	-0.769214	3.31572	0.0022877	0.0192929
22220	chr4	3678036	3678846	intron (ENSMUST00000145083.2, intron 1 of 1)	protein_coding-intron (ENSMUST00000041377.13, intron 1 of 12)	311	ENSMUST00000145083.2	ENSMUSG00000042228	Lyn	protein_coding	29.7793	23.238	15.8585	18.2235	26.5087	17.041	-0.626001	4.45093	0.00230237	0.0193957
35289	chr9	121639078	121639490	promoter-TSS (ENSMUST00000126851.8)	protein_coding-promoter-TSS (ENSMUST00000126851.8)	31	ENSMUST00000140929.2	ENSMUSG00000079235	Ccdc13	protein_coding	10.7559	15.5443	8.33669	6.8558	13.1501	7.59624	-0.811088	3.41808	0.00230702	0.0194277
5410	chr11	76461638	76462430	exon (ENSMUST00000072740.13, exon 1 of 23)	protein_coding-exon (ENSMUST00000072740.13, exon 1 of 23)	327	ENSMUST00000072740.13	ENSMUSG00000017631	Abr	protein_coding	28.3345	27.425	18.9299	18.2821	27.8798	18.606	-0.581926	4.54999	0.00230931	0.0194311
31043	chr7	132712095	132712288	intron (ENSMUST00000172341.8, intron 1 of 6)	protein_coding-intron (ENSMUST00000033269.15, intron 1 of 10)	1329	ENSMUST00000155996.9	ENSMUSG00000030970	Ctbp2	protein_coding	6.42142	5.86183	3.32214	2.92983	6.14163	3.12598	-0.964987	2.27219	0.00230861	0.0194311
15540	chr18	12995157	12996028	promoter-TSS (ENSMUST00000121888.8)	protein_coding-promoter-TSS (ENSMUST00000121888.8)	106	ENSMUST00000234213.2	ENSMUSG00000117494	Gm49970	lncRNA	31.3044	24.3371	18.6792	17.4618	27.8207	18.0705	-0.612759	4.52544	0.00232317	0.019527
25411	chr5	65618433	65618624	exon (ENSMUST00000135258.3, exon 1 of 3)	protein_coding-exon (ENSMUST00000135258.3, exon 1 of 3)	118	ENSMUST00000135258.3	ENSMUSG00000037822	Smim14	protein_coding	8.02677	5.54781	3.51018	3.4572	6.78729	3.48369	-0.930899	2.39731	0.00234359	0.019666
5850	chr11	94390351	94390925	promoter-TSS (ENSMUST00000010224.14)	protein_coding-promoter-TSS (ENSMUST00000010224.14)	97	ENSMUST00000010224.14	ENSMUSG00000010080	Epn3	protein_coding	21.6723	15.4397	12.1603	10.313	18.556	11.2366	-0.709243	3.90313	0.00235573	0.0197491
4163	chr11	3477858	3478216	promoter-TSS (ENSMUST00000020718.10)	protein_coding-promoter-TSS (ENSMUST00000020718.10)	-100	ENSMUST00000020718.10	ENSMUSG00000020439	Smtn	protein_coding	13.1639	10.6769	7.70987	6.03545	11.9204	6.87266	-0.783712	3.25262	0.00236064	0.0197762
32027	chr8	62043961	62044385	promoter-TSS (ENSMUST00000121200.9)	protein_coding-promoter-TSS (ENSMUST00000121200.9)	0	ENSMUST00000135439.2	ENSMUSG00000058056	Palld	protein_coding	16.776	13.4508	8.77546	9.43405	15.1134	9.10476	-0.717133	3.6133	0.00237169	0.0198548
18442	chr2	35472328	35472936	promoter-TSS (ENSMUST00000135741.8)	protein_coding-promoter-TSS (ENSMUST00000135741.8)	-220	ENSMUST00000135741.8	ENSMUSG00000026883	Dab2ip	protein_coding	19.9064	15.7537	11.8469	10.1372	17.83	10.992	-0.686994	3.85992	0.0023786	0.0198985
34198	chr9	60326657	60327064	promoter-TSS (ENSMUST00000157925.3)	snoRNA-promoter-TSS (ENSMUST00000157925.3)	-286	ENSMUST00000157925.3	ENSMUSG00000088550	Gm22099	snoRNA	13.6455	14.0789	9.27691	7.38317	13.8622	8.33004	-0.738196	3.4988	0.00238335	0.0199289
1317	chr1	132226544	132226952	exon (ENSMUST00000046071.5, exon 1 of 5)	protein_coding-exon (ENSMUST00000046071.5, exon 1 of 5)	384	ENSMUST00000046071.5	ENSMUSG00000042115	Klhdc8a	protein_coding	11.398	10.5722	6.08014	6.73861	10.9851	6.40937	-0.769451	3.15169	0.00238925	0.0199688
14064	chr17	23768983	23769867	promoter-TSS (ENSMUST00000233076.2)	lncRNA-promoter-TSS (ENSMUST00000233076.2)	-348	ENSMUST00000233076.2	ENSMUSG00000117322	6330415G19Rik	lncRNA	41.6589	34.7523	26.5771	25.6067	38.2056	26.0919	-0.543666	5.0116	0.00240532	0.0200841
22886	chr4	62501078	62502490	promoter-TSS (ENSMUST00000098031.10)	protein_coding-promoter-TSS (ENSMUST00000098031.10)	-54	ENSMUST00000098031.10	ENSMUSG00000059810	Rgs3	protein_coding	98.1674	95.8829	63.9982	76.41	97.0251	70.2041	-0.465627	6.38894	0.00240809	0.0201007
5225	chr11	69896426	69896640	exon (ENSMUST00000019362.15, exon 5 of 15)	protein_coding-exon (ENSMUST00000019362.15, exon 5 of 15)	249	ENSMUST00000149477.2	ENSMUSG00000020888	Dvl2	protein_coding	5.77928	11.9854	4.51309	4.51194	8.88232	4.51252	-1.00875	2.82598	0.00241952	0.0201742
8274	chr12	112883979	112884779	promoter-TSS (ENSMUST00000184711.3)	miRNA-promoter-TSS (ENSMUST00000184711.3)	-218	ENSMUST00000184711.3	ENSMUSG00000098338	Mir6941	miRNA	24.8027	17.2715	14.2288	11.3677	21.0371	12.7983	-0.703768	4.08422	0.00241918	0.0201742
11915	chr15	79036807	79037284	Intergenic	Intergenic	1931	ENSMUST00000229762.2	ENSMUSG00000033020	Polr2f	protein_coding	16.2141	21.3015	11.3454	12.1295	18.7578	11.7375	-0.687936	3.95902	0.00243012	0.0202389
28449	chr6	115824791	115825699	exon (ENSMUST00000122816.3, exon 3 of 3)	protein_coding-exon (ENSMUST00000122816.3, exon 3 of 3)	421	ENSMUST00000133830.8	ENSMUSG00000030322	Mbd4	protein_coding	46.475	35.2757	28.5202	26.8958	40.8753	27.708	-0.552201	5.10235	0.00250444	0.0207603
26148	chr5	116157222	116157439	TTS (ENSMUST00000141018.2)	protein_coding-TTS (ENSMUST00000141018.2)	-1060	ENSMUST00000143524.8	ENSMUSG00000029513	Prkab1	protein_coding	6.10035	6.96093	3.38482	3.57439	6.53064	3.47961	-0.915604	2.39321	0.00250547	0.020764
19170	chr2	106523563	106524958	intron (ENSMUST00000111063.8, intron 1 of 6)	protein_coding-intron (ENSMUST00000111063.8, intron 1 of 6)	646	ENSMUST00000111063.8	ENSMUSG00000016386	Mpped2	protein_coding	71.2777	52.3378	42.3729	44.7092	61.8078	43.5411	-0.497107	5.72015	0.00252609	0.0208861
11745	chr15	75812655	75813578	intron (ENSMUST00000037260.8, intron 1 of 1)	protein_coding-intron (ENSMUST00000037260.8, intron 1 of 1)	315	ENSMUST00000037260.8	ENSMUSG00000050846	Zfp623	protein_coding	48.2409	55.1117	37.9852	36.3885	51.6763	37.1868	-0.479309	5.4819	0.00253392	0.0209215
28642	chr6	125125144	125125545	promoter-TSS (ENSMUST00000150417.8)	protein_coding-promoter-TSS (ENSMUST00000150417.8)	-626	ENSMUST00000150417.8	ENSMUSG00000038271	Iffo1	protein_coding	14.3679	11.5143	8.52473	6.62142	12.9411	7.57307	-0.762268	3.37617	0.00253644	0.0209374
1379	chr1	133223350	133224620	intron (ENSMUST00000190186.7, intron 15 of 16)	protein_coding-intron (ENSMUST00000038295.15, intron 25 of 26)	-1704	ENSMUST00000190208.2	ENSMUSG00000041757	Plekha6	protein_coding	60.5219	60.0838	44.7548	43.9475	60.3028	44.3511	-0.442993	5.71482	0.00254453	0.0209833
22883	chr4	62436691	62437601	intron (ENSMUST00000137448.2, intron 1 of 10)	protein_coding-intron (ENSMUST00000030090.4, intron 1 of 11)	972	ENSMUST00000137448.2	ENSMUSG00000028393	Alad	protein_coding	36.2007	23.9707	22.0013	14.4734	30.0857	18.2373	-0.713255	4.59378	0.00255888	0.0210785
32941	chr8	116433278	116434366	promoter-TSS (ENSMUST00000069009.7)	protein_coding-promoter-TSS (ENSMUST00000069009.7)	13	ENSMUST00000069009.7	ENSMUSG00000055435	Maf	protein_coding	39.572	36.2701	28.8336	22.9113	37.921	25.8725	-0.54986	5.00182	0.00257809	0.0212122
3946	chr10	122612511	122613204	TTS (ENSMUST00000218987.2)	TEC-TTS (ENSMUST00000218987.2)	1113	ENSMUST00000218987.2	ENSMUSG00000111957	Gm47582	TEC	30.2609	33.4962	23.0042	19.8643	31.8786	21.4342	-0.577338	4.74902	0.00257984	0.0212148
34934	chr9	107224806	107225063	promoter-TSS (ENSMUST00000135520.2)	protein_coding-promoter-TSS (ENSMUST00000135520.2)	-395	ENSMUST00000135520.2	ENSMUSG00000037977	6430571L13Rik	protein_coding	8.98998	9.10678	5.89209	4.33615	9.04838	5.11412	-0.826553	2.86591	0.00263884	0.0216389
12872	chr16	17095531	17096639	TTS (ENSMUST00000231347.2)	protein_coding-TTS (ENSMUST00000231347.2)	620	ENSMUST00000231334.2	ENSMUSG00000055692	Tmem191c	protein_coding	34.7559	33.1298	20.9984	25.0208	33.9429	23.0096	-0.557462	4.8409	0.00268548	0.021948
31754	chr8	27650174	27651173	intron (ENSMUST00000211028.2, intron 1 of 2)	protein_coding-intron (ENSMUST00000033878.14, intron 1 of 4)	817	ENSMUST00000211028.2	ENSMUSG00000109589	Gm45267	lncRNA	34.7559	32.3971	23.7564	22.0909	33.5765	22.9237	-0.54812	4.82844	0.00272261	0.0221901
33384	chr9	14662839	14663540	exon (ENSMUST00000061498.7, exon 1 of 1)	protein_coding-exon (ENSMUST00000061498.7, exon 1 of 1)	500	ENSMUST00000061498.7	ENSMUSG00000049307	Fut4	protein_coding	21.2709	24.4941	15.6078	14.4148	22.8825	15.0113	-0.614991	4.26304	0.00273201	0.0222463
4968	chr11	60113616	60114069	promoter-TSS (ENSMUST00000136215.2)	protein_coding-promoter-TSS (ENSMUST00000136215.2)	-435	ENSMUST00000136215.2	ENSMUSG00000020538	Srebf1	protein_coding	19.1037	16.4864	10.7813	11.7193	17.7951	11.2503	-0.652051	3.87521	0.00276049	0.0224318
29239	chr7	19543390	19543667	promoter-TSS (ENSMUST00000128181.2)	lncRNA-promoter-TSS (ENSMUST00000128181.2)	-6	ENSMUST00000128181.2	ENSMUSG00000087206	Gm16175	lncRNA	8.74918	9.63016	4.88918	5.68387	9.18967	5.28653	-0.800705	2.90315	0.00277969	0.0225775
17857	chr2	19001429	19002001	intron (ENSMUST00000006912.12, intron 1 of 9)	protein_coding-intron (ENSMUST00000006912.12, intron 1 of 9)	1222	ENSMUST00000006912.12	ENSMUSG00000026737	Pip4k2a	protein_coding	22.1539	16.0154	11.9722	11.6607	19.0846	11.8165	-0.676239	3.95661	0.00281998	0.022842
28890	chr6	146403089	146404250	promoter-TSS (ENSMUST00000053273.15)	protein_coding-promoter-TSS (ENSMUST00000053273.15)	7	ENSMUST00000145418.8	ENSMUSG00000030287	Itpr2	protein_coding	50.6489	44.9058	36.3555	31.3492	47.7774	33.8523	-0.493796	5.35565	0.00283323	0.0229179
31377	chr8	3656300	3656883	exon (ENSMUST00000057028.15, exon 13 of 17)	protein_coding-exon (ENSMUST00000057028.15, exon 13 of 17)	253	ENSMUST00000207152.2	ENSMUSG00000044433	Camsap3	protein_coding	16.776	15.178	7.83523	11.5435	15.977	9.68938	-0.711727	3.70182	0.00283608	0.0229305
6254	chr11	104209555	104210256	intron (ENSMUST00000106993.10, intron 8 of 10)	protein_coding-intron (ENSMUST00000100347.11, intron 9 of 11)	1046	ENSMUST00000144836.2	ENSMUSG00000018411	Mapt	protein_coding	19.6656	19.9407	13.6646	11.9537	19.8031	12.8092	-0.630011	4.04513	0.00286411	0.0231097
14710	chr17	44499279	44500157	exon (ENSMUST00000024755.7, exon 1 of 6)	protein_coding-exon (ENSMUST00000024755.7, exon 1 of 6)	247	ENSMUST00000024755.7	ENSMUSG00000023959	Clic5	protein_coding	56.9098	53.1752	43.2505	36.3299	55.0425	39.7902	-0.466868	5.57201	0.00286707	0.0231125
2476	chr10	18421221	18421970	promoter-TSS (ENSMUST00000213153.2)	protein_coding-promoter-TSS (ENSMUST00000213153.2)	40	ENSMUST00000213153.2	ENSMUSG00000019853	Hebp2	protein_coding	26.1673	27.0586	17.5509	18.1064	26.613	17.8286	-0.578742	4.4877	0.00286823	0.0231166
5393	chr11	76092528	76093320	promoter-TSS (ENSMUST00000094014.10)	protein_coding-promoter-TSS (ENSMUST00000094014.10)	-3	ENSMUST00000169560.2	ENSMUSG00000069808	Tlcd3a	protein_coding	31.4649	32.4494	24.0071	18.9267	31.9572	21.4669	-0.576584	4.75011	0.00287307	0.0231504
5737	chr11	87875453	87875681	promoter-TSS (ENSMUST00000178105.3)	protein_coding-promoter-TSS (ENSMUST00000178105.3)	-729	ENSMUST00000178105.3	ENSMUSG00000020483	Dynll2	protein_coding	8.18731	6.90859	4.8265	3.22281	7.54795	4.02466	-0.897955	2.57333	0.00288465	0.0232279
3346	chr10	80699869	80700808	intron (ENSMUST00000220091.2, intron 8 of 12)	protein_coding-intron (ENSMUST00000035597.10, intron 8 of 14)	1023	ENSMUST00000219136.2	ENSMUSG00000035206	Sppl2b	protein_coding	61.164	68.3532	44.0653	50.5689	64.7586	47.3171	-0.455015	5.81499	0.00290136	0.0233359
14083	chr17	24025793	24026560	promoter-TSS (ENSMUST00000190293.2)	protein_coding-promoter-TSS (ENSMUST00000190293.2)	-716	ENSMUST00000191385.3	ENSMUSG00000039218	Srrm2	protein_coding	30.8228	29.0475	20.497	20.0986	29.9351	20.2978	-0.557846	4.66039	0.00290124	0.0233359
11513	chr15	58075397	58076128	intron (ENSMUST00000022986.8, intron 1 of 8)	protein_coding-intron (ENSMUST00000022986.8, intron 1 of 8)	-2109	ENSMUST00000147638.2	ENSMUSG00000086801	Gm15943	lncRNA	23.8395	37.7356	16.4226	22.0323	30.7875	19.2275	-0.689214	4.66721	0.00291837	0.0234461
24876	chr5	21390790	21391446	promoter-TSS (ENSMUST00000036031.13)	protein_coding-promoter-TSS (ENSMUST00000036031.13)	-135	ENSMUST00000197522.5	ENSMUSG00000039934	Gsap	protein_coding	19.5051	19.6267	13.1005	12.2467	19.5659	12.6736	-0.626917	4.02874	0.00293166	0.0235369
24156	chr4	138095016	138095464	promoter-TSS (ENSMUST00000030535.4)	protein_coding-promoter-TSS (ENSMUST00000030535.4)	63	ENSMUST00000030535.4	ENSMUSG00000028755	Cda	protein_coding	19.2643	18.1089	11.7215	12.2467	18.6866	11.9841	-0.636431	3.95573	0.00293563	0.0235581
20240	chr2	166805117	166805521	promoter-TSS (ENSMUST00000130790.2)	protein_coding-promoter-TSS (ENSMUST00000130790.2)	42	ENSMUST00000130790.2	ENSMUSG00000039536	Stau1	protein_coding	15.6522	14.8639	9.3396	9.78563	15.2581	9.56261	-0.669639	3.65532	0.0029628	0.0237386
4494	chr11	30835138	30835807	promoter-TSS (ENSMUST00000203878.3)	protein_coding-promoter-TSS (ENSMUST00000203878.3)	56	ENSMUST00000203878.3	ENSMUSG00000020305	Asb3	protein_coding	27.2108	24.8605	16.6734	17.9892	26.0356	17.3313	-0.581983	4.44943	0.00296644	0.0237623
16004	chr18	52748837	52749311	promoter-TSS (ENSMUST00000072666.4)	protein_coding-promoter-TSS (ENSMUST00000072666.4)	20	ENSMUST00000209270.2	ENSMUSG00000046886	Zfp474	protein_coding	26.1673	26.4306	18.5538	16.6414	26.2989	17.5976	-0.580603	4.46904	0.00296885	0.0237762
1377	chr1	133175272	133175685	intron (ENSMUST00000105082.9, intron 1 of 22)	protein_coding-intron (ENSMUST00000038295.15, intron 1 of 26)	1634	ENSMUST00000038295.15	ENSMUSG00000041757	Plekha6	protein_coding	12.2007	12.9798	6.51891	8.49651	12.5902	7.50771	-0.745167	3.36224	0.00300133	0.0239714
657	chr1	72864545	72864802	intron (ENSMUST00000120564.2, intron 1 of 3)	protein_coding-intron (ENSMUST00000047328.11, intron 1 of 3)	192	ENSMUST00000120564.2	ENSMUSG00000039323	Igfbp2	protein_coding	11.8796	8.11236	5.07723	5.97685	9.99599	5.52704	-0.828009	2.97577	0.00300416	0.0239847
33007	chr8	120426383	120426877	promoter-TSS (ENSMUST00000095171.5)	protein_coding-promoter-TSS (ENSMUST00000095171.5)	-118	ENSMUST00000095171.5	ENSMUSG00000034112	Atp2c2	protein_coding	16.3746	17.1668	9.96641	11.3091	16.7707	10.6378	-0.657212	3.80011	0.00300434	0.0239847
28613	chr6	124785572	124786709	promoter-TSS (ENSMUST00000112473.2)	protein_coding-promoter-TSS (ENSMUST00000112473.2)	-121	ENSMUST00000112473.2	ENSMUSG00000038451	Spsb2	protein_coding	44.7894	39.7244	25.0727	33.0485	42.2569	29.0606	-0.534339	5.16228	0.00302334	0.0241146
17417	chr19	46318326	46318706	TTS (ENSMUST00000235977.2)	protein_coding-TTS (ENSMUST00000235977.2)	1890	ENSMUST00000177667.2	ENSMUSG00000025226	Fbxl15	protein_coding	13.806	12.6134	7.96059	8.08633	13.2097	8.02346	-0.712449	3.43226	0.00303625	0.0241958
14400	chr17	30107957	30108928	promoter-TSS (ENSMUST00000149552.3)	lncRNA-promoter-TSS (ENSMUST00000149552.3)	492	ENSMUST00000167102.3	ENSMUSG00000043557	Mdga1	protein_coding	49.9265	45.8479	35.666	33.0485	47.8872	34.3572	-0.476338	5.36721	0.00306169	0.0243486
18599	chr2	57006811	57007149	intron (ENSMUST00000183542.8, intron 1 of 7)	protein_coding-intron (ENSMUST00000112629.8, intron 1 of 7)	-1930	ENSMUST00000140165.2	ENSMUSG00000026826	Nr4a2	protein_coding	10.6756	11.305	5.45332	7.38317	10.9903	6.41825	-0.774304	3.16007	0.00308556	0.0245007
20972	chr3	55149867	55150357	exon (ENSMUST00000054237.14, exon 1 of 17)	protein_coding-exon (ENSMUST00000054237.14, exon 1 of 17)	165	ENSMUST00000054237.14	ENSMUSG00000027797	Dclk1	protein_coding	18.3813	13.5032	9.21423	10.0786	15.9422	9.64642	-0.707309	3.68823	0.00309242	0.0245497
33181	chr8	123994274	123995739	TTS (ENSMUST00000035495.15)	protein_coding-TTS (ENSMUST00000035495.15)	1463	ENSMUST00000211934.2	ENSMUSG00000032815	Fanca	protein_coding	116.388	167.9	103.425	94.6335	142.144	99.0293	-0.524992	6.91843	0.00309825	0.0245876
17954	chr2	25320520	25321271	intron (ENSMUST00000102919.4, intron 1 of 47)	protein_coding-intron (ENSMUST00000102919.4, intron 1 of 47)	2180	ENSMUST00000102919.4	ENSMUSG00000026944	Abca2	protein_coding	34.9165	27.1633	20.3089	20.9776	31.0399	20.6433	-0.578601	4.69645	0.00312069	0.0247456
23287	chr4	106954166	106955297	promoter-TSS (ENSMUST00000221740.2)	protein_coding-promoter-TSS (ENSMUST00000221740.2)	-174	ENSMUST00000221740.2	ENSMUSG00000047636	Cdcp2	protein_coding	43.4248	34.3336	27.6427	25.7239	38.8792	26.6833	-0.535301	5.03846	0.00312198	0.0247456
5388	chr11	76046501	76046945	promoter-TSS (ENSMUST00000143459.2)	protein_coding-promoter-TSS (ENSMUST00000143459.2)	-928	ENSMUST00000143459.2	ENSMUSG00000017288	Vps53	protein_coding	12.281	15.7537	9.27691	7.79335	14.0173	8.53513	-0.730103	3.53088	0.00315301	0.0249632
20890	chr3	41320800	41321073	intron (ENSMUST00000196973.2, intron 1 of 2)	lncRNA-intron (ENSMUST00000196973.2, intron 1 of 2)	-1125	ENSMUST00000196142.2	ENSMUSG00000105297	1700052H01Rik	lncRNA	15.4917	15.4397	9.59032	9.90283	15.4657	9.74657	-0.664685	3.6794	0.00320985	0.0253627
26537	chr5	131565982	131566417	exon (ENSMUST00000198165.2, exon 1 of 1)	protein_coding-exon (ENSMUST00000198165.2, exon 1 of 1)	610	ENSMUST00000159507.3	ENSMUSG00000029673	Auts2	protein_coding	16.1338	17.5332	11.9096	9.31686	16.8335	10.6132	-0.671657	3.80201	0.00321311	0.0253828
18038	chr2	26969181	26969550	promoter-TSS (ENSMUST00000091233.7)	protein_coding-promoter-TSS (ENSMUST00000091233.7)	-26	ENSMUST00000091233.7	ENSMUSG00000036040	Adamtsl2	protein_coding	11.6388	9.89185	6.83232	5.68387	10.7653	6.2581	-0.77293	3.11578	0.00322317	0.0254467
8914	chr13	49298860	49299296	intron (ENSMUST00000162581.8, intron 2 of 27)	protein_coding-intron (ENSMUST00000035538.13, intron 2 of 27)	1630	ENSMUST00000162403.8	ENSMUSG00000037989	Wnk2	protein_coding	24.3211	20.4117	15.6078	13.4186	22.3664	14.5132	-0.616778	4.2144	0.00322713	0.0254709
11472	chr15	55171149	55171681	promoter-TSS (ENSMUST00000110221.10)	protein_coding-promoter-TSS (ENSMUST00000110221.10)	100	ENSMUST00000110221.10	ENSMUSG00000022371	Col14a1	protein_coding	15.6522	10.8863	8.33669	7.09019	13.2692	7.71344	-0.764374	3.4022	0.00323443	0.0255157
33186	chr8	124074996	124075335	intron (ENSMUST00000010298.7, intron 2 of 14)	protein_coding-intron (ENSMUST00000010298.7, intron 2 of 14)	-1825	ENSMUST00000212404.2	ENSMUSG00000010154	Spire2	protein_coding	10.5151	15.0209	8.52473	6.44563	12.768	7.48518	-0.790075	3.38355	0.00331494	0.0260364
18673	chr2	60213386	60213783	promoter-TSS (ENSMUST00000028362.9)	protein_coding-promoter-TSS (ENSMUST00000028362.9)	-9	ENSMUST00000028362.9	ENSMUSG00000026980	Ly75	protein_coding	16.4549	14.4452	8.90082	10.313	15.4501	9.60691	-0.675589	3.66596	0.00333268	0.0261294
22349	chr4	13742748	13743956	promoter-TSS (ENSMUST00000006761.10)	protein_coding-promoter-TSS (ENSMUST00000006761.10)	-84	ENSMUST00000006761.10	ENSMUSG00000006586	Runx1t1	protein_coding	69.1105	59.9791	46.698	48.1078	64.5448	47.4029	-0.440838	5.81	0.00335307	0.0262777
13629	chr16	93404354	93405274	promoter-TSS (ENSMUST00000039659.9)	protein_coding-promoter-TSS (ENSMUST00000039659.9)	37	ENSMUST00000231762.2	ENSMUSG00000051483	Cbr1	protein_coding	49.9265	27.3727	26.4517	21.212	38.6496	23.8319	-0.68609	4.96037	0.00338729	0.026499
19771	chr2	148733940	148734187	Intergenic	Intergenic	-1855	ENSMUST00000195146.2	ENSMUSG00000103559	Gm38221	TEC	9.07025	10.7292	4.32505	6.79721	9.89975	5.56113	-0.834797	2.99973	0.00339088	0.0265212
24709	chr4	155273909	155274608	intron (ENSMUST00000084103.10, intron 2 of 7)	protein_coding-intron (ENSMUST00000030917.6, intron 1 of 6)	-1505	ENSMUST00000129314.2	ENSMUSG00000029050	Ski	protein_coding	28.0134	29.0998	14.7929	22.2667	28.5566	18.5298	-0.621997	4.57113	0.00344107	0.0268309
10742	chr14	70445562	70445911	promoter-TSS (ENSMUST00000022682.6)	protein_coding-promoter-TSS (ENSMUST00000022682.6)	536	ENSMUST00000226259.2	ENSMUSG00000115186	Gm49417	lncRNA	10.8361	9.4208	4.63846	6.8558	10.1285	5.74713	-0.802093	3.02106	0.00344933	0.0268895
11783	chr15	76341535	76342362	exon (ENSMUST00000043089.9, exon 1 of 2)	protein_coding-exon (ENSMUST00000043089.9, exon 1 of 2)	228	ENSMUST00000043089.9	ENSMUSG00000034161	Scx	protein_coding	30.1004	30.8793	22.6908	18.6337	30.4898	20.6623	-0.563509	4.68796	0.00349285	0.0271531
11814	chr15	76809137	76810204	promoter-TSS (ENSMUST00000229055.2)	protein_coding-promoter-TSS (ENSMUST00000229055.2)	-22	ENSMUST00000229055.2	ENSMUSG00000054967	Zfp647	protein_coding	53.6991	71.0747	45.6324	44.5334	62.3869	45.0829	-0.475955	5.75668	0.00351593	0.0272887
10175	chr14	30939664	30939952	promoter-TSS (ENSMUST00000090180.4)	protein_coding-promoter-TSS (ENSMUST00000090180.4)	-9	ENSMUST00000090180.4	ENSMUSG00000021904	Sema3g	protein_coding	10.9967	15.1256	8.46205	7.26598	13.0612	7.86401	-0.74946	3.42842	0.00353656	0.0273769
17174	chr19	36531741	36532684	promoter-TSS (ENSMUST00000155447.2)	protein_coding-promoter-TSS (ENSMUST00000155447.2)	-23	ENSMUST00000155447.2	ENSMUSG00000041180	Hectd2	protein_coding	27.6924	20.7258	16.1719	15.2351	24.2091	15.7035	-0.612474	4.32433	0.00354038	0.0273945
29419	chr7	28432043	28432448	exon (ENSMUST00000032818.13, exon 3 of 7)	protein_coding-exon (ENSMUST00000032818.13, exon 3 of 7)	320	ENSMUST00000167118.2	ENSMUSG00000030598	Fbxo17	protein_coding	14.689	17.1145	10.6559	9.43405	15.9017	10.045	-0.67164	3.72548	0.00356638	0.0275836
28509	chr6	119454524	119456535	intron (ENSMUST00000178696.8, intron 1 of 4)	protein_coding-intron (ENSMUST00000119369.2, intron 1 of 4)	-1100	ENSMUST00000032094.7	ENSMUSG00000030019	Fbxl14	protein_coding	117.592	104.833	82.8654	80.5703	111.212	81.7179	-0.442704	6.59388	0.00357319	0.0276122
29602	chr7	35033934	35034242	intron (ENSMUST00000085556.4, intron 1 of 15)	protein_coding-intron (ENSMUST00000032705.13, intron 1 of 14)	333	ENSMUST00000085556.4	ENSMUSG00000030494	Rhpn2	protein_coding	7.54517	8.37405	4.137	4.86352	7.95961	4.50026	-0.826241	2.69489	0.00357903	0.0276513
6140	chr11	101663115	101663696	promoter-TSS (ENSMUST00000132040.2)	protein_coding-promoter-TSS (ENSMUST00000132040.2)	-398	ENSMUST00000132040.2	ENSMUSG00000017724	Etv4	protein_coding	24.883	26.3259	16.2973	18.1064	25.6045	17.2018	-0.575009	4.43503	0.00359097	0.0277133
23642	chr4	124594143	124594625	promoter-TSS (ENSMUST00000038684.6)	protein_coding-promoter-TSS (ENSMUST00000038684.6)	-110	ENSMUST00000106199.10	ENSMUSG00000032643	Fhl3	protein_coding	13.2442	10.4152	7.77255	6.09405	11.8297	6.9333	-0.75832	3.24916	0.00361918	0.0278463
14612	chr17	35612905	35613149	promoter-TSS (ENSMUST00000172979.4)	polymorphic_pseudogene-promoter-TSS (ENSMUST00000172979.4)	-75	ENSMUST00000174854.3	ENSMUSG00000055413	H2-Q5	polymorphic_pseudogene	3.13044	2.3552	1.62973	0.410176	2.74282	1.01995	-1.40945	1.04903	0.00362277	0.0278618
35375	chrX	8000804	8001000	Intergenic	Intergenic	-1771	ENSMUST00000130050.2	ENSMUSG00000031166	Wdr13	protein_coding	3.53178	7.95535	1.56705	3.63299	5.74356	2.60002	-1.16895	2.18756	0.00362772	0.0278818
35509	chrX	51879915	51880140	promoter-TSS (ENSMUST00000101588.2)	protein_coding-promoter-TSS (ENSMUST00000101588.2)	-50	ENSMUST00000101588.2	ENSMUSG00000073207	Ccdc160	protein_coding	6.66222	8.84509	3.57287	4.92212	7.75365	4.24749	-0.88129	2.65327	0.0036476	0.0280224
29425	chr7	28473456	28473960	intron (ENSMUST00000155327.8, intron 3 of 14)	protein_coding-intron (ENSMUST00000072965.5, intron 4 of 15)	-1421	ENSMUST00000207322.2	ENSMUSG00000015149	Sirt2	protein_coding	25.0435	25.3315	19.1806	13.8874	25.1875	16.534	-0.609895	4.39576	0.00366	0.0281055
31922	chr8	47193542	47194810	intron (ENSMUST00000207571.3, intron 1 of 3)	protein_coding-intron (ENSMUST00000034041.9, intron 1 of 8)	875	ENSMUST00000207571.3	ENSMUSG00000031627	Irf2	protein_coding	58.1941	54.9024	42.8744	40.666	56.5482	41.7702	-0.435218	5.62434	0.00367132	0.0281734
1369	chr1	132994387	132994620	exon (ENSMUST00000077730.7, exon 2 of 33)	protein_coding-exon (ENSMUST00000077730.7, exon 2 of 33)	1640	ENSMUST00000186515.2	ENSMUSG00000101102	Gm28609	lncRNA	6.82276	7.746	4.63846	3.3986	7.28438	4.01853	-0.870414	2.55868	0.0037244	0.0285136
21131	chr3	81885238	81885442	Intergenic	Intergenic	-1831	ENSMUST00000193879.2	ENSMUSG00000028011	Tdo2	protein_coding	8.58865	7.17028	3.82359	4.92212	7.87946	4.37285	-0.82964	2.65592	0.00373709	0.028598
15566	chr18	15283020	15284329	intron (ENSMUST00000025992.7, intron 1 of 4)	protein_coding-intron (ENSMUST00000025992.7, intron 1 of 4)	829	ENSMUST00000025992.7	ENSMUSG00000036225	Kctd1	protein_coding	54.9031	46.947	38.0479	35.5681	50.9251	36.808	-0.463395	5.45897	0.00377122	0.028816
10194	chr14	31887522	31887891	promoter-TSS (ENSMUST00000111994.10)	protein_coding-promoter-TSS (ENSMUST00000111994.10)	-42	ENSMUST00000111994.10	ENSMUSG00000056234	Ncoa4	protein_coding	17.5786	14.7069	9.27691	10.9576	16.1428	10.1172	-0.661846	3.73087	0.00377905	0.0288544
26401	chr5	124668923	124669610	promoter-TSS (ENSMUST00000198678.2)	TEC-promoter-TSS (ENSMUST00000198678.2)	70	ENSMUST00000198678.2	ENSMUSG00000106662	Gm43034	TEC	25.4449	32.7635	22.1267	15.9969	29.1042	19.0618	-0.620758	4.60717	0.00380392	0.0290221
29646	chr7	40013584	40013873	TTS (ENSMUST00020182338.1)	misc_RNA-TTS (ENSMUST00020182338.1)	854	ENSMUST00020182338.1	ENSMUSG00002076710	7SK	misc_RNA	10.3545	11.619	7.08305	6.09405	10.9868	6.58855	-0.745815	3.17444	0.00380902	0.0290548
8330	chr12	117652344	117652821	promoter-TSS (ENSMUST00000222185.2)	protein_coding-promoter-TSS (ENSMUST00000222185.2)	11	ENSMUST00000222185.2	ENSMUSG00000041992	Rapgef5	protein_coding	24	19.522	13.79	14.532	21.761	14.161	-0.609119	4.1765	0.00387395	0.0294613
24116	chr4	137452150	137452452	promoter-TSS (ENSMUST00000151601.2)	protein_coding-promoter-TSS (ENSMUST00000151601.2)	-339	ENSMUST00000151601.2	ENSMUSG00000041351	Rap1gap	protein_coding	12.2007	11.305	7.64719	6.56282	11.7528	7.105	-0.721918	3.26465	0.00388233	0.0295124
25781	chr5	104196125	104196404	TTS (ENSMUST00000176065.3)	miRNA-TTS (ENSMUST00000176065.3)	395	ENSMUST00000176065.3	ENSMUSG00000093690	Mir5619	miRNA	12.7626	11.6713	6.45623	8.26212	12.2169	7.35918	-0.721642	3.31844	0.00389532	0.0295857
25306	chr5	45606640	45606921	intron (ENSMUST00000127562.3, intron 1 of 4)	protein_coding-intron (ENSMUST00000015950.12, intron 1 of 6)	527	ENSMUST00000120867.8	ENSMUSG00000015806	Qdpr	protein_coding	8.98998	6.17586	4.70114	3.3986	7.58292	4.04987	-0.880831	2.56903	0.00390564	0.0296451
1892	chr1	170897561	170898480	Intergenic	Intergenic	1836	ENSMUST00020181796.1	ENSMUSG00002076366	ENSMUSG00002076366	miRNA	5.77928	5.44313	1.69241	3.86738	5.6112	2.77989	-0.992668	2.14263	0.00394865	0.0299076
27161	chr6	11927251	11927936	intron (ENSMUST00000203459.3, intron 2 of 3)	protein_coding-intron (ENSMUST00000090632.11, intron 2 of 15)	811	ENSMUST00000133776.2	ENSMUSG00000029629	Phf14	protein_coding	22.8763	20.4117	14.6676	14.0046	21.644	14.3361	-0.588633	4.18157	0.00407152	0.0306874
29467	chr7	29008735	29009451	promoter-TSS (ENSMUST00000126169.2)	protein_coding-promoter-TSS (ENSMUST00000126169.2)	62	ENSMUST00000126169.2	ENSMUSG00000030584	Dpf1	protein_coding	17.98	21.6155	13.2259	12.7155	19.7977	12.9707	-0.618962	4.05792	0.00413586	0.0310207
14136	chr17	24971400	24972514	promoter-TSS (ENSMUST00000044922.8)	protein_coding-promoter-TSS (ENSMUST00000044922.8)	-5	ENSMUST00000234340.2	ENSMUSG00000039628	Hs3st6	protein_coding	42.1405	49.4069	31.0275	34.7478	45.7737	32.8877	-0.481416	5.30778	0.00413879	0.0310361
29570	chr7	33929171	33929955	promoter-TSS (ENSMUST00000126901.2)	protein_coding-promoter-TSS (ENSMUST00000126901.2)	104	ENSMUST00000206415.2	ENSMUSG00000036427	Gpi1	protein_coding	47.9198	45.8479	31.717	36.1541	46.8839	33.9356	-0.463671	5.34323	0.00414937	0.0311023
17621	chr19	58931259	58932418	promoter-TSS (ENSMUST00000054280.10)	protein_coding-promoter-TSS (ENSMUST00000054280.10)	-19	ENSMUST00000200910.4	ENSMUSG00000048029	Eno4	protein_coding	66.9433	63.3287	49.456	47.7562	65.136	48.6061	-0.420698	5.83394	0.0041716	0.0312464
29830	chr7	45887871	45888110	promoter-TSS (ENSMUST00000009667.12)	protein_coding-promoter-TSS (ENSMUST00000009667.12)	-63	ENSMUST00000009667.12	ENSMUSG00000030838	Ush1c	protein_coding	8.34784	9.99652	4.63846	5.97685	9.17218	5.30766	-0.796308	2.90836	0.00418856	0.0313563
33205	chr8	124463680	124464315	intron (ENSMUST00000212339.2, intron 3 of 3)	protein_coding-intron (ENSMUST00000127664.2, intron 1 of 15)	-2116	ENSMUST00000212860.2	ENSMUSG00000110467	Gm45781	lncRNA	48.3212	65.4746	37.6091	43.7717	56.8979	40.6904	-0.490597	5.61897	0.00424664	0.0316707
7911	chr12	99611305	99611979	intron (ENSMUST00000222616.2, intron 1 of 1)	lncRNA-intron (ENSMUST00000222616.2, intron 1 of 1)	2290	ENSMUST00000222616.2	ENSMUSG00000113136	Gm19951	lncRNA	31.1439	20.6734	18.4911	14.239	25.9087	16.3651	-0.650689	4.40246	0.00426936	0.0318067
22021	chr3	141170576	141171607	promoter-TSS (ENSMUST00000075282.10)	protein_coding-promoter-TSS (ENSMUST00000075282.10)	3	ENSMUST00000161394.2	ENSMUSG00000089737	Gm15688	lncRNA	37.9666	35.1187	24.3206	26.9544	36.5426	25.6375	-0.507348	4.96618	0.00430437	0.0320339
20125	chr2	163500881	163501166	intron (ENSMUST00000131228.8, intron 1 of 2)	protein_coding-intron (ENSMUST00000064703.13, intron 1 of 3)	623	ENSMUST00000131228.8	ENSMUSG00000035268	Pkig	protein_coding	9.79266	7.95535	6.01746	3.98457	8.874	5.00101	-0.817095	2.82494	0.00431532	0.0320739
21103	chr3	69916460	69916723	intron (ENSMUST00000053013.6, intron 1 of 4)	protein_coding-intron (ENSMUST00000053013.6, intron 1 of 4)	1645	ENSMUST00000053013.6	ENSMUSG00000027788	Otol1	protein_coding	8.74918	9.83951	4.8265	6.15264	9.29434	5.48957	-0.762863	2.93428	0.00432537	0.0321143
5425	chr11	76888202	76888592	Intergenic	Intergenic	-1032	ENSMUST00000108402.9	ENSMUSG00000020838	Slc6a4	protein_coding	15.6522	13.8695	9.15155	9.43405	14.7609	9.2928	-0.659228	3.60806	0.0043674	0.0323401
18091	chr2	28402758	28404204	exon (ENSMUST00000028170.15, exon 1 of 18)	protein_coding-exon (ENSMUST00000028170.15, exon 1 of 18)	143	ENSMUST00000028170.15	ENSMUSG00000026821	Ralgds	protein_coding	45.1105	44.8535	34.475	30.7046	44.982	32.5898	-0.465327	5.28456	0.00439121	0.0324554
13501	chr16	84570862	84571610	promoter-TSS (ENSMUST00000098407.3)	protein_coding-promoter-TSS (ENSMUST00000098407.3)	-38	ENSMUST00000098407.3	ENSMUSG00000053062	Jam2	protein_coding	28.0937	27.896	18.0524	20.2158	27.9949	19.1341	-0.547398	4.57088	0.00441979	0.0326463
30398	chr7	98010288	98010820	promoter-TSS (ENSMUST00000094161.11)	protein_coding-promoter-TSS (ENSMUST00000094161.11)	-19	ENSMUST00000165257.8	ENSMUSG00000049580	Tsku	protein_coding	24.6422	28.9428	16.9868	19.2783	26.7925	18.1325	-0.56851	4.50684	0.00442837	0.0326917
20566	chr2	181006642	181008020	promoter-TSS (ENSMUST00000048269.12)	protein_coding-promoter-TSS (ENSMUST00000048269.12)	86	ENSMUST00000131284.8	ENSMUSG00000027582	Zgpat	protein_coding	61.8864	64.3232	47.0741	47.5218	63.1048	47.298	-0.417025	5.79238	0.00443854	0.0327429
25397	chr5	64960023	64961848	promoter-TSS (ENSMUST00000198074.2)	TEC-promoter-TSS (ENSMUST00000198074.2)	15	ENSMUST00000200587.5	ENSMUSG00000029178	Klf3	protein_coding	91.2644	97.2436	68.3859	72.2496	94.254	70.3178	-0.423671	6.36665	0.00443934	0.0327429
4025	chr10	127377947	127378393	exon (ENSMUST00000049149.15, exon 79 of 89)	protein_coding-exon (ENSMUST00000049149.15, exon 79 of 89)	907	ENSMUST00000145947.2	ENSMUSG00000040249	Lrp1	protein_coding	14.4482	17.5332	9.84105	10.606	15.9907	10.2235	-0.654239	3.74233	0.0044548	0.0328212
1071	chr1	93714744	93714950	TTS (ENSMUST00000186124.2)	protein_coding-TTS (ENSMUST00000186124.2)	907	ENSMUST00000185754.2	ENSMUSG00000026280	Atg4b	protein_coding	7.30436	5.8095	4.137	2.87123	6.55693	3.50412	-0.88853	2.3762	0.00450421	0.0331112
16571	chr19	3768954	3769827	intron (ENSMUST00000237981.2, intron 1 of 1)	lncRNA-intron (ENSMUST00000237981.2, intron 1 of 1)	183	ENSMUST00000237981.2	ENSMUSG00000117739	Gm36787	lncRNA	39.4917	33.6532	25.0101	26.1341	36.5725	25.5721	-0.509682	4.9635	0.00452999	0.0332455
6282	chr11	105858653	105859340	exon (ENSMUST00000001963.14, exon 1 of 25)	protein_coding-exon (ENSMUST00000001963.14, exon 1 of 25)	225	ENSMUST00000001963.14	ENSMUSG00000020681	Ace	protein_coding	23.679	17.7425	15.4824	10.313	20.7107	12.8977	-0.674759	4.07672	0.00453491	0.0332679
34095	chr9	56901908	56903102	exon (ENSMUST00000034832.8, exon 1 of 13)	protein_coding-exon (ENSMUST00000034832.8, exon 1 of 13)	125	ENSMUST00000213500.2	ENSMUSG00000032290	Ptpn9	protein_coding	60.3613	55.164	45.1309	40.5489	57.7627	42.8399	-0.428756	5.65684	0.0045709	0.0334973
30453	chr7	100114537	100115170	intron (ENSMUST00000208018.2, intron 1 of 1)	protein_coding-intron (ENSMUST00000051777.15, intron 32 of 32)	239	ENSMUST00000208018.2	ENSMUSG00000047248	C2cd3	protein_coding	21.9934	23.709	14.6049	16.1727	22.8512	15.3888	-0.572545	4.27477	0.00461149	0.0337529
31526	chr8	13292694	13293479	promoter-TSS (ENSMUST00000166438.2)	protein_coding-promoter-TSS (ENSMUST00000166438.2)	-1	ENSMUST00000166438.2	ENSMUSG00000031448	Adprhl1	protein_coding	34.7559	32.2401	26.5144	18.6923	33.498	22.6034	-0.567035	4.81745	0.0047005	0.0343052
17078	chr19	26584094	26585190	promoter-TSS (ENSMUST00000099537.9)	protein_coding-promoter-TSS (ENSMUST00000099537.9)	-28	ENSMUST00000099537.9	ENSMUSG00000024921	Smarca2	protein_coding	36.6823	27.3203	22.8789	19.9814	32.0013	21.4302	-0.569064	4.74283	0.00470862	0.0343574
25466	chr5	68096580	68097056	intron (ENSMUST00000201190.2, intron 1 of 3)	protein_coding-intron (ENSMUST00000177616.2, intron 1 of 1)	-2194	ENSMUST00000177891.2	ENSMUSG00000094719	Gm5108	protein_coding	21.0301	23.3427	15.4824	14.2976	22.1864	14.89	-0.580612	4.23105	0.00473364	0.0345018
25104	chr5	32899569	32900279	promoter-TSS (ENSMUST00000071829.12)	protein_coding-promoter-TSS (ENSMUST00000071829.12)	-105	ENSMUST00000197787.5	ENSMUSG00000023452	Pisd	protein_coding	22.7158	28.4194	17.3629	17.1688	25.5676	17.2658	-0.575458	4.4402	0.00476875	0.0347006
1280	chr1	130389781	130390765	promoter-TSS (ENSMUST00000125681.2)	lncRNA-promoter-TSS (ENSMUST00000125681.2)	-40	ENSMUST00000125681.2	ENSMUSG00000085526	Gm16083	lncRNA	42.863	40.4048	31.2782	28.5365	41.6339	29.9074	-0.475499	5.16746	0.00477754	0.034726
27848	chr6	83085755	83086655	promoter-TSS (ENSMUST00000125657.2)	lncRNA-promoter-TSS (ENSMUST00000125657.2)	104	ENSMUST00000129656.2	ENSMUSG00000030037	Mrpl53	protein_coding	36.3613	28.4718	23.5684	20.3916	32.4165	21.98	-0.552641	4.7698	0.0047762	0.034726
11892	chr15	78831908	78832315	promoter-TSS (ENSMUST00000137934.2)	protein_coding-promoter-TSS (ENSMUST00000137934.2)	-8	ENSMUST00000229943.2	ENSMUSG00000033088	Triobp	protein_coding	25.0435	33.4962	20.0582	19.5713	29.2699	19.8147	-0.573259	4.63594	0.0048388	0.0350907
21775	chr3	110157124	110158447	exon (ENSMUST00000106567.2, exon 1 of 1)	protein_coding-exon (ENSMUST00000106567.2, exon 1 of 1)	454	ENSMUST00000197569.2	ENSMUSG00000105509	C130013H08Rik	lncRNA	81.2309	63.4334	52.214	53.7331	72.3322	52.9735	-0.443239	5.97099	0.00486146	0.0352334
8774	chr13	43456881	43457966	promoter-TSS (ENSMUST00000222779.2)	protein_coding-promoter-TSS (ENSMUST00000222779.2)	225	ENSMUST00000055341.7	ENSMUSG00000051335	Gfod1	protein_coding	48.9633	50.1396	37.045	36.0955	49.5515	36.5702	-0.439133	5.43536	0.00489324	0.0354058
28404	chr6	114661213	114661903	TTS (ENSMUST00000182510.8)	protein_coding-TTS (ENSMUST00000182510.8)	1313	ENSMUST00000204593.2	ENSMUSG00000030314	Atg7	protein_coding	26.1673	26.0119	18.8672	16.7586	26.0896	17.8129	-0.550914	4.46893	0.0049411	0.0357157
16776	chr19	6931466	6931692	TTS (ENSMUST00000235560.2)	protein_coding-TTS (ENSMUST00000235560.2)	636	ENSMUST00000236597.2	ENSMUSG00000024960	Plcb3	protein_coding	9.15052	7.64132	5.32796	4.33615	8.39592	4.83205	-0.784586	2.76098	0.00496506	0.0358451
25653	chr5	92540097	92540297	promoter-TSS (ENSMUST00000126281.8)	protein_coding-promoter-TSS (ENSMUST00000126281.8)	-247	ENSMUST00000126281.8	ENSMUSG00000034842	Art3	protein_coding	7.78597	5.44313	3.88627	3.10562	6.61455	3.49595	-0.892841	2.3757	0.00498354	0.0359589
26408	chr5	124801870	124802599	promoter-TSS (ENSMUST00000058440.12)	protein_coding-promoter-TSS (ENSMUST00000058440.12)	85	ENSMUST00000141137.7	ENSMUSG00000038011	Dnah10	protein_coding	22.9566	26.3783	17.1748	16.2899	24.6674	16.7323	-0.566253	4.38929	0.00504503	0.0363464
33193	chr8	124169584	124170255	promoter-TSS (ENSMUST00000108830.2)	protein_coding-promoter-TSS (ENSMUST00000108830.2)	-128	ENSMUST00000108830.2	ENSMUSG00000001482	Def8	protein_coding	40.4549	36.0607	26.0756	28.2436	38.2578	27.1596	-0.489187	5.03826	0.00506456	0.0364373
30110	chr7	74923084	74923680	intron (ENSMUST00000165175.8, intron 1 of 12)	protein_coding-intron (ENSMUST00000085164.7, intron 1 of 12)	-1455	ENSMUST00020182837.1	ENSMUSG00002076991	7SK	misc_RNA	35.3981	33.2345	24.822	23.38	34.3163	24.101	-0.507501	4.87665	0.00507043	0.0364721
10755	chr14	70855322	70856038	promoter-TSS (ENSMUST00000227331.2)	protein_coding-promoter-TSS (ENSMUST00000227331.2)	305	ENSMUST00000228001.2	ENSMUSG00000022099	Dmtn	protein_coding	25.7659	28.0531	17.9897	19.0439	26.9095	18.5168	-0.542145	4.5206	0.00508785	0.0365752
24730	chr4	155647292	155647554	promoter-TSS (ENSMUST00000105613.10)	protein_coding-promoter-TSS (ENSMUST00000105613.10)	588	ENSMUST00000030939.14	ENSMUSG00000029063	Nadk	protein_coding	6.02008	8.47872	3.63555	4.51194	7.2494	4.07374	-0.850739	2.57593	0.00514413	0.0369274
324	chr1	38874645	38875939	exon (ENSMUST00000147695.9, exon 1 of 12)	protein_coding-exon (ENSMUST00000147695.9, exon 1 of 12)	163	ENSMUST00000191724.2	ENSMUSG00000048814	Lonrf2	protein_coding	37.8864	30.1989	24.2579	22.6769	34.0426	23.4674	-0.528736	4.85044	0.00516483	0.0370384
1668	chr1	157285976	157286197	promoter-TSS (ENSMUST00000046743.11)	protein_coding-promoter-TSS (ENSMUST00000046743.11)	-61	ENSMUST00000193791.6	ENSMUSG00000033488	Cryzl2	protein_coding	6.74249	11.462	5.32796	4.92212	9.10223	5.12504	-0.857161	2.89956	0.00519505	0.0371875
16482	chr18	81959354	81960046	exon (ENSMUST00000235452.2, exon 1 of 2)	lncRNA-exon (ENSMUST00000235452.2, exon 1 of 2)	243	ENSMUST00000235452.2	ENSMUSG00000117817	Gm50292	lncRNA	33.3914	35.1187	23.8818	24.3762	34.255	24.129	-0.50711	4.87851	0.00520143	0.0372181
22351	chr4	13751627	13751988	intron (ENSMUST00000150583.8, intron 1 of 3)	protein_coding-intron (ENSMUST00000006761.10, intron 1 of 10)	510	ENSMUST00000105566.9	ENSMUSG00000006586	Runx1t1	protein_coding	12.0402	9.99652	6.895	6.38703	11.0183	6.64102	-0.718011	3.1673	0.00521768	0.0373118
6867	chr11	121593031	121593696	promoter-TSS (ENSMUST00000125580.2)	protein_coding-promoter-TSS (ENSMUST00000125580.2)	126	ENSMUST00000036742.14	ENSMUSG00000039208	Metrnl	protein_coding	28.4148	26.3259	20.5596	16.7586	27.3703	18.6591	-0.55084	4.53445	0.00521971	0.0373188
13116	chr16	31278761	31279355	Intergenic	Intergenic	2124	ENSMUST00000126825.2	ENSMUSG00000046598	Bdh1	protein_coding	26.3278	28.2101	19.5567	17.9306	27.2689	18.7436	-0.544218	4.53809	0.00522512	0.0373381
34867	chr9	104032716	104033211	intron (ENSMUST00000188139.3, intron 2 of 3)	protein_coding-intron (ENSMUST00000035170.13, intron 55 of 55)	1345	ENSMUST00000190926.2	ENSMUSG00000032560	Dnajc13	protein_coding	10.0335	12.1947	7.77255	5.56668	11.1141	6.66961	-0.75076	3.19389	0.00527991	0.0376419
23727	chr4	127137384	127138222	intron (ENSMUST00000142029.2, intron 1 of 1)	protein_coding-intron (ENSMUST00000142029.2, intron 1 of 1)	226	ENSMUST00000142029.2	ENSMUSG00000042380	Smim12	protein_coding	49.6054	42.0273	36.2928	29.1225	45.8164	32.7077	-0.482142	5.29904	0.00531683	0.0378453
30700	chr7	115836897	115837214	promoter-TSS (ENSMUST00000182834.8)	protein_coding-promoter-TSS (ENSMUST00000182834.8)	-8	ENSMUST00000182834.8	ENSMUSG00000045659	Plekha7	protein_coding	12.602	8.79275	6.76964	5.68387	10.6974	6.22676	-0.760216	3.09801	0.00531993	0.0378598
7457	chr12	70273963	70274635	promoter-TSS (ENSMUST00000145871.3)	lncRNA-promoter-TSS (ENSMUST00000145871.3)	87	ENSMUST00000161840.8	ENSMUSG00000021069	Pygl	protein_coding	22.6355	20.7781	14.1034	15.0593	21.7068	14.5814	-0.568657	4.19511	0.00532595	0.037895
13134	chr16	31918085	31918940	promoter-TSS (ENSMUST00000042869.7)	protein_coding-promoter-TSS (ENSMUST00000042869.7)	-1	ENSMUST00000147003.8	ENSMUSG00000023791	Pigx	protein_coding	50.7292	53.5416	41.1193	36.0369	52.1354	38.5781	-0.437005	5.51022	0.00533359	0.0379418
21383	chr3	94270806	94271485	TTS (ENSMUST00000197526.2)	protein_coding-TTS (ENSMUST00000197526.2)	1335	ENSMUST00000197526.2	ENSMUSG00000091648	C2cd4d	protein_coding	21.1907	18.2136	12.3483	13.5944	19.7021	12.9714	-0.593838	4.04325	0.00533769	0.0379633
18752	chr2	69869114	69869783	promoter-TSS (ENSMUST00000060208.11)	protein_coding-promoter-TSS (ENSMUST00000060208.11)	-22	ENSMUST00000060208.11	ENSMUSG00000042064	Myo3b	protein_coding	51.1305	71.8598	46.8233	41.9552	61.4952	44.3893	-0.478721	5.73603	0.00536157	0.0381179
26957	chr5	144698159	144698616	promoter-TSS (ENSMUST00000061446.8)	protein_coding-promoter-TSS (ENSMUST00000061446.8)	72	ENSMUST00000061446.8	ENSMUSG00000043388	Tmem130	protein_coding	17.4984	22.9763	11.6588	14.6492	20.2373	13.154	-0.63074	4.08829	0.00539422	0.0383065
34723	chr9	95519359	95520215	exon (ENSMUST00000015498.9, exon 1 of 9)	protein_coding-exon (ENSMUST00000015498.9, exon 1 of 9)	133	ENSMUST00000015498.9	ENSMUSG00000015354	Pcolce2	protein_coding	50.2476	43.4404	36.9823	30.4116	46.844	33.697	-0.471558	5.33593	0.00540651	0.0383528
21957	chr3	133941629	133942300	promoter-TSS (ENSMUST00000166288.2)	protein_coding-promoter-TSS (ENSMUST00000166288.2)	-281	ENSMUST00000197151.5	ENSMUSG00000044365	Cxxc4	protein_coding	21.1907	17.1668	11.7215	13.2428	19.1787	12.4822	-0.607438	3.99634	0.00542493	0.0384527
18292	chr2	32063950	32065713	intron (ENSMUST00000069817.15, intron 1 of 31)	protein_coding-intron (ENSMUST00000036691.14, intron 1 of 29)	1648	ENSMUST00020182497.1	ENSMUSG00002076731	ENSMUSG00002076731	miRNA	78.5821	108.549	66.2547	69.5542	93.5653	67.9044	-0.467419	6.34158	0.00546767	0.0386938
6302	chr11	106152569	106152841	intron (ENSMUST00000133131.2, intron 5 of 9)	protein_coding-intron (ENSMUST00000021049.9, intron 5 of 10)	1673	ENSMUST00000083228.3	ENSMUSG00000065162	Gm23645	snRNA	9.9532	11.2003	4.76382	7.67616	10.5767	6.21999	-0.765703	3.11366	0.00550262	0.03891
18542	chr2	48777985	48778601	intron (ENSMUST00000063886.4, intron 4 of 10)	protein_coding-intron (ENSMUST00000063886.4, intron 4 of 10)	-2108	ENSMUST00000156681.2	ENSMUSG00000052155	Acvr2a	protein_coding	35.8797	40.5095	27.1412	27.5404	38.1946	27.3408	-0.486525	5.04544	0.00551172	0.0389666
13566	chr16	90627379	90628328	promoter-TSS (ENSMUST00000099543.10)	protein_coding-promoter-TSS (ENSMUST00000099543.10)	-23	ENSMUST00000231280.2	ENSMUSG00000039903	Eva1c	protein_coding	35.077	23.0286	19.9955	17.872	29.0528	18.9337	-0.604642	4.58509	0.00551606	0.0389818
1877	chr1	170471816	170472393	promoter-TSS (ENSMUST00000046792.9)	protein_coding-promoter-TSS (ENSMUST00000046792.9)	3	ENSMUST00000046792.9	ENSMUSG00000038463	Olfml2b	protein_coding	37.8061	44.8012	29.2724	30.1773	41.3036	29.7248	-0.480205	5.16164	0.00552142	0.0390119
32574	chr8	93191807	93192146	promoter-TSS (ENSMUST00000210010.2)	lncRNA-promoter-TSS (ENSMUST00000210010.2)	-419	ENSMUST00000210010.2	ENSMUSG00000110290	Gm45336	lncRNA	17.8997	30.0942	15.7958	14.8835	23.997	15.3397	-0.662037	4.3269	0.0055247	0.0390195
24664	chr4	154383901	154384774	promoter-TSS (ENSMUST00000144145.8)	protein_coding-promoter-TSS (ENSMUST00000144145.8)	12	ENSMUST00000154895.2	ENSMUSG00000029032	Arhgef16	protein_coding	32.5887	29.4662	22.064	21.1534	31.0274	21.6087	-0.517879	4.72646	0.00553433	0.0390642
28114	chr6	92682617	92683453	intron (ENSMUST00000032093.12, intron 1 of 8)	protein_coding-intron (ENSMUST00000032093.12, intron 1 of 8)	101	ENSMUST00000032093.12	ENSMUSG00000030020	Prickle2	protein_coding	36.7626	30.6176	25.6996	20.626	33.6901	23.1628	-0.535352	4.83454	0.00554026	0.0390982
12462	chr15	99292126	99292315	intron (ENSMUST00000162624.8, intron 1 of 7)	protein_coding-intron (ENSMUST00000023749.15, intron 1 of 9)	729	ENSMUST00000159531.3	ENSMUSG00000023010	Tmbim6	protein_coding	5.53847	5.70482	2.0685	3.86738	5.62165	2.96794	-0.910728	2.18024	0.00554533	0.0391173
13056	chr16	28265001	28265519	promoter-TSS (ENSMUST00000100024.3)	protein_coding-promoter-TSS (ENSMUST00000100024.3)	-231	ENSMUST00000100024.3	ENSMUSG00000022523	Fgf12	protein_coding	14.0468	10.7292	7.70987	7.32458	12.388	7.51722	-0.70429	3.33275	0.00554648	0.0391173
21955	chr3	133045330	133045589	exon (ENSMUST00000125858.5, exon 1 of 7)	protein_coding-exon (ENSMUST00000125858.5, exon 1 of 7)	589	ENSMUST00000125858.5	ENSMUSG00000028013	Ppa2	protein_coding	11.7191	8.84509	6.51891	5.56668	10.2821	6.04279	-0.749457	3.05126	0.00555101	0.0391352
3193	chr10	78041936	78042252	intron (ENSMUST00000218124.2, intron 2 of 2)	protein_coding-intron (ENSMUST00000000384.8, intron 13 of 22)	-2040	ENSMUST00000217858.2	ENSMUSG00000000374	Trappc10	protein_coding	14.689	14.9163	9.21423	9.90283	14.8026	9.55853	-0.630247	3.6319	0.00555864	0.0391769
30926	chr7	127213616	127215011	promoter-TSS (ENSMUST00000058038.12)	protein_coding-promoter-TSS (ENSMUST00000058038.12)	59	ENSMUST00000128731.8	ENSMUSG00000045639	Zfp629	protein_coding	49.6857	46.319	36.7942	33.6931	48.0023	35.2436	-0.443663	5.38496	0.00555914	0.0391769
29226	chr7	19438418	19438711	intron (ENSMUST00000174476.2, intron 2 of 4)	protein_coding-intron (ENSMUST00000032555.10, intron 5 of 8)	-1062	ENSMUST00000208286.2	ENSMUSG00000002984	Tomm40	protein_coding	9.63213	13.0845	5.45332	7.96914	11.3583	6.71123	-0.769828	3.22426	0.00556511	0.0392034
27227	chr6	28135458	28135846	promoter-TSS (ENSMUST00000146727.2)	protein_coding-promoter-TSS (ENSMUST00000146727.2)	-475	ENSMUST00000146727.2	ENSMUSG00000024211	Grm8	protein_coding	11.9599	9.36847	5.70405	6.973	10.6642	6.33852	-0.73129	3.1122	0.00557699	0.0392715
33652	chr9	35429461	35429762	promoter-TSS (ENSMUST00000183573.5)	protein_coding-promoter-TSS (ENSMUST00000183573.5)	-46	ENSMUST00000183573.5	ENSMUSG00000098590	Gm1113	protein_coding	16.2141	16.2771	11.7842	9.19967	16.2456	10.4919	-0.632858	3.76213	0.00558024	0.0392866
1956	chr1	172349886	172350414	exon (ENSMUST00000194051.2, exon 1 of 1)	protein_coding-exon (ENSMUST00000194051.2, exon 1 of 1)	1402	ENSMUST00000162988.8	ENSMUSG00000026546	Cfap45	protein_coding	21.0301	28.4194	13.602	18.7509	24.7248	16.1764	-0.619975	4.37741	0.00558269	0.039296
30892	chr7	126615272	126615457	TTS (ENSMUST00000161728.2)	protein_coding-TTS (ENSMUST00000161728.2)	292	ENSMUST00000172958.7	ENSMUSG00000092534	Pagr1b	protein_coding	5.05687	9.4208	3.51018	4.27755	7.23884	3.89387	-0.925807	2.56715	0.00559772	0.0393495
31836	chr8	36292786	36294272	promoter-TSS (ENSMUST00000210370.2)	protein_coding-promoter-TSS (ENSMUST00000210370.2)	184	ENSMUST00000060128.7	ENSMUSG00000055976	Cldn23	protein_coding	67.1841	75.2094	44.6295	59.5928	71.1968	52.1111	-0.451402	5.9524	0.00563755	0.0395722
21966	chr3	135268915	135269284	TTS (ENSMUST00000134478.2)	protein_coding-TTS (ENSMUST00000134478.2)	147	ENSMUST00000153412.2	ENSMUSG00000028164	Manba	protein_coding	15.2509	18.0565	11.1574	10.5474	16.6537	10.8524	-0.626863	3.80913	0.00565782	0.0396517
4836	chr11	53918521	53919294	promoter-TSS (ENSMUST00000020586.7)	protein_coding-promoter-TSS (ENSMUST00000020586.7)	9	ENSMUST00000020586.7	ENSMUSG00000020334	Slc22a4	protein_coding	26.2475	21.3538	18.2404	12.9499	23.8007	15.5951	-0.604041	4.30739	0.00572772	0.0400596
35087	chr9	111073792	111074024	promoter-TSS (ENSMUST00020183107.1)	misc_RNA-promoter-TSS (ENSMUST00020183107.1)	27	ENSMUST00020183107.1	ENSMUSG00002076749	7SK	misc_RNA	9.47159	8.1647	4.38773	5.91826	8.81814	5.15299	-0.758532	2.84174	0.00572845	0.0400596
8752	chr13	41390003	41390465	intron (ENSMUST00000224417.2, intron 1 of 6)	lncRNA-intron (ENSMUST00000224417.2, intron 1 of 6)	413	ENSMUST00000224417.2	ENSMUSG00000114247	Gm32063	lncRNA	20.7091	20.0977	15.1063	12.0709	20.4034	13.5886	-0.586537	4.10265	0.00573526	0.0400865
27395	chr6	37313357	37314207	promoter-TSS (ENSMUST00000128534.2)	protein_coding-promoter-TSS (ENSMUST00000128534.2)	-312	ENSMUST00000128534.2	ENSMUSG00000038648	Creb3l2	protein_coding	32.9098	35.2757	21.6879	26.0755	34.0927	23.8817	-0.514533	4.8692	0.0057431	0.0401146
3260	chr10	79810174	79810622	TTS (ENSMUST00000132080.2)	protein_coding-TTS (ENSMUST00000132080.2)	155	ENSMUST00000131816.3	ENSMUSG00000035745	Grin3b	protein_coding	17.8997	14.1312	10.0291	10.4302	16.0155	10.2296	-0.632774	3.72762	0.00575038	0.0401168
10519	chr14	58312237	58313183	exon (ENSMUST00000074654.12, exon 1 of 3)	protein_coding-exon (ENSMUST00000074654.12, exon 1 of 3)	138	ENSMUST00000074654.12	ENSMUSG00000021974	Fgf9	protein_coding	35.8797	26.3783	22.0013	19.9814	31.129	20.9914	-0.558139	4.707	0.00575058	0.0401168
2800	chr10	55991002	55992076	exon (ENSMUST00000063138.8, exon 2 of 2)	protein_coding-exon (ENSMUST00000063138.8, exon 2 of 2)	528	ENSMUST00000217668.2	ENSMUSG00000047669	Msl3l2	protein_coding	76.7359	70.6037	53.4049	57.4247	73.6698	55.4148	-0.408122	6.0158	0.00576135	0.0401582
2738	chr10	43369929	43370428	exon (ENSMUST00000040147.8, exon 3 of 5)	protein_coding-exon (ENSMUST00000040147.8, exon 3 of 5)	1017	ENSMUST00000214116.2	ENSMUSG00000038214	Bend3	protein_coding	29.6188	22.924	19.5567	15.3523	26.2714	17.4545	-0.581576	4.45578	0.00576497	0.0401616
25141	chr5	34445463	34446117	promoter-TSS (ENSMUST00000094868.10)	protein_coding-promoter-TSS (ENSMUST00000094868.10)	3	ENSMUST00000114369.3	ENSMUSG00000037224	Zfyve28	protein_coding	37.6456	37.3692	26.1383	27.7162	37.5074	26.9273	-0.477153	5.01873	0.00577832	0.0402338
20304	chr2	168431818	168432405	promoter-TSS (ENSMUST00000029057.13)	protein_coding-promoter-TSS (ENSMUST00000029057.13)	0	ENSMUST00000029057.13	ENSMUSG00000027544	Nfatc2	protein_coding	21.4315	19.2603	11.7215	15.1179	20.3459	13.4197	-0.592392	4.09213	0.00580037	0.0403636
14412	chr17	30510228	30510790	intron (ENSMUST00000237164.2, intron 6 of 7)	protein_coding-intron (ENSMUST00000079924.8, intron 8 of 11)	797	ENSMUST00000235187.2	ENSMUSG00000062202	Btbd9	protein_coding	36.5218	46.633	25.6996	32.7555	41.5774	29.2275	-0.514144	5.15882	0.00582224	0.0405078
16638	chr19	4905059	4905746	promoter-TSS (ENSMUST00000235464.2)	protein_coding-promoter-TSS (ENSMUST00000235464.2)	121	ENSMUST00000237011.2	ENSMUSG00000083282	Ctsf	protein_coding	29.1372	27.739	20.1209	19.4541	28.4381	19.7875	-0.521053	4.60245	0.00591843	0.0410723
3179	chr10	77802311	77802694	TTS (ENSMUST00000154996.2)	protein_coding-TTS (ENSMUST00000154996.2)	789	ENSMUST00000105400.9	ENSMUSG00000009292	Trpm2	protein_coding	12.4415	12.7704	8.58741	7.26598	12.606	7.9267	-0.671915	3.38954	0.00593063	0.0411328
31949	chr8	48444052	48444321	promoter-TSS (ENSMUST00000057561.9)	protein_coding-promoter-TSS (ENSMUST00000057561.9)	-227	ENSMUST00000212282.2	ENSMUSG00000031563	Wwc2	protein_coding	8.74918	8.06002	5.01455	4.98071	8.4046	4.99763	-0.741765	2.78597	0.00595179	0.041199
13393	chr16	55639581	55640411	exon (ENSMUST00000036273.13, exon 4 of 14)	protein_coding-exon (ENSMUST00000036273.13, exon 4 of 14)	-1118	ENSMUST00000231463.2	ENSMUSG00000035356	Nfkbiz	protein_coding	38.2074	26.3783	23.255	19.8057	32.2928	21.5303	-0.574052	4.75145	0.00596655	0.041277
24475	chr4	149559658	149559877	intron (ENSMUST00000119921.8, intron 1 of 3)	protein_coding-intron (ENSMUST00000030845.13, intron 1 of 4)	-2068	ENSMUST00000210722.3	ENSMUSG00000087198	Tmem274	protein_coding	6.66222	8.5834	3.94896	4.80492	7.62281	4.37694	-0.814275	2.65122	0.00599055	0.0413865
939	chr1	89609527	89610001	intron (ENSMUST00000187295.2, intron 1 of 3)	protein_coding-intron (ENSMUST00000027521.15, intron 9 of 17)	1846	ENSMUST00000187011.2	ENSMUSG00000102009	4933400F21Rik	lncRNA	23.2776	19.993	15.9839	12.7741	21.6353	14.379	-0.583957	4.18121	0.00600272	0.0414302
25325	chr5	50216262	50216813	promoter-TSS (ENSMUST00000030971.7)	protein_coding-promoter-TSS (ENSMUST00000030971.7)	99	ENSMUST00000198863.2	ENSMUSG00000106430	Gm42460	TEC	19.0234	12.9274	10.5306	9.31686	15.9754	9.92371	-0.669002	3.702	0.00601795	0.0415192
7077	chr12	21366249	21366747	promoter-TSS (ENSMUST00000221693.2)	protein_coding-promoter-TSS (ENSMUST00000221693.2)	61	ENSMUST00000222344.2	ENSMUSG00000062054	Iah1	protein_coding	29.5385	29.5709	21.1865	20.0986	29.5547	20.6426	-0.517915	4.66098	0.0060393	0.0416179
30075	chr7	73040714	73041582	exon (ENSMUST00000094312.12, exon 2 of 4)	protein_coding-exon (ENSMUST00000094312.12, exon 2 of 4)	124	ENSMUST00000206253.2	ENSMUSG00000070509	Rgma	protein_coding	32.5887	29.0475	23.0042	19.6885	30.8181	21.3463	-0.526156	4.71289	0.00605558	0.041722
13209	chr16	35359279	35359544	Intergenic	Intergenic	-2104	ENSMUST00000133554.2	ENSMUSG00000052133	Sema5b	protein_coding	10.7559	11.933	7.39646	6.73861	11.3444	7.06753	-0.689452	3.23979	0.0061208	0.0420488
8338	chr12	118162161	118162818	exon (ENSMUST00000084806.7, exon 1 of 82)	protein_coding-exon (ENSMUST00000084806.7, exon 1 of 82)	289	ENSMUST00000084806.7	ENSMUSG00000018581	Dnah11	protein_coding	33.873	32.3448	18.5538	26.5443	33.1089	22.549	-0.549979	4.80847	0.00620245	0.0425004
27564	chr6	48570258	48571665	promoter-TSS (ENSMUST00000130896.2)	protein_coding-promoter-TSS (ENSMUST00000130896.2)	83	ENSMUST00000204121.2	ENSMUSG00000107789	Gm44965	protein_coding	64.9366	67.1494	46.886	52.6198	66.043	49.7529	-0.408868	5.86102	0.00623044	0.0426585
3479	chr10	83484053	83484906	promoter-TSS (ENSMUST00000146876.9)	protein_coding-promoter-TSS (ENSMUST00000146876.9)	-12	ENSMUST00000150685.8	ENSMUSG00000020263	Appl2	protein_coding	47.4382	48.0461	37.1077	33.5759	47.7422	35.3418	-0.434856	5.38353	0.00634037	0.0433055
18821	chr2	73552278	73552612	promoter-TSS (ENSMUST00000230959.2)	protein_coding-promoter-TSS (ENSMUST00000230959.2)	-7	ENSMUST00000230959.2	ENSMUSG00000056486	Chn1	protein_coding	11.398	9.26379	6.76964	5.62527	10.3309	6.19746	-0.724603	3.07251	0.0063451	0.0433211
23433	chr4	116846995	116847224	TTS (ENSMUST00000030446.15)	protein_coding-TTS (ENSMUST00000030446.15)	1753	ENSMUST00000134598.2	ENSMUSG00000028684	Urod	protein_coding	9.07025	12.1424	5.82941	7.03159	10.6063	6.4305	-0.735782	3.14065	0.00635041	0.0433471
25804	chr5	105879630	105880513	promoter-TSS (ENSMUST00000140081.8)	protein_coding-promoter-TSS (ENSMUST00000140081.8)	-25	ENSMUST00000140081.8	ENSMUSG00000046079	Lrrc8d	protein_coding	29.6991	27.0063	19.5567	19.8057	28.3527	19.6812	-0.522146	4.5957	0.006397	0.0435748
15732	chr18	34995097	34995961	exon (ENSMUST00000064795.6, exon 2 of 2)	protein_coding-exon (ENSMUST00000064795.6, exon 2 of 2)	1269	ENSMUST00000165033.2	ENSMUSG00000038418	Egr1	protein_coding	28.4148	22.4006	18.1151	16.1727	25.4077	17.1439	-0.558194	4.41779	0.00640979	0.0436368
4520	chr11	32157874	32158318	TTS (ENSMUST00000155736.2)	protein_coding-TTS (ENSMUST00000155736.2)	1334	ENSMUST00000125837.2	ENSMUSG00000040767	Snrnp25	protein_coding	15.6522	17.9519	11.2201	10.9576	16.802	11.0888	-0.606637	3.82788	0.00643146	0.0437088
16184	chr18	65158934	65159439	intron (ENSMUST00000226058.2, intron 1 of 29)	protein_coding-intron (ENSMUST00000080418.7, intron 1 of 29)	313	ENSMUST00000226058.2	ENSMUSG00000024589	Nedd4l	protein_coding	28.2542	26.4306	19.7448	18.1649	27.3424	18.9549	-0.526001	4.54346	0.00647182	0.0439073
20752	chr3	30562480	30563027	intron (ENSMUST00000172754.8, intron 2 of 8)	protein_coding-intron (ENSMUST00000172697.8, intron 1 of 11)	883	ENSMUST00000173022.2	ENSMUSG00000027684	Mecom	protein_coding	17.4181	12.5611	10.5932	7.91054	14.9896	9.25189	-0.682308	3.60933	0.00649398	0.044024
6890	chr12	3856293	3856857	promoter-TSS (ENSMUST00000020991.15)	protein_coding-promoter-TSS (ENSMUST00000020991.15)	48	ENSMUST00000172719.8	ENSMUSG00000020661	Dnmt3a	protein_coding	21.5117	24.1801	15.8585	15.3523	22.8459	15.6054	-0.55529	4.28353	0.00649967	0.0440399
16888	chr19	10460196	10460664	promoter-TSS (ENSMUST00000038842.5)	protein_coding-promoter-TSS (ENSMUST00000038842.5)	-138	ENSMUST00000237522.2	ENSMUSG00000035179	Ppp1r32	protein_coding	16.2943	20.6211	11.9096	12.5397	18.4577	12.2246	-0.604966	3.9667	0.00649888	0.0440399
6798	chr11	120251498	120252728	promoter-TSS (ENSMUST00000026445.3)	protein_coding-promoter-TSS (ENSMUST00000026445.3)	-247	ENSMUST00000026445.3	ENSMUSG00000025380	Fscn2	protein_coding	44.067	52.8088	37.7972	33.2243	48.4379	35.5107	-0.454357	5.401	0.00653355	0.0442176
15690	chr18	33071883	33072701	promoter-TSS (ENSMUST00000042868.6)	protein_coding-promoter-TSS (ENSMUST00000042868.6)	-10	ENSMUST00000180941.3	ENSMUSG00000097710	2310026I22Rik	lncRNA	27.7726	26.797	20.4343	17.4032	27.2848	18.9187	-0.527716	4.54115	0.00653816	0.0442305
25426	chr5	66124262	66124995	exon (ENSMUST00000031108.9, exon 1 of 5)	protein_coding-exon (ENSMUST00000031108.9, exon 1 of 5)	161	ENSMUST00000031108.9	ENSMUSG00000029205	Chrna9	protein_coding	31.4649	30.3036	22.8789	20.3916	30.8843	21.6352	-0.512556	4.72463	0.00655876	0.0443361
16383	chr18	77371511	77372030	intron (ENSMUST00000148341.9, intron 1 of 39)	protein_coding-intron (ENSMUST00000096547.11, intron 1 of 38)	2116	ENSMUST00000096547.11	ENSMUSG00000032818	Loxhd1	protein_coding	15.5719	11.6713	8.9635	7.96914	13.6216	8.46632	-0.670509	3.47949	0.00663171	0.0447512
24009	chr4	134194792	134195236	promoter-TSS (ENSMUST00000030636.11)	protein_coding-promoter-TSS (ENSMUST00000030636.11)	-617	ENSMUST00000030636.11	ENSMUSG00000028832	Stmn1	protein_coding	12.2007	17.8472	8.9635	10.02	15.0239	9.49176	-0.678848	3.65485	0.00666934	0.0449294
8655	chr13	34222716	34223239	intron (ENSMUST00000222658.2, intron 1 of 4)	protein_coding-intron (ENSMUST00000040656.8, intron 1 of 6)	1337	ENSMUST00000222691.2	ENSMUSG00000038286	Bphl	protein_coding	24.8027	24.8605	17.1748	17.2274	24.8316	17.2011	-0.529357	4.40746	0.00675728	0.045401
5219	chr11	69857291	69857769	promoter-TSS (ENSMUST00000151515.2)	protein_coding-promoter-TSS (ENSMUST00000151515.2)	-214	ENSMUST00000151515.2	ENSMUSG00000018569	Cldn7	protein_coding	12.8428	16.5911	9.3396	9.60984	14.717	9.47472	-0.648102	3.63119	0.00676681	0.045432
34109	chr9	57444485	57445338	promoter-TSS (ENSMUST00000093833.6)	protein_coding-promoter-TSS (ENSMUST00000093833.6)	1	ENSMUST00000181462.2	ENSMUSG00000097445	Gm26631	lncRNA	47.679	42.76	33.7855	32.7555	45.2195	33.2705	-0.438783	5.29993	0.0067765	0.0454785
8678	chr13	34836141	34837167	promoter-TSS (ENSMUST00000021847.15)	protein_coding-promoter-TSS (ENSMUST00000021847.15)	10	ENSMUST00000021847.15	ENSMUSG00000021411	Pxdc1	protein_coding	44.067	25.4885	24.3832	20.5674	34.7777	22.4753	-0.617391	4.83607	0.00680301	0.0456219
28323	chr6	113395177	113396791	promoter-TSS (ENSMUST00000134853.2)	protein_coding-promoter-TSS (ENSMUST00000134853.2)	25	ENSMUST00000134853.2	ENSMUSG00000051169	Rpusd3	protein_coding	64.8563	58.3567	46.0085	46.9945	61.6065	46.5015	-0.402212	5.76038	0.00680837	0.0456492
33325	chr9	2999951	3038448	promoter-TSS (ENSMUST00000099047.4)	protein_coding-promoter-TSS (ENSMUST00000099047.4)	446	ENSMUST00000179272.2	ENSMUSG00000095547	Gm10719	protein_coding	4018.2	3595.76	1984.44	3119.1	3806.98	2551.77	-0.577096	11.6346	0.00684299	0.045838
2886	chr10	60522367	60523763	promoter-TSS (ENSMUST00000123309.2)	protein_coding-promoter-TSS (ENSMUST00000123309.2)	-29	ENSMUST00000123309.2	ENSMUSG00000012819	Cdh23	protein_coding	65.1774	53.9079	47.0741	41.545	59.5427	44.3095	-0.421246	5.7012	0.00687323	0.0459971
24407	chr4	148371915	148372990	promoter-TSS (ENSMUST00000047720.9)	protein_coding-promoter-TSS (ENSMUST00000047720.9)	-30	ENSMUST00000047720.9	ENSMUSG00000041544	Disp3	protein_coding	51.7727	54.065	37.9225	41.4864	52.9188	39.7045	-0.415264	5.5404	0.00688026	0.0460355
12473	chr15	99425520	99425918	promoter-TSS (ENSMUST00000230603.2)	protein_coding-promoter-TSS (ENSMUST00000230603.2)	-126	ENSMUST00000231171.2	ENSMUSG00000023011	Faim2	protein_coding	22.0736	33.2868	18.4285	18.6923	27.6802	18.5604	-0.589797	4.55397	0.0068995	0.0461467
21145	chr3	83697010	83697378	promoter-TSS (ENSMUST00000180472.2)	lncRNA-promoter-TSS (ENSMUST00000180472.2)	69	ENSMUST00000180472.2	ENSMUSG00000097250	Gm26771	lncRNA	10.5151	9.63016	6.58159	5.68387	10.0726	6.13273	-0.710282	3.051	0.0069525	0.0463875
8197	chr12	111343302	111344679	promoter-TSS (ENSMUST00000222196.2)	protein_coding-promoter-TSS (ENSMUST00000222196.2)	63	ENSMUST00000222196.2	ENSMUSG00000021279	Cdc42bpb	protein_coding	46.3145	44.8012	33.5975	33.8688	45.5578	33.7332	-0.432066	5.3159	0.00700889	0.046648
22746	chr4	49059419	49059789	exon (ENSMUST00000076670.3, exon 1 of 8)	protein_coding-exon (ENSMUST00000076670.3, exon 1 of 8)	148	ENSMUST00000151692.2	ENSMUSG00000063446	Plppr1	protein_coding	17.0168	8.89743	6.70696	7.96914	12.9571	7.33805	-0.791409	3.34338	0.00704769	0.04682
16462	chr18	81032435	81032735	TTS (ENSMUST00000184638.2)	lncRNA-TTS (ENSMUST00000184638.2)	1914	ENSMUST00000184638.2	ENSMUSG00000098720	Gm27239	lncRNA	11.1572	7.85067	6.76964	3.92597	9.50394	5.34781	-0.814642	2.91216	0.00708091	0.0470133
18956	chr2	90747381	90748569	promoter-TSS (ENSMUST00000150556.2)	protein_coding-promoter-TSS (ENSMUST00000150556.2)	-12	ENSMUST00000170317.2	ENSMUSG00000091037	Gm17661	pseudogene	51.2911	41.9749	34.9138	33.0485	46.633	33.9811	-0.450097	5.33665	0.00708769	0.0470417
9353	chr13	73995276	73995880	exon (ENSMUST00000022051.14, exon 1 of 10)	protein_coding-exon (ENSMUST00000022051.14, exon 1 of 10)	152	ENSMUST00000221679.2	ENSMUSG00000021567	Nkd2	protein_coding	20.388	20.2547	13.3512	14.239	20.3214	13.7951	-0.557343	4.10972	0.00712293	0.0471993
19147	chr2	104679642	104680269	promoter-TSS (ENSMUST00000126824.2)	protein_coding-promoter-TSS (ENSMUST00000126824.2)	-117	ENSMUST00000126824.2	ENSMUSG00000027171	Prrg4	protein_coding	25.1238	20.5688	16.9868	13.653	22.8463	15.3199	-0.569239	4.26281	0.00712603	0.0472078
4923	chr11	59198732	59198933	intron (ENSMUST00000108783.4, intron 1 of 3)	protein_coding-intron (ENSMUST00000000128.10, intron 1 of 3)	1076	ENSMUST00000108783.4	ENSMUSG00000000126	Wnt9a	protein_coding	6.58195	10.1535	5.516	4.16036	8.36774	4.83818	-0.818692	2.79074	0.00713892	0.0472667
9694	chr13	108789902	108790186	promoter-TSS (ENSMUST00000122041.8)	protein_coding-promoter-TSS (ENSMUST00000122041.8)	-667	ENSMUST00000122041.8	ENSMUSG00000021699	Pde4d	protein_coding	14.9298	19.6267	9.27691	12.9499	17.2782	11.1134	-0.645176	3.85899	0.00714853	0.0473127
26373	chr5	124117362	124117790	promoter-TSS (ENSMUST00000167879.2)	protein_coding-promoter-TSS (ENSMUST00000167879.2)	-741	ENSMUST00000167879.2	ENSMUSG00000000915	Hip1r	protein_coding	12.3612	11.7237	9.02619	5.74247	12.0424	7.38433	-0.706468	3.30651	0.00717577	0.047448
17810	chr2	13578384	13579505	promoter-TSS (ENSMUST00000155605.2)	protein_coding-promoter-TSS (ENSMUST00000155605.2)	-148	ENSMUST00000193675.2	ENSMUSG00000026728	Vim	protein_coding	43.5051	45.0628	32.4065	33.0485	44.284	32.7275	-0.437284	5.27523	0.00718975	0.0474932
34013	chr9	53295274	53296051	intron (ENSMUST00000037853.5, intron 1 of 7)	protein_coding-intron (ENSMUST00000037853.5, intron 1 of 7)	337	ENSMUST00000037853.5	ENSMUSG00000034487	Poglut3	protein_coding	25.3646	21.9819	15.0436	17.2274	23.6732	16.1355	-0.544873	4.32597	0.0072348	0.0477322
2742	chr10	43456625	43457108	intron (ENSMUST00000214476.2, intron 1 of 1)	protein_coding-intron (ENSMUST00000058714.10, intron 1 of 1)	935	ENSMUST00000214476.2	ENSMUSG00000047139	Cd24a	protein_coding	22.9566	26.6923	16.1719	18.1064	24.8244	17.1391	-0.539734	4.40948	0.00726207	0.0478853
26105	chr5	115257084	115257688	promoter-TSS (ENSMUST00000031524.11)	protein_coding-promoter-TSS (ENSMUST00000031524.11)	-17	ENSMUST00000153374.2	ENSMUSG00000029545	Acads	protein_coding	21.2709	20.9351	13.602	15.1765	21.103	14.3892	-0.550111	4.16592	0.00735537	0.0483657
23974	chr4	133479982	133480646	exon (ENSMUST00000105897.10, exon 1 of 20)	protein_coding-exon (ENSMUST00000105897.10, exon 1 of 20)	608	ENSMUST00000105897.10	ENSMUSG00000007880	Arid1a	protein_coding	19.3445	14.9163	11.6588	10.606	17.1304	11.1324	-0.608789	3.83194	0.00740095	0.0486293
22990	chr4	81360221	81361189	intron (ENSMUST00000220807.2, intron 1 of 47)	protein_coding-intron (ENSMUST00000102830.10, intron 1 of 46)	176	ENSMUST00000220807.2	ENSMUSG00000028402	Mpdz	protein_coding	61.4048	62.9624	40.1164	52.3854	62.1836	46.2509	-0.426246	5.7667	0.00740593	0.048653
7990	chr12	102407373	102407815	Intergenic	Intergenic	-1522	ENSMUST00000021607.9	ENSMUSG00000021190	Lgmn	protein_coding	34.6757	35.9037	25.8249	25.0208	35.2897	25.4228	-0.474488	4.93418	0.00741237	0.0486863
20790	chr3	32871475	32872363	promoter-TSS (ENSMUST00000172481.2)	protein_coding-promoter-TSS (ENSMUST00000172481.2)	59	ENSMUST00000172481.2	ENSMUSG00000056900	Usp13	protein_coding	30.1807	26.954	19.4941	20.3916	28.5673	19.9428	-0.513012	4.6095	0.00747073	0.0489736
4182	chr11	3933309	3933917	promoter-TSS (ENSMUST00000063004.14)	protein_coding-promoter-TSS (ENSMUST00000063004.14)	-23	ENSMUST00000078757.8	ENSMUSG00000049721	Gal3st1	protein_coding	18.2208	20.7258	12.9125	13.4186	19.4733	13.1655	-0.570406	4.05098	0.00754519	0.0494015
6459	chr11	114129604	114130635	promoter-TSS (ENSMUST00000128183.2)	lncRNA-promoter-TSS (ENSMUST00000128183.2)	-791	ENSMUST00000128183.2	ENSMUSG00000085844	Gm11690	lncRNA	65.0971	90.2304	53.9064	60.1787	77.6637	57.0426	-0.450979	6.0815	0.00758155	0.049568
14898	chr17	49921984	49922631	exon (ENSMUST00000024798.12, exon 1 of 12)	protein_coding-exon (ENSMUST00000024798.12, exon 1 of 12)	107	ENSMUST00000162854.2	ENSMUSG00000023999	Kif6	protein_coding	34.1138	31.0887	24.0071	22.1495	32.6012	23.0783	-0.495063	4.80721	0.00759335	0.049636
33200	chr8	124380865	124381320	intron (ENSMUST00000136615.2, intron 1 of 1)	protein_coding-intron (ENSMUST00000045487.4, intron 1 of 2)	424	ENSMUST00000045487.4	ENSMUSG00000039960	Rhou	protein_coding	15.3311	14.0789	9.71569	9.49265	14.705	9.60417	-0.608944	3.62467	0.00760823	0.0497112
2196	chr1	186947599	186947983	promoter-TSS (ENSMUST00000027908.13)	protein_coding-promoter-TSS (ENSMUST00000027908.13)	48	ENSMUST00000159748.8	ENSMUSG00000039210	Gpatch2	protein_coding	13.9666	12.8751	9.08887	8.14493	13.4208	8.6169	-0.634633	3.48537	0.00764269	0.0499033

## Sheet: Table_S16
Table S16: IHC-enriched peaks between 2kb and 200kb from a transcription start site. Start – start site of peak. End – end site of peak. Ensembl Annotation – description of region of peak location based on the Ensembl database. HOMER Annotation – description of region of peak location preceded by the type of gene (e.g., protein coding, lncRNA, or other genomic region (e.g., CpG islands or tandem …
PeakID	Chr	Start	End	Ensembl Annotation	HOMER Annotation	Distance.to.TSS	Transcript.ID	Entrez.ID	Gene.Name	Gene.Type	IHC1	IHC2	OHC1	OHC2	IHC_mean	OHC_mean	logFC	logCPM	PValue	FDR
5298	chr11	72866420	72867166	intron (ENSMUST00000163326.8, intron 8 of 21)	protein_coding-intron (ENSMUST00000021142.8, intron 8 of 21)	-6130	ENSMUST00000135234.2	ENSMUSG00000020788	Atp2a3	protein_coding	35.3981	38.73	5.26528	4.51194	37.064	4.88861	-2.92401	4.39864	1.57572e-37	1.8626e-33
2704	chr10	42007104	42007859	Intergenic	Intergenic	-76179	ENSMUST00000121229.2	ENSMUSG00000085666	Tdg-ps2	processed_pseudogene	41.0971	38.4159	4.57577	6.50422	39.7565	5.54	-2.83246	4.50276	2.27797e-36	2.01954e-32
21687	chr3	107086850	107087227	Intergenic	Intergenic	-3334	ENSMUST00000055064.8	ENSMUSG00000042861	Kcna10	protein_coding	30.8228	23.395	2.63264	3.98457	27.1089	3.3086	-3.01261	3.92108	2.79071e-29	1.41377e-25
5670	chr11	85733904	85735762	Intergenic	Intergenic	6326	ENSMUST00000146433.2	ENSMUSG00000069785	Gm11444	protein_coding	80.1072	83.7405	27.0159	22.6769	81.9238	24.8464	-1.72325	5.74102	7.36037e-28	3.00424e-24
11768	chr15	76141586	76142053	Intergenic	Intergenic	9428	ENSMUST00000184745.3	ENSMUSG00000098625	Mir6953	miRNA	26.97	23.1856	2.88336	4.33615	25.0778	3.60976	-2.77865	3.84471	4.2869e-27	1.52022e-23
27196	chr6	22899952	22900377	intron (ENSMUST00000202579.4, intron 1 of 11)	protein_coding-intron (ENSMUST00000090568.7, intron 1 of 29)	24388	ENSMUST00000202102.2	ENSMUSG00000068748	Ptprz1	protein_coding	27.5318	22.2959	4.137	3.34001	24.9139	3.7385	-2.72664	3.83931	3.43755e-26	1.01585e-22
15567	chr18	15370961	15371404	Intergenic	Intergenic	-30334	ENSMUST00000234417.2	ENSMUSG00000117404	Gm50035	lncRNA	23.5184	29.3092	3.76091	4.86352	26.4138	4.31221	-2.61458	3.9617	1.39128e-25	3.7952e-22
18710	chr2	67038985	67039390	intron (ENSMUST00000238989.2, intron 2 of 9)	protein_coding-intron (ENSMUST00000238912.2, intron 2 of 10)	14087	ENSMUST00000238989.2	ENSMUSG00000027022	Xirp2	protein_coding	28.174	23.9184	4.63846	4.86352	26.0462	4.75099	-2.44361	3.94654	2.99409e-24	6.63602e-21
27077	chr5	149522069	149522845	intron (ENSMUST00000202902.2, intron 20 of 22)	protein_coding-intron (ENSMUST00000110502.7, intron 20 of 22)	17214	ENSMUST00000202635.2	ENSMUSG00000029658	Wdr95	protein_coding	42.7024	33.5485	9.27691	7.61756	38.1255	8.44724	-2.16739	4.53787	6.33364e-23	1.3212e-19
27276	chr6	29478100	29478843	intron (ENSMUST00000159482.9, intron 2 of 11)	protein_coding-intron (ENSMUST00000159482.9, intron 2 of 11)	5622	ENSMUST00000159482.9	ENSMUSG00000059022	Kcp	protein_coding	44.067	41.5039	9.59032	12.0709	42.7854	10.8306	-1.97603	4.74777	1.14621e-22	2.03235e-19
29112	chr7	16509736	16510233	Intergenic	Intergenic	-5281	ENSMUST00000108496.9	ENSMUSG00000001918	Slc1a5	protein_coding	38.2877	46.319	11.0947	9.84423	42.3033	10.4695	-2.01991	4.7325	1.09751e-22	2.03235e-19
1410	chr1	134014331	134015088	Intergenic	Intergenic	-7851	ENSMUST00000020692.7	ENSMUSG00000020423	Btg2	protein_coding	53.2978	55.5304	17.1121	16.2313	54.4141	16.6717	-1.70744	5.1562	1.57606e-22	2.39114e-19
30163	chr7	79118421	79119303	TTS (ENSMUST00000205285.2)	TEC-TTS (ENSMUST00000205285.2)	2705	ENSMUST00000205285.2	ENSMUSG00000108599	Gm10616	TEC	44.8697	43.4404	10.844	12.8913	44.155	11.8676	-1.89124	4.81191	4.13247e-22	5.63637e-19
30767	chr7	120418575	120418977	intron (ENSMUST00000208668.2, intron 6 of 11)	protein_coding-intron (ENSMUST00000208668.2, intron 6 of 11)	7188	ENSMUST00000208668.2	ENSMUSG00000109392	Gm5737	protein_coding	19.6656	23.0286	3.57287	4.16036	21.3471	3.86661	-2.46465	3.67844	5.24056e-22	6.63717e-19
4529	chr11	32360299	32360830	intron (ENSMUST00000239041.2, intron 9 of 13)	protein_coding-intron (ENSMUST00000038753.6, intron 8 of 12)	-44806	ENSMUST00000051053.5	ENSMUSG00000044949	Ubtd2	protein_coding	29.2174	31.6644	7.77255	6.68001	30.4409	7.22628	-2.07746	4.24643	1.90965e-21	2.25733e-18
7940	chr12	100273790	100274522	intron (ENSMUST00000223255.2, intron 2 of 2)	protein_coding-intron (ENSMUST00000062957.8, intron 19 of 19)	17612	ENSMUST00000220721.2	ENSMUSG00000113679	Gm10432	lncRNA	45.271	56.6295	15.2944	14.0046	50.9502	14.6495	-1.80405	5.04538	4.1333e-21	4.31103e-18
29962	chr7	65197775	65198168	Intergenic	Intergenic	-20442	ENSMUST00000206438.2	ENSMUSG00000030516	Tjp1	protein_coding	24.4014	16.5387	3.13409	3.04702	20.4701	3.09056	-2.70758	3.54977	8.75623e-21	8.62537e-18
12471	chr15	99396637	99397099	TTS (ENSMUST00000229214.2)	protein_coding-TTS (ENSMUST00000229214.2)	-6763	ENSMUST00000229161.2	ENSMUSG00000115863	Gm49485	processed_pseudogene	30.9833	39.6721	8.46205	8.96528	35.3277	8.71367	-2.02462	4.4763	1.32569e-20	1.27058e-17
7161	chr12	29261902	29262306	Intergenic	Intergenic	70176	ENSMUST00000222225.2	ENSMUSG00000113986	Gm31333	lncRNA	16.2141	16.3294	2.50727	2.92983	16.2717	2.71855	-2.57222	3.26851	2.90079e-20	2.63763e-17
5674	chr11	86049554	86050179	intron (ENSMUST00000044423.4, intron 6 of 19)	protein_coding-intron (ENSMUST00000044423.4, intron 6 of 19)	-26289	ENSMUST00000121382.2	ENSMUSG00000080823	Atp5l-ps2	processed_pseudogene	30.9031	27.896	7.70987	6.73861	29.3996	7.22424	-2.0204	4.19895	3.47917e-20	2.93758e-17
31183	chr7	139549766	139550480	intron (ENSMUST00000139218.2, intron 2 of 4)	lncRNA-intron (ENSMUST00000139218.2, intron 2 of 4)	7526	ENSMUST00000210415.2	ENSMUSG00000086742	Gm16201	lncRNA	26.5686	34.7523	6.64428	7.79335	30.6605	7.21881	-2.09107	4.2624	8.33858e-20	6.87681e-17
34168	chr9	58749055	58749572	intron (ENSMUST00000034889.10, intron 1 of 7)	protein_coding-intron (ENSMUST00000034889.10, intron 1 of 7)	18618	ENSMUST00000034889.10	ENSMUSG00000032338	Hcn4	protein_coding	25.9265	24.2847	6.39355	5.27369	25.1056	5.83362	-2.10264	3.95898	9.18092e-20	7.23497e-17
27358	chr6	34182638	34183094	Intergenic	Intergenic	26699	ENSMUST00000145644.2	ENSMUSG00000087613	Gm13855	lncRNA	18.4616	19.365	2.63264	4.33615	18.9133	3.48439	-2.42939	3.50531	1.5332e-19	1.13272e-16
24393	chr4	148192181	148193056	intron (ENSMUST00000030862.5, intron 5 of 6)	protein_coding-intron (ENSMUST00000030862.5, intron 5 of 6)	-20130	ENSMUST00000137393.2	ENSMUSG00000029007	Agtrap	protein_coding	44.067	44.6441	10.2798	14.7663	44.3556	12.5231	-1.81996	4.83552	2.59352e-19	1.80336e-16
5348	chr11	75156440	75156929	exon (ENSMUST00000102514.4, exon 2 of 2)	protein_coding-exon (ENSMUST00000102514.4, exon 2 of 2)	52750	ENSMUST00020182057.1	ENSMUSG00002076300	ENSMUSG00002076300	miRNA	24.0803	19.522	4.32505	4.74633	21.8012	4.53569	-2.25067	3.72162	3.73393e-19	2.5464e-16
25053	chr5	30593252	30594088	intron (ENSMUST00000150734.8, intron 2 of 45)	protein_coding-intron (ENSMUST00000074171.10, intron 2 of 46)	25533	ENSMUST00000150734.8	ENSMUSG00000062372	Otof	protein_coding	30.9833	36.4794	9.90373	8.14493	33.7314	9.02433	-1.9083	4.43095	5.70256e-19	3.74489e-16
1136	chr1	115644742	115645080	intron (ENSMUST00000043725.9, intron 1 of 23)	protein_coding-intron (ENSMUST00000043725.9, intron 1 of 23)	32425	ENSMUST00000043725.9	ENSMUSG00000070695	Cntnap5a	protein_coding	19.5051	20.1501	4.63846	3.69159	19.8276	4.16502	-2.2521	3.60143	6.36691e-19	4.10515e-16
18758	chr2	70016925	70017654	intron (ENSMUST00000112243.8, intron 7 of 33)	protein_coding-intron (ENSMUST00000060208.11, intron 8 of 34)	90647	ENSMUST00000112241.2	ENSMUSG00000042064	Myo3b	protein_coding	32.1874	31.2457	8.58741	8.96528	31.7165	8.77635	-1.85001	4.34661	8.53125e-19	5.30763e-16
6557	chr11	115848183	115848634	TTS (ENSMUST00000146209.8)	protein_coding-TTS (ENSMUST00000146209.8)	-5477	ENSMUST00000132264.2	ENSMUSG00000087064	Sap30bpos	lncRNA	20.6288	25.3315	3.19677	5.91826	22.9801	4.55752	-2.32899	3.80686	1.23077e-18	7.27425e-16
15564	chr18	15154495	15154918	intron (ENSMUST00000025992.7, intron 1 of 4)	protein_coding-intron (ENSMUST00000025992.7, intron 1 of 4)	-6325	ENSMUST00000234221.2	ENSMUSG00000036225	Kctd1	protein_coding	25.0435	31.3503	5.57868	7.85195	28.1969	6.71531	-2.07085	4.14492	1.30896e-18	7.60954e-16
25198	chr5	36077434	36077788	intron (ENSMUST00000141824.2, intron 1 of 14)	protein_coding-intron (ENSMUST00000064571.11, intron 1 of 16)	2370	ENSMUST00000119066.3	ENSMUSG00000082692	H2af-ps1	processed_pseudogene	20.4683	26.1166	5.20259	5.33229	23.2924	5.26744	-2.15087	3.85998	1.52891e-18	8.74484e-16
28034	chr6	89410678	89411005	intron (ENSMUST00000113550.6, intron 4 of 6)	protein_coding-intron (ENSMUST00000032172.14, intron 5 of 7)	-71239	ENSMUST00000163139.8	ENSMUSG00000030084	Plxna1	protein_coding	12.602	15.178	1.00291	2.87123	13.89	1.93707	-2.82365	3.02476	2.71156e-18	1.47934e-15
11081	chr14	122031108	122031685	intron (ENSMUST00000100299.11, intron 1 of 52)	protein_coding-intron (ENSMUST00000100299.11, intron 1 of 52)	3853	ENSMUST00000100299.11	ENSMUSG00000025558	Dock9	protein_coding	38.2074	38.2066	11.5335	11.8951	38.207	11.7143	-1.7039	4.64801	4.61695e-18	2.37285e-15
818	chr1	84694398	84694804	Intergenic	Intergenic	11996	ENSMUST00000191187.2	ENSMUSG00000026219	Trip12	protein_coding	12.8428	15.1256	2.758	1.93369	13.9842	2.34584	-2.58281	3.06567	6.5807e-18	3.31447e-15
17474	chr19	47416907	47417482	intron (ENSMUST00000111800.4, intron 1 of 13)	protein_coding-intron (ENSMUST00000081619.10, intron 1 of 14)	-18396	ENSMUST00000237828.2	ENSMUSG00000053617	Sh3pxd2a	protein_coding	23.8395	23.8137	5.516	6.50422	23.8266	6.01011	-1.9819	3.9114	6.63605e-18	3.31447e-15
8491	chr13	21703049	21703526	exon (ENSMUST00000045228.12, exon 6 of 6)	protein_coding-exon (ENSMUST00000045228.12, exon 6 of 6)	7905	ENSMUST00000224362.2	ENSMUSG00000063894	Zkscan8	protein_coding	20.388	16.7481	2.82068	4.33615	18.568	3.57842	-2.35511	3.47539	8.33478e-18	4.10511e-15
7208	chr12	33129848	33130544	intron (ENSMUST00000095774.3, intron 4 of 19)	protein_coding-intron (ENSMUST00000095774.3, intron 4 of 19)	12678	ENSMUST00000095774.3	ENSMUSG00000035860	Cdhr3	protein_coding	32.7492	35.6944	10.1545	10.3716	34.2218	10.263	-1.73882	4.4857	1.6064e-17	7.59551e-15
6403	chr11	112598835	112599713	intron (ENSMUST00000156388.8, intron 1 of 3)	lncRNA-intron (ENSMUST00000124028.8, intron 1 of 5)	2474	ENSMUST00000154379.8	ENSMUSG00000041674	BC006965	lncRNA	42.9432	38.3113	13.79	11.4263	40.6272	12.6082	-1.68526	4.73642	2.81911e-17	1.29833e-14
4202	chr11	4244619	4245313	Intergenic	Intergenic	9506	ENSMUST00000127224.2	ENSMUSG00000085512	Gm11958	lncRNA	24.4014	32.0307	7.39646	7.32458	28.2161	7.36052	-1.94618	4.17345	3.14757e-17	1.39524e-14
25449	chr5	67452422	67453342	Intergenic	Intergenic	-11416	ENSMUST00000113676.6	ENSMUSG00000029221	Slc30a9	protein_coding	37.8864	54.0126	10.6559	14.7663	45.9495	12.7111	-1.85764	4.8894	3.12191e-17	1.39524e-14
16410	chr18	78105995	78106703	Intergenic	Intergenic	-5739	ENSMUST00000170760.3	ENSMUSG00000091055	Siglec15	protein_coding	30.8228	24.1277	7.20841	7.03159	27.4753	7.12	-1.93703	4.11187	3.50807e-17	1.51711e-14
14458	chr17	31922299	31922628	Intergenic	Intergenic	-13064	ENSMUST00000237283.2	ENSMUSG00000117656	Gm50225	lncRNA	13.8863	13.8695	2.50727	2.75404	13.8779	2.63066	-2.39067	3.07146	3.62773e-17	1.54996e-14
26208	chr5	118208121	118208853	TTS (ENSMUST00000031305.4)	lncRNA-TTS (ENSMUST00000031305.4)	5062	ENSMUST00000031305.4	ENSMUSG00000029360	Gm9754	lncRNA	34.194	41.6609	10.0918	12.4811	37.9275	11.2864	-1.75106	4.63404	3.9094e-17	1.65042e-14
26917	chr5	143306264	143306535	intron (ENSMUST00000162941.8, intron 6 of 6)	protein_coding-intron (ENSMUST00000001900.9, intron 6 of 7)	-5284	ENSMUST00000046418.3	ENSMUSG00000039244	E130309D02Rik	protein_coding	10.5953	11.8283	1.81777	1.93369	11.2118	1.87573	-2.57564	2.75371	5.70877e-17	2.32695e-14
14217	chr17	26507982	26508271	Intergenic	Intergenic	-2091	ENSMUST00000128900.2	ENSMUSG00000084893	Hba-ps4	unprocessed_pseudogene	9.79266	10.5199	1.06559	1.93369	10.1563	1.49964	-2.74036	2.59028	5.85439e-17	2.33268e-14
14597	chr17	35322235	35322636	TTS (ENSMUST00000007251.14)	protein_coding-TTS (ENSMUST00000007251.14)	2605	ENSMUST00000173247.2	ENSMUSG00000007036	Abhd16a	protein_coding	16.2943	13.0845	2.13118	3.10562	14.6894	2.6184	-2.46362	3.12368	5.84545e-17	2.33268e-14
35098	chr9	112253005	112253530	intron (ENSMUST00000216779.2, intron 1 of 1)	lncRNA-intron (ENSMUST00000216779.2, intron 1 of 1)	37431	ENSMUST00000216779.2	ENSMUSG00000110876	4933411E02Rik	lncRNA	27.291	34.857	7.14573	9.55125	31.074	8.34849	-1.89873	4.319	6.52928e-17	2.57268e-14
667	chr1	73756479	73756933	intron (ENSMUST00000189514.2, intron 6 of 8)	lncRNA-intron (ENSMUST00000189514.2, intron 6 of 8)	26400	ENSMUST00000191114.7	ENSMUSG00000100301	6030407O03Rik	lncRNA	14.1271	15.7013	2.00582	3.5158	14.9142	2.76081	-2.42291	3.17504	1.05823e-16	4.03514e-14
17389	chr19	45705915	45707237	Intergenic	Intergenic	24547	ENSMUST00000111925.2	ENSMUSG00000025219	Fgf8	protein_coding	92.3079	108.706	44.0653	35.0994	100.507	39.5824	-1.3481	6.1342	1.23129e-16	4.54832e-14
30287	chr7	88931893	88932151	intron (ENSMUST00000124477.8, intron 3 of 8)	protein_coding-intron (ENSMUST00000041968.11, intron 3 of 14)	8485	ENSMUST00020182440.1	ENSMUSG00002075321	ENSMUSG00002075321	miRNA	11.1572	12.6134	1.62973	2.40246	11.8853	2.01609	-2.55062	2.8393	1.22905e-16	4.54832e-14
672	chr1	73952866	73953479	TTS (ENSMUST00000185331.7)	protein_coding-TTS (ENSMUST00000185331.7)	14204	ENSMUST00000191527.7	ENSMUSG00000055322	Tns1	protein_coding	24.3211	20.2547	4.32505	6.26984	22.2879	5.29744	-2.05704	3.79071	1.30342e-16	4.66889e-14
20223	chr2	166086941	166087509	Intergenic	Intergenic	-28603	ENSMUST00000152987.2	ENSMUSG00000084840	Gm11468	lncRNA	26.8094	34.0196	6.83232	9.49265	30.4145	8.16249	-1.89961	4.28795	1.2908e-16	4.66889e-14
3855	chr10	118900391	118900730	Intergenic	Intergenic	-14156	ENSMUST00000220074.2	ENSMUSG00000112778	Gm33677	lncRNA	10.5953	12.4041	1.94314	1.99228	11.4997	1.96771	-2.54707	2.79698	1.56046e-16	5.47892e-14
24292	chr4	141038918	141039489	TTS (ENSMUST00000145523.2)	protein_coding-TTS (ENSMUST00000145523.2)	2998	ENSMUST00000145523.2	ENSMUSG00000006445	Epha2	protein_coding	23.8395	28.2624	5.45332	8.08633	26.051	6.76983	-1.94296	4.05528	1.77683e-16	6.11748e-14
18759	chr2	70157740	70158209	intron (ENSMUST00000112243.8, intron 28 of 33)	protein_coding-intron (ENSMUST00000060208.11, intron 29 of 34)	-131352	ENSMUST00000140507.2	ENSMUSG00000047965	Rpl9-ps7	processed_pseudogene	17.98	15.2826	3.4475	3.63299	16.6313	3.54025	-2.21795	3.34493	1.92299e-16	6.55703e-14
13087	chr16	30308612	30309520	Intergenic	Intergenic	37660	ENSMUST00000231864.2	ENSMUSG00000116960	Gm49679	processed_pseudogene	51.1305	45.7956	18.3031	16.0555	48.4631	17.1793	-1.49326	5.03851	2.2622e-16	7.49738e-14
7681	chr12	81882792	81883863	intron (ENSMUST00000221799.2, intron 2 of 2)	lncRNA-intron (ENSMUST00000221799.2, intron 2 of 2)	8754	ENSMUST00000221799.2	ENSMUSG00000113950	Gm47080	lncRNA	51.5319	59.0894	19.9955	21.7393	55.3106	20.8674	-1.4089	5.2587	2.31453e-16	7.59979e-14
17388	chr19	45704686	45705206	Intergenic	Intergenic	26177	ENSMUST00000111925.2	ENSMUSG00000025219	Fgf8	protein_coding	32.0268	30.1989	9.90373	9.08247	31.1129	9.4931	-1.70971	4.34991	2.48711e-16	8.09154e-14
24031	chr4	134713304	134713652	Intergenic	Intergenic	55157	ENSMUST00000144037.2	ENSMUSG00000028821	Syf2	protein_coding	12.0402	8.94976	0.940228	1.93369	10.495	1.43696	-2.82494	2.59349	2.53945e-16	8.18672e-14
13882	chr17	10668797	10669291	intron (ENSMUST00000041463.7, intron 4 of 4)	protein_coding-intron (ENSMUST00000041463.7, intron 4 of 4)	-6101	ENSMUST00000160763.2	ENSMUSG00000089633	A230009B12Rik	lncRNA	22.8763	28.2101	7.5845	6.21124	25.5432	6.89787	-1.8971	4.03956	3.06124e-16	9.77998e-14
13170	chr16	33123925	33124432	Intergenic	Intergenic	36050	ENSMUST00000231242.2	ENSMUSG00000022808	Snx4	protein_coding	18.2208	18.1612	4.19968	4.57054	18.191	4.38511	-2.04717	3.51469	3.20869e-16	1.01595e-13
22015	chr3	138775204	138775598	intron (ENSMUST00000200396.2, intron 1 of 12)	protein_coding-intron (ENSMUST00000029796.11, intron 1 of 13)	5158	ENSMUST00000199152.2	ENSMUSG00000028149	Rap1gds1	protein_coding	15.9733	23.238	4.26237	4.33615	19.6056	4.29926	-2.19934	3.61496	5.96468e-16	1.82344e-13
5591	chr11	82704658	82705368	intron (ENSMUST00000126660.2, intron 2 of 2)	protein_coding-intron (ENSMUST00000021036.13, intron 2 of 5)	14844	ENSMUST00000021036.13	ENSMUSG00000020696	Rffl	protein_coding	33.7124	30.984	7.70987	11.2505	32.3482	9.48021	-1.76197	4.39195	6.86709e-16	2.08137e-13
17591	chr19	57364265	57364822	intron (ENSMUST00000237170.2, intron 5 of 14)	protein_coding-intron (ENSMUST00000036407.6, intron 5 of 16)	15081	ENSMUST00000237170.2	ENSMUSG00000033478	Fam160b1	protein_coding	25.1238	31.4027	6.76964	9.02388	28.2632	7.89676	-1.84195	4.1954	7.1651e-16	2.1533e-13
21636	chr3	104347488	104347925	intron (ENSMUST00000199180.2, intron 1 of 1)	protein_coding-intron (ENSMUST00000199180.2, intron 1 of 1)	21121	ENSMUST00000199180.2	ENSMUSG00000032913	Lrig2	protein_coding	21.9131	21.6679	6.33087	5.39089	21.7905	5.86088	-1.89354	3.80244	7.31602e-16	2.18017e-13
27551	chr6	47999329	47999885	Intergenic	Intergenic	21570	ENSMUST00000148362.2	ENSMUSG00000071477	Zfp777	protein_coding	28.4148	25.1745	8.08596	7.50037	26.7946	7.79316	-1.77561	4.11758	7.51202e-16	2.20158e-13
9111	chr13	56950847	56951502	intron (ENSMUST00000174457.9, intron 6 of 10)	protein_coding-intron (ENSMUST00000022023.13, intron 7 of 11)	-49534	ENSMUST00000210744.2	ENSMUSG00000110086	Gm45623	protein_coding	27.7726	33.6009	7.52182	10.2544	30.6867	8.88811	-1.78878	4.32282	8.13627e-16	2.36499e-13
26841	chr5	140580701	140581514	Intergenic	Intergenic	11199	ENSMUST00000200523.2	ENSMUSG00000105699	Gm43703	lncRNA	41.2576	57.3622	13.602	17.8134	49.3099	15.7077	-1.65476	5.03604	1.01633e-15	2.88329e-13
14833	chr17	47759996	47760889	intron (ENSMUST00000150819.3, intron 2 of 4)	protein_coding-intron (ENSMUST00000037701.13, intron 2 of 4)	-12141	ENSMUST00000160678.2	ENSMUSG00000047150	1700001C19Rik	protein_coding	45.4315	38.73	14.8556	13.5944	42.0808	14.225	-1.55961	4.81633	1.15129e-15	3.24025e-13
909	chr1	89047818	89048669	intron (ENSMUST00000066279.11, intron 2 of 5)	protein_coding-intron (ENSMUST00000066279.11, intron 2 of 5)	23448	ENSMUST00000195426.2	ENSMUSG00000102700	Gm38312	TEC	39.8931	44.8535	15.9839	12.7741	42.3733	14.379	-1.56389	4.83539	1.39031e-15	3.88213e-13
24311	chr4	141442385	141442836	intron (ENSMUST00000177592.2, intron 1 of 9)	protein_coding-intron (ENSMUST00000102484.5, intron 1 of 9)	8120	ENSMUST00000102484.5	ENSMUSG00000078515	Ddi2	protein_coding	28.0937	36.3748	10.1545	9.43405	32.2342	9.79426	-1.72645	4.41054	1.68232e-15	4.66081e-13
30420	chr7	98810379	98810988	intron (ENSMUST00000207491.2, intron 2 of 2)	protein_coding-intron (ENSMUST00000033001.6, intron 4 of 7)	8630	ENSMUST00000207894.2	ENSMUSG00000030747	Dgat2	protein_coding	25.4449	23.238	6.51891	7.50037	24.3414	7.00964	-1.78787	3.97882	2.01512e-15	5.49694e-13
3657	chr10	94851156	94851964	Intergenic	Intergenic	-16256	ENSMUST00000218192.2	ENSMUSG00000112277	Gm48867	lncRNA	50.8095	67.4634	21.4372	22.7941	59.1364	22.1156	-1.42482	5.35419	2.46164e-15	6.61323e-13
29948	chr7	64218301	64218828	intron (ENSMUST00000205613.2, intron 2 of 2)	protein_coding-intron (ENSMUST00000032732.15, intron 2 of 14)	39391	ENSMUST00000206978.2	ENSMUSG00000108721	Gm44721	TEC	17.98	17.5855	3.57287	5.03931	17.7827	4.30609	-2.03576	3.48331	2.54525e-15	6.78645e-13
21071	chr3	68176613	68176900	intron (ENSMUST00000169909.10, intron 1 of 6)	protein_coding-intron (ENSMUST00000029346.13, intron 1 of 7)	-63773	ENSMUST00000193165.2	ENSMUSG00000102846	Gm10292	processed_pseudogene	12.7626	14.0789	3.19677	2.34386	13.4207	2.77032	-2.28094	3.05041	3.13178e-15	8.2266e-13
20895	chr3	42467509	42467771	Intergenic	Intergenic	-59253	ENSMUST00000193848.2	ENSMUSG00000103426	Gm37533	TEC	9.9532	7.90301	1.06559	1.52351	8.9281	1.29455	-2.74831	2.38378	3.67647e-15	9.51643e-13
10647	chr14	65507145	65507882	intron (ENSMUST00000226005.2, intron 1 of 8)	protein_coding-intron (ENSMUST00000169656.3, intron 1 of 6)	3327	ENSMUST00000226005.2	ENSMUSG00000034532	Fbxo16	protein_coding	35.5586	36.2178	12.5991	12.0123	35.8882	12.3057	-1.54418	4.59863	3.8805e-15	9.96673e-13
13179	chr16	33508128	33508933	intron (ENSMUST00000232568.2, intron 1 of 16)	protein_coding-intron (ENSMUST00000126532.2, intron 1 of 16)	3615	ENSMUST00000126532.2	ENSMUSG00000075254	Heg1	protein_coding	51.5319	56.9959	22.4401	20.7432	54.2639	21.5917	-1.33267	5.25182	3.90665e-15	9.96673e-13
22824	chr4	57254400	57254922	TTS (ENSMUST00000150445.2)	protein_coding-TTS (ENSMUST00000150445.2)	-32607	ENSMUST00000123664.2	ENSMUSG00000038764	Ptpn3	protein_coding	26.97	23.3427	6.76964	7.96914	25.1563	7.36939	-1.761	4.02921	5.5055e-15	1.36529e-12
16321	chr18	75414348	75414636	intron (ENSMUST00000039608.9, intron 16 of 16)	protein_coding-intron (ENSMUST00000039608.9, intron 16 of 16)	7762	ENSMUST00000185628.2	ENSMUSG00000102047	2010010A06Rik	transcribed_processed_pseudogene	10.5953	12.4564	2.56996	1.93369	11.5259	2.25182	-2.36292	2.82895	6.10408e-15	1.50321e-12
3524	chr10	85347965	85348538	intron (ENSMUST00000105307.8, intron 1 of 16)	protein_coding-intron (ENSMUST00000020231.10, intron 1 of 9)	-86014	ENSMUST00000105306.3	ENSMUSG00000020042	Btbd11	protein_coding	22.3144	24.5988	6.76964	7.09019	23.4566	6.92991	-1.76055	3.94261	6.75931e-15	1.64177e-12
24639	chr4	153379421	153379871	Intergenic	Intergenic	77013	ENSMUST00000126141.2	ENSMUSG00000087454	Gm13174	lncRNA	16.4549	16.4341	4.26237	3.86738	16.4445	4.06487	-2.01369	3.37873	7.39582e-15	1.78415e-12
30832	chr7	125231454	125231991	exon (ENSMUST00000033000.8, exon 9 of 9)	protein_coding-exon (ENSMUST00000033000.8, exon 9 of 9)	17427	ENSMUST00000206042.2	ENSMUSG00000032777	Gtf3c1	protein_coding	31.4649	30.1466	11.0947	8.84809	30.8058	9.97139	-1.62685	4.35665	9.06805e-15	2.12961e-12
3151	chr10	76963783	76964117	intron (ENSMUST00000081654.13, intron 2 of 41)	protein_coding-intron (ENSMUST00000081654.13, intron 2 of 41)	-8984	ENSMUST00000218871.2	ENSMUSG00000112612	Gm7775	processed_pseudogene	17.5786	23.4473	4.70114	5.80106	20.513	5.2511	-1.97155	3.71718	9.71018e-15	2.26541e-12
12431	chr15	98760023	98760341	exon (ENSMUST00000023741.16, exon 12 of 55)	protein_coding-exon (ENSMUST00000023741.16, exon 12 of 55)	-5992	ENSMUST00000184363.3	ENSMUSG00000048154	Kmt2d	protein_coding	9.79266	12.9798	2.38191	1.87509	11.3862	2.1285	-2.43135	2.81036	1.01895e-14	2.3617e-12
13086	chr16	30275688	30276085	Intergenic	Intergenic	4480	ENSMUST00000231864.2	ENSMUSG00000116960	Gm49679	processed_pseudogene	24.1606	17.9519	5.82941	4.92212	21.0562	5.37576	-1.95682	3.72364	1.16122e-14	2.67396e-12
95	chr1	12975606	12976214	intron (ENSMUST00000146763.8, intron 2 of 3)	protein_coding-intron (ENSMUST00000115402.8, intron 4 of 7)	19357	ENSMUST00000133201.3	ENSMUSG00000025938	Slco5a1	protein_coding	42.5419	37.2122	13.9154	14.1804	39.877	14.0479	-1.4996	4.75541	1.17647e-14	2.68659e-12
28023	chr6	89101721	89102043	Intergenic	Intergenic	-16094	ENSMUST00000203378.2	ENSMUSG00000090254	Gm1965	lncRNA	10.3545	12.2994	1.94314	2.46106	11.327	2.2021	-2.36103	2.80543	1.18185e-14	2.68659e-12
19678	chr2	142185349	142185784	intron (ENSMUST00000138786.2, intron 11 of 13)	protein_coding-intron (ENSMUST00000078027.12, intron 16 of 17)	-38342	ENSMUST00020181696.1	ENSMUSG00002076022	7SK	misc_RNA	15.7325	12.2994	2.56996	3.22281	14.0159	2.89638	-2.25204	3.0904	1.27217e-14	2.85529e-12
315	chr1	38553308	38553831	intron (ENSMUST00000238906.2, intron 5 of 22)	protein_coding-intron (ENSMUST00000027250.14, intron 5 of 7)	26969	ENSMUST00000195175.2	ENSMUSG00000102984	Gm34727	processed_pseudogene	28.9766	23.552	7.70987	8.08633	26.2643	7.8981	-1.72269	4.0968	1.37785e-14	3.07304e-12
25326	chr5	52056833	52057263	Intergenic	Intergenic	-6492	ENSMUST00000197640.2	ENSMUSG00000104919	Gm42617	TEC	21.2709	24.9651	7.52182	5.74247	23.118	6.63214	-1.80933	3.91453	1.57614e-14	3.47162e-12
982	chr1	91263807	91264921	intron (ENSMUST00000088904.10, intron 5 of 8)	protein_coding-intron (ENSMUST00000088904.10, intron 5 of 8)	-14374	ENSMUST00000027533.9	ENSMUSG00000026308	Klhl30	protein_coding	54.9834	57.9903	23.8191	23.6144	56.4868	23.7168	-1.25321	5.33114	1.71295e-14	3.68218e-12
28501	chr6	119298560	119299320	intron (ENSMUST00000168793.8, intron 3 of 4)	protein_coding-intron (ENSMUST00000037434.13, intron 26 of 37)	7225	ENSMUST00000168793.8	ENSMUSG00000055003	Lrtm2	protein_coding	45.4315	49.4592	16.6107	19.6299	47.4454	18.1203	-1.38899	5.04249	1.71327e-14	3.68218e-12
28322	chr6	113377689	113378308	intron (ENSMUST00000205017.3, intron 5 of 7)	protein_coding-intron (ENSMUST00000032414.11, intron 7 of 12)	3279	ENSMUST00000203925.2	ENSMUSG00000030276	Ttll3	protein_coding	28.3345	25.5932	6.33087	9.49265	26.9638	7.91176	-1.75838	4.13119	1.79791e-14	3.81781e-12
30298	chr7	89699150	89699457	Intergenic	Intergenic	7398	ENSMUST00000208325.2	ENSMUSG00000108897	Gm44861	TEC	12.602	16.2247	2.38191	3.75018	14.4134	3.06605	-2.23211	3.16916	1.99737e-14	4.1665e-12
9324	chr13	72936589	72937027	Intergenic	Intergenic	19258	ENSMUST00000221207.2	ENSMUSG00000113837	Gm47902	lncRNA	25.5251	17.1668	5.39064	5.0979	21.346	5.24427	-2.00803	3.72706	2.45513e-14	5.06185e-12
10533	chr14	59914946	59915614	intron (ENSMUST00000080368.13, intron 34 of 35)	protein_coding-intron (ENSMUST00000080368.13, intron 34 of 35)	35283	ENSMUST00000224256.2	ENSMUSG00000114593	Gm19716	transcribed_processed_pseudogene	59.1573	84.5256	28.6456	28.0678	71.8414	28.3567	-1.34803	5.65596	2.95002e-14	6.01228e-12
4650	chr11	44637614	44638067	intron (ENSMUST00000109268.2, intron 6 of 15)	protein_coding-intron (ENSMUST00000081265.12, intron 6 of 15)	-84337	ENSMUST00000130493.2	ENSMUSG00000085784	Gm12158	lncRNA	27.4516	23.552	7.27109	8.43791	25.5018	7.8545	-1.6888	4.06528	4.25321e-14	8.52131e-12
29988	chr7	65837236	65838170	Intergenic	Intergenic	-2600	ENSMUST00000206648.2	ENSMUSG00000108686	Gm45080	processed_pseudogene	63.572	81.961	30.338	31.7594	72.7665	31.0487	-1.23399	5.70538	4.48267e-14	8.93059e-12
35124	chr9	114365671	114366142	intron (ENSMUST00000111816.3, intron 1 of 3)	protein_coding-intron (ENSMUST00000111816.3, intron 1 of 3)	21141	ENSMUST00000238379.2	ENSMUSG00000097821	C130032M10Rik	lncRNA	19.7459	28.5241	5.70405	7.38317	24.135	6.54361	-1.88989	3.96795	5.41108e-14	1.06015e-11
7702	chr12	83215394	83215824	Intergenic	Intergenic	46621	ENSMUST00000192978.2	ENSMUSG00000103387	1700030I03Rik	TEC	23.5184	21.8249	7.33378	6.56282	22.6717	6.9483	-1.70201	3.89847	5.89229e-14	1.14809e-11
19490	chr2	127914685	127914988	intron (ENSMUST00000110344.2, intron 7 of 10)	protein_coding-intron (ENSMUST00000028859.8, intron 14 of 17)	-17008	ENSMUST00000157550.3	ENSMUSG00000088175	Gm23101	snRNA	11.4783	15.3873	2.88336	2.98843	13.4328	2.9359	-2.20244	3.07907	6.04463e-14	1.17134e-11
17088	chr19	27418599	27419162	Intergenic	Intergenic	-11655	ENSMUST00000076219.6	ENSMUSG00000041360	Pum3	protein_coding	15.0903	16.7481	3.63555	4.45334	15.9192	4.04444	-1.97488	3.34755	6.19216e-14	1.1934e-11
4981	chr11	60366337	60367175	intron (ENSMUST00000081823.12, intron 1 of 63)	protein_coding-intron (ENSMUST00000071880.9, intron 1 of 65)	-3985	ENSMUST00000126522.4	ENSMUSG00000042678	Myo15	protein_coding	52.8162	60.8689	23.1923	24.552	56.8425	23.8721	-1.25481	5.34215	6.29084e-14	1.20587e-11
22787	chr4	54529256	54529703	Intergenic	Intergenic	-35144	ENSMUST00000120548.2	ENSMUSG00000081428	Tpt1-ps2	processed_pseudogene	23.1974	27.582	8.9635	5.91826	25.3897	7.44088	-1.77989	4.05493	6.62358e-14	1.26283e-11
31715	chr8	25970253	25970693	intron (ENSMUST00000211266.2, intron 1 of 2)	lncRNA-intron (ENSMUST00000211266.2, intron 1 of 2)	7128	ENSMUST00000211266.2	ENSMUSG00000110063	Gm31045	lncRNA	32.5887	32.5018	10.9693	11.9537	32.5452	11.4615	-1.50331	4.46823	6.84791e-14	1.29861e-11
10840	chr14	77497479	77498064	intron (ENSMUST00000226576.2, intron 1 of 2)	protein_coding-intron (ENSMUST00000022589.9, intron 1 of 18)	-8017	ENSMUST00000099431.6	ENSMUSG00000063556	Gm10132	processed_pseudogene	42.4616	46.319	17.5509	17.0516	44.3903	17.3013	-1.3617	4.95504	7.34016e-14	1.38456e-11
15858	chr18	38871854	38872561	intron (ENSMUST00000134388.2, intron 2 of 2)	lncRNA-intron (ENSMUST00000127448.8, intron 3 of 3)	-21026	ENSMUST00000122442.2	ENSMUSG00000083766	Gm15335	processed_pseudogene	36.4415	33.8102	12.9125	12.2467	35.1259	12.5796	-1.47816	4.58132	7.67397e-14	1.43229e-11
24165	chr4	138254301	138254932	Intergenic	Intergenic	53778	ENSMUST00000137206.2	ENSMUSG00000028753	Vwa5b1	protein_coding	35.7994	28.9951	11.8469	9.14107	32.3973	10.494	-1.62062	4.42305	7.65426e-14	1.43229e-11
17610	chr19	58050464	58050834	intron (ENSMUST00000077282.7, intron 28 of 28)	protein_coding-intron (ENSMUST00000077282.7, intron 28 of 28)	11050	ENSMUST00000176631.3	ENSMUSG00000093757	Mir5623	miRNA	9.55186	10.6769	2.0685	1.99228	10.1144	2.03039	-2.31627	2.65076	7.92271e-14	1.47097e-11
25027	chr5	28629138	28629358	Intergenic	Intergenic	13589	ENSMUST00000133313.2	ENSMUSG00000048271	Rbm33	protein_coding	7.62543	10.5199	1.69241	1.34772	9.07267	1.52007	-2.59003	2.47643	8.95315e-14	1.64506e-11
31693	chr8	24329239	24329878	intron (ENSMUST00000207301.2, intron 4 of 7)	protein_coding-intron (ENSMUST00000042352.11, intron 3 of 6)	-86777	ENSMUST00000209073.2	ENSMUSG00000109158	Gm45166	TEC	29.0569	27.6867	10.5306	8.14493	28.3718	9.33774	-1.60286	4.2446	9.12926e-14	1.66877e-11
31311	chr7	143306365	143306693	intron (ENSMUST00000134056.2, intron 1 of 5)	protein_coding-intron (ENSMUST00000134056.2, intron 1 of 5)	4193	ENSMUST00000134056.2	ENSMUSG00000037606	Osbpl5	protein_coding	17.4984	15.492	4.95187	3.16422	16.4952	4.05804	-2.01996	3.37403	9.5061e-14	1.72875e-11
27323	chr6	31096416	31097256	intron (ENSMUST00000230832.2, intron 2 of 5)	lncRNA-intron (ENSMUST00000187876.7, intron 3 of 3)	-8981	ENSMUST00000195672.2	ENSMUSG00000104030	5330406M23Rik	TEC	29.8596	42.8647	10.9693	12.4225	36.3621	11.6959	-1.64389	4.60542	9.60518e-14	1.73785e-11
5673	chr11	86046601	86046973	intron (ENSMUST00000044423.4, intron 7 of 19)	protein_coding-intron (ENSMUST00000044423.4, intron 7 of 19)	-29368	ENSMUST00000121382.2	ENSMUSG00000080823	Atp5l-ps2	processed_pseudogene	14.8495	9.73483	2.31923	2.22667	12.2922	2.27295	-2.40689	2.86582	1.05905e-13	1.89677e-11
34815	chr9	101588043	101588277	Intergenic	Intergenic	46744	ENSMUST00000215480.2	ENSMUSG00000111696	Gm47932	processed_pseudogene	7.9465	7.17028	1.12827	1.17193	7.55839	1.1501	-2.69117	2.17356	1.1484e-13	2.03624e-11
28575	chr6	122322774	122323047	Intergenic	Intergenic	-5390	ENSMUST00000112600.9	ENSMUSG00000040669	Phc1	protein_coding	8.58865	10.9386	1.31632	2.22667	9.76362	1.77149	-2.45768	2.58974	1.23266e-13	2.16399e-11
25927	chr5	111249115	111249719	intron (ENSMUST00000156290.9, intron 4 of 22)	protein_coding-intron (ENSMUST00000040111.10, intron 4 of 23)	-56760	ENSMUST00000198098.2	ENSMUSG00000106153	Gm43677	TEC	25.9265	28.9951	7.45914	10.1958	27.4608	8.82747	-1.63617	4.19686	1.29677e-13	2.25422e-11
10868	chr14	79489207	79489648	Intergenic	Intergenic	-4618	ENSMUST00000162937.2	ENSMUSG00000071262	Zfp957	protein_coding	30.6623	21.0398	7.52182	7.20738	25.851	7.3646	-1.79702	4.04872	1.53401e-13	2.62797e-11
22852	chr4	59199813	59200114	intron (ENSMUST00000133996.2, intron 1 of 2)	protein_coding-intron (ENSMUST00000030074.8, intron 1 of 8)	10405	ENSMUST00000133996.2	ENSMUSG00000028381	Ugcg	protein_coding	12.6823	9.31613	2.00582	2.28527	10.9992	2.14554	-2.32897	2.73058	2.09106e-13	3.5311e-11
12569	chr15	102026261	102027186	intron (ENSMUST00000154032.2, intron 9 of 10)	protein_coding-intron (ENSMUST00000128884.2, intron 5 of 5)	3149	ENSMUST00000229800.2	ENSMUSG00000037003	Tns2	protein_coding	37.8864	47.1564	16.1719	15.5867	42.5214	15.8793	-1.42707	4.8798	2.11367e-13	3.55237e-11
10966	chr14	104136613	104136988	Intergenic	Intergenic	-48732	ENSMUST00000194770.2	ENSMUSG00000104311	Gm37910	TEC	19.3445	18.6846	5.32796	5.85966	19.0146	5.59381	-1.75924	3.6368	2.31589e-13	3.85569e-11
33194	chr8	124183138	124183496	intron (ENSMUST00000108832.8, intron 9 of 13)	protein_coding-intron (ENSMUST00000001522.10, intron 8 of 12)	9396	ENSMUST00000212827.2	ENSMUSG00000001482	Def8	protein_coding	10.7559	10.8863	2.44459	2.34386	10.8211	2.39423	-2.17059	2.76173	2.36013e-13	3.91098e-11
31584	chr8	15146904	15147376	intron (ENSMUST00000033842.4, intron 13 of 36)	protein_coding-intron (ENSMUST00000033842.4, intron 13 of 36)	4210	ENSMUST00000117573.2	ENSMUSG00000083000	Gm15678	processed_pseudogene	17.4984	19.7837	5.516	5.33229	18.641	5.42415	-1.78469	3.61271	2.57448e-13	4.24633e-11
30129	chr7	75872197	75872657	Intergenic	Intergenic	-7208	ENSMUST00000156166.8	ENSMUSG00000025754	Agbl1	protein_coding	24.0803	28.2101	7.89791	9.37546	26.1452	8.63669	-1.60056	4.13819	3.65729e-13	5.94931e-11
8919	chr13	49335002	49335640	Intergenic	Intergenic	-5640	ENSMUST00000049022.15	ENSMUSG00000037966	Ninj1	protein_coding	31.4649	29.3092	9.52764	11.7193	30.3871	10.6235	-1.50979	4.36513	4.19891e-13	6.76826e-11
12373	chr15	96813424	96813866	Intergenic	Intergenic	7641	ENSMUST00000229718.2	ENSMUSG00000116202	Rpl10a-ps3	processed_pseudogene	28.8964	26.2736	10.2171	8.5551	27.585	9.38612	-1.55198	4.21491	4.25186e-13	6.8226e-11
24569	chr4	151850589	151851253	intron (ENSMUST00000155685.8, intron 2 of 7)	protein_coding-intron (ENSMUST00000049790.14, intron 3 of 23)	95186	ENSMUST00000155685.8	ENSMUSG00000014592	Camta1	protein_coding	34.6757	35.8514	14.6049	9.60984	35.2635	12.1074	-1.54615	4.57384	4.52366e-13	7.22604e-11
15887	chr18	41604813	41605319	Intergenic	Intergenic	5881	ENSMUST00000235734.2	ENSMUSG00000118299	Gm50408	processed_pseudogene	18.6221	13.2938	3.25946	4.27755	15.958	3.7685	-2.05873	3.30443	5.00055e-13	7.88131e-11
12519	chr15	100603828	100604234	intron (ENSMUST00000161514.2, intron 4 of 11)	protein_coding-intron (ENSMUST00000052069.12, intron 4 of 11)	10370	ENSMUST00000229410.2	ENSMUSG00000090062	Galnt6os	lncRNA	15.0101	15.4397	4.32505	3.92597	15.2249	4.12551	-1.88295	3.29895	5.26471e-13	8.26093e-11
29483	chr7	29196205	29196890	intron (ENSMUST00000183081.2, intron 1 of 1)	protein_coding-intron (ENSMUST00000085809.11, intron 2 of 22)	8330	ENSMUST00000182011.8	ENSMUSG00000030583	Sipa1l3	protein_coding	46.475	40.9282	16.7987	17.9306	43.7016	17.3646	-1.32605	4.93515	6.57808e-13	1.01423e-10
33762	chr9	43600097	43600351	Intergenic	Intergenic	5874	ENSMUST00000216789.2	ENSMUSG00000110808	Gm5364	processed_pseudogene	10.8361	10.5722	2.25655	2.63685	10.7042	2.4467	-2.11768	2.75311	8.54171e-13	1.30003e-10
25955	chr5	111971155	111972024	Intergenic	Intergenic	30336	ENSMUST00000200641.2	ENSMUSG00000105376	Gm36535	lncRNA	31.786	28.1054	10.5306	10.8404	29.9457	10.6855	-1.48018	4.34979	8.78955e-13	1.33203e-10
9586	chr13	98767434	98768494	Intergenic	Intergenic	5954	ENSMUST00000050389.5	ENSMUSG00000046082	Tmem174	protein_coding	42.863	48.6218	16.7987	19.9814	45.7424	18.3901	-1.3162	5.01207	8.84252e-13	1.33436e-10
8245	chr12	112458420	112458773	intron (ENSMUST00000223266.2, intron 1 of 3)	protein_coding-intron (ENSMUST00000057465.7, intron 1 of 4)	2688	ENSMUST00000223266.2	ENSMUSG00000043122	A530016L24Rik	protein_coding	9.63213	11.3573	1.75509	2.81264	10.4947	2.28386	-2.19452	2.72681	1.0161e-12	1.52038e-10
31499	chr8	12815071	12815371	intron (ENSMUST00000133338.8, intron 1 of 27)	protein_coding-intron (ENSMUST00000033818.10, intron 1 of 29)	8152	ENSMUST00000133338.8	ENSMUSG00000031441	Atp11a	protein_coding	11.2375	15.178	2.25655	3.75018	13.2077	3.00336	-2.13757	3.06722	1.07639e-12	1.60382e-10
10214	chr14	32826838	32827074	intron (ENSMUST00000130509.10, intron 18 of 61)	protein_coding-intron (ENSMUST00000061753.15, intron 17 of 58)	80067	ENSMUST00000130509.10	ENSMUSG00000051506	Wdfy4	protein_coding	9.23079	10.6246	1.88046	2.46106	9.92768	2.17076	-2.18985	2.64882	1.24419e-12	1.84609e-10
28977	chr7	4705075	4706044	intron (ENSMUST00000206024.2, intron 7 of 9)	protein_coding-intron (ENSMUST00000048248.9, intron 7 of 18)	-6418	ENSMUST00000123637.2	ENSMUSG00000035390	Brsk1	protein_coding	52.8162	58.095	21.876	26.3099	55.4556	24.0929	-1.20349	5.32062	1.25094e-12	1.84837e-10
1867	chr1	170234356	170234910	intron (ENSMUST00000161966.8, intron 2 of 7)	protein_coding-intron (ENSMUST00000159665.2, intron 2 of 3)	47850	ENSMUST00000160816.8	ENSMUSG00000038473	Nos1ap	protein_coding	17.8194	17.5332	4.70114	5.74247	17.6763	5.2218	-1.75241	3.53587	1.26826e-12	1.86619e-10
8037	chr12	104959145	104959590	intron (ENSMUST00000067005.11, intron 1 of 16)	protein_coding-intron (ENSMUST00000067005.11, intron 1 of 16)	5569	ENSMUST00000095439.11	ENSMUSG00000054150	Syne3	protein_coding	17.3378	16.5387	4.51309	5.33229	16.9383	4.92269	-1.77459	3.46837	1.38245e-12	2.0092e-10
1733	chr1	163649021	163649375	intron (ENSMUST00000077642.12, intron 8 of 20)	protein_coding-intron (ENSMUST00000027877.7, intron 8 of 19)	42046	ENSMUST00000027877.7	ENSMUSG00000026585	Kifap3	protein_coding	15.2509	14.1835	4.19968	3.80878	14.7172	4.00423	-1.87135	3.24651	1.3955e-12	2.01988e-10
19037	chr2	93195466	93196044	Intergenic	Intergenic	21419	ENSMUST00020183039.1	ENSMUSG00002075750	5S_rRNA	rRNA	22.3144	20.2024	6.2055	7.44177	21.2584	6.82364	-1.63012	3.8224	1.6379e-12	2.35154e-10
23257	chr4	106356677	106357237	exon (ENSMUST00000148907.2, exon 3 of 3)	protein_coding-exon (ENSMUST00000148907.2, exon 3 of 3)	3345	ENSMUST00000177702.2	ENSMUSG00000085933	Tmem61	protein_coding	29.6188	33.6009	12.0349	11.3677	31.6098	11.7013	-1.43789	4.44979	1.70362e-12	2.43605e-10
28004	chr6	88745954	88746331	intron (ENSMUST00000163271.8, intron 3 of 7)	protein_coding-intron (ENSMUST00000089449.5, intron 3 of 7)	18291	ENSMUST00000204640.2	ENSMUSG00000107719	Gm43937	TEC	16.8562	21.0398	4.57577	6.38703	18.948	5.4814	-1.7917	3.63965	1.76843e-12	2.51855e-10
33579	chr9	30144182	30144524	Intergenic	Intergenic	58917	ENSMUST00000239738.1	ENSMUSG00000119318	U6	snRNA	14.2074	13.8695	3.82359	3.80878	14.0385	3.81619	-1.8736	3.18276	1.86656e-12	2.63714e-10
26637	chr5	135681860	135682473	TTS (ENSMUST00000198157.2)	lncRNA-TTS (ENSMUST00000198157.2)	-8976	ENSMUST00000179536.2	ENSMUSG00000094372	Gm21839	pseudogene	37.7258	47.261	16.7361	16.6414	42.4934	16.6887	-1.35439	4.89922	1.91854e-12	2.69981e-10
4853	chr11	54881441	54881713	TTS (ENSMUST00000148298.2)	protein_coding-TTS (ENSMUST00000148298.2)	-27834	ENSMUST00000102731.8	ENSMUSG00000020400	Tnip1	protein_coding	11.2375	10.6769	3.00873	2.22667	10.9572	2.6177	-2.06105	2.79474	1.9933e-12	2.78293e-10
21815	chr3	117433622	117434001	intron (ENSMUST00000239347.2, intron 3 of 5)	protein_coding-intron (ENSMUST00000039564.11, intron 3 of 5)	64935	ENSMUST00000106473.5	ENSMUSG00000033342	Plppr5	protein_coding	19.2643	13.0321	4.38773	3.3986	16.1482	3.89317	-2.03522	3.32288	2.34735e-12	3.22643e-10
33218	chr8	124868445	124869031	intron (ENSMUST00000127664.2, intron 1 of 15)	protein_coding-intron (ENSMUST00000127664.2, intron 1 of 15)	-18074	ENSMUST00000212467.2	ENSMUSG00000110482	Gm3889	processed_pseudogene	22.3144	25.2268	7.20841	8.84809	23.7706	8.02825	-1.56689	4.00942	2.40493e-12	3.28014e-10
18866	chr2	77104729	77105414	intron (ENSMUST00000139021.2, intron 1 of 11)	protein_coding-intron (ENSMUST00000102659.2, intron 1 of 17)	5862	ENSMUST00000139021.2	ENSMUSG00000042272	Sestd1	protein_coding	47.8396	50.1396	22.064	20.6846	48.9896	21.3743	-1.19812	5.14319	2.71507e-12	3.6609e-10
8055	chr12	105434635	105435599	intron (ENSMUST00000178224.2, intron 1 of 1)	protein_coding-intron (ENSMUST00000178224.2, intron 1 of 1)	15002	ENSMUST00000178224.2	ENSMUSG00000094910	D430019H16Rik	protein_coding	49.2041	46.1096	20.1209	21.0362	47.6569	20.5785	-1.20839	5.09664	3.09053e-12	4.10473e-10
15493	chr18	9478467	9479291	Intergenic	Intergenic	-16742	ENSMUST00000234250.2	ENSMUSG00000117503	Gm7527	processed_pseudogene	41.8195	45.9003	15.4197	19.7471	43.8599	17.5834	-1.31858	4.94997	3.14184e-12	4.15731e-10
468	chr1	54940430	54940707	intron (ENSMUST00000180327.8, intron 1 of 7)	protein_coding-intron (ENSMUST00000044359.16, intron 1 of 27)	15185	ENSMUST00000193052.2	ENSMUSG00000102642	A130048G24Rik	TEC	10.3545	10.3105	2.50727	2.40246	10.3325	2.45487	-2.06706	2.71529	3.2756e-12	4.30728e-10
31135	chr7	138257451	138258014	Intergenic	Intergenic	-44900	ENSMUST00000211166.2	ENSMUSG00000109802	Gm30808	lncRNA	27.5318	24.2324	9.15155	9.14107	25.8821	9.14631	-1.49368	4.13711	3.27947e-12	4.30728e-10
11056	chr14	121182568	121182877	intron (ENSMUST00000228277.2, intron 24 of 25)	protein_coding-intron (ENSMUST00000032898.9, intron 24 of 25)	29463	ENSMUST00000228277.2	ENSMUSG00000030662	Ipo5	protein_coding	12.9231	13.4508	3.4475	3.69159	13.187	3.56954	-1.88201	3.09753	3.3149e-12	4.33775e-10
31205	chr7	140593081	140593666	Intergenic	Intergenic	-2690	ENSMUST00000026565.7	ENSMUSG00000025492	Ifitm3	protein_coding	24.3211	35.0663	7.5845	11.0748	29.6937	9.32963	-1.67534	4.30969	3.34826e-12	4.36529e-10
4261	chr11	5982864	5983440	intron (ENSMUST00000123391.8, intron 1 of 5)	protein_coding-intron (ENSMUST00000002817.12, intron 1 of 18)	32386	ENSMUST00000154197.8	ENSMUSG00000057897	Camk2b	protein_coding	28.174	37.6832	11.5961	12.0123	32.9286	11.8042	-1.48787	4.50126	3.5276e-12	4.58227e-10
4372	chr11	19983644	19983993	Intergenic	Intergenic	79049	ENSMUST00000132022.2	ENSMUSG00000020152	Actr2	protein_coding	11.9599	11.619	2.13118	3.5158	11.7894	2.82349	-2.04581	2.90132	3.62429e-12	4.69067e-10
7119	chr12	25715408	25715755	Intergenic	Intergenic	-22219	ENSMUST00020183757.1	ENSMUSG00002074929	5S_rRNA	rRNA	13.9666	13.3985	3.82359	3.69159	13.6825	3.75759	-1.85828	3.14864	3.77757e-12	4.84289e-10
21366	chr3	90503899	90504311	intron (ENSMUST00000200290.5, intron 1 of 2)	protein_coding-intron (ENSMUST00000200290.5, intron 1 of 2)	-3417	ENSMUST00000001047.8	ENSMUSG00000001021	S100a3	protein_coding	10.2743	15.2826	1.31632	3.63299	12.7785	2.47465	-2.36255	2.98863	3.78287e-12	4.84289e-10
31469	chr8	11770355	11770874	exon (ENSMUST00000134409.2, exon 2 of 2)	lncRNA-exon (ENSMUST00000134409.2, exon 2 of 2)	-5375	ENSMUST00000211243.2	ENSMUSG00000110313	Gm45420	processed_pseudogene	24.883	24.7558	7.83523	9.49265	24.8194	8.66394	-1.5141	4.07788	3.77789e-12	4.84289e-10
19058	chr2	93872022	93872557	intron (ENSMUST00000146580.2, intron 6 of 7)	protein_coding-intron (ENSMUST00000028619.5, intron 9 of 10)	24525	ENSMUST00000145967.8	ENSMUSG00000027195	Hsd17b12	protein_coding	14.5285	15.649	4.57577	4.04317	15.0887	4.30947	-1.81022	3.30536	3.85218e-12	4.91389e-10
30773	chr7	120519389	120519813	intron (ENSMUST00000207481.2, intron 1 of 19)	protein_coding-intron (ENSMUST00000033173.15, intron 1 of 20)	2594	ENSMUST00000033173.15	ENSMUSG00000030880	Polr3e	protein_coding	23.2776	21.8772	7.89791	7.61756	22.5774	7.75774	-1.53685	3.93411	3.98529e-12	5.04737e-10
14525	chr17	34067127	34067478	exon (ENSMUST00000002379.15, exon 5 of 5)	protein_coding-exon (ENSMUST00000002379.15, exon 5 of 5)	4902	ENSMUST00000087559.8	ENSMUSG00000002308	Cd320	protein_coding	9.23079	13.1368	2.44459	2.57825	11.1838	2.51142	-2.16656	2.83477	4.18171e-12	5.27729e-10
12984	chr16	21394688	21395481	intron (ENSMUST00000231484.2, intron 4 of 5)	protein_coding-intron (ENSMUST00000096191.11, intron 42 of 43)	7970	ENSMUST00000150765.2	ENSMUSG00000033653	Vps8	protein_coding	45.5921	42.446	19.2433	17.6962	44.019	18.4698	-1.25066	4.96974	4.6313e-12	5.78293e-10
20180	chr2	165094326	165094728	Intergenic	Intergenic	17569	ENSMUST00000157175.3	ENSMUSG00000087800	Gm25569	snoRNA	14.8495	13.4508	4.19968	3.4572	14.1502	3.82844	-1.87931	3.18751	4.70743e-12	5.85736e-10
17390	chr19	45714107	45714556	Intergenic	Intergenic	16792	ENSMUST00000111925.2	ENSMUSG00000025219	Fgf8	protein_coding	13.485	19.1033	4.76382	3.92597	16.2941	4.3449	-1.92108	3.40711	4.8705e-12	6.01803e-10
2198	chr1	186965487	186965785	intron (ENSMUST00000161260.8, intron 5 of 6)	protein_coding-intron (ENSMUST00000044812.12, intron 4 of 5)	-3018	ENSMUST00000193542.3	ENSMUSG00000104394	Gm37254	TEC	9.63213	13.0845	1.88046	3.22281	11.3583	2.55163	-2.15497	2.85446	5.62623e-12	6.90371e-10
7694	chr12	82515297	82516117	Intergenic	Intergenic	27604	ENSMUST00000179295.3	ENSMUSG00000094374	Gm5435	processed_pseudogene	33.3914	31.2457	13.4766	11.0748	32.3185	12.2757	-1.39505	4.48506	6.21992e-12	7.60589e-10
15912	chr18	42598789	42599233	Intergenic	Intergenic	-21142	ENSMUST00000237473.2	ENSMUSG00000118058	Gm3631	processed_pseudogene	19.4248	16.9051	5.76673	5.62527	18.1649	5.696	-1.66379	3.58801	6.64152e-12	8.09353e-10
27938	chr6	86452241	86452843	intron (ENSMUST00000154066.2, intron 2 of 4)	lncRNA-intron (ENSMUST00000129343.8, intron 1 of 2)	5210	ENSMUST00000129343.8	ENSMUSG00000085589	A430078I02Rik	lncRNA	29.1372	29.3092	11.6588	10.5474	29.2232	11.1031	-1.39628	4.34375	7.99454e-12	9.64293e-10
5666	chr11	85641502	85642703	intron (ENSMUST00000130343.8, intron 1 of 4)	protein_coding-intron (ENSMUST00000074875.11, intron 23 of 24)	9426	ENSMUST00000175537.3	ENSMUSG00000093278	Mir5110	miRNA	57.7928	66.0503	29.8992	28.5365	61.9215	29.2179	-1.08747	5.51661	8.21601e-12	9.87647e-10
244	chr1	35861505	35862148	Intergenic	Intergenic	15771	ENSMUST00000187528.2	ENSMUSG00000101714	Gm28415	lncRNA	25.8462	25.4362	9.77837	9.02388	25.6412	9.40112	-1.44633	4.14214	8.58645e-12	1.02523e-09
2478	chr10	18467761	18467988	exon (ENSMUST00000215836.2, exon 33 of 34)	protein_coding-exon (ENSMUST00000215836.2, exon 33 of 34)	-26171	ENSMUST00000215943.2	ENSMUSG00000111173	Gm48297	processed_pseudogene	10.9164	9.83951	2.38191	2.69544	10.378	2.53868	-2.01528	2.72304	8.91057e-12	1.06036e-09
21673	chr3	105437041	105437262	intron (ENSMUST00000141694.2, intron 2 of 4)	protein_coding-intron (ENSMUST00000079169.5, intron 1 of 6)	26928	ENSMUST00000200070.2	ENSMUSG00000105753	Gm43847	lncRNA	9.55186	8.21704	1.31632	2.34386	8.88445	1.83009	-2.24871	2.45919	9.56793e-12	1.13099e-09
25038	chr5	30315404	30316455	intron (ENSMUST00000058045.5, intron 2 of 5)	protein_coding-intron (ENSMUST00000058045.5, intron 2 of 5)	-4845	ENSMUST00000199573.2	ENSMUSG00000086815	3110082J24Rik	protein_coding	43.2643	45.2199	16.4226	20.5674	44.2421	18.495	-1.25699	4.97879	9.55994e-12	1.13099e-09
26785	chr5	139395245	139395451	intron (ENSMUST00000163940.2, intron 2 of 2)	protein_coding-intron (ENSMUST00000052176.9, intron 1 of 1)	3128	ENSMUST00000164078.2	ENSMUSG00000044092	C130050O18Rik	protein_coding	4.65553	12.1424	0.6895	1.23053	8.39895	0.960015	-3.13294	2.3536	9.62177e-12	1.13358e-09
7155	chr12	29098993	29099501	Intergenic	Intergenic	-13954	ENSMUST00020182194.1	ENSMUSG00002076657	5S_rRNA	rRNA	28.174	28.7335	11.5961	9.84423	28.4537	10.7202	-1.40966	4.30262	1.08109e-11	1.26946e-09
12916	chr16	18170807	18171324	intron (ENSMUST00000239534.1, intron 2 of 19)	protein_coding-intron (ENSMUST00000239533.1, intron 2 of 18)	-2415	ENSMUST00020182738.1	ENSMUSG00002075609	U1	snRNA	28.3345	36.4271	10.4679	13.1842	32.3808	11.8261	-1.45784	4.48356	1.12106e-11	1.31204e-09
22480	chr4	35063198	35063727	intron (ENSMUST00000102975.10, intron 2 of 3)	protein_coding-intron (ENSMUST00000102975.10, intron 2 of 3)	-88594	ENSMUST00000058595.7	ENSMUSG00000042993	Ifnk	protein_coding	26.5686	32.2924	10.0918	11.6607	29.4305	10.8763	-1.44051	4.34997	1.1813e-11	1.36624e-09
26940	chr5	144120681	144121126	intron (ENSMUST00000041804.8, intron 13 of 13)	protein_coding-intron (ENSMUST00000041804.8, intron 13 of 13)	-6201	ENSMUST00000060747.8	ENSMUSG00000052271	Bhlha15	protein_coding	23.3579	23.6567	6.39355	9.43405	23.5073	7.9138	-1.56466	3.98819	1.17302e-11	1.36624e-09
30397	chr7	98003479	98004162	intron (ENSMUST00000206770.2, intron 2 of 2)	protein_coding-intron (ENSMUST00000094161.11, intron 2 of 3)	5466	ENSMUST00000179780.3	ENSMUSG00000049580	Tsku	protein_coding	34.9165	35.171	13.602	14.532	35.0437	14.067	-1.31549	4.6264	1.18449e-11	1.36624e-09
18277	chr2	31844641	31845016	intron (ENSMUST00000151276.3, intron 2 of 2)	protein_coding-intron (ENSMUST00000001920.13, intron 2 of 5)	4299	ENSMUST00000138833.8	ENSMUSG00000001864	Aif1l	protein_coding	13.0836	11.5143	3.13409	3.3986	12.299	3.26635	-1.89854	2.98332	1.32392e-11	1.51652e-09
17143	chr19	32352066	32352488	intron (ENSMUST00000124012.8, intron 1 of 5)	protein_coding-intron (ENSMUST00000099514.10, intron 1 of 9)	13586	ENSMUST00000141252.2	ENSMUSG00000040451	Sgms1	protein_coding	15.0903	12.9274	3.32214	4.33615	14.0089	3.82914	-1.85443	3.17437	1.34987e-11	1.53426e-09
17340	chr19	44387385	44387726	intron (ENSMUST00000236824.2, intron 4 of 4)	protein_coding-intron (ENSMUST00000041331.4, intron 5 of 5)	7574	ENSMUST00000236824.2	ENSMUSG00000037071	Scd1	protein_coding	18.7826	21.2491	5.89209	7.38317	20.0159	6.63763	-1.59293	3.75883	1.40411e-11	1.58702e-09
16483	chr18	81962952	81963193	Intergenic	Intergenic	-3129	ENSMUST00000235452.2	ENSMUSG00000117817	Gm50292	lncRNA	8.26757	9.68249	2.25655	1.87509	8.97503	2.06582	-2.12575	2.52271	1.47097e-11	1.65598e-09
5254	chr11	70712896	70713388	Intergenic	Intergenic	-9730	ENSMUST00000108534.9	ENSMUSG00000057135	Scimp	protein_coding	18.5418	19.7314	6.58159	6.26984	19.1366	6.42572	-1.57592	3.69614	1.643e-11	1.83221e-09
27465	chr6	40150764	40151024	intron (ENSMUST00000061740.8, intron 1 of 2)	protein_coding-intron (ENSMUST00000061740.8, intron 1 of 2)	35299	ENSMUST00000181132.2	ENSMUSG00000097484	Gm26807	lncRNA	8.90972	10.7816	2.0685	2.63685	9.84565	2.35267	-2.06636	2.66421	1.70597e-11	1.89646e-09
10766	chr14	72733319	72733546	Intergenic	Intergenic	-4154	ENSMUST00000208955.2	ENSMUSG00000109446	Gm9195	protein_coding	6.50168	9.0021	0.501455	2.05088	7.75189	1.27617	-2.58474	2.26098	1.7686e-11	1.95994e-09
23369	chr4	111528067	111528646	Intergenic	Intergenic	-48825	ENSMUST00000038868.14	ENSMUSG00000034401	Spata6	protein_coding	24.883	31.5597	9.71569	10.9576	28.2213	10.3366	-1.45513	4.28822	1.93859e-11	2.13498e-09
16230	chr18	67699655	67700154	intron (ENSMUST00000115050.10, intron 2 of 16)	protein_coding-intron (ENSMUST00000115050.10, intron 2 of 16)	4440	ENSMUST00000163749.3	ENSMUSG00000091695	Gm17669	processed_pseudogene	21.1104	21.4062	5.70405	8.37932	21.2583	7.04168	-1.58769	3.83927	1.96386e-11	2.15611e-09
13834	chr17	7441184	7441437	intron (ENSMUST00000024575.8, intron 1 of 20)	protein_coding-intron (ENSMUST00000024575.8, intron 1 of 20)	3784	ENSMUST00000232617.2	ENSMUSG00000023809	Rps6ka2	protein_coding	10.5151	10.5199	2.19386	3.10562	10.5175	2.64974	-1.97645	2.75792	1.97592e-11	2.16266e-09
25252	chr5	38008287	38009178	Intergenic	Intergenic	-26805	ENSMUST00000063116.10	ENSMUSG00000048450	Msx1	protein_coding	36.3613	44.3301	15.9212	16.993	40.3457	16.4571	-1.29854	4.84009	2.03048e-11	2.20873e-09
31121	chr7	137819333	137819771	intron (ENSMUST00000161213.3, intron 5 of 6)	protein_coding-intron (ENSMUST00000160436.2, intron 10 of 11)	53506	ENSMUST00000161213.3	ENSMUSG00000091002	Tcerg1l	protein_coding	24.6422	26.0119	10.2171	8.43791	25.327	9.32753	-1.4442	4.12877	2.0818e-11	2.25075e-09
27090	chr5	150065913	150066172	intron (ENSMUST00000203000.4, intron 1 of 6)	protein_coding-intron (ENSMUST00000200960.4, intron 1 of 4)	23910	ENSMUST00000203000.4	ENSMUSG00000056602	Fry	protein_coding	14.4482	18.2136	4.88918	4.92212	16.3309	4.90565	-1.7432	3.44206	2.10643e-11	2.27046e-09
14137	chr17	24976422	24976619	intron (ENSMUST00000235111.2, intron 2 of 2)	protein_coding-intron (ENSMUST00000044922.8, intron 1 of 1)	4530	ENSMUST00000234202.2	ENSMUSG00000039628	Hs3st6	protein_coding	8.02677	5.86183	1.379	0.878949	6.9443	1.12897	-2.59029	2.0513	2.18753e-11	2.34211e-09
22279	chr4	9081694	9082140	Intergenic	Intergenic	-128086	ENSMUST00000082782.2	ENSMUSG00000075958	Gm23423	snRNA	23.1171	21.9819	8.39937	7.67616	22.5495	8.03776	-1.48525	3.94658	2.19272e-11	2.34211e-09
26171	chr5	116720788	116721195	intron (ENSMUST00000076124.7, intron 1 of 12)	protein_coding-intron (ENSMUST00000076124.7, intron 1 of 12)	8885	ENSMUST00000076124.7	ENSMUSG00000063919	Srrm4	protein_coding	21.2709	27.582	8.274	8.78949	24.4265	8.53175	-1.52543	4.06569	2.222e-11	2.36627e-09
7203	chr12	32986267	32986956	intron (ENSMUST00000180391.2, intron 3 of 6)	lncRNA-intron (ENSMUST00000180391.2, intron 3 of 6)	-4880	ENSMUST00000219303.2	ENSMUSG00000112887	Gm47961	processed_pseudogene	25.3646	19.993	8.46205	6.79721	22.6788	7.62963	-1.56257	3.92465	2.81165e-11	2.92567e-09
12691	chr16	4852811	4853376	intron (ENSMUST00000231132.2, intron 4 of 7)	protein_coding-intron (ENSMUST00000023189.15, intron 5 of 15)	14628	ENSMUST00000231132.2	ENSMUSG00000022536	Glyr1	protein_coding	34.5954	37.8926	14.6676	15.1765	36.244	14.922	-1.28232	4.68763	2.81331e-11	2.92567e-09
18474	chr2	37638563	37639090	Intergenic	Intergenic	-27435	ENSMUST00000050372.10	ENSMUSG00000035403	Crb2	protein_coding	29.9399	23.552	9.15155	10.1372	26.7459	9.64438	-1.45965	4.18779	2.91074e-11	3.00935e-09
6238	chr11	103626157	103626593	intron (ENSMUST00000018630.3, intron 1 of 3)	protein_coding-intron (ENSMUST00000018630.3, intron 1 of 3)	11599	ENSMUST00000150442.2	ENSMUSG00000086794	Gm11642	lncRNA	22.796	26.954	9.653	8.49651	24.875	9.07476	-1.46173	4.104	2.97163e-11	3.06337e-09
15394	chr17	87820560	87820868	Intergenic	Intergenic	17458	ENSMUST00000234692.2	ENSMUSG00000117361	Gm30984	lncRNA	9.63213	12.3517	1.75509	3.3986	10.9919	2.57685	-2.08913	2.81669	3.22809e-11	3.3181e-09
4804	chr11	52766203	52766807	intron (ENSMUST00000036796.8, intron 3 of 15)	protein_coding-intron (ENSMUST00000036796.8, intron 3 of 15)	111044	ENSMUST00000036796.8	ENSMUSG00000036264	Fstl4	protein_coding	28.0937	26.797	11.3454	9.55125	27.4453	10.4483	-1.39198	4.25278	3.42815e-11	3.49336e-09
17392	chr19	45725313	45726235	intron (ENSMUST00000111928.8, intron 4 of 4)	protein_coding-intron (ENSMUST00000026240.14, intron 5 of 5)	5349	ENSMUST00000111925.2	ENSMUSG00000025219	Fgf8	protein_coding	29.8596	25.8025	8.90082	11.6021	27.8311	10.2515	-1.43102	4.25693	3.47263e-11	3.52855e-09
10030	chr14	23952709	23953063	intron (ENSMUST00000226051.2, intron 1 of 16)	protein_coding-intron (ENSMUST00000145596.3, intron 1 of 29)	-99514	ENSMUST00000100831.11	ENSMUSG00000063142	Kcnma1	protein_coding	14.4482	20.5688	3.63555	6.03545	17.5085	4.8355	-1.86004	3.5206	3.5001e-11	3.5463e-09
13196	chr16	34792810	34793092	intron (ENSMUST00000232482.2, intron 15 of 17)	protein_coding-intron (ENSMUST00000023538.9, intron 25 of 31)	-13587	ENSMUST00000231694.2	ENSMUSG00000116665	E130310I04Rik	lncRNA	12.7626	12.9798	3.63555	3.80878	12.8712	3.72216	-1.78594	3.08286	3.77379e-11	3.81271e-09
10931	chr14	100856938	100857261	Intergenic	Intergenic	-36098	ENSMUST00000227628.2	ENSMUSG00000115105	Gm49238	TEC	11.1572	10.1012	2.94605	2.63685	10.6292	2.79145	-1.91823	2.77682	3.83301e-11	3.86154e-09
28426	chr6	115063609	115063881	Intergenic	Intergenic	-12770	ENSMUST00020182824.1	ENSMUSG00002075515	ENSMUSG00002075515	miRNA	8.50838	8.68808	2.0685	2.05088	8.59823	2.05969	-2.05517	2.46469	4.07908e-11	4.08622e-09
19634	chr2	135574014	135574397	intron (ENSMUST00000146018.8, intron 1 of 2)	protein_coding-intron (ENSMUST00000134310.8, intron 1 of 28)	-9545	ENSMUST00000137969.8	ENSMUSG00000039943	Plcb4	protein_coding	17.98	11.2003	3.51018	3.63299	14.5901	3.57159	-2.00521	3.1788	4.18023e-11	4.17575e-09
4215	chr11	4729328	4729707	TTS (ENSMUST00000093374.11)	protein_coding-TTS (ENSMUST00000093374.11)	5590	ENSMUST00000141342.3	ENSMUSG00000009073	Nf2	protein_coding	19.0234	21.6155	7.20841	7.09019	20.3195	7.1493	-1.51134	3.80153	4.48479e-11	4.44245e-09
864	chr1	87091738	87092685	Intergenic	Intergenic	-7968	ENSMUST00000161002.8	ENSMUSG00000026247	Ecel1	protein_coding	42.1405	58.9847	15.4824	23.3215	50.5626	19.4019	-1.38535	5.14175	5.25977e-11	5.13835e-09
23173	chr4	100101950	100102321	intron (ENSMUST00000039630.6, intron 1 of 8)	protein_coding-intron (ENSMUST00000039630.6, intron 1 of 8)	117121	ENSMUST00000121588.2	ENSMUSG00000080967	Gm12706	processed_pseudogene	28.7358	26.0119	10.1545	11.0162	27.3739	10.5853	-1.36435	4.25401	5.40193e-11	5.26272e-09
20491	chr2	179348467	179349090	intron (ENSMUST00000124708.2, intron 2 of 2)	protein_coding-intron (ENSMUST00000000314.13, intron 2 of 15)	-70178	ENSMUST00000136411.2	ENSMUSG00000000305	Cdh4	protein_coding	38.0469	44.3301	17.4882	17.872	41.1885	17.6801	-1.2242	4.89016	5.59702e-11	5.43785e-09
23135	chr4	97560020	97560996	intron (ENSMUST00000186369.2, intron 1 of 2)	protein_coding-intron (ENSMUST00000146447.8, intron 3 of 5)	18465	ENSMUST00000186369.2	ENSMUSG00000048747	E130114P18Rik	protein_coding	39.8128	40.8758	14.7302	18.9853	40.3443	16.8578	-1.25677	4.84598	5.72656e-11	5.54851e-09
22062	chr3	145435878	145436138	Intergenic	Intergenic	8913	ENSMUST00000198263.2	ENSMUSG00000105608	Gm43408	processed_pseudogene	10.5953	10.1535	2.88336	2.69544	10.3744	2.7894	-1.88738	2.75406	5.7529e-11	5.55884e-09
31001	chr7	131435519	131436111	intron (ENSMUST00000208353.2, intron 2 of 3)	protein_coding-intron (ENSMUST00000124096.8, intron 2 of 6)	10073	ENSMUST00000208353.2	ENSMUSG00000109014	Gm44546	lncRNA	22.7158	17.7425	6.39355	7.09019	20.2291	6.74187	-1.57063	3.75822	5.974e-11	5.7568e-09
32372	chr8	84803381	84803911	intron (ENSMUST00000211046.2, intron 2 of 20)	protein_coding-intron (ENSMUST00000005600.6, intron 2 of 20)	-9082	ENSMUST00000102190.3	ENSMUSG00000076144	Mir709	miRNA	24.0803	31.612	7.64719	11.5435	27.8462	9.59536	-1.54011	4.24796	6.03607e-11	5.80085e-09
25913	chr5	110713080	110713675	intron (ENSMUST00000040001.14, intron 1 of 10)	protein_coding-intron (ENSMUST00000040001.14, intron 1 of 10)	21156	ENSMUST00000040001.14	ENSMUSG00000033316	Galnt9	protein_coding	31.5452	33.4439	9.653	14.7663	32.4945	12.2097	-1.40891	4.49377	6.10473e-11	5.85097e-09
12107	chr15	84098779	84099120	exon (ENSMUST00000023071.8, exon 15 of 15)	protein_coding-exon (ENSMUST00000023071.8, exon 15 of 15)	12523	ENSMUST00000229751.2	ENSMUSG00000022437	Samm50	protein_coding	12.602	12.9274	4.19968	3.16422	12.7647	3.68195	-1.79541	3.06998	6.27525e-11	5.9982e-09
32857	chr8	111445490	111445789	intron (ENSMUST00000213003.2, intron 18 of 18)	protein_coding-intron (ENSMUST00000034190.11, intron 18 of 18)	-2469	ENSMUST00000052457.15	ENSMUSG00000033763	Mtss2	protein_coding	8.66891	11.2003	2.758	2.22667	9.9346	2.49234	-2.00846	2.69341	6.56744e-11	6.26061e-09
2746	chr10	43670572	43671086	Intergenic	Intergenic	-26398	ENSMUST00000182071.2	ENSMUSG00000094852	Gm9034	processed_pseudogene	28.8161	21.0921	7.89791	9.37546	24.9541	8.63669	-1.51556	4.06997	6.98209e-11	6.58507e-09
29681	chr7	43602249	43602879	intron (ENSMUST00000072204.5, intron 2 of 4)	protein_coding-intron (ENSMUST00000072204.5, intron 2 of 4)	2476	ENSMUST00000072204.5	ENSMUSG00000063089	Klk1b8	protein_coding	22.0736	21.7202	7.96059	8.14493	21.8969	8.05276	-1.44035	3.91854	7.29907e-11	6.86577e-09
26219	chr5	118298969	118299255	Intergenic	Intergenic	-3601	ENSMUST00000184679.2	ENSMUSG00000046607	Hrk	protein_coding	8.42811	15.7013	1.56705	3.28141	12.0647	2.42423	-2.31998	2.93082	7.56255e-11	7.0948e-09
28683	chr6	127312441	127312817	Intergenic	Intergenic	-9809	ENSMUST00000201914.2	ENSMUSG00000106843	Gm42458	TEC	12.281	12.09	3.57287	3.5158	12.1855	3.54433	-1.7764	3.00574	7.61681e-11	7.12685e-09
4710	chr11	49909016	49909294	Intergenic	Intergenic	-7018	ENSMUST00000054684.14	ENSMUSG00000020376	Rnf130	protein_coding	8.98998	9.52548	2.50727	2.22667	9.25773	2.36697	-1.9671	2.58763	7.98752e-11	7.41502e-09
8772	chr13	43390613	43391000	intron (ENSMUST00000055341.7, intron 1 of 1)	protein_coding-intron (ENSMUST00000055341.7, intron 1 of 1)	-65829	ENSMUST00000021797.9	ENSMUSG00000021368	Tbc1d7	protein_coding	11.7994	10.3105	3.63555	1.7579	11.055	2.69672	-2.03318	2.8062	8.10512e-11	7.50221e-09
31166	chr7	139129297	139129592	intron (ENSMUST00000152475.2, intron 3 of 6)	protein_coding-intron (ENSMUST00000026550.14, intron 9 of 15)	25670	ENSMUST00000152475.2	ENSMUSG00000025477	Inpp5a	protein_coding	7.14383	15.2303	2.19386	2.16807	11.1871	2.18097	-2.37846	2.82616	8.12376e-11	7.50221e-09
23029	chr4	84027956	84028695	Intergenic	Intergenic	5193	ENSMUST00000120911.2	ENSMUSG00000083044	Gm12416	processed_pseudogene	34.0335	28.0007	12.411	11.9537	31.0171	12.1824	-1.3403	4.43582	8.35799e-11	7.69847e-09
10541	chr14	60245909	60246362	intron (ENSMUST00000080368.13, intron 20 of 35)	protein_coding-intron (ENSMUST00000080368.13, intron 20 of 35)	31805	ENSMUST00000132939.2	ENSMUSG00000087286	Gm9013	processed_pseudogene	17.1773	17.1145	5.26528	6.15264	17.1459	5.70896	-1.58153	3.53473	8.60053e-11	7.88093e-09
30417	chr7	98779507	98779862	intron (ENSMUST00000208992.2, intron 1 of 11)	protein_coding-intron (ENSMUST00000037968.10, intron 1 of 14)	-7018	ENSMUST00000207435.2	ENSMUSG00000109073	Gm44975	TEC	12.3612	13.0321	2.38191	4.45334	12.6967	3.41763	-1.88201	3.04488	8.69053e-11	7.94287e-09
10782	chr14	74764120	74764992	Intergenic	Intergenic	20431	ENSMUST00000227527.2	ENSMUSG00000115449	Gm49175	lncRNA	63.0102	61.0782	31.7797	30.353	62.0442	31.0664	-0.996969	5.54471	9.3511e-11	8.50279e-09
20812	chr3	35327438	35327934	intron (ENSMUST00000198307.2, intron 1 of 1)	lncRNA-intron (ENSMUST00000198307.2, intron 1 of 1)	2594	ENSMUST00000198307.2	ENSMUSG00000105651	1700017M07Rik	lncRNA	23.7592	24.1801	8.58741	9.60984	23.9697	9.09863	-1.39538	4.06146	9.57043e-11	8.65782e-09
16090	chr18	60739119	60739673	exon (ENSMUST00000137894.2, exon 4 of 4)	protein_coding-exon (ENSMUST00000137894.2, exon 4 of 4)	3781	ENSMUST00000115318.4	ENSMUSG00000043079	Synpo	protein_coding	25.2041	26.9016	10.1545	10.1958	26.0528	10.1751	-1.35785	4.1933	1.00985e-10	9.11226e-09
17627	chr19	59052232	59052649	intron (ENSMUST00000163821.3, intron 1 of 14)	protein_coding-intron (ENSMUST00000047511.15, intron 1 of 16)	12061	ENSMUST00000163821.3	ENSMUSG00000041362	Shtn1	protein_coding	15.8127	15.4397	4.8265	5.27369	15.6262	5.0501	-1.62395	3.39153	1.04463e-10	9.37423e-09
31532	chr8	13406640	13406977	intron (ENSMUST00000210165.2, intron 1 of 3)	protein_coding-intron (ENSMUST00000170909.2, intron 1 of 10)	-8362	ENSMUST00000210518.2	ENSMUSG00000038482	Tfdp1	protein_coding	18.1405	18.0042	4.95187	7.03159	18.0724	5.99173	-1.58516	3.60804	1.04681e-10	9.37423e-09
9750	chr13	112907172	112907550	Intergenic	Intergenic	5979	ENSMUST00000225832.2	ENSMUSG00000114286	Gm47850	lncRNA	19.5853	16.4864	5.20259	6.68001	18.0359	5.9413	-1.58784	3.59444	1.06882e-10	9.5472e-09
35141	chr9	114720344	114720763	Intergenic	Intergenic	17591	ENSMUST00000129305.2	ENSMUSG00000050627	Gpd1l	protein_coding	16.776	13.3985	4.8265	4.27755	15.0872	4.55203	-1.71545	3.30642	1.10093e-10	9.8093e-09
26763	chr5	139062373	139062719	intron (ENSMUST00000148002.8, intron 3 of 6)	protein_coding-intron (ENSMUST00000026973.14, intron 4 of 10)	35853	ENSMUST00000141985.2	ENSMUSG00000025855	Prkar1b	protein_coding	10.4348	10.9386	2.44459	3.3986	10.6867	2.9216	-1.86289	2.80765	1.11473e-10	9.90744e-09
11512	chr15	58067480	58067981	intron (ENSMUST00000022986.8, intron 4 of 8)	protein_coding-intron (ENSMUST00000022986.8, intron 4 of 8)	-10141	ENSMUST00000147638.2	ENSMUSG00000086801	Gm15943	lncRNA	28.4148	32.2924	11.4708	12.9499	30.3536	12.2103	-1.3163	4.4258	1.13207e-10	1.0029e-08
20904	chr3	50788836	50789107	Intergenic	Intergenic	5509	ENSMUST00000194519.2	ENSMUSG00000103012	Gm37548	TEC	9.47159	12.09	2.88336	2.92983	10.7808	2.9066	-1.90037	2.82759	1.23585e-10	1.08211e-08
21197	chr3	86788123	86788332	intron (ENSMUST00000195561.6, intron 2 of 15)	protein_coding-intron (ENSMUST00000029719.14, intron 2 of 15)	16428	ENSMUST00000195159.2	ENSMUSG00000104074	Gm37025	processed_pseudogene	6.82276	6.90859	1.31632	1.52351	6.86567	1.41992	-2.25929	2.11784	1.26323e-10	1.10065e-08
14089	chr17	24272319	24272837	intron (ENSMUST00000017090.6, intron 5 of 5)	protein_coding-intron (ENSMUST00000017090.6, intron 5 of 5)	6713	ENSMUST00000234555.2	ENSMUSG00000016946	Kctd5	protein_coding	18.4616	23.4997	7.5845	7.32458	20.9806	7.45454	-1.50198	3.85551	1.30661e-10	1.13289e-08
11315	chr15	32681614	32681895	exon (ENSMUST00000067458.7, exon 20 of 23)	protein_coding-exon (ENSMUST00000067458.7, exon 20 of 23)	-58103	ENSMUST00000227807.2	ENSMUSG00000115063	4930465K09Rik	lncRNA	9.63213	9.15912	2.44459	2.51965	9.39562	2.48212	-1.90953	2.61056	1.5173e-10	1.29967e-08
32937	chr8	115965484	115965759	intron (ENSMUST00000162052.8, intron 2 of 2)	protein_coding-intron (ENSMUST00000004756.14, intron 8 of 8)	-185968	ENSMUST00020182332.1	ENSMUSG00002076325	5S_rRNA	rRNA	12.5218	17.6378	4.57577	4.33615	15.0798	4.45596	-1.77201	3.33038	1.54927e-10	1.32386e-08
27324	chr6	31115677	31115925	TTS (ENSMUST00000230874.2)	lncRNA-TTS (ENSMUST00000230874.2)	3797	ENSMUST00000118459.2	ENSMUSG00000086922	Gm13835	processed_pseudogene	8.10704	11.8283	2.94605	1.7579	9.96769	2.35197	-2.10547	2.68859	1.61211e-10	1.37095e-08
26008	chr5	113275115	113276018	intron (ENSMUST00000211733.2, intron 6 of 12)	protein_coding-intron (ENSMUST00000050125.9, intron 1 of 7)	-8236	ENSMUST00000197638.2	ENSMUSG00000104576	F830115B05Rik	TEC	24.883	30.2513	9.84105	11.5435	27.5671	10.6923	-1.3709	4.27602	1.72969e-10	1.46043e-08
19112	chr2	103248558	103248826	intron (ENSMUST00000239273.2, intron 1 of 6)	protein_coding-intron (ENSMUST00000137973.2, intron 1 of 3)	-5715	ENSMUST00000028609.14	ENSMUSG00000027186	Elf5	protein_coding	12.6823	11.5667	3.19677	3.86738	12.1245	3.53208	-1.76601	2.99504	1.81406e-10	1.52081e-08
15451	chr18	4990110	4990495	intron (ENSMUST00000143254.8, intron 3 of 35)	protein_coding-intron (ENSMUST00000126977.8, intron 1 of 37)	-3511	ENSMUST00000153016.8	ENSMUSG00000024236	Svil	protein_coding	13.8863	14.1312	4.19968	4.62913	14.0088	4.41441	-1.66208	3.23084	1.84076e-10	1.53955e-08
19675	chr2	140919321	140919683	intron (ENSMUST00000110067.8, intron 5 of 16)	protein_coding-intron (ENSMUST00000078027.12, intron 5 of 17)	-49698	ENSMUST00000117884.2	ENSMUSG00000083274	Zcchc9-ps	processed_pseudogene	15.2509	18.8416	6.08014	5.27369	17.0462	5.67692	-1.59595	3.53655	2.01084e-10	1.66998e-08
5588	chr11	82595129	82595427	Intergenic	Intergenic	-20691	ENSMUST00000122124.2	ENSMUSG00000083203	Gm11421	processed_pseudogene	11.1572	12.7181	3.51018	3.57439	11.9376	3.54229	-1.75618	2.99261	2.13358e-10	1.76366e-08
18874	chr2	77764599	77764956	intron (ENSMUST00000127289.8, intron 3 of 5)	protein_coding-intron (ENSMUST00000065889.10, intron 3 of 20)	2236	ENSMUST00000149012.8	ENSMUSG00000027014	Cwc22	protein_coding	18.2208	14.6546	5.01455	5.56668	16.4377	5.29061	-1.62025	3.45154	2.21409e-10	1.82172e-08
24411	chr4	148460689	148461678	Intergenic	Intergenic	-17266	ENSMUST00000138802.2	ENSMUSG00000086326	Gm13200	lncRNA	50.0871	60.3978	27.0159	25.8997	55.2424	26.4578	-1.06745	5.36079	2.20973e-10	1.82172e-08
7586	chr12	76837357	76837820	intron (ENSMUST00000137826.8, intron 3 of 13)	protein_coding-intron (ENSMUST00000125842.8, intron 2 of 12)	4683	ENSMUST00000221421.2	ENSMUSG00000042808	Gpx2	protein_coding	16.2141	13.1368	4.57577	4.57054	14.6754	4.57316	-1.66753	3.27945	2.32894e-10	1.8986e-08
4867	chr11	55398612	55398984	Intergenic	Intergenic	6746	ENSMUST00000185156.3	ENSMUSG00000098906	Mir7652	miRNA	13.0836	16.9574	4.38773	4.92212	15.0205	4.65492	-1.69812	3.3366	2.39405e-10	1.9472e-08
15766	chr18	35974338	35975045	intron (ENSMUST00000235169.2, intron 1 of 1)	protein_coding-intron (ENSMUST00000060722.8, intron 1 of 2)	-10545	ENSMUST00000188160.2	ENSMUSG00000100320	Gm29417	lncRNA	32.9098	24.5464	11.7842	9.72704	28.7281	10.7556	-1.40788	4.30262	2.43434e-10	1.97543e-08
8983	chr13	53041672	53041934	intron (ENSMUST00000137064.8, intron 4 of 9)	protein_coding-intron (ENSMUST00000021913.16, intron 5 of 9)	25179	ENSMUST00000230563.2	ENSMUSG00000021460	Auh	protein_coding	9.79266	12.1947	3.07141	3.16422	10.9937	3.11781	-1.82614	2.86876	2.57405e-10	2.07929e-08
34228	chr9	61655520	61656170	Intergenic	Intergenic	-14521	ENSMUST00000213572.2	ENSMUSG00000111739	Gm47241	processed_pseudogene	28.8161	29.3092	13.0378	10.4888	29.0626	11.7633	-1.30674	4.36189	2.57083e-10	2.07929e-08
7017	chr12	16587915	16588270	TTS (ENSMUST00000221297.2)	protein_coding-TTS (ENSMUST00000221297.2)	23947	ENSMUST00000223129.2	ENSMUSG00000020593	Lpin1	protein_coding	10.6756	14.3929	3.07141	4.04317	12.5343	3.55729	-1.82402	3.05728	2.64274e-10	2.12993e-08
29645	chr7	39999706	40000138	Intergenic	Intergenic	-12952	ENSMUST00020182338.1	ENSMUSG00002076710	7SK	misc_RNA	14.9298	17.8995	4.88918	5.97685	16.4147	5.43302	-1.59868	3.4805	2.74838e-10	2.21004e-08
13666	chr16	95065169	95065586	intron (ENSMUST00000113862.8, intron 2 of 3)	protein_coding-intron (ENSMUST00000037154.14, intron 2 of 3)	-4816	ENSMUST00000232091.2	ENSMUSG00000116720	Gm31641	lncRNA	9.79266	14.3929	2.69532	3.69159	12.0928	3.19345	-1.9301	2.99066	3.01017e-10	2.41509e-08
27814	chr6	76042362	76042780	Intergenic	Intergenic	-56039	ENSMUST00000204107.2	ENSMUSG00000107685	Gm5995	processed_pseudogene	16.6957	18.9463	4.70114	7.09019	17.821	5.89566	-1.59378	3.59417	3.04831e-10	2.44017e-08
34288	chr9	63570591	63571306	exon (ENSMUST00000034973.10, exon 5 of 9)	protein_coding-exon (ENSMUST00000034973.10, exon 5 of 9)	2881	ENSMUST00000137713.8	ENSMUSG00000032402	Smad3	protein_coding	38.2877	35.9561	16.9241	15.2351	37.1219	16.0796	-1.20503	4.73919	3.06344e-10	2.44675e-08
23277	chr4	106829638	106830229	intron (ENSMUST00000131440.2, intron 1 of 4)	protein_coding-intron (ENSMUST00000030367.15, intron 4 of 17)	6310	ENSMUST00000131440.2	ENSMUSG00000061887	Ssbp3	protein_coding	20.9499	29.2568	9.21423	9.25826	25.1034	9.23625	-1.45314	4.12688	3.23023e-10	2.57417e-08
4502	chr11	31639094	31639412	Intergenic	Intergenic	-9395	ENSMUST00000192490.2	ENSMUSG00000103635	Gm38061	TEC	9.31105	12.4564	2.38191	3.3986	10.8837	2.89026	-1.91815	2.84021	3.24005e-10	2.5762e-08
7845	chr12	88817913	88818513	TTS (ENSMUST00000110138.8)	protein_coding-TTS (ENSMUST00000110138.8)	56004	ENSMUST00000164072.2	ENSMUSG00000066392	Nrxn3	protein_coding	23.3579	18.6846	7.96059	7.14879	21.0213	7.55469	-1.46585	3.84209	3.26363e-10	2.58915e-08
32058	chr8	67938755	67939043	intron (ENSMUST00000212171.2, intron 1 of 1)	protein_coding-intron (ENSMUST00000212171.2, intron 1 of 1)	-4511	ENSMUST00000026677.4	ENSMUSG00000025588	Nat1	protein_coding	12.0402	10.8863	2.94605	3.69159	11.4632	3.31882	-1.77328	2.9139	3.36504e-10	2.66364e-08
20253	chr2	167063191	167063571	intron (ENSMUST00000088041.11, intron 4 of 9)	protein_coding-intron (ENSMUST00000018113.8, intron 4 of 9)	-13045	ENSMUST00000136271.2	ENSMUSG00000017969	Ptgis	protein_coding	6.34115	18.5276	1.69241	2.34386	12.4344	2.01814	-2.63531	2.95153	3.42806e-10	2.70748e-08
12041	chr15	82025758	82026103	TTS (ENSMUST00000229384.2)	protein_coding-TTS (ENSMUST00000229384.2)	-5452	ENSMUST00000023100.8	ENSMUSG00000022463	Srebf2	protein_coding	12.7626	14.1835	3.57287	4.74633	13.4731	4.1596	-1.69345	3.17457	3.51144e-10	2.76717e-08
26006	chr5	113270618	113270886	intron (ENSMUST00000211733.2, intron 6 of 12)	protein_coding-intron (ENSMUST00000050125.9, intron 1 of 7)	-3422	ENSMUST00000197638.2	ENSMUSG00000104576	F830115B05Rik	TEC	7.62543	10.1535	2.50727	1.87509	8.88948	2.19118	-2.03685	2.53683	3.72487e-10	2.91593e-08
13755	chr17	5142321	5142675	intron (ENSMUST00000232180.2, intron 2 of 19)	protein_coding-intron (ENSMUST00000092723.11, intron 2 of 18)	19887	ENSMUST00000122283.3	ENSMUSG00000081783	Gm15599	processed_pseudogene	14.2074	13.3985	4.38773	4.39475	13.8029	4.39124	-1.64535	3.2087	3.91988e-10	3.04839e-08
22798	chr4	55203540	55204196	intron (ENSMUST00000150455.2, intron 1 of 2)	lncRNA-intron (ENSMUST00000150455.2, intron 1 of 2)	40860	ENSMUST00000118033.2	ENSMUSG00000081177	Gm12509	processed_pseudogene	30.9833	40.9805	14.2915	15.4109	35.9819	14.8512	-1.28381	4.68378	4.08044e-10	3.16631e-08
26385	chr5	124348678	124349162	intron (ENSMUST00000162812.8, intron 2 of 24)	protein_coding-intron (ENSMUST00000086123.11, intron 1 of 23)	5561	ENSMUST00000086123.11	ENSMUSG00000029406	Pitpnm2	protein_coding	33.3914	35.5897	13.79	15.8211	34.4905	14.8055	-1.22018	4.63401	4.14488e-10	3.2093e-08
28502	chr6	119299790	119300258	TTS (ENSMUST00000124192.2)	protein_coding-TTS (ENSMUST00000124192.2)	6141	ENSMUST00000168793.8	ENSMUSG00000055003	Lrtm2	protein_coding	15.1706	14.0265	3.76091	5.44948	14.5986	4.6052	-1.65166	3.28471	4.26543e-10	3.28114e-08
20837	chr3	36546956	36548361	Intergenic	Intergenic	13300	ENSMUST00000140203.2	ENSMUSG00000085320	Gm11548	lncRNA	62.8496	63.7998	33.9109	31.7008	63.3247	32.8058	-0.949465	5.5915	4.32252e-10	3.31786e-08
29228	chr7	19456560	19457350	intron (ENSMUST00000075447.14, intron 5 of 8)	protein_coding-intron (ENSMUST00000075447.14, intron 5 of 8)	-7592	ENSMUST00000093552.12	ENSMUSG00000002984	Tomm40	protein_coding	42.7827	47.5227	20.1209	21.9737	45.1527	21.0473	-1.10331	5.05758	4.55223e-10	3.47912e-08
17913	chr2	24640105	24640613	intron (ENSMUST00000114447.8, intron 3 of 46)	protein_coding-intron (ENSMUST00000041342.12, intron 3 of 46)	12700	ENSMUST00000100348.10	ENSMUSG00000004113	Cacna1b	protein_coding	19.4248	24.0754	7.33378	8.78949	21.7501	8.06163	-1.43721	3.92211	4.58526e-10	3.49683e-08
32973	chr8	118232941	118233277	intron (ENSMUST00000081232.9, intron 2 of 32)	protein_coding-intron (ENSMUST00000081232.9, intron 2 of 32)	8079	ENSMUST00000081232.9	ENSMUSG00000034330	Plcg2	protein_coding	18.2208	16.5911	5.39064	6.68001	17.4059	6.03533	-1.51791	3.56667	4.64081e-10	3.53159e-08
9637	chr13	102947653	102948033	intron (ENSMUST00000239261.2, intron 4 of 27)	protein_coding-intron (ENSMUST00000099202.10, intron 3 of 27)	-10414	ENSMUST00000185947.2	ENSMUSG00000034751	Mast4	protein_coding	17.3378	22.0866	6.08014	7.79335	19.7122	6.93674	-1.51213	3.76437	4.75247e-10	3.59343e-08
13514	chr16	84926036	84926470	intron (ENSMUST00000227990.2, intron 1 of 13)	protein_coding-intron (ENSMUST00000005406.12, intron 1 of 15)	-19464	ENSMUST00000227036.2	ENSMUSG00000114988	Gm49226	lncRNA	12.7626	16.2771	4.70114	4.45334	14.5198	4.57724	-1.67554	3.29346	4.79792e-10	3.60474e-08
24099	chr4	136725097	136725505	intron (ENSMUST00000049583.8, intron 9 of 18)	protein_coding-intron (ENSMUST00000049583.8, intron 9 of 18)	-6328	ENSMUST00000218160.2	ENSMUSG00000060862	Zbtb40	protein_coding	18.1405	19.4697	7.5845	5.97685	18.8051	6.78068	-1.47616	3.69785	5.07078e-10	3.80169e-08
1778	chr1	165962837	165963398	intron (ENSMUST00000166159.2, intron 1 of 2)	protein_coding-intron (ENSMUST00000027847.7, intron 1 of 3)	5081	ENSMUST00000166860.2	ENSMUSG00000000544	Gpa33	protein_coding	19.1037	17.3238	5.64137	7.26598	18.2138	6.45367	-1.48639	3.63917	5.14017e-10	3.84559e-08
17060	chr19	25175528	25175968	intron (ENSMUST00000025831.8, intron 46 of 47)	protein_coding-intron (ENSMUST00000025831.8, intron 46 of 47)	-32168	ENSMUST00000083700.3	ENSMUSG00000065634	Gm24252	snoRNA	15.6522	13.9219	5.26528	4.27755	14.787	4.77141	-1.62535	3.30704	5.19535e-10	3.87869e-08
13027	chr16	22704242	22704631	intron (ENSMUST00000231692.2, intron 2 of 3)	lncRNA-intron (ENSMUST00000231692.2, intron 2 of 3)	-5591	ENSMUST00000231848.2	ENSMUSG00000022868	Ahsg	protein_coding	23.0368	28.3148	10.9066	9.08247	25.6758	9.99456	-1.37001	4.17598	5.21294e-10	3.88364e-08
9149	chr13	59104031	59104313	intron (ENSMUST00000225488.2, intron 12 of 17)	protein_coding-intron (ENSMUST00000079828.7, intron 12 of 17)	84623	ENSMUST00000223636.2	ENSMUSG00000055254	Ntrk2	protein_coding	8.50838	11.5143	2.69532	2.69544	10.0113	2.69538	-1.90593	2.7282	5.38372e-10	3.99409e-08
26823	chr5	140114183	140114879	intron (ENSMUST00000199237.5, intron 2 of 6)	protein_coding-intron (ENSMUST00000031534.9, intron 13 of 17)	-13310	ENSMUST00000128579.2	ENSMUSG00000029554	Mad1l1	protein_coding	37.8864	41.8702	19.4941	15.2937	39.8783	17.3939	-1.20155	4.84905	5.48611e-10	4.05309e-08
23924	chr4	132812328	132813057	Intergenic	Intergenic	19132	ENSMUST00000148518.2	ENSMUSG00000037692	Ahdc1	protein_coding	34.5954	30.3036	15.2317	10.899	32.4495	13.0653	-1.31015	4.51236	5.50618e-10	4.05946e-08
28364	chr6	114249310	114249520	Intergenic	Intergenic	-10181	ENSMUST00000032454.8	ENSMUSG00000030310	Slc6a1	protein_coding	8.50838	6.69924	1.44168	1.99228	7.60381	1.71698	-2.11299	2.26032	5.56316e-10	4.08449e-08
14141	chr17	25016327	25016794	Intergenic	Intergenic	-6703	ENSMUST00000234372.2	ENSMUSG00000024155	Meiob	protein_coding	17.6589	16.4864	6.01746	6.09405	17.0727	6.05575	-1.48907	3.54852	5.60961e-10	4.10161e-08
13615	chr16	92240274	92240780	intron (ENSMUST00000232197.2, intron 1 of 3)	protein_coding-intron (ENSMUST00000060005.15, intron 1 of 3)	-13838	ENSMUST00000231968.2	ENSMUSG00000116964	Gm46555	lncRNA	19.8261	17.7949	5.32796	7.79335	18.8105	6.56065	-1.50762	3.67881	5.82644e-10	4.23967e-08
14410	chr17	30472086	30472383	intron (ENSMUST00000237732.2, intron 1 of 2)	protein_coding-intron (ENSMUST00000079924.8, intron 9 of 11)	39072	ENSMUST00000235187.2	ENSMUSG00000062202	Btbd9	protein_coding	15.2509	15.7537	5.57868	4.98071	15.5023	5.2797	-1.55462	3.4016	5.8343e-10	4.23967e-08
34688	chr9	90026631	90026821	Intergenic	Intergenic	15131	ENSMUST00000192703.2	ENSMUSG00000104263	9430062P05Rik	TEC	6.42142	7.37963	1.31632	1.6993	6.90052	1.50781	-2.18875	2.14873	6.08223e-10	4.41079e-08
3348	chr10	80749466	80750587	intron (ENSMUST00000179022.8, intron 1 of 11)	protein_coding-intron (ENSMUST00000057623.14, intron 1 of 11)	3659	ENSMUST00000159094.2	ENSMUSG00000062075	Lmnb2	protein_coding	71.5988	82.9554	33.4094	43.3615	77.2771	38.3855	-1.0109	5.85958	6.22535e-10	4.50538e-08
28030	chr6	89330877	89331255	intron (ENSMUST00000163139.8, intron 3 of 31)	protein_coding-intron (ENSMUST00000049845.6, intron 2 of 31)	3633	ENSMUST00000049845.6	ENSMUSG00000030084	Plxna1	protein_coding	17.1773	13.9219	5.57868	4.57054	15.5496	5.07461	-1.60465	3.37725	6.29649e-10	4.54758e-08
33998	chr9	51221149	51221348	intron (ENSMUST00000238450.3, intron 2 of 4)	protein_coding-intron (ENSMUST00000039959.11, intron 2 of 4)	2767	ENSMUST00000181366.3	ENSMUSG00000036027	1810046K07Rik	protein_coding	5.69901	8.37405	1.19096	1.6993	7.03653	1.44513	-2.29109	2.17954	6.32575e-10	4.55942e-08
12076	chr15	83045493	83045857	intron (ENSMUST00000162834.3, intron 4 of 8)	protein_coding-intron (ENSMUST00000018186.16, intron 4 of 8)	8703	ENSMUST00000162834.3	ENSMUSG00000018042	Cyb5r3	protein_coding	9.15052	10.3105	2.0685	3.22281	9.73053	2.64566	-1.87312	2.68082	6.34139e-10	4.56143e-08
15398	chr17	87874348	87875321	intron (ENSMUST00000234992.2, intron 3 of 3)	lncRNA-intron (ENSMUST00000234992.2, intron 3 of 3)	4248	ENSMUST00000234992.2	ENSMUSG00000117414	Gm46587	lncRNA	41.0168	36.5841	17.6136	16.993	38.8005	17.3033	-1.16071	4.81433	6.56947e-10	4.71592e-08
28564	chr6	121171064	121171548	exon (ENSMUST00000088561.10, exon 5 of 5)	protein_coding-exon (ENSMUST00000088561.10, exon 5 of 5)	3836	ENSMUST00000205150.2	ENSMUSG00000107915	Gm44014	TEC	17.2576	15.2826	3.4475	6.44563	16.2701	4.94656	-1.70139	3.42355	6.61233e-10	4.7371e-08
3857	chr10	118911976	118912200	Intergenic	Intergenic	-14159	ENSMUST00000218756.2	ENSMUSG00000112683	Gm18904	processed_pseudogene	6.90302	10.0489	1.44168	2.46106	8.47594	1.95137	-2.12378	2.46152	6.82746e-10	4.86175e-08
834	chr1	86109096	86109720	intron (ENSMUST00000155168.8, intron 9 of 18)	protein_coding-intron (ENSMUST00000027434.15, intron 9 of 24)	-14704	ENSMUST00000150059.8	ENSMUSG00000062590	Armc9	protein_coding	27.6924	27.425	10.7186	12.1881	27.5587	11.4533	-1.26377	4.29697	6.87499e-10	4.87333e-08
2472	chr10	18399547	18400154	exon (ENSMUST00000037341.14, exon 5 of 7)	protein_coding-exon (ENSMUST00000037341.14, exon 5 of 7)	21785	ENSMUST00000213153.2	ENSMUSG00000019853	Hebp2	protein_coding	34.194	34.4383	15.9212	14.0632	34.3162	14.9922	-1.19532	4.63231	6.88495e-10	4.87333e-08
18973	chr2	91121889	91122298	intron (ENSMUST00000102594.11, intron 4 of 8)	protein_coding-intron (ENSMUST00000064652.14, intron 4 of 8)	-8607	ENSMUST00000132092.2	ENSMUSG00000040591	1110051M20Rik	protein_coding	14.8495	12.5611	4.32505	4.33615	13.7053	4.3306	-1.64902	3.19006	6.94395e-10	4.90531e-08
27250	chr6	28896885	28897182	intron (ENSMUST00000167201.2, intron 16 of 16)	protein_coding-intron (ENSMUST00000167201.2, intron 16 of 16)	16991	ENSMUST00000165151.2	ENSMUSG00000001424	Snd1	protein_coding	10.8361	10.4152	2.31923	3.69159	10.6257	3.00541	-1.80633	2.80495	7.20929e-10	5.07254e-08
20921	chr3	51412921	51413251	Intergenic	Intergenic	16045	ENSMUST00000195131.2	ENSMUSG00000102570	Gm37968	TEC	20.0669	18.4752	4.51309	8.20353	19.2711	6.35831	-1.58711	3.69438	7.31689e-10	5.13805e-08
1667	chr1	157275183	157275508	Intergenic	Intergenic	-10802	ENSMUST00000193791.6	ENSMUSG00000033488	Cryzl2	protein_coding	17.4984	12.247	4.57577	4.39475	14.8727	4.48526	-1.70961	3.27876	7.45032e-10	5.22141e-08
28466	chr6	116635352	116635920	intron (ENSMUST00000204576.2, intron 3 of 4)	protein_coding-intron (ENSMUST00000035842.7, intron 3 of 10)	7979	ENSMUST00000204555.2	ENSMUSG00000048489	Depp1	protein_coding	25.3646	29.4662	11.3454	11.2505	27.4154	11.298	-1.28398	4.29119	7.61312e-10	5.30405e-08
3577	chr10	88829077	88829558	intron (ENSMUST00000182888.8, intron 3 of 3)	protein_coding-intron (ENSMUST00000182341.8, intron 16 of 27)	4705	ENSMUST00000182598.2	ENSMUSG00000035189	Ano4	protein_coding	16.1338	13.4508	3.82359	5.44948	14.7923	4.63654	-1.65615	3.29529	7.77155e-10	5.39324e-08
14849	chr17	48059721	48060095	intron (ENSMUST00000113284.8, intron 1 of 6)	protein_coding-intron (ENSMUST00000086932.10, intron 1 of 8)	-5343	ENSMUST00000137845.2	ENSMUSG00000023990	Tfeb	protein_coding	13.485	15.4397	4.45041	5.0979	14.4623	4.77416	-1.6013	3.29865	7.7644e-10	5.39324e-08
30854	chr7	125947355	125948268	intron (ENSMUST00000206881.2, intron 1 of 1)	lncRNA-intron (ENSMUST00000206881.2, intron 1 of 1)	2958	ENSMUST00000206881.2	ENSMUSG00000108417	Gm30928	lncRNA	34.1138	37.5262	12.7244	17.4032	35.82	15.0638	-1.2491	4.68047	7.90931e-10	5.47812e-08
35090	chr9	111289198	111289804	intron (ENSMUST00000111879.5, intron 1 of 4)	protein_coding-intron (ENSMUST00000111879.5, intron 1 of 4)	21352	ENSMUST00000111879.5	ENSMUSG00000032500	Dclk3	protein_coding	23.5184	29.7802	11.3454	9.78563	26.6493	10.5655	-1.34406	4.23751	8.0851e-10	5.58896e-08
2194	chr1	186498072	186498884	Intergenic	Intergenic	16885	ENSMUST00000180869.2	ENSMUSG00000097784	A430105J06Rik	lncRNA	54.1004	46.2143	26.2637	19.3369	50.1574	22.8003	-1.13486	5.19055	8.90768e-10	6.12179e-08
26400	chr5	124644915	124645404	intron (ENSMUST00000199766.5, intron 1 of 4)	protein_coding-intron (ENSMUST00000062153.12, intron 4 of 6)	-3125	ENSMUST00000200202.2	ENSMUSG00000029392	Rilpl1	protein_coding	18.7024	19.5743	7.77255	6.56282	19.1384	7.16768	-1.41947	3.73652	9.41169e-10	6.45565e-08
2155	chr1	183783858	183784443	intron (ENSMUST00000048655.8, intron 2 of 3)	protein_coding-intron (ENSMUST00000048655.8, intron 2 of 3)	17572	ENSMUST00000048655.8	ENSMUSG00000039384	Dusp10	protein_coding	43.1038	43.1264	20.6223	20.2744	43.1151	20.4484	-1.0758	4.99678	9.6758e-10	6.61124e-08
5423	chr11	76740466	76740796	Intergenic	Intergenic	-2787	ENSMUST00000021201.6	ENSMUSG00000020841	Cpd	protein_coding	13.2442	19.208	3.4475	6.09405	16.2261	4.77077	-1.76991	3.43459	1.05991e-09	7.20051e-08
5861	chr11	94804755	94805039	Intergenic	Intergenic	-5638	ENSMUST00000082578.4	ENSMUSG00000064512	Gm22456	snRNA	10.2743	9.99652	2.56996	3.3986	10.1354	2.98428	-1.75193	2.7523	1.0805e-09	7.32632e-08
24546	chr4	151195169	151196160	intron (ENSMUST00000169423.9, intron 11 of 24)	protein_coding-intron (ENSMUST00000049790.14, intron 11 of 23)	-2631	ENSMUST00000105670.8	ENSMUSG00000014592	Camta1	protein_coding	45.5921	64.3755	25.7622	25.0208	54.9838	25.3915	-1.12271	5.3403	1.10227e-09	7.44548e-08
896	chr1	88570876	88571451	Intergenic	Intergenic	-9644	ENSMUST00000194311.2	ENSMUSG00000104057	Gm38130	TEC	18.2208	16.3817	6.76964	5.62527	17.3013	6.19746	-1.47587	3.56875	1.13469e-09	7.64986e-08
18537	chr2	48222512	48223198	intron (ENSMUST00000127672.2, intron 1 of 5)	lncRNA-intron (ENSMUST00000127672.2, intron 1 of 5)	33935	ENSMUST00000119842.2	ENSMUSG00000083966	Gm13482	processed_pseudogene	36.3613	44.8535	17.4882	18.9267	40.6074	18.2075	-1.16246	4.89058	1.17466e-09	7.88933e-08
9698	chr13	109125354	109125721	intron (ENSMUST00000177907.8, intron 1 of 15)	protein_coding-intron (ENSMUST00000122041.8, intron 2 of 16)	-127233	ENSMUST00000129374.2	ENSMUSG00000021699	Pde4d	protein_coding	12.0402	17.8472	5.07723	4.16036	14.9437	4.61879	-1.71063	3.33475	1.18774e-09	7.96211e-08
34053	chr9	55345748	55346114	TTS (ENSMUST00000034862.5)	protein_coding-TTS (ENSMUST00000034862.5)	48866	ENSMUST00000139342.2	ENSMUSG00000032314	Etfa	protein_coding	13.806	17.4808	4.45041	5.91826	15.6434	5.18433	-1.59795	3.41619	1.21396e-09	8.12251e-08
24218	chr4	139540736	139541005	intron (ENSMUST00000174681.2, intron 4 of 8)	protein_coding-intron (ENSMUST00000030508.14, intron 4 of 8)	19448	ENSMUST00000174681.2	ENSMUSG00000028736	Pax7	protein_coding	9.47159	9.21145	2.94605	2.40246	9.34152	2.67425	-1.80022	2.62821	1.2576e-09	8.3987e-08
2623	chr10	36671303	36671626	intron (ENSMUST00000167191.8, intron 3 of 4)	protein_coding-intron (ENSMUST00000058738.11, intron 4 of 5)	-19537	ENSMUST00000157798.3	ENSMUSG00000088423	Gm22554	snoRNA	11.9599	13.2415	1.94314	4.80492	12.6007	3.37403	-1.88864	3.03633	1.26264e-09	8.40072e-08
3489	chr10	84230457	84230843	intron (ENSMUST00000020220.15, intron 2 of 6)	protein_coding-intron (ENSMUST00000020220.15, intron 2 of 6)	-2398	ENSMUST00000129355.2	ENSMUSG00000020032	Nuak1	protein_coding	12.3612	13.1368	3.00873	4.86352	12.749	3.93612	-1.68784	3.095	1.27614e-09	8.47464e-08
26093	chr5	114931413	114931683	intron (ENSMUST00000137519.2, intron 5 of 12)	protein_coding-intron (ENSMUST00000102578.11, intron 6 of 14)	-2256	ENSMUST00000129001.9	ENSMUSG00000041870	Ankrd13a	protein_coding	7.62543	13.7125	2.25655	2.98843	10.669	2.62249	-2.04014	2.80876	1.29814e-09	8.60461e-08
9087	chr13	56078272	56078785	intron (ENSMUST00000237678.2, intron 2 of 5)	lncRNA-intron (ENSMUST00000237678.2, intron 2 of 5)	-71550	ENSMUST00000225993.2	ENSMUSG00000114493	Gm47071	lncRNA	24.9633	29.3615	11.2827	11.3677	27.1624	11.3252	-1.26747	4.28339	1.31464e-09	8.67106e-08
27831	chr6	82102253	82102552	Intergenic	Intergenic	-72840	ENSMUST00000145950.2	ENSMUSG00000087136	Gm15864	lncRNA	8.66891	13.0845	1.75509	3.69159	10.8767	2.72334	-2.00013	2.8309	1.32712e-09	8.71525e-08
25950	chr5	111822107	111822403	Intergenic	Intergenic	-59535	ENSMUST00000180627.2	ENSMUSG00000096949	Gm26897	protein_coding	15.6522	22.0866	4.76382	7.55896	18.8694	6.16139	-1.61984	3.68067	1.37127e-09	8.97194e-08
32963	chr8	118030651	118031029	intron (ENSMUST00000211913.2, intron 1 of 10)	protein_coding-intron (ENSMUST00000166750.9, intron 1 of 20)	-45069	ENSMUST00000095172.6	ENSMUSG00000034390	Cmip	protein_coding	9.71239	11.2003	2.63264	3.5158	10.4563	3.07422	-1.76543	2.80636	1.36919e-09	8.97194e-08
25194	chr5	35955397	35955863	intron (ENSMUST00000129347.8, intron 1 of 21)	protein_coding-intron (ENSMUST00000054598.12, intron 1 of 19)	-16073	ENSMUST00000130233.8	ENSMUSG00000029095	Ablim2	protein_coding	20.388	19.2603	7.77255	7.55896	19.8242	7.66576	-1.36647	3.79511	1.56134e-09	1.01037e-07
12222	chr15	87599293	87599863	intron (ENSMUST00000230414.2, intron 2 of 3)	protein_coding-intron (ENSMUST00000068088.8, intron 2 of 3)	80566	ENSMUST00000183709.3	ENSMUSG00000098938	Mir6393	miRNA	25.0435	35.642	11.032	13.0084	30.3428	12.0202	-1.3443	4.42636	1.56818e-09	1.01295e-07
8866	chr13	47419985	47420373	Intergenic	Intergenic	72878	ENSMUST00000110111.4	ENSMUSG00000038068	Rnf144b	protein_coding	12.1204	9.68249	2.44459	3.75018	10.9015	3.09739	-1.78993	2.82995	1.58755e-09	1.0236e-07
19034	chr2	93096257	93096476	intron (ENSMUST00000111265.9, intron 2 of 9)	protein_coding-intron (ENSMUST00000111265.9, intron 2 of 9)	-38235	ENSMUST00000028646.4	ENSMUSG00000027217	Tspan18	protein_coding	8.42811	6.33287	0.940228	2.22667	7.38049	1.58345	-2.17535	2.20365	1.74571e-09	1.11744e-07
4196	chr11	4141264	4141540	intron (ENSMUST00000180088.2, intron 1 of 8)	protein_coding-intron (ENSMUST00000041042.13, intron 1 of 8)	4580	ENSMUST00000180088.2	ENSMUSG00000034412	Tbc1d10a	protein_coding	11.7994	17.1668	4.32505	4.80492	14.4831	4.56498	-1.67824	3.29732	1.76061e-09	1.12495e-07
28799	chr6	136790962	136791216	exon (ENSMUST00000116514.4, exon 12 of 12)	protein_coding-exon (ENSMUST00000116514.4, exon 12 of 12)	-5408	ENSMUST00020183000.1	ENSMUSG00002076169	ENSMUSG00002076169	miRNA	8.26757	9.26379	1.88046	2.87123	8.76568	2.37584	-1.87719	2.53491	1.93055e-09	1.2291e-07
21425	chr3	95142760	95143418	exon (ENSMUST00000053872.12, exon 5 of 5)	protein_coding-exon (ENSMUST00000053872.12, exon 5 of 5)	3485	ENSMUST00000107199.2	ENSMUSG00000046722	Cdc42se1	protein_coding	28.8161	31.298	13.0378	13.1842	30.0571	13.111	-1.19917	4.4447	2.08448e-09	1.32e-07
6415	chr11	113055842	113056633	intron (ENSMUST00000150712.2, intron 1 of 3)	lncRNA-intron (ENSMUST00000127263.8, intron 1 of 2)	7666	ENSMUST00000150712.2	ENSMUSG00000087259	2610035D17Rik	lncRNA	32.1071	46.6853	17.6763	15.2937	39.3962	16.485	-1.26696	4.82107	2.23296e-09	1.4115e-07
26840	chr5	140577556	140578097	Intergenic	Intergenic	14480	ENSMUST00000200523.2	ENSMUSG00000105699	Gm43703	lncRNA	20.7091	19.365	7.52182	8.20353	20.037	7.86267	-1.34339	3.81615	2.59854e-09	1.62808e-07
34442	chr9	68711307	68711887	intron (ENSMUST00000174296.2, intron 1 of 5)	protein_coding-intron (ENSMUST00000034766.14, intron 1 of 10)	149012	ENSMUST00000143507.2	ENSMUSG00000032238	Rora	protein_coding	25.6857	23.709	7.08305	11.6021	24.6973	9.34259	-1.39303	4.09974	2.61107e-09	1.63305e-07
4536	chr11	32499048	32499797	intron (ENSMUST00000102821.4, intron 1 of 18)	protein_coding-intron (ENSMUST00000102821.4, intron 1 of 18)	16117	ENSMUST00000102821.4	ENSMUSG00000020272	Stk10	protein_coding	37.164	43.4404	18.8672	18.5165	40.3022	18.6919	-1.11316	4.89356	2.63095e-09	1.64258e-07
6876	chr12	3400092	3400455	intron (ENSMUST00000180719.2, intron 1 of 1)	lncRNA-intron (ENSMUST00000180719.2, intron 1 of 1)	6880	ENSMUST00000180719.2	ENSMUSG00000097429	Gm26520	lncRNA	16.1338	20.1501	6.64428	6.79721	18.1419	6.72074	-1.44096	3.66511	2.6369e-09	1.64341e-07
19657	chr2	137332485	137332700	Intergenic	Intergenic	-172763	ENSMUST00000134833.2	ENSMUSG00000085640	Gm14064	lncRNA	6.74249	8.26937	1.75509	2.10948	7.50593	1.93228	-1.96115	2.31224	2.66466e-09	1.65779e-07
9303	chr13	70942183	70942716	intron (ENSMUST00000123552.8, intron 6 of 22)	protein_coding-intron (ENSMUST00000080145.13, intron 6 of 22)	-46121	ENSMUST00000222495.2	ENSMUSG00000113771	Gm36529	lncRNA	35.9599	35.171	17.0495	15.2351	35.5655	16.1423	-1.13913	4.69979	2.72893e-09	1.69481e-07
5117	chr11	68181899	68182266	intron (ENSMUST00000108674.9, intron 3 of 7)	protein_coding-intron (ENSMUST00000021284.4, intron 2 of 6)	-20377	ENSMUST00000151817.2	ENSMUSG00000084993	Gm12305	lncRNA	13.1639	12.4564	3.76091	4.74633	12.8102	4.25362	-1.58014	3.11969	3.0478e-09	1.87641e-07
9113	chr13	57057420	57057891	Intergenic	Intergenic	-13849	ENSMUST00000173817.9	ENSMUSG00000021541	Trpc7	protein_coding	15.9733	13.3461	4.51309	5.44948	14.6597	4.98129	-1.54195	3.31126	3.15521e-09	1.93582e-07
18772	chr2	70672344	70672916	Intergenic	Intergenic	-14403	ENSMUST00000120668.2	ENSMUSG00000082303	Gm13633	processed_pseudogene	25.8462	21.0398	9.77837	8.96528	23.443	9.37182	-1.31344	4.04162	3.23405e-09	1.98076e-07
17299	chr19	42410766	42411384	intron (ENSMUST00000238290.2, intron 1 of 14)	protein_coding-intron (ENSMUST00000048630.8, intron 1 of 14)	9147	ENSMUST00000048630.8	ENSMUSG00000042401	Crtac1	protein_coding	23.0368	20.0977	8.33669	8.96528	21.5673	8.65098	-1.30904	3.92711	3.31047e-09	2.02058e-07
6073	chr11	100471127	100471403	exon (ENSMUST00000103120.5, exon 4 of 4)	protein_coding-exon (ENSMUST00000103120.5, exon 4 of 4)	4548	ENSMUST00000147403.2	ENSMUSG00000006782	Cnp	protein_coding	6.26088	10.8339	2.31923	1.6993	8.5474	2.00927	-2.11515	2.48803	3.34498e-09	2.03464e-07
13010	chr16	22205288	22206550	intron (ENSMUST00000170803.2, intron 2 of 3)	protein_coding-intron (ENSMUST00000079601.13, intron 11 of 12)	14660	ENSMUST00000170803.2	ENSMUSG00000013089	Etv5	protein_coding	44.9499	52.1285	23.0042	25.0208	48.5392	24.0125	-1.01891	5.19008	3.4719e-09	2.10103e-07
21287	chr3	89020406	89020685	Intergenic	Intergenic	-3486	ENSMUST00000196011.2	ENSMUSG00000105654	Gm29704	processed_pseudogene	14.6087	13.0321	5.01455	4.51194	13.8204	4.76324	-1.52871	3.23592	3.6384e-09	2.19058e-07
31296	chr7	142982279	142982577	Intergenic	Intergenic	-18914	ENSMUST00020181829.1	ENSMUSG00002075423	ENSMUSG00002075423	misc_RNA	8.50838	11.8283	3.07141	2.92983	10.1684	3.00062	-1.77624	2.77965	3.71037e-09	2.23012e-07
15880	chr18	39765612	39766072	TTS (ENSMUST00000235128.2)	lncRNA-TTS (ENSMUST00000235128.2)	-3617	ENSMUST00000237284.2	ENSMUSG00000118117	Gm30961	lncRNA	20.8696	15.1256	4.88918	7.20738	17.9976	6.04828	-1.55292	3.59173	3.79357e-09	2.2686e-07
13662	chr16	94901030	94901328	Intergenic	Intergenic	-2084	ENSMUST00000232306.2	ENSMUSG00000116667	Gm49641	processed_pseudogene	10.7559	10.1535	3.57287	3.04702	10.4547	3.30994	-1.6534	2.81662	3.80729e-09	2.27297e-07
1347	chr1	132621614	132622772	intron (ENSMUST00000189219.2, intron 1 of 2)	protein_coding-intron (ENSMUST00000043189.14, intron 1 of 26)	12871	ENSMUST00000043189.14	ENSMUSG00000026442	Nfasc	protein_coding	55.5453	61.7586	31.2782	30.4702	58.6519	30.8742	-0.928934	5.49092	3.83269e-09	2.28406e-07
30407	chr7	98445023	98445622	Intergenic	Intergenic	-38997	ENSMUST00000165122.8	ENSMUSG00000015957	Wnt11	protein_coding	30.6623	26.7446	12.223	12.7155	28.7034	12.4692	-1.19589	4.3699	3.93142e-09	2.33137e-07
5082	chr11	64651393	64651693	promoter-TSS (ENSMUST00000121627.2)	processed_pseudogene-promoter-TSS (ENSMUST00000121627.2)	-690	ENSMUST00000121627.2	ENSMUSG00000081756	Gm12291	processed_pseudogene	13.0034	18.0565	5.516	5.03931	15.53	5.27766	-1.57084	3.41861	4.28958e-09	2.52686e-07
29999	chr7	66310044	66310323	intron (ENSMUST00000124899.8, intron 4 of 5)	protein_coding-intron (ENSMUST00000124899.8, intron 4 of 5)	-5411	ENSMUST00000207785.2	ENSMUSG00000030509	Asb7	protein_coding	9.39132	11.9854	3.00873	3.57439	10.6883	3.29156	-1.7068	2.85815	4.31464e-09	2.53741e-07
261	chr1	36474239	36474726	intron (ENSMUST00000115011.8, intron 4 of 8)	protein_coding-intron (ENSMUST00000001171.13, intron 3 of 6)	4267	ENSMUST00000192969.6	ENSMUSG00000001143	Lman2l	protein_coding	24.4014	21.3538	8.9635	9.78563	22.8776	9.37457	-1.27857	4.02043	4.35126e-09	2.55048e-07
17778	chr2	10218031	10218847	intron (ENSMUST00000026886.8, intron 7 of 13)	protein_coding-intron (ENSMUST00000026886.8, intron 7 of 13)	60057	ENSMUST00000026886.8	ENSMUSG00000025780	Itih5	protein_coding	43.2643	43.1264	21.3118	21.0362	43.1953	21.174	-1.02804	5.01496	4.35074e-09	2.55048e-07
1650	chr1	156574863	156575107	Intergenic	Intergenic	-28329	ENSMUST00000086153.8	ENSMUSG00000033557	Fam20b	protein_coding	10.194	9.21145	2.758	3.16422	9.70273	2.96111	-1.69731	2.69804	4.64508e-09	2.71374e-07
33883	chr9	45844074	45844568	TTS (ENSMUST00000213634.2)	lncRNA-TTS (ENSMUST00000213634.2)	2551	ENSMUST00000215509.2	ENSMUSG00000032085	Tagln	protein_coding	19.184	24.4418	7.96059	9.25826	21.8129	8.60943	-1.34819	3.95223	4.7061e-09	2.74036e-07
27639	chr6	54294979	54295248	intron (ENSMUST00000145111.8, intron 4 of 13)	lncRNA-intron (ENSMUST00000145111.8, intron 4 of 13)	-7707	ENSMUST00000204057.2	ENSMUSG00000045725	Prr15	protein_coding	10.8361	10.1012	2.56996	3.80878	10.4687	3.18937	-1.69875	2.8063	4.84581e-09	2.81247e-07
20146	chr2	164278570	164279322	intron (ENSMUST00000142909.2, intron 1 of 4)	protein_coding-intron (ENSMUST00000017153.4, intron 1 of 4)	6160	ENSMUST00000017153.4	ENSMUSG00000017009	Sdc4	protein_coding	25.2843	31.6644	12.5991	11.8365	28.4744	12.2178	-1.2288	4.36482	5.05971e-09	2.93182e-07
3216	chr10	79411313	79411792	TTS (ENSMUST00000020566.7)	protein_coding-TTS (ENSMUST00000020566.7)	4402	ENSMUST00000159782.2	ENSMUSG00000020317	Theg	protein_coding	22.3144	20.6211	9.59032	7.61756	21.4678	8.60394	-1.31668	3.92177	5.0977e-09	2.94902e-07
26482	chr5	128994473	128994944	intron (ENSMUST00000196569.2, intron 1 of 3)	protein_coding-intron (ENSMUST00000111346.6, intron 1 of 21)	35389	ENSMUST00000196569.2	ENSMUSG00000029420	Rimbp2	protein_coding	21.1907	22.0342	9.02619	8.84809	21.6124	8.93714	-1.27466	3.94984	5.11956e-09	2.95684e-07
15967	chr18	46799588	46799919	Intergenic	Intergenic	35879	ENSMUST00000236340.2	ENSMUSG00000117780	Gm3734	lncRNA	11.6388	10.6769	4.19968	2.69544	11.1579	3.44756	-1.69171	2.89663	5.25732e-09	3.02164e-07
25050	chr5	30580991	30581680	intron (ENSMUST00000150734.8, intron 3 of 45)	protein_coding-intron (ENSMUST00000074171.10, intron 3 of 46)	-15930	ENSMUST00000128177.2	ENSMUSG00000062372	Otof	protein_coding	27.291	29.9896	12.9751	12.4225	28.6403	12.6988	-1.17671	4.38325	5.688e-09	3.2325e-07
18945	chr2	90459906	90460317	Intergenic	Intergenic	-47448	ENSMUST00000057481.7	ENSMUSG00000051329	Nup160	protein_coding	13.806	22.8716	3.88627	7.20738	18.3388	5.54683	-1.73131	3.6222	5.78506e-09	3.27715e-07
32020	chr8	61801237	61801839	intron (ENSMUST00000209611.2, intron 4 of 10)	protein_coding-intron (ENSMUST00000034060.7, intron 4 of 11)	-13085	ENSMUST00000210210.2	ENSMUSG00000031642	Sh3rf1	protein_coding	23.3579	24.4418	11.3454	8.32072	23.8998	9.83307	-1.28531	4.09046	5.87667e-09	3.32374e-07
31268	chr7	141685351	141685659	Intergenic	Intergenic	4266	ENSMUST00000211350.2	ENSMUSG00000110091	Gm39115	protein_coding	10.5151	7.95535	2.88336	2.34386	9.23521	2.61361	-1.79979	2.59117	5.90803e-09	3.33085e-07
21400	chr3	94690370	94691278	intron (ENSMUST00000238849.2, intron 1 of 20)	protein_coding-intron (ENSMUST00000107272.7, intron 1 of 20)	2938	ENSMUST00000153263.9	ENSMUSG00000068876	Cgn	protein_coding	43.3446	34.0196	19.2433	14.0632	38.6821	16.6533	-1.21078	4.79033	6.19015e-09	3.48436e-07
14451	chr17	31768411	31768925	exon (ENSMUST00000235158.2, exon 1 of 1)	lncRNA-exon (ENSMUST00000235158.2, exon 1 of 1)	2563	ENSMUST00000235158.2	ENSMUSG00000117818	Gm50105	lncRNA	24	25.2268	11.4708	9.37546	24.6134	10.4231	-1.24287	4.14512	6.84714e-09	3.81782e-07
9317	chr13	72282192	72282587	Intergenic	Intergenic	-170547	ENSMUST00000077337.9	ENSMUSG00000060969	Irx1	protein_coding	16.5351	16.2771	5.95478	6.50422	16.4061	6.2295	-1.39273	3.52146	6.90857e-09	3.84602e-07
12156	chr15	85416214	85416571	Intergenic	Intergenic	21379	ENSMUST00000079690.4	ENSMUSG00000063548	Gm4825	processed_pseudogene	15.9733	14.9163	5.26528	6.03545	15.4448	5.65036	-1.44249	3.41885	7.16102e-09	3.97408e-07
35205	chr9	119312573	119313310	TTS (ENSMUST00000120420.2)	protein_coding-TTS (ENSMUST00000120420.2)	38888	ENSMUST00000214462.2	ENSMUSG00000042787	Exog	protein_coding	36.5218	38.3636	18.5538	16.5828	37.4427	17.5683	-1.09377	4.79064	7.27832e-09	4.03287e-07
6375	chr11	109083494	109084317	Intergenic	Intergenic	-32885	ENSMUST00000120913.2	ENSMUSG00000081524	Gm11658	processed_pseudogene	47.1171	55.3211	28.1441	22.5597	51.2191	25.3519	-1.02036	5.26716	7.50698e-09	4.14016e-07
34473	chr9	70834203	70834700	intron (ENSMUST00000216798.2, intron 1 of 8)	protein_coding-intron (ENSMUST00000034731.10, intron 1 of 8)	-3319	ENSMUST00000215190.2	ENSMUSG00000111631	Gm32017	lncRNA	19.8261	18.9463	8.46205	7.09019	19.3862	7.77612	-1.31618	3.77849	7.59983e-09	4.18486e-07
17729	chr2	6244169	6244586	intron (ENSMUST00000151782.2, intron 1 of 6)	lncRNA-intron (ENSMUST00000151782.2, intron 1 of 6)	17700	ENSMUST00000131190.2	ENSMUSG00000087485	Gm13383	lncRNA	16.776	20.2024	6.70696	7.67616	18.4892	7.19156	-1.3677	3.70982	7.70827e-09	4.23144e-07
10709	chr14	68575932	68576248	Intergenic	Intergenic	120388	ENSMUST00000223651.2	ENSMUSG00000114925	Gm47212	lncRNA	11.2375	14.2882	4.76382	3.75018	12.7629	4.257	-1.59718	3.13162	7.8233e-09	4.28132e-07
34390	chr9	66761620	66761905	intron (ENSMUST00000041139.9, intron 4 of 7)	protein_coding-intron (ENSMUST00000041139.9, intron 4 of 7)	-19754	ENSMUST00000169282.8	ENSMUSG00000053040	Aph1c	protein_coding	10.0335	10.5199	3.32214	3.3986	10.2767	3.36037	-1.61117	2.81122	7.81599e-09	4.28132e-07
24619	chr4	152483688	152483998	intron (ENSMUST00000238252.2, intron 8 of 13)	protein_coding-intron (ENSMUST00000030768.10, intron 9 of 14)	-11414	ENSMUST00000161416.2	ENSMUSG00000090057	Gm16333	lncRNA	10.5953	8.79275	2.00582	3.57439	9.69404	2.79011	-1.76997	2.67302	7.94908e-09	4.34345e-07
20000	chr2	156490080	156490665	intron (ENSMUST00000169464.9, intron 1 of 12)	protein_coding-intron (ENSMUST00000109567.10, intron 1 of 12)	-14984	ENSMUST00000118255.2	ENSMUSG00000083498	Gm14172	processed_pseudogene	26.1673	25.8549	11.7215	11.192	26.0111	11.4567	-1.18183	4.23925	8.5462e-09	4.64824e-07
28558	chr6	121099823	121100175	intron (ENSMUST00000204248.2, intron 1 of 14)	protein_coding-intron (ENSMUST00000204248.2, intron 1 of 14)	6241	ENSMUST00000203344.2	ENSMUSG00000108096	Minpp1-ps	processed_pseudogene	11.3177	13.1891	3.25946	4.80492	12.2534	4.03219	-1.60272	3.06672	8.93472e-09	4.84051e-07
28354	chr6	113960441	113960961	intron (ENSMUST00000154738.2, intron 1 of 3)	protein_coding-intron (ENSMUST00000101045.10, intron 1 of 21)	-21049	ENSMUST00000138670.3	ENSMUSG00000087083	Gm15083	lncRNA	16.3746	19.836	7.14573	6.973	18.1053	7.05936	-1.36667	3.68095	9.02735e-09	4.88e-07
27067	chr5	149194609	149194995	Intergenic	Intergenic	-6775	ENSMUST00000071130.5	ENSMUSG00000060063	Alox5ap	protein_coding	13.6455	13.8172	4.26237	5.39089	13.7313	4.82663	-1.50265	3.24221	9.48771e-09	5.10551e-07
18891	chr2	80317255	80317560	Intergenic	Intergenic	-12167	ENSMUST00000119857.2	ENSMUSG00000082494	Gm13687	processed_pseudogene	14.9298	13.7648	5.76673	4.39475	14.3473	5.08074	-1.49425	3.30026	9.58637e-09	5.15079e-07
6504	chr11	115120236	115120717	intron (ENSMUST00000100235.9, intron 9 of 9)	protein_coding-intron (ENSMUST00000061450.7, intron 9 of 9)	-23628	ENSMUST00020183517.1	ENSMUSG00002076450	ENSMUSG00002076450	miRNA	26.0067	22.1912	10.5306	9.90283	24.099	10.2167	-1.23049	4.108	9.76802e-09	5.23253e-07
1645	chr1	156371547	156371898	Intergenic	Intergenic	-14634	ENSMUST00000173929.8	ENSMUSG00000026596	Abl2	protein_coding	13.0836	12.9798	4.70114	4.45334	13.0317	4.57724	-1.50666	3.16629	9.99582e-09	5.33843e-07
26826	chr5	140206892	140207368	intron (ENSMUST00000132832.2, intron 2 of 3)	protein_coding-intron (ENSMUST00000031534.9, intron 10 of 17)	11833	ENSMUST00000133999.2	ENSMUSG00000087248	Gm16120	lncRNA	20.8696	20.8304	6.83232	9.78563	20.85	8.30898	-1.32141	3.88258	1.00835e-08	5.36911e-07
24825	chr5	8396957	8397355	intron (ENSMUST00000138652.2, intron 2 of 4)	protein_coding-intron (ENSMUST00000046838.14, intron 2 of 28)	-17761	ENSMUST00000198595.2	ENSMUSG00000106265	Gm42490	TEC	14.4482	9.63016	3.25946	3.98457	12.0392	3.62201	-1.70495	2.97647	1.02422e-08	5.43724e-07
14980	chr17	56636960	56637546	intron (ENSMUST00000086835.12, intron 1 of 21)	protein_coding-intron (ENSMUST00000025036.11, intron 1 of 22)	4162	ENSMUST00000086835.12	ENSMUSG00000024201	Kdm4b	protein_coding	22.796	23.8137	9.15155	10.6646	23.3049	9.90807	-1.23288	4.06963	1.04187e-08	5.51537e-07
11532	chr15	58861605	58862432	intron (ENSMUST00000080371.8, intron 3 of 14)	protein_coding-intron (ENSMUST00000080371.8, intron 3 of 14)	6033	ENSMUST00000226216.2	ENSMUSG00000115062	4930544F09Rik	lncRNA	44.8697	46.79	24.5713	21.6807	45.8298	23.126	-0.988731	5.11468	1.05553e-08	5.57841e-07
19230	chr2	113274694	113275292	intron (ENSMUST00000238883.2, intron 3 of 17)	protein_coding-intron (ENSMUST00000081349.9, intron 2 of 16)	-2344	ENSMUST00000148420.2	ENSMUSG00000087545	Gm13966	lncRNA	22.8763	18.3706	9.15155	6.79721	20.6234	7.97438	-1.36315	3.84363	1.07184e-08	5.65621e-07
2419	chr10	13282219	13282869	intron (ENSMUST00000105545.12, intron 1 of 12)	protein_coding-intron (ENSMUST00000105545.12, intron 1 of 12)	-17830	ENSMUST00000079698.7	ENSMUSG00000062866	Phactr2	protein_coding	26.087	22.0342	10.5932	9.78563	24.0606	10.1894	-1.23184	4.10483	1.10852e-08	5.8324e-07
14090	chr17	24274870	24275119	TTS (ENSMUST00000127755.2)	protein_coding-TTS (ENSMUST00000127755.2)	4297	ENSMUST00000234555.2	ENSMUSG00000016946	Kctd5	protein_coding	8.90972	11.776	2.82068	3.63299	10.3429	3.22684	-1.68863	2.81926	1.12676e-08	5.91956e-07
11325	chr15	34258647	34258955	intron (ENSMUST00000226437.2, intron 1 of 5)	protein_coding-intron (ENSMUST00000022867.5, intron 1 of 6)	11174	ENSMUST00000226939.2	ENSMUSG00000115808	Gm18949	processed_pseudogene	14.3679	13.9742	5.82941	4.27755	14.1711	5.05348	-1.48766	3.28823	1.17219e-08	6.14006e-07
1707	chr1	161187924	161188191	Intergenic	Intergenic	-34923	ENSMUST00000028024.5	ENSMUSG00000026700	Tnfsf4	protein_coding	8.34784	8.63574	2.13118	2.87123	8.49179	2.50121	-1.75435	2.51112	1.19049e-08	6.20842e-07
10508	chr14	57847363	57847602	intron (ENSMUST00000174545.9, intron 9 of 22)	protein_coding-intron (ENSMUST00000089482.12, intron 9 of 22)	38411	ENSMUST00000180397.3	ENSMUSG00000097933	1700039M10Rik	lncRNA	8.66891	9.52548	2.82068	2.87123	9.0972	2.84596	-1.67781	2.62955	1.18937e-08	6.20842e-07
26431	chr5	125345504	125346094	intron (ENSMUST00000198586.2, intron 1 of 3)	lncRNA-intron (ENSMUST00000198586.2, intron 1 of 3)	4080	ENSMUST00000198586.2	ENSMUSG00000105039	Gm32585	lncRNA	21.6723	25.4362	10.0291	10.0786	23.5542	10.0539	-1.23401	4.09051	1.19449e-08	6.211e-07
31593	chr8	16671286	16671659	intron (ENSMUST00000138348.9, intron 5 of 10)	protein_coding-intron (ENSMUST00000082104.7, intron 5 of 69)	74216	ENSMUST00000211634.2	ENSMUSG00000109616	Gm45393	TEC	27.2108	28.9428	13.79	11.1334	28.0768	12.4617	-1.17556	4.35389	1.19378e-08	6.211e-07
31807	chr8	35163256	35163557	Intergenic	Intergenic	-36883	ENSMUST00000210130.2	ENSMUSG00000109846	Gm45627	lncRNA	14.6087	12.0377	4.32505	4.92212	13.3232	4.62358	-1.51083	3.18305	1.21417e-08	6.30406e-07
24008	chr4	134157634	134158315	Intergenic	Intergenic	19508	ENSMUST00000131110.2	ENSMUSG00000087343	1700021N21Rik	lncRNA	29.378	30.8793	13.9781	13.7116	30.1286	13.8448	-1.12314	4.47033	1.21774e-08	6.31335e-07
2092	chr1	181362344	181363385	Intergenic	Intergenic	-23848	ENSMUST00000058825.5	ENSMUSG00000050625	Ccdc121	protein_coding	52.8964	52.3378	27.58	28.185	52.6171	27.8825	-0.915267	5.33628	1.22698e-08	6.352e-07
10717	chr14	69480863	69481130	TTS (ENSMUST00000184914.2)	protein_coding-TTS (ENSMUST00000184914.2)	-15599	ENSMUST00000183398.2	ENSMUSG00000098248	Gm27222	lncRNA	13.3244	12.0377	4.70114	4.16036	12.6811	4.43075	-1.50948	3.12039	1.23267e-08	6.37215e-07
6422	chr11	113142132	113142720	intron (ENSMUST00000106633.10, intron 7 of 9)	protein_coding-intron (ENSMUST00000042657.16, intron 8 of 10)	-41931	ENSMUST00000130373.2	ENSMUSG00000085421	4732490B19Rik	lncRNA	26.087	23.4473	10.9066	10.606	24.7672	10.7563	-1.19762	4.15967	1.24151e-08	6.40851e-07
17428	chr19	46460209	46460494	intron (ENSMUST00000123252.2, intron 1 of 2)	protein_coding-intron (ENSMUST00000039922.13, intron 8 of 11)	-11185	ENSMUST00000144341.2	ENSMUSG00000025231	Sufu	protein_coding	12.7626	14.2882	5.516	3.92597	13.5254	4.72099	-1.52651	3.22211	1.35485e-08	6.9609e-07
28005	chr6	88755154	88755938	intron (ENSMUST00000163271.8, intron 3 of 7)	protein_coding-intron (ENSMUST00000089449.5, intron 3 of 7)	8887	ENSMUST00000204640.2	ENSMUSG00000107719	Gm43937	TEC	56.8295	71.4934	33.4094	34.8064	64.1615	34.1079	-0.917154	5.62681	1.35638e-08	6.9609e-07
7213	chr12	33229432	33229887	intron (ENSMUST00000146040.9, intron 2 of 12)	protein_coding-intron (ENSMUST00000077456.13, intron 1 of 2)	31855	ENSMUST00000136644.8	ENSMUSG00000020564	Atxn7l1	protein_coding	19.4248	24.9651	8.65009	9.55125	22.195	9.10067	-1.29427	3.99277	1.37549e-08	7.03862e-07
23945	chr4	133127377	133127753	intron (ENSMUST00000030669.8, intron 1 of 11)	protein_coding-intron (ENSMUST00000030669.8, intron 1 of 11)	-16052	ENSMUST00000156079.2	ENSMUSG00000028854	Slc9a1	protein_coding	13.2442	8.84509	2.63264	3.75018	11.0446	3.19141	-1.75945	2.84195	1.38101e-08	7.05667e-07
18841	chr2	75546830	75547336	Intergenic	Intergenic	11969	ENSMUST00000135244.2	ENSMUSG00000087222	E030042O20Rik	lncRNA	19.5051	21.7725	9.08887	8.20353	20.6388	8.6462	-1.26029	3.89253	1.55418e-08	7.8735e-07
27114	chr6	4415407	4415618	Intergenic	Intergenic	24592	ENSMUST00000204280.2	ENSMUSG00000107450	Gm2522	processed_pseudogene	7.62543	8.5834	1.88046	2.81264	8.10442	2.34655	-1.78301	2.4475	1.5977e-08	8.04796e-07
24412	chr4	148461780	148462116	Intergenic	Intergenic	-18031	ENSMUST00000138802.2	ENSMUSG00000086326	Gm13200	lncRNA	17.8997	24.4941	8.14864	8.78949	21.1969	8.46907	-1.33407	3.9193	1.66971e-08	8.35135e-07
8680	chr13	34909792	34910033	intron (ENSMUST00000222865.2, intron 1 of 2)	lncRNA-intron (ENSMUST00000222865.2, intron 1 of 2)	-5178	ENSMUST00000222734.2	ENSMUSG00000113822	Gm47151	lncRNA	8.18731	9.31613	2.13118	3.16422	8.75172	2.6477	-1.72131	2.5684	1.7413e-08	8.65267e-07
32578	chr8	93488394	93489241	Intergenic	Intergenic	-45214	ENSMUST00000181181.2	ENSMUSG00000078967	Gapdh-ps16	processed_pseudogene	49.0436	52.3378	26.8278	26.7201	50.6907	26.7739	-0.922709	5.28251	1.74322e-08	8.65267e-07
34511	chr9	72801136	72801647	intron (ENSMUST00000055535.9, intron 15 of 19)	protein_coding-intron (ENSMUST00000055535.9, intron 15 of 19)	5064	ENSMUST00000193259.2	ENSMUSG00000102330	Gm37234	TEC	24.3211	24.9651	10.1545	11.5435	24.6431	10.849	-1.1822	4.16374	1.77461e-08	8.78928e-07
2840	chr10	59705105	59706001	Intergenic	Intergenic	1951	ENSMUST00000219498.2	ENSMUSG00000112673	Gm7413	processed_pseudogene	28.7358	26.0642	10.0918	13.5944	27.4	11.8431	-1.20228	4.30307	1.80651e-08	8.91284e-07
12219	chr15	87577343	87577697	intron (ENSMUST00000230414.2, intron 2 of 3)	protein_coding-intron (ENSMUST00000068088.8, intron 2 of 3)	68089	ENSMUST00000068088.8	ENSMUSG00000054863	Tafa5	protein_coding	13.0836	12.7704	5.01455	4.16036	12.927	4.58745	-1.49287	3.15749	1.8071e-08	8.91284e-07
25095	chr5	32491204	32491540	intron (ENSMUST00000202220.4, intron 44 of 58)	protein_coding-intron (ENSMUST00000101376.3, intron 43 of 57)	-19541	ENSMUST00000202453.4	ENSMUSG00000029134	Plb1	protein_coding	10.9164	13.6602	4.63846	3.86738	12.2883	4.25292	-1.54287	3.09117	1.87656e-08	9.21697e-07
25981	chr5	112552430	112552826	Intergenic	Intergenic	-9896	ENSMUST00000196256.2	ENSMUSG00000029348	Asphd2	protein_coding	15.9733	18.1089	5.32796	7.61756	17.0411	6.47276	-1.39594	3.58287	1.9185e-08	9.40996e-07
34799	chr9	100464940	100465282	Intergenic	Intergenic	-11968	ENSMUST00000093792.4	ENSMUSG00000070287	Slc35g2	protein_coding	15.893	13.0321	4.88918	5.50808	14.4626	5.19863	-1.4609	3.31216	1.92309e-08	9.41943e-07
23175	chr4	100266779	100267047	exon (ENSMUST00000039630.6, exon 6 of 9)	protein_coding-exon (ENSMUST00000039630.6, exon 6 of 9)	-47657	ENSMUST00000121588.2	ENSMUSG00000080967	Gm12706	processed_pseudogene	11.2375	9.78717	3.69823	3.28141	10.5123	3.48982	-1.5792	2.83604	1.94592e-08	9.51812e-07
522	chr1	59514809	59515152	Intergenic	Intergenic	-6603	ENSMUST00000114246.4	ENSMUSG00000041075	Fzd7	protein_coding	25.7659	21.8772	11.2827	8.73089	23.8216	10.0068	-1.24595	4.0868	1.96049e-08	9.57558e-07
18706	chr2	66952549	66953161	Intergenic	Intergenic	-51323	ENSMUST00000238912.2	ENSMUSG00000027022	Xirp2	protein_coding	43.8262	41.2422	20.2462	22.3839	42.5342	21.3151	-0.993284	5.00231	2.01348e-08	9.7945e-07
31935	chr8	48185734	48186276	Intergenic	Intergenic	13724	ENSMUST00020182412.1	ENSMUSG00002074968	5S_rRNA	rRNA	21.2709	19.6267	8.71278	8.5551	20.4488	8.63394	-1.23866	3.87509	2.01699e-08	9.79814e-07
[truncated: 1,849 more rows]
