# Supplementary material for: Differential Chromatin Accessibility, Gene Expression, and mRNA Splicing Between Developing Cochlear Inner and Outer Hair Cells
Source: J Assoc Res Otolaryngol. 2025 Sep 5;26(5):531–51. doi: 10.1007/s10162-025-01005-z (PMC12528612; doi:10.1007/s10162-025-01005-z)
Supplement: Supplementary file 8 — Table S17−S18 (XLSX 507 KB) [file 10162_2025_1005_MOESM8_ESM.xlsx]

## Sheet: Table_S17
Table S17: OHC-enriched peaks within 2kb from a transcription start site. Start – start site of peak. End – end site of peak. Ensembl Annotation – description of region of peak location based on the Ensembl database. HOMER Annotation – description of region of peak location preceded by the type of gene (e.g., protein coding, lncRNA, or other genomic region (e.g., CpG islands or tandem repeats) ba…
PeakID	Chr	Start	End	Ensembl Annotation	HOMER Annotation	Distance.to.TSS	Transcript.ID	Entrez.ID	Gene.Name	Gene.Type	IHC1	IHC2	OHC1	OHC2	IHC_mean	OHC_mean	logFC	logCPM	PValue	FDR
15046	chr17	63189742	63190609	Intergenic	Intergenic	-1863	ENSMUST00000076840.12	ENSMUSG00000048915	Efna5	protein_coding	15.6522	20.6211	58.6075	62.5226	18.1366	60.5651	1.72205	5.31529	1.45201e-22	2.37151e-19
10013	chr14	22037453	22038658	exon (ENSMUST00000043409.9, exon 2 of 3)	protein_coding-exon (ENSMUST00000043409.9, exon 2 of 3)	1614	ENSMUST00000043409.9	ENSMUSG00000039081	Zfp503	protein_coding	25.0435	23.8137	76.0331	65.1594	24.4286	70.5963	1.53271	5.58158	2.94377e-21	3.26225e-18
19738	chr2	146063159	146064164	promoter-TSS (ENSMUST00000089257.6)	protein_coding-promoter-TSS (ENSMUST00000089257.6)	-180	ENSMUST00000089257.6	ENSMUSG00000068154	Insm1	protein_coding	12.1204	7.0656	36.4808	35.4509	9.59301	35.9659	1.94269	4.52922	2.62728e-17	1.2259e-14
29703	chr7	44197217	44197678	intron (ENSMUST00000151793.8, intron 1 of 25)	protein_coding-intron (ENSMUST00000049343.15, intron 1 of 26)	710	ENSMUST00000145956.2	ENSMUSG00000038644	Pold1	protein_coding	3.37124	4.08235	14.7302	19.3369	3.7268	17.0336	2.17063	3.42867	2.34077e-15	6.33651e-13
13682	chr16	96075375	96075665	intron (ENSMUST00000153586.2, intron 1 of 1)	protein_coding-intron (ENSMUST00000113800.9, intron 2 of 3)	709	ENSMUST00000134058.8	ENSMUSG00000074892	B3galt5	protein_coding	1.28428	1.57013	9.3396	8.6137	1.42721	8.97665	2.61356	2.46658	5.41957e-15	1.36304e-12
27467	chr6	40224406	40224832	exon (ENSMUST00000061740.8, exon 3 of 3)	protein_coding-exon (ENSMUST00000061740.8, exon 3 of 3)	-1216	ENSMUST00000180588.2	ENSMUSG00000057716	Tmem178b	protein_coding	6.18061	5.8095	21.3118	20.5088	5.99506	20.9103	1.80527	3.78617	2.11542e-14	4.38696e-12
23118	chr4	96029339	96029600	promoter-TSS (ENSMUST00000097972.5)	protein_coding-promoter-TSS (ENSMUST00000097972.5)	-80	ENSMUST00000121694.3	ENSMUSG00000081225	Cyp2j12	protein_coding	1.52509	1.88416	9.08887	9.96142	1.70462	9.52515	2.4465	2.57339	3.19856e-14	6.48156e-12
5238	chr11	70329367	70330135	TTS (ENSMUST00000125441.8)	protein_coding-TTS (ENSMUST00000125441.8)	343	ENSMUST00000144454.2	ENSMUSG00000060216	Arrb2	protein_coding	9.63213	5.1291	27.2666	24.9622	7.38062	26.1144	1.8675	4.08952	1.76816e-13	3.00011e-11
29446	chr7	28770800	28771459	promoter-TSS (ENSMUST00000209109.2)	lncRNA-promoter-TSS (ENSMUST00000209109.2)	67	ENSMUST00000209109.2	ENSMUSG00000097079	Gm26604	lncRNA	8.90972	9.15912	23.6937	31.2906	9.03442	27.4922	1.60331	4.22107	9.79192e-13	1.47136e-10
14158	chr17	25429655	25429927	exon (ENSMUST00000039734.12, exon 8 of 15)	protein_coding-exon (ENSMUST00000039734.12, exon 8 of 15)	132	ENSMUST00000162838.2	ENSMUSG00000015127	Unkl	protein_coding	1.68562	1.88416	8.83814	8.6137	1.78489	8.72592	2.26547	2.47887	2.13067e-12	2.95147e-10
21725	chr3	108114222	108114627	TTS (ENSMUST00000127157.2)	protein_coding-TTS (ENSMUST00000127157.2)	1466	ENSMUST00000141054.2	ENSMUSG00000048997	Atxn7l2	protein_coding	4.65553	5.07677	17.739	14.7663	4.86615	16.2527	1.72699	3.44563	1.55003e-11	1.73398e-09
2143	chr1	183149067	183149555	intron (ENSMUST00000194543.4, intron 1 of 27)	protein_coding-intron (ENSMUST00000194543.4, intron 1 of 27)	1583	ENSMUST00000194543.4	ENSMUSG00000056050	Mia3	protein_coding	9.79266	8.21704	23.1923	25.6653	9.00485	24.4288	1.45286	4.09096	4.31359e-11	4.28483e-09
12932	chr16	18657048	18657466	intron (ENSMUST00000190050.2, intron 2 of 23)	protein_coding-intron (ENSMUST00000055413.13, intron 2 of 2)	1852	ENSMUST00000190776.2	ENSMUSG00000071632	2510002D24Rik	protein_coding	4.01339	2.87858	13.4139	11.4849	3.44598	12.4494	1.88206	3.04139	6.90556e-11	6.53026e-09
18017	chr2	26493456	26494632	promoter-TSS (ENSMUST00000140508.2)	protein_coding-promoter-TSS (ENSMUST00000140508.2)	-106	ENSMUST00000154753.2	ENSMUSG00000026922	Agpat2	protein_coding	24.9633	26.1166	54.7839	51.565	25.5399	53.1745	1.05475	5.31168	1.20047e-10	1.05374e-08
27676	chr6	55657991	55658342	promoter-TSS (ENSMUST00000044767.10)	protein_coding-promoter-TSS (ENSMUST00000044767.10)	82	ENSMUST00000044767.10	ENSMUSG00000037984	Neurod6	protein_coding	8.02677	9.31613	20.8731	27.0716	8.67145	23.9723	1.45579	4.0628	1.71674e-10	1.45296e-08
13539	chr16	88616887	88617271	promoter-TSS (ENSMUST00000023648.6)	protein_coding-promoter-TSS (ENSMUST00000023648.6)	-24	ENSMUST00000023648.6	ENSMUSG00000022931	Krtap15	protein_coding	3.21071	4.39638	12.7871	12.4225	3.80354	12.6048	1.69265	3.09726	5.32991e-10	3.96246e-08
23584	chr4	120909631	120910423	promoter-TSS (ENSMUST00000140119.2)	protein_coding-promoter-TSS (ENSMUST00000140119.2)	-169	ENSMUST00000140119.2	ENSMUSG00000028626	Col9a2	protein_coding	13.9666	14.6546	32.0304	33.9274	14.3106	32.9789	1.20072	4.58534	6.96137e-10	4.90783e-08
8629	chr13	31592839	31593071	promoter-TSS (ENSMUST00000135656.3)	lncRNA-promoter-TSS (ENSMUST00000135656.3)	-50	ENSMUST00000221171.2	ENSMUSG00000085620	G630018N14Rik	lncRNA	2.4883	3.29728	9.77837	10.4888	2.89279	10.1336	1.77287	2.77707	9.57952e-10	6.55809e-08
12670	chr16	4459032	4459295	intron (ENSMUST00000144815.2, intron 1 of 3)	protein_coding-intron (ENSMUST00000038552.13, intron 9 of 27)	1310	ENSMUST00000144815.2	ENSMUSG00000004069	Dnaja3	protein_coding	3.05017	2.04117	9.3396	8.96528	2.54567	9.15244	1.8861	2.61463	1.49949e-09	9.75687e-08
29389	chr7	28004908	28005416	TTS (ENSMUST00000134263.2)	protein_coding-TTS (ENSMUST00000134263.2)	927	ENSMUST00000151990.2	ENSMUSG00000003438	Timm50	protein_coding	3.93312	4.86742	15.8585	12.1295	4.40027	13.994	1.64389	3.2529	1.62511e-09	1.04401e-07
2064	chr1	180658663	180659128	Intergenic	Intergenic	-1439	ENSMUST00000122609.3	ENSMUSG00000084558	Gm24836	snRNA	4.09365	4.23936	13.9781	11.4849	4.16651	12.7315	1.60271	3.13133	3.86184e-09	2.29395e-07
2561	chr10	25583776	25584275	promoter-TSS (ENSMUST00000217933.2)	lncRNA-promoter-TSS (ENSMUST00000217933.2)	-184	ENSMUST00000217933.2	ENSMUSG00000112803	Gm36543	lncRNA	8.74918	5.44313	18.1777	20.6846	7.09616	19.4312	1.48946	3.75882	3.94297e-09	2.33432e-07
33058	chr8	121245414	121245877	intron (ENSMUST00000034279.16, intron 1 of 15)	protein_coding-intron (ENSMUST00000034279.16, intron 1 of 15)	-1709	ENSMUST00000182423.2	ENSMUSG00000097983	Gm26971	lncRNA	4.65553	5.60015	12.9751	17.4618	5.12784	15.2185	1.55257	3.39807	5.77788e-09	3.27715e-07
17998	chr2	26232118	26232455	promoter-TSS (ENSMUST00000147873.8)	protein_coding-promoter-TSS (ENSMUST00000147873.8)	-15	ENSMUST00000147873.8	ENSMUSG00000026930	Gpsm1	protein_coding	3.53178	3.24494	10.1545	10.7232	3.38836	10.4388	1.62872	2.85174	1.16474e-08	6.11005e-07
5881	chr11	95152001	95152754	promoter-TSS (ENSMUST00000021242.5)	protein_coding-promoter-TSS (ENSMUST00000021242.5)	22	ENSMUST00000021242.5	ENSMUSG00000020872	Tac4	protein_coding	21.592	28.4718	46.5726	56.6043	25.0319	51.5885	1.03092	5.27606	1.18093e-08	6.17673e-07
2232	chr1	189902385	189903282	promoter-TSS (ENSMUST00000175916.8)	protein_coding-promoter-TSS (ENSMUST00000175916.8)	44	ENSMUST00000177288.4	ENSMUSG00000010175	Prox1	protein_coding	17.5786	14.1312	36.6689	32.3453	15.8549	34.5071	1.13358	4.67047	1.59569e-08	8.04796e-07
21124	chr3	79505576	79506060	promoter-TSS (ENSMUST00000160799.2)	protein_coding-promoter-TSS (ENSMUST00000160799.2)	-198	ENSMUST00000160799.2	ENSMUSG00000027804	Ppid	protein_coding	5.13713	6.80391	15.4824	16.2899	5.97052	15.8861	1.38543	3.49769	1.62375e-08	8.156e-07
8101	chr12	107970123	107970566	promoter-TSS (ENSMUST00000066060.11)	protein_coding-promoter-TSS (ENSMUST00000066060.11)	-483	ENSMUST00000066060.11	ENSMUSG00000048251	Bcl11b	protein_coding	6.74249	6.43755	19.5567	15.1765	6.59002	17.3666	1.39791	3.61871	1.853e-08	9.11389e-07
35023	chr9	108720051	108720551	promoter-TSS (ENSMUST00000194079.2)	protein_coding-promoter-TSS (ENSMUST00000194079.2)	-133	ENSMUST00000195857.2	ENSMUSG00000023473	Celsr3	protein_coding	7.54517	9.63016	20.0582	21.3878	8.58766	20.723	1.25087	3.91002	2.17965e-08	1.04878e-06
33127	chr8	123034599	123035038	intron (ENSMUST00000176883.2, intron 2 of 2)	protein_coding-intron (ENSMUST00000054052.15, intron 3 of 9)	759	ENSMUST00000176883.2	ENSMUSG00000049577	Zfpm1	protein_coding	5.37794	2.7739	12.7871	12.1881	4.07592	12.4876	1.67258	3.09205	2.34157e-08	1.11759e-06
18898	chr2	81883262	81883863	promoter-TSS (ENSMUST00000047527.8)	protein_coding-promoter-TSS (ENSMUST00000047527.8)	-4	ENSMUST00000047527.8	ENSMUSG00000070866	Zfp804a	protein_coding	14.2074	10.8863	25.9503	31.1148	12.5468	28.5325	1.20246	4.38114	2.41941e-08	1.14855e-06
33989	chr9	50986919	50988013	intron (ENSMUST00000214993.2, intron 1 of 1)	protein_coding-intron (ENSMUST00000098782.4, intron 2 of 7)	881	ENSMUST00000214090.2	ENSMUSG00000060594	Layn	protein_coding	12.6823	11.5143	27.7054	25.5481	12.0983	26.6267	1.14338	4.29801	3.54621e-08	1.60198e-06
6164	chr11	102153955	102154629	intron (ENSMUST00000140040.2, intron 1 of 1)	protein_coding-intron (ENSMUST00000100392.5, intron 9 of 9)	1502	ENSMUST00000140040.2	ENSMUSG00000034773	Hrob	protein_coding	10.5953	8.26937	25.0727	20.0986	9.43236	22.5857	1.27497	4.02532	3.58209e-08	1.61613e-06
19457	chr2	126849524	126849820	promoter-TSS (ENSMUST00000002063.15)	protein_coding-promoter-TSS (ENSMUST00000002063.15)	-965	ENSMUST00000149254.9	ENSMUSG00000001998	Ap4e1	protein_coding	2.80937	1.83182	9.21423	6.9144	2.3206	8.06432	1.83566	2.44644	4.30261e-08	1.88836e-06
20075	chr2	160155468	160155925	promoter-TSS (ENSMUST00000109475.3)	protein_coding-promoter-TSS (ENSMUST00000109475.3)	-160	ENSMUST00000109475.3	ENSMUSG00000074623	Gm826	protein_coding	15.0903	18.0042	33.9736	35.3338	16.5473	34.6537	1.05543	4.69955	4.31741e-08	1.89017e-06
11732	chr15	75629766	75630253	intron (ENSMUST00000100538.4, intron 9 of 11)	protein_coding-intron (ENSMUST00000100538.4, intron 9 of 11)	-1699	ENSMUST00000104228.3	ENSMUSG00000077416	Gm23747	snoRNA	12.602	16.2771	32.4065	30.1187	14.4395	31.2626	1.09753	4.53859	4.80816e-08	2.07776e-06
18001	chr2	26256588	26256943	exon (ENSMUST00000136054.2, exon 2 of 2)	protein_coding-exon (ENSMUST00000136054.2, exon 2 of 2)	1017	ENSMUST00000136054.2	ENSMUSG00000036281	Snapc4	protein_coding	4.49499	4.97209	11.4708	15.1765	4.73354	13.3236	1.48301	3.22888	4.89248e-08	2.10953e-06
4743	chr11	50843563	50843880	promoter-TSS (ENSMUST00000159179.2)	protein_coding-promoter-TSS (ENSMUST00000159179.2)	-440	ENSMUST00000159179.2	ENSMUSG00000044542	Prop1	protein_coding	3.13044	3.92534	8.9635	12.7155	3.52789	10.8395	1.5963	2.91392	6.82335e-08	2.80382e-06
26204	chr5	118175867	118176154	intron (ENSMUST00000151792.8, intron 1 of 7)	protein_coding-intron (ENSMUST00000031304.14, intron 1 of 7)	1914	ENSMUST00000151792.8	ENSMUSG00000029359	Tesc	protein_coding	4.57526	4.39638	10.7813	14.3562	4.48582	12.5687	1.48931	3.14627	8.59054e-08	3.41906e-06
13150	chr16	32486669	32487230	promoter-TSS (ENSMUST00000137044.3)	protein_coding-promoter-TSS (ENSMUST00000137044.3)	66	ENSMUST00000141256.2	ENSMUSG00000075265	Tnk2os	lncRNA	11.2375	9.78717	21.1238	26.3685	10.5123	23.7461	1.1856	4.12509	8.75497e-08	3.46394e-06
32772	chr8	107329562	107331052	promoter-TSS (ENSMUST00000136580.2)	protein_coding-promoter-TSS (ENSMUST00000136580.2)	296	ENSMUST00000167688.2	ENSMUSG00000000303	Cdh1	protein_coding	31.3044	36.0607	61.2402	58.4208	33.6826	59.8305	0.82171	5.55859	1.18615e-07	4.45612e-06
19115	chr2	103395497	103396073	promoter-TSS (ENSMUST00000076212.4)	protein_coding-promoter-TSS (ENSMUST00000076212.4)	-870	ENSMUST00000076212.4	ENSMUSG00000032724	Abtb2	protein_coding	20.1472	17.6378	37.4837	37.2088	18.8925	37.3463	0.990185	4.82892	1.3401e-07	4.95029e-06
18647	chr2	59458287	59459140	intron (ENSMUST00000142573.3, intron 1 of 1)	protein_coding-intron (ENSMUST00000037526.11, intron 1 of 26)	-1694	ENSMUST00000128030.2	ENSMUSG00000035168	Tanc1	protein_coding	26.087	27.5297	53.5303	45.8811	26.8083	49.7057	0.886901	5.2704	1.3801e-07	5.08213e-06
12012	chr15	81593741	81594196	intron (ENSMUST00000229705.2, intron 1 of 1)	protein_coding-intron (ENSMUST00000052374.13, intron 11 of 15)	693	ENSMUST00000229705.2	ENSMUSG00000022391	Rangap1	protein_coding	5.4582	4.97209	12.9751	13.8288	5.21515	13.402	1.36849	3.26519	1.41449e-07	5.18004e-06
1247	chr1	127428575	127428892	promoter-TSS (ENSMUST00000160111.8)	protein_coding-promoter-TSS (ENSMUST00000160111.8)	-652	ENSMUST00000160111.8	ENSMUSG00000026347	Tmem163	protein_coding	4.33446	3.40196	9.84105	11.7193	3.86821	10.7802	1.50139	2.92877	1.49684e-07	5.43305e-06
34255	chr9	62445311	62445525	Intergenic	Intergenic	-1092	ENSMUST00000048043.12	ENSMUSG00000041729	Coro2b	protein_coding	1.60535	3.08793	8.02328	7.44177	2.34664	7.73252	1.64376	2.42897	1.53997e-07	5.57817e-06
30877	chr7	126395081	126396072	TTS (ENSMUST00000133514.8)	protein_coding-TTS (ENSMUST00000133514.8)	-1264	ENSMUST00000205324.2	ENSMUSG00000058966	Tlcd3b	protein_coding	21.2709	19.1033	37.4837	40.959	20.1871	39.2214	0.96416	4.9078	1.73386e-07	6.15476e-06
6653	chr11	117413400	117414369	promoter-TSS (ENSMUST00000132261.2)	lncRNA-promoter-TSS (ENSMUST00000132261.2)	-545	ENSMUST00000132261.2	ENSMUSG00000085419	Gm11734	lncRNA	16.1338	15.963	35.1018	30.1773	16.0484	32.6395	1.02328	4.62439	1.84368e-07	6.49905e-06
34918	chr9	106524515	106524827	promoter-TSS (ENSMUST00000201955.2)	protein_coding-promoter-TSS (ENSMUST00000201955.2)	631	ENSMUST00000200826.4	ENSMUSG00000023192	Grm2	protein_coding	3.93312	2.82624	9.71569	9.37546	3.37968	9.54557	1.52924	2.75087	1.85832e-07	6.53766e-06
27389	chr6	36786214	36786577	intron (ENSMUST00000201321.2, intron 1 of 3)	protein_coding-intron (ENSMUST00000101534.5, intron 1 of 4)	719	ENSMUST00000201321.2	ENSMUSG00000029838	Ptn	protein_coding	9.87293	8.74041	20.3089	20.7432	9.30667	20.5261	1.14958	3.92779	2.07916e-07	7.20736e-06
27472	chr6	40408108	40408933	promoter-TSS (ENSMUST00000201712.2)	protein_coding-promoter-TSS (ENSMUST00000201712.2)	-178	ENSMUST00000201712.2	ENSMUSG00000037172	Dennd11	protein_coding	21.1104	21.9295	42.0595	39.4941	21.52	40.7768	0.919125	4.97671	2.20537e-07	7.60768e-06
24753	chr4	155973902	155974138	promoter-TSS (ENSMUST00000123504.2)	protein_coding-promoter-TSS (ENSMUST00000123504.2)	-50	ENSMUST00000123504.2	ENSMUSG00000051557	Pusl1	protein_coding	2.32776	1.04676	5.89209	6.44563	1.68726	6.16886	1.95702	2.06276	2.30878e-07	7.90897e-06
21270	chr3	88607638	88607874	exon (ENSMUST00000029696.11, exon 10 of 14)	protein_coding-exon (ENSMUST00000029696.11, exon 10 of 14)	809	ENSMUST00000198721.2	ENSMUSG00000028060	Khdc4	protein_coding	2.80937	2.72157	8.9635	7.61756	2.76547	8.29053	1.58029	2.54055	2.4308e-07	8.29653e-06
4018	chr10	127240282	127241079	promoter-TSS (ENSMUST00000158744.3)	snRNA-promoter-TSS (ENSMUST00000158744.3)	-419	ENSMUST00000158744.3	ENSMUSG00000089369	Gm23819	snRNA	31.5452	29.7802	52.402	55.7254	30.6627	54.0637	0.821052	5.41559	2.49397e-07	8.4795e-06
7909	chr12	99536655	99537030	promoter-TSS (ENSMUST00000222826.2)	lncRNA-promoter-TSS (ENSMUST00000222826.2)	843	ENSMUST00000222451.2	ENSMUSG00000114190	4930556H04Rik	TEC	5.53847	4.03001	14.3541	11.192	4.78424	12.773	1.44067	3.17625	2.64809e-07	8.91201e-06
30501	chr7	101111685	101112407	intron (ENSMUST00000210535.2, intron 2 of 4)	protein_coding-intron (ENSMUST00000084894.15, intron 3 of 31)	1895	ENSMUST00000210535.2	ENSMUSG00000110195	Pde2a	protein_coding	12.1204	11.6713	22.6281	28.1264	11.8959	25.3773	1.09598	4.24589	2.64882e-07	8.91201e-06
11383	chr15	38297071	38297448	TTS (ENSMUST00000228732.2)	protein_coding-TTS (ENSMUST00000228732.2)	1824	ENSMUST00000228732.2	ENSMUSG00000037465	Klf10	protein_coding	3.77258	4.2917	9.52764	12.9499	4.03214	11.2387	1.46572	2.99568	2.8581e-07	9.53472e-06
24287	chr4	140966434	140967024	promoter-TSS (ENSMUST00000140536.3)	protein_coding-promoter-TSS (ENSMUST00000140536.3)	35	ENSMUST00000195673.2	ENSMUSG00000103366	C630004L07Rik	TEC	18.6221	27.9484	43.3758	49.8657	23.2852	46.6208	0.984097	5.14619	2.86163e-07	9.5375e-06
29445	chr7	28770069	28770461	promoter-TSS (ENSMUST00000180926.3)	lncRNA-promoter-TSS (ENSMUST00000180926.3)	-763	ENSMUST00000180926.3	ENSMUSG00000097079	Gm26604	lncRNA	3.69231	3.82066	9.59032	10.5474	3.75649	10.0689	1.41614	2.85305	3.22817e-07	1.06293e-05
12968	chr16	21033607	21033824	TTS (ENSMUST00000231316.2)	protein_coding-TTS (ENSMUST00000231316.2)	-1852	ENSMUST00000159575.2	ENSMUSG00000005958	Ephb3	protein_coding	1.92643	1.83182	6.64428	5.97685	1.87912	6.31056	1.74418	2.13078	3.26463e-07	1.07163e-05
3333	chr10	80544802	80545087	promoter-TSS (ENSMUST00000219816.2)	protein_coding-promoter-TSS (ENSMUST00000219816.2)	-52	ENSMUST00000219816.2	ENSMUSG00000020198	Ap3d1	protein_coding	4.17392	3.4543	8.46205	14.9421	3.81411	11.7021	1.63339	3.01489	3.6756e-07	1.18927e-05
34517	chr9	72927259	72927506	promoter-TSS (ENSMUST00000184776.2)	protein_coding-promoter-TSS (ENSMUST00000184776.2)	-896	ENSMUST00000184776.2	ENSMUSG00000079469	Pigb	protein_coding	2.7291	1.46546	8.46205	5.85966	2.09728	7.16086	1.82921	2.28349	4.07463e-07	1.29825e-05
14392	chr17	29906444	29906650	TTS (ENSMUST00000234388.2)	protein_coding-TTS (ENSMUST00000234388.2)	517	ENSMUST00000138939.2	ENSMUSG00000024019	Cmtr1	protein_coding	1.84616	2.19819	6.64428	6.62142	2.02217	6.63285	1.68521	2.21192	4.10713e-07	1.30625e-05
25724	chr5	100205740	100206094	intron (ENSMUST00000199518.2, intron 1 of 2)	protein_coding-intron (ENSMUST00000031268.8, intron 1 of 6)	-1067	ENSMUST00020183283.1	ENSMUSG00002076905	ENSMUSG00002076905	snoRNA	5.69901	4.86742	12.5991	13.36	5.28321	12.9795	1.30963	3.23634	5.54271e-07	1.6814e-05
8660	chr13	34313684	34314800	promoter-TSS (ENSMUST00000075774.5)	protein_coding-promoter-TSS (ENSMUST00000075774.5)	95	ENSMUST00000075774.5	ENSMUSG00000045136	Tubb2b	protein_coding	26.5686	32.5018	54.4078	50.8033	29.5352	52.6056	0.822641	5.37352	6.08306e-07	1.80971e-05
10014	chr14	22039393	22040038	promoter-TSS (ENSMUST00000043409.9)	protein_coding-promoter-TSS (ENSMUST00000043409.9)	-46	ENSMUST00000043409.9	ENSMUSG00000039081	Zfp503	protein_coding	5.4582	8.79275	19.7448	15.3523	7.12548	17.5485	1.2631	3.66913	6.69656e-07	1.96421e-05
31322	chr7	143562803	143563080	promoter-TSS (ENSMUST00000175480.3)	miRNA-promoter-TSS (ENSMUST00000175480.3)	-50	ENSMUST00000175480.3	ENSMUSG00000093221	Mir3105	miRNA	3.13044	5.70482	12.3483	11.5435	4.41763	11.9459	1.38026	3.09776	7.84535e-07	2.24003e-05
31358	chr7	144716930	144717300	intron (ENSMUST00000207878.2, intron 1 of 2)	lncRNA-intron (ENSMUST00000207878.2, intron 1 of 2)	382	ENSMUST00000207878.2	ENSMUSG00000108967	Gm45181	lncRNA	7.4649	7.32729	21.7506	14.239	7.3961	17.9948	1.27972	3.6995	7.95972e-07	2.26903e-05
13147	chr16	32479359	32480046	promoter-TSS (ENSMUST00000238806.2)	protein_coding-promoter-TSS (ENSMUST00000238806.2)	-350	ENSMUST00000238806.2	ENSMUSG00000022791	Tnk2	protein_coding	9.9532	8.42639	19.9328	19.3369	9.18979	19.6349	1.10686	3.87763	8.30818e-07	2.35135e-05
24784	chr5	3318456	3318743	Intergenic	Intergenic	-1720	ENSMUST00000200222.2	ENSMUSG00000106658	Gm36548	lncRNA	2.4883	2.45988	6.95769	7.67616	2.47409	7.31692	1.56095	2.37657	8.42869e-07	2.38037e-05
10441	chr14	55289969	55290334	Intergenic	Intergenic	-1175	ENSMUST00000176872.4	ENSMUSG00000093452	Zfhx2os	lncRNA	4.49499	3.71598	10.5932	10.3716	4.10549	10.4824	1.36846	2.92114	8.7385e-07	2.45162e-05
14747	chr17	46065517	46065733	intron (ENSMUST00000180558.9, intron 2 of 4)	lncRNA-intron (ENSMUST00000180558.9, intron 2 of 4)	-2011	ENSMUST00000180519.2	ENSMUSG00000097727	F630040K05Rik	lncRNA	1.52509	1.83182	7.64719	4.57054	1.67845	6.10886	1.82808	2.06315	8.88653e-07	2.48725e-05
9570	chr13	97887312	97887872	promoter-TSS (ENSMUST00000180396.2)	lncRNA-promoter-TSS (ENSMUST00000180396.2)	-28	ENSMUST00000180396.2	ENSMUSG00000097346	Rps18-ps4	lncRNA	7.7057	6.07119	16.2346	15.0593	6.88844	15.647	1.2015	3.52852	1.132e-06	3.05968e-05
8022	chr12	103410663	103411093	promoter-TSS (ENSMUST00000055071.9)	protein_coding-promoter-TSS (ENSMUST00000055071.9)	-939	ENSMUST00000055071.9	ENSMUSG00000079017	Ifi27l2a	protein_coding	2.32776	0.94208	6.2055	5.27369	1.63492	5.7396	1.90576	1.97092	1.13631e-06	3.06898e-05
15085	chr17	66416396	66416726	Intergenic	Intergenic	-1979	ENSMUST00000072383.14	ENSMUSG00000024101	Washc1	protein_coding	5.85954	6.90859	15.7331	13.946	6.38407	14.8396	1.19975	3.45212	1.16735e-06	3.1361e-05
23745	chr4	128622927	128623261	intron (ENSMUST00000147572.8, intron 1 of 5)	protein_coding-intron (ENSMUST00000030588.13, intron 9 of 14)	1319	ENSMUST00000134421.2	ENSMUSG00000028796	Phc2	protein_coding	4.89633	3.24494	11.2201	9.90283	4.07064	10.5614	1.41154	2.91975	1.22489e-06	3.26349e-05
6443	chr11	113541908	113542439	intron (ENSMUST00000063776.14, intron 1 of 7)	protein_coding-intron (ENSMUST00000018805.15, intron 1 of 13)	-1268	ENSMUST00000146031.8	ENSMUSG00000041654	Slc39a11	protein_coding	5.05687	3.08793	11.4708	9.96142	4.0724	10.7161	1.43864	2.93295	1.31307e-06	3.45687e-05
5409	chr11	76399427	76399667	intron (ENSMUST00000238684.2, intron 2 of 22)	protein_coding-intron (ENSMUST00000072740.13, intron 2 of 22)	274	ENSMUST00000108407.10	ENSMUSG00000017631	Abr	protein_coding	2.88964	2.45988	7.08305	7.91054	2.67476	7.4968	1.50143	2.42491	1.75342e-06	4.45734e-05
28096	chr6	91803878	91804437	promoter-TSS (ENSMUST00000162293.8)	protein_coding-promoter-TSS (ENSMUST00000162293.8)	74	ENSMUST00000162293.8	ENSMUSG00000030098	Grip2	protein_coding	10.9967	12.9274	22.6281	25.7239	11.9621	24.176	1.00403	4.2044	1.80249e-06	4.57552e-05
33053	chr8	121213968	121215209	promoter-TSS (ENSMUST00000034279.16)	protein_coding-promoter-TSS (ENSMUST00000034279.16)	-598	ENSMUST00000034279.16	ENSMUSG00000031822	Gse1	protein_coding	14.3679	13.7125	30.4634	24.9622	14.0402	27.7128	0.981953	4.40449	2.04364e-06	5.10723e-05
26811	chr5	139832504	139832809	Intergenic	Intergenic	1971	ENSMUST00020182687.1	ENSMUSG00002075041	7SK	misc_RNA	7.9465	6.80391	15.2317	17.0516	7.37521	16.1417	1.14231	3.59125	2.12052e-06	5.29189e-05
27772	chr6	72101349	72101595	intron (ENSMUST00000188366.3, intron 1 of 3)	protein_coding-intron (ENSMUST00000069994.11, intron 1 of 6)	-1291	ENSMUST00000205571.2	ENSMUSG00000108709	4933431G14Rik	lncRNA	3.13044	4.18702	10.5306	8.5551	3.65873	9.54283	1.34817	2.79164	2.13084e-06	5.29322e-05
12964	chr16	20565498	20565738	Intergenic	Intergenic	1560	ENSMUST00000083438.3	ENSMUSG00000065372	Gm22741	snRNA	2.2475	2.09351	7.02037	6.03545	2.1705	6.52791	1.58826	2.21071	2.21369e-06	5.47816e-05
29125	chr7	16640205	16640803	promoter-TSS (ENSMUST00000086101.6)	protein_coding-promoter-TSS (ENSMUST00000086101.6)	65	ENSMUST00000144408.2	ENSMUSG00000043017	Ptgir	protein_coding	8.90972	7.17028	17.9897	16.4656	8.04	17.2277	1.11484	3.68985	2.36715e-06	5.81328e-05
25915	chr5	110813719	110813939	TTS (ENSMUST00000184384.3)	miRNA-TTS (ENSMUST00000184384.3)	178	ENSMUST00000184384.3	ENSMUSG00000099284	Mir7026	miRNA	2.00669	2.19819	5.64137	7.26598	2.10244	6.45367	1.60342	2.19683	2.41176e-06	5.90873e-05
18193	chr2	29982453	29982890	exon (ENSMUST00000148717.8, exon 1 of 4)	protein_coding-exon (ENSMUST00000148717.8, exon 1 of 4)	360	ENSMUST00000148717.8	ENSMUSG00000015335	Zdhhc12	protein_coding	4.7358	5.54781	12.0976	12.1881	5.1418	12.1428	1.22253	3.16528	2.58172e-06	6.24508e-05
12858	chr16	16895703	16896570	exon (ENSMUST00000232168.2, exon 3 of 3)	protein_coding-exon (ENSMUST00000232168.2, exon 3 of 3)	436	ENSMUST00000239090.2	ENSMUSG00000022773	Ypel1	protein_coding	14.4482	15.2826	27.7054	28.8295	14.8654	28.2675	0.923112	4.45321	2.61832e-06	6.31637e-05
12454	chr15	99144632	99144950	TTS (ENSMUST00000231020.2)	protein_coding-TTS (ENSMUST00000231020.2)	299	ENSMUST00000229143.2	ENSMUSG00000037570	Mcrs1	protein_coding	9.31105	9.99652	18.8046	20.8604	9.65379	19.8325	1.03288	3.91464	2.64987e-06	6.36651e-05
12952	chr16	20419378	20419573	exon (ENSMUST00000096197.11, exon 16 of 23)	protein_coding-exon (ENSMUST00000096197.11, exon 16 of 23)	-2050	ENSMUST00000046188.3	ENSMUSG00000046613	Vwa5b2	protein_coding	2.2475	1.83182	6.08014	6.32843	2.03966	6.20429	1.62291	2.1368	2.67786e-06	6.42504e-05
13268	chr16	38560482	38560708	Intergenic	Intergenic	-2031	ENSMUST00000023482.13	ENSMUSG00000022793	B4galt4	protein_coding	5.05687	2.14585	10.3425	9.49265	3.60136	9.91758	1.53408	2.80173	2.7613e-06	6.58959e-05
11308	chr15	31595835	31596000	exon (ENSMUST00000022842.16, exon 4 of 11)	protein_coding-exon (ENSMUST00000022842.16, exon 4 of 11)	-1243	ENSMUST00000159449.2	ENSMUSG00000022234	Cct5	protein_coding	1.84616	1.57013	6.08014	4.92212	1.70815	5.50113	1.69538	1.95374	2.79193e-06	6.64034e-05
20650	chr3	10379668	10379906	exon (ENSMUST00000118410.8, exon 8 of 8)	protein_coding-exon (ENSMUST00000118410.8, exon 8 of 8)	1925	ENSMUST00000195155.2	ENSMUSG00000027531	Impa1	protein_coding	4.57526	2.19819	8.39937	10.313	3.38672	9.35619	1.5336	2.72472	2.8038e-06	6.65963e-05
33196	chr8	124225745	124226189	TTS (ENSMUST00000152469.2)	protein_coding-TTS (ENSMUST00000152469.2)	-1858	ENSMUST00000146795.2	ENSMUSG00000031967	Afg3l1	protein_coding	4.25419	4.91975	10.7186	11.2505	4.58697	10.9846	1.24333	3.01971	3.0351e-06	7.13258e-05
29021	chr7	6390110	6390608	intron (ENSMUST00000207086.2, intron 3 of 5)	protein_coding-intron (ENSMUST00000081022.9, intron 2 of 6)	-2176	ENSMUST00000207465.2	ENSMUSG00000062861	Zfp28	protein_coding	4.49499	3.4543	9.08887	10.4302	3.97464	9.75953	1.32105	2.83637	3.68872e-06	8.45567e-05
26318	chr5	122937205	122937666	TTS (ENSMUST00000197554.5)	protein_coding-TTS (ENSMUST00000197554.5)	358	ENSMUST00000199025.5	ENSMUSG00000029472	Anapc5	protein_coding	6.82276	8.26937	13.9154	20.4502	7.54606	17.1828	1.17426	3.67111	3.69347e-06	8.4611e-05
6046	chr11	99876409	99877054	exon (ENSMUST00000105050.4, exon 1 of 1)	protein_coding-exon (ENSMUST00000105050.4, exon 1 of 1)	692	ENSMUST00000105050.4	ENSMUSG00000078253	Krtap16-1	protein_coding	12.602	10.3629	25.1354	20.8604	11.4825	22.9979	1.01317	4.12988	4.08182e-06	9.2256e-05
21053	chr3	66202307	66202589	intron (ENSMUST00000182815.2, intron 1 of 3)	protein_coding-intron (ENSMUST00000029419.8, intron 1 of 13)	1721	ENSMUST00000182815.2	ENSMUSG00000027831	Veph1	protein_coding	2.7291	3.61131	8.08596	8.32072	3.17021	8.20334	1.33752	2.58761	4.30197e-06	9.65546e-05
25130	chr5	33878632	33879796	promoter-TSS (ENSMUST00000087820.8)	protein_coding-promoter-TSS (ENSMUST00000087820.8)	72	ENSMUST00000087820.8	ENSMUSG00000054252	Fgfr3	protein_coding	16.3746	14.1835	29.8366	27.6576	15.2791	28.7471	0.919687	4.4787	4.43618e-06	9.90153e-05
8661	chr13	34315040	34315606	promoter-TSS (ENSMUST00000075774.5)	protein_coding-promoter-TSS (ENSMUST00000075774.5)	-874	ENSMUST00000220744.2	ENSMUSG00000045136	Tubb2b	protein_coding	8.66891	10.8339	18.6165	21.3878	9.75142	20.0021	1.02019	3.9304	4.69962e-06	0.000104096
27566	chr6	48817468	48818704	promoter-TSS (ENSMUST00000101426.11)	protein_coding-promoter-TSS (ENSMUST00000101426.11)	-15	ENSMUST00000204073.3	ENSMUSG00000029810	Tmem176b	protein_coding	32.5084	34.9617	52.4647	58.5966	33.735	55.5307	0.71592	5.49145	5.51639e-06	0.000119867
6598	chr11	116486415	116486626	promoter-TSS (ENSMUST00000132601.2)	protein_coding-promoter-TSS (ENSMUST00000132601.2)	-77	ENSMUST00000132601.2	ENSMUSG00000020804	Aanat	protein_coding	1.76589	3.03559	6.33087	7.38317	2.40074	6.85702	1.4521	2.313	5.72099e-06	0.000123631
12827	chr16	14110768	14111024	Intergenic	Intergenic	-1660	ENSMUST00000090287.5	ENSMUSG00000018830	Myh11	protein_coding	2.56857	3.19261	7.20841	8.08633	2.88059	7.64737	1.38115	2.48083	6.19804e-06	0.000132486
19040	chr2	93249343	93249572	TTS (ENSMUST00000028644.11)	protein_coding-TTS (ENSMUST00000028644.11)	1175	ENSMUST00000126772.2	ENSMUSG00000027215	Cd82	protein_coding	3.21071	2.98325	6.95769	9.31686	3.09698	8.13727	1.40027	2.5649	6.76631e-06	0.000143595
26477	chr5	128922201	128922457	intron (ENSMUST00000238334.2, intron 1 of 20)	protein_coding-intron (ENSMUST00000111346.6, intron 2 of 21)	406	ENSMUST00000238334.2	ENSMUSG00000029420	Rimbp2	protein_coding	2.88964	1.9365	7.02037	6.21124	2.41307	6.6158	1.49388	2.25277	6.92786e-06	0.00014676
26749	chr5	138739115	138741176	promoter-TSS (ENSMUST00000026972.8)	protein_coding-promoter-TSS (ENSMUST00000026972.8)	-124	ENSMUST00000026972.8	ENSMUSG00000025854	Fam20c	protein_coding	60.2008	62.125	100.479	93.8718	61.1629	97.1754	0.666655	6.31291	7.01114e-06	0.00014817
10442	chr14	55291145	55291542	promoter-TSS (ENSMUST00000176872.4)	lncRNA-promoter-TSS (ENSMUST00000176872.4)	17	ENSMUST00000176872.4	ENSMUSG00000093452	Zfhx2os	lncRNA	4.25419	3.08793	11.4708	7.73475	3.67106	9.60277	1.41054	2.7835	7.35716e-06	0.000154287
20187	chr2	165136882	165137306	intron (ENSMUST00000148643.8, intron 3 of 6)	protein_coding-intron (ENSMUST00000071699.11, intron 17 of 19)	1803	ENSMUST00000148643.8	ENSMUSG00000017670	Elmo2	protein_coding	4.65553	4.18702	13.79	8.6137	4.42128	11.2019	1.34367	3.01467	8.1634e-06	0.000168996
26410	chr5	124928663	124928951	promoter-TSS (ENSMUST00000143268.2)	protein_coding-promoter-TSS (ENSMUST00000143268.2)	-160	ENSMUST00000143268.2	ENSMUSG00000037979	Ccdc92	protein_coding	2.7291	4.65806	7.52182	13.3014	3.69358	10.4116	1.45306	2.89595	8.42466e-06	0.000173897
20186	chr2	165130017	165130985	promoter-TSS (ENSMUST00000017808.14)	protein_coding-promoter-TSS (ENSMUST00000017808.14)	-712	ENSMUST00000109300.9	ENSMUSG00000017664	Slc35c2	protein_coding	16.6957	13.7125	29.8366	26.8958	15.2041	28.3662	0.910448	4.46283	8.49269e-06	0.000175098
32538	chr8	91488540	91488766	intron (ENSMUST00000211762.2, intron 1 of 2)	lncRNA-intron (ENSMUST00000211762.2, intron 1 of 2)	571	ENSMUST00000211762.2	ENSMUSG00000110212	Gm35963	lncRNA	3.61205	2.19819	9.08887	6.56282	2.90512	7.82584	1.47302	2.48557	8.87812e-06	0.000182091
19624	chr2	133393968	133394454	exon (ENSMUST00000028836.7, exon 1 of 3)	protein_coding-exon (ENSMUST00000028836.7, exon 1 of 3)	132	ENSMUST00000028836.7	ENSMUSG00000027358	Bmp2	protein_coding	7.54517	6.17586	16.0466	13.5358	6.86051	14.7912	1.12189	3.47155	9.17437e-06	0.000187517
21054	chr3	66203560	66204267	intron (ENSMUST00000182815.2, intron 1 of 3)	protein_coding-intron (ENSMUST00000029419.8, intron 1 of 13)	256	ENSMUST00000182815.2	ENSMUSG00000027831	Veph1	protein_coding	11.7191	10.3105	20.497	22.0909	11.0148	21.2939	0.959866	4.03976	9.21164e-06	0.00018817
22910	chr4	63321342	63321712	promoter-TSS (ENSMUST00000035724.5)	protein_coding-promoter-TSS (ENSMUST00000035724.5)	64	ENSMUST00000035724.5	ENSMUSG00000039158	Akna	protein_coding	3.61205	5.54781	11.7215	10.1372	4.57993	10.9294	1.21255	3.01878	9.45512e-06	0.000192589
16202	chr18	66006152	66007838	intron (ENSMUST00000173985.10, intron 2 of 3)	protein_coding-intron (ENSMUST00000025395.10, intron 1 of 2)	420	ENSMUST00000173530.4	ENSMUSG00000024517	Grp	protein_coding	52.174	56.0015	84.8085	85.1409	54.0877	84.9747	0.649171	6.12679	9.80506e-06	0.00019869
4702	chr11	49142948	49143231	TTS (ENSMUST00000148962.2)	protein_coding-TTS (ENSMUST00000148962.2)	1672	ENSMUST00000129588.2	ENSMUSG00000020346	Mgat1	protein_coding	2.40803	3.97767	7.70987	8.78949	3.19285	8.24968	1.31638	2.60208	1.01416e-05	0.000204459
35252	chr9	120936404	120937146	exon (ENSMUST00000170406.8, exon 1 of 8)	protein_coding-exon (ENSMUST00000170406.8, exon 1 of 8)	816	ENSMUST00000170406.8	ENSMUSG00000040936	Ulk4	protein_coding	15.4114	12.5087	29.5232	23.5558	13.9601	26.5395	0.937336	4.35805	1.27064e-05	0.000248398
6457	chr11	114088964	114089821	intron (ENSMUST00000106604.2, intron 1 of 2)	lncRNA-intron (ENSMUST00000106604.2, intron 1 of 2)	308	ENSMUST00000106604.2	ENSMUSG00000078600	1700092K14Rik	lncRNA	19.1037	17.6902	34.5377	30.9976	18.3969	32.7677	0.836037	4.6935	1.36874e-05	0.000264701
24041	chr4	135050350	135050622	TTS (ENSMUST00000136570.2)	protein_coding-TTS (ENSMUST00000136570.2)	1674	ENSMUST00000136570.2	ENSMUSG00000028809	Srrm1	protein_coding	4.01339	4.7104	10.2171	9.55125	4.36189	9.88419	1.16068	2.89475	1.75766e-05	0.000325823
24608	chr4	152289988	152290938	intron (ENSMUST00000144733.2, intron 1 of 2)	protein_coding-intron (ENSMUST00000030779.10, intron 1 of 8)	2080	ENSMUST00000127752.2	ENSMUSG00000085724	Gm13096	lncRNA	24.883	24.8081	43.3132	39.7871	24.8456	41.5501	0.741202	5.06652	1.89374e-05	0.0003467
28972	chr7	4666190	4666484	TTS (ENSMUST00000206708.2)	protein_coding-TTS (ENSMUST00000206708.2)	1266	ENSMUST00000205474.2	ENSMUSG00000063802	Hspbp1	protein_coding	5.85954	8.21704	12.411	19.1611	7.03829	15.786	1.14339	3.56147	1.90823e-05	0.000348993
16521	chr18	84104499	84104976	promoter-TSS (ENSMUST00000060303.10)	protein_coding-promoter-TSS (ENSMUST00000060303.10)	-161	ENSMUST00000175783.3	ENSMUSG00000046982	Tshz1	protein_coding	6.42142	4.7104	13.2259	11.3091	5.56591	12.2675	1.16383	3.19641	1.93041e-05	0.000351961
2637	chr10	39197207	39197543	exon (ENSMUST00000215530.2, exon 2 of 4)	lncRNA-exon (ENSMUST00000215530.2, exon 2 of 4)	2038	ENSMUST00000215530.2	ENSMUSG00000111183	Gm48486	lncRNA	4.9766	5.96651	10.5932	13.5944	5.47155	12.0938	1.12857	3.18979	2.14438e-05	0.000385424
753	chr1	77354199	77354687	promoter-TSS (ENSMUST00000187346.2)	protein_coding-promoter-TSS (ENSMUST00000187346.2)	-199	ENSMUST00000187346.2	ENSMUSG00000026235	Epha4	protein_coding	8.82945	5.28612	17.0495	13.653	7.05778	15.3512	1.15505	3.51339	2.22954e-05	0.000398308
5088	chr11	65052191	65052435	intron (ENSMUST00000239306.2, intron 1 of 2)	protein_coding-intron (ENSMUST00000047463.15, intron 1 of 20)	1080	ENSMUST00000093001.5	ENSMUSG00000033389	Arhgap44	protein_coding	2.4883	4.39638	8.08596	8.84809	3.44234	8.46702	1.24105	2.65821	2.29453e-05	0.000407659
5170	chr11	69257094	69257535	intron (ENSMUST00000108661.8, intron 1 of 39)	protein_coding-intron (ENSMUST00000092971.13, intron 1 of 38)	-1709	ENSMUST00000128981.8	ENSMUSG00000018474	Chd3	protein_coding	7.86624	8.42639	14.7302	17.872	8.14631	16.3011	0.99553	3.65026	2.49609e-05	0.000438415
30386	chr7	97758400	97758651	promoter-TSS (ENSMUST00000084979.11)	protein_coding-promoter-TSS (ENSMUST00000084979.11)	-70	ENSMUST00000084979.11	ENSMUSG00000030761	Myo7a	protein_coding	4.57526	2.25053	8.274	8.43791	3.41289	8.35596	1.35773	2.61012	2.72773e-05	0.000473706
27271	chr6	29388127	29389009	promoter-TSS (ENSMUST00000173653.2)	protein_coding-promoter-TSS (ENSMUST00000173653.2)	-101	ENSMUST00000173653.2	ENSMUSG00000058831	Opn1sw	protein_coding	13.2442	17.2191	25.1354	31.5836	15.2317	28.3595	0.882883	4.47215	2.73227e-05	0.00047394
529	chr1	59728979	59729271	promoter-TSS (ENSMUST00000190759.7)	protein_coding-promoter-TSS (ENSMUST00000190759.7)	-213	ENSMUST00000190759.7	ENSMUSG00000026020	Nop58	protein_coding	8.58865	8.5834	15.4824	18.2821	8.58602	16.8823	0.975554	3.70619	2.76413e-05	0.000478621
4190	chr11	4066756	4067114	intron (ENSMUST00000136420.2, intron 1 of 1)	protein_coding-intron (ENSMUST00000003681.8, intron 1 of 11)	1761	ENSMUST00000123901.8	ENSMUSG00000003585	Sec14l2	protein_coding	4.25419	3.34962	8.77546	8.6137	3.8019	8.69458	1.21524	2.70316	2.90052e-05	0.000499188
25380	chr5	64127824	64128036	Intergenic	Intergenic	-1690	ENSMUST00000154169.4	ENSMUSG00000047881	Rell1	protein_coding	3.21071	2.19819	5.82941	8.20353	2.70445	7.01647	1.41469	2.3586	2.93227e-05	0.000504043
24350	chr4	144618742	144619431	promoter-TSS (ENSMUST00000084184.7)	protein_coding-promoter-TSS (ENSMUST00000084184.7)	-311	ENSMUST00000171001.8	ENSMUSG00000066026	Dhrs3	protein_coding	17.4181	16.6434	29.0217	30.4116	17.0308	29.7167	0.805602	4.56565	2.97685e-05	0.000510717
30644	chr7	112358914	112359127	TTS (ENSMUST00000171373.3)	protein_coding-TTS (ENSMUST00000171373.3)	267	ENSMUST00000168328.2	ENSMUSG00000055320	Tead1	protein_coding	2.88964	2.98325	8.90082	5.97685	2.93645	7.43884	1.32887	2.4505	3.19784e-05	0.000542573
28272	chr6	108637300	108637694	promoter-TSS (ENSMUST00000032194.11)	protein_coding-promoter-TSS (ENSMUST00000032194.11)	-93	ENSMUST00000032194.11	ENSMUSG00000030103	Bhlhe40	protein_coding	3.61205	4.91975	9.3396	9.90283	4.2659	9.62121	1.14117	2.86402	3.22849e-05	0.000546485
29702	chr7	44185787	44186552	promoter-TSS (ENSMUST00000141742.8)	protein_coding-promoter-TSS (ENSMUST00000141742.8)	-787	ENSMUST00000141742.8	ENSMUSG00000038644	Pold1	protein_coding	15.7325	15.7013	28.2068	27.0716	15.7169	27.6392	0.813644	4.45873	3.2947e-05	0.0005561
29435	chr7	28579090	28579425	Intergenic	Intergenic	-1590	ENSMUST00000066880.6	ENSMUSG00000054083	Capn12	protein_coding	6.18061	8.79275	14.5422	16.1727	7.48668	15.3574	1.00905	3.5603	3.30743e-05	0.000557452
4254	chr11	5899961	5900299	promoter-TSS (ENSMUST00000102920.4)	protein_coding-promoter-TSS (ENSMUST00000102920.4)	-49	ENSMUST00000102920.4	ENSMUSG00000041798	Gck	protein_coding	8.82945	7.53664	14.2915	18.4579	8.18305	16.3747	1.01333	3.65223	3.55663e-05	0.000591027
17372	chr19	45293099	45293286	promoter-TSS (ENSMUST00000238044.2)	lncRNA-promoter-TSS (ENSMUST00000238044.2)	-570	ENSMUST00000238044.2	ENSMUSG00000100417	Gm28578	lncRNA	3.05017	1.67481	5.57868	6.79721	2.36249	6.18795	1.45242	2.17614	3.5939e-05	0.000596661
13462	chr16	74207062	74207279	intron (ENSMUST00000227347.2, intron 1 of 21)	protein_coding-intron (ENSMUST00000117200.8, intron 1 of 25)	630	ENSMUST00000226478.2	ENSMUSG00000052516	Robo2	protein_coding	5.2174	5.39079	10.5932	11.9537	5.3041	11.2735	1.08368	3.104	3.72024e-05	0.000613329
28625	chr6	124896595	124897379	promoter-TSS (ENSMUST00000204671.3)	protein_coding-promoter-TSS (ENSMUST00000204671.3)	79	ENSMUST00000204671.3	ENSMUSG00000030122	Ptms	protein_coding	32.1874	35.328	51.7125	54.2019	33.7577	52.9572	0.645246	5.44978	3.83521e-05	0.000630233
72	chr1	7229391	7229616	promoter-TSS (ENSMUST00000182892.8)	protein_coding-promoter-TSS (ENSMUST00000182892.8)	-806	ENSMUST00000182892.8	ENSMUSG00000051285	Pcmtd1	protein_coding	3.61205	1.62247	6.895	6.44563	2.61726	6.67032	1.42765	2.28106	4.5151e-05	0.000725484
1484	chr1	136046665	136046886	exon (ENSMUST00000112064.8, exon 44 of 44)	protein_coding-exon (ENSMUST00000112064.8, exon 44 of 44)	785	ENSMUST00000194155.2	ENSMUSG00000102717	Gm37759	lncRNA	2.96991	3.14027	7.08305	7.26598	3.05509	7.17451	1.22158	2.43527	4.6633e-05	0.000745917
6350	chr11	107803718	107804461	intron (ENSMUST00000039071.3, intron 1 of 5)	protein_coding-intron (ENSMUST00000039071.3, intron 1 of 5)	1792	ENSMUST00000039071.3	ENSMUSG00000040373	Cacng5	protein_coding	15.3311	13.7648	27.7054	23.8488	14.548	25.7771	0.830391	4.3533	4.91018e-05	0.000778385
5640	chr11	84705318	84705789	TTS (ENSMUST00000139076.2)	protein_coding-TTS (ENSMUST00000139076.2)	663	ENSMUST00000144104.2	ENSMUSG00000018405	Mrm1	protein_coding	8.58865	9.15912	15.2317	18.9267	8.87388	17.0792	0.94024	3.73429	5.15508e-05	0.000808534
3486	chr10	84058134	84058458	promoter-TSS (ENSMUST00000216890.2)	lncRNA-promoter-TSS (ENSMUST00000216890.2)	-375	ENSMUST00000216890.2	ENSMUSG00000111062	Gm47253	lncRNA	5.77928	5.96651	12.1603	11.8951	5.87289	12.0277	1.02917	3.20993	5.20671e-05	0.000814829
347	chr1	40263791	40264211	promoter-TSS (ENSMUST00000027241.11)	protein_coding-promoter-TSS (ENSMUST00000027241.11)	-239	ENSMUST00000027241.11	ENSMUSG00000026072	Il1r1	protein_coding	4.09365	3.55897	12.6617	6.62142	3.82631	9.64157	1.33676	2.80514	5.39574e-05	0.000838492
29334	chr7	26949474	26949677	promoter-TSS (ENSMUST00000123012.8)	protein_coding-promoter-TSS (ENSMUST00000123012.8)	-33	ENSMUST00000142910.8	ENSMUSG00000003762	Coq8b	protein_coding	2.2475	2.7739	6.64428	6.03545	2.5107	6.33986	1.30593	2.24048	5.77677e-05	0.000887206
13684	chr16	96081881	96082221	promoter-TSS (ENSMUST00000099497.4)	protein_coding-promoter-TSS (ENSMUST00000099497.4)	53	ENSMUST00000099497.4	ENSMUSG00000074892	B3galt5	protein_coding	6.50168	6.54223	13.2259	12.9499	6.52196	13.0879	1.00239	3.33707	5.81619e-05	0.000891715
23006	chr4	82802853	82803163	exon (ENSMUST00000048430.4, exon 1 of 2)	protein_coding-exon (ENSMUST00000048430.4, exon 1 of 2)	377	ENSMUST00000048430.4	ENSMUSG00000038192	Cer1	protein_coding	5.93981	4.18702	12.9751	9.43405	5.06342	11.2046	1.17068	3.06527	5.96934e-05	0.000912636
20084	chr2	160582522	160582937	promoter-TSS (ENSMUST00000017077.14)	protein_coding-promoter-TSS (ENSMUST00000017077.14)	-178	ENSMUST00000017077.14	ENSMUSG00000016933	Plcg1	protein_coding	8.74918	7.27495	17.6763	13.8874	8.01207	15.7818	0.988906	3.60354	6.132e-05	0.000933905
762	chr1	77948937	77949283	promoter-TSS (ENSMUST00000189245.2)	lncRNA-promoter-TSS (ENSMUST00000189245.2)	-97	ENSMUST00000189245.2	ENSMUSG00000102052	Gm28387	lncRNA	7.9465	5.96651	13.602	14.1218	6.95651	13.8619	1.01713	3.41477	6.19246e-05	0.000940458
32162	chr8	71230627	71230870	TTS (ENSMUST00000166004.3)	protein_coding-TTS (ENSMUST00000166004.3)	1289	ENSMUST00000191396.2	ENSMUSG00000100691	2010320M18Rik	lncRNA	2.96991	2.61689	6.70696	6.62142	2.7934	6.66419	1.26408	2.32243	6.2928e-05	0.000953614
32623	chr8	95713274	95713833	intron (ENSMUST00000212799.2, intron 1 of 2)	protein_coding-intron (ENSMUST00000093271.8, intron 1 of 13)	1357	ENSMUST00000212799.2	ENSMUSG00000031785	Adgrg1	protein_coding	10.3545	7.58898	14.6676	21.2706	8.97176	17.9691	1.02339	3.78084	6.88218e-05	0.00103108
23283	chr4	106920594	106921126	TTS (ENSMUST00000138788.2)	protein_coding-TTS (ENSMUST00000138788.2)	1107	ENSMUST00000125157.8	ENSMUSG00000028622	Mrpl37	protein_coding	13.485	8.1647	25.3235	17.9306	10.8248	21.627	1.02326	4.03737	7.45037e-05	0.00110269
31346	chr7	144208883	144209145	TTS (ENSMUST00000131731.2)	protein_coding-TTS (ENSMUST00000131731.2)	390	ENSMUST00000208985.2	ENSMUSG00000031075	Ano1	protein_coding	4.17392	5.07677	9.46496	10.313	4.62534	9.88898	1.07575	2.92249	7.85913e-05	0.00115356
19917	chr2	154411238	154411446	exon (ENSMUST00000000894.6, exon 1 of 7)	protein_coding-exon (ENSMUST00000000894.6, exon 1 of 7)	298	ENSMUST00000000894.6	ENSMUSG00000027490	E2f1	protein_coding	2.64883	2.45988	6.08014	6.32843	2.55436	6.20429	1.2843	2.21967	8.1137e-05	0.00118651
25550	chr5	75796189	75796413	intron (ENSMUST00000144270.8, intron 7 of 20)	protein_coding-intron (ENSMUST00000005815.7, intron 7 of 20)	-1474	ENSMUST00000151357.2	ENSMUSG00000005672	Kit	protein_coding	3.85285	4.44871	10.0291	8.14493	4.15078	9.08701	1.11105	2.79082	8.34345e-05	0.00121759
12453	chr15	99134110	99134457	intron (ENSMUST00000041415.5, intron 10 of 14)	protein_coding-intron (ENSMUST00000041415.5, intron 10 of 14)	-1503	ENSMUST00000230973.2	ENSMUSG00000037579	Kcnh3	protein_coding	2.00669	2.7739	6.08014	5.85966	2.3903	5.9699	1.27805	2.16644	8.56026e-05	0.00124411
27664	chr6	55108341	55108585	intron (ENSMUST00000212633.2, intron 1 of 12)	protein_coding-intron (ENSMUST00000003568.15, intron 1 of 12)	1363	ENSMUST00000164012.3	ENSMUSG00000003476	Crhr2	protein_coding	5.13713	4.39638	11.4081	8.90668	4.76675	10.1574	1.10109	2.94943	8.70095e-05	0.00126146
19737	chr2	146056644	146056950	TTS (ENSMUST00000143896.2)	protein_coding-TTS (ENSMUST00000143896.2)	264	ENSMUST00000167179.2	ENSMUSG00000037143	Cfap61	protein_coding	6.82276	5.91417	11.8469	13.5944	6.36846	12.7206	1.01001	3.29686	9.06802e-05	0.00130933
24113	chr4	137413715	137413933	promoter-TSS (ENSMUST00000131536.2)	protein_coding-promoter-TSS (ENSMUST00000131536.2)	-905	ENSMUST00000131536.2	ENSMUSG00000041351	Rap1gap	protein_coding	2.88964	3.03559	8.58741	5.80106	2.96262	7.19424	1.26617	2.42137	9.10616e-05	0.00131376
4880	chr11	57863853	57864471	promoter-TSS (ENSMUST00000132323.2)	lncRNA-promoter-TSS (ENSMUST00000132323.2)	-202	ENSMUST00000132323.2	ENSMUSG00000086666	Gm12249	lncRNA	12.1204	9.99652	21.8133	18.3993	11.0585	20.1063	0.873684	3.98533	9.12571e-05	0.00131551
32208	chr8	72112457	72112730	TTS (ENSMUST00000175780.2)	protein_coding-TTS (ENSMUST00000175780.2)	-1454	ENSMUST00000176426.2	ENSMUSG00000034799	Unc13a	protein_coding	5.13713	6.07119	12.4737	10.5474	5.60416	11.5105	1.02005	3.14924	9.1235e-05	0.00131551
7999	chr12	102606788	102607000	intron (ENSMUST00000179210.2, intron 2 of 4)	protein_coding-intron (ENSMUST00000046518.12, intron 2 of 9)	299	ENSMUST00000191320.7	ENSMUSG00000057963	Itpk1	protein_coding	2.2475	3.24494	5.07723	9.14107	2.74622	7.10915	1.33837	2.39853	9.327e-05	0.00134126
35399	chrX	11995560	11995806	intron (ENSMUST00000043441.13, intron 1 of 13)	protein_coding-intron (ENSMUST00000043441.13, intron 1 of 13)	-1044	ENSMUST00000145872.8	ENSMUSG00000040363	Bcor	protein_coding	2.32776	2.25053	6.2055	5.33229	2.28914	5.7689	1.32954	2.10558	9.38622e-05	0.00134704
5011	chr11	61378290	61378550	TTS (ENSMUST00000127073.8)	protein_coding-TTS (ENSMUST00000127073.8)	2078	ENSMUST00000126308.2	ENSMUSG00000042436	Mfap4	protein_coding	5.13713	4.08235	9.59032	9.84423	4.60974	9.71728	1.09632	2.89277	9.44835e-05	0.00135377
25131	chr5	33880958	33881228	promoter-TSS (ENSMUST00000155002.3)	protein_coding-promoter-TSS (ENSMUST00000155002.3)	-23	ENSMUST00000155002.3	ENSMUSG00000054252	Fgfr3	protein_coding	4.89633	5.18144	10.7186	10.0786	5.03889	10.3986	1.03687	3.00329	9.47453e-05	0.00135642
18335	chr2	32517694	32518236	promoter-TSS (ENSMUST00000156578.8)	protein_coding-promoter-TSS (ENSMUST00000156578.8)	-437	ENSMUST00000156578.8	ENSMUSG00000026817	Ak1	protein_coding	10.7559	12.6657	18.9299	23.673	11.7108	21.3015	0.853105	4.07604	9.59828e-05	0.00137082
27217	chr6	24954825	24956819	exon (ENSMUST00000127247.4, exon 1 of 1)	protein_coding-exon (ENSMUST00000127247.4, exon 1 of 1)	474	ENSMUST00000127247.4	ENSMUSG00000048022	Tmem229a	protein_coding	70.6356	62.3867	100.479	98.7353	66.5111	99.6071	0.585842	6.38077	0.000107249	0.00151645
18381	chr2	33505753	33506956	intron (ENSMUST00000239476.2, intron 2 of 7)	protein_coding-intron (ENSMUST00000041730.12, intron 2 of 7)	1944	ENSMUST00000193312.2	ENSMUSG00000104403	Gm38011	TEC	53.6188	49.6686	73.8392	79.9258	51.6437	76.8825	0.576931	6.01248	0.000109407	0.0015445
5086	chr11	64889339	64889798	intron (ENSMUST00000140369.2, intron 19 of 23)	protein_coding-intron (ENSMUST00000071891.12, intron 19 of 24)	-1594	ENSMUST00000128693.2	ENSMUSG00000020549	Elac2	protein_coding	7.14383	6.38521	12.9125	13.1842	6.76452	13.0483	0.95611	3.3486	0.000115207	0.00161098
33520	chr9	22553240	22553630	intron (ENSMUST00000150395.8, intron 13 of 22)	protein_coding-intron (ENSMUST00000039798.16, intron 12 of 21)	-1702	ENSMUST00000127296.8	ENSMUSG00000035919	Bbs9	protein_coding	13.0034	11.9854	20.7477	23.0285	12.4944	21.8881	0.814427	4.12815	0.000118437	0.00165095
27060	chr5	148951361	148951593	exon (ENSMUST00000202128.2, exon 1 of 1)	lncRNA-exon (ENSMUST00000202128.2, exon 1 of 1)	1117	ENSMUST00000201913.2	ENSMUSG00000085971	Gm15411	lncRNA	4.17392	3.24494	9.02619	7.20738	3.70943	8.11678	1.14982	2.62373	0.000119234	0.00166073
25794	chr5	105559639	105559933	intron (ENSMUST00000196818.2, intron 1 of 1)	lncRNA-intron (ENSMUST00000196818.2, intron 1 of 1)	-1366	ENSMUST00000197905.2	ENSMUSG00000106438	Gm32051	lncRNA	5.13713	6.2282	11.2827	11.4849	5.68267	11.3838	0.983362	3.14721	0.00012043	0.00167478
6488	chr11	114756733	114756996	intron (ENSMUST00000177952.8, intron 2 of 3)	protein_coding-intron (ENSMUST00000021071.14, intron 2 of 3)	1546	ENSMUST00000152314.2	ENSMUSG00000051043	Gprc5c	protein_coding	3.61205	5.44313	9.46496	9.78563	4.52759	9.6253	1.04831	2.89231	0.000126459	0.0017463
29837	chr7	46098239	46099009	intron (ENSMUST00000156147.8, intron 3 of 3)	protein_coding-intron (ENSMUST00000033127.12, intron 10 of 10)	-1213	ENSMUST00000239703.1	ENSMUSG00000119711	U6	snRNA	14.5285	20.6734	24.3832	44.8264	17.6009	34.6048	0.964312	4.73143	0.000127809	0.00176252
23408	chr4	116033684	116034227	intron (ENSMUST00000150216.2, intron 1 of 1)	lncRNA-intron (ENSMUST00000150216.2, intron 1 of 1)	512	ENSMUST00000150216.2	ENSMUSG00000085920	Gm12951	lncRNA	9.63213	11.0433	18.3658	18.7509	10.3377	18.5583	0.83332	3.88583	0.000129094	0.00177853
23000	chr4	82609973	82610373	promoter-TSS (ENSMUST00000157011.2)	lncRNA-promoter-TSS (ENSMUST00000157011.2)	-869	ENSMUST00000157011.2	ENSMUSG00000086293	Gm11269	lncRNA	13.7258	11.8283	21.6252	22.7941	12.7771	22.2097	0.807325	4.15129	0.000132295	0.00181347
29937	chr7	63574640	63574968	promoter-TSS (ENSMUST00000183817.2)	protein_coding-promoter-TSS (ENSMUST00000183817.2)	-186	ENSMUST00000183817.2	ENSMUSG00000052040	Klf13	protein_coding	5.4582	4.91975	10.2171	10.606	5.18898	10.4116	1.01281	3.01433	0.000134976	0.00184167
35687	chrX	109857745	109858021	promoter-TSS (ENSMUST00000078229.5)	protein_coding-promoter-TSS (ENSMUST00000078229.5)	-3	ENSMUST00000078229.5	ENSMUSG00000056854	Pou3f4	protein_coding	4.7358	3.29728	10.4052	7.38317	4.01654	8.89418	1.17454	2.74178	0.000140323	0.00190511
3419	chr10	81306396	81306611	exon (ENSMUST00000118763.8, exon 4 of 12)	protein_coding-exon (ENSMUST00000118763.8, exon 4 of 12)	138	ENSMUST00000145375.8	ENSMUSG00000034818	Celf5	protein_coding	2.7291	2.93092	5.70405	7.67616	2.83001	6.6901	1.23252	2.33996	0.000146192	0.0019697
24541	chr4	151050392	151050730	intron (ENSMUST00000169423.9, intron 24 of 24)	protein_coding-intron (ENSMUST00000169423.9, intron 24 of 24)	1369	ENSMUST00000082542.4	ENSMUSG00000064476	Gm23405	snRNA	3.37124	4.44871	8.83814	7.96914	3.90998	8.40364	1.07174	2.69488	0.000147734	0.0019867
25870	chr5	108818783	108818941	exon (ENSMUST00000051757.14, exon 3 of 3)	protein_coding-exon (ENSMUST00000051757.14, exon 3 of 3)	-1324	ENSMUST00000132708.8	ENSMUSG00000004815	Dgkq	protein_coding	1.36455	2.98325	4.70114	6.973	2.1739	5.83707	1.34707	2.12446	0.000150022	0.00201441
6089	chr11	100828944	100829331	intron (ENSMUST00000138438.2, intron 1 of 23)	protein_coding-intron (ENSMUST00000092671.12, intron 1 of 23)	1069	ENSMUST00000092671.12	ENSMUSG00000004040	Stat3	protein_coding	6.10035	5.54781	11.7842	11.1334	5.82408	11.4588	0.982537	3.15687	0.000150091	0.00201458
10318	chr14	47659193	47659407	promoter-TSS (ENSMUST00000226648.2)	lncRNA-promoter-TSS (ENSMUST00000226648.2)	-574	ENSMUST00000226648.2	ENSMUSG00000115617	Gm48975	lncRNA	3.61205	3.97767	6.39355	11.3677	3.79486	8.88065	1.21961	2.73715	0.000154016	0.00205483
30153	chr7	78796693	78797109	intron (ENSMUST00000205563.2, intron 1 of 4)	protein_coding-intron (ENSMUST00000032825.14, intron 1 of 9)	407	ENSMUST00000205688.2	ENSMUSG00000030605	Mfge8	protein_coding	3.77258	7.37963	10.0291	14.8249	5.57611	12.427	1.11235	3.23579	0.000163897	0.0021687
23469	chr4	117707491	117707733	intron (ENSMUST00000163288.2, intron 1 of 12)	protein_coding-intron (ENSMUST00000030269.14, intron 2 of 13)	1045	ENSMUST00000163288.2	ENSMUSG00000028542	Slc6a9	protein_coding	3.93312	1.98884	6.64428	7.14879	2.96098	6.89653	1.28693	2.36508	0.000171989	0.00225808
8962	chr13	51931047	51931623	promoter-TSS (ENSMUST00000139858.8)	protein_coding-promoter-TSS (ENSMUST00000139858.8)	-188	ENSMUST00000139858.8	ENSMUSG00000021451	Sema4d	protein_coding	16.8562	18.7893	26.8278	33.1071	17.8227	29.9675	0.744473	4.59991	0.000172478	0.00226283
16225	chr18	67593970	67594210	Intergenic	Intergenic	-1322	ENSMUST00020183221.1	ENSMUSG00002076292	ENSMUSG00002076292	snoRNA	4.49499	4.44871	8.39937	10.0786	4.47185	9.23899	1.0473	2.83846	0.000174954	0.00228853
18329	chr2	32479460	32479777	exon (ENSMUST00000102818.11, exon 3 of 6)	protein_coding-exon (ENSMUST00000102818.11, exon 3 of 6)	1981	ENSMUST00000179989.2	ENSMUSG00000079442	St6galnac4	protein_coding	5.69901	4.81508	11.8469	9.43405	5.25704	10.6405	1.02813	3.03695	0.000184803	0.00239528
29459	chr7	28987627	28988089	promoter-TSS (ENSMUST00000048187.6)	protein_coding-promoter-TSS (ENSMUST00000048187.6)	-875	ENSMUST00000207714.2	ENSMUSG00000037166	Ppp1r14a	protein_coding	6.58195	7.58898	11.4708	16.7	7.08547	14.0854	0.981998	3.45055	0.000192817	0.00248282
33945	chr9	48821977	48822746	promoter-TSS (ENSMUST00000003826.8)	protein_coding-promoter-TSS (ENSMUST00000003826.8)	38	ENSMUST00000003826.8	ENSMUSG00000032269	Htr3a	protein_coding	20.3077	17.1145	33.6602	28.2436	18.7111	30.9519	0.733806	4.64871	0.000227634	0.00285786
3220	chr10	79456682	79457027	intron (ENSMUST00000168116.2, intron 1 of 1)	protein_coding-intron (ENSMUST00000020564.7, intron 12 of 12)	1704	ENSMUST00000168116.2	ENSMUSG00000020312	Shc2	protein_coding	10.7559	11.0956	18.1151	19.9814	10.9257	19.0482	0.799577	3.93569	0.000236085	0.00294479
23038	chr4	85971657	85972434	promoter-TSS (ENSMUST00000048885.12)	protein_coding-promoter-TSS (ENSMUST00000048885.12)	-107	ENSMUST00000107178.9	ENSMUSG00000066113	Adamtsl1	protein_coding	38.5285	42.2366	55.2227	64.7493	40.3826	59.986	0.567655	5.65928	0.000237567	0.00296119
33490	chr9	21849836	21850104	intron (ENSMUST00000190387.7, intron 1 of 8)	protein_coding-intron (ENSMUST00000046371.13, intron 2 of 9)	221	ENSMUST00000188468.2	ENSMUSG00000040563	Plppr2	protein_coding	3.61205	4.39638	7.83523	8.90668	4.00421	8.37096	1.04257	2.70156	0.000241218	0.00299827
1937	chr1	171886486	171887014	Intergenic	Intergenic	-1610	ENSMUST00000059794.4	ENSMUSG00000051251	Nhlh1	protein_coding	10.9164	11.3573	18.4285	20.0986	11.1369	19.2635	0.787521	3.95574	0.000242075	0.00300613
23943	chr4	133098349	133098776	intron (ENSMUST00000030669.8, intron 1 of 11)	protein_coding-intron (ENSMUST00000030669.8, intron 1 of 11)	607	ENSMUST00000140681.2	ENSMUSG00000028854	Slc9a1	protein_coding	7.06356	5.02443	13.0378	10.7232	6.04399	11.8805	0.999742	3.20081	0.000247212	0.00305884
3412	chr10	81251493	81251848	TTS (ENSMUST00000199973.3)	miRNA-TTS (ENSMUST00000199973.3)	461	ENSMUST00000199973.3	ENSMUSG00000105379	Mir1191b	miRNA	9.63213	9.10678	16.6734	16.5242	9.36945	16.5988	0.828294	3.73033	0.000257944	0.00316816
14636	chr17	36158998	36159353	promoter-TSS (ENSMUST00000225192.2)	protein_coding-promoter-TSS (ENSMUST00000225192.2)	-218	ENSMUST00000225192.2	ENSMUSG00000061607	Mdc1	protein_coding	8.74918	9.15912	13.9781	18.6923	8.95415	16.3352	0.865122	3.6973	0.000289551	0.00350474
3413	chr10	81252451	81253156	promoter-TSS (ENSMUST00000199973.3)	miRNA-promoter-TSS (ENSMUST00000199973.3)	-672	ENSMUST00000199973.3	ENSMUSG00000105379	Mir1191b	miRNA	15.1706	13.4508	28.3949	20.8018	14.3107	24.5983	0.785866	4.30115	0.000303222	0.0036401
31387	chr8	3740879	3741656	promoter-TSS (ENSMUST00000207463.2)	protein_coding-promoter-TSS (ENSMUST00000207463.2)	-104	ENSMUST00000207463.2	ENSMUSG00000005540	Fcer2a	protein_coding	18.1405	16.7481	31.0275	26.1927	17.4443	28.6101	0.716779	4.54243	0.000318818	0.00379977
32248	chr8	73376537	73376990	promoter-TSS (ENSMUST00000228312.2)	protein_coding-promoter-TSS (ENSMUST00000228312.2)	-159	ENSMUST00000228312.2	ENSMUSG00000048148	Nwd1	protein_coding	10.9164	14.8639	17.3629	32.9313	12.8902	25.1471	0.952648	4.28167	0.000328704	0.00390111
18328	chr2	32476874	32477368	promoter-TSS (ENSMUST00000102818.11)	protein_coding-promoter-TSS (ENSMUST00000102818.11)	14	ENSMUST00000102818.11	ENSMUSG00000079442	St6galnac4	protein_coding	15.5719	14.4976	25.4488	24.0246	15.0348	24.7367	0.721904	4.33404	0.000335607	0.00396842
13962	chr17	14914229	14914604	promoter-TSS (ENSMUST00000170872.3)	protein_coding-promoter-TSS (ENSMUST00000170872.3)	81	ENSMUST00000170872.3	ENSMUSG00000023885	Thbs2	protein_coding	7.4649	7.11794	12.0976	15.0007	7.29142	13.5492	0.898193	3.42225	0.00034311	0.0040477
27373	chr6	34957720	34958621	intron (ENSMUST00000201355.4, intron 1 of 11)	protein_coding-intron (ENSMUST00000201355.4, intron 1 of 11)	-2181	ENSMUST00000144079.2	ENSMUSG00000029847	Slc23a4	protein_coding	26.1673	24.4941	37.8598	39.9043	25.3307	38.8821	0.621574	5.0178	0.000381516	0.00441846
22662	chr4	45532450	45532683	promoter-TSS (ENSMUST00000147448.2)	protein_coding-promoter-TSS (ENSMUST00000147448.2)	-96	ENSMUST00000147448.2	ENSMUSG00000044813	Shb	protein_coding	2.96991	3.40196	6.58159	6.9144	3.18593	6.748	1.06486	2.39651	0.000382565	0.00442917
29137	chr7	16751017	16751463	intron (ENSMUST00000156366.8, intron 1 of 4)	protein_coding-intron (ENSMUST00000003183.12, intron 2 of 12)	-1845	ENSMUST00000124573.8	ENSMUSG00000003099	Ppp5c	protein_coding	12.4415	11.0433	20.3089	19.2783	11.7424	19.7936	0.760523	4.00348	0.000402222	0.00461325
22602	chr4	43381513	43382401	promoter-TSS (ENSMUST00000035645.12)	protein_coding-promoter-TSS (ENSMUST00000035645.12)	-22	ENSMUST00000035645.12	ENSMUSG00000035969	Rusc2	protein_coding	21.7526	18.6846	30.2127	34.6306	20.2186	32.4216	0.689564	4.73311	0.000402822	0.00461846
16535	chr18	84763186	84763669	intron (ENSMUST00000236805.2, intron 2 of 2)	lncRNA-intron (ENSMUST00000236805.2, intron 2 of 2)	1235	ENSMUST00000236805.2	ENSMUSG00000118075	Gm38576	lncRNA	12.602	9.15912	18.9926	18.7509	10.8806	18.8718	0.815311	3.91723	0.000405998	0.00465185
10436	chr14	55167972	55168234	Intergenic	Intergenic	-2049	ENSMUST00000037863.6	ENSMUSG00000040770	Il25	protein_coding	5.53847	4.13469	9.3396	9.49265	4.83658	9.41612	0.987151	2.88253	0.000407981	0.00467005
24266	chr4	140646185	140646391	TTS (ENSMUST00000082509.3)	snRNA-TTS (ENSMUST00000082509.3)	293	ENSMUST00000082509.3	ENSMUSG00000064443	Gm26226	snRNA	3.61205	1.72715	5.82941	6.32843	2.6696	6.07892	1.26098	2.1993	0.000412658	0.00471749
2859	chr10	60029286	60030231	intron (ENSMUST00000167915.2, intron 1 of 2)	protein_coding-intron (ENSMUST00000135158.9, intron 2 of 3)	303	ENSMUST00000167915.2	ENSMUSG00000057337	Chst3	protein_coding	31.1439	35.014	48.5157	49.3969	33.0789	48.9563	0.560045	5.37029	0.000443598	0.00501623
19275	chr2	118374711	118375370	promoter-TSS (ENSMUST00000143583.2)	protein_coding-promoter-TSS (ENSMUST00000143583.2)	28	ENSMUST00000143583.2	ENSMUSG00000040093	Bmf	protein_coding	22.1539	35.8514	43.3758	51.2134	29.0026	47.2946	0.689544	5.27139	0.000447464	0.00505672
22918	chr4	63464740	63465114	intron (ENSMUST00000035301.7, intron 1 of 2)	protein_coding-intron (ENSMUST00000035301.7, intron 1 of 2)	1918	ENSMUST00000035301.7	ENSMUSG00000039105	Atp6v1g1	protein_coding	6.50168	4.81508	10.844	10.6646	5.65838	10.7543	0.951261	3.079	0.000449029	0.00507278
35765	chrX	149241789	149241960	intron (ENSMUST00000151067.8, intron 1 of 2)	protein_coding-intron (ENSMUST00000130339.8, intron 1 of 2)	272	ENSMUST00000173996.8	ENSMUSG00000041353	Tmem29	protein_coding	2.96991	3.82066	7.45914	6.8558	3.39528	7.15747	1.04487	2.48146	0.000457384	0.0051475
26760	chr5	138979868	138982037	promoter-TSS (ENSMUST00000046901.14)	protein_coding-promoter-TSS (ENSMUST00000046901.14)	141	ENSMUST00000100518.3	ENSMUSG00000075585	6330403L08Rik	lncRNA	48.9633	43.9638	67.6964	65.4524	46.4635	66.5744	0.522792	5.82742	0.000465663	0.00522739
26713	chr5	137527410	137527820	promoter-TSS (ENSMUST00000167225.2)	protein_coding-promoter-TSS (ENSMUST00000167225.2)	241	ENSMUST00000185075.3	ENSMUSG00000098597	Mir6418	miRNA	6.10035	7.64132	13.79	11.8951	6.87083	12.8426	0.881411	3.3482	0.000468468	0.00525389
31233	chr7	140935458	140936102	TTS (ENSMUST00000136736.8)	protein_coding-TTS (ENSMUST00000136736.8)	-2129	ENSMUST00000127501.8	ENSMUSG00000025504	Eps8l2	protein_coding	10.7559	8.47872	20.0582	14.4734	9.6173	17.2658	0.856753	3.77359	0.000480457	0.00536291
15162	chr17	71158638	71158991	promoter-TSS (ENSMUST00000059775.15)	protein_coding-promoter-TSS (ENSMUST00000059775.15)	-85	ENSMUST00000166395.9	ENSMUSG00000047407	Tgif1	protein_coding	9.15052	7.27495	15.2317	14.0046	8.21274	14.6181	0.847898	3.54392	0.000484465	0.00540255
29611	chr7	35452723	35453053	intron (ENSMUST00000155993.2, intron 1 of 3)	protein_coding-intron (ENSMUST00000051377.15, intron 1 of 18)	892	ENSMUST00000124116.2	ENSMUSG00000043671	Dpy19l3	protein_coding	5.53847	4.08235	9.653	9.14107	4.81041	9.39704	0.992416	2.87719	0.00049053	0.00546011
19281	chr2	118560315	118560801	Intergenic	Intergenic	-1639	ENSMUST00000102524.8	ENSMUSG00000040061	Plcb2	protein_coding	11.2375	13.0321	19.4941	21.3292	12.1348	20.4116	0.740157	4.05438	0.000514236	0.00568803
34580	chr9	78285725	78285974	exon (ENSMUST00000034900.8, exon 1 of 3)	protein_coding-exon (ENSMUST00000034900.8, exon 1 of 3)	158	ENSMUST00000034900.8	ENSMUSG00000032346	Ooep	protein_coding	2.96991	3.24494	7.45914	5.85966	3.10742	6.6594	1.08337	2.36908	0.000537448	0.00591343
11171	chr15	11362782	11363097	Intergenic	Intergenic	-1116	ENSMUST00000158679.3	ENSMUSG00000089304	Gm24844	snoRNA	6.74249	4.97209	13.9781	9.19967	5.85729	11.5889	1.0026	3.16205	0.000544947	0.00598294
10103	chr14	26836387	26837150	promoter-TSS (ENSMUST00000225949.2)	protein_coding-promoter-TSS (ENSMUST00000225949.2)	-88	ENSMUST00000225949.2	ENSMUSG00000021895	Arhgef3	protein_coding	13.9666	11.6713	21.2491	21.0948	12.819	21.172	0.735145	4.1088	0.000560989	0.00613681
32398	chr8	85449977	85450166	intron (ENSMUST00000098571.5, intron 1 of 1)	protein_coding-intron (ENSMUST00000076715.13, intron 6 of 8)	435	ENSMUST00000098571.5	ENSMUSG00000074203	G430095P16Rik	protein_coding	1.60535	2.3552	6.14282	3.75018	1.98028	4.9465	1.26724	1.90873	0.000570334	0.0062174
23585	chr4	120911535	120911742	intron (ENSMUST00000140119.2, intron 4 of 4)	protein_coding-intron (ENSMUST00000030372.6, intron 31 of 31)	1442	ENSMUST00000140119.2	ENSMUSG00000028626	Col9a2	protein_coding	3.29098	3.92534	6.45623	8.37932	3.60816	7.41777	1.02174	2.54277	0.000579678	0.00630569
28617	chr6	124808892	124809714	TTS (ENSMUST00000136692.2)	protein_coding-TTS (ENSMUST00000136692.2)	1965	ENSMUST00000151674.3	ENSMUSG00000023505	Cdca3	protein_coding	17.4984	18.0565	27.2666	29.0639	17.7775	28.1653	0.661985	4.54152	0.000580812	0.00631609
14449	chr17	31754834	31755109	promoter-TSS (ENSMUST00000193280.2)	TEC-promoter-TSS (ENSMUST00000193280.2)	-537	ENSMUST00000193280.2	ENSMUSG00000104159	Gm38099	TEC	3.61205	4.44871	6.70696	10.02	4.03038	8.36349	1.03523	2.70635	0.00058369	0.0063435
4840	chr11	54003704	54004201	promoter-TSS (ENSMUST00000155299.2)	protein_coding-promoter-TSS (ENSMUST00000155299.2)	-77	ENSMUST00000155299.2	ENSMUSG00000018906	P4ha2	protein_coding	8.10704	13.9742	18.1777	21.9151	11.0406	20.0464	0.831041	3.99796	0.000590306	0.00639774
26317	chr5	122936728	122937075	TTS (ENSMUST00000200148.5)	protein_coding-TTS (ENSMUST00000200148.5)	892	ENSMUST00000199025.5	ENSMUSG00000029472	Anapc5	protein_coding	4.17392	4.60573	8.90082	8.26212	4.38982	8.58147	0.953775	2.76162	0.000602729	0.00650852
3196	chr10	78133738	78134231	promoter-TSS (ENSMUST00000105389.8)	protein_coding-promoter-TSS (ENSMUST00000105389.8)	48	ENSMUST00000105389.8	ENSMUSG00000001211	Agpat3	protein_coding	10.3545	7.58898	15.6705	15.7625	8.97176	15.7165	0.8309	3.65303	0.000617079	0.00663117
235	chr1	34788446	34788891	promoter-TSS (ENSMUST00000159021.9)	protein_coding-promoter-TSS (ENSMUST00000159021.9)	-994	ENSMUST00000159021.9	ENSMUSG00000037509	Arhgef4	protein_coding	11.2375	7.79833	16.7987	16.3485	9.51791	16.5736	0.824779	3.72985	0.000621079	0.00666809
10458	chr14	55815561	55816562	promoter-TSS (ENSMUST00000089619.13)	protein_coding-promoter-TSS (ENSMUST00000089619.13)	29	ENSMUST00000172738.2	ENSMUSG00000022216	Psme1	protein_coding	27.6121	21.8249	40.5552	36.0369	24.7185	38.296	0.641713	4.98807	0.000627647	0.00671827
30381	chr7	97490630	97490817	intron (ENSMUST00000206351.2, intron 1 of 3)	protein_coding-intron (ENSMUST00000205757.2, intron 1 of 1)	-1419	ENSMUST00000156637.3	ENSMUSG00000030774	Pak1	protein_coding	3.69231	2.7739	6.70696	6.56282	3.23311	6.63489	1.06463	2.37378	0.000628312	0.00672336
18191	chr2	29967328	29968317	promoter-TSS (ENSMUST00000045246.8)	protein_coding-promoter-TSS (ENSMUST00000045246.8)	67	ENSMUST00000148650.8	ENSMUSG00000026785	Pkn3	protein_coding	24.1606	25.7502	38.9881	36.7401	24.9554	37.8641	0.597609	4.98778	0.000645711	0.00687427
1382	chr1	133281339	133281556	intron (ENSMUST00000112287.2, intron 1 of 1)	protein_coding-intron (ENSMUST00000094556.3, intron 1 of 8)	1800	ENSMUST00000112287.2	ENSMUSG00000070645	Ren1	protein_coding	4.09365	5.18144	8.21132	9.90283	4.63755	9.05707	0.943299	2.84298	0.000679532	0.0071755
18917	chr2	84667323	84667774	Intergenic	Intergenic	-1646	ENSMUST00000121114.8	ENSMUSG00000027075	Slc43a1	protein_coding	8.98998	8.53106	13.4766	17.3446	8.76052	15.4106	0.819637	3.63066	0.000679671	0.0071755
26201	chr5	118163868	118164478	TTS (ENSMUST00000202755.2)	TEC-TTS (ENSMUST00000202755.2)	1262	ENSMUST00000202755.2	ENSMUSG00000107058	Gm42545	TEC	9.79266	8.5834	17.5509	14.4148	9.18803	15.9828	0.805864	3.68315	0.000686644	0.00722331
32769	chr8	107237029	107237896	promoter-TSS (ENSMUST00000080797.8)	protein_coding-promoter-TSS (ENSMUST00000080797.8)	-61	ENSMUST00000080797.8	ENSMUSG00000061048	Cdh3	protein_coding	18.6221	14.7593	26.201	27.2474	16.6907	26.7242	0.692215	4.45631	0.000703634	0.00736055
1059	chr1	93200263	93200499	intron (ENSMUST00000172289.8, intron 12 of 22)	protein_coding-intron (ENSMUST00000062202.14, intron 12 of 30)	-1772	ENSMUST00000165843.2	ENSMUSG00000047793	Sned1	protein_coding	3.77258	3.61131	7.08305	7.50037	3.69195	7.29171	0.984321	2.52871	0.000704464	0.00736706
18401	chr2	33997245	33997577	intron (ENSMUST00000149707.2, intron 1 of 1)	lncRNA-intron (ENSMUST00000134921.2, intron 1 of 3)	330	ENSMUST00000134921.2	ENSMUSG00000087461	C230014O12Rik	lncRNA	4.09365	3.97767	8.90082	7.14879	4.03566	8.0248	0.989274	2.65594	0.000705734	0.00737816
26648	chr5	135863711	135864635	intron (ENSMUST00000146038.2, intron 2 of 2)	protein_coding-intron (ENSMUST00000013615.14, intron 2 of 15)	2053	ENSMUST00020182098.1	ENSMUSG00002076764	ENSMUSG00002076764	miRNA	29.9399	30.4606	41.4954	48.1078	30.2002	44.8016	0.568715	5.24117	0.000707087	0.00738578
19731	chr2	145887310	145887646	promoter-TSS (ENSMUST00000125223.2)	protein_coding-promoter-TSS (ENSMUST00000125223.2)	100	ENSMUST00000125223.2	ENSMUSG00000037143	Cfap61	protein_coding	6.90302	4.39638	9.90373	11.7193	5.6497	10.8115	0.973326	3.08087	0.000710754	0.00741753
2980	chr10	66757025	66757488	exon (ENSMUST00000181018.3, exon 2 of 3)	lncRNA-exon (ENSMUST00000181018.3, exon 2 of 3)	1175	ENSMUST00000181018.3	ENSMUSG00000097921	Gm26576	lncRNA	10.0335	10.6246	18.4911	16.2899	10.329	17.3905	0.74551	3.82399	0.000718588	0.00748827
5211	chr11	69810422	69810921	intron (ENSMUST00000071026.10, intron 1 of 6)	protein_coding-intron (ENSMUST00000043419.10, intron 2 of 6)	785	ENSMUST00000108610.8	ENSMUSG00000078812	Eif5a	protein_coding	18.9432	19.4697	28.1441	31.9937	19.2064	30.0689	0.645534	4.64143	0.000782717	0.00805476
21918	chr3	129592232	129592545	intron (ENSMUST00000188978.2, intron 1 of 1)	protein_coding-intron (ENSMUST00000179187.2, intron 2 of 3)	1782	ENSMUST00000188978.2	ENSMUSG00000093865	Lrit3	protein_coding	5.77928	6.69924	10.2798	12.7155	6.23926	11.4976	0.86992	3.20079	0.000790572	0.0081191
29296	chr7	24977717	24978780	promoter-TSS (ENSMUST00000164440.2)	protein_coding-promoter-TSS (ENSMUST00000164440.2)	401	ENSMUST00000169743.2	ENSMUSG00000005442	Cic	protein_coding	43.9867	41.7132	64.3743	57.1317	42.85	60.753	0.505144	5.70258	0.000797457	0.00816852
1903	chr1	170987041	170987296	promoter-TSS (ENSMUST00000125565.2)	protein_coding-promoter-TSS (ENSMUST00000125565.2)	5	ENSMUST00000149352.2	ENSMUSG00000056569	Mpz	protein_coding	3.05017	4.97209	7.33378	8.90668	4.01113	8.12023	0.972276	2.68232	0.000850106	0.00863053
6710	chr11	118798086	118798472	intron (ENSMUST00000069343.12, intron 1 of 13)	protein_coding-intron (ENSMUST00000017576.11, intron 1 of 14)	552	ENSMUST00000134774.2	ENSMUSG00000025576	Rbfox3	protein_coding	5.29767	3.873	10.7186	7.44177	4.58533	9.08018	1.0076	2.82024	0.000850533	0.0086324
23821	chr4	129972600	129972847	promoter-TSS (ENSMUST00000129937.2)	protein_coding-promoter-TSS (ENSMUST00000129937.2)	-80	ENSMUST00000129937.2	ENSMUSG00000040690	Col16a1	protein_coding	3.93312	3.08793	7.20841	6.73861	3.51052	6.97351	1.01221	2.45747	0.000857986	0.00869809
26498	chr5	129616607	129617079	exon (ENSMUST00000053737.9, exon 8 of 18)	protein_coding-exon (ENSMUST00000053737.9, exon 8 of 18)	-1637	ENSMUST00000199215.2	ENSMUSG00000029439	Sfswap	protein_coding	10.5953	11.8807	19.7448	17.5204	11.238	18.6326	0.719723	3.93094	0.000868756	0.00878717
4566	chr11	34675791	34676066	Intergenic	Intergenic	-1209	ENSMUST00000101365.9	ENSMUSG00000020143	Dock2	protein_coding	3.13044	5.70482	8.14864	9.72704	4.41763	8.93784	0.96588	2.81778	0.00094016	0.00936516
35571	chrX	74139289	74140032	promoter-TSS (ENSMUST00000131155.8)	protein_coding-promoter-TSS (ENSMUST00000131155.8)	1	ENSMUST00000131155.8	ENSMUSG00000031403	Dkc1	protein_coding	30.1807	29.6755	39.991	48.6938	29.9281	44.3424	0.568693	5.22685	0.000949439	0.00943903
25268	chr5	38597643	38597838	TTS (ENSMUST00000147664.8)	protein_coding-TTS (ENSMUST00000147664.8)	432	ENSMUST00000144290.2	ENSMUSG00000005107	Slc2a9	protein_coding	3.45151	2.82624	6.08014	6.68001	3.13888	6.38008	1.043	2.32791	0.000956054	0.00948883
29295	chr7	24969427	24969696	intron (ENSMUST00000169392.2, intron 1 of 1)	protein_coding-intron (ENSMUST00000169266.8, intron 1 of 20)	1749	ENSMUST00000169392.2	ENSMUSG00000005442	Cic	protein_coding	10.0335	8.21704	13.7273	18.0478	9.12525	15.8875	0.81509	3.67563	0.00095797	0.00950253
6108	chr11	101062830	101063014	promoter-TSS (ENSMUST00000043397.14)	protein_coding-promoter-TSS (ENSMUST00000043397.14)	-745	ENSMUST00000043397.14	ENSMUSG00000035172	Plekhh3	protein_coding	3.37124	4.18702	7.08305	7.85195	3.77913	7.4675	0.958636	2.56944	0.000979481	0.00966993
21906	chr3	129007363	129007596	promoter-TSS (ENSMUST00000042587.12)	protein_coding-promoter-TSS (ENSMUST00000042587.12)	-102	ENSMUST00000187145.2	ENSMUSG00000028023	Pitx2	protein_coding	6.98329	6.12352	10.7186	12.9499	6.55341	11.8342	0.863903	3.24364	0.00099507	0.00980744
17634	chr19	59445831	59446064	promoter-TSS (ENSMUST00000062216.4)	protein_coding-promoter-TSS (ENSMUST00000062216.4)	-857	ENSMUST00000062216.4	ENSMUSG00000043969	Emx2	protein_coding	2.96991	2.98325	6.33087	5.97685	2.97658	6.15386	1.0427	2.27577	0.00104054	0.0101931
5380	chr11	75817727	75817933	intron (ENSMUST00000108420.9, intron 1 of 5)	protein_coding-intron (ENSMUST00000108420.9, intron 1 of 5)	-1113	ENSMUST00000021208.11	ENSMUSG00000020847	Rph3al	protein_coding	2.32776	4.08235	6.33087	7.03159	3.20506	6.68123	1.00268	2.40237	0.00106791	0.0104011
28271	chr6	108636198	108637098	promoter-TSS (ENSMUST00000032194.11)	protein_coding-promoter-TSS (ENSMUST00000032194.11)	-942	ENSMUST00000032194.11	ENSMUSG00000030103	Bhlhe40	protein_coding	24.4817	22.2436	37.5464	33.2829	23.3626	35.4147	0.603972	4.89022	0.00108772	0.0105766
11371	chr15	37428294	37428795	intron (ENSMUST00000128804.2, intron 1 of 1)	protein_coding-intron (ENSMUST00000022897.2, intron 1 of 3)	569	ENSMUST00000123777.8	ENSMUSG00000086992	Gm15941	lncRNA	18.5418	16.9574	27.1412	27.8334	17.7496	27.4873	0.63591	4.51706	0.00109107	0.0105975
25339	chr5	52899614	52899739	intron (ENSMUST00000131526.2, intron 1 of 2)	protein_coding-intron (ENSMUST00000031081.11, intron 1 of 9)	724	ENSMUST00000031082.8	ENSMUSG00000029186	Pi4k2b	protein_coding	1.36455	2.56455	4.26237	4.92212	1.96455	4.59224	1.15238	1.84887	0.0011027	0.0106696
31956	chr8	48753780	48754046	promoter-TSS (ENSMUST00000145344.2)	protein_coding-promoter-TSS (ENSMUST00000145344.2)	-779	ENSMUST00000145344.2	ENSMUSG00000031561	Tenm3	protein_coding	4.81606	5.23378	10.2798	8.5551	5.02492	9.41746	0.894422	2.9092	0.00112433	0.0108463
6622	chr11	116808188	116808420	Intergenic	Intergenic	-1385	ENSMUST00000103027.10	ENSMUSG00000043857	Mgat5b	protein_coding	4.25419	3.71598	7.52182	7.79335	3.98509	7.65759	0.954267	2.6059	0.00114917	0.0110379
17996	chr2	26215009	26215372	promoter-TSS (ENSMUST00000132638.2)	protein_coding-promoter-TSS (ENSMUST00000132638.2)	-155	ENSMUST00000132638.2	ENSMUSG00000026930	Gpsm1	protein_coding	4.9766	5.65248	8.83814	10.606	5.31454	9.72206	0.859783	2.96938	0.00121232	0.0115661
9297	chr13	70382631	70382835	intron (ENSMUST00000222622.2, intron 2 of 3)	lncRNA-intron (ENSMUST00000222622.2, intron 2 of 3)	1792	ENSMUST00000222622.2	ENSMUSG00000113463	4930520P13Rik	lncRNA	5.05687	4.60573	8.39937	9.31686	4.8313	8.85811	0.882836	2.83179	0.00122553	0.0116607
25151	chr5	34791086	34791326	TTS (ENSMUST00000134156.8)	protein_coding-TTS (ENSMUST00000134156.8)	767	ENSMUST00000128670.2	ENSMUSG00000001082	Mfsd10	protein_coding	4.17392	4.55339	7.20841	9.43405	4.36366	8.32123	0.923434	2.73312	0.00126486	0.0119548
34513	chr9	72834079	72834325	intron (ENSMUST00000038489.6, intron 1 of 2)	protein_coding-intron (ENSMUST00000038489.6, intron 1 of 2)	1275	ENSMUST00000038489.6	ENSMUSG00000034910	Pygo1	protein_coding	4.57526	2.98325	6.83232	7.96914	3.77926	7.40073	1.01147	2.54262	0.00128157	0.0120805
18933	chr2	84866919	84867261	promoter-TSS (ENSMUST00000077798.13)	protein_coding-promoter-TSS (ENSMUST00000077798.13)	-488	ENSMUST00000077798.13	ENSMUSG00000027067	Ssrp1	protein_coding	4.57526	3.76832	7.77255	8.02774	4.17179	7.90014	0.939134	2.65405	0.00132485	0.0124192
10200	chr14	32108143	32108562	intron (ENSMUST00000100723.4, intron 1 of 2)	protein_coding-intron (ENSMUST00000100723.4, intron 1 of 2)	1996	ENSMUST00000100723.4	ENSMUSG00000072473	1700024G13Rik	protein_coding	9.9532	7.69366	14.1034	15.6453	8.82343	14.8744	0.772584	3.59642	0.00134385	0.0125708
24118	chr4	137456203	137456628	TTS (ENSMUST00000123011.8)	protein_coding-TTS (ENSMUST00000123011.8)	893	ENSMUST00000144059.2	ENSMUSG00000041351	Rap1gap	protein_coding	7.7057	7.11794	11.3454	14.5906	7.41182	12.968	0.814139	3.38956	0.00134721	0.0125888
15547	chr18	13105140	13105354	promoter-TSS (ENSMUST00000234369.2)	protein_coding-promoter-TSS (ENSMUST00000234369.2)	-82	ENSMUST00000234369.2	ENSMUSG00000024423	Impact	protein_coding	2.88964	4.23936	6.51891	7.67616	3.5645	7.09753	0.954452	2.5014	0.00135033	0.012608
33625	chr9	34433468	34433706	exon (ENSMUST00000194358.2, exon 1 of 1)	TEC-exon (ENSMUST00000194358.2, exon 1 of 1)	536	ENSMUST00000194358.2	ENSMUSG00000103552	Gm38217	TEC	4.89633	2.87858	8.58741	6.79721	3.88745	7.69231	1.02957	2.58492	0.00139847	0.0129721
26432	chr5	125360833	125361547	promoter-TSS (ENSMUST00000124582.2)	protein_coding-promoter-TSS (ENSMUST00000124582.2)	33	ENSMUST00000124582.2	ENSMUSG00000037936	Scarb1	protein_coding	26.087	25.8025	42.2476	35.0994	25.9448	38.6735	0.575156	5.02663	0.00141004	0.0130624
23086	chr4	89046380	89046594	promoter-TSS (ENSMUST00000138655.2)	lncRNA-promoter-TSS (ENSMUST00000138655.2)	-24	ENSMUST00000154352.2	ENSMUSG00000085569	Gm12602	lncRNA	5.05687	5.07677	8.71278	9.60984	5.06682	9.16131	0.85324	2.88811	0.00142117	0.0131415
6204	chr11	102750729	102751217	promoter-TSS (ENSMUST00000131678.2)	protein_coding-promoter-TSS (ENSMUST00000131678.2)	74	ENSMUST00000131678.2	ENSMUSG00000020929	Eftud2	protein_coding	19.9064	21.7202	32.8453	30.4116	20.8133	31.6285	0.598285	4.73024	0.00142936	0.0132
14626	chr17	36015483	36016056	promoter-TSS (ENSMUST00000003628.13)	protein_coding-promoter-TSS (ENSMUST00000003628.13)	-256	ENSMUST00000134995.8	ENSMUSG00000003534	Ddr1	protein_coding	8.66891	9.4208	14.1661	16.1727	9.04486	15.1694	0.739814	3.63513	0.00145812	0.013441
29344	chr7	27097035	27097347	intron (ENSMUST00000172269.2, intron 18 of 35)	protein_coding-intron (ENSMUST00000011895.14, intron 18 of 35)	-1213	ENSMUST00000108363.8	ENSMUSG00000011751	Sptbn4	protein_coding	9.39132	11.305	16.2973	17.6962	10.3481	16.9967	0.702503	3.80862	0.00151894	0.0139213
19625	chr2	133394575	133394935	exon (ENSMUST00000028836.7, exon 1 of 3)	protein_coding-exon (ENSMUST00000028836.7, exon 1 of 3)	676	ENSMUST00000028836.7	ENSMUSG00000027358	Bmp2	protein_coding	5.61874	3.34962	9.15155	7.91054	4.48418	8.53105	0.971323	2.74782	0.00152004	0.013925
34563	chr9	77640525	77640722	promoter-TSS (ENSMUST00000215539.2)	lncRNA-promoter-TSS (ENSMUST00000215539.2)	-73	ENSMUST00000215539.2	ENSMUSG00000111014	Gm47795	lncRNA	3.53178	4.34404	6.08014	9.55125	3.93791	7.81569	0.971926	2.63313	0.00154125	0.0140866
35352	chrX	7287333	7287555	promoter-TSS (ENSMUST00000154346.2)	lncRNA-promoter-TSS (ENSMUST00000154346.2)	-120	ENSMUST00000154346.2	ENSMUSG00000063018	2010204K13Rik	lncRNA	2.88964	4.03001	6.70696	6.973	3.45982	6.83998	0.946372	2.45128	0.00154757	0.0141258
23952	chr4	133209388	133209711	exon (ENSMUST00000132840.2, exon 1 of 2)	lncRNA-exon (ENSMUST00000132840.2, exon 1 of 2)	288	ENSMUST00000132840.2	ENSMUSG00000086850	Gm13257	lncRNA	4.09365	4.03001	8.21132	7.09019	4.06183	7.65076	0.910704	2.61585	0.00156415	0.0142408
7827	chr12	87475679	87476047	TTS (ENSMUST00000160687.2)	protein_coding-TTS (ENSMUST00000160687.2)	344	ENSMUST00000176758.3	ENSMUSG00000079036	Alkbh1	protein_coding	12.1204	19.7837	22.5655	31.4078	15.9521	26.9866	0.738684	4.45436	0.0015763	0.01433
16844	chr19	8975045	8975262	promoter-TSS (ENSMUST00000236390.2)	protein_coding-promoter-TSS (ENSMUST00000236390.2)	-109	ENSMUST00000236390.2	ENSMUSG00000069833	Ahnak	protein_coding	4.25419	3.14027	7.77255	6.50422	3.69723	7.13839	0.975476	2.4996	0.00163227	0.0147249
27087	chr5	149987870	149988089	intron (ENSMUST00000201612.2, intron 13 of 16)	protein_coding-intron (ENSMUST00000065745.10, intron 14 of 17)	-1356	ENSMUST00000138901.2	ENSMUSG00000053368	Rxfp2	protein_coding	4.57526	4.03001	6.51891	10.1958	4.30264	8.35736	0.970968	2.726	0.00163221	0.0147249
18936	chr2	84890877	84891349	promoter-TSS (ENSMUST00000238769.2)	protein_coding-promoter-TSS (ENSMUST00000238769.2)	-195	ENSMUST00000238769.2	ENSMUSG00000033955	Tnks1bp1	protein_coding	10.4348	9.94418	17.1748	15.9969	10.1895	16.5859	0.705011	3.77258	0.00164619	0.0148189
17739	chr2	6476239	6476452	promoter-TSS (ENSMUST00000128589.3)	lncRNA-promoter-TSS (ENSMUST00000128589.3)	-466	ENSMUST00000147685.2	ENSMUSG00000086109	Gm13391	lncRNA	4.01339	4.08235	6.95769	8.32072	4.04787	7.6392	0.914106	2.6168	0.00164734	0.0148194
21322	chr3	89427266	89427538	promoter-TSS (ENSMUST00000000811.8)	protein_coding-promoter-TSS (ENSMUST00000000811.8)	-69	ENSMUST00000000811.8	ENSMUSG00000000794	Kcnn3	protein_coding	10.8361	8.74041	15.2944	16.8172	9.78828	16.0558	0.729599	3.71967	0.00175541	0.0155587
660	chr1	72911713	72912026	intron (ENSMUST00000137339.2, intron 1 of 5)	protein_coding-intron (ENSMUST00000027377.9, intron 1 of 3)	1565	ENSMUST00000137339.2	ENSMUSG00000026185	Igfbp5	protein_coding	6.82276	9.10678	12.9751	14.3562	7.96477	13.6657	0.756898	3.48122	0.00184429	0.0162208
1923	chr1	171246575	171247363	promoter-TSS (ENSMUST00000194029.2)	protein_coding-promoter-TSS (ENSMUST00000194029.2)	-318	ENSMUST00000194029.2	ENSMUSG00000103711	Tstd1	protein_coding	21.1104	27.268	32.8453	40.9004	24.1892	36.8729	0.597855	4.95084	0.00186364	0.0163666
19180	chr2	106803987	106804162	intron (ENSMUST00000124598.2, intron 1 of 1)	protein_coding-intron (ENSMUST00000028536.13, intron 1 of 4)	668	ENSMUST00000124598.2	ENSMUSG00000027122	Arl14ep	protein_coding	2.00669	3.14027	4.51309	6.56282	2.57348	5.53796	1.06009	2.13258	0.00186344	0.0163666
34023	chr9	54441379	54441601	promoter-TSS (ENSMUST00000118413.3)	protein_coding-promoter-TSS (ENSMUST00000118413.3)	60	ENSMUST00000118413.3	ENSMUSG00000046460	Sh2d7	protein_coding	3.85285	3.29728	6.26818	7.38317	3.57507	6.82568	0.948639	2.45069	0.00193262	0.016839
21298	chr3	89150891	89151539	TTS (ENSMUST00000125952.2)	protein_coding-TTS (ENSMUST00000125952.2)	1105	ENSMUST00000107464.8	ENSMUSG00000042766	Trim46	protein_coding	19.5853	21.3538	29.3978	32.3453	20.4696	30.8716	0.588416	4.70057	0.00194297	0.0169125
9389	chr13	76023948	76024165	intron (ENSMUST00000222923.2, intron 2 of 3)	protein_coding-intron (ENSMUST00000022078.12, intron 11 of 11)	1458	ENSMUST00000222923.2	ENSMUSG00000021589	Rhobtb3	protein_coding	3.05017	4.34404	6.76964	7.44177	3.69711	7.1057	0.905492	2.51776	0.00198356	0.0172109
24908	chr5	23821493	23821659	promoter-TSS (ENSMUST00000088392.9)	protein_coding-promoter-TSS (ENSMUST00000088392.9)	-23	ENSMUST00000196592.2	ENSMUSG00000062604	Srpk2	protein_coding	0.882945	4.60573	7.96059	5.62527	2.74434	6.79293	1.20292	2.36966	0.00199266	0.017273
25675	chr5	96311896	96312469	promoter-TSS (ENSMUST00000137207.2)	protein_coding-promoter-TSS (ENSMUST00000137207.2)	-152	ENSMUST00000137207.2	ENSMUSG00000034724	Cnot6l	protein_coding	20.4683	17.8472	28.771	29.1225	19.1577	28.9467	0.602754	4.60369	0.00201146	0.0174104
8167	chr12	110648907	110649223	promoter-TSS (ENSMUST00000070659.7)	protein_coding-promoter-TSS (ENSMUST00000070659.7)	-12	ENSMUST00000070659.7	ENSMUSG00000056508	1700001K19Rik	protein_coding	7.86624	9.99652	13.2259	17.2274	8.93138	15.2266	0.754046	3.63647	0.00202583	0.0175177
28043	chr6	90304136	90304899	Intergenic	Intergenic	-2350	ENSMUST00000070890.6	ENSMUSG00000056643	Chst13	protein_coding	14.9298	18.6846	25.6996	26.2513	16.8072	25.9754	0.615085	4.44309	0.0020559	0.0177115
3571	chr10	88287151	88287336	Intergenic	Intergenic	-1494	ENSMUST00000146132.2	ENSMUSG00000087429	Gm16235	lncRNA	3.21071	2.14585	6.64428	4.57054	2.67828	5.60741	1.09983	2.12763	0.00205771	0.0177156
28412	chr6	114831429	114831643	intron (ENSMUST00000182902.8, intron 20 of 20)	protein_coding-intron (ENSMUST00000032457.17, intron 18 of 18)	-1576	ENSMUST00000182934.2	ENSMUSG00000030314	Atg7	protein_coding	4.09365	4.86742	6.95769	9.96142	4.48053	8.45955	0.902594	2.76385	0.00205874	0.0177202
28624	chr6	124894714	124895250	promoter-TSS (ENSMUST00000032216.7)	protein_coding-promoter-TSS (ENSMUST00000032216.7)	-73	ENSMUST00000032216.7	ENSMUSG00000030122	Ptms	protein_coding	12.8428	17.5855	21.9386	26.5443	15.2142	24.2415	0.655761	4.33061	0.00206405	0.0177459
5859	chr11	94566345	94566604	TTS (ENSMUST00000174178.2)	protein_coding-TTS (ENSMUST00000174178.2)	1759	ENSMUST00000146693.3	ENSMUSG00000020868	Xylt2	protein_coding	4.49499	5.91417	9.21423	9.55125	5.20458	9.38274	0.823867	2.92996	0.00209861	0.0179587
10205	chr14	32268523	32269159	exon (ENSMUST00000066807.8, exon 7 of 21)	protein_coding-exon (ENSMUST00000066807.8, exon 7 of 21)	-1267	ENSMUST00000228035.2	ENSMUSG00000054051	Ercc6	protein_coding	54.4215	59.1417	76.4719	79.1054	56.7816	77.7886	0.451423	6.07936	0.00210302	0.0179835
24117	chr4	137455098	137455385	promoter-TSS (ENSMUST00000123134.2)	protein_coding-promoter-TSS (ENSMUST00000123134.2)	168	ENSMUST00000123011.8	ENSMUSG00000041351	Rap1gap	protein_coding	4.33446	4.76274	7.20841	9.49265	4.5486	8.35053	0.868337	2.75619	0.00216946	0.0184847
16524	chr18	84121600	84121778	Intergenic	Intergenic	-1298	ENSMUST00000235867.2	ENSMUSG00000118225	Gm31854	lncRNA	2.64883	2.7739	5.516	5.50808	2.71137	5.51204	1.01415	2.13479	0.00220169	0.0187144
29740	chr7	44619591	44620197	promoter-TSS (ENSMUST00000207515.2)	lncRNA-promoter-TSS (ENSMUST00000207515.2)	41	ENSMUST00000207515.2	ENSMUSG00000109111	6530437J22Rik	lncRNA	21.7526	22.8193	36.0421	30.5288	22.2859	33.2854	0.575113	4.81196	0.00220412	0.0187261
29164	chr7	18786564	18787090	intron (ENSMUST00000148861.8, intron 1 of 4)	protein_coding-intron (ENSMUST00000023882.14, intron 23 of 26)	468	ENSMUST00000131230.2	ENSMUSG00000023118	Sympk	protein_coding	10.5953	10.4152	16.548	17.0516	10.5053	16.7998	0.678059	3.80144	0.00225172	0.0190574
30186	chr7	79724724	79725290	promoter-TSS (ENSMUST00000206022.2)	lncRNA-promoter-TSS (ENSMUST00000206022.2)	8	ENSMUST00000206022.2	ENSMUSG00000108714	Gm21057	lncRNA	15.6522	18.4229	27.0786	25.0793	17.0376	26.079	0.603895	4.4526	0.00226419	0.0191492
10831	chr14	76764894	76765198	exon (ENSMUST00000227784.2, exon 2 of 2)	lncRNA-exon (ENSMUST00000227784.2, exon 2 of 2)	990	ENSMUST00000227784.2	ENSMUSG00000115092	E130202H07Rik	lncRNA	3.37124	5.65248	8.39937	8.43791	4.51186	8.41864	0.852318	2.76932	0.00235899	0.0197718
17159	chr19	34451840	34452658	promoter-TSS (ENSMUST00000181307.2)	lncRNA-promoter-TSS (ENSMUST00000181307.2)	16	ENSMUST00000181307.2	ENSMUSG00000097558	Gm26902	lncRNA	17.8194	15.0209	24.3206	25.7825	16.4202	25.0515	0.619443	4.39169	0.00237734	0.0198927
19886	chr2	153334180	153335449	promoter-TSS (ENSMUST00000129385.8)	protein_coding-promoter-TSS (ENSMUST00000129385.8)	104	ENSMUST00000109783.2	ENSMUSG00000079001	4930404H24Rik	protein_coding	55.2242	58.4613	74.1526	81.2149	56.8428	77.6838	0.449019	6.07877	0.00238157	0.0199187
332	chr1	39429359	39429836	TTS (ENSMUST00000195854.2)	protein_coding-TTS (ENSMUST00000195854.2)	2115	ENSMUST00000195854.2	ENSMUSG00000003134	Tbc1d8	protein_coding	14.4482	15.7013	25.0101	21.505	15.0748	23.2575	0.618939	4.28357	0.00241929	0.0201742
6175	chr11	102286208	102286421	intron (ENSMUST00000107105.9, intron 1 of 10)	protein_coding-intron (ENSMUST00000006750.8, intron 1 of 10)	2085	ENSMUST00000107105.9	ENSMUSG00000006575	Rundc3a	protein_coding	4.17392	4.03001	6.45623	8.84809	4.10197	7.65216	0.904001	2.6242	0.00242621	0.0202127
6590	chr11	116385424	116385820	promoter-TSS (ENSMUST00000152496.8)	protein_coding-promoter-TSS (ENSMUST00000152496.8)	-594	ENSMUST00000152496.8	ENSMUSG00000015869	Prpsap1	protein_coding	6.98329	7.43197	12.6617	11.7779	7.20763	12.2198	0.754479	3.32335	0.00242552	0.0202127
6347	chr11	107634091	107634375	intron (ENSMUST00000021066.4, intron 1 of 3)	protein_coding-intron (ENSMUST00000021066.4, intron 1 of 3)	-1328	ENSMUST00000134076.2	ENSMUSG00000020723	Cacng4	protein_coding	6.18061	4.65806	8.39937	10.9576	5.41934	9.67847	0.861798	2.96385	0.00244282	0.0203255
13156	chr16	32845122	32845499	intron (ENSMUST00000231235.2, intron 5 of 7)	lncRNA-intron (ENSMUST00000105610.3, intron 1 of 1)	-1003	ENSMUST00000133219.2	ENSMUSG00000035578	Iqcg	protein_coding	7.30436	6.90859	12.9751	11.1334	7.10648	12.0542	0.764198	3.30023	0.00245886	0.0204398
3275	chr10	79953698	79954124	TTS (ENSMUST00000128992.2)	protein_coding-TTS (ENSMUST00000128992.2)	1723	ENSMUST00000128992.2	ENSMUSG00000003068	Stk11	protein_coding	9.63213	10.9386	18.8046	14.7663	10.2854	16.7854	0.695212	3.79116	0.00249391	0.020686
18530	chr2	44460456	44460746	intron (ENSMUST00000143333.2, intron 1 of 1)	protein_coding-intron (ENSMUST00000049051.13, intron 6 of 7)	758	ENSMUST00000134813.2	ENSMUSG00000036890	Gtdc1	protein_coding	8.10704	5.60015	12.411	11.2505	6.85359	11.8308	0.814688	3.25713	0.00249549	0.020691
26690	chr5	136898374	136899137	promoter-TSS (ENSMUST00000174452.2)	lncRNA-promoter-TSS (ENSMUST00000174452.2)	-179	ENSMUST00000174452.2	ENSMUSG00000092402	Gm20485	lncRNA	33.0703	31.2457	49.9574	41.4864	32.158	45.7219	0.509064	5.29306	0.00250802	0.0207721
6063	chr11	100384667	100385182	exon (ENSMUST00000152969.2, exon 1 of 6)	protein_coding-exon (ENSMUST00000152969.2, exon 1 of 6)	101	ENSMUST00000152969.2	ENSMUSG00000020917	Acly	protein_coding	9.63213	8.21704	13.602	15.5867	8.92458	14.5943	0.721819	3.5879	0.00251037	0.0207805
25695	chr5	98403601	98404153	intron (ENSMUST00000200059.2, intron 1 of 1)	protein_coding-intron (ENSMUST00000031280.2, intron 1 of 2)	1606	ENSMUST00000200059.2	ENSMUSG00000029337	Fgf5	protein_coding	10.5151	9.05444	14.7929	16.7586	9.78476	15.7758	0.700323	3.70556	0.00257562	0.0211968
29533	chr7	30143676	30143827	exon (ENSMUST00000006828.9, exon 2 of 17)	protein_coding-exon (ENSMUST00000006828.9, exon 2 of 17)	270	ENSMUST00000209054.2	ENSMUSG00000006651	Aplp1	protein_coding	2.16723	3.19261	4.88918	5.97685	2.67992	5.43302	0.977042	2.12906	0.00259754	0.0213375
31926	chr8	47696077	47696216	promoter-TSS (ENSMUST00000209941.2)	protein_coding-promoter-TSS (ENSMUST00000209941.2)	-425	ENSMUST00000210153.2	ENSMUSG00000038143	Stox2	protein_coding	1.44482	2.87858	4.8265	4.51194	2.1617	4.66922	1.03278	1.90312	0.00261998	0.0215019
13148	chr16	32482390	32482611	promoter-TSS (ENSMUST00000156614.3)	protein_coding-promoter-TSS (ENSMUST00000156614.3)	-79	ENSMUST00000156614.3	ENSMUSG00000022791	Tnk2	protein_coding	3.29098	3.50663	5.20259	8.26212	3.3988	6.73236	0.981681	2.42461	0.00262963	0.0215711
21445	chr3	95769199	95769447	TTS (ENSMUST00000067298.5)	protein_coding-TTS (ENSMUST00000067298.5)	1296	ENSMUST00000132515.2	ENSMUSG00000054312	Mrps21	protein_coding	4.9766	4.7104	9.3396	7.85195	4.8435	8.59577	0.828884	2.8045	0.00266274	0.0218074
21426	chr3	95155594	95156145	promoter-TSS (ENSMUST00000176070.2)	protein_coding-promoter-TSS (ENSMUST00000176070.2)	21	ENSMUST00000176070.2	ENSMUSG00000028115	Bnipl	protein_coding	13.4047	12.9274	19.9955	20.5088	13.1661	20.2522	0.623295	4.08704	0.00268652	0.0219515
15232	chr17	75772447	75772715	promoter-TSS (ENSMUST00000095204.6)	protein_coding-promoter-TSS (ENSMUST00000095204.6)	14	ENSMUST00000234660.2	ENSMUSG00000071042	Rasgrp3	protein_coding	6.74249	5.75716	9.3396	12.5397	6.24982	10.9396	0.821682	3.14878	0.00275788	0.0224157
27784	chr6	72334042	72334444	intron (ENSMUST00000206821.2, intron 2 of 3)	protein_coding-intron (ENSMUST00000069695.9, intron 4 of 7)	1034	ENSMUST00000206531.2	ENSMUSG00000055912	Tmem150a	protein_coding	7.38463	3.71598	10.5932	9.84423	5.55031	10.2187	0.929957	3.01184	0.00276667	0.0224769
26289	chr5	122186515	122188000	intron (ENSMUST00000135544.2, intron 2 of 2)	protein_coding-intron (ENSMUST00000111752.10, intron 1 of 22)	657	ENSMUST00000111752.10	ENSMUSG00000042589	Cux2	protein_coding	28.0937	22.6099	40.5552	34.0446	25.3518	37.2999	0.565719	4.97946	0.00283601	0.0229305
25782	chr5	104255967	104256325	promoter-TSS (ENSMUST00000181370.2)	lncRNA-promoter-TSS (ENSMUST00000181370.2)	-937	ENSMUST00000181370.2	ENSMUSG00000097877	Gm26703	lncRNA	6.10035	3.61131	9.84105	7.96914	4.85583	8.90509	0.915868	2.82404	0.00286664	0.0231125
35726	chrX	135608650	135608796	promoter-TSS (ENSMUST00000055104.6)	protein_coding-promoter-TSS (ENSMUST00000055104.6)	-8	ENSMUST00000055104.6	ENSMUSG00000049536	Tceal1	protein_coding	1.92643	2.7739	3.94896	5.97685	2.35016	4.96291	1.04044	1.99049	0.00292715	0.023506
35437	chrX	20524419	20524750	promoter-TSS (ENSMUST00000089217.11)	protein_coding-promoter-TSS (ENSMUST00000089217.11)	19	ENSMUST00000089217.11	ENSMUSG00000001924	Uba1	protein_coding	7.22409	8.94976	12.0976	15.0593	8.08693	13.5785	0.732572	3.4823	0.00294942	0.023658
11948	chr15	79590673	79591265	intron (ENSMUST00000230898.2, intron 2 of 2)	protein_coding-intron (ENSMUST00000046463.10, intron 2 of 11)	-1123	ENSMUST00000231095.2	ENSMUSG00000042535	Gtpbp1	protein_coding	14.3679	6.43755	20.685	16.3485	10.4027	18.5167	0.866733	3.86647	0.00297826	0.0238193
475	chr1	55402613	55403098	promoter-TSS (ENSMUST00000087585.10)	protein_coding-promoter-TSS (ENSMUST00000087585.10)	-227	ENSMUST00000159398.2	ENSMUSG00000025977	Boll	protein_coding	8.98998	7.17028	10.844	17.286	8.08013	14.065	0.816257	3.50427	0.00300008	0.0239668
27413	chr6	38100457	38101381	exon (ENSMUST00000117556.8, exon 20 of 20)	protein_coding-exon (ENSMUST00000117556.8, exon 20 of 20)	505	ENSMUST00000130816.2	ENSMUSG00000038600	Atp6v0a4	protein_coding	31.7057	31.5074	40.1791	49.5727	31.6066	44.8759	0.506826	5.26878	0.00303521	0.024193
11343	chr15	35872014	35872459	exon (ENSMUST00000228738.2, exon 1 of 1)	protein_coding-exon (ENSMUST00000228738.2, exon 1 of 1)	368	ENSMUST00000228738.2	ENSMUSG00000037646	Vps13b	protein_coding	10.3545	7.01327	16.2973	12.8327	8.6839	14.565	0.769749	3.56391	0.00303729	0.0241987
28431	chr6	115511650	115511878	intron (ENSMUST00000203752.2, intron 1 of 2)	lncRNA-intron (ENSMUST00000203752.2, intron 1 of 2)	2097	ENSMUST00000203752.2	ENSMUSG00000107704	Gm36355	lncRNA	4.25419	1.57013	6.83232	5.27369	2.91216	6.05301	1.138	2.22003	0.00305088	0.0242851
9446	chr13	81811883	81812067	intron (ENSMUST00000224592.2, intron 1 of 1)	protein_coding-intron (ENSMUST00000049055.8, intron 1 of 2)	-1338	ENSMUST00000224420.2	ENSMUSG00000035840	Lysmd3	protein_coding	3.37124	4.18702	7.39646	6.62142	3.77913	7.00894	0.864782	2.50967	0.00306229	0.0243486
29011	chr7	6285833	6285980	TTS (ENSMUST00000128903.2)	protein_coding-TTS (ENSMUST00000128903.2)	703	ENSMUST00000208604.2	ENSMUSG00000108949	Gm45069	lncRNA	2.4883	2.09351	5.01455	4.45334	2.29091	4.73395	1.06054	1.91342	0.00308285	0.0244846
26755	chr5	138806407	138807015	exon (ENSMUST00000179205.2, exon 2 of 3)	protein_coding-exon (ENSMUST00000179205.2, exon 2 of 3)	876	ENSMUST00000179205.2	ENSMUSG00000094504	Foxl3	protein_coding	13.0034	8.06002	20.9984	14.6492	10.5317	17.8238	0.782473	3.84322	0.00315367	0.0249632
22249	chr4	8238950	8239174	promoter-TSS (ENSMUST00000066674.8)	protein_coding-promoter-TSS (ENSMUST00000066674.8)	-21	ENSMUST00000066674.8	ENSMUSG00000041261	Car8	protein_coding	4.81606	3.03559	7.14573	7.20738	3.92583	7.17656	0.913823	2.52917	0.00317608	0.025135
33353	chr9	10904729	10904960	promoter-TSS (ENSMUST00000160216.8)	protein_coding-promoter-TSS (ENSMUST00000160216.8)	-64	ENSMUST00000160216.8	ENSMUSG00000039488	Cntn5	protein_coding	3.05017	3.66365	6.14282	6.50422	3.35691	6.32352	0.891704	2.36158	0.0032514	0.0256225
6651	chr11	117373206	117373938	promoter-TSS (ENSMUST00000212879.2)	lncRNA-promoter-TSS (ENSMUST00000212879.2)	-149	ENSMUST00000212879.2	ENSMUSG00000110653	Gm34418	lncRNA	15.8127	8.42639	25.0101	16.7586	12.1196	20.8843	0.810424	4.05668	0.00331247	0.0260228
34885	chr9	105373078	105373286	promoter-TSS (ENSMUST00000038118.15)	protein_coding-promoter-TSS (ENSMUST00000038118.15)	-488	ENSMUST00000177189.8	ENSMUSG00000032570	Atp2c1	protein_coding	4.17392	5.1291	8.02328	8.49651	4.65151	8.25989	0.807015	2.75866	0.00332422	0.0260804
30274	chr7	83735377	83736071	promoter-TSS (ENSMUST00000064174.12)	protein_coding-promoter-TSS (ENSMUST00000064174.12)	-14	ENSMUST00000147578.2	ENSMUSG00000052353	Cemip	protein_coding	22.475	25.9596	32.5946	38.2636	24.2173	35.4291	0.542655	4.9154	0.00332851	0.0261025
32185	chr8	71848952	71849790	promoter-TSS (ENSMUST00000002473.10)	protein_coding-promoter-TSS (ENSMUST00000002473.10)	-134	ENSMUST00000002473.10	ENSMUSG00000031820	Babam1	protein_coding	32.1071	29.0475	45.0056	40.959	30.5773	42.9823	0.495221	5.21091	0.00341534	0.0266831
34243	chr9	62279163	62279345	intron (ENSMUST00000156461.2, intron 2 of 3)	protein_coding-intron (ENSMUST00000085519.13, intron 2 of 6)	-1467	ENSMUST00000145679.2	ENSMUSG00000032249	Anp32a	protein_coding	3.13044	3.19261	5.95478	6.09405	3.16152	6.02441	0.925005	2.2844	0.00342513	0.0267302
22655	chr4	45402927	45403153	intron (ENSMUST00000132815.3, intron 1 of 1)	protein_coding-intron (ENSMUST00000107796.8, intron 2 of 2)	1826	ENSMUST00000151516.2	ENSMUSG00000045973	Slc25a51	protein_coding	5.77928	4.39638	8.33669	9.43405	5.08783	8.88537	0.829404	2.85451	0.00345216	0.0269056
15161	chr17	71157502	71158438	promoter-TSS (ENSMUST00000186358.6)	protein_coding-promoter-TSS (ENSMUST00000186358.6)	94	ENSMUST00000186358.6	ENSMUSG00000047407	Tgif1	protein_coding	25.5251	18.4229	36.6689	29.7085	21.974	33.1887	0.607699	4.79564	0.00349836	0.0271856
33149	chr8	123403844	123404385	intron (ENSMUST00000148630.2, intron 1 of 1)	protein_coding-intron (ENSMUST00000006525.14, intron 1 of 10)	697	ENSMUST00000006525.14	ENSMUSG00000006362	Cbfa2t3	protein_coding	8.98998	10.3629	15.7958	15.0593	9.67643	15.4276	0.661136	3.68593	0.00351215	0.0272653
11488	chr15	57560514	57560691	intron (ENSMUST00000160990.2, intron 1 of 2)	protein_coding-intron (ENSMUST00000096430.11, intron 1 of 3)	1477	ENSMUST00000160990.2	ENSMUSG00000071757	Zhx2	protein_coding	2.88964	3.08793	6.33087	5.2151	2.98878	5.77298	0.936337	2.21931	0.00357247	0.0276122
6458	chr11	114089987	114090317	TTS (ENSMUST00000106604.2)	lncRNA-TTS (ENSMUST00000106604.2)	1068	ENSMUST00000106604.2	ENSMUSG00000078600	1700092K14Rik	lncRNA	7.30436	5.39079	12.6617	9.37546	6.34758	11.0186	0.815346	3.15454	0.00358192	0.0276616
16647	chr19	5040789	5041077	promoter-TSS (ENSMUST00000056129.9)	protein_coding-promoter-TSS (ENSMUST00000056129.9)	-589	ENSMUST00000056129.9	ENSMUSG00000045903	Npas4	protein_coding	4.9766	8.11236	10.1545	13.1256	6.54448	11.64	0.797024	3.24433	0.00361189	0.0278263
5964	chr11	97696749	97696928	promoter-TSS (ENSMUST00000138919.2)	protein_coding-promoter-TSS (ENSMUST00000138919.2)	-298	ENSMUST00000138919.2	ENSMUSG00000038366	Lasp1	protein_coding	3.61205	1.5178	5.39064	5.03931	2.56492	5.21497	1.10667	2.03081	0.00361899	0.0278463
661	chr1	72912717	72913390	exon (ENSMUST00000027377.9, exon 1 of 4)	protein_coding-exon (ENSMUST00000027377.9, exon 1 of 4)	381	ENSMUST00000137339.2	ENSMUSG00000026185	Igfbp5	protein_coding	18.6221	15.3873	26.3264	24.552	17.0047	25.4392	0.591179	4.42363	0.00369854	0.0283461
18247	chr2	30908021	30908230	intron (ENSMUST00000170476.8, intron 20 of 23)	protein_coding-intron (ENSMUST00000102849.11, intron 21 of 24)	-1706	ENSMUST00000127776.2	ENSMUSG00000026854	Usp20	protein_coding	2.64883	3.50663	5.13991	6.8558	3.07773	5.99786	0.933846	2.27891	0.00375277	0.0286997
33487	chr9	21828941	21829786	promoter-TSS (ENSMUST00000119055.8)	protein_coding-promoter-TSS (ENSMUST00000119055.8)	22	ENSMUST00000128442.2	ENSMUSG00000019066	Rab3d	protein_coding	46.9566	51.8668	60.4253	75.531	49.4117	67.9782	0.457671	5.88381	0.00376922	0.0288069
18097	chr2	28416307	28416580	intron (ENSMUST00000135803.8, intron 1 of 3)	protein_coding-intron (ENSMUST00000028170.15, intron 1 of 17)	-1419	ENSMUST00000238699.2	ENSMUSG00000026821	Ralgds	protein_coding	4.57526	4.03001	7.27109	8.02774	4.30264	7.64941	0.842053	2.6419	0.00379936	0.0289935
33889	chr9	45896621	45896799	promoter-TSS (ENSMUST00000172450.3)	protein_coding-promoter-TSS (ENSMUST00000172450.3)	-18	ENSMUST00000214179.2	ENSMUSG00000003131	Pafah1b2	protein_coding	4.09365	3.55897	7.02037	6.73861	3.82631	6.87949	0.858071	2.48819	0.00386448	0.0294019
12155	chr15	85388520	85389015	Intergenic	Intergenic	-1339	ENSMUST00000178942.2	ENSMUSG00000096607	7530416G11Rik	protein_coding	11.1572	9.10678	17.4256	14.6492	10.132	16.0374	0.674631	3.73561	0.00394464	0.0298835
15254	chr17	79328196	79328412	promoter-TSS (ENSMUST00000119284.8)	protein_coding-promoter-TSS (ENSMUST00000119284.8)	-59	ENSMUST00000119284.8	ENSMUSG00000024070	Prkd3	protein_coding	2.56857	2.66923	5.26528	5.03931	2.6189	5.15229	0.967087	2.05696	0.00395373	0.0299396
21304	chr3	89229667	89230495	exon (ENSMUST00000029673.10, exon 1 of 5)	protein_coding-exon (ENSMUST00000029673.10, exon 1 of 5)	113	ENSMUST00000200436.2	ENSMUSG00000028039	Efna3	protein_coding	16.6957	12.6657	22.7535	21.9737	14.6807	22.3636	0.622978	4.22831	0.00396198	0.0299893
27554	chr6	48058608	48058812	exon (ENSMUST00000203890.2, exon 1 of 1)	protein_coding-exon (ENSMUST00000203890.2, exon 1 of 1)	502	ENSMUST00000204771.2	ENSMUSG00000057691	Zfp746	protein_coding	3.77258	4.60573	7.14573	7.79335	4.18915	7.46954	0.813102	2.61761	0.00396887	0.0300288
33679	chr9	37341935	37342282	promoter-TSS (ENSMUST00000034643.12)	protein_coding-promoter-TSS (ENSMUST00000034643.12)	-678	ENSMUST00000170512.8	ENSMUSG00000032128	Robo3	protein_coding	8.74918	7.85067	12.411	14.4148	8.29993	13.4129	0.701206	3.47636	0.00396889	0.0300288
26613	chr5	135052189	135052644	promoter-TSS (ENSMUST00000005509.11)	protein_coding-promoter-TSS (ENSMUST00000005509.11)	2	ENSMUST00000150838.2	ENSMUSG00000007207	Stx1a	protein_coding	11.4783	11.5667	16.4853	19.2197	11.5225	17.8525	0.63169	3.90583	0.00399148	0.0301739
18675	chr2	60275118	60275790	intron (ENSMUST00000112525.5, intron 17 of 29)	protein_coding-intron (ENSMUST00000112525.5, intron 17 of 29)	-1686	ENSMUST00000136034.2	ENSMUSG00000054580	Pla2r1	protein_coding	21.6723	20.8828	31.0275	30.7632	21.2775	30.8954	0.539659	4.72087	0.00409198	0.0308024
30207	chr7	80011518	80011735	TTS (ENSMUST00000206917.2)	protein_coding-TTS (ENSMUST00000206917.2)	1584	ENSMUST00000205318.2	ENSMUSG00000038886	Man2a2	protein_coding	5.13713	4.23936	7.33378	9.19967	4.68825	8.26672	0.837102	2.75266	0.00409031	0.0308024
26344	chr5	123412540	123412732	intron (ENSMUST00000197763.2, intron 2 of 11)	protein_coding-intron (ENSMUST00000121964.8, intron 7 of 21)	1109	ENSMUST00000197763.2	ENSMUSG00000029442	Wdr66	protein_coding	3.29098	2.56455	4.8265	6.56282	2.92776	5.69466	0.986655	2.19241	0.00409768	0.0308302
35817	chrX	159777374	159778555	promoter-TSS (ENSMUST00000087104.11)	protein_coding-promoter-TSS (ENSMUST00000087104.11)	-264	ENSMUST00000087104.11	ENSMUSG00000031292	Cdkl5	protein_coding	40.2944	45.7956	55.2227	61.5264	43.045	58.3746	0.434752	5.67411	0.00410551	0.0308648
18394	chr2	33774634	33775234	intron (ENSMUST00000146892.2, intron 1 of 2)	protein_coding-intron (ENSMUST00000041555.10, intron 1 of 9)	1923	ENSMUST00000192765.6	ENSMUSG00000038740	Mvb12b	protein_coding	23.1171	23.4473	35.3526	31.7594	23.2822	33.556	0.525707	4.84362	0.00413021	0.0309915
35483	chrX	47297459	47297741	promoter-TSS (ENSMUST00000037960.11)	protein_coding-promoter-TSS (ENSMUST00000037960.11)	-36	ENSMUST00000037960.11	ENSMUSG00000036985	Zdhhc9	protein_coding	8.58865	9.94418	15.9212	13.7702	9.26641	14.8457	0.667003	3.62861	0.00422675	0.0315556
14748	chr17	46077785	46078196	promoter-TSS (ENSMUST00000233473.2)	lncRNA-promoter-TSS (ENSMUST00000233473.2)	-131	ENSMUST00000233473.2	ENSMUSG00000097727	F630040K05Rik	lncRNA	6.58195	8.53106	12.7871	12.2467	7.55651	12.5169	0.706376	3.37444	0.00425737	0.0317308
21880	chr3	127020065	127020248	promoter-TSS (ENSMUST00000182064.9)	protein_coding-promoter-TSS (ENSMUST00000182064.9)	-574	ENSMUST00000182452.8	ENSMUSG00000032826	Ank2	protein_coding	4.89633	5.60015	7.83523	10.3716	5.24824	9.10342	0.783842	2.90497	0.00430862	0.0320506
6264	chr11	105100995	105101684	TTS (ENSMUST00000126054.8)	protein_coding-TTS (ENSMUST00000126054.8)	1660	ENSMUST00000152404.3	ENSMUSG00000020694	Tlk2	protein_coding	22.475	12.6134	31.717	24.6106	17.5442	28.1638	0.703961	4.52298	0.00432209	0.0321051
31673	chr8	23546711	23546894	intron (ENSMUST00000141784.9, intron 1 of 41)	protein_coding-intron (ENSMUST00000110688.9, intron 1 of 42)	-1473	ENSMUST00000123418.8	ENSMUSG00000031543	Ank1	protein_coding	4.25419	3.08793	7.83523	5.68387	3.67106	6.75955	0.905921	2.44431	0.00434703	0.0322162
11923	chr15	79142641	79143049	exon (ENSMUST00000165408.8, exon 14 of 14)	protein_coding-exon (ENSMUST00000165408.8, exon 14 of 14)	706	ENSMUST00000170254.2	ENSMUSG00000018126	Baiap2l2	protein_coding	10.4348	7.48431	13.1632	15.7625	8.95955	14.4628	0.714715	3.57792	0.00449001	0.0330274
34079	chr9	56413343	56414078	exon (ENSMUST00000216940.2, exon 1 of 1)	TEC-exon (ENSMUST00000216940.2, exon 1 of 1)	235	ENSMUST00000216940.2	ENSMUSG00000111343	Gm47175	TEC	22.0736	15.4397	31.7797	25.1965	18.7566	28.4881	0.617852	4.57332	0.00451284	0.0331608
12273	chr15	89360110	89360741	promoter-TSS (ENSMUST00000023292.9)	protein_coding-promoter-TSS (ENSMUST00000023292.9)	-14	ENSMUST00000136218.2	ENSMUSG00000084915	C230037L18Rik	lncRNA	27.0502	29.7802	36.8569	43.5373	28.4152	40.1971	0.496698	5.11461	0.00460789	0.0337335
14416	chr17	30791429	30791890	promoter-TSS (ENSMUST00000236799.2)	protein_coding-promoter-TSS (ENSMUST00000236799.2)	-839	ENSMUST00000237048.2	ENSMUSG00000062202	Btbd9	protein_coding	21.0301	17.2191	29.8992	26.4271	19.1246	28.1632	0.567826	4.5774	0.00464069	0.0339455
9569	chr13	97884153	97884393	promoter-TSS (ENSMUST00000123535.2)	lncRNA-promoter-TSS (ENSMUST00000123535.2)	-354	ENSMUST00000144993.2	ENSMUSG00000054944	5330416C01Rik	lncRNA	2.88964	5.07677	7.27109	7.50037	3.9832	7.38573	0.837719	2.59331	0.00469334	0.034277
28344	chr6	113684618	113684890	TTS (ENSMUST00000200187.3)	miRNA-TTS (ENSMUST00000200187.3)	517	ENSMUST00000138420.2	ENSMUSG00000056952	Tatdn2	protein_coding	4.17392	4.2917	7.96059	6.973	4.23281	7.4668	0.812099	2.61505	0.00476147	0.0346575
34131	chr9	57819967	57820177	exon (ENSMUST00000163329.2, exon 2 of 11)	protein_coding-exon (ENSMUST00000163329.2, exon 2 of 11)	155	ENSMUST00000217180.2	ENSMUSG00000055720	Ubl7	protein_coding	3.69231	3.66365	8.21132	5.50808	3.67798	6.8597	0.892675	2.46773	0.00478469	0.0347602
28414	chr6	114851641	114852511	promoter-TSS (ENSMUST00000152710.8)	protein_coding-promoter-TSS (ENSMUST00000152710.8)	-8	ENSMUST00000152710.8	ENSMUSG00000030315	Vgll4	protein_coding	19.9867	15.806	28.959	24.3176	17.8963	26.6383	0.584773	4.491	0.00493412	0.0356798
16812	chr19	7583211	7584608	intron (ENSMUST00000159983.8, intron 2 of 9)	protein_coding-intron (ENSMUST00000079902.6, intron 1 of 7)	559	ENSMUST00000079902.6	ENSMUSG00000024972	Lgals12	protein_coding	52.0135	48.6218	63.8728	70.5503	50.3176	67.2116	0.420411	5.88367	0.00502128	0.0361994
11351	chr15	36374953	36375545	promoter-TSS (ENSMUST00000226399.2)	lncRNA-promoter-TSS (ENSMUST00000226399.2)	54	ENSMUST00000226399.2	ENSMUSG00000115278	Gm34150	lncRNA	13.9666	11.2526	18.9926	19.2783	12.6096	19.1354	0.615511	4.01001	0.00503773	0.0363106
817	chr1	84675134	84675267	Intergenic	Intergenic	-1258	ENSMUST00000049126.13	ENSMUSG00000036766	Dner	protein_coding	1.20402	3.24494	5.516	3.98457	2.22448	4.75029	0.996067	1.93623	0.0050497	0.0363598
3218	chr10	79449413	79450382	promoter-TSS (ENSMUST00000059699.9)	protein_coding-promoter-TSS (ENSMUST00000059699.9)	-38	ENSMUST00000178228.3	ENSMUSG00000045912	C2cd4c	protein_coding	45.5118	46.2666	54.9093	69.9058	45.8892	62.4075	0.443842	5.76737	0.00505943	0.0364078
19520	chr2	130019496	130019852	intron (ENSMUST00000150835.2, intron 1 of 1)	protein_coding-intron (ENSMUST00000103199.9, intron 1 of 6)	1381	ENSMUST00020183458.1	ENSMUSG00000027404	Snrpb	protein_coding	4.01339	4.2917	9.59032	5.80106	4.15254	7.69569	0.8768	2.63099	0.00516447	0.0370384
15863	chr18	39051671	39051888	promoter-TSS (ENSMUST00000040647.11)	protein_coding-promoter-TSS (ENSMUST00000040647.11)	45	ENSMUST00000040647.11	ENSMUSG00000036585	Fgf1	protein_coding	4.41472	6.75158	9.40228	9.84423	5.58315	9.62325	0.749271	2.99177	0.00516738	0.0370493
7762	chr12	85216340	85216545	exon (ENSMUST00000222850.2, exon 1 of 2)	protein_coding-exon (ENSMUST00000222850.2, exon 1 of 2)	227	ENSMUST00000222850.2	ENSMUSG00000004791	Pgf	protein_coding	3.45151	3.08793	7.39646	4.92212	3.26972	6.15929	0.916851	2.31162	0.00518932	0.0371615
18464	chr2	36132482	36132989	exon (ENSMUST00000133777.2, exon 1 of 2)	protein_coding-exon (ENSMUST00000133777.2, exon 1 of 2)	248	ENSMUST00000133777.2	ENSMUSG00000047250	Ptgs1	protein_coding	10.6756	6.48989	13.9781	14.0046	8.58275	13.9913	0.737604	3.5207	0.00524228	0.0374273
4319	chr11	11887412	11887651	intron (ENSMUST00000124587.2, intron 2 of 3)	protein_coding-intron (ENSMUST00000093321.12, intron 13 of 16)	1085	ENSMUST00000124587.2	ENSMUSG00000020176	Grb10	protein_coding	4.49499	2.51221	7.08305	5.80106	3.5036	6.44206	0.930174	2.37166	0.00528359	0.037654
4040	chr10	127927336	127927511	promoter-TSS (ENSMUST00000217851.2)	protein_coding-promoter-TSS (ENSMUST00000217851.2)	-23	ENSMUST00000218772.2	ENSMUSG00000040054	Baz2a	protein_coding	1.68562	5.49547	8.39937	6.44563	3.59055	7.4225	0.965548	2.56133	0.00529313	0.0376993
13145	chr16	32464078	32464541	intron (ENSMUST00000164358.3, intron 1 of 1)	protein_coding-intron (ENSMUST00000115123.9, intron 1 of 14)	532	ENSMUST00000164358.3	ENSMUSG00000022791	Tnk2	protein_coding	13.0034	9.73483	17.739	17.286	11.3691	17.5125	0.641792	3.87402	0.00530593	0.0377754
30889	chr7	126564894	126565142	intron (ENSMUST00000106335.8, intron 12 of 16)	protein_coding-intron (ENSMUST00000106332.3, intron 12 of 17)	-1897	ENSMUST00000134471.2	ENSMUSG00000030683	Sez6l2	protein_coding	4.7358	2.3552	7.39646	5.91826	3.5455	6.65736	0.968303	2.40374	0.00536866	0.0381607
6444	chr11	113545785	113546202	exon (ENSMUST00000018805.15, exon 6 of 14)	protein_coding-exon (ENSMUST00000018805.15, exon 6 of 14)	480	ENSMUST00000123085.2	ENSMUSG00000018661	Cog1	protein_coding	9.39132	10.1012	15.6705	14.6492	9.74626	15.1598	0.630458	3.67276	0.00539459	0.0383065
33150	chr8	123404924	123405812	promoter-TSS (ENSMUST00000006525.14)	protein_coding-promoter-TSS (ENSMUST00000006525.14)	65	ENSMUST00000134045.2	ENSMUSG00000006362	Cbfa2t3	protein_coding	24.6422	20.0977	36.2301	29.1225	22.37	32.6763	0.554615	4.79416	0.00539799	0.0383154
16681	chr19	5536454	5536662	promoter-TSS (ENSMUST00000154215.2)	protein_coding-promoter-TSS (ENSMUST00000154215.2)	-720	ENSMUST00000154215.2	ENSMUSG00000024906	Mus81	protein_coding	3.53178	3.873	6.26818	6.79721	3.70239	6.5327	0.807973	2.43471	0.00542023	0.0384348
15045	chr17	63188380	63189615	promoter-TSS (ENSMUST00000076840.12)	protein_coding-promoter-TSS (ENSMUST00000076840.12)	-685	ENSMUST00000076840.12	ENSMUSG00000048915	Efna5	protein_coding	20.9499	18.0565	30.4634	26.3685	19.5032	28.4159	0.549611	4.59706	0.00543169	0.0384929
31203	chr7	140535384	140536080	exon (ENSMUST00000081649.10, exon 1 of 2)	protein_coding-exon (ENSMUST00000081649.10, exon 1 of 2)	118	ENSMUST00000211129.2	ENSMUSG00000110104	Gm45717	protein_coding	13.485	11.0433	19.9955	17.3446	12.2641	18.6701	0.617691	3.9728	0.00543711	0.0385237
13464	chr16	74209822	74210215	Intergenic	Intergenic	-1305	ENSMUST00000156010.2	ENSMUSG00000052516	Robo2	protein_coding	8.10704	5.49547	11.6588	10.899	6.80125	11.2789	0.758524	3.20988	0.00552921	0.0390436
3171	chr10	77446222	77446896	intron (ENSMUST00000173691.2, intron 1 of 1)	protein_coding-intron (ENSMUST00000020501.15, intron 2 of 3)	887	ENSMUST00000173691.2	ENSMUSG00000020265	Sumo3	protein_coding	21.1104	22.4006	28.1441	35.0408	21.7555	31.5925	0.536217	4.75502	0.00559362	0.0393339
6896	chr12	4031410	4031862	intron (ENSMUST00000219797.2, intron 1 of 3)	protein_coding-intron (ENSMUST00000111178.2, intron 10 of 22)	212	ENSMUST00000219797.2	ENSMUSG00000020658	Efr3b	protein_coding	11.7994	14.4452	17.2375	23.2629	13.1223	20.2502	0.615627	4.09146	0.00563494	0.0395696
3883	chr10	120693714	120693903	intron (ENSMUST00000127564.2, intron 1 of 2)	protein_coding-intron (ENSMUST00000092143.12, intron 2 of 6)	274	ENSMUST00000127564.2	ENSMUSG00000087480	Gm15910	lncRNA	4.25419	3.82066	6.01746	8.43791	4.03742	7.22768	0.85196	2.56288	0.00563694	0.0395722
30693	chr7	115632955	115634014	promoter-TSS (ENSMUST00000205980.2)	protein_coding-promoter-TSS (ENSMUST00000205980.2)	264	ENSMUST00000205818.2	ENSMUSG00000051910	Sox6	protein_coding	29.7793	23.4997	41.182	34.7478	26.6395	37.9649	0.520338	5.02293	0.00563993	0.0395733
31286	chr7	142569874	142570090	intron (ENSMUST00000105925.8, intron 4 of 4)	protein_coding-intron (ENSMUST00000009396.13, intron 6 of 8)	-1164	ENSMUST00000154264.2	ENSMUSG00000000244	Tspan32	protein_coding	2.56857	3.29728	7.33378	4.21896	2.93292	5.77637	0.94431	2.2136	0.00569874	0.0399069
7139	chr12	28573179	28573513	TTS (ENSMUST00000223390.2)	processed_pseudogene-TTS (ENSMUST00000223390.2)	297	ENSMUST00000223390.2	ENSMUSG00000113116	Gm47878	processed_pseudogene	8.02677	5.44313	14.4168	9.02388	6.73495	11.7204	0.820656	3.23672	0.00570398	0.0399357
4498	chr11	31321340	31321893	Intergenic	Intergenic	-1542	ENSMUST00000020546.3	ENSMUSG00000020303	Stc2	protein_coding	10.4348	10.1012	15.2317	16.3485	10.268	15.7901	0.623128	3.73478	0.00571209	0.0399793
6572	chr11	116128650	116129125	promoter-TSS (ENSMUST00000037007.4)	protein_coding-promoter-TSS (ENSMUST00000037007.4)	16	ENSMUST00000037007.4	ENSMUSG00000034282	Evpl	protein_coding	9.07025	9.89185	13.0378	16.9344	9.48105	14.9861	0.655657	3.65012	0.0057208	0.0400298
2796	chr10	53949975	53950293	intron (ENSMUST00000220088.2, intron 2 of 12)	protein_coding-intron (ENSMUST00000003843.16, intron 2 of 12)	1671	ENSMUST00000218317.2	ENSMUSG00000003746	Man1a	protein_coding	7.38463	9.73483	12.9751	14.5906	8.55973	13.7828	0.667142	3.52616	0.00578249	0.0402549
3266	chr10	79881636	79881951	Intergenic	Intergenic	-1207	ENSMUST00000144698.8	ENSMUSG00000075706	Gpx4	protein_coding	3.37124	7.0656	7.33378	12.5983	5.21842	9.96602	0.890352	3.00171	0.00587228	0.0408138
31990	chr8	57941577	57941777	promoter-TSS (ENSMUST00000034022.4)	protein_coding-promoter-TSS (ENSMUST00000034022.4)	589	ENSMUST00000180690.2	ENSMUSG00000096917	2500002B13Rik	lncRNA	2.88964	4.08235	6.08014	6.50422	3.48599	6.29218	0.814896	2.38025	0.00597506	0.0413197
9552	chr13	96027471	96028857	intron (ENSMUST00000238515.2, intron 1 of 6)	protein_coding-intron (ENSMUST00000068603.8, intron 1 of 35)	101	ENSMUST00000238261.2	ENSMUSG00000021676	Iqgap2	protein_coding	33.873	27.111	44.6295	40.3145	30.492	42.472	0.48701	5.19759	0.00598797	0.0413767
298	chr1	37910965	37911803	promoter-TSS (ENSMUST00000041621.5)	protein_coding-promoter-TSS (ENSMUST00000041621.5)	-71	ENSMUST00000142670.2	ENSMUSG00000037216	Lipt1	protein_coding	30.4215	32.0831	42.0595	43.5959	31.2523	42.8277	0.452086	5.22319	0.00603421	0.0416152
6048	chr11	100151831	100152053	promoter-TSS (ENSMUST00000080893.7)	protein_coding-promoter-TSS (ENSMUST00000080893.7)	-87	ENSMUST00000080893.7	ENSMUSG00000035557	Krt17	protein_coding	4.01339	4.39638	7.52182	7.14879	4.20488	7.3353	0.790544	2.5987	0.00609348	0.0418935
21374	chr3	92732565	92732796	exon (ENSMUST00000072363.5, exon 2 of 2)	protein_coding-exon (ENSMUST00000072363.5, exon 2 of 2)	1874	ENSMUST00000072363.5	ENSMUSG00000059832	Kprp	protein_coding	3.37124	4.34404	6.64428	7.03159	3.85764	6.83793	0.798288	2.50018	0.00609485	0.0418948
16581	chr19	3980332	3981010	promoter-TSS (ENSMUST00000051803.8)	protein_coding-promoter-TSS (ENSMUST00000051803.8)	-863	ENSMUST00000051803.8	ENSMUSG00000024885	Aldh3b1	protein_coding	20.4683	19.4697	27.7681	29.5327	19.969	28.6504	0.523586	4.62013	0.00612367	0.0420603
27973	chr6	87870887	87871384	promoter-TSS (ENSMUST00000152175.2)	protein_coding-promoter-TSS (ENSMUST00000152175.2)	210	ENSMUST00000205234.3	ENSMUSG00000030058	Copg1	protein_coding	12.7626	11.2003	18.1151	17.9306	11.9814	18.0228	0.597358	3.93157	0.00613367	0.0421129
3222	chr10	79472279	79472649	intron (ENSMUST00000020564.7, intron 1 of 12)	protein_coding-intron (ENSMUST00000020564.7, intron 1 of 12)	-1226	ENSMUST00000219233.2	ENSMUSG00000111977	Gm47163	lncRNA	5.29767	4.81508	7.45914	9.78563	5.05637	8.62239	0.77984	2.83104	0.0062349	0.0426755
9814	chr14	3575647	3576015	promoter-TSS (ENSMUST00000144873.2)	protein_coding-promoter-TSS (ENSMUST00000144873.2)	-89	ENSMUST00000150727.8	ENSMUSG00000058317	Ube2e2	protein_coding	15.2509	14.6022	19.4314	25.0793	14.9266	22.2554	0.580011	4.23934	0.00625163	0.0427735
31506	chr8	12926820	12927024	intron (ENSMUST00000156560.2, intron 1 of 1)	protein_coding-intron (ENSMUST00000095456.10, intron 1 of 29)	422	ENSMUST00000145372.2	ENSMUSG00000085465	Gm15347	lncRNA	3.77258	3.4543	6.95769	5.91826	3.61344	6.43797	0.837736	2.40175	0.00634256	0.0433121
4021	chr10	127344713	127345965	TTS (ENSMUST00000035839.3)	protein_coding-TTS (ENSMUST00000035839.3)	2245	ENSMUST00000162302.2	ENSMUSG00000040287	Stac3	protein_coding	49.9265	47.104	63.7474	64.2805	48.5153	64.014	0.402129	5.82111	0.0063538	0.0433471
28042	chr6	90301992	90302308	promoter-TSS (ENSMUST00000070890.6)	protein_coding-promoter-TSS (ENSMUST00000070890.6)	17	ENSMUST00000070890.6	ENSMUSG00000056643	Chst13	protein_coding	6.82276	7.17028	10.4679	12.1881	6.99652	11.328	0.691353	3.24214	0.00638276	0.0435029
16452	chr18	80795417	80795679	intron (ENSMUST00000225980.2, intron 25 of 28)	protein_coding-intron (ENSMUST00000091790.5, intron 25 of 29)	663	ENSMUST00000225092.2	ENSMUSG00000024566	Atp9b	protein_coding	5.69901	8.21704	10.2171	13.0084	6.95802	11.6128	0.713086	3.27023	0.00641161	0.0436393
2348	chr10	4341952	4342187	exon (ENSMUST00000178920.2, exon 1 of 1)	lncRNA-exon (ENSMUST00000178920.2, exon 1 of 1)	482	ENSMUST00000178920.2	ENSMUSG00000095123	Gm21781	lncRNA	6.10035	6.38521	9.40228	11.1334	6.24278	10.2678	0.714271	3.09638	0.00642399	0.0436788
35766	chrX	149242069	149242314	promoter-TSS (ENSMUST00000130339.8)	protein_coding-promoter-TSS (ENSMUST00000130339.8)	-41	ENSMUST00000151067.8	ENSMUSG00000041353	Tmem29	protein_coding	9.07025	8.06002	12.1603	15.0007	8.56514	13.5805	0.67472	3.50409	0.00642452	0.0436788
20457	chr2	177969198	177969478	promoter-TSS (ENSMUST00000133267.3)	protein_coding-promoter-TSS (ENSMUST00000133267.3)	-11	ENSMUST00000141272.2	ENSMUSG00000027525	Phactr3	protein_coding	8.34784	10.0489	13.4766	15.4109	9.19835	14.4438	0.637715	3.60339	0.00652594	0.0441815
10963	chr14	103893870	103894149	intron (ENSMUST00000162818.8, intron 1 of 3)	protein_coding-intron (ENSMUST00000069443.14, intron 1 of 6)	802	ENSMUST00000162818.8	ENSMUSG00000055717	Slain1	protein_coding	9.39132	6.69924	14.0407	11.8951	8.04528	12.9679	0.711058	3.42206	0.006554	0.0443123
34888	chr9	105533560	105533776	TTS (ENSMUST00000191117.7)	protein_coding-TTS (ENSMUST00000191117.7)	-1920	ENSMUST00000186943.2	ENSMUSG00000032571	Pik3r4	protein_coding	5.37794	5.33846	7.64719	10.606	5.3582	9.12659	0.770537	2.91381	0.00658249	0.044471
13859	chr17	8590636	8591072	promoter-TSS (ENSMUST00000163578.8)	protein_coding-promoter-TSS (ENSMUST00000163578.8)	-374	ENSMUST00000163578.8	ENSMUSG00000058159	T2	protein_coding	8.42811	7.79833	13.3512	12.3053	8.11322	12.8283	0.665386	3.4244	0.00658747	0.0444877
3253	chr10	79736770	79736989	TTS (ENSMUST00000163125.2)	protein_coding-TTS (ENSMUST00000163125.2)	-1360	ENSMUST00000170375.2	ENSMUSG00000013833	Med16	protein_coding	4.9766	4.39638	7.39646	8.49651	4.68649	7.94648	0.773766	2.71846	0.0066328	0.0447512
30848	chr7	125683147	125683532	Intergenic	Intergenic	-1756	ENSMUST00000073935.7	ENSMUSG00000046182	Gsg1l	protein_coding	6.50168	5.39079	9.08887	10.606	5.94624	9.84743	0.744334	3.02749	0.00665098	0.0448397
32397	chr8	85449512	85449841	promoter-TSS (ENSMUST00000098571.5)	protein_coding-promoter-TSS (ENSMUST00000098571.5)	40	ENSMUST00000098571.5	ENSMUSG00000074203	G430095P16Rik	protein_coding	4.49499	6.12352	9.84105	8.26212	5.30926	9.05159	0.739313	2.90717	0.00672375	0.0452014
32400	chr8	85502739	85502926	intron (ENSMUST00000126806.2, intron 1 of 9)	protein_coding-intron (ENSMUST00000076715.13, intron 1 of 8)	-1834	ENSMUST00000109762.8	ENSMUSG00000001911	Nfix	protein_coding	1.84616	3.71598	5.13991	5.62527	2.78107	5.38259	0.882569	2.1455	0.0067615	0.0454208
13695	chr16	96269913	96270229	intron (ENSMUST00000061739.9, intron 1 of 2)	protein_coding-intron (ENSMUST00000061739.9, intron 1 of 2)	1265	ENSMUST00000061739.9	ENSMUSG00000090223	Pcp4	protein_coding	14.2877	13.2415	20.8104	19.9228	13.7646	20.3666	0.569367	4.11548	0.00676964	0.0454411
25742	chr5	101813146	101813452	promoter-TSS (ENSMUST00000044125.11)	protein_coding-promoter-TSS (ENSMUST00000044125.11)	-437	ENSMUST00000044125.11	ENSMUSG00000035187	Nkx6-1	protein_coding	7.7057	14.4976	14.7302	22.9699	11.1016	18.8501	0.737288	3.94836	0.00678248	0.0455014
21424	chr3	95140715	95140988	exon (ENSMUST00000053872.12, exon 4 of 5)	protein_coding-exon (ENSMUST00000053872.12, exon 4 of 5)	1247	ENSMUST00000107199.2	ENSMUSG00000046722	Cdc42se1	protein_coding	6.66222	6.01885	10.5306	9.96142	6.34053	10.246	0.699384	3.09662	0.00685115	0.0458753
10066	chr14	25480284	25480504	promoter-TSS (ENSMUST00000224666.2)	lncRNA-promoter-TSS (ENSMUST00000224666.2)	-84	ENSMUST00000224666.2	ENSMUSG00000114539	Gm47921	lncRNA	3.93312	3.08793	7.20841	5.44948	3.51052	6.32895	0.868829	2.36646	0.00690132	0.0461491
32247	chr8	73373035	73373448	promoter-TSS (ENSMUST00000093427.11)	protein_coding-promoter-TSS (ENSMUST00000093427.11)	-98	ENSMUST00000161386.8	ENSMUSG00000048148	Nwd1	protein_coding	7.14383	10.3629	14.7302	13.36	8.75336	14.0451	0.654749	3.55552	0.00694099	0.0463369
4045	chr10	128046084	128046500	TTS (ENSMUST00000044776.13)	protein_coding-TTS (ENSMUST00000044776.13)	1384	ENSMUST00000061995.10	ENSMUSG00000051346	Spryd4	protein_coding	8.50838	6.07119	13.8527	10.2544	7.28978	12.0535	0.746334	3.30467	0.00695685	0.0463904
30925	chr7	127190372	127190593	intron (ENSMUST00000206914.2, intron 4 of 16)	protein_coding-intron (ENSMUST00000033088.8, intron 4 of 17)	-1105	ENSMUST00000206699.2	ENSMUSG00000030816	Rnf40	protein_coding	2.2475	2.30286	4.88918	4.10176	2.27518	4.49547	0.972312	1.86911	0.00695463	0.0463904
26900	chr5	142865171	142865827	intron (ENSMUST00000110766.8, intron 3 of 4)	protein_coding-intron (ENSMUST00000035985.8, intron 3 of 4)	-1371	ENSMUST00000181842.2	ENSMUSG00000097559	D430018E03Rik	lncRNA	12.602	11.5667	20.8731	15.9383	12.0843	18.4057	0.609867	3.95414	0.00699503	0.0465836
5153	chr11	68987580	68988611	intron (ENSMUST00000101004.9, intron 1 of 17)	protein_coding-intron (ENSMUST00000101004.9, intron 1 of 17)	-1679	ENSMUST00000021271.14	ENSMUSG00000020893	Per1	protein_coding	35.2375	35.2233	47.2621	47.4633	35.2304	47.3627	0.426808	5.37813	0.00700996	0.046648
10336	chr14	48435735	48435982	promoter-TSS (ENSMUST00000081029.3)	protein_coding-promoter-TSS (ENSMUST00000081029.3)	-315	ENSMUST00000081029.3	ENSMUSG00000021846	Peli2	protein_coding	5.29767	3.66365	7.70987	7.55896	4.48066	7.63441	0.802425	2.65136	0.00704057	0.0467902
18336	chr2	32579369	32579729	intron (ENSMUST00000130164.8, intron 4 of 12)	protein_coding-intron (ENSMUST00000028148.11, intron 4 of 14)	-1700	ENSMUST00000156792.3	ENSMUSG00000009566	Fpgs	protein_coding	14.0468	9.31613	16.7987	19.3955	11.6815	18.0971	0.656572	3.91581	0.00705218	0.046841
22330	chr4	11965652	11966979	promoter-TSS (ENSMUST00000095144.10)	protein_coding-promoter-TSS (ENSMUST00000095144.10)	105	ENSMUST00000056050.5	ENSMUSG00000049225	Pdp1	protein_coding	71.1975	77.46	92.4557	105.415	74.3287	98.9355	0.410863	6.44249	0.00710584	0.0471092
34081	chr9	56542864	56543331	promoter-TSS (ENSMUST00000114256.2)	protein_coding-promoter-TSS (ENSMUST00000114256.2)	-185	ENSMUST00000114256.2	ENSMUSG00000049556	Lingo1	protein_coding	7.86624	8.00768	12.7244	12.1295	7.93696	12.427	0.643898	3.38772	0.00755806	0.04946

## Sheet: Table_S18
Table S18: OHC-enriched peaks between 2kb and 200kb from a transcription start site. Start – start site of peak. End – end site of peak. Ensembl Annotation – description of region of peak location based on the Ensembl database. HOMER Annotation – description of region of peak location preceded by the type of gene (e.g., protein coding, lncRNA, or other genomic region (e.g., CpG islands or tandem …
PeakID	Chr	Start	End	Ensembl Annotation	HOMER Annotation	Distance.to.TSS	Transcript.ID	Entrez.ID	Gene.Name	Gene.Type	IHC1	IHC2	OHC1	OHC2	IHC_mean	OHC_mean	logFC	logCPM	PValue	FDR
12762	chr16	10587502	10587775	Intergenic	Intergenic	15762	ENSMUST00000229866.2	ENSMUSG00000038037	Socs1	protein_coding	1.84616	1.46546	12.8498	13.0084	1.65581	12.9291	2.98275	2.93157	6.58837e-21	6.67534e-18
10015	chr14	22045175	22045860	exon (ENSMUST00000194287.2, exon 1 of 1)	TEC-exon (ENSMUST00000194287.2, exon 1 of 1)	3013	ENSMUST00000194287.2	ENSMUSG00000103160	C130012C08Rik	TEC	7.7057	6.2282	28.6456	29.5913	6.96695	29.1184	2.08035	4.2019	1.54344e-20	1.44036e-17
12904	chr16	17963293	17963823	intron (ENSMUST00000059589.6, intron 1 of 1)	protein_coding-intron (ENSMUST00000059589.6, intron 1 of 1)	18052	ENSMUST00000059589.6	ENSMUSG00000043811	Rtn4r	protein_coding	7.14383	7.48431	27.7681	30.2359	7.31407	29.002	1.98151	4.2135	1.49236e-19	1.126e-16
17267	chr19	41673681	41674340	intron (ENSMUST00000171586.2, intron 3 of 11)	protein_coding-intron (ENSMUST00000025993.10, intron 4 of 36)	57915	ENSMUST00000171586.2	ENSMUSG00000025020	Slit1	protein_coding	6.74249	7.27495	30.9648	25.6653	7.00872	28.3151	2.00428	4.17292	7.07568e-19	4.48067e-16
34083	chr9	56549946	56551313	intron (ENSMUST00000210032.2, intron 6 of 6)	protein_coding-intron (ENSMUST00000053568.2, intron 3 of 3)	4315	ENSMUST00000114247.2	ENSMUSG00000049556	Lingo1	protein_coding	33.3111	29.8325	80.0447	78.8124	31.5718	79.4286	1.33624	5.80375	2.0177e-18	1.11799e-15
24153	chr4	138050292	138051228	intron (ENSMUST00000105817.4, intron 2 of 8)	protein_coding-intron (ENSMUST00000030536.13, intron 1 of 7)	2640	ENSMUST00020181850.1	ENSMUSG00002075257	ENSMUSG00002075257	miRNA	16.1338	15.963	47.5755	47.9906	16.0484	47.7831	1.5739	5.01353	3.11955e-18	1.65113e-15
9501	chr13	92870301	92870818	Intergenic	Intergenic	14689	ENSMUST00000223855.2	ENSMUSG00000114631	Gm5199	processed_pseudogene	2.7291	2.45988	14.981	13.2428	2.59449	14.1119	2.44732	3.11833	4.29826e-17	1.79323e-14
11556	chr15	59829503	59830130	Intergenic	Intergenic	-19755	ENSMUST00000178617.2	ENSMUSG00000093849	Gm7083	processed_pseudogene	6.90302	4.65806	26.5771	21.5636	5.78054	24.0703	2.08886	3.92945	9.10352e-17	3.50901e-14
13457	chr16	73852181	73852750	intron (ENSMUST00000227347.2, intron 2 of 21)	protein_coding-intron (ENSMUST00000117200.8, intron 2 of 25)	3456	ENSMUST00000158408.3	ENSMUSG00000089033	Gm22163	snoRNA	6.50168	5.91417	27.7054	21.5636	6.20793	24.6345	1.99271	3.97834	1.13869e-16	4.29576e-14
3056	chr10	71177884	71178521	intron (ENSMUST00000045887.9, intron 1 of 2)	protein_coding-intron (ENSMUST00000045887.9, intron 1 of 2)	2582	ENSMUST00000045887.9	ENSMUSG00000037710	Cisd1	protein_coding	11.0769	8.06002	31.0902	34.5134	9.56848	32.8018	1.80059	4.42789	1.53091e-16	5.42892e-14
26415	chr5	125129798	125130214	intron (ENSMUST00000134404.6, intron 2 of 17)	protein_coding-intron (ENSMUST00000055256.14, intron 17 of 45)	3046	ENSMUST00000149968.2	ENSMUSG00000029478	Ncor2	protein_coding	1.84616	2.56455	13.5393	11.7193	2.20535	12.6293	2.47046	2.9577	2.21692e-16	7.41665e-14
18924	chr2	84706492	84707507	intron (ENSMUST00000151799.8, intron 2 of 2)	protein_coding-intron (ENSMUST00000054514.6, intron 2 of 2)	9821	ENSMUST00000151759.2	ENSMUSG00000050896	Rtn4rl2	protein_coding	15.0101	10.4676	42.6237	39.1425	12.7388	40.8831	1.70432	4.7617	4.06955e-16	1.27507e-13
32773	chr8	107334950	107335500	intron (ENSMUST00000167688.2, intron 2 of 16)	protein_coding-intron (ENSMUST00000000312.12, intron 2 of 15)	4450	ENSMUST00000136580.2	ENSMUSG00000000303	Cdh1	protein_coding	9.31105	9.68249	29.7112	31.4664	9.49677	30.5888	1.68307	4.35222	7.48131e-16	2.20158e-13
7633	chr12	79868719	79869038	Intergenic	Intergenic	102629	ENSMUST00000218818.2	ENSMUSG00000112765	9430078K24Rik	lncRNA	1.76589	1.67481	11.1574	8.90668	1.72035	10.032	2.53742	2.62926	1.20947e-14	2.73187e-12
7033	chr12	17099019	17099338	Intergenic	Intergenic	-16236	ENSMUST00000221508.2	ENSMUSG00000113447	Gm48538	lncRNA	3.13044	2.19819	14.2915	11.8365	2.66431	13.064	2.32528	3.02941	1.44652e-14	3.20603e-12
12233	chr15	88519489	88519791	Intergenic	Intergenic	35135	ENSMUST00000066949.9	ENSMUSG00000054117	Zdhhc25	protein_coding	2.08696	2.40754	10.3425	13.8288	2.24725	12.0857	2.40528	2.91204	1.59898e-14	3.47872e-12
4757	chr11	51549602	51549898	Intergenic	Intergenic	7967	ENSMUST00000064493.6	ENSMUSG00000052563	D930048N14Rik	protein_coding	1.12375	1.72715	9.40228	8.32072	1.42545	8.8615	2.56907	2.45325	1.75949e-14	3.75873e-12
28206	chr6	99945912	99946401	intron (ENSMUST00000204791.2, intron 3 of 3)	lncRNA-intron (ENSMUST00000204791.2, intron 3 of 3)	-18264	ENSMUST00000204298.2	ENSMUSG00000107528	Gm44442	lncRNA	5.4582	4.44871	18.9299	18.1649	4.95346	18.5474	1.92131	3.59389	1.9955e-14	4.1665e-12
252	chr1	36134609	36134841	intron (ENSMUST00000088174.4, intron 1 of 1)	protein_coding-intron (ENSMUST00000088174.4, intron 1 of 1)	-6046	ENSMUST00000194670.2	ENSMUSG00000045216	Hs6st1	protein_coding	1.36455	0.47104	6.95769	7.61756	0.917796	7.28762	3.10532	2.13289	3.53678e-14	7.12621e-12
4889	chr11	58037170	58037387	exon (ENSMUST00000035604.13, exon 14 of 28)	protein_coding-exon (ENSMUST00000035604.13, exon 14 of 28)	-6979	ENSMUST00000134733.2	ENSMUSG00000037275	Gemin5	protein_coding	1.68562	1.36078	10.2798	8.02774	1.5232	9.15378	2.59945	2.49477	8.39781e-14	1.55106e-11
16862	chr19	10081673	10082090	Intergenic	Intergenic	-2771	ENSMUST00000025567.9	ENSMUSG00000024665	Fads2	protein_coding	5.37794	4.13469	16.8614	17.9892	4.75631	17.4253	1.89629	3.51232	1.45776e-13	2.52171e-11
30783	chr7	121199882	121200362	intron (ENSMUST00000206244.2, intron 1 of 2)	lncRNA-intron (ENSMUST00000206244.2, intron 1 of 2)	8435	ENSMUST00000206244.2	ENSMUSG00000108811	4933432K03Rik	lncRNA	3.69231	4.91975	18.3658	15.4695	4.30603	16.9176	1.94143	3.4564	1.50454e-13	2.59e-11
25691	chr5	98224520	98224858	promoter-TSS (ENSMUST00000199755.2)	processed_pseudogene-promoter-TSS (ENSMUST00000199755.2)	-912	ENSMUST00000199755.2	ENSMUSG00000105441	Gm8041	processed_pseudogene	4.65553	4.34404	16.2973	16.993	4.49978	16.6451	1.8909	3.44764	2.12432e-13	3.55342e-11
23735	chr4	127964568	127965101	intron (ENSMUST00000184063.3, intron 2 of 70)	protein_coding-intron (ENSMUST00000129619.8, intron 2 of 12)	82997	ENSMUST00000184063.3	ENSMUSG00000028804	Csmd2	protein_coding	11.3177	12.8228	31.6543	35.5681	12.0703	33.6112	1.46816	4.53838	3.59529e-13	5.8754e-11
6031	chr11	98860337	98860789	intron (ENSMUST00000164748.8, intron 4 of 8)	protein_coding-intron (ENSMUST00000068133.10, intron 5 of 9)	9325	ENSMUST00000107473.3	ENSMUSG00000037992	Rara	protein_coding	4.65553	4.13469	17.6763	15.1179	4.39511	16.3971	1.90638	3.42167	4.84424e-13	7.70343e-11
23288	chr4	106996163	106996924	TTS (ENSMUST00000030362.12)	protein_coding-TTS (ENSMUST00000030362.12)	12733	ENSMUST00000145510.2	ENSMUSG00000085304	Gm12802	lncRNA	14.689	10.1535	40.7432	32.8727	12.4213	36.8079	1.58808	4.63839	4.90641e-13	7.76746e-11
20516	chr2	179796690	179796906	intron (ENSMUST00000142376.2, intron 10 of 12)	protein_coding-intron (ENSMUST00000040668.9, intron 10 of 13)	5626	ENSMUST00000124225.2	ENSMUSG00000039050	Osbpl2	protein_coding	1.04348	1.20377	6.39355	8.37932	1.12362	7.38643	2.68478	2.19584	5.31247e-13	8.29915e-11
27835	chr6	82690742	82690944	Intergenic	Intergenic	-8497	ENSMUST00000161309.8	ENSMUSG00000030042	Pole4	protein_coding	0.882945	1.25611	6.76964	7.73475	1.06953	7.2522	2.70048	2.16627	5.67958e-13	8.83374e-11
30046	chr7	68682751	68683049	Intergenic	Intergenic	43748	ENSMUST00000207562.2	ENSMUSG00000109524	Gm44691	lncRNA	2.64883	2.87858	12.2856	10.9576	2.76371	11.6216	2.05548	2.91062	1.57036e-12	2.26374e-10
28198	chr6	99672034	99672210	TTS (ENSMUST00000101122.3)	protein_coding-TTS (ENSMUST00000101122.3)	2482	ENSMUST00000101122.3	ENSMUSG00000072875	Gpr27	protein_coding	0	1.36078	6.39355	5.74247	0.680391	6.06801	2.88867	1.89672	1.83393e-12	2.60139e-10
27215	chr6	24953392	24953781	exon (ENSMUST00000127247.4, exon 1 of 1)	protein_coding-exon (ENSMUST00000127247.4, exon 1 of 1)	2710	ENSMUST00000127247.4	ENSMUSG00000048022	Tmem229a	protein_coding	3.45151	1.5178	14.9183	10.2544	2.48465	12.5863	2.41396	2.96258	2.3724e-12	3.24826e-10
28474	chr6	117231627	117232088	Intergenic	Intergenic	-40830	ENSMUST00000170447.3	ENSMUSG00000090549	Rpl28-ps4	processed_pseudogene	4.01339	2.40754	13.2886	12.5397	3.21046	12.9141	2.05686	3.061	2.47112e-12	3.35751e-10
18645	chr2	59431379	59431660	Intergenic	Intergenic	-10867	ENSMUST00000112568.8	ENSMUSG00000035168	Tanc1	protein_coding	1.12375	1.72715	8.77546	7.14879	1.42545	7.96212	2.41473	2.32675	2.98972e-12	4.00081e-10
9029	chr13	54905011	54905368	Intergenic	Intergenic	5691	ENSMUST00000153829.2	ENSMUSG00000034891	Sncb	protein_coding	2.7291	0.889743	10.844	8.37932	1.80942	9.61164	2.5197	2.57534	7.31051e-12	8.87826e-10
25478	chr5	72133887	72134420	intron (ENSMUST00000199967.5, intron 5 of 7)	protein_coding-intron (ENSMUST00000031122.9, intron 4 of 8)	56678	ENSMUST00000118973.2	ENSMUSG00000080736	Gm15617	processed_pseudogene	9.39132	7.95535	29.0217	22.3253	8.67333	25.6735	1.57504	4.1279	7.96995e-12	9.64293e-10
28218	chr6	100156413	100156789	Intergenic	Intergenic	-35826	ENSMUST00000204605.2	ENSMUSG00000107558	2010109P13Rik	TEC	3.69231	4.60573	13.4766	16.2899	4.14902	14.8832	1.81897	3.30537	1.18663e-11	1.36624e-09
33482	chr9	21704020	21704266	intron (ENSMUST00000216008.2, intron 3 of 10)	protein_coding-intron (ENSMUST00000034717.7, intron 3 of 11)	5656	ENSMUST00000216008.2	ENSMUSG00000032194	Kank2	protein_coding	1.20402	1.41312	6.08014	9.19967	1.30857	7.6399	2.51617	2.26563	1.18564e-11	1.36624e-09
33349	chr9	9593408	9593728	Intergenic	Intergenic	-10256	ENSMUST00000217005.2	ENSMUSG00000111061	Gm46102	lncRNA	4.89633	3.61131	15.9212	13.946	4.25382	14.9336	1.8372	3.30558	1.32998e-11	1.51652e-09
8238	chr12	112230724	112230992	Intergenic	Intergenic	-59271	ENSMUST00000220716.2	ENSMUSG00000113282	Gm20368	processed_pseudogene	0.963213	1.36078	6.2055	7.44177	1.162	6.82364	2.4969	2.1105	1.80324e-11	1.99211e-09
3523	chr10	85344180	85344672	intron (ENSMUST00000105307.8, intron 1 of 16)	protein_coding-intron (ENSMUST00000020231.10, intron 1 of 9)	-89839	ENSMUST00000105306.3	ENSMUSG00000020042	Btbd11	protein_coding	5.77928	4.81508	19.4941	15.4695	5.29718	17.4818	1.7347	3.54754	1.99084e-11	2.17228e-09
27133	chr6	5564673	5564939	Intergenic	Intergenic	-68497	ENSMUST00000019721.7	ENSMUSG00000019577	Pdk4	protein_coding	1.84616	1.98884	8.33669	8.73089	1.9175	8.53379	2.13638	2.47074	2.18352e-11	2.34211e-09
7101	chr12	24784783	24785243	Intergenic	Intergenic	-25211	ENSMUST00000221016.2	ENSMUSG00000113062	Gm48895	processed_pseudogene	8.02677	5.60015	21.5626	19.6299	6.81346	20.5962	1.62376	3.80654	2.57834e-11	2.71315e-09
7288	chr12	50039611	50039865	Intergenic	Intergenic	-127354	ENSMUST00000218806.2	ENSMUSG00000112353	Gm40418	lncRNA	3.05017	2.19819	9.96641	10.6646	2.62418	10.3155	2.00732	2.75812	3.27208e-11	3.34393e-09
23639	chr4	124565962	124567341	Intergenic	Intergenic	-15689	ENSMUST00000184062.2	ENSMUSG00000098760	Gm2164	lncRNA	31.1439	28.2624	59.7985	60.8819	29.7031	60.3402	1.02728	5.50303	6.88044e-11	6.52391e-09
26531	chr5	130920623	130920996	intron (ENSMUST00000086023.13, intron 9 of 10)	protein_coding-intron (ENSMUST00000086023.13, intron 9 of 10)	6642	ENSMUST00000201486.2	ENSMUSG00000107207	Gm42897	TEC	3.77258	3.4543	13.8527	11.4849	3.61344	12.6688	1.81297	3.07848	9.42872e-11	8.55144e-09
33635	chr9	34905176	34905471	intron (ENSMUST00000190549.7, intron 5 of 13)	protein_coding-intron (ENSMUST00000045091.13, intron 6 of 16)	-22425	ENSMUST00000188658.2	ENSMUSG00000032036	Kirrel3	protein_coding	3.77258	2.19819	13.9154	10.0786	2.98539	11.997	2.05352	2.95519	1.16672e-10	1.02665e-08
1220	chr1	125176774	125177001	Intergenic	Intergenic	-51695	ENSMUST00000187796.2	ENSMUSG00000099574	1700121L03Rik	lncRNA	1.44482	1.72715	7.33378	7.55896	1.58598	7.44637	2.19828	2.27271	1.25172e-10	1.09331e-08
27951	chr6	86772642	86772815	Intergenic	Intergenic	-2162	ENSMUST00000001187.15	ENSMUSG00000029994	Anxa4	protein_coding	0.642142	0.785067	5.57868	4.74633	0.713604	5.1625	2.7994	1.69255	1.27229e-10	1.10583e-08
20137	chr2	163869591	163870025	intron (ENSMUST00000067715.5, intron 2 of 13)	protein_coding-intron (ENSMUST00000067715.5, intron 2 of 13)	2438	ENSMUST00000067715.5	ENSMUSG00000054582	Pabpc1l	protein_coding	2.96991	2.72157	11.0947	9.90283	2.84574	10.4988	1.88641	2.8024	1.32163e-10	1.14311e-08
11491	chr15	57617867	57618146	intron (ENSMUST00000160990.2, intron 1 of 2)	protein_coding-intron (ENSMUST00000096430.11, intron 1 of 3)	-15944	ENSMUST00000176703.3	ENSMUSG00000047807	9330154K18Rik	lncRNA	2.00669	3.19261	9.90373	10.02	2.59965	9.96188	1.88112	2.72963	1.4437e-10	1.24264e-08
2130	chr1	182725123	182725574	Intergenic	Intergenic	-9927	ENSMUST00000192563.2	ENSMUSG00000102291	Gm37542	TEC	8.42811	5.75716	20.5596	20.1572	7.09263	20.3584	1.55095	3.80828	1.50261e-10	1.29021e-08
31536	chr8	13480298	13480725	Intergenic	Intergenic	-4678	ENSMUST00000211356.2	ENSMUSG00000038457	Tmem255b	protein_coding	4.01339	2.61689	14.1034	10.6646	3.31514	12.384	1.93757	3.0217	1.69386e-10	1.43703e-08
15592	chr18	21453605	21453887	intron (ENSMUST00000234791.2, intron 1 of 2)	transcribed_processed_pseudogene-intron (ENSMUST00000234791.2, intron 1 of 2)	-2543	ENSMUST00000234702.2	ENSMUSG00000117632	Gm50049	lncRNA	3.21071	1.83182	11.4081	8.90668	2.52127	10.1574	2.06336	2.723	1.77254e-10	1.49306e-08
13513	chr16	84903893	84904210	intron (ENSMUST00000227990.2, intron 2 of 13)	protein_coding-intron (ENSMUST00000005406.12, intron 2 of 15)	27052	ENSMUST00000227918.2	ENSMUSG00000115469	Gm49227	lncRNA	5.53847	3.71598	16.6107	13.8874	4.62723	15.249	1.75322	3.35254	1.7825e-10	1.49789e-08
33102	chr8	122616888	122617266	intron (ENSMUST00000045557.10, intron 2 of 9)	protein_coding-intron (ENSMUST00000045557.10, intron 2 of 9)	6164	ENSMUST00000183015.2	ENSMUSG00000040010	Slc7a5	protein_coding	3.61205	2.87858	16.548	9.84423	3.24531	13.1961	2.03647	3.08814	2.07592e-10	1.72e-08
25988	chr5	112866546	112867084	intron (ENSMUST00000182189.2, intron 7 of 10)	protein_coding-intron (ENSMUST00000086617.11, intron 40 of 43)	43574	ENSMUST00000197981.2	ENSMUSG00000104807	Gm42865	lncRNA	7.62543	6.69924	22.3774	18.2235	7.16234	20.3005	1.51046	3.81132	2.28597e-10	1.87217e-08
12830	chr16	14195236	14195581	intron (ENSMUST00000144676.3, intron 1 of 2)	protein_coding-intron (ENSMUST00000100167.10, intron 1 of 30)	-5263	ENSMUST00000158481.3	ENSMUSG00000089106	Gm23116	snRNA	7.86624	11.619	24.0071	29.8257	9.74261	26.9164	1.43979	4.22994	2.29222e-10	1.87296e-08
29923	chr7	58803476	58803686	Intergenic	Intergenic	-17696	ENSMUST00000209062.2	ENSMUSG00000109308	Gm44743	processed_pseudogene	1.92643	1.46546	8.58741	6.62142	1.69594	7.60441	2.18521	2.30129	3.52403e-10	2.77094e-08
28349	chr6	113833705	113834291	intron (ENSMUST00000154738.2, intron 3 of 3)	protein_coding-intron (ENSMUST00000089003.12, intron 1 of 19)	34333	ENSMUST00000135199.2	ENSMUSG00000030302	Atp2b2	protein_coding	5.85954	8.53106	20.2462	20.333	7.1953	20.2896	1.46352	3.8216	3.71418e-10	2.91399e-08
28197	chr6	99671742	99671929	exon (ENSMUST00000101122.3, exon 1 of 1)	protein_coding-exon (ENSMUST00000101122.3, exon 1 of 1)	2195	ENSMUST00000101122.3	ENSMUSG00000072875	Gpr27	protein_coding	0.963213	0.94208	6.45623	5.03931	0.952647	5.74777	2.5734	1.86299	3.91811e-10	3.04839e-08
32985	chr8	119607552	119607913	intron (ENSMUST00000148836.8, intron 5 of 7)	protein_coding-intron (ENSMUST00000117160.2, intron 5 of 13)	154093	ENSMUST00000157082.4	ENSMUSG00000087707	Gm22999	snoRNA	5.37794	5.49547	15.9212	15.8211	5.4367	15.8711	1.5408	3.45755	4.20422e-10	3.24109e-08
26066	chr5	114595355	114595918	intron (ENSMUST00000125120.4, intron 8 of 9)	protein_coding-intron (ENSMUST00000043760.15, intron 9 of 10)	5155	ENSMUST00000139420.3	ENSMUSG00000041939	Mvk	protein_coding	11.8796	10.8863	30.5887	25.7239	11.3829	28.1563	1.31059	4.32817	4.66251e-10	3.54051e-08
17489	chr19	47892101	47892406	intron (ENSMUST00000237029.2, intron 2 of 2)	protein_coding-intron (ENSMUST00000026048.10, intron 1 of 13)	15436	ENSMUST00000237029.2	ENSMUSG00000117975	Itprip	protein_coding	4.01339	2.19819	12.7871	10.3716	3.10579	11.5793	1.95344	2.92627	4.69016e-10	3.5539e-08
13057	chr16	28307179	28307438	intron (ENSMUST00000232352.2, intron 1 of 4)	protein_coding-intron (ENSMUST00000231399.2, intron 1 of 3)	-42279	ENSMUST00000100024.3	ENSMUSG00000022523	Fgf12	protein_coding	2.80937	3.24494	9.71569	11.5435	3.02716	10.6296	1.79281	2.84116	6.78581e-10	4.85126e-08
22341	chr4	13146957	13147174	Intergenic	Intergenic	70925	ENSMUST00000139614.2	ENSMUSG00000086227	Gm11820	lncRNA	1.52509	1.09909	7.27109	5.68387	1.31209	6.47748	2.32885	2.05996	6.79904e-10	4.85126e-08
26676	chr5	136396870	136397088	intron (ENSMUST00000177297.8, intron 6 of 20)	protein_coding-intron (ENSMUST00000004097.16, intron 6 of 23)	-4830	ENSMUST00000176423.2	ENSMUSG00000029705	Cux1	protein_coding	1.84616	2.7739	8.21132	10.02	2.31003	9.11567	1.93005	2.60002	6.8647e-10	4.87333e-08
22345	chr4	13411970	13412415	Intergenic	Intergenic	-32578	ENSMUST00000122192.2	ENSMUSG00000081327	Gm11819	processed_pseudogene	5.05687	3.24494	12.8498	13.8874	4.1509	13.3686	1.72779	3.17642	8.33356e-10	5.74951e-08
30049	chr7	69005500	69005717	intron (ENSMUST00000209231.2, intron 3 of 3)	lncRNA-intron (ENSMUST00000209231.2, intron 3 of 3)	41072	ENSMUST00000209231.2	ENSMUSG00000110028	Gm34838	lncRNA	1.84616	1.09909	8.39937	5.85966	1.47263	7.12951	2.32277	2.19036	1.14065e-09	7.67546e-08
7384	chr12	56434471	56434931	Intergenic	Intergenic	-14093	ENSMUST00000149263.2	ENSMUSG00000066491	Cox6c2	processed_pseudogene	5.77928	3.66365	15.6078	13.7116	4.72146	14.6597	1.67256	3.31574	1.38184e-09	9.02444e-08
26532	chr5	130922091	130922773	intron (ENSMUST00000086023.13, intron 9 of 10)	protein_coding-intron (ENSMUST00000086023.13, intron 9 of 10)	5019	ENSMUST00000201486.2	ENSMUSG00000107207	Gm42897	TEC	10.8361	8.74041	25.4488	23.3215	9.78828	24.3851	1.3313	4.11954	1.42479e-09	9.28786e-08
23096	chr4	91188823	91189158	intron (ENSMUST00000177109.2, intron 2 of 3)	protein_coding-intron (ENSMUST00000008633.15, intron 2 of 6)	12650	ENSMUST00000107116.9	ENSMUSG00000008489	Elavl2	protein_coding	3.05017	3.29728	11.2201	9.90283	3.17373	10.5614	1.71983	2.84453	1.53711e-09	9.9833e-08
12226	chr15	88202311	88202630	intron (ENSMUST00000230919.2, intron 1 of 2)	lncRNA-intron (ENSMUST00000230919.2, intron 1 of 2)	-2637	ENSMUST00000230151.2	ENSMUSG00000115880	4930445N06Rik	lncRNA	5.93981	4.65806	16.7361	14.4148	5.29894	15.5754	1.57402	3.42297	1.54972e-09	1.00468e-07
18018	chr2	26496987	26497609	intron (ENSMUST00000174066.3, intron 3 of 6)	protein_coding-intron (ENSMUST00000174066.3, intron 3 of 6)	-2869	ENSMUST00000140386.8	ENSMUSG00000026922	Agpat2	protein_coding	9.39132	13.8695	29.5858	28.0092	11.6304	28.7975	1.28168	4.36679	1.97945e-09	1.25798e-07
22267	chr4	8850497	8851001	intron (ENSMUST00000051558.10, intron 23 of 37)	protein_coding-intron (ENSMUST00000039267.10, intron 23 of 37)	-4482	ENSMUST00000222546.2	ENSMUSG00000041235	Chd7	protein_coding	9.63213	11.4096	25.7622	24.9036	10.5209	25.3329	1.25378	4.19346	2.3082e-09	1.45646e-07
14822	chr17	47265727	47265901	exon (ENSMUST00000113335.4, exon 31 of 47)	protein_coding-exon (ENSMUST00000113335.4, exon 31 of 47)	-2733	ENSMUST00000225751.2	ENSMUSG00000023977	Ubr2	protein_coding	2.4883	2.82624	9.71569	8.78949	2.65727	9.25259	1.77823	2.64843	2.34317e-09	1.4759e-07
30775	chr7	120576243	120576973	intron (ENSMUST00000033169.9, intron 1 of 4)	protein_coding-intron (ENSMUST00000033169.9, intron 1 of 4)	4405	ENSMUST00000140247.3	ENSMUSG00000030878	Cdr2	protein_coding	22.5552	17.4285	46.886	40.3731	19.9919	43.6295	1.13834	5.004	2.37195e-09	1.49139e-07
7030	chr12	17047085	17047621	intron (ENSMUST00000222203.2, intron 3 of 5)	protein_coding-intron (ENSMUST00000054536.11, intron 3 of 6)	2673	ENSMUST00000067572.13	ENSMUSG00000045679	Pqlc3	protein_coding	8.34784	10.2582	21.1865	26.3099	9.30303	23.7482	1.33689	4.08046	2.52871e-09	1.58714e-07
11097	chr14	123195414	123195902	intron (ENSMUST00000148661.2, intron 5 of 17)	protein_coding-intron (ENSMUST00000037726.14, intron 5 of 17)	-3331	ENSMUST00000227430.2	ENSMUSG00000041594	Tmtc4	protein_coding	8.98998	6.85625	23.443	18.6923	7.92312	21.0677	1.42881	3.88506	2.73557e-09	1.69596e-07
10010	chr14	22031571	22031907	Intergenic	Intergenic	7930	ENSMUST00000043409.9	ENSMUSG00000039081	Zfp503	protein_coding	4.25419	3.92534	12.0976	12.7741	4.08976	12.4358	1.60956	3.10023	2.98241e-09	1.84255e-07
34338	chr9	65127833	65128602	intron (ENSMUST00000216702.2, intron 2 of 6)	protein_coding-intron (ENSMUST00000069000.9, intron 2 of 6)	5781	ENSMUST00000213766.2	ENSMUSG00000032392	Parp16	protein_coding	11.4783	7.43197	23.8818	24.4934	9.45513	24.1876	1.38494	4.09503	2.99499e-09	1.8471e-07
12525	chr15	100753472	100753929	Intergenic	Intergenic	-14039	ENSMUST00000201484.4	ENSMUSG00000023033	Scn8a	protein_coding	3.53178	6.07119	13.3512	17.3446	4.80148	15.3479	1.63084	3.39027	3.13212e-09	1.92498e-07
28696	chr6	127998181	127998798	intron (ENSMUST00000145940.8, intron 2 of 2)	protein_coding-intron (ENSMUST00000032503.12, intron 3 of 8)	13066	ENSMUST00000123786.9	ENSMUSG00000030352	Tspan9	protein_coding	6.58195	7.37963	17.3002	19.3369	6.98079	18.3185	1.38089	3.70098	3.25447e-09	1.98983e-07
15936	chr18	44645062	44645498	intron (ENSMUST00000164666.6, intron 3 of 16)	protein_coding-intron (ENSMUST00000089874.9, intron 5 of 18)	7303	ENSMUST00000202090.2	ENSMUSG00000071856	Mcc	protein_coding	7.30436	5.8095	16.2973	19.1611	6.55693	17.7292	1.45387	3.63809	3.53832e-09	2.13758e-07
8266	chr12	112749844	112750348	intron (ENSMUST00000239525.1, intron 4 of 6)	protein_coding-intron (ENSMUST00000239525.1, intron 4 of 6)	16181	ENSMUST00000239525.1	ENSMUSG00000118667	Ahnak2	protein_coding	9.39132	7.11794	21.876	20.2158	8.25463	21.0459	1.37033	3.90053	3.55462e-09	2.14377e-07
19858	chr2	152658313	152658850	intron (ENSMUST00000109820.5, intron 2 of 2)	protein_coding-intron (ENSMUST00000007803.12, intron 2 of 2)	11874	ENSMUST00000173755.2	ENSMUSG00000007659	Bcl2l1	protein_coding	10.9967	10.9386	26.5771	24.9036	10.9676	25.7403	1.22957	4.22393	3.76727e-09	2.26049e-07
15211	chr17	74241386	74241673	promoter-TSS (ENSMUST00000233795.2)	processed_pseudogene-promoter-TSS (ENSMUST00000233795.2)	-621	ENSMUST00000233795.2	ENSMUSG00000117182	Gm18068	processed_pseudogene	1.92643	2.51221	7.77255	8.6137	2.21932	8.19313	1.84726	2.4685	3.77678e-09	2.26237e-07
29016	chr7	6303778	6304449	TTS (ENSMUST00000153840.2)	protein_coding-TTS (ENSMUST00000153840.2)	10580	ENSMUST00000147784.2	ENSMUSG00000054893	Zfp667	protein_coding	9.71239	6.17586	20.9357	21.0948	7.94413	21.0153	1.43664	3.88219	3.83876e-09	2.28406e-07
10017	chr14	22248179	22248682	intron (ENSMUST00000161249.8, intron 2 of 3)	protein_coding-intron (ENSMUST00000075639.11, intron 2 of 6)	-111803	ENSMUST00000159107.2	ENSMUSG00000063458	Lrmda	protein_coding	7.62543	4.39638	24.0698	14.8835	6.0109	19.4767	1.72976	3.69895	4.03211e-09	2.38311e-07
27216	chr6	24953910	24954104	exon (ENSMUST00000127247.4, exon 1 of 1)	protein_coding-exon (ENSMUST00000127247.4, exon 1 of 1)	2289	ENSMUST00000127247.4	ENSMUSG00000048022	Tmem229a	protein_coding	1.36455	0.785067	6.70696	4.51194	1.07481	5.60945	2.43257	1.84846	5.16382e-09	2.97755e-07
18510	chr2	38863835	38864013	promoter-TSS (ENSMUST00000122466.2)	unprocessed_pseudogene-promoter-TSS (ENSMUST00000122466.2)	-35	ENSMUST00000122466.2	ENSMUSG00000084184	Gm13474	unprocessed_pseudogene	0.963213	1.20377	5.82941	5.2151	1.08349	5.52225	2.30307	1.84855	5.32294e-09	3.0544e-07
28019	chr6	88960071	88960373	intron (ENSMUST00000168837.7, intron 1 of 2)	lncRNA-intron (ENSMUST00000168837.7, intron 1 of 2)	32557	ENSMUST00000168837.7	ENSMUSG00000055403	4933427D06Rik	lncRNA	3.85285	2.25053	11.2827	9.49265	3.05169	10.3877	1.8175	2.80261	5.33339e-09	3.05545e-07
25991	chr5	112895052	112895865	intron (ENSMUST00000182189.2, intron 6 of 10)	protein_coding-intron (ENSMUST00000086617.11, intron 39 of 43)	18339	ENSMUST00000182189.2	ENSMUSG00000072720	Myo18b	protein_coding	27.9332	20.7781	57.4166	45.9397	24.3556	51.6782	1.09756	5.25843	5.45191e-09	3.11831e-07
17837	chr2	18123446	18123794	intron (ENSMUST00000154041.8, intron 4 of 6)	protein_coding-intron (ENSMUST00000028076.15, intron 5 of 22)	-4900	ENSMUST00000148229.8	ENSMUSG00000026743	Mllt10	protein_coding	3.69231	6.17586	13.5393	16.8758	4.93409	15.2076	1.57988	3.3889	5.48623e-09	3.13289e-07
35216	chr9	119678473	119678765	Intergenic	Intergenic	-24097	ENSMUST00000070617.8	ENSMUSG00000034115	Scn11a	protein_coding	5.2174	3.34962	12.9125	13.0084	4.28351	12.9605	1.63694	3.15264	5.53391e-09	3.15504e-07
11205	chr15	18881418	18881871	intron (ENSMUST00000040562.14, intron 1 of 11)	protein_coding-intron (ENSMUST00000040562.14, intron 1 of 11)	-18031	ENSMUST00000176146.8	ENSMUSG00000022321	Cdh10	protein_coding	5.4582	6.28054	13.79	20.919	5.86937	17.3545	1.55299	3.58392	5.54727e-09	3.15758e-07
10888	chr14	86433582	86433921	Intergenic	Intergenic	-8431	ENSMUST00000227856.2	ENSMUSG00000115836	Gm49060	processed_pseudogene	3.85285	3.14027	11.2827	10.4888	3.49656	10.8858	1.65544	2.90304	5.8884e-09	3.32507e-07
34249	chr9	62384199	62384916	intron (ENSMUST00000173171.3, intron 2 of 3)	protein_coding-intron (ENSMUST00000048043.12, intron 2 of 11)	-28127	ENSMUST00000174439.2	ENSMUSG00000041729	Coro2b	protein_coding	13.4047	15.5443	32.9707	31.232	14.4745	32.1013	1.13845	4.56428	6.29358e-09	3.53697e-07
3659	chr10	94916734	94917115	Intergenic	Intergenic	-35317	ENSMUST00000219913.2	ENSMUSG00000112677	Gm48868	TEC	3.93312	3.66365	10.844	12.3053	3.79838	11.5746	1.6122	3.00015	6.57427e-09	3.68887e-07
11874	chr15	78619720	78620368	Intergenic	Intergenic	-17073	ENSMUST00000088592.6	ENSMUSG00000043460	Elfn2	protein_coding	11.2375	10.5722	26.3264	24.3762	10.9049	25.3513	1.21995	4.20536	6.66315e-09	3.72695e-07
32622	chr8	95708318	95708931	intron (ENSMUST00000212660.2, intron 1 of 14)	protein_coding-intron (ENSMUST00000179619.9, intron 1 of 13)	-2375	ENSMUST00000093271.8	ENSMUSG00000031785	Adgrg1	protein_coding	15.4114	10.7816	30.338	30.5874	13.0965	30.4627	1.23955	4.4628	6.84273e-09	3.81782e-07
25243	chr5	37454138	37454432	TTS (ENSMUST00000202004.2)	processed_pseudogene-TTS (ENSMUST00000202004.2)	839	ENSMUST00000202004.2	ENSMUSG00000107307	Gm42935	processed_pseudogene	4.25419	2.09351	11.8469	9.96142	3.17385	10.9041	1.84512	2.86458	8.35199e-09	4.54959e-07
22903	chr4	63209414	63209635	intron (ENSMUST00000184067.8, intron 21 of 57)	protein_coding-intron (ENSMUST00000036300.13, intron 24 of 60)	7774	ENSMUST00000149856.2	ENSMUSG00000045672	Col27a1	protein_coding	1.60535	1.98884	8.14864	6.21124	1.7971	7.17994	1.96064	2.26049	8.67529e-09	4.71123e-07
34707	chr9	94541554	94542197	Intergenic	Intergenic	8996	ENSMUST00000188551.2	ENSMUSG00000101595	Gm29395	lncRNA	22.7158	31.7167	49.3306	68.0307	27.2162	58.6806	1.0962	5.44031	8.94065e-09	4.84051e-07
16477	chr18	81874132	81874371	Intergenic	Intergenic	18980	ENSMUST00000237663.2	ENSMUSG00000117892	Gm30454	lncRNA	1.28428	1.77949	6.14282	6.68001	1.53188	6.41142	2.01558	2.10064	9.19959e-09	4.96554e-07
15656	chr18	26714287	26714495	Intergenic	Intergenic	85903	ENSMUST00000157473.3	ENSMUSG00000088098	Gm23674	snoRNA	2.2475	0.994418	7.64719	6.15264	1.62096	6.89991	2.17372	2.17246	9.37793e-09	5.05411e-07
21086	chr3	68744374	68744690	Intergenic	Intergenic	-8880	ENSMUST00000195818.2	ENSMUSG00000102853	Gm7270	processed_pseudogene	3.37124	3.55897	10.2798	10.899	3.46511	10.5894	1.60208	2.87714	9.94016e-09	5.31671e-07
30535	chr7	102165551	102165797	Intergenic	Intergenic	4542	ENSMUST00000210437.2	ENSMUSG00000109822	Gm8556	processed_pseudogene	2.2475	2.40754	10.1545	7.09019	2.32752	8.62232	1.87108	2.52894	1.09161e-08	5.75194e-07
29287	chr7	24893117	24893343	Intergenic	Intergenic	-14079	ENSMUST00000175754.4	ENSMUSG00000008496	Pou2f2	protein_coding	2.16723	3.82066	10.0291	9.90283	2.99394	9.96596	1.67192	2.7741	1.2965e-08	6.68265e-07
16286	chr18	73920630	73920832	intron (ENSMUST00000025439.5, intron 11 of 15)	protein_coding-intron (ENSMUST00000025439.5, intron 11 of 15)	27778	ENSMUST00000236922.2	ENSMUSG00000024556	Me2	protein_coding	1.84616	1.41312	6.14282	6.79721	1.62964	6.47001	2.01383	2.11577	1.34945e-08	6.94547e-07
22118	chr3	149256251	149256472	Intergenic	Intergenic	-105423	ENSMUST00000199503.2	ENSMUSG00000106515	Gm30382	lncRNA	1.44482	1.9365	6.76964	6.73861	1.69066	6.75412	1.95276	2.18186	1.3979e-08	7.13268e-07
31838	chr8	36400820	36401019	Intergenic	Intergenic	43813	ENSMUST00020183155.1	ENSMUSG00002075152	ENSMUSG00002075152	miRNA	1.44482	1.72715	6.95769	5.97685	1.58598	6.46727	1.99337	2.11353	1.46099e-08	7.43322e-07
28020	chr6	89019468	89019856	intron (ENSMUST00000168837.7, intron 1 of 2)	lncRNA-intron (ENSMUST00000168837.7, intron 1 of 2)	-53430	ENSMUST00000153517.8	ENSMUSG00000055403	4933427D06Rik	lncRNA	5.85954	4.44871	13.6646	14.7077	5.15413	14.1862	1.48441	3.31604	1.50588e-08	7.63972e-07
33153	chr8	123495858	123496653	intron (ENSMUST00000127664.2, intron 1 of 15)	protein_coding-intron (ENSMUST00000127664.2, intron 1 of 15)	5907	ENSMUST00000212881.2	ENSMUSG00000110716	Gm39271	lncRNA	18.301	17.9519	41.4954	35.0408	18.1265	38.2681	1.07765	4.83408	1.50548e-08	7.63972e-07
12548	chr15	101230333	101230570	intron (ENSMUST00000229584.2, intron 1 of 4)	lncRNA-intron (ENSMUST00000229584.2, intron 1 of 4)	9682	ENSMUST00000229584.2	ENSMUSG00000116114	Gm35853	lncRNA	2.4883	1.88416	7.02037	8.5551	2.18623	7.78774	1.86063	2.39965	1.5946e-08	8.04796e-07
33352	chr9	9899187	9899433	intron (ENSMUST00000179049.2, intron 7 of 18)	protein_coding-intron (ENSMUST00000074133.13, intron 11 of 22)	4874	ENSMUST00000183808.3	ENSMUSG00000098408	Mir6237	miRNA	1.28428	2.45988	7.70987	6.8558	1.87208	7.28284	1.8774	2.29678	1.67587e-08	8.3704e-07
14882	chr17	49207467	49207892	Intergenic	Intergenic	-31728	ENSMUST00000046254.3	ENSMUSG00000040490	Lrfn2	protein_coding	2.88964	2.93092	10.0291	8.6137	2.91028	9.3214	1.67086	2.6819	1.68013e-08	8.37986e-07
10762	chr14	71947023	71947271	Intergenic	Intergenic	110844	ENSMUST00000183221.2	ENSMUSG00000098064	Gm9192	processed_pseudogene	1.76589	2.40754	8.33669	6.973	2.08671	7.65484	1.8295	2.37477	1.79833e-08	8.89434e-07
11635	chr15	69036590	69036992	Intergenic	Intergenic	70057	ENSMUST00000229754.2	ENSMUSG00000115935	4930573C08Rik	TEC	4.81606	3.97767	11.7842	13.2428	4.39687	12.5135	1.5257	3.13013	1.83604e-08	9.04301e-07
31050	chr7	133086399	133086664	Intergenic	Intergenic	117356	ENSMUST00000033275.4	ENSMUSG00000030976	Tex36	protein_coding	1.76589	2.09351	7.08305	7.03159	1.9297	7.05732	1.84174	2.2638	1.96307e-08	9.57558e-07
30037	chr7	68056496	68056755	Intergenic	Intergenic	-10525	ENSMUST00000207304.2	ENSMUSG00000108924	4933436H12Rik	lncRNA	2.80937	2.98325	10.4052	8.37932	2.89631	9.39225	1.68302	2.68869	2.06039e-08	9.98163e-07
20639	chr3	9762589	9762803	intron (ENSMUST00000161949.8, intron 7 of 8)	protein_coding-intron (ENSMUST00000108384.9, intron 6 of 7)	7366	ENSMUST00000159825.2	ENSMUSG00000027508	Pag1	protein_coding	1.60535	1.67481	7.08305	6.03545	1.64008	6.55925	1.98236	2.13516	2.06414e-08	9.98617e-07
19288	chr2	118620024	118620232	exon (ENSMUST00000037547.9, exon 8 of 8)	protein_coding-exon (ENSMUST00000037547.9, exon 8 of 8)	9888	ENSMUST00000142072.2	ENSMUSG00000040035	Disp2	protein_coding	0.722409	2.04117	6.2055	6.03545	1.38179	6.12048	2.02249	2.0333	2.53234e-08	1.19417e-06
28568	chr6	121305393	121305808	intron (ENSMUST00000142021.2, intron 7 of 8)	protein_coding-intron (ENSMUST00000064580.14, intron 7 of 14)	-2965	ENSMUST00020182561.1	ENSMUSG00002076341	ENSMUSG00002076341	miRNA	4.01339	1.09909	12.1603	8.6723	2.55624	10.4163	2.12963	2.74411	2.59444e-08	1.22021e-06
389	chr1	43434917	43435281	Intergenic	Intergenic	-13645	ENSMUST00000189199.2	ENSMUSG00000101923	Gm29041	processed_pseudogene	3.93312	3.50663	12.6617	9.90283	3.71988	11.2823	1.60614	2.96169	2.63879e-08	1.23779e-06
32992	chr8	120148866	120149237	Intergenic	Intergenic	-11812	ENSMUST00000131448.8	ENSMUSG00000074063	Osgin1	protein_coding	4.33446	4.03001	12.1603	11.4263	4.18223	11.7933	1.49903	3.05125	2.72851e-08	1.27314e-06
30763	chr7	119871416	119871621	intron (ENSMUST00000084640.3, intron 19 of 30)	protein_coding-intron (ENSMUST00000084640.3, intron 19 of 30)	-6255	ENSMUST00000207961.2	ENSMUSG00000062017	Abca14	protein_coding	2.08696	1.46546	7.64719	6.15264	1.77621	6.89991	1.98903	2.20359	2.83412e-08	1.32068e-06
3466	chr10	82898288	82898521	intron (ENSMUST00000040110.8, intron 1 of 2)	protein_coding-intron (ENSMUST00000040110.8, intron 1 of 2)	-30875	ENSMUST00000218071.2	ENSMUSG00000112084	Gm10773	TEC	2.08696	2.7739	7.89791	8.20353	2.43043	8.05072	1.68938	2.47665	2.95014e-08	1.37114e-06
19964	chr2	155791343	155791605	Intergenic	Intergenic	-4187	ENSMUST00000040162.3	ENSMUSG00000038259	Gdf5	protein_coding	3.61205	2.93092	11.9096	8.90668	3.27148	10.4081	1.68413	2.8313	2.96462e-08	1.37427e-06
5503	chr11	78664017	78664296	Intergenic	Intergenic	-18808	ENSMUST00020182970.1	ENSMUSG00002075383	ENSMUSG00002075383	miRNA	3.37124	2.93092	10.7186	8.84809	3.15108	9.78334	1.64302	2.75551	3.34251e-08	1.52551e-06
4984	chr11	60417181	60417616	exon (ENSMUST00000071880.9, exon 65 of 66)	protein_coding-exon (ENSMUST00000071880.9, exon 65 of 66)	-9809	ENSMUST00000134770.2	ENSMUSG00000042650	Alkbh5	protein_coding	5.37794	5.96651	14.6676	14.8835	5.67222	14.7755	1.36938	3.40044	3.38105e-08	1.53914e-06
1831	chr1	168103159	168103679	intron (ENSMUST00000188912.7, intron 2 of 7)	protein_coding-intron (ENSMUST00000064438.11, intron 2 of 6)	61821	ENSMUST00000192272.2	ENSMUSG00000103780	Gm37524	TEC	9.15052	6.6469	22.8789	17.3446	7.89871	20.1117	1.36878	3.8347	3.49134e-08	1.57921e-06
32496	chr8	89002425	89002666	intron (ENSMUST00000169037.9, intron 1 of 27)	protein_coding-intron (ENSMUST00000169037.9, intron 1 of 27)	3514	ENSMUST00000169037.9	ENSMUSG00000031659	Adcy7	protein_coding	2.7291	1.5178	8.14864	7.03159	2.12345	7.59012	1.89705	2.35347	3.72879e-08	1.67592e-06
17613	chr19	58106681	58106886	intron (ENSMUST00000077282.7, intron 28 of 28)	protein_coding-intron (ENSMUST00000077282.7, intron 28 of 28)	-22320	ENSMUST00000235250.2	ENSMUSG00000117871	Gm50287	lncRNA	2.00669	1.41312	7.20841	5.80106	1.70991	6.50474	1.95836	2.12884	4.1244e-08	1.82824e-06
10018	chr14	22263675	22263981	intron (ENSMUST00000161249.8, intron 2 of 3)	protein_coding-intron (ENSMUST00000075639.11, intron 2 of 6)	-96405	ENSMUST00000159107.2	ENSMUSG00000063458	Lrmda	protein_coding	3.61205	2.09351	8.9635	9.08247	2.85278	9.02299	1.71628	2.6313	4.17118e-08	1.84667e-06
16609	chr19	4255480	4255892	Intergenic	Intergenic	3908	ENSMUST00000236928.2	ENSMUSG00000118245	Gm30082	lncRNA	4.9766	2.98325	10.6559	13.067	3.97993	11.8615	1.62213	3.03411	4.20992e-08	1.8615e-06
12232	chr15	88454748	88455250	Intergenic	Intergenic	-29506	ENSMUST00000066949.9	ENSMUSG00000054117	Zdhhc25	protein_coding	4.81606	5.96651	12.7871	17.1102	5.39129	14.9487	1.45257	3.39767	4.21564e-08	1.86171e-06
24992	chr5	25857504	25857786	Intergenic	Intergenic	-7162	ENSMUST00000181398.3	ENSMUSG00000106144	Gm43972	lncRNA	1.76589	1.57013	10.3425	4.92212	1.66801	7.63231	2.19051	2.29852	4.27732e-08	1.88192e-06
33172	chr8	123864391	123864799	intron (ENSMUST00000127664.2, intron 1 of 15)	protein_coding-intron (ENSMUST00000127664.2, intron 1 of 15)	7750	ENSMUST00000184815.3	ENSMUSG00000098582	Mir7080	miRNA	3.93312	4.44871	10.7186	13.5358	4.19092	12.1272	1.51957	3.08765	4.49004e-08	1.9585e-06
9021	chr13	54710445	54710716	intron (ENSMUST00000143173.8, intron 1 of 3)	protein_coding-intron (ENSMUST00000026989.15, intron 3 of 8)	2524	ENSMUST00000143173.8	ENSMUSG00000025871	4833439L19Rik	protein_coding	3.69231	4.13469	11.5335	10.7818	3.9135	11.1576	1.49545	2.97378	4.53584e-08	1.97604e-06
33563	chr9	27522603	27522900	promoter-TSS (ENSMUST00000213123.2)	processed_pseudogene-promoter-TSS (ENSMUST00000213123.2)	-145	ENSMUST00000213123.2	ENSMUSG00000110745	Gm8106	processed_pseudogene	1.92643	3.08793	10.4052	7.26598	2.50718	8.83558	1.75928	2.58483	4.89578e-08	2.10953e-06
23129	chr4	97498315	97498873	intron (ENSMUST00000186369.2, intron 1 of 2)	protein_coding-intron (ENSMUST00000146447.8, intron 3 of 5)	-25721	ENSMUST00000147925.8	ENSMUSG00000048747	E130114P18Rik	protein_coding	11.0769	7.90301	25.1354	20.2744	9.48998	22.7049	1.27966	4.03175	4.94754e-08	2.12924e-06
4298	chr11	8432556	8433177	intron (ENSMUST00000239111.2, intron 17 of 30)	protein_coding-intron (ENSMUST00000020695.13, intron 17 of 30)	-14191	ENSMUST00000129074.2	ENSMUSG00000020422	Tns3	protein_coding	13.485	10.6769	30.0246	24.4348	12.0809	27.2297	1.18557	4.31689	5.03752e-08	2.16534e-06
15041	chr17	63004834	63005609	intron (ENSMUST00000078839.5, intron 1 of 3)	protein_coding-intron (ENSMUST00000076840.12, intron 1 of 4)	182918	ENSMUST00000078839.5	ENSMUSG00000048915	Efna5	protein_coding	31.4649	22.4006	54.8466	50.8033	26.9328	52.8249	0.986474	5.32647	5.18376e-08	2.21478e-06
34010	chr9	52305246	52305574	Intergenic	Intergenic	7858	ENSMUST00000216696.2	ENSMUSG00000111780	Gm47960	lncRNA	2.7291	1.46546	10.3425	6.21124	2.09728	8.27687	2.03396	2.44102	5.24562e-08	2.23313e-06
7289	chr12	50040145	50040438	Intergenic	Intergenic	-126801	ENSMUST00000218806.2	ENSMUSG00000112353	Gm40418	lncRNA	6.42142	6.38521	15.0436	17.1102	6.40331	16.0769	1.32756	3.53216	5.29573e-08	2.24907e-06
8810	chr13	45366696	45367452	Intergenic	Intergenic	-22037	ENSMUST00000220736.2	ENSMUSG00000113772	Gm47448	lncRNA	14.5285	15.178	36.1047	28.185	14.8532	32.1449	1.1091	4.57474	5.85022e-08	2.45225e-06
5805	chr11	89725035	89725313	intron (ENSMUST00000238273.3, intron 2 of 21)	protein_coding-intron (ENSMUST00000238273.3, intron 2 of 21)	6918	ENSMUST00000238273.3	ENSMUSG00000047773	Ankfn1	protein_coding	2.32776	2.72157	9.3396	7.32458	2.52466	8.33209	1.69624	2.51939	6.09932e-08	2.55064e-06
24046	chr4	135213736	135214009	intron (ENSMUST00000183807.8, intron 2 of 12)	protein_coding-intron (ENSMUST00000102549.10, intron 2 of 11)	7945	ENSMUST00000183807.8	ENSMUSG00000028803	Nipal3	protein_coding	2.88964	1.88416	10.9693	6.50422	2.3869	8.73677	1.90499	2.53953	6.31244e-08	2.62429e-06
14914	chr17	51733422	51733634	intron (ENSMUST00000233466.2, intron 3 of 3)	lncRNA-intron (ENSMUST00000233466.2, intron 3 of 3)	9338	ENSMUST00000233466.2	ENSMUSG00000117204	C330011F03Rik	lncRNA	1.92643	1.04676	6.51891	5.50808	1.48659	6.0135	2.07851	2.00196	6.34635e-08	2.6353e-06
28552	chr6	121028554	121028790	intron (ENSMUST00000204248.2, intron 1 of 14)	protein_coding-intron (ENSMUST00000077159.8, intron 1 of 17)	-12753	ENSMUST00000181738.2	ENSMUSG00000097011	Gm4651	lncRNA	2.16723	2.61689	6.95769	9.31686	2.39206	8.13727	1.74184	2.48394	6.47578e-08	2.68276e-06
893	chr1	88496331	88496604	Intergenic	Intergenic	17228	ENSMUST00000189394.2	ENSMUSG00000100798	Gm19589	lncRNA	2.56857	2.19819	9.71569	6.62142	2.38338	8.16855	1.78385	2.47259	6.51904e-08	2.69438e-06
6886	chr12	3626627	3627078	intron (ENSMUST00000077930.13, intron 1 of 18)	protein_coding-intron (ENSMUST00000077930.13, intron 1 of 18)	3868	ENSMUST00000077930.13	ENSMUSG00000071454	Dtnb	protein_coding	10.3545	9.31613	21.9386	22.0323	9.83533	21.9855	1.16748	4.01955	7.01973e-08	2.87785e-06
15723	chr18	34824781	34825497	intron (ENSMUST00000025224.9, intron 4 of 7)	protein_coding-intron (ENSMUST00000025224.9, intron 4 of 7)	28301	ENSMUST00000025224.9	ENSMUSG00000024366	Gfra3	protein_coding	12.3612	13.5555	25.5115	30.7632	12.9584	28.1374	1.11274	4.38653	7.20304e-08	2.93265e-06
22516	chr4	41331094	41331317	Intergenic	Intergenic	14746	ENSMUST00000157903.4	ENSMUSG00000088528	Gm26084	snRNA	1.52509	1.83182	6.895	5.68387	1.67845	6.28944	1.87149	2.0982	7.45617e-08	3.01839e-06
23872	chr4	131490027	131490268	Intergenic	Intergenic	6085	ENSMUST00000144136.2	ENSMUSG00000028909	Ptpru	protein_coding	2.32776	2.09351	7.83523	6.973	2.21064	7.40411	1.74806	2.34848	7.70087e-08	3.09624e-06
31887	chr8	43426484	43427488	Intergenic	Intergenic	-111638	ENSMUST00000209715.2	ENSMUSG00000109627	Gm45590	processed_pseudogene	25.2041	24.7558	41.6834	58.1278	24.9799	49.9056	1.00008	5.24071	7.78172e-08	3.1252e-06
7413	chr12	65440518	65440862	Intergenic	Intergenic	12054	ENSMUST00000104402.3	ENSMUSG00000077590	Gm26015	snoRNA	3.21071	2.82624	8.274	10.02	3.01847	9.14701	1.61075	2.67443	8.65749e-08	3.43605e-06
24225	chr4	139796958	139798013	intron (ENSMUST00000039331.9, intron 3 of 9)	protein_coding-intron (ENSMUST00000039331.9, intron 3 of 9)	-61703	ENSMUST00000135858.2	ENSMUSG00000085968	Gm13027	lncRNA	26.3278	39.358	57.0405	75.4724	32.8429	66.2565	0.999491	5.64496	8.64344e-08	3.43605e-06
8196	chr12	111336690	111337070	intron (ENSMUST00000222196.2, intron 2 of 4)	protein_coding-intron (ENSMUST00000041965.5, intron 1 of 36)	7173	ENSMUST00000222196.2	ENSMUSG00000021279	Cdc42bpb	protein_coding	6.50168	3.82066	12.5364	16.7586	5.16117	14.6475	1.54761	3.34731	8.86634e-08	3.49353e-06
33826	chr9	44603107	44603511	intron (ENSMUST00000156918.8, intron 14 of 15)	protein_coding-intron (ENSMUST00000034611.15, intron 20 of 21)	4419	ENSMUST00000133312.2	ENSMUSG00000048537	Phldb1	protein_coding	5.05687	4.08235	13.2259	11.4849	4.56961	12.3554	1.45146	3.12799	9.02913e-08	3.54979e-06
25304	chr5	44777339	44777638	intron (ENSMUST00000199534.5, intron 2 of 8)	protein_coding-intron (ENSMUST00000070748.10, intron 2 of 7)	7555	ENSMUST00000197251.2	ENSMUSG00000105861	Gm43508	TEC	5.29767	5.39079	12.411	15.9383	5.34423	14.1746	1.40511	3.33555	9.1186e-08	3.57703e-06
33728	chr9	41900072	41900390	intron (ENSMUST00000060989.9, intron 36 of 47)	protein_coding-intron (ENSMUST00000060989.9, intron 36 of 47)	-3101	ENSMUST00000139133.2	ENSMUSG00000049313	Sorl1	protein_coding	8.74918	8.63574	18.2404	21.8565	8.69246	20.0485	1.20653	3.87832	9.48123e-08	3.69476e-06
728	chr1	75369922	75370130	intron (ENSMUST00000132100.2, intron 1 of 1)	protein_coding-intron (ENSMUST00000087122.12, intron 6 of 40)	2981	ENSMUST00000132100.2	ENSMUSG00000086053	Gm15178	lncRNA	1.84616	2.14585	7.96059	6.03545	1.996	6.99802	1.78114	2.26107	1.07219e-07	4.0972e-06
26429	chr5	125321010	125321277	intron (ENSMUST00000198586.2, intron 2 of 3)	lncRNA-intron (ENSMUST00000198586.2, intron 2 of 3)	28736	ENSMUST00000198586.2	ENSMUSG00000105039	Gm32585	lncRNA	3.37124	2.82624	9.40228	8.78949	3.09874	9.09588	1.56786	2.67366	1.07082e-07	4.0972e-06
20688	chr3	19620994	19621379	intron (ENSMUST00000165693.2, intron 2 of 4)	protein_coding-intron (ENSMUST00000029132.11, intron 2 of 4)	6769	ENSMUST00000083084.3	ENSMUSG00000119106	U1	snRNA	6.10035	4.50105	14.1034	13.5944	5.3007	13.8489	1.41075	3.29997	1.08257e-07	4.13241e-06
19271	chr2	118292022	118292843	exon (ENSMUST00000125281.2, exon 3 of 3)	protein_coding-exon (ENSMUST00000125281.2, exon 3 of 3)	4791	ENSMUST00000125281.2	ENSMUSG00000005102	Eif2ak4	protein_coding	18.9432	14.1835	35.1018	33.7516	16.5634	34.4267	1.07123	4.68723	1.08767e-07	4.14741e-06
1211	chr1	123568433	123568876	intron (ENSMUST00000140361.3, intron 5 of 5)	protein_coding-intron (ENSMUST00000112603.4, intron 5 of 25)	9435	ENSMUST00000187202.2	ENSMUSG00000036815	Dpp10	protein_coding	7.14383	5.60015	14.1034	18.5165	6.37199	16.31	1.37582	3.54159	1.12879e-07	4.26295e-06
2887	chr10	60527548	60528271	intron (ENSMUST00000153149.8, intron 1 of 7)	protein_coding-intron (ENSMUST00000105461.10, intron 1 of 70)	4360	ENSMUST00000105463.9	ENSMUSG00000012819	Cdh23	protein_coding	12.6823	7.58898	25.7622	22.4425	10.1356	24.1024	1.28057	4.11698	1.18748e-07	4.45612e-06
7414	chr12	65523425	65523891	Intergenic	Intergenic	-53368	ENSMUST00000157816.3	ENSMUSG00000088441	Gm25599	snRNA	6.02008	5.70482	13.2886	16.5242	5.86245	14.9064	1.35052	3.42066	1.23352e-07	4.60009e-06
26252	chr5	120841082	120841353	intron (ENSMUST00000031607.7, intron 2 of 9)	protein_coding-intron (ENSMUST00000031607.7, intron 2 of 9)	2737	ENSMUST00000124079.2	ENSMUSG00000029603	Dtx1	protein_coding	2.40803	2.40754	9.46496	6.62142	2.40779	8.04319	1.72989	2.46258	1.23362e-07	4.60009e-06
8073	chr12	106181392	106181683	Intergenic	Intergenic	-5797	ENSMUST00000239679.1	ENSMUSG00000118999	ENSMUSG00000118999	snoRNA	2.80937	0.889743	9.27691	5.74247	1.84956	7.50969	2.12337	2.292	1.26086e-07	4.69178e-06
22724	chr4	47337003	47337599	Intergenic	Intergenic	-15921	ENSMUST00000007757.15	ENSMUSG00000007613	Tgfbr1	protein_coding	20.4683	24.0754	40.9939	44.9436	22.2718	42.9688	0.939438	5.04472	1.33919e-07	4.95029e-06
34939	chr9	107361530	107361913	intron (ENSMUST00000170737.3, intron 3 of 37)	protein_coding-intron (ENSMUST00000010210.13, intron 3 of 37)	-21082	ENSMUST00000169354.8	ENSMUSG00000010066	Cacna2d2	protein_coding	4.9766	5.07677	11.5335	15.7039	5.02668	13.6187	1.43575	3.27209	1.34321e-07	4.95662e-06
15039	chr17	62637311	62637696	Intergenic	Intergenic	105549	ENSMUST00000232942.2	ENSMUSG00000117066	Gm49860	lncRNA	8.26757	8.11236	18.6165	18.6923	8.18997	18.6544	1.18767	3.78046	1.39031e-07	5.11445e-06
6781	chr11	120150673	120151120	intron (ENSMUST00000122148.8, intron 3 of 27)	protein_coding-intron (ENSMUST00000044985.14, intron 3 of 27)	-14417	ENSMUST00020183293.1	ENSMUSG00002076666	ENSMUSG00002076666	miRNA	6.74249	4.50105	17.0495	13.067	5.62177	15.0583	1.4507	3.40485	1.40647e-07	5.15783e-06
1860	chr1	169879075	169879551	intron (ENSMUST00000195867.6, intron 2 of 3)	protein_coding-intron (ENSMUST00000027985.8, intron 2 of 17)	37200	ENSMUST00000170800.8	ENSMUSG00000026674	Ddr2	protein_coding	7.78597	7.01327	18.3658	16.5242	7.39962	17.445	1.24358	3.66906	1.41701e-07	5.18004e-06
22440	chr4	32356315	32356534	intron (ENSMUST00000149201.8, intron 2 of 3)	protein_coding-intron (ENSMUST00000037416.13, intron 2 of 7)	-61011	ENSMUST00000171600.2	ENSMUSG00000040270	Bach2	protein_coding	3.53178	3.34962	9.653	9.55125	3.4407	9.60213	1.4822	2.7696	1.41842e-07	5.18004e-06
31764	chr8	27860816	27861086	intron (ENSMUST00000211104.2, intron 1 of 4)	protein_coding-intron (ENSMUST00000060943.5, intron 1 of 5)	2141	ENSMUST00000079463.12	ENSMUSG00000031492	Chrnb3	protein_coding	3.53178	2.14585	7.39646	11.0748	2.83881	9.23561	1.75048	2.65977	1.41556e-07	5.18004e-06
9069	chr13	55743214	55743486	TTS (ENSMUST00000224634.2)	protein_coding-TTS (ENSMUST00000224634.2)	2361	ENSMUST00000225888.2	ENSMUSG00000058569	Tmed9	protein_coding	2.80937	2.98325	8.21132	9.02388	2.89631	8.6176	1.56228	2.60119	1.55136e-07	5.60228e-06
20510	chr2	179737532	179738053	Intergenic	Intergenic	-3914	ENSMUST00000172211.2	ENSMUSG00000090589	Gm17180	lncRNA	15.4917	13.5555	29.6485	29.9429	14.5236	29.7957	1.04468	4.48942	1.58303e-07	5.68191e-06
4993	chr11	60717338	60717670	Intergenic	Intergenic	-3953	ENSMUST00000042281.14	ENSMUSG00000042569	Dhrs7b	protein_coding	5.37794	6.6469	15.7331	14.2976	6.01242	15.0154	1.29888	3.44066	1.63156e-07	5.83476e-06
9688	chr13	108059678	108060033	Intergenic	Intergenic	-33257	ENSMUST00000225197.3	ENSMUSG00000032846	Zswim6	protein_coding	7.54517	6.33287	19.306	14.8249	6.93902	17.0655	1.30869	3.61847	1.63183e-07	5.83476e-06
7698	chr12	83086743	83087070	intron (ENSMUST00000202210.4, intron 3 of 16)	protein_coding-intron (ENSMUST00000101234.9, intron 2 of 14)	-6858	ENSMUST00000190964.2	ENSMUSG00000021219	Rgs6	protein_coding	3.45151	4.91975	13.1632	10.5474	4.18563	11.8553	1.4639	3.06407	1.68138e-07	5.99246e-06
7949	chr12	100493588	100493764	Intergenic	Intergenic	-6591	ENSMUST00000062957.8	ENSMUSG00000033530	Ttc7b	protein_coding	1.20402	1.36078	5.07723	5.39089	1.2824	5.23406	2.00131	1.82959	1.6946e-07	6.03351e-06
27336	chr6	31867821	31868188	intron (ENSMUST00000153328.2, intron 1 of 2)	lncRNA-intron (ENSMUST00000153328.2, intron 1 of 2)	104394	ENSMUST00000153328.2	ENSMUSG00000087379	Gm13849	lncRNA	8.18731	4.39638	16.1719	16.7586	6.29184	16.4653	1.43396	3.53816	1.71613e-07	6.09793e-06
32984	chr8	119607314	119607446	intron (ENSMUST00000148836.8, intron 5 of 7)	protein_coding-intron (ENSMUST00000117160.2, intron 5 of 13)	153741	ENSMUST00000157082.4	ENSMUSG00000087707	Gm22999	snoRNA	0.963213	0.994418	5.01455	4.16036	0.978815	4.58745	2.20404	1.61557	1.77654e-07	6.29995e-06
24891	chr5	22364775	22365019	intron (ENSMUST00000162637.8, intron 4 of 7)	protein_coding-intron (ENSMUST00000062372.14, intron 4 of 63)	-25230	ENSMUST00000162876.2	ENSMUSG00000042453	Reln	protein_coding	2.7291	3.34962	8.02328	10.0786	3.03936	9.05095	1.54997	2.67311	1.78411e-07	6.32051e-06
24991	chr5	25851039	25851256	Intergenic	Intergenic	-13660	ENSMUST00000181398.3	ENSMUSG00000106144	Gm43972	lncRNA	2.4883	1.67481	6.95769	6.73861	2.08155	6.84815	1.75784	2.24185	1.87093e-07	6.56899e-06
9557	chr13	96943298	96943634	intron (ENSMUST00000208004.2, intron 5 of 5)	protein_coding-intron (ENSMUST00000207464.2, intron 6 of 19)	20362	ENSMUST00000208004.2	ENSMUSG00000109561	Ankrd31	protein_coding	5.4582	6.96093	13.4139	18.8095	6.20957	16.1117	1.35655	3.52855	1.87968e-07	6.59221e-06
10908	chr14	97727481	97727686	Intergenic	Intergenic	-153515	ENSMUST00000157913.3	ENSMUSG00000088538	Gm23276	snoRNA	3.37124	1.9365	8.58741	7.79335	2.65387	8.19038	1.68104	2.50375	1.94002e-07	6.76472e-06
33047	chr8	121163151	121163751	intron (ENSMUST00000180448.3, intron 2 of 2)	protein_coding-intron (ENSMUST00000127664.2, intron 1 of 15)	6837	ENSMUST00020182876.1	ENSMUSG00002075942	ENSMUSG00002075942	miRNA	14.4482	14.1835	29.7739	28.5365	14.3159	29.1552	1.0263	4.46329	1.96523e-07	6.84588e-06
18115	chr2	28685157	28685706	intron (ENSMUST00000074156.7, intron 11 of 12)	protein_coding-intron (ENSMUST00000074156.7, intron 11 of 12)	-1850	ENSMUST00000121089.2	ENSMUSG00000082796	Gm13385	processed_pseudogene	13.7258	13.9219	26.9532	29.8257	13.8238	28.3894	1.03706	4.42273	2.04851e-07	7.11502e-06
1239	chr1	127113011	127113268	Intergenic	Intergenic	-19613	ENSMUST00000189427.7	ENSMUSG00000036155	Mgat5	protein_coding	2.32776	2.14585	6.64428	7.67616	2.23681	7.16022	1.68316	2.3201	2.26987e-07	7.80737e-06
6551	chr11	115737887	115738128	exon (ENSMUST00000103032.11, exon 8 of 26)	protein_coding-exon (ENSMUST00000103032.11, exon 8 of 26)	-6071	ENSMUST00000137951.2	ENSMUSG00000020782	Llgl2	protein_coding	2.80937	2.14585	7.39646	7.96914	2.47761	7.6828	1.65911	2.42195	2.28426e-07	7.84926e-06
6439	chr11	113525497	113525925	intron (ENSMUST00000136392.8, intron 1 of 3)	protein_coding-intron (ENSMUST00000123153.2, intron 1 of 2)	10628	ENSMUST00000067591.3	ENSMUSG00000047904	Sstr2	protein_coding	7.38463	10.1012	19.9328	20.04	8.74291	19.9864	1.16794	3.88227	2.52124e-07	8.54763e-06
27996	chr6	88470540	88471046	intron (ENSMUST00000032165.16, intron 9 of 10)	protein_coding-intron (ENSMUST00000032165.16, intron 9 of 10)	-9794	ENSMUST00000203181.2	ENSMUSG00000107659	Gm44170	lncRNA	8.02677	6.17586	18.6165	15.3523	7.10132	16.9844	1.2762	3.62182	2.62655e-07	8.85388e-06
12908	chr16	18012755	18013176	Intergenic	Intergenic	18432	ENSMUST00000232008.2	ENSMUSG00000116557	4933432I09Rik	lncRNA	5.61874	3.873	11.5961	13.5358	4.74587	12.566	1.43772	3.15877	2.87023e-07	9.5572e-06
10235	chr14	34263753	34264141	intron (ENSMUST00000228044.2, intron 11 of 13)	protein_coding-intron (ENSMUST00000022327.13, intron 11 of 13)	-19189	ENSMUST00000022325.3	ENSMUSG00000021797	9230112D13Rik	protein_coding	5.05687	2.98325	11.6588	10.6646	4.02006	11.1617	1.51996	2.97037	2.91105e-07	9.68403e-06
27203	chr6	23924054	23924285	Intergenic	Intergenic	45890	ENSMUST00000062463.4	ENSMUSG00000043865	Tas2r118	protein_coding	3.45151	2.09351	7.5845	9.08247	2.77251	8.33349	1.63921	2.54032	2.97731e-07	9.87665e-06
31877	chr8	41629374	41629693	Intergenic	Intergenic	38657	ENSMUST00000134510.2	ENSMUSG00000031594	Fgl1	protein_coding	5.93981	6.43755	14.2915	15.3523	6.18868	14.8219	1.25138	3.43791	3.05386e-07	1.01117e-05
4431	chr11	23151959	23152723	Intergenic	Intergenic	-29435	ENSMUST00000157870.3	ENSMUSG00000088495	Gm24398	snoRNA	23.5184	22.6623	43.1878	42.2482	23.0904	42.718	0.889036	5.05419	3.06189e-07	1.01288e-05
18954	chr2	90723777	90723988	promoter-TSS (ENSMUST00000238240.2)	unitary_pseudogene-promoter-TSS (ENSMUST00000238240.2)	-340	ENSMUST00000238240.2	ENSMUSG00000118479	Gm32514	unitary_pseudogene	1.44482	1.83182	6.14282	5.74247	1.63832	5.94264	1.81926	2.03324	3.13555e-07	1.03628e-05
33730	chr9	42011803	42012379	intron (ENSMUST00000060989.9, intron 2 of 47)	protein_coding-intron (ENSMUST00000060989.9, intron 2 of 47)	23502	ENSMUST00000060989.9	ENSMUSG00000049313	Sorl1	protein_coding	6.34115	4.55339	14.8556	12.7741	5.44727	13.8148	1.36843	3.30634	3.25616e-07	1.07115e-05
32387	chr8	85281336	85281619	TTS (ENSMUST00000129620.2)	protein_coding-TTS (ENSMUST00000129620.2)	7754	ENSMUST00000129620.2	ENSMUSG00000034656	Cacna1a	protein_coding	3.69231	2.82624	10.844	8.08633	3.25928	9.46515	1.55862	2.72829	3.45127e-07	1.1249e-05
2411	chr10	12693205	12693465	intron (ENSMUST00000219660.2, intron 2 of 17)	protein_coding-intron (ENSMUST00000076817.5, intron 1 of 73)	-3976	ENSMUST00000217899.2	ENSMUSG00000019820	Utrn	protein_coding	2.7291	4.23936	9.3396	10.4888	3.48423	9.91419	1.46188	2.81876	3.52162e-07	1.14467e-05
6573	chr11	116160467	116160882	intron (ENSMUST00000127205.8, intron 2 of 10)	protein_coding-intron (ENSMUST00000021133.16, intron 2 of 15)	4287	ENSMUST00000106425.4	ENSMUSG00000020780	Srp68	protein_coding	3.61205	3.40196	8.46205	11.3091	3.507	9.8856	1.49996	2.8092	3.521e-07	1.14467e-05
5753	chr11	88124341	88125164	Intergenic	Intergenic	-19442	ENSMUST00000206566.2	ENSMUSG00000108634	Gm38534	lncRNA	21.3512	18.3182	42.6863	35.0994	19.8347	38.8929	0.978097	4.88979	3.73222e-07	1.20539e-05
3737	chr10	105686236	105686460	Intergenic	Intergenic	8983	ENSMUST00000155406.2	ENSMUSG00000019897	Ccdc59	protein_coding	2.64883	2.25053	6.70696	8.26212	2.44968	7.48454	1.62649	2.39464	3.94806e-07	1.26702e-05
34250	chr9	62391388	62391650	intron (ENSMUST00000173171.3, intron 2 of 3)	protein_coding-intron (ENSMUST00000048043.12, intron 2 of 11)	26261	ENSMUST00000164246.9	ENSMUSG00000041729	Coro2b	protein_coding	5.37794	3.34962	12.0976	11.2505	4.36378	11.6741	1.46086	3.04777	4.14463e-07	1.31582e-05
31817	chr8	35767529	35768045	Intergenic	Intergenic	-55154	ENSMUST00000211189.2	ENSMUSG00000109688	Gm34597	lncRNA	15.1706	10.6769	31.9051	24.6106	12.9238	28.2578	1.14685	4.38089	4.1874e-07	1.32584e-05
483	chr1	57213278	57213927	Intergenic	Intergenic	40550	ENSMUST00000190488.2	ENSMUSG00000101429	BC055402	lncRNA	14.8495	15.5967	27.8934	33.6345	15.2231	30.7639	1.01231	4.54535	4.28645e-07	1.35478e-05
8869	chr13	47551492	47551752	intron (ENSMUST00000224000.2, intron 2 of 2)	lncRNA-intron (ENSMUST00000224000.2, intron 2 of 2)	36760	ENSMUST00000224000.2	ENSMUSG00000114843	Gm35733	lncRNA	3.05017	2.04117	6.895	8.78949	2.54567	7.84225	1.66503	2.45131	4.38251e-07	1.38144e-05
22454	chr4	33173963	33174215	TTS (ENSMUST00000098181.9)	protein_coding-TTS (ENSMUST00000098181.9)	15344	ENSMUST00000098181.9	ENSMUSG00000054659	Pm20d2	protein_coding	5.2174	4.34404	15.169	10.6646	4.78072	12.9168	1.44447	3.18938	4.43231e-07	1.3959e-05
4456	chr11	24321063	24321527	Intergenic	Intergenic	-54951	ENSMUST00000153153.2	ENSMUSG00000087085	Gm12068	lncRNA	6.42142	6.69924	16.8614	14.1218	6.56033	15.4916	1.23261	3.50322	4.4412e-07	1.39746e-05
18077	chr2	28179992	28180385	Intergenic	Intergenic	33874	ENSMUST00000144634.2	ENSMUSG00000087196	Gm13373	lncRNA	10.1137	7.48431	17.927	21.7979	8.79902	19.8625	1.19682	3.8692	4.60642e-07	1.44266e-05
21049	chr3	66162012	66162675	exon (ENSMUST00000029419.8, exon 3 of 14)	protein_coding-exon (ENSMUST00000029419.8, exon 3 of 14)	34677	ENSMUST00000182521.2	ENSMUSG00000027832	Ptx3	protein_coding	18.4616	12.1424	33.3467	30.8804	15.302	32.1136	1.09125	4.58163	4.7275e-07	1.47317e-05
5760	chr11	88316471	88316673	intron (ENSMUST00000148013.8, intron 2 of 5)	protein_coding-intron (ENSMUST00000092794.12, intron 7 of 13)	7768	ENSMUST00000120278.3	ENSMUSG00000084411	Gm11510	processed_pseudogene	1.84616	1.72715	7.64719	5.1565	1.78665	6.40184	1.83563	2.12745	4.76925e-07	1.48487e-05
16344	chr18	75800238	75800566	intron (ENSMUST00000165559.3, intron 1 of 11)	protein_coding-intron (ENSMUST00000165559.3, intron 1 of 11)	-30058	ENSMUST00000235147.2	ENSMUSG00000052928	Ctif	protein_coding	3.93312	3.873	9.46496	11.3677	3.90306	10.4164	1.41603	2.90156	4.85692e-07	1.50162e-05
31708	chr8	25519539	25519955	TTS (ENSMUST00000176814.3)	protein_coding-TTS (ENSMUST00000176814.3)	-7321	ENSMUST00000141741.4	ENSMUSG00000086289	Gm16933	lncRNA	4.09365	4.60573	10.5932	11.9537	4.34969	11.2735	1.36034	3.02498	4.91273e-07	1.51755e-05
11841	chr15	77837970	77838214	intron (ENSMUST00000129045.2, intron 1 of 1)	protein_coding-intron (ENSMUST00000016696.13, intron 2 of 8)	2783	ENSMUST00000117725.2	ENSMUSG00000016552	Foxred2	protein_coding	2.88964	1.15143	6.51891	7.03159	2.02053	6.77525	1.8413	2.2125	5.01523e-07	1.54116e-05
24662	chr4	154267483	154268018	intron (ENSMUST00000030897.15, intron 3 of 36)	protein_coding-intron (ENSMUST00000030897.15, intron 3 of 36)	12563	ENSMUST00000030897.15	ENSMUSG00000057751	Megf6	protein_coding	10.7559	9.31613	20.5596	22.1495	10.036	21.3546	1.09961	3.99953	5.05484e-07	1.55199e-05
17494	chr19	48268717	48268934	intron (ENSMUST00000078880.6, intron 1 of 26)	protein_coding-intron (ENSMUST00000078880.6, intron 1 of 26)	-39741	ENSMUST00020181909.1	ENSMUSG00002075051	5S_rRNA	rRNA	0.963213	2.30286	5.89209	6.15264	1.63304	6.02237	1.77911	2.05982	5.12806e-07	1.57311e-05
11671	chr15	73303510	73303732	Intergenic	Intergenic	-2862	ENSMUST00000229262.2	ENSMUSG00000116174	Gm10362	processed_pseudogene	2.80937	2.45988	7.33378	8.02774	2.63462	7.68076	1.55463	2.44517	5.17844e-07	1.58582e-05
20080	chr2	160349290	160350110	Intergenic	Intergenic	-75577	ENSMUST00000128681.2	ENSMUSG00000078955	Gm14222	lncRNA	13.485	8.68808	24.5086	24.0832	11.0865	24.2959	1.15926	4.16455	5.55011e-07	1.6822e-05
22535	chr4	41716337	41716585	intron (ENSMUST00000171641.2, intron 4 of 5)	protein_coding-intron (ENSMUST00000030158.11, intron 4 of 6)	-2927	ENSMUST00000038434.4	ENSMUSG00000036114	Rpp25l	protein_coding	3.77258	3.34962	8.65009	10.7232	3.5611	9.68664	1.45443	2.79167	5.56133e-07	1.68417e-05
24732	chr4	155661907	155662322	TTS (ENSMUST00000143840.2)	protein_coding-TTS (ENSMUST00000143840.2)	-4838	ENSMUST00000105612.2	ENSMUSG00000029063	Nadk	protein_coding	4.65553	2.98325	12.411	9.14107	3.81939	10.776	1.53231	2.9152	5.64511e-07	1.70808e-05
12905	chr16	17966997	17967756	intron (ENSMUST00000059589.6, intron 1 of 1)	protein_coding-intron (ENSMUST00000059589.6, intron 1 of 1)	15658	ENSMUST00000184472.3	ENSMUSG00000099293	Mir6366	miRNA	24.4817	21.4062	42.749	41.6036	22.9439	42.1763	0.884979	5.03794	5.68183e-07	1.71773e-05
15052	chr17	63420651	63420896	intron (ENSMUST00000169134.2, intron 4 of 5)	protein_coding-intron (ENSMUST00000024761.13, intron 7 of 8)	-16778	ENSMUST00020182933.1	ENSMUSG00002075126	5S_rRNA	rRNA	2.88964	1.67481	7.02037	7.09019	2.28222	7.05528	1.68516	2.29922	5.73938e-07	1.73217e-05
385	chr1	43250521	43250779	Intergenic	Intergenic	-14506	ENSMUST00000185893.2	ENSMUSG00000008136	Fhl2	protein_coding	2.4883	2.19819	6.76964	7.61756	2.34324	7.1936	1.62792	2.33859	5.81089e-07	1.74929e-05
2798	chr10	54241544	54241734	Intergenic	Intergenic	-54212	ENSMUST00000239711.1	ENSMUSG00000119760	U6	snRNA	2.00669	1.57013	5.82941	6.32843	1.78841	6.07892	1.78773	2.07438	5.89343e-07	1.76664e-05
22462	chr4	33840077	33840609	Intergenic	Intergenic	-84250	ENSMUST00000133462.2	ENSMUSG00000044288	Cnr1	protein_coding	20.7091	15.9107	34.3497	37.7362	18.3099	36.0429	0.991236	4.77887	5.96928e-07	1.78364e-05
17170	chr19	36454120	36454361	Intergenic	Intergenic	-25683	ENSMUST00000224716.2	ENSMUSG00000114235	F530104D19Rik	lncRNA	2.7291	1.36078	7.45914	6.21124	2.04494	6.83519	1.81114	2.22663	6.04281e-07	1.80076e-05
20105	chr2	162981454	162981663	intron (ENSMUST00000144092.2, intron 1 of 2)	lncRNA-intron (ENSMUST00000144092.2, intron 1 of 2)	16468	ENSMUST00000136371.2	ENSMUSG00000086036	Gm14254	lncRNA	2.7291	1.5178	7.02037	6.62142	2.12345	6.82089	1.74439	2.23936	6.08264e-07	1.80971e-05
9502	chr13	92873121	92873926	Intergenic	Intergenic	17653	ENSMUST00000223855.2	ENSMUSG00000114631	Gm5199	processed_pseudogene	26.5686	27.2157	51.5245	44.8264	26.8921	48.1754	0.838842	5.24265	6.22547e-07	1.8428e-05
18090	chr2	28369803	28370244	Intergenic	Intergenic	2845	ENSMUST00000120702.2	ENSMUSG00000082895	Rpsa-ps9	processed_pseudogene	7.9465	13.4508	20.8731	30.939	10.6987	25.906	1.24903	4.2302	6.27848e-07	1.8554e-05
29583	chr7	34458984	34459218	intron (ENSMUST00000205390.2, intron 1 of 2)	protein_coding-intron (ENSMUST00000078686.8, intron 1 of 3)	-5864	ENSMUST00000238947.2	ENSMUSG00000060402	Chst8	protein_coding	2.4883	2.30286	6.70696	7.85195	2.39558	7.27945	1.60821	2.35967	6.34403e-07	1.87165e-05
30939	chr7	127485198	127485413	TTS (ENSMUST00000050383.8)	protein_coding-TTS (ENSMUST00000050383.8)	4834	ENSMUST00000205300.2	ENSMUSG00000044139	Prss53	protein_coding	1.76589	2.66923	5.95478	8.6723	2.21756	7.31354	1.67448	2.35276	6.37323e-07	1.87714e-05
13614	chr16	92210146	92210679	intron (ENSMUST00000232197.2, intron 1 of 3)	protein_coding-intron (ENSMUST00000060005.15, intron 1 of 3)	-13447	ENSMUST00000023672.10	ENSMUSG00000022951	Rcan1	protein_coding	4.49499	4.86742	11.2201	12.1295	4.6812	11.6748	1.30859	3.08741	6.70689e-07	1.96562e-05
18938	chr2	85068463	85068825	intron (ENSMUST00000136578.2, intron 1 of 2)	lncRNA-intron (ENSMUST00000136578.2, intron 1 of 2)	4625	ENSMUST00000136578.2	ENSMUSG00000085025	Gm13715	lncRNA	10.8361	7.11794	19.2433	21.0362	8.97704	20.1398	1.19523	3.88874	7.11094e-07	2.06357e-05
26759	chr5	138933864	138934206	Intergenic	Intergenic	46001	ENSMUST00000144934.8	ENSMUSG00000025856	Pdgfa	protein_coding	2.16723	3.29728	7.70987	8.14493	2.73225	7.9274	1.48663	2.50233	7.35607e-07	2.12427e-05
11483	chr15	57453474	57453756	Intergenic	Intergenic	-101348	ENSMUST00000227877.2	ENSMUSG00000115629	Gm49235	processed_pseudogene	3.37124	2.66923	9.40228	7.55896	3.02024	8.48062	1.50796	2.58918	7.3811e-07	2.12804e-05
352	chr1	40733103	40733849	intron (ENSMUST00000193691.2, intron 2 of 2)	protein_coding-intron (ENSMUST00000027231.13, intron 1 of 11)	3320	ENSMUST00000193691.2	ENSMUSG00000103679	Gm37623	lncRNA	27.3713	23.7614	45.7577	45.764	25.5663	45.7608	0.846852	5.16807	7.8328e-07	2.23993e-05
872	chr1	87244428	87244642	Intergenic	Intergenic	7587	ENSMUST00000150831.2	ENSMUSG00000026255	Efhd1	protein_coding	2.32776	2.56455	7.52182	7.14879	2.44616	7.3353	1.56635	2.3762	7.99589e-07	2.27568e-05
30273	chr7	83730897	83731960	intron (ENSMUST00000150495.8, intron 1 of 23)	protein_coding-intron (ENSMUST00000064174.12, intron 1 of 28)	4282	ENSMUST00000064174.12	ENSMUSG00000052353	Cemip	protein_coding	28.9766	24.8605	48.7038	46.9359	26.9186	47.8198	0.836255	5.23468	8.2694e-07	2.34225e-05
17805	chr2	13182640	13183109	intron (ENSMUST00000161912.8, intron 8 of 8)	protein_coding-intron (ENSMUST00000028059.9, intron 7 of 8)	-14440	ENSMUST00000194117.2	ENSMUSG00000102691	Gm37780	TEC	7.9465	4.97209	15.9212	15.1179	6.4593	15.5196	1.30034	3.48967	8.56994e-07	2.41772e-05
10691	chr14	67363519	67364109	Intergenic	Intergenic	-43223	ENSMUST00000225163.2	ENSMUSG00000114697	Gm30806	lncRNA	12.281	10.1012	29.8366	20.0986	11.1911	24.9676	1.16638	4.19741	8.67516e-07	2.43964e-05
12551	chr15	101280825	101281050	intron (ENSMUST00000229169.2, intron 1 of 2)	lncRNA-intron (ENSMUST00000229169.2, intron 1 of 2)	6214	ENSMUST00000229169.2	ENSMUSG00000116114	Gm35853	lncRNA	2.00669	2.98325	8.46205	6.8558	2.49497	7.65893	1.56665	2.43243	8.71068e-07	2.44769e-05
16270	chr18	70637787	70638159	Intergenic	Intergenic	6150	ENSMUST00000235127.2	ENSMUSG00000038425	Poli	protein_coding	7.30436	4.81508	14.5422	14.7663	6.05972	14.6543	1.30739	3.40764	8.73816e-07	2.45162e-05
35150	chr9	115135365	115135599	intron (ENSMUST00000035010.10, intron 1 of 15)	protein_coding-intron (ENSMUST00000035010.10, intron 1 of 15)	4007	ENSMUST00000035010.10	ENSMUSG00000032437	Stt3b	protein_coding	2.16723	3.14027	9.21423	6.79721	2.65375	8.00572	1.54529	2.49759	9.22196e-07	2.57098e-05
27812	chr6	73234150	73234390	exon (ENSMUST00000173366.8, exon 3 of 3)	protein_coding-exon (ENSMUST00000173366.8, exon 3 of 3)	-3073	ENSMUST00000173409.2	ENSMUSG00000052738	Suclg1	protein_coding	5.93981	4.18702	12.1603	12.9499	5.06342	12.5551	1.34033	3.18208	9.28499e-07	2.58246e-05
20104	chr2	162980965	162981343	intron (ENSMUST00000144092.2, intron 1 of 2)	lncRNA-intron (ENSMUST00000144092.2, intron 1 of 2)	16628	ENSMUST00000144092.2	ENSMUSG00000086152	Gm11454	lncRNA	7.4649	3.76832	17.0495	12.8327	5.61661	14.9411	1.45763	3.39126	9.43317e-07	2.61139e-05
33257	chr8	125866029	125866691	intron (ENSMUST00000121953.2, intron 7 of 13)	protein_coding-intron (ENSMUST00000074562.11, intron 6 of 12)	51634	ENSMUST00000126111.2	ENSMUSG00000043051	Disc1	protein_coding	9.23079	8.89743	17.9897	20.7432	9.06411	19.3664	1.09796	3.86161	9.78276e-07	2.69136e-05
4200	chr11	4212047	4212326	intron (ENSMUST00000066283.12, intron 1 of 3)	protein_coding-intron (ENSMUST00000066283.12, intron 1 of 3)	-4610	ENSMUST00000154927.2	ENSMUSG00000034394	Lif	protein_coding	3.37124	3.34962	9.71569	8.32072	3.36043	9.0182	1.41899	2.69635	9.95343e-07	2.73619e-05
27496	chr6	45365980	45366178	intron (ENSMUST00000207647.2, intron 2 of 3)	protein_coding-intron (ENSMUST00000114641.8, intron 1 of 23)	-24090	ENSMUST00000203635.2	ENSMUSG00000107886	Gm43880	TEC	2.08696	1.77949	5.13991	7.85195	1.93322	6.49593	1.76336	2.17382	1.03095e-06	2.8253e-05
28554	chr6	121064569	121064975	intron (ENSMUST00000204248.2, intron 1 of 14)	protein_coding-intron (ENSMUST00000204248.2, intron 1 of 14)	-6202	ENSMUST00000238957.2	ENSMUSG00000051586	Mical3	protein_coding	9.31105	6.96093	18.9299	17.1688	8.13599	18.0494	1.1703	3.73928	1.04857e-06	2.86916e-05
16478	chr18	81874546	81874929	Intergenic	Intergenic	18494	ENSMUST00000237663.2	ENSMUSG00000117892	Gm30454	lncRNA	3.21071	3.14027	9.84105	7.67616	3.17549	8.7586	1.45894	2.64468	1.09454e-06	2.97887e-05
18641	chr2	59277033	59277492	Intergenic	Intergenic	-37735	ENSMUST00000028369.6	ENSMUSG00000026989	Dapl1	protein_coding	10.9967	10.9386	27.1412	19.8643	10.9676	23.5027	1.09698	4.13261	1.20473e-06	3.22189e-05
15343	chr17	85484304	85484738	intron (ENSMUST00000095188.7, intron 3 of 10)	protein_coding-intron (ENSMUST00000095188.7, intron 3 of 10)	85010	ENSMUST00000234501.2	ENSMUSG00000071037	Camkmt	protein_coding	4.33446	4.60573	11.2201	10.9576	4.47009	11.0888	1.30145	3.01633	1.21529e-06	3.24121e-05
5056	chr11	63354458	63355272	Intergenic	Intergenic	50870	ENSMUST00000151765.2	ENSMUSG00000085113	B130011K05Rik	lncRNA	19.1037	17.0098	37.9225	31.7594	18.0568	34.8409	0.953192	4.74082	1.22877e-06	3.27138e-05
3644	chr10	94045549	94045826	intron (ENSMUST00000179990.8, intron 3 of 3)	protein_coding-intron (ENSMUST00000020209.16, intron 3 of 3)	10788	ENSMUST00000125379.2	ENSMUSG00000020022	Ndufa12	protein_coding	2.64883	2.82624	7.27109	8.02774	2.73754	7.64941	1.47107	2.45891	1.23949e-06	3.29495e-05
20295	chr2	168222613	168222911	Intergenic	Intergenic	37732	ENSMUST00000119539.2	ENSMUSG00000082239	Gm14234	processed_pseudogene	3.53178	4.65806	10.5306	10.3716	4.09492	10.4511	1.32085	2.92766	1.25993e-06	3.34159e-05
20944	chr3	52638527	52638788	Intergenic	Intergenic	-8480	ENSMUST00000193813.6	ENSMUSG00000102785	Gm2447	lncRNA	2.7291	2.82624	8.274	7.32458	2.77767	7.79929	1.47885	2.48085	1.27e-06	3.35844e-05
18610	chr2	58286772	58287075	intron (ENSMUST00000145495.8, intron 10 of 10)	protein_coding-intron (ENSMUST00000145495.8, intron 10 of 10)	-39016	ENSMUST00000028178.14	ENSMUSG00000026834	Acvr1c	protein_coding	3.45151	3.61131	8.65009	9.84423	3.53141	9.24716	1.38146	2.74415	1.29228e-06	3.40974e-05
11289	chr15	31087043	31087319	Intergenic	Intergenic	47907	ENSMUST00000227771.2	ENSMUSG00000115474	4930430F21Rik	lncRNA	3.77258	3.71598	11.032	8.6723	3.74428	9.85215	1.39116	2.82538	1.31074e-06	3.45586e-05
19740	chr2	146073153	146073488	Intergenic	Intergenic	9479	ENSMUST00000089257.6	ENSMUSG00000068154	Insm1	protein_coding	3.21071	3.03559	9.59032	7.50037	3.12315	8.54534	1.45098	2.6127	1.32823e-06	3.48901e-05
18801	chr2	72271397	72271643	intron (ENSMUST00000090824.12, intron 19 of 19)	protein_coding-intron (ENSMUST00000090824.12, intron 19 of 19)	-34983	ENSMUST00000102691.11	ENSMUSG00000055612	Cdca7	protein_coding	1.84616	1.72715	8.33669	4.62913	1.78665	6.48291	1.85206	2.13874	1.34089e-06	3.51707e-05
34622	chr9	83198600	83198835	Intergenic	Intergenic	-29495	ENSMUST00000217447.2	ENSMUSG00000111443	Gm46123	lncRNA	4.09365	3.61131	9.59032	10.02	3.85248	9.80517	1.35801	2.83143	1.36277e-06	3.56391e-05
2875	chr10	60349128	60350042	intron (ENSMUST00000135638.8, intron 8 of 65)	protein_coding-intron (ENSMUST00000073242.11, intron 8 of 66)	-107353	ENSMUST00000144462.8	ENSMUSG00000012819	Cdh23	protein_coding	41.3379	37.1598	64.1862	65.1008	39.2489	64.6435	0.724494	5.70707	1.4621e-06	3.80404e-05
11614	chr15	66417628	66417915	intron (ENSMUST00000048372.7, intron 5 of 9)	protein_coding-intron (ENSMUST00000048372.7, intron 5 of 9)	15181	ENSMUST00000048372.7	ENSMUSG00000036944	Tmem71	protein_coding	4.65553	2.30286	10.6559	8.78949	3.4792	9.7227	1.54409	2.77085	1.49373e-06	3.88063e-05
10254	chr14	34691133	34691357	intron (ENSMUST00000043349.7, intron 3 of 15)	protein_coding-intron (ENSMUST00000043349.7, intron 3 of 15)	74679	ENSMUST00000083547.3	ENSMUSG00000065481	Mir346	miRNA	0.481606	3.03559	6.895	6.44563	1.7586	6.67032	1.77206	2.20087	1.52665e-06	3.95746e-05
1717	chr1	162240462	162240882	intron (ENSMUST00000161155.8, intron 1 of 5)	protein_coding-intron (ENSMUST00000070330.14, intron 1 of 19)	-5768	ENSMUST00000195768.2	ENSMUSG00000040265	Dnm3	protein_coding	3.77258	3.92534	11.2201	8.84809	3.84896	10.0341	1.3724	2.85558	1.56408e-06	4.04856e-05
7573	chr12	76640608	76641279	intron (ENSMUST00000021458.13, intron 32 of 35)	protein_coding-intron (ENSMUST00000021458.13, intron 32 of 35)	-10083	ENSMUST00000170532.2	ENSMUSG00000021061	Sptb	protein_coding	10.8361	14.0789	26.2637	24.259	12.4575	25.2613	1.00151	4.2657	1.56855e-06	4.05717e-05
26061	chr5	114545416	114546038	intron (ENSMUST00000196651.5, intron 8 of 17)	protein_coding-intron (ENSMUST00000074002.12, intron 18 of 27)	3198	ENSMUST00000183408.3	ENSMUSG00000098731	Mir7027	miRNA	8.74918	7.90301	17.5509	17.8134	8.32609	17.6821	1.09363	3.73356	1.62504e-06	4.18194e-05
3526	chr10	85363576	85363900	intron (ENSMUST00000105307.8, intron 1 of 16)	protein_coding-intron (ENSMUST00000020231.10, intron 1 of 9)	-70527	ENSMUST00000105306.3	ENSMUSG00000020042	Btbd11	protein_coding	5.4582	5.02443	14.1034	11.2505	5.24132	12.677	1.27726	3.20872	1.64557e-06	4.21947e-05
18154	chr2	29416418	29416807	Intergenic	Intergenic	21729	ENSMUST00000147547.2	ENSMUSG00000026799	Med27	protein_coding	4.41472	3.24494	11.2201	8.78949	3.82983	10.0048	1.41013	2.84282	1.69876e-06	4.34017e-05
2463	chr10	18306761	18307063	intron (ENSMUST00000160602.8, intron 1 of 3)	protein_coding-intron (ENSMUST00000037341.14, intron 1 of 6)	23489	ENSMUST00000160602.8	ENSMUSG00000039835	Nhsl1	protein_coding	3.53178	3.4543	9.71569	8.37932	3.49304	9.0475	1.36984	2.71371	1.70194e-06	4.34514e-05
32803	chr8	108116262	108116493	intron (ENSMUST00000003947.9, intron 5 of 5)	protein_coding-intron (ENSMUST00000003947.9, intron 5 of 5)	13461	ENSMUST00000003947.9	ENSMUSG00000003849	Nqo1	protein_coding	2.80937	2.09351	8.58741	6.03545	2.45144	7.31143	1.5992	2.36128	1.93739e-06	4.87606e-05
24874	chr5	21344603	21344833	Intergenic	Intergenic	8644	ENSMUST00000197733.2	ENSMUSG00000106104	Gm42660	TEC	3.21071	1.62247	6.08014	8.78949	2.41659	7.43482	1.6902	2.37385	1.9791e-06	4.97045e-05
7616	chr12	79091445	79091851	intron (ENSMUST00000219956.2, intron 2 of 28)	protein_coding-intron (ENSMUST00000039928.7, intron 2 of 28)	9238	ENSMUST00000219956.2	ENSMUSG00000060716	Plekhh1	protein_coding	9.9532	10.5722	21.5626	20.3916	10.2627	20.9771	1.02533	3.99525	1.99368e-06	4.99646e-05
32265	chr8	75921103	75921782	Intergenic	Intergenic	-6625	ENSMUST00000212891.2	ENSMUSG00000110640	Gm45903	lncRNA	8.42811	7.01327	16.36	16.8758	7.72069	16.6179	1.11992	3.63841	2.01356e-06	5.03915e-05
3767	chr10	109577638	109577842	intron (ENSMUST00000239301.2, intron 24 of 40)	protein_coding-intron (ENSMUST00000032719.15, intron 22 of 38)	-18078	ENSMUST00000161223.2	ENSMUSG00000020181	Nav3	protein_coding	2.80937	2.82624	7.52182	7.67616	2.81781	7.59899	1.42583	2.46027	2.12922e-06	5.29322e-05
16037	chr18	56173506	56173779	Intergenic	Intergenic	-53043	ENSMUST00020182187.1	ENSMUSG00002075198	7SK	misc_RNA	3.69231	3.97767	12.1603	8.37932	3.83499	10.2698	1.40708	2.87739	2.13448e-06	5.29322e-05
20297	chr2	168280579	168281347	Intergenic	Intergenic	-20469	ENSMUST00000119539.2	ENSMUSG00000082239	Gm14234	processed_pseudogene	15.0101	20.6734	30.5261	41.8966	17.8417	36.2113	1.00713	4.7795	2.16102e-06	5.35528e-05
6922	chr12	5261836	5262103	intron (ENSMUST00000218384.2, intron 1 of 11)	protein_coding-intron (ENSMUST00000020958.9, intron 2 of 13)	23995	ENSMUST00000219031.2	ENSMUSG00000112020	Gm48532	TEC	1.76589	3.29728	6.58159	8.49651	2.53159	7.53905	1.50814	2.43085	2.23907e-06	5.53323e-05
22254	chr4	8498860	8499189	Intergenic	Intergenic	-36620	ENSMUST00000060232.8	ENSMUSG00000047187	Rab2a	protein_coding	3.85285	3.40196	8.65009	9.72704	3.6274	9.18857	1.35186	2.74373	2.30739e-06	5.68621e-05
5699	chr11	86892924	86893537	Intergenic	Intergenic	-5141	ENSMUST00000158191.3	ENSMUSG00000088816	Gm22387	scaRNA	15.2509	15.2303	29.2724	28.5951	15.2406	28.9338	0.924082	4.48599	2.41268e-06	5.90873e-05
20015	chr2	156755208	156755420	intron (ENSMUST00000117381.2, intron 2 of 11)	unprocessed_pseudogene-intron (ENSMUST00000117381.2, intron 2 of 11)	1989	ENSMUST00000117381.2	ENSMUSG00000080880	Gm14278	unprocessed_pseudogene	2.7291	3.71598	8.274	8.6723	3.22254	8.47315	1.3581	2.62705	2.45221e-06	5.98899e-05
33934	chr9	47990786	47991331	Intergenic	Intergenic	30244	ENSMUST00000217082.2	ENSMUSG00000111117	A730065G17Rik	lncRNA	10.8361	8.21704	19.8701	19.7471	9.52659	19.8086	1.07559	3.90033	2.46443e-06	6.0147e-05
5740	chr11	87899781	87900036	Intergenic	Intergenic	-21549	ENSMUST00000020775.9	ENSMUSG00000020483	Dynll2	protein_coding	4.7358	3.29728	11.1574	9.25826	4.01654	10.2078	1.3763	2.88048	2.52553e-06	6.12587e-05
25837	chr5	107558195	107558680	intron (ENSMUST00000161452.2, intron 2 of 3)	protein_coding-intron (ENSMUST00000049146.12, intron 2 of 6)	4786	ENSMUST00000161452.2	ENSMUSG00000033805	Ephx4	protein_coding	9.87293	6.85625	19.6194	16.8758	8.36459	18.2476	1.1501	3.76024	2.56674e-06	6.21309e-05
31570	chr8	14206206	14206619	intron (ENSMUST00000152652.8, intron 1 of 14)	protein_coding-intron (ENSMUST00000133298.8, intron 1 of 15)	20102	ENSMUST00000128343.2	ENSMUSG00000085371	Gm3160	processed_pseudogene	6.34115	6.33287	16.1092	12.8913	6.33701	14.5002	1.19051	3.42198	2.63298e-06	6.34711e-05
8868	chr13	47490390	47490811	intron (ENSMUST00000224746.2, intron 2 of 3)	lncRNA-intron (ENSMUST00000224746.2, intron 2 of 3)	3815	ENSMUST00000224746.2	ENSMUSG00000114958	Gm48612	lncRNA	8.58865	7.64132	18.6792	15.9969	8.11498	17.338	1.102	3.70169	2.78199e-06	6.62558e-05
18078	chr2	28180494	28180815	Intergenic	Intergenic	33408	ENSMUST00000144634.2	ENSMUSG00000087196	Gm13373	lncRNA	5.85954	6.75158	12.5364	16.7586	6.30556	14.6475	1.20466	3.43668	2.81245e-06	6.6757e-05
31417	chr8	8702933	8703134	intron (ENSMUST00000001319.15, intron 1 of 4)	protein_coding-intron (ENSMUST00000001319.15, intron 1 of 4)	-6021	ENSMUST00000207688.2	ENSMUSG00000109438	Gm45073	TEC	3.85285	4.34404	12.1603	8.84809	4.09844	10.5042	1.34025	2.92687	2.88525e-06	6.81202e-05
15304	chr17	83545964	83546299	Intergenic	Intergenic	17667	ENSMUST00000168118.2	ENSMUSG00000024247	Pkdcc	protein_coding	7.9465	7.746	14.3541	21.1534	7.84625	17.7538	1.1808	3.71575	3.03459e-06	7.13258e-05
14402	chr17	30166425	30166712	intron (ENSMUST00000167190.9, intron 1 of 20)	protein_coding-intron (ENSMUST00000167190.9, intron 1 of 20)	22493	ENSMUST00000167190.9	ENSMUSG00000043557	Mdga1	protein_coding	5.37794	5.96651	16.7361	11.1334	5.67222	13.9347	1.28322	3.33776	3.04967e-06	7.16208e-05
1191	chr1	120253720	120253981	Intergenic	Intergenic	-14462	ENSMUST00000037286.12	ENSMUSG00000036907	C1ql2	protein_coding	1.76589	2.72157	10.0918	5.0979	2.24373	7.59484	1.70636	2.3851	3.05688e-06	7.17425e-05
6775	chr11	120119654	120120366	TTS (ENSMUST00000139014.2)	lncRNA-TTS (ENSMUST00000139014.2)	2401	ENSMUST00000139014.2	ENSMUSG00000043993	2900052L18Rik	lncRNA	14.8495	13.3461	29.6485	25.0208	14.0978	27.3346	0.960225	4.39257	3.08161e-06	7.22751e-05
243	chr1	35692533	35693013	Intergenic	Intergenic	-2395	ENSMUST00000195168.2	ENSMUSG00000104417	Gm37068	lncRNA	11.3177	7.48431	20.7477	19.3369	9.40103	20.0423	1.11966	3.903	3.09873e-06	7.25807e-05
34694	chr9	91338458	91338754	intron (ENSMUST00000191272.2, intron 1 of 2)	lncRNA-intron (ENSMUST00000191272.2, intron 1 of 2)	52079	ENSMUST00000191272.2	ENSMUSG00000100341	Gm29478	lncRNA	3.05017	3.92534	8.274	9.55125	3.48775	8.91263	1.325	2.70733	3.11818e-06	7.29398e-05
25003	chr5	26507445	26507780	Intergenic	Intergenic	44923	ENSMUST00000074148.7	ENSMUSG00000059645	Gm7361	protein_coding	3.77258	3.40196	12.7244	7.50037	3.58727	10.1124	1.49645	2.83196	3.40503e-06	7.90762e-05
33491	chr9	21860217	21860836	TTS (ENSMUST00000046371.13)	protein_coding-TTS (ENSMUST00000046371.13)	-6525	ENSMUST00000053583.7	ENSMUSG00000051238	Swsap1	protein_coding	14.4482	20.2024	31.2156	36.1541	17.3253	33.6848	0.942148	4.69643	3.43881e-06	7.9756e-05
34190	chr9	59630464	59632029	Intergenic	Intergenic	9847	ENSMUST00000143224.2	ENSMUSG00000074259	Gramd2	protein_coding	48.4014	31.769	78.4777	65.0422	40.0852	71.76	0.852122	5.81043	3.5679e-06	8.23194e-05
17559	chr19	55604276	55604545	intron (ENSMUST00000223690.2, intron 8 of 8)	protein_coding-intron (ENSMUST00000095950.3, intron 7 of 7)	-125842	ENSMUST00000111662.11	ENSMUSG00000024985	Tcf7l2	protein_coding	2.96991	3.82066	8.21132	9.25826	3.39528	8.73479	1.33406	2.67667	3.58209e-06	8.25931e-05
5401	chr11	76292318	76292578	Intergenic	Intergenic	-2482	ENSMUST00000021204.4	ENSMUSG00000020844	Nxn	protein_coding	3.13044	2.98325	8.02328	7.85195	3.05685	7.93761	1.37736	2.53243	3.58937e-06	8.27071e-05
18522	chr2	40712537	40712844	exon (ENSMUST00000052550.13, exon 61 of 91)	protein_coding-exon (ENSMUST00000052550.13, exon 61 of 91)	-119878	ENSMUST00000142546.8	ENSMUSG00000049252	Lrp1b	protein_coding	6.50168	4.08235	12.4737	12.6569	5.29202	12.5653	1.28606	3.19747	3.62523e-06	8.33709e-05
2333	chr10	3779474	3779773	intron (ENSMUST00000144543.8, intron 2 of 7)	protein_coding-intron (ENSMUST00000120274.8, intron 2 of 16)	-5256	ENSMUST00000239159.2	ENSMUSG00000040624	Plekhg1	protein_coding	3.21071	2.7739	9.40228	6.8558	2.99231	8.12904	1.44938	2.54341	3.828e-06	8.74105e-05
29891	chr7	51239926	51240165	intron (ENSMUST00000207044.2, intron 20 of 20)	protein_coding-intron (ENSMUST00000043944.6, intron 20 of 21)	-31709	ENSMUST00000032710.7	ENSMUSG00000030500	Slc17a6	protein_coding	2.4883	2.82624	7.45914	7.09019	2.65727	7.27466	1.43243	2.39713	3.87723e-06	8.83072e-05
2696	chr10	41602323	41602927	intron (ENSMUST00000189770.7, intron 7 of 10)	protein_coding-intron (ENSMUST00000019951.16, intron 7 of 10)	-3718	ENSMUST00000185394.2	ENSMUSG00000019813	Cep57l1	protein_coding	9.23079	7.17028	16.4853	18.1649	8.20053	17.3251	1.09842	3.70458	4.06473e-06	9.19869e-05
3570	chr10	88227989	88228348	intron (ENSMUST00000151273.8, intron 1 of 19)	protein_coding-intron (ENSMUST00000020251.10, intron 1 of 20)	13080	ENSMUST00000020251.10	ENSMUSG00000035311	Gnptab	protein_coding	4.41472	5.1291	9.77837	14.0046	4.77191	11.8915	1.30435	3.1173	4.07243e-06	9.21023e-05
18037	chr2	26949276	26949496	Intergenic	Intergenic	8494	ENSMUST00000163967.2	ENSMUSG00000009214	Mymk	protein_coding	2.16723	3.08793	8.77546	6.38703	2.62758	7.58124	1.48257	2.4376	4.08565e-06	9.22838e-05
18019	chr2	26498154	26498440	intron (ENSMUST00000174066.3, intron 3 of 6)	protein_coding-intron (ENSMUST00000174066.3, intron 3 of 6)	-3868	ENSMUST00000140386.8	ENSMUSG00000026922	Agpat2	protein_coding	2.96991	2.40754	7.27109	7.20738	2.68872	7.23924	1.44787	2.38859	4.09697e-06	9.23629e-05
33542	chr9	25407453	25407775	intron (ENSMUST00000040677.6, intron 2 of 7)	protein_coding-intron (ENSMUST00000040677.6, intron 2 of 7)	13451	ENSMUST00000156237.2	ENSMUSG00000036611	Eepd1	protein_coding	4.17392	3.24494	9.15155	9.14107	3.70943	9.14631	1.32531	2.74348	4.09379e-06	9.23629e-05
7544	chr12	75421282	75421569	intron (ENSMUST00000172981.2, intron 1 of 3)	protein_coding-intron (ENSMUST00000055390.6, intron 1 of 4)	42130	ENSMUST00000051079.4	ENSMUSG00000048982	Gphb5	protein_coding	5.05687	5.75716	12.411	12.3053	5.40701	12.3581	1.17819	3.20263	4.13213e-06	9.30372e-05
3081	chr10	74757131	74757428	Intergenic	Intergenic	-45730	ENSMUST00000037813.5	ENSMUSG00000040009	Gnaz	protein_coding	3.21071	3.03559	7.45914	8.6137	3.12315	8.03642	1.36713	2.55438	4.34664e-06	9.73723e-05
25350	chr5	53848770	53849341	Intergenic	Intergenic	15540	ENSMUST00000200691.4	ENSMUSG00000029193	Cckar	protein_coding	7.62543	7.746	14.2288	19.3955	7.68571	16.8121	1.1287	3.65365	4.3778e-06	9.79467e-05
10102	chr14	26792783	26793020	exon (ENSMUST00000226105.2, exon 3 of 14)	protein_coding-exon (ENSMUST00000226105.2, exon 3 of 14)	3547	ENSMUST00000226105.2	ENSMUSG00000040717	Il17rd	protein_coding	4.01339	3.19261	10.7186	7.96914	3.603	9.34387	1.39126	2.75171	4.40133e-06	9.83491e-05
32262	chr8	75877923	75878159	Intergenic	Intergenic	-25045	ENSMUST00000212196.2	ENSMUSG00000110693	Gm45899	lncRNA	2.96991	3.29728	9.15155	7.38317	3.13359	8.26736	1.38148	2.58443	4.63894e-06	0.000102881
9726	chr13	111341179	111341402	Intergenic	Intergenic	24675	ENSMUST00000225326.2	ENSMUSG00000114824	3110015C05Rik	lncRNA	3.13044	2.87858	7.70987	7.79335	3.00451	7.75161	1.37248	2.5016	4.68098e-06	0.000103748
4596	chr11	35927264	35927461	intron (ENSMUST00000163524.8, intron 25 of 28)	protein_coding-intron (ENSMUST00000057207.6, intron 25 of 28)	40481	ENSMUST00000117261.2	ENSMUSG00000081571	Gm12125	processed_pseudogene	2.32776	2.09351	7.52182	5.56668	2.21064	6.54425	1.56773	2.21685	4.75206e-06	0.000105192
3950	chr10	122657502	122657797	intron (ENSMUST00000162853.8, intron 4 of 5)	protein_coding-intron (ENSMUST00000067918.12, intron 4 of 9)	10297	ENSMUST00000161371.2	ENSMUSG00000034613	Ppm1h	protein_coding	5.61874	4.81508	10.7813	13.4186	5.21691	12.1	1.22726	3.16247	4.83724e-06	0.000106744
28560	chr6	121117549	121117791	Intergenic	Intergenic	-9711	ENSMUST00000204248.2	ENSMUSG00000051586	Mical3	protein_coding	2.88964	4.65806	8.77546	10.606	3.77385	9.69072	1.314	2.82675	4.84187e-06	0.00010678
20269	chr2	167470854	167471108	intron (ENSMUST00000125544.3, intron 5 of 7)	protein_coding-intron (ENSMUST00000060645.13, intron 1 of 2)	2906	ENSMUST00000130284.2	ENSMUSG00000078923	Ube2v1	protein_coding	4.81606	3.873	9.59032	11.192	4.34453	10.3911	1.27821	2.93527	4.86838e-06	0.000107231
10606	chr14	63551214	63551499	Intergenic	Intergenic	-3838	ENSMUST00000225064.2	ENSMUSG00000114898	Gm49390	lncRNA	7.30436	8.32171	15.3571	17.7548	7.81304	16.5559	1.07256	3.64714	5.13578e-06	0.000112492
25987	chr5	112866002	112866354	intron (ENSMUST00000182189.2, intron 7 of 10)	protein_coding-intron (ENSMUST00000086617.11, intron 40 of 43)	42937	ENSMUST00000197981.2	ENSMUSG00000104807	Gm42865	lncRNA	7.54517	8.74041	18.9926	15.5281	8.14279	17.2604	1.06951	3.70379	5.19825e-06	0.00011358
1029	chr1	92658397	92658655	Intergenic	Intergenic	-13602	ENSMUST00000188188.2	ENSMUSG00000100546	Gm29483	lncRNA	3.61205	2.14585	11.3454	6.15264	2.87895	8.74903	1.64127	2.59541	5.22205e-06	0.00011396
8483	chr13	21552637	21552849	exon (ENSMUST00000053293.14, exon 5 of 5)	protein_coding-exon (ENSMUST00000053293.14, exon 5 of 5)	5288	ENSMUST00000099720.3	ENSMUSG00000036721	Zscan12	protein_coding	3.13044	3.08793	7.89791	7.91054	3.10919	7.90423	1.3433	2.53567	5.2567e-06	0.000114645
17067	chr19	25263512	25263873	intron (ENSMUST00000049400.15, intron 2 of 13)	protein_coding-intron (ENSMUST00000049400.15, intron 2 of 13)	49353	ENSMUST00000049400.15	ENSMUSG00000032702	Kank1	protein_coding	7.54517	5.39079	16.0466	13.067	6.46798	14.5568	1.19416	3.42754	5.42263e-06	0.000117974
34793	chr9	100076658	100077165	Intergenic	Intergenic	-20712	ENSMUST00000192569.2	ENSMUSG00000103407	4930540E01Rik	TEC	13.485	11.776	24.0071	24.4934	12.6305	24.2503	0.94972	4.2273	5.43014e-06	0.000118065
24687	chr4	155038272	155038494	Intergenic	Intergenic	-6997	ENSMUST00000049621.7	ENSMUSG00000048001	Hes5	protein_coding	1.20402	2.93092	5.32796	8.14493	2.06747	6.73644	1.61658	2.25428	5.56724e-06	0.000120823
15750	chr18	35804286	35804734	exon (ENSMUST00000025208.7, exon 8 of 8)	protein_coding-exon (ENSMUST00000025208.7, exon 8 of 8)	-9271	ENSMUST00000096573.4	ENSMUSG00000024352	Spata24	protein_coding	5.93981	4.76274	13.2886	11.2505	5.35128	12.2696	1.21333	3.18205	5.57979e-06	0.000121022
18879	chr2	78109779	78110069	intron (ENSMUST00000067618.5, intron 3 of 5)	lncRNA-intron (ENSMUST00000067618.5, intron 3 of 5)	-22112	ENSMUST00000166653.2	ENSMUSG00000054510	Gm14461	lncRNA	5.85954	6.59456	13.1632	14.1804	6.22705	13.6718	1.12292	3.36167	5.59014e-06	0.000121172
28015	chr6	88911856	88912261	Intergenic	Intergenic	15368	ENSMUST00000205229.2	ENSMUSG00000107676	Gm44178	TEC	6.02008	3.82066	12.7871	10.7818	4.92037	11.7844	1.29636	3.10259	5.66478e-06	0.00012264
32775	chr8	107346066	107346631	intron (ENSMUST00000167688.2, intron 2 of 16)	protein_coding-intron (ENSMUST00000000312.12, intron 2 of 15)	15573	ENSMUST00000136580.2	ENSMUSG00000000303	Cdh1	protein_coding	9.15052	12.8751	21.8133	22.6769	11.0128	22.2451	0.990953	4.0893	5.76127e-06	0.000124198
32776	chr8	107346779	107347586	intron (ENSMUST00000167688.2, intron 2 of 16)	protein_coding-intron (ENSMUST00000000312.12, intron 2 of 15)	16407	ENSMUST00000136580.2	ENSMUSG00000000303	Cdh1	protein_coding	28.0937	29.0998	49.0172	46.6429	28.5968	47.8301	0.739708	5.26838	5.76023e-06	0.000124198
314	chr1	38542493	38542829	intron (ENSMUST00000238906.2, intron 5 of 22)	protein_coding-intron (ENSMUST00000027250.14, intron 5 of 7)	16061	ENSMUST00000195175.2	ENSMUSG00000102984	Gm34727	processed_pseudogene	7.06356	9.36847	17.3002	17.1688	8.21601	17.2345	1.04553	3.71028	6.01601e-06	0.000129229
35179	chr9	118719773	118720003	intron (ENSMUST00000134688.2, intron 1 of 1)	protein_coding-intron (ENSMUST00000044165.14, intron 27 of 27)	18751	ENSMUST00000155437.2	ENSMUSG00000039115	Itga9	protein_coding	1.92643	3.4543	6.64428	8.6137	2.69036	7.62899	1.44258	2.46343	6.0436e-06	0.000129733
28202	chr6	99810349	99810641	Intergenic	Intergenic	6780	ENSMUST00000205215.2	ENSMUSG00000107713	Gm6681	processed_pseudogene	6.74249	6.54223	15.169	13.4772	6.64236	14.3231	1.10835	3.43022	6.06417e-06	0.000130095
35249	chr9	120887117	120887349	intron (ENSMUST00000171923.8, intron 34 of 36)	protein_coding-intron (ENSMUST00000170406.8, intron 4 of 7)	-13235	ENSMUST00000169176.2	ENSMUSG00000040936	Ulk4	protein_coding	1.92643	3.03559	6.39355	7.50037	2.48101	6.94696	1.43247	2.33594	6.11965e-06	0.000131127
22367	chr4	15969991	15970368	promoter-TSS (ENSMUST00000118701.2)	processed_pseudogene-promoter-TSS (ENSMUST00000118701.2)	-251	ENSMUST00000118701.2	ENSMUSG00000084190	Gm11869	processed_pseudogene	4.25419	6.01885	11.5335	12.4811	5.13652	12.0073	1.19262	3.15849	6.24597e-06	0.000133431
7385	chr12	56438096	56438364	Intergenic	Intergenic	-17622	ENSMUST00000149263.2	ENSMUSG00000066491	Cox6c2	processed_pseudogene	3.37124	3.40196	9.21423	7.61756	3.3866	8.4159	1.30619	2.62964	6.75332e-06	0.000143491
20116	chr2	163300921	163301169	Intergenic	Intergenic	-12832	ENSMUST00000186760.2	ENSMUSG00000053353	2310001K24Rik	lncRNA	3.21071	2.61689	7.45914	7.61756	2.9138	7.53835	1.39019	2.45925	6.824e-06	0.000144732
28697	chr6	128004790	128005384	intron (ENSMUST00000145940.8, intron 2 of 2)	protein_coding-intron (ENSMUST00000032503.12, intron 3 of 8)	6468	ENSMUST00000123786.9	ENSMUSG00000030352	Tspan9	protein_coding	8.74918	6.6469	16.6107	15.8211	7.69804	16.2159	1.09521	3.61088	6.89372e-06	0.000146124
8429	chr13	15851677	15851969	intron (ENSMUST00000130065.8, intron 10 of 11)	protein_coding-intron (ENSMUST00000110510.4, intron 10 of 14)	27303	ENSMUST00000220835.2	ENSMUSG00000113191	Gm48343	processed_pseudogene	3.77258	3.92534	9.71569	8.84809	3.84896	9.28189	1.26133	2.77882	7.07596e-06	0.000149362
27157	chr6	10966007	10966206	intron (ENSMUST00000204954.2, intron 2 of 2)	lncRNA-intron (ENSMUST00000204954.2, intron 2 of 2)	8271	ENSMUST00000205141.2	ENSMUSG00000107948	AA545190	lncRNA	4.09365	2.09351	7.64719	8.6723	3.09358	8.15974	1.46483	2.55167	7.12094e-06	0.000149954
5582	chr11	82358071	82358401	Intergenic	Intergenic	29153	ENSMUST00000202598.2	ENSMUSG00000020701	Tmem132e	protein_coding	4.17392	2.72157	8.90082	8.37932	3.44774	8.64007	1.36612	2.65345	7.20463e-06	0.000151447
32500	chr8	89143909	89144244	Intergenic	Intergenic	26327	ENSMUST00000211701.2	ENSMUSG00000110280	Gm45497	processed_pseudogene	4.57526	5.44313	10.2798	13.3014	5.0092	11.7906	1.21923	3.12791	7.30926e-06	0.000153555
32588	chr8	94567489	94567906	intron (ENSMUST00000138659.9, intron 2 of 7)	protein_coding-intron (ENSMUST00000034198.15, intron 2 of 8)	-27347	ENSMUST00000212638.2	ENSMUSG00000097520	4930488L21Rik	lncRNA	7.38463	5.8095	15.2944	13.36	6.59706	14.3272	1.13618	3.42286	7.45019e-06	0.000155961
20698	chr3	21612280	21612580	Intergenic	Intergenic	-45544	ENSMUST00000199468.2	ENSMUSG00000106085	Gm43675	unprocessed_pseudogene	3.93312	2.66923	8.9635	7.85195	3.30117	8.40772	1.38468	2.6098	7.69441e-06	0.000160129
12020	chr15	81733220	81733638	exon (ENSMUST00000050467.9, exon 2 of 2)	protein_coding-exon (ENSMUST00000050467.9, exon 2 of 2)	-5515	ENSMUST00000092020.4	ENSMUSG00000069439	Gm8444	processed_pseudogene	6.18061	3.71598	11.5335	11.8365	4.9483	11.685	1.28256	3.09684	7.94623e-06	0.000164789
23587	chr4	120937376	120938001	intron (ENSMUST00000058754.9, intron 6 of 9)	protein_coding-intron (ENSMUST00000058754.9, intron 6 of 9)	-2753	ENSMUST00000143768.2	ENSMUSG00000043207	Zmpste24	protein_coding	15.1706	15.7537	28.5829	28.2436	15.4621	28.4132	0.874701	4.47675	8.0212e-06	0.000166149
1792	chr1	166851423	166851785	intron (ENSMUST00000190081.7, intron 1 of 2)	protein_coding-intron (ENSMUST00000122929.2, intron 1 of 2)	22446	ENSMUST00000128373.2	ENSMUSG00000060568	Fam78b	protein_coding	7.9465	6.80391	15.3571	15.4109	7.37521	15.384	1.07224	3.54372	8.37614e-06	0.000173097
12513	chr15	100501425	100501915	Intergenic	Intergenic	3585	ENSMUST00000229665.2	ENSMUSG00000116180	Gm49492	lncRNA	6.42142	5.49547	16.0466	11.3091	5.95844	13.6778	1.20673	3.33424	8.69103e-06	0.000178771
20667	chr3	14744375	14745160	Intergenic	Intergenic	37980	ENSMUST00000029071.9	ENSMUSG00000027555	Car13	protein_coding	28.2542	27.268	42.4356	52.0338	27.7611	47.2347	0.769099	5.24135	8.80683e-06	0.000180838
16240	chr18	68101547	68101974	intron (ENSMUST00000063775.5, intron 1 of 5)	protein_coding-intron (ENSMUST00000063775.5, intron 1 of 5)	35432	ENSMUST00000063775.5	ENSMUSG00000024544	Ldlrad4	protein_coding	9.23079	11.462	19.9955	20.7432	10.3464	20.3694	0.960895	3.97445	8.83903e-06	0.000181395
11493	chr15	57625939	57626382	intron (ENSMUST00000160990.2, intron 2 of 2)	protein_coding-intron (ENSMUST00000096430.11, intron 2 of 3)	-24098	ENSMUST00000176703.3	ENSMUSG00000047807	9330154K18Rik	lncRNA	8.34784	5.8095	13.6646	17.4618	7.07867	15.5632	1.16445	3.53454	9.07159e-06	0.000185737
19705	chr2	144081371	144081672	Intergenic	Intergenic	-3640	ENSMUST00000146746.2	ENSMUSG00000085127	4930444E06Rik	lncRNA	3.45151	3.82066	10.7186	7.67616	3.63609	9.19738	1.32177	2.74667	9.34226e-06	0.000190619
1627	chr1	155556907	155557149	intron (ENSMUST00000194476.2, intron 7 of 7)	protein_coding-intron (ENSMUST00000035560.9, intron 7 of 7)	-5709	ENSMUST00000192730.2	ENSMUSG00000033701	Acbd6	protein_coding	2.40803	3.66365	8.08596	7.50037	3.03584	7.79316	1.31075	2.52229	9.41266e-06	0.000191945
27498	chr6	45951496	45951704	intron (ENSMUST00000114641.8, intron 4 of 23)	protein_coding-intron (ENSMUST00000114641.8, intron 4 of 23)	-63110	ENSMUST00020182349.1	ENSMUSG00002076345	7SK	misc_RNA	5.77928	2.87858	9.46496	12.7741	4.32893	11.1195	1.41758	2.99345	9.45015e-06	0.000192589
35154	chr9	115280101	115280330	Intergenic	Intergenic	-12566	ENSMUST00000075898.4	ENSMUSG00000074034	Gm5921	processed_pseudogene	2.96991	4.03001	7.83523	9.72704	3.49996	8.78113	1.29476	2.6958	9.47975e-06	0.00019298
6110	chr11	101068931	101069612	TTS (ENSMUST00000138942.2)	protein_coding-TTS (ENSMUST00000138942.2)	2404	ENSMUST00000103109.4	ENSMUSG00000017167	Cntnap1	protein_coding	11.7191	11.776	23.1296	21.6221	11.7475	22.3759	0.927849	4.11884	9.79726e-06	0.000198645
8111	chr12	108193908	108194462	intron (ENSMUST00000222310.2, intron 1 of 5)	protein_coding-intron (ENSMUST00000136175.3, intron 1 of 6)	28841	ENSMUST00000223363.2	ENSMUSG00000021258	Ccnk	protein_coding	6.90302	5.1291	11.4708	16.1727	6.01606	13.8217	1.224	3.35096	9.95138e-06	0.00020154
29654	chr7	40540930	40541200	intron (ENSMUST00000189574.7, intron 1 of 3)	lncRNA-intron (ENSMUST00000188579.7, intron 1 of 4)	6683	ENSMUST00000188579.7	ENSMUSG00000100600	A230077H06Rik	lncRNA	3.45151	1.77949	7.89791	6.32843	2.6155	7.11317	1.50625	2.34784	1.01058e-05	0.000204084
20486	chr2	179220774	179221248	intron (ENSMUST00000124708.2, intron 2 of 2)	protein_coding-intron (ENSMUST00000000314.13, intron 2 of 15)	34349	ENSMUST00000120800.2	ENSMUSG00000083410	Gm14300	processed_pseudogene	10.0335	8.11236	18.2404	18.1064	9.07291	18.1734	1.01742	3.79639	1.01189e-05	0.000204233
24249	chr4	140277193	140277633	intron (ENSMUST00000138493.8, intron 8 of 15)	protein_coding-intron (ENSMUST00000039204.10, intron 21 of 27)	18279	ENSMUST00000140403.2	ENSMUSG00000040964	Arhgef10l	protein_coding	8.34784	5.75716	15.6705	14.532	7.0525	15.1012	1.12609	3.50088	1.0325e-05	0.000207919
20869	chr3	39263602	39263819	Intergenic	Intergenic	8285	ENSMUST00000202346.2	ENSMUSG00000107333	Gm43008	processed_pseudogene	2.88964	3.40196	6.70696	9.90283	3.1458	8.30489	1.38361	2.59787	1.03881e-05	0.000208953
33033	chr8	120997255	120997838	intron (ENSMUST00000180448.3, intron 1 of 2)	protein_coding-intron (ENSMUST00000127664.2, intron 1 of 15)	42351	ENSMUST00000180448.3	ENSMUSG00000031822	Gse1	protein_coding	11.398	8.74041	24.0071	17.579	10.0692	20.7931	1.06058	3.97069	1.03878e-05	0.000208953
1265	chr1	128666009	128666258	Intergenic	Intergenic	-12530	ENSMUST00000185285.2	ENSMUSG00000099403	Gm29599	processed_pseudogene	3.93312	5.1291	10.7813	10.1958	4.53111	10.4885	1.18216	2.97108	1.04129e-05	0.000209229
4691	chr11	48655799	48656090	Intergenic	Intergenic	-11403	ENSMUST00000120566.2	ENSMUSG00000082454	Gm12183	processed_pseudogene	4.49499	4.08235	9.52764	10.3716	4.28867	9.94962	1.22187	2.8893	1.05521e-05	0.000211292
1381	chr1	133239670	133240068	intron (ENSMUST00000192465.2, intron 1 of 3)	protein_coding-intron (ENSMUST00000094557.7, intron 1 of 4)	2241	ENSMUST00000192465.2	ENSMUSG00000103421	Golt1a	protein_coding	9.79266	5.96651	17.4256	16.2313	7.87959	16.8284	1.12883	3.65277	1.09159e-05	0.000217961
1221	chr1	125181035	125181293	Intergenic	Intergenic	-55972	ENSMUST00000187796.2	ENSMUSG00000099574	1700121L03Rik	lncRNA	2.80937	4.23936	8.9635	8.43791	3.52437	8.70071	1.2579	2.68924	1.13078e-05	0.000224272
1219	chr1	125143976	125144237	Intergenic	Intergenic	-18914	ENSMUST00000187796.2	ENSMUSG00000099574	1700121L03Rik	lncRNA	2.88964	3.08793	6.64428	8.73089	2.98878	7.68759	1.35438	2.49773	1.1432e-05	0.000226481
240	chr1	35066570	35067012	Intergenic	Intergenic	42054	ENSMUST00000192315.2	ENSMUSG00000103997	Gm38027	processed_pseudogene	6.02008	4.55339	11.4708	12.0123	5.28673	11.7415	1.17508	3.13405	1.14826e-05	0.00022723
4719	chr11	50148946	50149449	exon (ENSMUST00000059458.5, exon 5 of 5)	protein_coding-exon (ENSMUST00000059458.5, exon 5 of 5)	-19754	ENSMUST00000125555.2	ENSMUSG00000020377	Ltc4s	protein_coding	7.06356	9.21145	17.4882	16.1141	8.13751	16.8012	1.02335	3.68075	1.15863e-05	0.000228772
12800	chr16	12514644	12515493	intron (ENSMUST00000230696.2, intron 5 of 11)	lncRNA-intron (ENSMUST00000230696.2, intron 5 of 11)	-7164	ENSMUST00000230690.2	ENSMUSG00000116197	Gm38619	lncRNA	34.4348	26.6399	50.3962	51.6822	30.5374	51.0392	0.752389	5.35883	1.16823e-05	0.000230411
4713	chr11	50043319	50043613	exon (ENSMUST00000093138.13, exon 10 of 21)	protein_coding-exon (ENSMUST00000093138.13, exon 10 of 21)	4507	ENSMUST00000124605.2	ENSMUSG00000036644	Tbc1d9b	protein_coding	2.32776	4.23936	9.08887	7.85195	3.28356	8.47041	1.30421	2.6385	1.18626e-05	0.000233837
10447	chr14	55356404	55356610	Intergenic	Intergenic	-2115	ENSMUST00000022819.13	ENSMUSG00000022208	Jph4	protein_coding	2.4883	4.08235	7.70987	8.84809	3.28532	8.27898	1.28167	2.61651	1.22009e-05	0.000239839
19173	chr2	106546435	106546701	intron (ENSMUST00000144155.8, intron 2 of 2)	protein_coding-intron (ENSMUST00000016530.14, intron 2 of 6)	-14267	ENSMUST00000133401.2	ENSMUSG00000016386	Mpped2	protein_coding	8.18731	6.07119	15.169	14.8249	7.12925	14.997	1.0957	3.50078	1.22816e-05	0.000241157
34189	chr9	59598899	59599342	intron (ENSMUST00000123914.8, intron 1 of 8)	protein_coding-intron (ENSMUST00000123914.8, intron 1 of 8)	11693	ENSMUST00000123914.8	ENSMUSG00000074259	Gramd2	protein_coding	13.7258	13.6602	26.3264	24.3176	13.693	25.322	0.885988	4.30873	1.24206e-05	0.000243752
21893	chr3	127685767	127686047	intron (ENSMUST00000057198.9, intron 1 of 2)	protein_coding-intron (ENSMUST00000057198.9, intron 1 of 2)	4030	ENSMUST00000057198.9	ENSMUSG00000050549	Fam241a	protein_coding	7.06356	6.6469	14.6676	14.0046	6.85523	14.3361	1.06752	3.44485	1.28044e-05	0.000250038
13854	chr17	8424055	8424346	Intergenic	Intergenic	23121	ENSMUST00000161898.2	ENSMUSG00000069135	Cep43	protein_coding	1.20402	0.575716	3.63555	3.3986	0.889866	3.51708	2.05918	1.29383	1.29392e-05	0.000252254
13748	chr17	5025117	5025371	Intergenic	Intergenic	-19363	ENSMUST00000124362.2	ENSMUSG00000069729	Arid1b	protein_coding	3.13044	1.77949	8.46205	5.50808	2.45496	6.98507	1.55732	2.30729	1.29926e-05	0.000253016
26018	chr5	113364210	113364500	intron (ENSMUST00000211733.2, intron 1 of 12)	protein_coding-intron (ENSMUST00000211733.2, intron 1 of 12)	4747	ENSMUST00000211733.2	ENSMUSG00000051339	2900026A02Rik	protein_coding	3.45151	3.34962	10.3425	7.03159	3.40057	8.68705	1.3483	2.6601	1.31711e-05	0.000256212
20679	chr3	18687499	18687875	Intergenic	Intergenic	11361	ENSMUST00000198383.2	ENSMUSG00000104918	Gm42944	TEC	10.6756	7.22262	24.5086	15.3523	8.94911	19.9305	1.17474	3.87409	1.3428e-05	0.00026078
25010	chr5	27338291	27338514	intron (ENSMUST00000122171.8, intron 1 of 25)	protein_coding-intron (ENSMUST00000071500.13, intron 1 of 25)	-62551	ENSMUST00000199729.2	ENSMUSG00000105946	Gm43776	TEC	2.96991	2.56455	6.33087	7.85195	2.76723	7.09141	1.37178	2.38224	1.3455e-05	0.000261161
23544	chr4	120106241	120106522	Intergenic	Intergenic	38165	ENSMUST00000102656.4	ENSMUSG00000052135	Foxo6	protein_coding	4.89633	4.81508	10.3425	11.4263	4.8557	10.8844	1.1646	3.03077	1.3479e-05	0.000261483
26771	chr5	139229242	139229542	intron (ENSMUST00000127310.2, intron 2 of 4)	protein_coding-intron (ENSMUST00000058716.14, intron 19 of 22)	2283	ENSMUST00000127310.2	ENSMUSG00000036817	Sun1	protein_coding	3.69231	5.70482	10.9066	11.0162	4.69857	10.9614	1.18073	3.03364	1.36299e-05	0.000263978
1048	chr1	92991398	92991796	intron (ENSMUST00000190723.7, intron 15 of 48)	protein_coding-intron (ENSMUST00000086819.12, intron 14 of 46)	4883	ENSMUST00000190249.2	ENSMUSG00000014602	Kif1a	protein_coding	5.05687	3.08793	10.7186	8.96528	4.0724	9.84194	1.31529	2.84598	1.3912e-05	0.000268124
12096	chr15	83882310	83882729	intron (ENSMUST00000156187.8, intron 6 of 31)	protein_coding-intron (ENSMUST00000156187.8, intron 6 of 31)	-9336	ENSMUST00000140633.2	ENSMUSG00000022441	Efcab6	protein_coding	10.5151	12.8751	20.685	24.4348	11.6951	22.5599	0.934604	4.12916	1.39118e-05	0.000268124
33173	chr8	123868693	123869255	TTS (ENSMUST00000122819.8)	protein_coding-TTS (ENSMUST00000122819.8)	12129	ENSMUST00000184815.3	ENSMUSG00000098582	Mir7080	miRNA	9.63213	12.8751	22.6908	21.0948	11.2536	21.8928	0.939233	4.08288	1.3908e-05	0.000268124
3416	chr10	81271389	81271577	intron (ENSMUST00000221817.2, intron 1 of 9)	protein_coding-intron (ENSMUST00000221817.2, intron 1 of 9)	-4644	ENSMUST00000117966.2	ENSMUSG00000055053	Nfic	protein_coding	1.84616	2.14585	5.26528	6.09405	1.996	5.67966	1.48564	2.04903	1.3984e-05	0.000269072
9661	chr13	104677162	104678110	Intergenic	Intergenic	-143803	ENSMUST00000131215.2	ENSMUSG00000084860	2610204G07Rik	lncRNA	22.5552	16.8528	39.991	32.2867	19.704	36.1389	0.887659	4.8154	1.42911e-05	0.000274387
13253	chr16	37864972	37865324	Intergenic	Intergenic	-44215	ENSMUST00000023507.13	ENSMUSG00000022812	Gsk3b	protein_coding	3.45151	5.75716	10.2798	11.7779	4.60434	11.0289	1.21466	3.03406	1.43863e-05	0.000275914
3153	chr10	76983481	76983752	intron (ENSMUST00000081654.13, intron 2 of 41)	protein_coding-intron (ENSMUST00000081654.13, intron 2 of 41)	10682	ENSMUST00000218871.2	ENSMUSG00000112612	Gm7775	processed_pseudogene	4.7358	4.34404	10.0291	10.4888	4.53992	10.2589	1.18253	2.94267	1.46728e-05	0.000281105
30957	chr7	128032797	128033065	Intergenic	Intergenic	-12449	ENSMUST00000147840.2	ENSMUSG00000030844	Rgs10	protein_coding	2.64883	3.14027	6.83232	7.85195	2.89455	7.34213	1.3211	2.44105	1.48105e-05	0.000283285
20714	chr3	25412021	25412406	Intergenic	Intergenic	-145444	ENSMUST00000091289.5	ENSMUSG00000069083	Gm10259	processed_pseudogene	4.9766	3.40196	11.2827	8.78949	4.18928	10.0361	1.29111	2.87865	1.52117e-05	0.000290332
8589	chr13	25299458	25299956	intron (ENSMUST00000159129.2, intron 5 of 5)	protein_coding-intron (ENSMUST00000036932.15, intron 6 of 7)	15340	ENSMUST00000118813.2	ENSMUSG00000082667	Gm11348	processed_pseudogene	12.1204	10.6246	21.9386	21.0948	11.3725	21.5167	0.928165	4.06412	1.52967e-05	0.000291543
1375	chr1	133130812	133131052	intron (ENSMUST00000187285.7, intron 1 of 22)	protein_coding-intron (ENSMUST00000187285.7, intron 1 of 22)	21873	ENSMUST00000187285.7	ENSMUSG00000041757	Plekha6	protein_coding	2.88964	2.14585	5.89209	7.50037	2.51774	6.69623	1.44223	2.28658	1.54496e-05	0.000293765
33271	chr8	126368473	126368953	Intergenic	Intergenic	-27844	ENSMUST00000053078.5	ENSMUSG00000050930	Map10	protein_coding	6.98329	7.43197	14.981	14.6492	7.20763	14.8151	1.0324	3.50173	1.55005e-05	0.000294576
30292	chr7	89392734	89393043	intron (ENSMUST00000160995.2, intron 1 of 4)	protein_coding-intron (ENSMUST00000032856.13, intron 3 of 13)	3763	ENSMUST00000160995.2	ENSMUSG00000030621	Me3	protein_coding	3.85285	2.7739	8.33669	7.79335	3.31338	8.06502	1.31437	2.5715	1.56691e-05	0.000297461
26159	chr5	116580827	116581070	exon (ENSMUST00000076124.7, exon 13 of 13)	protein_coding-exon (ENSMUST00000076124.7, exon 13 of 13)	3955	ENSMUST00000139425.2	ENSMUSG00000063919	Srrm4	protein_coding	3.05017	2.40754	6.95769	7.03159	2.72886	6.99464	1.38029	2.35883	1.57009e-05	0.000297825
21590	chr3	102060297	102060619	TTS (ENSMUST00000029453.13)	protein_coding-TTS (ENSMUST00000029453.13)	9091	ENSMUST00000159833.2	ENSMUSG00000027861	Casq2	protein_coding	11.1572	15.335	24.8847	25.4309	13.2461	25.1578	0.905297	4.29235	1.57566e-05	0.000298642
3845	chr10	117927633	117927892	Intergenic	Intergenic	-20660	ENSMUST00000218667.2	ENSMUSG00000112470	5330439M10Rik	lncRNA	4.81606	2.87858	8.83814	9.55125	3.84732	9.19469	1.3055	2.75745	1.58732e-05	0.000300083
6910	chr12	4758987	4759242	intron (ENSMUST00000220311.2, intron 37 of 39)	protein_coding-intron (ENSMUST00000062580.8, intron 36 of 38)	-2404	ENSMUST00000218084.2	ENSMUSG00000020640	Itsn2	protein_coding	2.96991	4.7104	8.274	10.606	3.84015	9.44	1.25408	2.80772	1.58749e-05	0.000300083
20717	chr3	26391710	26391938	Intergenic	Intergenic	-5215	ENSMUST00000193603.6	ENSMUSG00000063887	Nlgn1	protein_coding	3.29098	2.72157	7.77255	7.14879	3.00627	7.46067	1.32725	2.45988	1.60158e-05	0.000302424
16947	chr19	15939696	15940054	intron (ENSMUST00000236749.2, intron 10 of 13)	protein_coding-intron (ENSMUST00000047704.8, intron 11 of 14)	-15174	ENSMUST00000162416.2	ENSMUSG00000024640	Psat1	protein_coding	5.69901	5.8095	12.0976	12.5983	5.75425	12.3479	1.09813	3.22627	1.60381e-05	0.000302523
34870	chr9	104090539	104090700	intron (ENSMUST00000186788.7, intron 18 of 55)	protein_coding-intron (ENSMUST00000035170.13, intron 19 of 55)	-10073	ENSMUST00000188592.2	ENSMUSG00000032560	Dnajc13	protein_coding	1.68562	2.87858	5.70405	7.03159	2.2821	6.36782	1.41943	2.22095	1.62154e-05	0.000305381
18740	chr2	69470434	69470849	Intergenic	Intergenic	-6874	ENSMUST00000134659.8	ENSMUSG00000063145	Bbs5	protein_coding	10.7559	7.32729	17.5509	18.9267	9.04158	18.2388	1.03946	3.79542	1.62719e-05	0.000306282
26190	chr5	117712963	117713391	intron (ENSMUST00000180430.2, intron 4 of 20)	protein_coding-intron (ENSMUST00000180430.2, intron 4 of 20)	54413	ENSMUST00000201553.2	ENSMUSG00000107199	Gm42550	TEC	6.58195	4.03001	11.9722	11.9537	5.30598	11.963	1.21304	3.14882	1.64024e-05	0.000308409
680	chr1	74238345	74238575	Intergenic	Intergenic	-4670	ENSMUST00000053389.5	ENSMUSG00000048480	Cxcr1	protein_coding	3.05017	4.44871	9.40228	8.6137	3.74944	9.00799	1.22258	2.74702	1.68707e-05	0.000316043
13687	chr16	96138350	96138910	Intergenic	Intergenic	-24238	ENSMUST00000113794.8	ENSMUSG00000000159	Igsf5	protein_coding	21.1907	16.6434	31.1529	37.2674	18.917	34.2102	0.867564	4.74617	1.70347e-05	0.000318779
21772	chr3	109838350	109838636	intron (ENSMUST00000189335.2, intron 2 of 4)	protein_coding-intron (ENSMUST00000072596.12, intron 2 of 6)	23793	ENSMUST00000121025.2	ENSMUSG00000082624	Gm12535	processed_pseudogene	4.17392	3.29728	10.6559	7.67616	3.7356	9.16603	1.3115	2.74564	1.71435e-05	0.000319971
4455	chr11	24320305	24320890	Intergenic	Intergenic	-55649	ENSMUST00000153153.2	ENSMUSG00000087085	Gm12068	lncRNA	11.7191	7.85067	24.2579	16.9344	9.78488	20.5961	1.09507	3.94589	1.71845e-05	0.000320232
34121	chr9	57665890	57666148	exon (ENSMUST00000215109.2, exon 3 of 11)	protein_coding-exon (ENSMUST00000215109.2, exon 3 of 11)	-3415	ENSMUST00000215333.2	ENSMUSG00000032316	Clk3	protein_coding	4.81606	3.92534	8.83814	11.5435	4.3707	10.1908	1.24047	2.91965	1.71846e-05	0.000320232
6464	chr11	114379047	114379273	Intergenic	Intergenic	-39474	ENSMUST00000148405.2	ENSMUSG00000062391	4932435O22Rik	lncRNA	2.00669	2.61689	7.39646	5.33229	2.31179	6.36437	1.42192	2.21272	1.73718e-05	0.000322702
13836	chr17	7615901	7616443	Intergenic	Intergenic	3923	ENSMUST00000115747.3	ENSMUSG00000079722	Ttll2	protein_coding	4.09365	4.55339	10.3425	9.37546	4.32352	9.85898	1.17462	2.88698	1.74407e-05	0.000323812
4617	chr11	43409730	43409947	Intergenic	Intergenic	-9773	ENSMUST00000050574.7	ENSMUSG00000044707	Ccnjl	protein_coding	3.37124	3.34962	8.90082	7.38317	3.36043	8.142	1.27135	2.59343	1.75194e-05	0.000324934
13005	chr16	21904237	21904509	intron (ENSMUST00000231926.2, intron 3 of 14)	protein_coding-intron (ENSMUST00000100052.11, intron 4 of 15)	3495	ENSMUST00000134188.8	ENSMUSG00000033581	Igf2bp2	protein_coding	6.02008	5.75716	12.0976	12.8913	5.88862	12.4944	1.08794	3.24642	1.76017e-05	0.000326119
27501	chr6	46383676	46384109	intron (ENSMUST00000196561.2, intron 3 of 4)	protein_coding-intron (ENSMUST00000114641.8, intron 11 of 23)	-6798	ENSMUST00000203051.2	ENSMUSG00000107442	Gm43881	TEC	9.15052	6.28054	15.1063	16.9344	7.71553	16.0204	1.08242	3.59916	1.79842e-05	0.000332685
7998	chr12	102574481	102574716	intron (ENSMUST00000191320.7, intron 2 of 4)	protein_coding-intron (ENSMUST00000046518.12, intron 3 of 9)	-4341	ENSMUST00000178938.2	ENSMUSG00000095174	Gm20069	lncRNA	3.05017	2.56455	7.77255	6.50422	2.80736	7.13839	1.35891	2.38937	1.80878e-05	0.000334078
5171	chr11	69262796	69263287	Intergenic	Intergenic	-2809	ENSMUST00000108661.8	ENSMUSG00000018474	Chd3	protein_coding	6.10035	4.50105	11.9096	11.4849	5.3007	11.6972	1.1672	3.1302	1.83494e-05	0.00033803
587	chr1	64328029	64328897	intron (ENSMUST00000190863.2, intron 1 of 1)	lncRNA-intron (ENSMUST00000190863.2, intron 1 of 1)	13739	ENSMUST00000190863.2	ENSMUSG00000101895	Gm28981	lncRNA	26.087	25.2792	42.3729	42.7169	25.6831	42.5449	0.729515	5.10534	1.84389e-05	0.000339326
7261	chr12	40948420	40948680	Intergenic	Intergenic	5066	ENSMUST00000222682.2	ENSMUSG00000113337	Gm19220	processed_pseudogene	6.02008	5.18144	12.6617	11.6021	5.60076	12.1319	1.12588	3.19248	1.84689e-05	0.000339701
14892	chr17	49557876	49558380	Intergenic	Intergenic	-41642	ENSMUST00000082607.3	ENSMUSG00000064541	Gm22978	snRNA	9.23079	4.03001	16.7987	14.4734	6.6304	15.636	1.28764	3.50049	1.85861e-05	0.000341502
17894	chr2	21979356	21979915	Intergenic	Intergenic	-93002	ENSMUST00000119183.2	ENSMUSG00000081467	Gm13337	processed_pseudogene	22.1539	20.9875	41.4327	33.8688	21.5707	37.6508	0.80491	4.90223	1.9095e-05	0.000349046
24302	chr4	141283033	141283996	Intergenic	Intergenic	10014	ENSMUST00000049927.6	ENSMUSG00000048406	B330016D10Rik	pseudogene	24.3211	20.5688	38.6747	38.0878	22.4449	38.3812	0.782318	4.93947	1.92002e-05	0.000350425
14283	chr17	27931858	27932259	Intergenic	Intergenic	4635	ENSMUST00000127622.3	ENSMUSG00000024215	Spdef	protein_coding	6.58195	6.6469	13.5393	13.8874	6.61443	13.7133	1.04952	3.38834	1.93237e-05	0.000352136
15487	chr18	8231386	8231762	Intergenic	Intergenic	-3568	ENSMUST00000234783.2	ENSMUSG00000117385	Gm20147	processed_pseudogene	7.86624	7.58898	15.9212	15.1765	7.72761	15.5489	1.00984	3.57725	1.94117e-05	0.000353558
8370	chr13	6602584	6602994	intron (ENSMUST00000222485.2, intron 3 of 26)	protein_coding-intron (ENSMUST00000021611.10, intron 3 of 25)	4518	ENSMUST00000220454.2	ENSMUSG00000021193	Pitrm1	protein_coding	3.45151	4.34404	7.77255	11.3677	3.89777	9.57015	1.27471	2.82305	1.95373e-05	0.000355662
19391	chr2	121521051	121521514	intron (ENSMUST00000142016.8, intron 1 of 7)	protein_coding-intron (ENSMUST00000110592.2, intron 1 of 13)	10924	ENSMUST00000117683.2	ENSMUSG00000081264	Gm14021	processed_pseudogene	6.34115	8.53106	15.7958	15.0007	7.43611	15.3983	1.02478	3.55751	1.96526e-05	0.000357579
31748	chr8	27612144	27612855	TTS (ENSMUST00000033877.6)	protein_coding-TTS (ENSMUST00000033877.6)	3040	ENSMUST00000211236.2	ENSMUSG00000031487	Brf2	protein_coding	10.1137	8.79275	22.5655	15.9383	9.45324	19.2519	1.0322	3.86982	1.97582e-05	0.000358975
18564	chr2	50408975	50409220	Intergenic	Intergenic	2775	ENSMUST00000120419.2	ENSMUSG00000081457	Gm13488	processed_pseudogene	2.7291	2.56455	7.5845	6.21124	2.64683	6.89787	1.38129	2.3358	1.98874e-05	0.000360741
16489	chr18	82437413	82437729	Intergenic	Intergenic	5081	ENSMUST00000237372.2	ENSMUSG00000118256	Gm50303	processed_pseudogene	5.37794	3.76832	11.8469	9.31686	4.57313	10.5819	1.23815	2.96723	2.06062e-05	0.000372444
997	chr1	91491018	91491257	Intergenic	Intergenic	22335	ENSMUST00000188081.7	ENSMUSG00000026311	Asb1	protein_coding	2.96991	3.19261	7.96059	7.20738	3.08126	7.58399	1.28589	2.49224	2.06532e-05	0.000373103
17733	chr2	6354123	6354510	intron (ENSMUST00000132391.2, intron 2 of 6)	protein_coding-intron (ENSMUST00000114937.8, intron 2 of 14)	-3228	ENSMUST00000042503.9	ENSMUSG00000039046	Usp6nl	protein_coding	5.05687	4.55339	13.4766	9.02388	4.80513	11.2502	1.23044	3.05262	2.06952e-05	0.000373674
10011	chr14	22032520	22033115	Intergenic	Intergenic	6852	ENSMUST00000043409.9	ENSMUSG00000039081	Zfp503	protein_coding	4.81606	6.85625	15.1063	11.2505	5.83616	13.1784	1.14307	3.30035	2.08981e-05	0.000376953
5266	chr11	71762440	71762716	Intergenic	Intergenic	-23546	ENSMUST00000104268.3	ENSMUSG00000077456	Gm22927	snoRNA	3.05017	2.09351	7.64719	5.91826	2.57184	6.78272	1.43258	2.29979	2.18672e-05	0.000391644
26547	chr5	131926239	131926581	intron (ENSMUST00000182974.9, intron 4 of 18)	protein_coding-intron (ENSMUST00000160071.10, intron 2 of 16)	8871	ENSMUST00000199778.2	ENSMUSG00000106516	Gm42441	TEC	6.26088	5.1291	13.6646	11.0748	5.69499	12.3697	1.13254	3.21642	2.20954e-05	0.000395331
632	chr1	71625531	71626009	TTS (ENSMUST00000186575.2)	protein_coding-TTS (ENSMUST00000186575.2)	4460	ENSMUST00000186575.2	ENSMUSG00000026193	Fn1	protein_coding	9.39132	6.2282	16.9241	15.2937	7.80976	16.1089	1.07335	3.60773	2.23966e-05	0.000399712
25453	chr5	67582073	67582492	intron (ENSMUST00000202131.4, intron 1 of 4)	protein_coding-intron (ENSMUST00000169190.5, intron 1 of 4)	2391	ENSMUST00000201705.4	ENSMUSG00000092060	Bend4	protein_coding	11.7191	10.3105	19.3687	22.2667	11.0148	20.8177	0.927541	4.01881	2.24511e-05	0.000400483
29509	chr7	29886490	29886800	TTS (ENSMUST00000129761.8)	protein_coding-TTS (ENSMUST00000129761.8)	3006	ENSMUST00000148973.8	ENSMUSG00000001794	Capns1	protein_coding	5.29767	7.79833	12.9751	15.4695	6.548	14.2223	1.08869	3.42819	2.27516e-05	0.000404826
32921	chr8	115033057	115033396	intron (ENSMUST00000049509.7, intron 7 of 8)	protein_coding-intron (ENSMUST00000049509.7, intron 7 of 8)	44993	ENSMUST00000139864.2	ENSMUSG00000084848	4933408N05Rik	lncRNA	8.42811	5.18144	15.7331	13.5358	6.80478	14.6345	1.13898	3.45171	2.30652e-05	0.000409378
624	chr1	69217006	69217320	Intergenic	Intergenic	-46705	ENSMUST00000122454.2	ENSMUSG00000084332	Gm8840	processed_pseudogene	3.85285	3.55897	8.90082	8.08633	3.70591	8.49358	1.20051	2.67323	2.41151e-05	0.000426305
25696	chr5	98431658	98431986	Intergenic	Intergenic	29551	ENSMUST00000200059.2	ENSMUSG00000029337	Fgf5	protein_coding	5.37794	3.97767	10.1545	10.7818	4.6778	10.4681	1.18918	2.96979	2.4152e-05	0.000426746
34086	chr9	56775699	56775914	intron (ENSMUST00000214057.2, intron 1 of 4)	protein_coding-intron (ENSMUST00000035661.7, intron 1 of 9)	3489	ENSMUST00000035661.7	ENSMUSG00000032911	Cspg4	protein_coding	3.05017	3.14027	6.895	8.26212	3.09522	7.57856	1.28662	2.49502	2.47258e-05	0.000435365
31791	chr8	34073951	34074163	intron (ENSMUST00000124501.2, intron 10 of 10)	protein_coding-intron (ENSMUST00000009772.8, intron 3 of 3)	13485	ENSMUST00000009772.8	ENSMUSG00000009628	Tex15	protein_coding	1.52509	2.3552	6.26818	5.03931	1.94014	5.65375	1.48369	2.03735	2.51003e-05	0.00044043
34653	chr9	86659393	86659894	intron (ENSMUST00000239074.2, intron 22 of 27)	protein_coding-intron (ENSMUST00000036347.13, intron 24 of 28)	9265	ENSMUST00000192170.2	ENSMUSG00000103891	Gm37941	TEC	13.5652	13.1368	24.3206	24.1418	13.351	24.2312	0.861289	4.25526	2.5272e-05	0.000443004
13991	chr17	15548538	15549116	Intergenic	Intergenic	-6683	ENSMUST00000232519.2	ENSMUSG00000116647	Gm7423	processed_pseudogene	7.7057	6.38521	16.8614	12.7741	7.04546	14.8177	1.08358	3.48446	2.59237e-05	0.000453729
23678	chr4	125596774	125597180	intron (ENSMUST00000030676.8, intron 13 of 15)	protein_coding-intron (ENSMUST00000030676.8, intron 13 of 15)	195798	ENSMUST00000123368.8	ENSMUSG00000085562	2610028E06Rik	lncRNA	4.41472	6.17586	11.9722	11.3677	5.29529	11.67	1.10778	3.14229	2.60612e-05	0.000455486
2749	chr10	44043144	44043416	Intergenic	Intergenic	-2627	ENSMUST00000217649.2	ENSMUSG00000091358	Speer5-ps1	transcribed_processed_pseudogene	6.66222	5.33846	14.2915	11.4849	6.00034	12.8882	1.11799	3.27838	2.61751e-05	0.000457027
19994	chr2	156285950	156286254	TTS (ENSMUST00000142310.2)	lncRNA-TTS (ENSMUST00000142310.2)	3426	ENSMUST00000142310.2	ENSMUSG00000086872	Gm14225	lncRNA	4.17392	4.44871	11.4708	8.37932	4.31132	9.92505	1.19102	2.88937	2.61658e-05	0.000457027
4796	chr11	52452252	52452536	Intergenic	Intergenic	-74257	ENSMUST00000118245.2	ENSMUSG00000083129	Gm12210	processed_pseudogene	4.41472	4.65806	9.46496	10.6646	4.53639	10.0648	1.14297	2.92784	2.64841e-05	0.000461974
9158	chr13	59700599	59700870	intron (ENSMUST00000170520.8, intron 1 of 4)	protein_coding-intron (ENSMUST00000022040.14, intron 1 of 25)	3999	ENSMUST00000170378.8	ENSMUSG00000021557	Agtpbp1	protein_coding	6.34115	5.75716	11.3454	14.532	6.04915	12.9387	1.10526	3.29215	2.68586e-05	0.000467579
20636	chr3	9585526	9585755	intron (ENSMUST00000193947.2, intron 1 of 9)	protein_coding-intron (ENSMUST00000041124.13, intron 2 of 8)	24412	ENSMUST00000192900.2	ENSMUSG00000103485	Gm38001	TEC	2.64883	2.98325	7.20841	6.68001	2.81604	6.94421	1.28309	2.37189	2.7081e-05	0.000470758
11563	chr15	61760489	61760746	Intergenic	Intergenic	62521	ENSMUST00000229370.2	ENSMUSG00000116017	Gm18154	processed_pseudogene	3.93312	2.93092	6.70696	10.6646	3.43202	8.68577	1.36775	2.66534	2.71874e-05	0.000472376
11869	chr15	78522207	78523412	Intergenic	Intergenic	27376	ENSMUST00000230583.2	ENSMUSG00000018008	Cyth4	protein_coding	20.0669	18.0565	36.3555	30.5288	19.0617	33.4422	0.81524	4.72961	2.73309e-05	0.00047394
33880	chr9	45761037	45761336	intron (ENSMUST00000162559.2, intron 1 of 2)	protein_coding-intron (ENSMUST00000034591.11, intron 1 of 8)	-2835	ENSMUST00000159970.2	ENSMUSG00000032086	Bace1	protein_coding	3.69231	3.55897	10.9693	6.973	3.62564	8.97116	1.30275	2.71621	2.7316e-05	0.00047394
31413	chr8	8672016	8672283	intron (ENSMUST00000152698.2, intron 2 of 2)	protein_coding-intron (ENSMUST00000001319.15, intron 4 of 4)	9885	ENSMUST00000208426.2	ENSMUSG00000109436	Gm45075	lncRNA	6.02008	2.82624	10.844	10.2544	4.42316	10.5492	1.31421	2.94357	2.75838e-05	0.000477884
34524	chr9	73173931	73174168	intron (ENSMUST00000183507.2, intron 3 of 3)	lncRNA-intron (ENSMUST00000183507.2, intron 3 of 3)	74284	ENSMUST00000183507.2	ENSMUSG00000098875	Gm27211	lncRNA	3.69231	2.25053	8.33669	6.56282	2.97142	7.44975	1.3712	2.4447	2.78552e-05	0.00048209
29565	chr7	33816103	33816349	intron (ENSMUST00000205914.2, intron 3 of 4)	protein_coding-intron (ENSMUST00000038537.9, intron 6 of 7)	2259	ENSMUST00000123813.9	ENSMUSG00000036459	Wtip	protein_coding	4.33446	3.55897	9.40228	8.43791	3.94671	8.92009	1.19262	2.74377	2.79143e-05	0.000482877
1306	chr1	131665040	131665349	Intergenic	Intergenic	-6566	ENSMUST00000049027.10	ENSMUSG00000042268	Slc26a9	protein_coding	7.9465	5.28612	16.4226	12.3053	6.61631	14.364	1.14528	3.42192	2.87137e-05	0.000494773
7061	chr12	17847662	17847941	Intergenic	Intergenic	69574	ENSMUST00000222944.2	ENSMUSG00000071379	Hpcal1	protein_coding	4.33446	5.33846	11.032	10.2544	4.83646	10.6432	1.11499	3.01129	2.87127e-05	0.000494773
30536	chr7	102165927	102166492	Intergenic	Intergenic	4007	ENSMUST00000210437.2	ENSMUSG00000109822	Gm8556	processed_pseudogene	5.2174	5.54781	12.6617	10.5474	5.3826	11.6046	1.0988	3.13648	2.90121e-05	0.000499188
27983	chr6	88093307	88093795	Intergenic	Intergenic	-12311	ENSMUST00000185149.3	ENSMUSG00000099095	Mir6376	miRNA	8.82945	8.63574	19.5567	15.1179	8.73259	17.3373	0.987867	3.73612	2.95627e-05	0.000507677
19622	chr2	133314888	133315083	Intergenic	Intergenic	9947	ENSMUST00000125575.2	ENSMUSG00000087585	Gm14100	lncRNA	3.45151	1.5178	6.45623	6.62142	2.48465	6.53882	1.47807	2.24283	3.0424e-05	0.000520451
4364	chr11	19551410	19552137	Intergenic	Intergenic	26288	ENSMUST00000146531.2	ENSMUSG00000086911	Gm12027	lncRNA	20.8696	15.2303	31.529	32.9313	18.05	32.2301	0.852804	4.66577	3.04664e-05	0.000520925
10763	chr14	72189589	72189831	Intergenic	Intergenic	39179	ENSMUST00000228197.2	ENSMUSG00000115304	4930434J06Rik	lncRNA	3.77258	2.45988	8.21132	7.03159	3.11623	7.62146	1.33025	2.48809	3.06131e-05	0.000523182
14475	chr17	32382910	32383211	intron (ENSMUST00000087723.5, intron 2 of 32)	protein_coding-intron (ENSMUST00000087723.5, intron 2 of 32)	2766	ENSMUST00000087723.5	ENSMUSG00000038146	Notch3	protein_coding	7.14383	5.28612	13.4766	12.5983	6.21497	13.0374	1.09229	3.30425	3.06576e-05	0.00052369
9828	chr14	4686647	4686883	intron (ENSMUST00000224470.2, intron 1 of 3)	protein_coding-intron (ENSMUST00000022303.17, intron 1 of 9)	-11809	ENSMUST00000225878.2	ENSMUSG00000114281	Gm48320	processed_pseudogene	2.7291	3.50663	8.65009	6.68001	3.11787	7.66505	1.26443	2.51029	3.09469e-05	0.000527732
3461	chr10	82743659	82743885	Intergenic	Intergenic	21092	ENSMUST00000218724.2	ENSMUSG00000020250	Txnrd1	protein_coding	3.61205	1.98884	8.02328	6.26984	2.80044	7.14656	1.40678	2.3783	3.11336e-05	0.000530288
32536	chr8	91140718	91141178	Intergenic	Intergenic	-65977	ENSMUST00000109621.10	ENSMUSG00000043668	Tox3	protein_coding	9.31105	10.6769	21.6879	17.0516	9.99398	19.3698	0.942328	3.90755	3.16215e-05	0.000537051
23636	chr4	124400081	124400496	Intergenic	Intergenic	-20536	ENSMUST00000143859.8	ENSMUSG00000084757	1700057H15Rik	lncRNA	7.30436	3.92534	13.602	11.7193	5.61485	12.6606	1.21815	3.22451	3.24888e-05	0.000549001
8834	chr13	46488541	46488860	Intergenic	Intergenic	61503	ENSMUST00000076622.4	ENSMUSG00000063529	Stmnd1	protein_coding	8.66891	7.37963	17.2375	14.5906	8.02427	15.914	0.997908	3.61317	3.30159e-05	0.000556979
26070	chr5	114645610	114645874	Intergenic	Intergenic	-43608	ENSMUST00000156209.2	ENSMUSG00000086302	Gm13790	lncRNA	2.7291	4.44871	8.39937	8.5551	3.58891	8.47724	1.18894	2.67363	3.30305e-05	0.000556979
15385	chr17	87674814	87675366	intron (ENSMUST00000154255.8, intron 17 of 18)	protein_coding-intron (ENSMUST00000041110.12, intron 18 of 19)	-3200	ENSMUST00000159031.2	ENSMUSG00000089755	0610012D04Rik	lncRNA	9.23079	7.90301	19.7448	14.6492	8.5669	17.197	1.01319	3.71651	3.3181e-05	0.000558986
4355	chr11	17451507	17451839	Intergenic	Intergenic	-46613	ENSMUST00020182060.1	ENSMUSG00002075230	7SK	misc_RNA	2.7291	3.97767	8.90082	7.26598	3.35339	8.0834	1.22529	2.59498	3.32007e-05	0.000559052
35096	chr9	112036875	112037235	intron (ENSMUST00000162097.8, intron 1 of 20)	protein_coding-intron (ENSMUST00000035085.12, intron 1 of 18)	9274	ENSMUST00000159451.8	ENSMUSG00000032503	Arpp21	protein_coding	9.39132	9.89185	15.5451	23.6144	9.64158	19.5798	1.02	3.90326	3.3583e-05	0.000564953
29653	chr7	40537600	40538079	intron (ENSMUST00000189574.7, intron 1 of 3)	lncRNA-intron (ENSMUST00000188579.7, intron 1 of 4)	8757	ENSMUST00000122524.4	ENSMUSG00000084473	Gm25784	snRNA	8.26757	5.65248	14.8556	13.946	6.96003	14.4008	1.07735	3.44881	3.36773e-05	0.000566002
27748	chr6	70889118	70889355	TTS (ENSMUST00000063456.5)	protein_coding-TTS (ENSMUST00000063456.5)	6675	ENSMUST00000063456.5	ENSMUSG00000051896	Tex37	protein_coding	4.09365	2.25053	6.895	8.6723	3.17209	7.78365	1.35373	2.5157	3.38941e-05	0.000568836
12781	chr16	10889138	10889364	intron (ENSMUST00000089011.6, intron 1 of 1)	protein_coding-intron (ENSMUST00000089011.6, intron 1 of 1)	5057	ENSMUST00000089011.6	ENSMUSG00000037972	Snn	protein_coding	2.96991	1.5178	6.33087	5.74247	2.24385	6.03667	1.49609	2.1279	3.48335e-05	0.000582123
16079	chr18	59172719	59173293	intron (ENSMUST00000237964.2, intron 11 of 12)	protein_coding-intron (ENSMUST00000052907.7, intron 21 of 22)	-22314	ENSMUST00000117064.8	ENSMUSG00000050875	Minar2	protein_coding	19.7459	18.1612	31.0902	34.3962	18.9535	32.7432	0.7935	4.70876	3.50506e-05	0.000584649
4151	chr11	3337834	3338040	intron (ENSMUST00000125832.8, intron 1 of 4)	protein_coding-intron (ENSMUST00000101638.4, intron 2 of 15)	-16561	ENSMUST00000101642.10	ENSMUSG00000020451	Limk2	protein_coding	2.88964	1.57013	7.33378	4.98071	2.22989	6.15724	1.52065	2.1441	3.54081e-05	0.000589227
9382	chr13	75311642	75311854	Intergenic	Intergenic	-35585	ENSMUST00000220533.2	ENSMUSG00000113264	Gm19095	processed_pseudogene	2.64883	3.29728	8.65009	6.21124	2.97306	7.43067	1.2907	2.4596	3.6159e-05	0.000599752
3234	chr10	79554982	79555532	intron (ENSMUST00000099513.8, intron 1 of 7)	protein_coding-intron (ENSMUST00000020581.3, intron 1 of 8)	2789	ENSMUST00000099513.8	ENSMUSG00000020331	Hcn2	protein_coding	15.2509	15.7013	27.0159	27.4232	15.4761	27.2195	0.812239	4.43763	3.63259e-05	0.000601339
2626	chr10	36785274	36785612	Intergenic	Intergenic	-65097	ENSMUST00000019911.14	ENSMUSG00000019777	Hdac2	protein_coding	8.18731	6.90859	14.1034	15.9969	7.54795	15.0501	1.0091	3.5337	3.6466e-05	0.00060287
2528	chr10	22622300	22622627	Intergenic	Intergenic	-5333	ENSMUST00000219081.2	ENSMUSG00000112888	Gm47634	lncRNA	4.9766	3.66365	12.8498	7.96914	4.32012	10.4095	1.28809	2.9271	3.72555e-05	0.000613634
24889	chr5	22244864	22245065	intron (ENSMUST00000162427.8, intron 18 of 24)	protein_coding-intron (ENSMUST00000062372.14, intron 18 of 63)	8787	ENSMUST00000159741.2	ENSMUSG00000042453	Reln	protein_coding	2.88964	1.62247	7.08305	5.1565	2.25605	6.11978	1.49349	2.14345	3.9537e-05	0.000647603
11626	chr15	68082662	68082894	intron (ENSMUST00000162054.9, intron 3 of 15)	protein_coding-intron (ENSMUST00000159430.2, intron 3 of 4)	47858	ENSMUST00000162173.8	ENSMUSG00000022335	Zfat	protein_coding	2.80937	2.45988	6.39355	6.62142	2.63462	6.50748	1.31529	2.27678	3.96197e-05	0.000648359
367	chr1	42633866	42634126	intron (ENSMUST00000181660.8, intron 3 of 3)	lncRNA-intron (ENSMUST00000181660.8, intron 3 of 3)	56843	ENSMUST00000176977.8	ENSMUSG00000060424	Pantr1	lncRNA	3.69231	4.34404	10.0918	8.20353	4.01818	9.14765	1.16534	2.78403	4.03865e-05	0.000659994
8401	chr13	12174188	12174457	Intergenic	Intergenic	-1318	ENSMUST00000220496.2	ENSMUSG00000113347	Gm47323	processed_pseudogene	4.33446	3.92534	9.08887	9.08247	4.1299	9.08567	1.14487	2.7841	4.04764e-05	0.000660853
34008	chr9	52296871	52297058	Intergenic	Intergenic	16304	ENSMUST00000216696.2	ENSMUSG00000111780	Gm47960	lncRNA	2.4883	2.30286	6.76964	5.44948	2.39558	6.10956	1.35117	2.17731	4.07826e-05	0.000665547
22067	chr3	145650199	145650403	TTS (ENSMUST00000138876.2)	protein_coding-TTS (ENSMUST00000138876.2)	5460	ENSMUST00000188034.2	ENSMUSG00000036873	2410004B18Rik	protein_coding	2.08696	3.24494	6.45623	6.9144	2.66595	6.68532	1.27483	2.3232	4.23876e-05	0.000688254
16058	chr18	57470898	57471111	exon (ENSMUST00000235699.2, exon 5 of 5)	unprocessed_pseudogene-exon (ENSMUST00000235699.2, exon 5 of 5)	3627	ENSMUST00000235699.2	ENSMUSG00000117802	Gm18929	unprocessed_pseudogene	2.16723	3.34962	7.39646	6.44563	2.75842	6.92104	1.27456	2.36805	4.26251e-05	0.000691479
11561	chr15	61036979	61037233	intron (ENSMUST00000229334.2, intron 4 of 4)	lncRNA-intron (ENSMUST00000229334.2, intron 4 of 4)	7388	ENSMUST00000229334.2	ENSMUSG00000116498	Gm38563	lncRNA	4.25419	2.93092	9.08887	7.50037	3.59255	8.29462	1.23993	2.62886	4.27455e-05	0.000693114
21896	chr3	127715804	127716124	intron (ENSMUST00000198240.2, intron 1 of 4)	lncRNA-intron (ENSMUST00000198240.2, intron 1 of 4)	6143	ENSMUST00000198240.2	ENSMUSG00000104763	9830132P13Rik	lncRNA	16.6957	14.2882	25.3235	29.6499	15.492	27.4867	0.836875	4.44471	4.3065e-05	0.000697975
16057	chr18	57392645	57392923	exon (ENSMUST00000075770.13, exon 10 of 25)	protein_coding-exon (ENSMUST00000075770.13, exon 10 of 25)	55428	ENSMUST00000235284.2	ENSMUSG00000118230	Gm50200	processed_pseudogene	5.05687	4.7104	10.6559	10.1372	4.88363	10.3966	1.09405	2.98618	4.35182e-05	0.000704034
5755	chr11	88179258	88180120	Intergenic	Intergenic	-5195	ENSMUST00000037268.6	ENSMUSG00000034031	Ccdc182	protein_coding	26.4081	20.2547	47.9516	34.572	23.3314	41.2618	0.831928	5.02347	4.35637e-05	0.000704128
17804	chr2	13179973	13180688	intron (ENSMUST00000161912.8, intron 8 of 8)	protein_coding-intron (ENSMUST00000028059.9, intron 7 of 8)	-11896	ENSMUST00000194117.2	ENSMUSG00000102691	Gm37780	TEC	21.6723	22.4529	33.3467	42.0138	22.0626	37.6803	0.771185	4.91731	4.35907e-05	0.000704243
22529	chr4	41636946	41637225	intron (ENSMUST00000143198.2, intron 3 of 3)	protein_coding-intron (ENSMUST00000102963.10, intron 19 of 19)	-2293	ENSMUST00000155382.2	ENSMUSG00000084761	Gm12406	lncRNA	4.65553	4.65806	10.5932	9.60984	4.6568	10.1015	1.11349	2.93931	4.36876e-05	0.000705167
7955	chr12	100806069	100806533	intron (ENSMUST00000167322.2, intron 5 of 13)	protein_coding-intron (ENSMUST00000069782.11, intron 4 of 12)	-10294	ENSMUST00000222484.2	ENSMUSG00000021185	Dglucy	protein_coding	8.18731	10.4152	16.6734	19.3955	9.30126	18.0344	0.93779	3.81079	4.39464e-05	0.000708375
4189	chr11	4051861	4052194	intron (ENSMUST00000132421.8, intron 5 of 5)	protein_coding-intron (ENSMUST00000003681.8, intron 11 of 11)	-5728	ENSMUST00000119801.2	ENSMUSG00000082364	Gm11955	processed_pseudogene	4.41472	4.03001	8.02328	11.3677	4.22237	9.69551	1.20814	2.85997	4.40175e-05	0.0007092
18047	chr2	27311380	27311804	intron (ENSMUST00000056176.8, intron 1 of 27)	protein_coding-intron (ENSMUST00000056176.8, intron 1 of 27)	5332	ENSMUST00000185188.8	ENSMUSG00000009621	Vav2	protein_coding	4.41472	5.60015	14.2915	9.02388	5.00743	11.6577	1.19439	3.1121	4.4536e-05	0.000716902
15517	chr18	11958147	11958680	intron (ENSMUST00000180860.3, intron 1 of 3)	lncRNA-intron (ENSMUST00000180860.3, intron 1 of 3)	-13864	ENSMUST00000171109.9	ENSMUSG00000040957	Cables1	protein_coding	12.2007	9.57782	18.9926	21.7979	10.8893	20.3953	0.92216	3.99189	4.48953e-05	0.000721703
20375	chr2	172731541	172731837	intron (ENSMUST00000009143.8, intron 3 of 6)	protein_coding-intron (ENSMUST00000009143.8, intron 3 of 6)	-25555	ENSMUST00020182214.1	ENSMUSG00002075929	ENSMUSG00002075929	miRNA	3.93312	2.87858	7.27109	8.49651	3.40585	7.8838	1.24226	2.56247	4.53088e-05	0.00072736
1848	chr1	168921161	168921822	Intergenic	Intergenic	-74833	ENSMUST00000184979.3	ENSMUSG00000098829	Mir6354	miRNA	21.0301	21.4062	34.7884	36.3885	21.2182	35.5885	0.744976	4.84436	4.60788e-05	0.000739053
20943	chr3	52419123	52419321	Intergenic	Intergenic	-5163	ENSMUST00000195035.2	ENSMUSG00000103965	Gm30173	lncRNA	2.96991	2.30286	6.895	6.15264	2.63638	6.52382	1.32979	2.27466	4.67721e-05	0.000747806
10253	chr14	34667930	34668399	intron (ENSMUST00000043349.7, intron 3 of 15)	protein_coding-intron (ENSMUST00000043349.7, intron 3 of 15)	51598	ENSMUST00000083547.3	ENSMUSG00000065481	Mir346	miRNA	8.58865	7.37963	17.1121	14.3562	7.98414	15.7342	0.98792	3.6002	4.75476e-05	0.000758835
362	chr1	41890650	41890936	intron (ENSMUST00000186391.2, intron 1 of 5)	lncRNA-intron (ENSMUST00000186391.2, intron 1 of 5)	-66719	ENSMUST00000187227.2	ENSMUSG00000100832	Gm29260	lncRNA	9.23079	4.76274	15.2944	14.7663	6.99676	15.0304	1.14713	3.48727	4.76858e-05	0.000760041
18626	chr2	58994572	58995318	intron (ENSMUST00000184705.8, intron 1 of 4)	protein_coding-intron (ENSMUST00000037903.15, intron 1 of 21)	2674	ENSMUST00000184705.8	ENSMUSG00000026991	Pkp4	protein_coding	36.4415	33.9149	56.7898	52.444	35.1782	54.6169	0.637365	5.49771	4.76608e-05	0.000760041
14891	chr17	49554084	49554381	Intergenic	Intergenic	-45538	ENSMUST00000082607.3	ENSMUSG00000064541	Gm22978	snRNA	5.2174	4.13469	11.7842	8.96528	4.67604	10.3747	1.16599	2.95963	4.78477e-05	0.000761568
3904	chr10	121226587	121227345	intron (ENSMUST00000219216.2, intron 3 of 5)	protein_coding-intron (ENSMUST00000040344.7, intron 11 of 13)	7946	ENSMUST00000219216.2	ENSMUSG00000034707	Gns	protein_coding	15.5719	11.776	25.0101	24.3762	13.674	24.6931	0.869354	4.28022	4.8646e-05	0.000772195
3597	chr10	90796317	90796510	intron (ENSMUST00000183156.8, intron 24 of 25)	protein_coding-intron (ENSMUST00000099364.12, intron 10 of 11)	31039	ENSMUST00000160725.2	ENSMUSG00000019979	Apaf1	protein_coding	1.92643	2.45988	5.20259	6.50422	2.19315	5.85341	1.38502	2.11572	4.89116e-05	0.000776064
8590	chr13	25300066	25300197	intron (ENSMUST00000159129.2, intron 5 of 5)	protein_coding-intron (ENSMUST00000036932.15, intron 6 of 7)	14916	ENSMUST00000118813.2	ENSMUSG00000082667	Gm11348	processed_pseudogene	1.04348	2.14585	4.63846	4.86352	1.59467	4.75099	1.48595	1.80578	4.93033e-05	0.000780881
1189	chr1	120100000	120100242	intron (ENSMUST00000112644.9, intron 5 of 5)	protein_coding-intron (ENSMUST00000027637.13, intron 4 of 4)	11911	ENSMUST00000128578.2	ENSMUSG00000026388	3110009E18Rik	protein_coding	3.77258	4.18702	7.96059	9.96142	3.9798	8.96101	1.15983	2.76252	4.94625e-05	0.000783053
19794	chr2	151439495	151440396	intron (ENSMUST00000109877.10, intron 3 of 4)	protein_coding-intron (ENSMUST00000028951.14, intron 4 of 5)	25403	ENSMUST00000028950.9	ENSMUSG00000027456	Sdcbp2	protein_coding	32.669	26.1166	46.5726	48.2836	29.3928	47.4281	0.700531	5.27285	5.01946e-05	0.000792167
22095	chr3	146367705	146368135	intron (ENSMUST00000197989.2, intron 3 of 3)	protein_coding-intron (ENSMUST00000124931.8, intron 3 of 3)	-10848	ENSMUST00000049703.6	ENSMUSG00000090202	4930503B20Rik	protein_coding	7.06356	6.28054	13.1632	13.5944	6.67205	13.3788	1.01257	3.36582	5.03716e-05	0.000794435
8784	chr13	43723204	43723428	Intergenic	Intergenic	-9649	ENSMUST00000223353.2	ENSMUSG00000021371	Mcur1	protein_coding	2.40803	2.82624	6.58159	6.26984	2.61714	6.42572	1.27202	2.26879	5.04704e-05	0.000795104
31115	chr7	137094803	137095155	Intergenic	Intergenic	55561	ENSMUST00000211598.2	ENSMUSG00000031068	Glrx3	protein_coding	5.69901	3.71598	12.6617	8.90668	4.7075	10.7842	1.22674	2.99519	5.0449e-05	0.000795104
21460	chr3	95940454	95940703	intron (ENSMUST00000015891.6, intron 11 of 14)	protein_coding-intron (ENSMUST00000015891.6, intron 11 of 14)	24453	ENSMUST00000140518.2	ENSMUSG00000015747	Vps45	protein_coding	2.56857	3.14027	7.20841	6.56282	2.85442	6.88562	1.24238	2.37086	5.25294e-05	0.000820812
19892	chr2	153435138	153435441	Intergenic	Intergenic	39362	ENSMUST00000147822.8	ENSMUSG00000056941	Commd7	protein_coding	4.33446	2.82624	7.39646	9.19967	3.58035	8.29806	1.25474	2.63051	5.28011e-05	0.000824498
6505	chr11	115137254	115137516	TTS (ENSMUST00000156230.2)	protein_coding-TTS (ENSMUST00000156230.2)	-6719	ENSMUST00020183517.1	ENSMUSG00002076450	ENSMUSG00002076450	miRNA	4.33446	3.71598	8.02328	9.66844	4.02522	8.84586	1.15073	2.7477	5.29629e-05	0.000826295
4873	chr11	57512764	57513065	Intergenic	Intergenic	-23354	ENSMUST00000066987.14	ENSMUSG00000020520	Galnt10	protein_coding	6.74249	5.28612	13.7273	11.3677	6.0143	12.5475	1.07821	3.25319	5.30273e-05	0.000826572
3847	chr10	117956633	117958139	intron (ENSMUST00000218667.2, intron 1 of 1)	lncRNA-intron (ENSMUST00000218667.2, intron 1 of 1)	8964	ENSMUST00000218667.2	ENSMUSG00000112470	5330439M10Rik	lncRNA	53.7794	57.3099	80.8596	87.4847	55.5446	84.1722	0.597733	6.13349	5.31662e-05	0.000828011
26230	chr5	118633437	118633653	intron (ENSMUST00000202846.2, intron 1 of 1)	transcribed_processed_pseudogene-intron (ENSMUST00000202846.2, intron 1 of 1)	-7360	ENSMUST00000119191.2	ENSMUSG00000082365	Btf3-ps11	transcribed_processed_pseudogene	2.7291	2.3552	6.39355	6.21124	2.54215	6.30239	1.32138	2.23052	5.33575e-05	0.000830625
6640	chr11	117050823	117051097	TTS (ENSMUST00000021177.15)	protein_coding-TTS (ENSMUST00000021177.15)	5065	ENSMUST00000153437.2	ENSMUSG00000020823	Sec14l1	protein_coding	3.05017	2.7739	6.95769	6.9144	2.91204	6.93604	1.25835	2.37883	5.40764e-05	0.000839237
27225	chr6	27317570	27318091	intron (ENSMUST00000115324.9, intron 8 of 9)	protein_coding-intron (ENSMUST00000090512.10, intron 8 of 9)	126122	ENSMUST00000202562.2	ENSMUSG00000107377	Gm42801	TEC	11.9599	10.7816	20.497	20.8604	11.3707	20.6787	0.869547	4.02785	5.41681e-05	0.000839558
24514	chr4	150288734	150288993	Intergenic	Intergenic	-3074	ENSMUST00000030817.5	ENSMUSG00000028972	Car6	protein_coding	3.61205	3.34962	6.70696	9.72704	3.48083	8.217	1.24686	2.62007	5.43731e-05	0.000842289
2149	chr1	183325551	183325762	Intergenic	Intergenic	29947	ENSMUST00000195148.2	ENSMUSG00000103451	Gm33973	lncRNA	2.88964	1.83182	6.2055	5.91826	2.36073	6.06188	1.40681	2.15601	5.44365e-05	0.000842613
15288	chr17	81517888	81518144	Intergenic	Intergenic	36151	ENSMUST00000234904.2	ENSMUSG00000117496	Gm50042	processed_pseudogene	4.41472	6.43755	11.5335	11.7193	5.42614	11.6264	1.06506	3.15082	5.45839e-05	0.000844526
10012	chr14	22035431	22036579	exon (ENSMUST00000043409.9, exon 3 of 3)	protein_coding-exon (ENSMUST00000043409.9, exon 3 of 3)	3664	ENSMUST00000043409.9	ENSMUSG00000039081	Zfp503	protein_coding	14.4482	13.1368	30.9022	20.8018	13.7925	25.852	0.908798	4.32859	5.6381e-05	0.000869676
20132	chr2	163717504	163717721	intron (ENSMUST00000044734.3, intron 2 of 5)	protein_coding-intron (ENSMUST00000044734.3, intron 2 of 5)	21959	ENSMUST00000109396.2	ENSMUSG00000035238	Kcnk15	protein_coding	2.80937	2.61689	7.96059	5.68387	2.71313	6.82223	1.32917	2.33239	5.76132e-05	0.000885984
34700	chr9	94224140	94224369	Intergenic	Intergenic	57705	ENSMUST00000082955.3	ENSMUSG00000064889	Gm24200	snRNA	3.37124	2.61689	7.20841	6.973	2.99407	7.0907	1.26755	2.40685	5.77239e-05	0.000887206
23857	chr4	130932952	130933979	Intergenic	Intergenic	-33123	ENSMUST00000157416.3	ENSMUSG00000088041	Gm25261	snoRNA	30.1004	36.2701	47.1367	60.5303	33.1852	53.8335	0.691332	5.45639	5.79233e-05	0.00088921
15024	chr17	57335816	57336100	intron (ENSMUST00000233480.2, intron 2 of 18)	protein_coding-intron (ENSMUST00000007814.10, intron 2 of 17)	2530	ENSMUST00000007814.10	ENSMUSG00000007670	Khsrp	protein_coding	4.81606	4.23936	8.46205	11.4263	4.52771	9.94419	1.14718	2.91238	5.81095e-05	0.000891297
11194	chr15	12560367	12560990	intron (ENSMUST00000189469.7, intron 3 of 4)	protein_coding-intron (ENSMUST00000075317.12, intron 1 of 23)	-10715	ENSMUST00000189324.2	ENSMUSG00000022197	Pdzd2	protein_coding	14.4482	11.9854	24.9474	22.3839	13.2168	23.6656	0.85115	4.22514	5.86353e-05	0.000898585
31206	chr7	140605312	140605577	Intergenic	Intergenic	-3600	ENSMUST00000170892.2	ENSMUSG00000091441	Gm17387	protein_coding	3.53178	3.34962	6.83232	8.96528	3.4407	7.8988	1.20388	2.57639	5.88638e-05	0.000901307
32816	chr8	109623179	109623378	intron (ENSMUST00000220518.2, intron 10 of 15)	protein_coding-intron (ENSMUST00000043896.10, intron 4 of 9)	25228	ENSMUST00000175846.2	ENSMUSG00000093697	Gm20686	lncRNA	2.96991	2.04117	6.58159	5.91826	2.50554	6.24993	1.35501	2.20985	5.88414e-05	0.000901307
5448	chr11	77671415	77671782	TTS (ENSMUST00000100795.4)	protein_coding-TTS (ENSMUST00000100795.4)	3456	ENSMUST00000130627.9	ENSMUSG00000000631	Myo18a	protein_coding	6.90302	5.86183	12.8498	12.7741	6.38243	12.8119	1.01786	3.30308	5.96689e-05	0.000912636
19374	chr2	121207743	121208314	exon (ENSMUST00000038389.15, exon 4 of 29)	protein_coding-exon (ENSMUST00000038389.15, exon 4 of 29)	-2516	ENSMUST00000129136.8	ENSMUSG00000033498	Strc	protein_coding	7.4649	4.7104	14.2915	11.6021	6.08765	12.9468	1.12157	3.28376	6.03452e-05	0.000921206
26034	chr5	113772433	113772873	intron (ENSMUST00000151460.2, intron 2 of 2)	protein_coding-intron (ENSMUST00000047936.13, intron 1 of 2)	-6977	ENSMUST00000132065.8	ENSMUSG00000042190	Cmklr1	protein_coding	4.7358	7.95535	12.7244	14.4734	6.34557	13.5989	1.06036	3.37369	6.09067e-05	0.000929378
22020	chr3	140689107	140689287	Intergenic	Intergenic	31560	ENSMUST00000196030.2	ENSMUSG00000106540	4930590L14Rik	lncRNA	2.40803	2.7739	5.82941	7.03159	2.59097	6.4305	1.29282	2.26766	6.11271e-05	0.00093195
10021	chr14	22492869	22493224	intron (ENSMUST00000159107.2, intron 2 of 3)	protein_coding-intron (ENSMUST00000075639.11, intron 2 of 6)	99820	ENSMUST00000225327.2	ENSMUSG00000114412	4930405A10Rik	lncRNA	7.62543	5.49547	14.7929	12.2467	6.56045	13.5198	1.06648	3.36177	6.13351e-05	0.000933905
30545	chr7	105277912	105278145	intron (ENSMUST00000057525.14, intron 1 of 11)	protein_coding-intron (ENSMUST00000057525.14, intron 1 of 11)	-4117	ENSMUST00000211532.2	ENSMUSG00000110077	Gm45632	TEC	3.77258	4.81508	9.02619	9.55125	4.29383	9.28872	1.08702	2.83137	6.28665e-05	0.000953131
19262	chr2	117929714	117929919	intron (ENSMUST00000148587.8, intron 2 of 9)	lncRNA-intron (ENSMUST00000138764.2, intron 2 of 2)	11756	ENSMUST00000138764.2	ENSMUSG00000087203	Gm13986	lncRNA	3.13044	3.97767	8.274	7.67616	3.55406	7.97508	1.13658	2.60348	6.32694e-05	0.000957314
20314	chr2	168993518	168993871	Intergenic	Intergenic	45321	ENSMUST00000144607.2	ENSMUSG00000086238	Gm14258	lncRNA	6.42142	4.86742	12.6617	10.899	5.64442	11.7804	1.0825	3.16389	6.37193e-05	0.000962471
3082	chr10	74758607	74759136	Intergenic	Intergenic	-44138	ENSMUST00000037813.5	ENSMUSG00000040009	Gnaz	protein_coding	9.23079	6.85625	16.9241	14.532	8.04352	15.728	0.987737	3.60027	6.51348e-05	0.000981228
34438	chr9	68264589	68264863	Intergenic	Intergenic	64460	ENSMUST00000216339.2	ENSMUSG00000111562	Gm19987	processed_pseudogene	5.13713	3.4543	9.3396	9.25826	4.29571	9.29893	1.15036	2.81546	6.58407e-05	0.000990599
16617	chr19	4352496	4352689	intron (ENSMUST00000113837.9, intron 1 of 17)	protein_coding-intron (ENSMUST00000025791.12, intron 2 of 21)	2644	ENSMUST00000167511.3	ENSMUSG00000024858	Grk2	protein_coding	2.40803	1.98884	5.95478	5.27369	2.19843	5.61424	1.36744	2.0598	6.69723e-05	0.00100677
12768	chr16	10699336	10699734	intron (ENSMUST00000233200.2, intron 28 of 45)	protein_coding-intron (ENSMUST00000181721.2, intron 1 of 5)	33126	ENSMUST00000178424.2	ENSMUSG00000095369	Gm21859	lncRNA	6.66222	4.60573	11.5961	11.9537	5.63397	11.7749	1.09411	3.16189	6.76557e-05	0.00101575
11061	chr14	121404712	121405001	intron (ENSMUST00000153607.2, intron 1 of 7)	protein_coding-intron (ENSMUST00000026635.8, intron 2 of 26)	65365	ENSMUST00000153607.2	ENSMUSG00000025555	Farp1	protein_coding	4.09365	5.07677	8.39937	12.1881	4.58521	10.2937	1.14854	2.96028	6.84264e-05	0.00102602
30845	chr7	125600911	125601181	intron (ENSMUST00000073935.7, intron 2 of 6)	protein_coding-intron (ENSMUST00000073935.7, intron 2 of 6)	62573	ENSMUST00000206586.2	ENSMUSG00000108376	Gm44874	TEC	5.85954	5.54781	12.3483	10.9576	5.70368	11.6529	1.03254	3.16378	6.89541e-05	0.00103219
20115	chr2	163292881	163293094	intron (ENSMUST00000137070.2, intron 3 of 4)	protein_coding-intron (ENSMUST00000018087.13, intron 4 of 5)	12534	ENSMUST00000137070.2	ENSMUSG00000017943	Gdap1l1	protein_coding	4.41472	3.873	9.02619	8.73089	4.14386	8.87854	1.10972	2.76217	6.94032e-05	0.00103847
34224	chr9	61341315	61341742	Intergenic	Intergenic	-8345	ENSMUST00000214224.2	ENSMUSG00000111033	Gm34322	lncRNA	14.689	13.6078	25.0101	24.3762	14.1484	24.6931	0.807638	4.30093	6.98564e-05	0.00104393
2332	chr10	3777395	3777770	intron (ENSMUST00000144543.8, intron 2 of 7)	protein_coding-intron (ENSMUST00000120274.8, intron 2 of 16)	-7297	ENSMUST00000239159.2	ENSMUSG00000040624	Plekhg1	protein_coding	10.5953	7.37963	18.6792	16.0555	8.98748	17.3673	0.974009	3.74488	7.01821e-05	0.00104703
3910	chr10	121263729	121264851	intron (ENSMUST00000220023.2, intron 1 of 1)	protein_coding-intron (ENSMUST00000026902.9, intron 1 of 4)	27672	ENSMUST00000218038.2	ENSMUSG00000112209	Gm18730	processed_pseudogene	33.7124	30.3559	52.5274	47.5804	32.0342	50.0539	0.648037	5.36869	7.06053e-05	0.0010529
17265	chr19	41631454	41631732	intron (ENSMUST00000169141.8, intron 13 of 35)	protein_coding-intron (ENSMUST00000025993.10, intron 13 of 36)	-34624	ENSMUST00000169416.2	ENSMUSG00000025020	Slit1	protein_coding	6.58195	6.96093	12.7244	14.1804	6.77144	13.4524	0.984904	3.3824	7.07409e-05	0.00105448
31829	chr8	36070386	36070886	intron (ENSMUST00000037666.6, intron 1 of 2)	protein_coding-intron (ENSMUST00000037666.6, intron 1 of 2)	-3795	ENSMUST00000154989.2	ENSMUSG00000070056	Mfhas1	protein_coding	11.3177	7.17028	19.306	16.8172	9.24401	18.0616	0.995099	3.79352	7.09318e-05	0.00105644
23860	chr4	130985476	130985743	Intergenic	Intergenic	19021	ENSMUST00000157416.3	ENSMUSG00000088041	Gm25261	snoRNA	4.89633	3.4543	9.08887	8.96528	4.17531	9.02707	1.14454	2.77584	7.19351e-05	0.00106869
16770	chr19	6830047	6830579	exon (ENSMUST00000113440.2, exon 14 of 27)	protein_coding-exon (ENSMUST00000113440.2, exon 14 of 27)	2293	ENSMUST00000236028.2	ENSMUSG00000047810	Ccdc88b	protein_coding	11.1572	7.43197	19.6194	16.4656	9.29459	18.0425	0.98241	3.79581	7.2045e-05	0.00106987
27258	chr6	29101647	29101853	Intergenic	Intergenic	11855	ENSMUST00000082502.3	ENSMUSG00000064436	Gm25589	snRNA	3.05017	2.72157	6.83232	6.68001	2.88587	6.75617	1.23544	2.3489	7.20935e-05	0.00107015
16428	chr18	80147954	80148379	intron (ENSMUST00000070219.9, intron 2 of 2)	protein_coding-intron (ENSMUST00000070219.9, intron 2 of 2)	-14989	ENSMUST00000178391.2	ENSMUSG00000096597	Gm21886	protein_coding	3.85285	3.873	8.02328	8.90668	3.86292	8.46498	1.12937	2.69134	7.35096e-05	0.00108889
3574	chr10	88553311	88553707	Intergenic	Intergenic	-1553	ENSMUST00000219363.2	ENSMUSG00000112467	Gm48144	processed_pseudogene	10.9164	11.0956	18.1777	21.9737	11.006	20.0757	0.866486	3.9877	7.54708e-05	0.00111607
13364	chr16	49410712	49410949	Intergenic	Intergenic	-108766	ENSMUST00000046777.11	ENSMUSG00000032965	Ift57	protein_coding	4.17392	1.83182	7.70987	6.9144	3.00287	7.31213	1.35941	2.42346	7.5607e-05	0.00111716
2893	chr10	60652776	60653203	intron (ENSMUST00000218637.2, intron 1 of 15)	protein_coding-intron (ENSMUST00000077925.7, intron 1 of 16)	-2887	ENSMUST00000218180.2	ENSMUSG00000112592	Gm19972	TEC	5.77928	4.65806	10.844	10.7232	5.21867	10.7836	1.06507	3.04701	7.56863e-05	0.00111786
34458	chr9	70110862	70111155	Intergenic	Intergenic	-3624	ENSMUST00000213863.2	ENSMUSG00000032220	Myo1e	protein_coding	3.69231	5.1291	7.64719	13.4772	4.41071	10.5622	1.2355	2.9737	7.59131e-05	0.00112075
6564	chr11	115964251	115964513	intron (ENSMUST00000174822.8, intron 11 of 31)	protein_coding-intron (ENSMUST00000075036.9, intron 12 of 32)	-3201	ENSMUST00000173943.2	ENSMUSG00000057948	Unc13d	protein_coding	2.88964	4.23936	7.52182	8.84809	3.5645	8.18495	1.15942	2.63566	7.62311e-05	0.0011245
17853	chr2	18933035	18933250	intron (ENSMUST00000006912.12, intron 1 of 9)	protein_coding-intron (ENSMUST00000006912.12, intron 1 of 9)	-22057	ENSMUST00000152981.2	ENSMUSG00000026737	Pip4k2a	protein_coding	3.05017	2.72157	7.08305	6.38703	2.88587	6.73504	1.22981	2.34501	7.7225e-05	0.0011368
2400	chr10	10688930	10689117	intron (ENSMUST00000105561.9, intron 3 of 9)	protein_coding-intron (ENSMUST00000044306.13, intron 3 of 8)	62199	ENSMUST00000219096.2	ENSMUSG00000112730	4930567K20Rik	lncRNA	2.2475	2.09351	5.76673	5.39089	2.1705	5.57881	1.36318	2.05272	7.74974e-05	0.00113939
20889	chr3	41157255	41157698	Intergenic	Intergenic	-30378	ENSMUST00000197878.2	ENSMUSG00000105258	Gm40038	lncRNA	20.388	19.3126	32.5319	33.6931	19.8503	33.1125	0.74098	4.74322	7.85188e-05	0.00115297
7129	chr12	27168666	27169081	intron (ENSMUST00000222838.2, intron 1 of 3)	lncRNA-intron (ENSMUST00000222838.2, intron 1 of 3)	-3879	ENSMUST00000220998.2	ENSMUSG00000094002	Gm9866	lncRNA	6.26088	4.08235	10.9693	10.7818	5.17162	10.8755	1.10829	3.04594	7.93025e-05	0.00116208
31178	chr7	139488001	139488471	intron (ENSMUST00000121839.2, intron 3 of 8)	protein_coding-intron (ENSMUST00000053445.18, intron 3 of 29)	13481	ENSMUST00000121839.2	ENSMUSG00000066129	Kndc1	protein_coding	6.50168	7.95535	12.7871	15.9969	7.22852	14.392	0.978023	3.48036	7.94741e-05	0.00116411
31025	chr7	132325672	132326016	intron (ENSMUST00000097998.9, intron 3 of 3)	protein_coding-intron (ENSMUST00000065371.14, intron 4 of 4)	52801	ENSMUST00000106168.2	ENSMUSG00000030956	Fam53b	protein_coding	7.38463	6.28054	15.169	12.1295	6.83258	13.6493	1.00804	3.3928	8.17575e-05	0.0011946
3870	chr10	119637850	119639344	intron (ENSMUST00000238747.2, intron 1 of 3)	protein_coding-intron (ENSMUST00000041962.16, intron 1 of 22)	-16697	ENSMUST00000105262.9	ENSMUSG00000034813	Grip1	protein_coding	57.1506	46.8947	82.4266	76.117	52.0226	79.2718	0.613699	6.04199	8.21179e-05	0.00119897
15733	chr18	34997599	34999660	TTS (ENSMUST00000064795.6)	protein_coding-TTS (ENSMUST00000064795.6)	4369	ENSMUST00000165033.2	ENSMUSG00000038418	Egr1	protein_coding	36.2007	42.1319	60.0492	59.0654	39.1663	59.5573	0.597859	5.63588	8.3597e-05	0.00121946
656	chr1	72778184	72778452	Intergenic	Intergenic	27378	ENSMUST00000211963.2	ENSMUSG00000046330	Rpl37a	protein_coding	4.09365	4.13469	9.653	8.14493	4.11417	8.89897	1.10719	2.76379	8.37103e-05	0.00122014
20705	chr3	22043951	22044244	Intergenic	Intergenic	8535	ENSMUST00000196313.2	ENSMUSG00000106321	Gm43674	lncRNA	8.90972	5.49547	14.2915	14.5906	7.20259	14.441	1.03867	3.46526	8.42238e-05	0.00122659
11654	chr15	72814451	72814692	intron (ENSMUST00000230270.2, intron 12 of 16)	protein_coding-intron (ENSMUST00000023276.16, intron 12 of 21)	29365	ENSMUST00000166418.4	ENSMUSG00000096173	Gm3150	processed_pseudogene	5.05687	3.55897	8.21132	10.9576	4.30792	9.58444	1.1863	2.84996	8.43237e-05	0.00122754
16544	chr18	87868223	87868435	Intergenic	Intergenic	1835	ENSMUST00000235287.2	ENSMUSG00000118171	Gm50390	processed_pseudogene	3.13044	2.7739	5.70405	8.5551	2.95217	7.12958	1.28454	2.41473	8.44508e-05	0.00122889
2928	chr10	61592914	61593129	intron (ENSMUST00000020283.5, intron 2 of 8)	protein_coding-intron (ENSMUST00000020283.5, intron 2 of 8)	-17495	ENSMUST00000175276.3	ENSMUSG00000093017	Mir5108	miRNA	2.4883	2.98325	6.51891	6.50422	2.73578	6.51157	1.22594	2.30016	8.5109e-05	0.00123745
21747	chr3	108677988	108678223	intron (ENSMUST00000133931.9, intron 6 of 11)	protein_coding-intron (ENSMUST00000123556.8, intron 7 of 9)	10575	ENSMUST00000147916.2	ENSMUSG00000049565	Aknad1	protein_coding	2.80937	4.13469	8.14864	7.55896	3.47203	7.8538	1.13391	2.5828	8.50969e-05	0.00123745
24984	chr5	25314812	25315033	exon (ENSMUST00000128569.2, exon 5 of 5)	lncRNA-exon (ENSMUST00000128569.2, exon 5 of 5)	8466	ENSMUST00000128569.2	ENSMUSG00000043833	2900005J15Rik	lncRNA	4.41472	2.66923	9.15155	7.14879	3.54198	8.15017	1.24595	2.60201	8.61063e-05	0.00125041
34636	chr9	85282949	85283294	Intergenic	Intergenic	18090	ENSMUST00000216235.2	ENSMUSG00000111663	Gm48833	lncRNA	4.9766	2.3552	8.52473	8.49651	3.6659	8.51062	1.28144	2.65506	8.63521e-05	0.00125295
31097	chr7	135598698	135598951	Intergenic	Intergenic	44297	ENSMUST00000183000.2	ENSMUSG00000098031	Gm9341	processed_pseudogene	3.37124	4.97209	9.02619	9.31686	4.17167	9.17152	1.09685	2.81021	8.6433e-05	0.00125361
11674	chr15	73327847	73328282	Intergenic	Intergenic	-27305	ENSMUST00000229262.2	ENSMUSG00000116174	Gm10362	processed_pseudogene	9.23079	6.75158	15.2944	15.3523	7.99118	15.3233	0.962435	3.57327	8.80855e-05	0.00127507
6783	chr11	120153216	120153737	intron (ENSMUST00000122148.8, intron 3 of 27)	protein_coding-intron (ENSMUST00000044985.14, intron 3 of 27)	-11837	ENSMUST00020183293.1	ENSMUSG00002076666	ENSMUSG00002076666	miRNA	12.6823	14.8639	27.0786	22.0909	13.7731	24.5847	0.824203	4.28657	8.81721e-05	0.00127571
23039	chr4	86335087	86335291	intron (ENSMUST00000141889.8, intron 25 of 28)	protein_coding-intron (ENSMUST00000107177.2, intron 12 of 15)	25389	ENSMUST00000118478.2	ENSMUSG00000083272	Gm12550	processed_pseudogene	2.64883	2.66923	7.70987	5.44948	2.65903	6.57968	1.29723	2.2909	9.13187e-05	0.00131587
3783	chr10	111694366	111694644	exon (ENSMUST00000220339.2, exon 4 of 6)	lncRNA-exon (ENSMUST00000220339.2, exon 4 of 6)	15776	ENSMUST00000220339.2	ENSMUSG00000112533	Gm20758	lncRNA	8.74918	7.32729	15.6078	14.8249	8.03824	15.2164	0.933268	3.5721	9.15525e-05	0.0013187
4323	chr11	12182449	12182814	Intergenic	Intergenic	-81883	ENSMUST00000153794.9	ENSMUSG00000086584	Gm12002	lncRNA	3.61205	4.39638	8.52473	8.84809	4.00421	8.68641	1.09454	2.73584	9.20837e-05	0.00132527
32411	chr8	85604286	85604653	intron (ENSMUST00000144466.2, intron 1 of 1)	protein_coding-intron (ENSMUST00000003922.6, intron 2 of 3)	5402	ENSMUST00000144466.2	ENSMUSG00000003824	Syce2	protein_coding	5.37794	4.81508	10.7186	10.2544	5.09651	10.4865	1.04885	3.01222	9.24827e-05	0.00133048
20298	chr2	168282546	168283233	Intergenic	Intergenic	-22395	ENSMUST00000119539.2	ENSMUSG00000082239	Gm14234	processed_pseudogene	17.4181	14.6546	24.3206	32.4039	16.0363	28.3622	0.832912	4.49129	9.56143e-05	0.00136666
15467	chr18	6238222	6238343	intron (ENSMUST00000234166.2, intron 1 of 1)	protein_coding-intron (ENSMUST00000025083.14, intron 1 of 25)	-2532	ENSMUST00000234972.2	ENSMUSG00000117519	Gm41664	lncRNA	1.04348	2.7739	6.14282	4.62913	1.90869	5.38598	1.39079	1.99439	9.67861e-05	0.00138174
32943	chr8	116630696	116630967	Intergenic	Intergenic	67979	ENSMUST00000212988.2	ENSMUSG00000110620	Gm45733	lncRNA	3.93312	3.76832	9.02619	7.73475	3.85072	8.38047	1.12145	2.67664	9.84123e-05	0.00140326
13951	chr17	14508407	14508788	intron (ENSMUST00000233540.2, intron 1 of 3)	protein_coding-intron (ENSMUST00000024660.9, intron 1 of 12)	8776	ENSMUST00000232923.2	ENSMUSG00000023886	Smoc2	protein_coding	6.74249	5.07677	12.9751	11.0162	5.90963	11.9957	1.04239	3.20142	9.90888e-05	0.00141089
33731	chr9	42020056	42020217	intron (ENSMUST00000060989.9, intron 1 of 47)	protein_coding-intron (ENSMUST00000060989.9, intron 1 of 47)	15457	ENSMUST00000060989.9	ENSMUSG00000049313	Sorl1	protein_coding	2.16723	2.61689	6.64428	5.33229	2.39206	5.98828	1.29426	2.16414	9.91072e-05	0.00141089
27803	chr6	72653352	72653857	intron (ENSMUST00000149446.3, intron 2 of 5)	protein_coding-intron (ENSMUST00000069536.12, intron 3 of 11)	-5217	ENSMUST00000182651.2	ENSMUSG00000055799	Tcf7l1	protein_coding	9.47159	11.7237	16.4853	24.0246	10.5976	20.255	0.922777	3.9824	0.000103588	0.00147065
8699	chr13	37051942	37052193	exon (ENSMUST00000037491.11, exon 15 of 15)	protein_coding-exon (ENSMUST00000037491.11, exon 15 of 15)	-3468	ENSMUST00000224473.2	ENSMUSG00000114884	Gm47675	lncRNA	4.9766	3.03559	9.96641	7.96914	4.0061	8.96778	1.2043	2.74653	0.000103954	0.00147516
20129	chr2	163564514	163564771	exon (ENSMUST00000147385.8, exon 3 of 3)	protein_coding-exon (ENSMUST00000147385.8, exon 3 of 3)	8144	ENSMUST00000156939.2	ENSMUSG00000017697	Ada	protein_coding	6.26088	4.81508	11.3454	11.0748	5.53798	11.2101	1.039	3.10924	0.000104922	0.0014877
16441	chr18	80541866	80542304	Intergenic	Intergenic	-29175	ENSMUST00000036229.13	ENSMUSG00000033323	Ctdp1	protein_coding	6.26088	4.2917	13.602	9.31686	5.27629	11.4594	1.14416	3.10361	0.000106801	0.00151132
8074	chr12	106190022	106190842	Intergenic	Intergenic	3098	ENSMUST00000239679.1	ENSMUSG00000118999	ENSMUSG00000118999	snoRNA	23.0368	25.4362	42.8117	36.1541	24.2365	39.4829	0.697955	5.0086	0.000109682	0.00154715
29892	chr7	51256996	51257327	Intergenic	Intergenic	-14593	ENSMUST00000032710.7	ENSMUSG00000030500	Slc17a6	protein_coding	6.26088	5.39079	13.4139	10.4302	5.82584	11.9221	1.04174	3.19169	0.000110007	0.0015505
3038	chr10	69902778	69903229	Intergenic	Intergenic	-29948	ENSMUST00000147545.8	ENSMUSG00000048701	Ccdc6	protein_coding	5.53847	6.69924	11.4708	12.9499	6.11886	12.2103	0.979758	3.24777	0.00011318	0.00158766
25656	chr5	92598379	92599001	intron (ENSMUST00000031377.9, intron 8 of 11)	protein_coding-intron (ENSMUST00000031377.9, intron 8 of 11)	-7726	ENSMUST00000184064.3	ENSMUSG00000099160	Mir6415	miRNA	18.3813	13.6602	26.9532	28.3608	16.0207	27.657	0.804351	4.46467	0.000113162	0.00158766
13689	chr16	96154818	96155438	Intergenic	Intergenic	-7740	ENSMUST00000113794.8	ENSMUSG00000000159	Igsf5	protein_coding	12.2007	11.0956	20.5596	20.5088	11.6482	20.5342	0.823855	4.03349	0.000113306	0.0015888
20208	chr2	165675358	165675672	intron (ENSMUST00000177633.8, intron 9 of 22)	protein_coding-intron (ENSMUST00000018050.14, intron 10 of 23)	18527	ENSMUST00000139202.2	ENSMUSG00000039671	Zmynd8	protein_coding	4.89633	5.44313	11.8469	9.55125	5.16973	10.6991	1.0354	3.04176	0.000114166	0.00159896
25678	chr5	96569505	96569747	intron (ENSMUST00000199841.2, intron 2 of 5)	protein_coding-intron (ENSMUST00000036019.5, intron 2 of 73)	35976	ENSMUST00000198132.2	ENSMUSG00000106263	Gm33050	lncRNA	3.37124	2.45988	8.274	5.62527	2.91556	6.94964	1.27731	2.37138	0.000114392	0.00160148
26895	chr5	142747151	142747443	intron (ENSMUST00000152247.8, intron 10 of 24)	protein_coding-intron (ENSMUST00000151477.8, intron 14 of 15)	4480	ENSMUST00000200371.2	ENSMUSG00000039477	Tnrc18	protein_coding	5.13713	4.86742	9.52764	11.0162	5.00227	10.2719	1.04239	2.9873	0.000115826	0.00161837
8080	chr12	106642841	106643229	Intergenic	Intergenic	39548	ENSMUST00000124363.8	ENSMUSG00000085820	4933406K04Rik	lncRNA	7.38463	5.75716	13.6646	12.2467	6.57089	12.9557	0.997807	3.32417	0.000116482	0.00162626
18223	chr2	30508881	30509156	Intergenic	Intergenic	-10649	ENSMUST00000146702.2	ENSMUSG00000086405	9330198N18Rik	lncRNA	5.13713	6.59456	11.4081	12.3639	5.86585	11.886	0.996145	3.20421	0.000120237	0.00167276
27219	chr6	25013343	25013565	Intergenic	Intergenic	33843	ENSMUST00000202130.2	ENSMUSG00000107212	Gm5302	processed_pseudogene	3.21071	2.30286	7.96059	5.44948	2.75679	6.70504	1.30845	2.31393	0.000120787	0.00167842
5014	chr11	61444872	61445188	intron (ENSMUST00000146455.8, intron 2 of 4)	protein_coding-intron (ENSMUST00000001063.15, intron 1 of 9)	-7662	ENSMUST00000151545.2	ENSMUSG00000001036	Epn2	protein_coding	3.53178	6.12352	9.3396	11.9537	4.82765	10.6467	1.09661	3.02146	0.000121248	0.00168417
7333	chr12	54319102	54319304	Intergenic	Intergenic	-31517	ENSMUST00020182318.1	ENSMUSG00002076688	U1	snRNA	3.37124	1.77949	7.77255	5.27369	2.57536	6.52312	1.39701	2.25301	0.000122275	0.00169645
3111	chr10	75530604	75530831	TTS (ENSMUST00000219806.2)	protein_coding-TTS (ENSMUST00000219806.2)	5492	ENSMUST00000218486.2	ENSMUSG00000020196	Cabin1	protein_coding	2.56857	2.72157	5.57868	7.14879	2.64507	6.36374	1.25832	2.26382	0.000122667	0.00170122
10390	chr14	53023983	53024362	Intergenic	Intergenic	-5601	ENSMUST00000178426.4	ENSMUSG00000096478	Trav9d-1	TR_V_gene	6.18061	5.39079	10.5306	12.5397	5.7857	11.5351	1.00731	3.16089	0.000123315	0.00170953
13699	chr16	96421656	96421892	intron (ENSMUST00000232829.2, intron 1 of 5)	protein_coding-intron (ENSMUST00000056102.9, intron 29 of 32)	2180	ENSMUST00000232829.2	ENSMUSG00000050272	Dscam	protein_coding	1.52509	3.50663	7.45914	5.56668	2.51586	6.51291	1.28641	2.28062	0.00012368	0.00171192
13594	chr16	91543007	91543725	intron (ENSMUST00000231535.2, intron 1 of 5)	protein_coding-intron (ENSMUST00000056482.14, intron 1 of 28)	-9621	ENSMUST00000231974.2	ENSMUSG00000022957	Itsn1	protein_coding	15.8127	19.2603	31.2156	28.3022	17.5365	29.7589	0.750893	4.58528	0.000124595	0.00172392
20975	chr3	55331348	55331694	intron (ENSMUST00000197870.5, intron 2 of 4)	protein_coding-intron (ENSMUST00000054237.14, intron 4 of 16)	-20978	ENSMUST00000196362.5	ENSMUSG00000105975	Gm9831	lncRNA	9.31105	6.69924	14.6049	15.8211	8.00515	15.213	0.951011	3.56743	0.000124785	0.00172586
951	chr1	89845822	89846103	Intergenic	Intergenic	10945	ENSMUST00000187633.2	ENSMUSG00000034486	Gbx2	protein_coding	4.81606	5.23378	10.4052	10.1372	5.02492	10.2712	1.02092	2.99135	0.000125343	0.0017329
21698	chr3	107403541	107404075	intron (ENSMUST00000169413.2, intron 1 of 1)	protein_coding-intron (ENSMUST00000029499.15, intron 2 of 11)	-3296	ENSMUST00000167975.2	ENSMUSG00000027894	Slc6a17	protein_coding	14.7693	15.9107	26.9532	25.2551	15.34	26.1042	0.761302	4.39547	0.000127042	0.00175366
19796	chr2	151445162	151445931	intron (ENSMUST00000148755.8, intron 2 of 4)	protein_coding-intron (ENSMUST00000028951.14, intron 2 of 5)	28845	ENSMUST00000137936.2	ENSMUSG00000027457	Snph	protein_coding	8.82945	12.4564	19.0553	19.9814	10.6429	19.5184	0.851496	3.95081	0.000128385	0.00176945
19736	chr2	146026168	146026668	intron (ENSMUST00000144066.8, intron 9 of 10)	protein_coding-intron (ENSMUST00000133433.8, intron 25 of 26)	-29767	ENSMUST00000146891.2	ENSMUSG00000037143	Cfap61	protein_coding	12.3612	7.17028	20.6223	17.2274	9.76575	18.9249	0.985602	3.86176	0.000129362	0.00178084
30503	chr7	101162954	101163153	Intergenic	Intergenic	12229	ENSMUST00000209315.2	ENSMUSG00000110195	Pde2a	protein_coding	2.96991	2.45988	5.82941	6.79721	2.71489	6.31331	1.23616	2.2585	0.00013012	0.00179057
33949	chr9	49276891	49277436	intron (ENSMUST00000075764.8, intron 1 of 7)	protein_coding-intron (ENSMUST00000075764.8, intron 1 of 7)	25236	ENSMUST00000075764.8	ENSMUSG00000032259	Drd2	protein_coding	8.98998	7.53664	15.7958	14.9421	8.26331	15.369	0.907617	3.59464	0.000131718	0.00180836
15626	chr18	24392108	24392460	TTS (ENSMUST00000163185.2)	processed_pseudogene-TTS (ENSMUST00000163185.2)	1849	ENSMUST00000163185.2	ENSMUSG00000091363	Gm7701	processed_pseudogene	2.08696	1.83182	4.137	6.03545	1.95939	5.08623	1.38911	1.92764	0.000131894	0.00181007
25402	chr5	65350107	65350328	Intergenic	Intergenic	-6822	ENSMUST00000203653.3	ENSMUSG00000037890	Wdr19	protein_coding	2.7291	2.87858	5.26528	8.32072	2.80384	6.793	1.27137	2.35234	0.000132006	0.0018109
15485	chr18	7708057	7708330	Intergenic	Intergenic	-15467	ENSMUST00000234387.2	ENSMUSG00000117542	Gm18763	processed_pseudogene	3.37124	3.61131	6.58159	8.96528	3.49128	7.77344	1.14771	2.57053	0.000132392	0.00181376
26828	chr5	140267958	140268388	intron (ENSMUST00000110829.7, intron 9 of 16)	protein_coding-intron (ENSMUST00000031534.9, intron 9 of 17)	-19853	ENSMUST00000132832.2	ENSMUSG00000029554	Mad1l1	protein_coding	8.98998	7.58898	16.4853	14.4734	8.28948	15.4793	0.912013	3.60249	0.000133536	0.00182625
16378	chr18	77303082	77303440	intron (ENSMUST00000075290.8, intron 2 of 7)	protein_coding-intron (ENSMUST00000075290.8, intron 2 of 7)	3762	ENSMUST00000118893.2	ENSMUSG00000082784	Gm15957	processed_pseudogene	6.18061	9.05444	14.7302	14.8835	7.61753	14.8069	0.928984	3.53398	0.00013384	0.00182874
22893	chr4	63002737	63003153	intron (ENSMUST00000064814.6, intron 3 of 14)	protein_coding-intron (ENSMUST00000030043.13, intron 4 of 11)	-35692	ENSMUST00000151324.2	ENSMUSG00000028358	Zfp618	protein_coding	7.7057	3.50663	12.0349	12.5397	5.60617	12.2873	1.18671	3.19228	0.000133873	0.00182874
5602	chr11	83128775	83129006	intron (ENSMUST00000216233.2, intron 2 of 4)	transcribed_unprocessed_pseudogene-intron (ENSMUST00000214346.2, intron 2 of 4)	-5796	ENSMUST00000117952.3	ENSMUSG00000083161	Gm11427	transcribed_unprocessed_pseudogene	7.86624	5.8095	14.9183	12.0709	6.83787	13.4946	1.0015	3.37914	0.000136349	0.00185826
26821	chr5	140028798	140029067	intron (ENSMUST00000199237.5, intron 6 of 6)	protein_coding-intron (ENSMUST00000031534.9, intron 17 of 17)	-11001	ENSMUST00000198772.2	ENSMUSG00000105453	Gm43702	TEC	4.7358	4.50105	10.0291	8.96528	4.61842	9.49719	1.04142	2.87522	0.000137128	0.00186744
28207	chr6	99948450	99948721	intron (ENSMUST00000204791.2, intron 3 of 3)	lncRNA-intron (ENSMUST00000204791.2, intron 3 of 3)	19591	ENSMUST00000204791.2	ENSMUSG00000108151	Gm33201	lncRNA	6.18061	3.92534	9.84105	11.1334	5.05297	10.4872	1.09245	3.00127	0.000137539	0.00187232
5898	chr11	95689396	95689681	intron (ENSMUST00000133070.8, intron 5 of 6)	protein_coding-intron (ENSMUST00000133070.8, intron 5 of 6)	-25787	ENSMUST00000150134.2	ENSMUSG00000050860	Phospho1	protein_coding	6.42142	6.2282	12.2856	12.2467	6.32481	12.2662	0.95656	3.26105	0.000137913	0.0018767
5982	chr11	98180737	98181005	Intergenic	Intergenic	4663	ENSMUST00000176721.2	ENSMUSG00000093673	Gm20644	lncRNA	5.13713	4.7104	11.0947	9.19967	4.92377	10.1472	1.0472	2.96498	0.000138783	0.00188637
30184	chr7	79701595	79701879	intron (ENSMUST00000206104.2, intron 1 of 1)	protein_coding-intron (ENSMUST00000049680.10, intron 1 of 4)	15284	ENSMUST00000206449.2	ENSMUSG00000108365	Gm44951	TEC	7.06356	7.64132	17.2375	12.0123	7.35244	14.6249	0.982152	3.49657	0.000141924	0.00192169
27249	chr6	28891403	28892143	intron (ENSMUST00000167201.2, intron 16 of 16)	protein_coding-intron (ENSMUST00000167201.2, intron 16 of 16)	11731	ENSMUST00000165151.2	ENSMUSG00000001424	Snd1	protein_coding	21.1104	22.1389	33.2214	37.2088	21.6247	35.2151	0.70125	4.84567	0.000142591	0.00192851
10847	chr14	78162928	78163212	intron (ENSMUST00000227903.2, intron 1 of 6)	protein_coding-intron (ENSMUST00000022591.16, intron 1 of 11)	21223	ENSMUST00000227903.2	ENSMUSG00000022014	Epsti1	protein_coding	3.13044	3.40196	8.9635	6.15264	3.2662	7.55807	1.19407	2.50963	0.000142823	0.00193092
192	chr1	24672948	24673319	Intergenic	Intergenic	-17855	ENSMUST00000187117.2	ENSMUSG00000101249	Gm29216	unprocessed_pseudogene	15.0101	8.06002	24.1325	20.333	11.535	22.2328	0.977488	4.09243	0.000143027	0.00193294
33232	chr8	125318512	125318830	TTS (ENSMUST00000133086.2)	protein_coding-TTS (ENSMUST00000133086.2)	15819	ENSMUST00000133086.2	ENSMUSG00000031981	Capn9	protein_coding	5.13713	7.11794	10.4052	15.2937	6.12754	12.8495	1.04519	3.30181	0.000145422	0.00196083
29587	chr7	34569160	34569598	Intergenic	Intergenic	-42425	ENSMUST00000075068.14	ENSMUSG00000063931	Pepd	protein_coding	8.34784	3.873	15.4197	11.4849	6.11042	13.4523	1.18485	3.31594	0.000145973	0.00196751
33744	chr9	42707225	42707578	intron (ENSMUST00000114865.8, intron 3 of 20)	protein_coding-intron (ENSMUST00000034515.7, intron 1 of 18)	12594	ENSMUST00000034515.7	ENSMUSG00000032017	Grik4	protein_coding	5.05687	9.47314	13.4766	16.5242	7.265	15.0004	1.00568	3.53049	0.00014722	0.0019813
22624	chr4	44031626	44031851	intron (ENSMUST00000107851.10, intron 6 of 6)	protein_coding-intron (ENSMUST00000107845.4, intron 4 of 4)	19052	ENSMUST00000107845.4	ENSMUSG00000028478	Clta	protein_coding	4.33446	4.39638	10.3425	8.08633	4.36542	9.21442	1.0711	2.82221	0.000149302	0.00200627
22169	chr3	153916410	153916636	intron (ENSMUST00000239250.2, intron 3 of 21)	protein_coding-intron (ENSMUST00000089948.6, intron 3 of 21)	-11596	ENSMUST00000128362.2	ENSMUSG00000028360	Slc44a5	protein_coding	3.05017	3.34962	5.70405	9.25826	3.1999	7.48116	1.21695	2.50011	0.000151014	0.00202543
20226	chr2	166197974	166198235	Intergenic	Intergenic	41973	ENSMUST00000151070.2	ENSMUSG00000087617	Gm14268	lncRNA	5.61874	6.17586	11.7215	11.6021	5.8973	11.6618	0.973213	3.18426	0.000152017	0.00203504
6463	chr11	114358768	114359015	Intergenic	Intergenic	-19205	ENSMUST00000148405.2	ENSMUSG00000062391	4932435O22Rik	lncRNA	3.69231	4.81508	7.96059	10.3716	4.2537	9.1661	1.08265	2.81701	0.00015277	0.00204204
27601	chr6	51147940	51148204	Intergenic	Intergenic	98818	ENSMUST00000083571.3	ENSMUSG00000065505	Mir148a	miRNA	3.77258	2.51221	7.83523	6.38703	3.1424	7.11113	1.21505	2.42304	0.000153322	0.00204865
4625	chr11	43524430	43525238	Intergenic	Intergenic	-17678	ENSMUST00000117511.2	ENSMUSG00000082614	Gm12149	processed_pseudogene	20.388	13.7648	29.6485	29.4155	17.0764	29.532	0.809975	4.55568	0.00015348	0.00204978
27049	chr5	148693865	148694611	Intergenic	Intergenic	-3988	ENSMUST00020181709.1	ENSMUSG00002076670	5S_rRNA	rRNA	17.7392	11.148	26.6398	25.1379	14.4436	25.8889	0.865846	4.34813	0.000154309	0.00205718
24418	chr4	148580529	148580804	exon (ENSMUST00000030840.4, exon 5 of 5)	protein_coding-exon (ENSMUST00000030840.4, exon 5 of 5)	4251	ENSMUST00000030840.4	ENSMUSG00000028989	Angptl7	protein_coding	4.49499	3.55897	8.90082	8.02774	4.02698	8.46428	1.09173	2.70065	0.000156423	0.0020838
17241	chr19	40492835	40493108	intron (ENSMUST00000224247.2, intron 1 of 23)	protein_coding-intron (ENSMUST00000224227.2, intron 1 of 21)	9146	ENSMUST00000225148.2	ENSMUSG00000025006	Sorbs1	protein_coding	5.29767	3.19261	9.77837	8.32072	4.24514	9.04954	1.13518	2.77989	0.000156877	0.00208907
24635	chr4	152979546	152979826	Intergenic	Intergenic	118355	ENSMUST00020182571.1	ENSMUSG00002075954	ENSMUSG00002075954	miRNA	5.77928	3.19261	11.5961	8.26212	4.48594	9.92913	1.19003	2.88994	0.000157773	0.00209784
22664	chr4	45789641	45789866	Intergenic	Intergenic	-9269	ENSMUST00000044384.5	ENSMUSG00000035561	Aldh1b1	protein_coding	3.05017	2.56455	8.46205	5.2151	2.80736	6.83857	1.29249	2.3436	0.000157995	0.0021
8889	chr13	48590273	48590771	Intergenic	Intergenic	-28534	ENSMUST00000225569.2	ENSMUSG00000114695	Gm48648	lncRNA	12.4415	13.4508	21.1238	23.5558	12.9462	22.3398	0.781947	4.16789	0.000160007	0.00212278
15377	chr17	87510800	87511688	Intergenic	Intergenic	-8874	ENSMUST00000234580.2	ENSMUSG00000117384	C330024C12Rik	lncRNA	29.2977	30.1989	44.3161	47.2289	29.7483	45.7725	0.620266	5.25115	0.000161286	0.00213654
23113	chr4	95697416	95697634	intron (ENSMUST00000176162.8, intron 9 of 12)	protein_coding-intron (ENSMUST00000043335.11, intron 9 of 10)	-12690	ENSMUST00000156223.2	ENSMUSG00000028573	Fggy	protein_coding	4.17392	3.873	7.27109	10.02	4.02346	8.64556	1.11121	2.72875	0.000161605	0.00213997
3477	chr10	83454808	83455265	intron (ENSMUST00000147582.8, intron 8 of 13)	protein_coding-intron (ENSMUST00000020500.14, intron 8 of 20)	-7291	ENSMUST00000130285.9	ENSMUSG00000020263	Appl2	protein_coding	6.26088	5.33846	12.3483	10.7232	5.79967	11.5358	1.00303	3.15897	0.000164125	0.0021701
9112	chr13	57008429	57008700	intron (ENSMUST00000173817.9, intron 2 of 10)	protein_coding-intron (ENSMUST00000173817.9, intron 2 of 10)	27365	ENSMUST00000173466.3	ENSMUSG00000021541	Trpc7	protein_coding	3.85285	2.09351	8.58741	5.74247	2.97318	7.16494	1.32	2.40139	0.000166233	0.00219387
946	chr1	89757033	89757272	intron (ENSMUST00000212924.2, intron 2 of 2)	protein_coding-intron (ENSMUST00000027521.15, intron 13 of 17)	3949	ENSMUST00000193177.2	ENSMUSG00000103252	Gm37521	TEC	2.64883	4.03001	7.27109	7.55896	3.33942	7.41503	1.10487	2.51348	0.000167017	0.00220258
4260	chr11	5980760	5980978	intron (ENSMUST00000123391.8, intron 1 of 5)	protein_coding-intron (ENSMUST00000002817.12, intron 1 of 18)	-30421	ENSMUST00000130427.8	ENSMUSG00000057897	Camk2b	protein_coding	2.96991	1.98884	6.76964	5.0979	2.47937	5.93377	1.29476	2.15199	0.000171742	0.00225567
6428	chr11	113229276	113229689	intron (ENSMUST00000106633.10, intron 6 of 9)	protein_coding-intron (ENSMUST00000042657.16, intron 7 of 10)	-128987	ENSMUST00000130373.2	ENSMUSG00000085421	4732490B19Rik	lncRNA	6.34115	8.26937	12.5991	15.9383	7.30526	14.2687	0.946129	3.4787	0.0001738	0.00227764
19027	chr2	92869460	92869710	intron (ENSMUST00000145926.2, intron 2 of 3)	protein_coding-intron (ENSMUST00000111272.3, intron 1 of 5)	6331	ENSMUST00000238863.2	ENSMUSG00000075028	Prdm11	protein_coding	4.17392	5.23378	10.5932	8.90668	4.70385	9.74996	1.0262	2.91501	0.000173752	0.00227764
26792	chr5	139544634	139545040	Intergenic	Intergenic	15184	ENSMUST00000174792.2	ENSMUSG00000029546	Uncx	protein_coding	9.55186	7.17028	16.6107	14.532	8.36107	15.5713	0.916643	3.60951	0.000174565	0.00228513
25774	chr5	103969502	103970098	intron (ENSMUST00000153165.8, intron 7 of 12)	protein_coding-intron (ENSMUST00000031256.6, intron 7 of 19)	37575	ENSMUST00000152145.2	ENSMUSG00000029313	Aff1	protein_coding	10.9967	9.36847	17.2375	19.1611	10.1826	18.1993	0.849426	3.85468	0.000175881	0.00229982
6465	chr11	114386317	114386761	Intergenic	Intergenic	-46853	ENSMUST00000148405.2	ENSMUSG00000062391	4932435O22Rik	lncRNA	8.02677	5.1291	14.8556	11.7193	6.57794	13.2875	1.04482	3.34322	0.000178334	0.00232439
18848	chr2	75881376	75881545	intron (ENSMUST00000144892.2, intron 10 of 14)	protein_coding-intron (ENSMUST00000099992.10, intron 13 of 19)	-45073	ENSMUST00000124825.2	ENSMUSG00000075270	Pde11a	protein_coding	2.64883	2.87858	7.08305	5.80106	2.76371	6.44206	1.20454	2.28906	0.000179843	0.0023404
16804	chr19	7327425	7327754	Intergenic	Intergenic	-8364	ENSMUST00000171393.8	ENSMUSG00000024969	Mark2	protein_coding	2.88964	5.75716	9.02619	10.1372	4.3234	9.5817	1.09022	2.87514	0.000180022	0.00234187
35739	chrX	139143693	139144094	intron (ENSMUST00000130153.2, intron 1 of 1)	lncRNA-intron (ENSMUST00000130153.2, intron 1 of 1)	34718	ENSMUST00000130153.2	ENSMUSG00000086441	Gm15046	lncRNA	9.31105	10.1535	17.8643	16.8758	9.73229	17.3701	0.827715	3.79367	0.000181607	0.0023599
10263	chr14	36816418	36816801	intron (ENSMUST00000022337.11, intron 4 of 16)	protein_coding-intron (ENSMUST00000022337.11, intron 4 of 16)	3695	ENSMUST00000022337.11	ENSMUSG00000021803	Cdhr1	protein_coding	6.26088	5.8095	11.4081	12.0709	6.03519	11.7395	0.965365	3.19746	0.000182377	0.00236816
7886	chr12	98467914	98468093	intron (ENSMUST00000221906.2, intron 3 of 4)	protein_coding-intron (ENSMUST00000110113.3, intron 2 of 6)	-22100	ENSMUST00000220507.2	ENSMUSG00000113613	Gm40893	lncRNA	2.80937	3.873	7.83523	6.973	3.34118	7.40411	1.10954	2.50818	0.000184246	0.00239006
8118	chr12	108320663	108320867	intron (ENSMUST00000021684.6, intron 9 of 14)	protein_coding-intron (ENSMUST00000021684.6, intron 9 of 14)	2282	ENSMUST00000222240.2	ENSMUSG00000021259	Cyp46a1	protein_coding	3.45151	1.30845	5.89209	5.80106	2.37998	5.84658	1.39052	2.11058	0.000186867	0.00241849
20548	chr2	180431839	180432035	Intergenic	Intergenic	-13244	ENSMUST00000108878.2	ENSMUSG00000045493	Bhlhe23	protein_coding	3.29098	2.72157	7.39646	6.09405	3.00627	6.74525	1.18029	2.35993	0.000187949	0.00242984
27618	chr6	51703977	51704573	Intergenic	Intergenic	-16214	ENSMUST00000203781.2	ENSMUSG00000108145	Gm38811	lncRNA	24.4014	17.5855	35.7287	34.0446	20.9934	34.8866	0.747802	4.81559	0.000188208	0.00243231
11564	chr15	61811182	61811448	Intergenic	Intergenic	43836	ENSMUST00000192740.2	ENSMUSG00000103610	Gm37947	TEC	5.93981	4.76274	10.5306	10.606	5.35128	10.5683	1.00038	3.03913	0.000188599	0.00243646
14823	chr17	47266018	47266393	intron (ENSMUST00000224759.2, intron 28 of 44)	protein_coding-intron (ENSMUST00000113335.4, intron 30 of 46)	-3124	ENSMUST00000225751.2	ENSMUSG00000023977	Ubr2	protein_coding	7.7057	6.85625	14.981	12.5397	7.28098	13.7603	0.924834	3.43151	0.000190016	0.00245299
17180	chr19	36783108	36783246	Intergenic	Intergenic	-12871	ENSMUST00000236351.2	ENSMUSG00000117938	Gm50112	processed_pseudogene	1.92643	2.66923	6.33087	4.98071	2.29783	5.65579	1.25458	2.09656	0.00019378	0.0024934
13475	chr16	76229206	76229628	intron (ENSMUST00000207575.3, intron 3 of 5)	lncRNA-intron (ENSMUST00000207575.3, intron 3 of 5)	-28877	ENSMUST00000052867.9	ENSMUSG00000050299	Gm9843	processed_pseudogene	8.74918	8.68808	16.36	15.2937	8.71863	15.8268	0.859024	3.65168	0.000194525	0.00250208
15465	chr18	6149330	6149473	Intergenic	Intergenic	-13303	ENSMUST00000182559.8	ENSMUSG00000041225	Arhgap12	protein_coding	1.12375	2.87858	5.26528	5.33229	2.00116	5.29878	1.3044	1.99838	0.000194816	0.00250492
24563	chr4	151594950	151595201	intron (ENSMUST00000155685.8, intron 5 of 7)	protein_coding-intron (ENSMUST00000049790.14, intron 4 of 23)	134148	ENSMUST00000129097.2	ENSMUSG00000085593	4930589P08Rik	lncRNA	4.81606	3.76832	8.83814	8.6137	4.29219	8.72592	1.04564	2.75793	0.000195909	0.00251805
835	chr1	86126808	86127099	intron (ENSMUST00000155168.8, intron 15 of 18)	protein_coding-intron (ENSMUST00000027434.15, intron 15 of 24)	2841	ENSMUST00000150059.8	ENSMUSG00000062590	Armc9	protein_coding	3.53178	5.91417	8.83814	11.4263	4.72298	10.1322	1.05882	2.96399	0.000197871	0.00253868
25817	chr5	106377102	106377406	Intergenic	Intergenic	13737	ENSMUST00000196433.2	ENSMUSG00000105600	Gm5987	processed_pseudogene	2.88964	4.86742	7.64719	9.49265	3.87853	8.56992	1.09553	2.71916	0.00019903	0.00255078
9151	chr13	59116025	59116342	intron (ENSMUST00000225488.2, intron 12 of 17)	protein_coding-intron (ENSMUST00000079828.7, intron 12 of 17)	96634	ENSMUST00000223636.2	ENSMUSG00000055254	Ntrk2	protein_coding	7.86624	5.75716	15.1063	11.6021	6.8117	13.3542	0.991718	3.36686	0.000199795	0.00255966
7566	chr12	76396391	76396995	TTS (ENSMUST00000176187.8)	protein_coding-TTS (ENSMUST00000176187.8)	-4538	ENSMUST00000220077.2	ENSMUSG00000112096	A430103D13Rik	TEC	17.1773	16.1724	30.338	25.3723	16.6748	27.8552	0.742139	4.49485	0.000200299	0.00256379
16345	chr18	75801607	75801972	intron (ENSMUST00000165559.3, intron 1 of 11)	protein_coding-intron (ENSMUST00000165559.3, intron 1 of 11)	28836	ENSMUST00000165559.3	ENSMUSG00000052928	Ctif	protein_coding	8.98998	9.10678	14.9183	17.9306	9.04838	16.4244	0.859517	3.70607	0.000201263	0.00257382
2047	chr1	180229225	180229490	intron (ENSMUST00000070181.7, intron 2 of 7)	protein_coding-intron (ENSMUST00000070181.7, intron 2 of 7)	25348	ENSMUST00000194945.2	ENSMUSG00000103772	Gm36933	TEC	3.85285	4.97209	8.274	10.0786	4.41247	9.17631	1.03167	2.83326	0.000202282	0.00258405
21051	chr3	66194235	66194506	intron (ENSMUST00000182815.2, intron 1 of 3)	protein_coding-intron (ENSMUST00000029419.8, intron 1 of 13)	9799	ENSMUST00000182815.2	ENSMUSG00000027831	Veph1	protein_coding	4.65553	6.01885	10.1545	11.2505	5.33719	10.7025	0.979803	3.06287	0.000208985	0.00266296
20392	chr2	173148891	173149255	Intergenic	Intergenic	30582	ENSMUST00000150185.2	ENSMUSG00000087600	Pmepa1os	lncRNA	3.85285	4.13469	7.96059	8.49651	3.99377	8.22855	1.03344	2.6802	0.000212644	0.0027057
5941	chr11	97291917	97292318	Intergenic	Intergenic	-14242	ENSMUST00000121799.8	ENSMUSG00000049807	Arhgap23	protein_coding	8.34784	6.90859	12.1603	17.5204	7.62822	14.8403	0.974978	3.52647	0.000213516	0.00271485
20961	chr3	54739574	54739866	Intergenic	Intergenic	-21049	ENSMUST00000052888.9	ENSMUSG00000069011	Gm10254	processed_pseudogene	9.9532	10.2059	16.9241	18.5751	10.0795	17.7496	0.814286	3.83054	0.000213755	0.00271691
33090	chr8	122325721	122325910	TTS (ENSMUST00000034270.17)	protein_coding-TTS (ENSMUST00000034270.17)	5438	ENSMUST00000154725.2	ENSMUSG00000061410	Zcchc14	protein_coding	3.77258	5.1291	9.90373	8.6137	4.45084	9.25872	1.02372	2.84395	0.000214017	0.00271926
5741	chr11	87900509	87900949	Intergenic	Intergenic	-22370	ENSMUST00000020775.9	ENSMUSG00000020483	Dynll2	protein_coding	5.53847	5.44313	11.1574	10.313	5.4908	10.7352	0.966076	3.07028	0.00021422	0.00272088
12213	chr15	87268473	87268894	Intergenic	Intergenic	140932	ENSMUST00000229090.2	ENSMUSG00000115930	A930027H12Rik	lncRNA	7.86624	8.37405	16.4853	13.5944	8.12014	15.0399	0.881457	3.57064	0.000217891	0.00276156
5295	chr11	72662424	72662788	TTS (ENSMUST00000127610.8)	protein_coding-TTS (ENSMUST00000127610.8)	7313	ENSMUST00000132889.2	ENSMUSG00000020790	Ankfy1	protein_coding	8.10704	7.27495	16.8614	12.4811	7.691	14.6712	0.93623	3.51683	0.000219042	0.00277226
23110	chr4	95552690	95553107	intron (ENSMUST00000125742.8, intron 1 of 6)	protein_coding-intron (ENSMUST00000043335.11, intron 5 of 10)	27774	ENSMUST00000125742.8	ENSMUSG00000028573	Fggy	protein_coding	7.06356	7.48431	14.6676	12.7155	7.27393	13.6915	0.905015	3.43079	0.000219048	0.00277226
11781	chr15	76303703	76303964	intron (ENSMUST00000160986.8, intron 12 of 38)	protein_coding-intron (ENSMUST00000092595.11, intron 11 of 30)	-8267	ENSMUST00000161683.8	ENSMUSG00000022558	Mroh1	protein_coding	4.17392	2.66923	7.5845	7.20738	3.42157	7.39594	1.15501	2.49652	0.000219774	0.00277947
29354	chr7	27228516	27228809	exon (ENSMUST00000037134.7, exon 2 of 3)	protein_coding-exon (ENSMUST00000037134.7, exon 2 of 3)	2178	ENSMUST00000037134.7	ENSMUSG00000040424	Hipk4	protein_coding	6.10035	5.23378	9.77837	12.9499	5.66706	11.3641	1.01745	3.13776	0.000220056	0.00278204
19791	chr2	151371133	151371343	Intergenic	Intergenic	13030	ENSMUST00000148705.2	ENSMUSG00000087433	Gm14167	lncRNA	2.64883	3.71598	6.64428	7.61756	3.18241	7.13092	1.12641	2.45483	0.000220946	0.00279131
382	chr1	43170653	43171138	TTS (ENSMUST00000187357.2)	protein_coding-TTS (ENSMUST00000187357.2)	32226	ENSMUST00000008280.14	ENSMUSG00000008136	Fhl2	protein_coding	10.9164	11.6713	18.1151	21.3878	11.2939	19.7514	0.802161	3.98656	0.000222193	0.00280506
7701	chr12	83157035	83157357	intron (ENSMUST00000202210.4, intron 14 of 16)	protein_coding-intron (ENSMUST00000101234.9, intron 13 of 14)	3635	ENSMUST00000201767.2	ENSMUSG00000021219	Rgs6	protein_coding	9.39132	6.38521	14.8556	14.7077	7.88827	14.7817	0.933941	3.53157	0.000223008	0.00281234
20612	chr3	8071808	8072008	Intergenic	Intergenic	-51959	ENSMUST00000187729.2	ENSMUSG00000100010	1700010I02Rik	lncRNA	2.7291	2.87858	6.08014	6.50422	2.80384	6.29218	1.15664	2.27424	0.000223146	0.00281308
3664	chr10	95088821	95089089	intron (ENSMUST00000218761.2, intron 2 of 2)	protein_coding-intron (ENSMUST00000053594.7, intron 2 of 2)	61760	ENSMUST00000219461.2	ENSMUSG00000112744	Gm48880	TEC	4.65553	3.29728	9.84105	7.20738	3.9764	8.52422	1.12703	2.69708	0.000223673	0.00281672
10210	chr14	32352612	32352801	TTS (ENSMUST00000186452.7)	protein_coding-TTS (ENSMUST00000186452.7)	30791	ENSMUST00000228878.2	ENSMUSG00000041730	Prrxl1	protein_coding	2.96991	2.61689	7.02037	5.74247	2.7934	6.38142	1.19896	2.2783	0.000224508	0.00282423
12671	chr16	4461430	4461999	intron (ENSMUST00000144815.2, intron 1 of 3)	protein_coding-intron (ENSMUST00000038552.13, intron 9 of 27)	2866	ENSMUST00000143723.8	ENSMUSG00000039637	Coro7	protein_coding	10.5151	12.9274	20.1209	20.6846	11.7213	20.4027	0.784997	4.03692	0.000225743	0.00283876
16946	chr19	15939323	15939565	intron (ENSMUST00000236749.2, intron 11 of 13)	protein_coding-intron (ENSMUST00000047704.8, intron 12 of 14)	-14743	ENSMUST00000162416.2	ENSMUSG00000024640	Psat1	protein_coding	4.25419	7.64132	11.9722	12.4811	5.94775	12.2267	0.994766	3.24449	0.00022701	0.00285267
8474	chr13	21189923	21190147	intron (ENSMUST00000021757.5, intron 19 of 20)	protein_coding-intron (ENSMUST00000021757.5, intron 19 of 20)	-4768	ENSMUST00000222135.2	ENSMUSG00000021322	Aoah	protein_coding	2.88964	3.50663	5.89209	8.6723	3.19814	7.2822	1.16806	2.47553	0.000230618	0.00288982
34315	chr9	64501793	64502095	intron (ENSMUST00000147388.2, intron 1 of 1)	protein_coding-intron (ENSMUST00000068967.11, intron 5 of 24)	47763	ENSMUST00000147388.2	ENSMUSG00000036466	Megf11	protein_coding	6.02008	5.1291	13.3512	9.37546	5.57459	11.3633	1.03574	3.12505	0.000230738	0.0028903
35480	chrX	41680691	41681197	intron (ENSMUST00000115059.8, intron 23 of 31)	protein_coding-intron (ENSMUST00000016294.8, intron 24 of 32)	65482	ENSMUST00000101619.4	ENSMUSG00000005696	Sh2d1a	protein_coding	11.3177	6.6469	15.6705	18.5751	8.98232	17.1228	0.964921	3.72976	0.000231778	0.00290127
5835	chr11	94036033	94036225	intron (ENSMUST00000155965.2, intron 2 of 3)	lncRNA-intron (ENSMUST00000132584.8, intron 2 of 5)	9643	ENSMUST00000125406.2	ENSMUSG00000086003	B230206L02Rik	lncRNA	3.69231	2.19819	7.20841	6.21124	2.94525	6.70983	1.23735	2.33792	0.000233028	0.00291589
21205	chr3	87473355	87473723	Intergenic	Intergenic	14983	ENSMUST00000238853.2	ENSMUSG00000118505	Etv3l	protein_coding	10.5953	11.776	19.9955	18.8681	11.1857	19.4318	0.787935	3.96641	0.000235187	0.00294084
440	chr1	52558538	52558791	Intergenic	Intergenic	-2734	ENSMUST00000191424.2	ENSMUSG00000101501	Rps27a-ps1	processed_pseudogene	5.53847	3.29728	9.59032	8.84809	4.41788	9.21921	1.10612	2.81536	0.000235512	0.00294225
6006	chr11	98638061	98638532	intron (ENSMUST00000150693.2, intron 1 of 1)	protein_coding-intron (ENSMUST00000064187.12, intron 1 of 9)	3237	ENSMUST00000150693.2	ENSMUSG00000058756	Thra	protein_coding	11.6388	7.79833	19.0553	16.6414	9.71858	17.8484	0.902133	3.80727	0.000235879	0.0029443
12903	chr16	17961992	17962427	intron (ENSMUST00000059589.6, intron 1 of 1)	protein_coding-intron (ENSMUST00000059589.6, intron 1 of 1)	16703	ENSMUST00000059589.6	ENSMUSG00000043811	Rtn4r	protein_coding	8.66891	7.746	16.1719	13.8874	8.20745	15.0297	0.879177	3.57146	0.000237316	0.0029591
31111	chr7	137045014	137045344	intron (ENSMUST00000211769.2, intron 1 of 6)	protein_coding-intron (ENSMUST00000064404.8, intron 1 of 10)	5761	ENSMUST00000211598.2	ENSMUSG00000031068	Glrx3	protein_coding	3.13044	3.66365	10.0918	5.80106	3.39704	7.94642	1.20305	2.57465	0.000239048	0.00297652
33128	chr8	123050778	123051106	TTS (ENSMUST00000176883.2)	protein_coding-TTS (ENSMUST00000176883.2)	-9495	ENSMUST00000177356.2	ENSMUSG00000049577	Zfpm1	protein_coding	3.13044	2.51221	6.14282	6.44563	2.82133	6.29422	1.17887	2.26901	0.000239362	0.00297849
32333	chr8	83696610	83696932	intron (ENSMUST00000211020.2, intron 1 of 1)	protein_coding-intron (ENSMUST00000078525.7, intron 1 of 6)	17630	ENSMUST00000211678.2	ENSMUSG00000109600	Gm18212	processed_pseudogene	6.90302	4.91975	12.1603	10.9576	5.91139	11.5589	0.993715	3.16542	0.000241185	0.00299827
19015	chr2	92287223	92287688	intron (ENSMUST00000125276.2, intron 2 of 2)	protein_coding-intron (ENSMUST00000067631.7, intron 1 of 1)	2599	ENSMUST00000136718.2	ENSMUSG00000049922	Slc35c1	protein_coding	10.8361	8.37405	20.3716	15.0593	9.6051	17.7155	0.897338	3.79654	0.00024199	0.00300613
9285	chr13	69734115	69734323	intron (ENSMUST00000220731.2, intron 2 of 2)	protein_coding-intron (ENSMUST00000091514.6, intron 4 of 4)	8729	ENSMUST00000220731.2	ENSMUSG00000021594	Srd5a1	protein_coding	3.77258	2.7739	7.39646	6.79721	3.27324	7.09683	1.14517	2.4418	0.000242237	0.00300672
6143	chr11	101749688	101749924	Intergenic	Intergenic	-27257	ENSMUST00000147438.2	ENSMUSG00000085594	Gm11551	lncRNA	3.37124	2.25053	6.08014	6.62142	2.81088	6.35078	1.21751	2.27133	0.000243858	0.00302366
13206	chr16	35292805	35293159	intron (ENSMUST00000231595.2, intron 3 of 8)	protein_coding-intron (ENSMUST00000023550.9, intron 1 of 16)	17977	ENSMUST00000231595.2	ENSMUSG00000022844	Pdia5	protein_coding	5.29767	4.50105	9.96641	9.37546	4.89936	9.67094	0.993979	2.91633	0.000245235	0.00303862
6434	chr11	113443060	113443253	intron (ENSMUST00000149034.8, intron 3 of 4)	protein_coding-intron (ENSMUST00000042657.16, intron 3 of 10)	13426	ENSMUST00000071539.10	ENSMUSG00000041654	Slc39a11	protein_coding	2.56857	3.40196	6.45623	6.73861	2.98526	6.59742	1.11012	2.35158	0.000245349	0.00303897
29061	chr7	12782484	12782794	exon (ENSMUST00000183176.2, exon 5 of 5)	protein_coding-exon (ENSMUST00000183176.2, exon 5 of 5)	3668	ENSMUST00000210727.2	ENSMUSG00000030380	Mzf1	protein_coding	4.9766	4.23936	8.14864	10.7818	4.60798	9.46521	1.05384	2.87151	0.000245816	0.00304369
28179	chr6	99240153	99240425	intron (ENSMUST00000177235.8, intron 3 of 3)	protein_coding-intron (ENSMUST00000075832.11, intron 1 of 3)	3187	ENSMUST00000075832.11	ENSMUSG00000030067	Foxp1	protein_coding	5.77928	6.33287	11.1574	12.1295	6.05607	11.6434	0.934038	3.1958	0.000246608	0.00305243
8296	chr12	113002532	113002921	intron (ENSMUST00000222406.2, intron 2 of 5)	protein_coding-intron (ENSMUST00000084891.5, intron 1 of 23)	-23099	ENSMUST00000220715.2	ENSMUSG00000021143	Pacs2	protein_coding	12.5218	15.2826	23.0042	24.1418	13.9022	23.573	0.748958	4.25514	0.000251564	0.00310186
3453	chr10	82630875	82631855	Intergenic	Intergenic	-16592	ENSMUST00000178540.8	ENSMUSG00000056821	1700028I16Rik	lncRNA	32.5084	32.8158	51.5245	46.7601	32.6621	49.1423	0.588171	5.36481	0.000254524	0.00313183
25992	chr5	112897304	112898092	intron (ENSMUST00000182189.2, intron 6 of 10)	protein_coding-intron (ENSMUST00000086617.11, intron 39 of 43)	16099	ENSMUST00000182189.2	ENSMUSG00000072720	Myo18b	protein_coding	26.087	19.5743	40.9312	33.8688	22.8307	37.4	0.723866	4.92287	0.000255595	0.00314283
2718	chr10	42786671	42786877	intron (ENSMUST00000125576.2, intron 2 of 5)	protein_coding-intron (ENSMUST00000063063.14, intron 2 of 8)	8305	ENSMUST00000125576.2	ENSMUSG00000044770	Scml4	protein_coding	3.69231	2.66923	6.83232	7.09019	3.18077	6.96126	1.1622	2.41208	0.0002564	0.00315163
15204	chr17	74006958	74007303	intron (ENSMUST00000233326.2, intron 1 of 9)	protein_coding-intron (ENSMUST00000024858.12, intron 1 of 14)	9931	ENSMUST00000233326.2	ENSMUSG00000024064	Galnt14	protein_coding	5.53847	2.87858	11.1574	7.67616	4.20853	9.41676	1.21002	2.80962	0.000256532	0.00315217
14292	chr17	28045098	28045313	Intergenic	Intergenic	-5583	ENSMUST00000233131.2	ENSMUSG00000056692	Ilrun	protein_coding	1.68562	2.87858	4.8265	6.38703	2.2821	5.60677	1.23825	2.09665	0.000258013	0.00316816
20966	chr3	54952137	54952851	TTS (ENSMUST00000029368.7)	protein_coding-TTS (ENSMUST00000029368.7)	5565	ENSMUST00000198102.5	ENSMUSG00000027793	Ccna1	protein_coding	19.9064	16.5911	28.4576	31.3492	18.2487	29.9034	0.722722	4.60541	0.000258268	0.00316944
8667	chr13	34338248	34338497	Intergenic	Intergenic	-8575	ENSMUST00000147632.3	ENSMUSG00000071451	Psmg4	protein_coding	5.53847	5.39079	9.84105	11.6607	5.46463	10.7509	0.978411	3.0712	0.000258583	0.00317077
33590	chr9	30996025	30996351	Intergenic	Intergenic	-2417	ENSMUST00000181215.2	ENSMUSG00000097701	Gm17508	lncRNA	4.41472	6.07119	10.4679	10.5474	5.24295	10.5076	0.972618	3.03829	0.000261327	0.00319999
15145	chr17	69429452	69429673	intron (ENSMUST00000225062.2, intron 1 of 3)	protein_coding-intron (ENSMUST00000223610.2, intron 1 of 3)	-4433	ENSMUST00000239167.2	ENSMUSG00000024044	Epb41l3	protein_coding	3.77258	4.86742	7.83523	10.2544	4.32	9.04482	1.0424	2.81089	0.000264788	0.00323916
18258	chr2	31367630	31368095	intron (ENSMUST00000102840.5, intron 3 of 15)	protein_coding-intron (ENSMUST00000102840.5, intron 3 of 15)	7643	ENSMUST00000102840.5	ENSMUSG00000076441	Ass1	protein_coding	5.61874	9.05444	11.9096	17.872	7.33659	14.8908	0.992149	3.52642	0.000265144	0.00324226
21868	chr3	125550532	125550835	Intergenic	Intergenic	46948	ENSMUST00000198101.2	ENSMUSG00000027971	Ndst4	protein_coding	6.26088	4.50105	9.71569	11.7779	5.38097	10.7468	1.02666	3.05622	0.000267277	0.00326271
19936	chr2	155125795	155125995	intron (ENSMUST00000139854.2, intron 3 of 3)	protein_coding-intron (ENSMUST00000077626.13, intron 11 of 11)	7086	ENSMUST00000154596.2	ENSMUSG00000027602	Map1lc3a	protein_coding	2.64883	2.04117	6.39355	4.68773	2.345	5.54064	1.26046	2.06723	0.000271323	0.00330641
9733	chr13	111771115	111771701	intron (ENSMUST00000150623.2, intron 1 of 1)	lncRNA-intron (ENSMUST00000150623.2, intron 1 of 1)	18333	ENSMUST00000150623.2	ENSMUSG00000086649	Gm15286	lncRNA	13.8863	12.7704	22.1894	22.6769	13.3284	22.4331	0.756238	4.18319	0.000271978	0.00331325
14994	chr17	56816664	56817027	Intergenic	Intergenic	2586	ENSMUST00000052211.4	ENSMUSG00000044526	Znrf4	protein_coding	9.63213	9.47314	15.0436	19.3955	9.55263	17.2196	0.852154	3.77607	0.000273256	0.00332768
25180	chr5	35570326	35570492	Intergenic	Intergenic	16967	ENSMUST00000201640.2	ENSMUSG00000106970	Gm43377	TEC	2.08696	2.45988	5.26528	5.56668	2.27342	5.41598	1.22844	2.04937	0.000276501	0.00336488
973	chr1	90992627	90993285	intron (ENSMUST00000189617.3, intron 1 of 24)	protein_coding-intron (ENSMUST00000068116.13, intron 1 of 12)	11648	ENSMUST00000189617.3	ENSMUSG00000026305	Lrrfip1	protein_coding	28.495	25.8549	45.6951	38.791	27.175	42.243	0.639926	5.12836	0.000283208	0.00344016
20354	chr2	171269023	171269271	Intergenic	Intergenic	-120796	ENSMUST00000157880.3	ENSMUSG00000088505	Gm26489	scaRNA	3.53178	3.14027	8.90082	5.85966	3.33602	7.38024	1.14917	2.48944	0.000285978	0.00347069
9766	chr13	113913456	113914576	Intergenic	Intergenic	12865	ENSMUST00000225989.2	ENSMUSG00000114781	Gm47463	processed_pseudogene	44.4683	36.5318	63.4967	56.6629	40.5001	60.0798	0.576154	5.65891	0.000289708	0.00350517
3973	chr10	125621395	125621987	Intergenic	Intergenic	-180346	ENSMUST00000218363.2	ENSMUSG00000020105	Lrig3	protein_coding	10.2743	7.01327	15.6705	15.8797	8.64377	15.7751	0.894853	3.63656	0.000290445	0.00351049
5907	chr11	96469728	96470074	intron (ENSMUST00000136836.8, intron 4 of 7)	protein_coding-intron (ENSMUST00000071510.14, intron 4 of 11)	89214	ENSMUST00000127639.2	ENSMUSG00000057058	Skap1	protein_coding	12.5218	13.7125	22.6281	21.5636	13.1171	22.0958	0.745205	4.16424	0.000293452	0.003542
23844	chr4	130563437	130564259	Intergenic	Intergenic	-10224	ENSMUST00000181227.2	ENSMUSG00000097224	Gm26716	lncRNA	21.7526	24.8605	39.1762	34.7478	23.3065	36.962	0.657645	4.92955	0.000296768	0.00357716
3990	chr10	126820604	126820993	intron (ENSMUST00000105256.10, intron 1 of 7)	protein_coding-intron (ENSMUST00000105256.10, intron 1 of 7)	5900	ENSMUST00000219917.2	ENSMUSG00000078429	Ctdsp2	protein_coding	7.86624	5.23378	13.0378	12.1295	6.55001	12.5837	0.972577	3.29165	0.000298585	0.00359417
15973	chr18	47416673	47417056	intron (ENSMUST00000156422.8, intron 11 of 18)	protein_coding-intron (ENSMUST00000019791.14, intron 11 of 18)	-2602	ENSMUST00000123228.8	ENSMUSG00000019647	Sema6a	protein_coding	10.5151	8.53106	15.4824	18.5165	9.52307	16.9995	0.851558	3.75809	0.000299837	0.00360679
30482	chr7	100777808	100778106	intron (ENSMUST00000208439.2, intron 2 of 6)	protein_coding-intron (ENSMUST00000032931.9, intron 2 of 20)	19868	ENSMUST00000130426.2	ENSMUSG00000030691	Fchsd2	protein_coding	7.22409	8.47872	16.1719	12.9499	7.85141	14.5609	0.875716	3.52645	0.000299976	0.00360724
32312	chr8	80776989	80777607	intron (ENSMUST00000079038.4, intron 2 of 12)	protein_coding-intron (ENSMUST00000079038.4, intron 2 of 12)	7337	ENSMUST00000079038.4	ENSMUSG00000064325	Hhip	protein_coding	18.6221	13.0845	27.8934	25.6653	15.8533	26.7794	0.77466	4.42835	0.000301156	0.00361652
9156	chr13	59615490	59615726	intron (ENSMUST00000224397.2, intron 2 of 5)	protein_coding-intron (ENSMUST00000022040.14, intron 22 of 25)	-2506	ENSMUST00000225133.2	ENSMUSG00000021557	Agtpbp1	protein_coding	3.05017	4.23936	8.9635	6.79721	3.64477	7.88036	1.07422	2.60327	0.000303489	0.00364207
9837	chr14	5989271	5989921	intron (ENSMUST00000225594.2, intron 4 of 4)	protein_coding-intron (ENSMUST00000063750.8, intron 3 of 7)	54739	ENSMUST00000224460.2	ENSMUSG00000017485	Top2b	protein_coding	26.7291	20.5164	39.5522	35.9197	23.6228	37.736	0.687459	4.94985	0.000303876	0.00364442
24246	chr4	140188601	140188920	TTS (ENSMUST00000140113.2)	lncRNA-TTS (ENSMUST00000140113.2)	-15285	ENSMUST00000238366.2	ENSMUSG00000118416	Gm50453	unitary_pseudogene	5.77928	6.96093	13.0378	11.2505	6.3701	12.1442	0.912257	3.25938	0.000304446	0.00364985
23056	chr4	87933642	87933882	intron (ENSMUST00000142454.2, intron 2 of 5)	protein_coding-intron (ENSMUST00000078090.12, intron 2 of 10)	17288	ENSMUST00000141526.8	ENSMUSG00000028496	Mllt3	protein_coding	4.49499	4.34404	10.4052	7.79335	4.41951	9.09927	1.03953	2.81401	0.000305354	0.00365805
31912	chr8	46879932	46880149	Intergenic	Intergenic	25301	ENSMUST00000210082.2	ENSMUSG00000109912	Gm45245	processed_pseudogene	3.85285	2.66923	8.33669	6.09405	3.26104	7.21537	1.17611	2.45229	0.000307041	0.00367475
33277	chr8	126658649	126658901	intron (ENSMUST00000034316.6, intron 4 of 9)	protein_coding-intron (ENSMUST00000034316.6, intron 4 of 9)	21586	ENSMUST00000034316.6	ENSMUSG00000031853	Map3k21	protein_coding	4.89633	4.18702	8.71278	9.37546	4.54168	9.04412	1.00782	2.82032	0.000310432	0.00371157
33736	chr9	42306260	42306500	intron (ENSMUST00000160940.2, intron 2 of 23)	protein_coding-intron (ENSMUST00000042190.14, intron 2 of 23)	4643	ENSMUST00000160940.2	ENSMUSG00000037705	Tecta	protein_coding	3.37124	4.13469	9.3396	6.8558	3.75297	8.0977	1.08303	2.63807	0.000311441	0.00372239
28443	chr6	115764386	115764566	intron (ENSMUST00000075995.7, intron 7 of 14)	protein_coding-intron (ENSMUST00000075995.7, intron 7 of 14)	11858	ENSMUST00000183825.3	ENSMUSG00000099163	Mir7660	miRNA	1.76589	3.24494	6.01746	5.91826	2.50542	5.96786	1.18366	2.19217	0.000314112	0.00375052
26819	chr5	140020040	140020724	intron (ENSMUST00000199237.5, intron 6 of 6)	protein_coding-intron (ENSMUST00000031534.9, intron 17 of 17)	-2451	ENSMUST00000198772.2	ENSMUSG00000105453	Gm43702	TEC	37.8864	38.7823	52.8408	60.0615	38.3343	56.4512	0.557782	5.57646	0.000314763	0.00375702
32405	chr8	85561636	85562012	TTS (ENSMUST00000128035.2)	protein_coding-TTS (ENSMUST00000128035.2)	-2786	ENSMUST00000238279.2	ENSMUSG00000053226	Dand5	protein_coding	6.26088	6.54223	11.032	13.3014	6.40155	12.1667	0.922789	3.26241	0.000317909	0.00379075
7225	chr12	33898906	33899223	Intergenic	Intergenic	2611	ENSMUST00000222787.2	ENSMUSG00000114064	Gm9370	processed_pseudogene	7.14383	3.4543	12.1603	10.1372	5.29906	11.1487	1.12397	3.07224	0.000319387	0.00380326
16488	chr18	82408473	82409113	Intergenic	Intergenic	16109	ENSMUST00000065224.8	ENSMUSG00000024553	Galr1	protein_coding	19.0234	19.4697	30.6514	31.0562	19.2466	30.8538	0.679183	4.66476	0.000319955	0.00380874
24344	chr4	143088146	143088695	intron (ENSMUST00000052458.3, intron 1 of 1)	protein_coding-intron (ENSMUST00000052458.3, intron 1 of 1)	12093	ENSMUST00000052458.3	ENSMUSG00000028584	Lrrc38	protein_coding	18.3813	18.5276	28.7083	30.8218	18.4544	29.7651	0.689179	4.61022	0.000321886	0.00382916
19869	chr2	152891068	152891859	intron (ENSMUST00000037235.7, intron 1 of 2)	protein_coding-intron (ENSMUST00000037235.7, intron 1 of 2)	-16412	ENSMUST00000127898.9	ENSMUSG00000027474	Ccm2l	protein_coding	24.3211	24.2324	38.612	36.8573	24.2768	37.7346	0.635911	4.96853	0.000322897	0.0038386
23295	chr4	107205542	107206176	TTS (ENSMUST00000156265.2)	lncRNA-TTS (ENSMUST00000156265.2)	2691	ENSMUST00000156265.2	ENSMUSG00000086041	Gm12869	lncRNA	16.1338	18.9986	32.4692	25.9583	17.5662	29.2137	0.723403	4.56853	0.000322812	0.0038386
33668	chr9	36880489	36880768	intron (ENSMUST00000188057.7, intron 2 of 4)	protein_coding-intron (ENSMUST00000039674.13, intron 3 of 12)	17940	ENSMUST00000175938.9	ENSMUSG00000035934	Pknox2	protein_coding	3.69231	4.13469	8.71278	7.38317	3.9135	8.04797	1.02367	2.6494	0.000323124	0.00384002
1557	chr1	152040664	152041138	Intergenic	Intergenic	36565	ENSMUST00000165944.3	ENSMUSG00000102090	Gm8964	processed_pseudogene	10.0335	5.70482	17.2375	13.4186	7.86914	15.3281	0.995758	3.55923	0.000323271	0.00384049
28936	chr7	3422205	3422775	Intergenic	Intergenic	16106	ENSMUST00000204469.2	ENSMUSG00000107815	Gm44257	lncRNA	14.6087	10.6246	24.6966	19.5127	12.6166	22.1047	0.825809	4.13587	0.000327836	0.0038921
9471	chr13	89525334	89525600	Intergenic	Intergenic	-162448	ENSMUST00000022108.9	ENSMUSG00000021613	Hapln1	protein_coding	10.2743	8.32171	16.4853	16.2899	9.29799	16.3876	0.832511	3.71132	0.000329399	0.00390805
25827	chr5	107159325	107159797	Intergenic	Intergenic	36457	ENSMUST00000123546.2	ENSMUSG00000029283	Cdc7	protein_coding	12.2007	9.89185	21.1865	17.4032	11.0463	19.2948	0.816598	3.94636	0.000333125	0.00394433
12313	chr15	93187515	93187943	intron (ENSMUST00000080299.7, intron 2 of 3)	protein_coding-intron (ENSMUST00000080299.7, intron 2 of 3)	-14669	ENSMUST00000230063.2	ENSMUSG00000036197	Gxylt1	protein_coding	7.7057	9.83951	16.1092	15.4695	8.7726	15.7894	0.828041	3.65837	0.000340232	0.00401775
14661	chr17	37076392	37076582	Intergenic	Intergenic	-3172	ENSMUST00000173552.2	ENSMUSG00000092460	Gm8878	processed_pseudogene	2.08696	2.51221	5.32796	5.39089	2.29959	5.35942	1.19398	2.04396	0.000343942	0.00405482
4263	chr11	6127893	6128076	intron (ENSMUST00000140700.2, intron 1 of 2)	protein_coding-intron (ENSMUST00000066496.10, intron 2 of 5)	-4948	ENSMUST00000117476.2	ENSMUSG00000083022	Rps15a-ps6	processed_pseudogene	3.21071	1.9365	5.89209	5.85966	2.5736	5.87588	1.24272	2.15707	0.000345941	0.00407296
13518	chr16	85324752	85324927	intron (ENSMUST00000114174.3, intron 2 of 3)	protein_coding-intron (ENSMUST00000114174.3, intron 2 of 3)	22466	ENSMUST00000175700.8	ENSMUSG00000041134	Cyyr1	protein_coding	2.80937	3.61131	6.2055	7.79335	3.21034	6.99943	1.09735	2.43934	0.000348194	0.00409677
19294	chr2	118718358	118718671	Intergenic	Intergenic	11600	ENSMUST00000154104.2	ENSMUSG00000027332	Ivd	protein_coding	4.25419	4.39638	8.83814	8.26212	4.32528	8.55013	0.976442	2.74965	0.000350464	0.00411801
4892	chr11	58130030	58130317	Intergenic	Intergenic	-7897	ENSMUST00000238359.2	ENSMUSG00000118428	Gm5038	unitary_pseudogene	3.77258	3.40196	6.39355	8.73089	3.58727	7.56222	1.0867	2.55092	0.000355058	0.00416233
6503	chr11	115116678	115116910	intron (ENSMUST00000156230.2, intron 8 of 8)	protein_coding-intron (ENSMUST00000061450.7, intron 8 of 9)	-27310	ENSMUST00020183517.1	ENSMUSG00002076450	ENSMUSG00002076450	miRNA	4.25419	3.873	10.2798	6.8558	4.06359	8.56781	1.07808	2.71726	0.000359286	0.00420772
10261	chr14	36754425	36754908	Intergenic	Intergenic	-8175	ENSMUST00000223806.2	ENSMUSG00000114739	Gm47885	processed_pseudogene	13.2442	13.1891	21.7506	22.1495	13.2166	21.9501	0.731613	4.16076	0.000359855	0.00421022
22936	chr4	66235149	66235387	intron (ENSMUST00000084496.3, intron 1 of 21)	protein_coding-intron (ENSMUST00000068214.11, intron 1 of 22)	-36818	ENSMUST00000119808.2	ENSMUSG00000083080	Gm11484	processed_pseudogene	3.69231	2.7739	7.33378	6.50422	3.23311	6.919	1.12358	2.41257	0.000359787	0.00421022
13466	chr16	74536424	74536941	Intergenic	Intergenic	132037	ENSMUST00000157767.3	ENSMUSG00000088392	Gm26307	snoRNA	10.4348	9.21145	19.118	15.5281	9.82313	17.323	0.824853	3.79035	0.000361442	0.00422461
10913	chr14	98286926	98287171	intron (ENSMUST00000156684.2, intron 1 of 9)	protein_coding-intron (ENSMUST00000069334.8, intron 1 of 10)	-68897	ENSMUST00000144274.2	ENSMUSG00000086133	Gm16331	processed_pseudogene	3.29098	3.29728	7.5845	6.44563	3.29413	7.01507	1.08471	2.44152	0.000361747	0.00422572
20545	chr2	180388720	180388928	Intergenic	Intergenic	8757	ENSMUST00000140955.2	ENSMUSG00000023393	Slc17a9	protein_coding	4.57526	1.46546	6.83232	7.67616	3.02036	7.25424	1.35776	2.41325	0.000361775	0.00422572
35039	chr9	109740756	109741197	Intergenic	Intergenic	12842	ENSMUST00000197587.2	ENSMUSG00000105191	Gm4644	processed_pseudogene	5.77928	7.01327	15.4824	10.1372	6.39627	12.8098	0.982906	3.3093	0.000362844	0.0042368
10838	chr14	77411983	77412192	intron (ENSMUST00000226576.2, intron 1 of 2)	protein_coding-intron (ENSMUST00000022589.9, intron 1 of 18)	17867	ENSMUST00000226576.2	ENSMUSG00000022012	Enox1	protein_coding	3.45151	4.34404	7.70987	8.26212	3.89777	7.98599	1.00923	2.64579	0.00036488	0.00425875
30954	chr7	127877890	127878107	intron (ENSMUST00000155177.8, intron 6 of 11)	protein_coding-intron (ENSMUST00000033044.16, intron 6 of 12)	-3978	ENSMUST00000147091.8	ENSMUSG00000030780	Rusf1	protein_coding	3.69231	3.34962	7.08305	7.44177	3.52097	7.26241	1.05244	2.50225	0.000367445	0.00428207
13574	chr16	90881892	90882217	intron (ENSMUST00000146047.2, intron 1 of 1)	protein_coding-intron (ENSMUST00000146047.2, intron 1 of 1)	9956	ENSMUST00000146047.2	ENSMUSG00000039851	4932438H23Rik	protein_coding	3.77258	4.34404	10.0918	6.9144	4.05831	8.50309	1.04729	2.71615	0.000377817	0.00438564
18565	chr2	50544977	50545210	Intergenic	Intergenic	2986	ENSMUST00000120738.2	ENSMUSG00000082846	Gm13484	processed_pseudogene	4.9766	3.92534	7.52182	10.899	4.45097	9.2104	1.07151	2.82903	0.000378592	0.0043932
17750	chr2	7949868	7950096	Intergenic	Intergenic	-163763	ENSMUST00000141649.2	ENSMUSG00000085070	Gm13211	lncRNA	2.08696	5.39079	7.39646	10.1372	3.73888	8.76684	1.1595	2.73577	0.000378969	0.00439615
11574	chr15	62443681	62443955	intron (ENSMUST00000230029.2, intron 1 of 3)	lncRNA-intron (ENSMUST00000230029.2, intron 1 of 3)	3994	ENSMUST00000230029.2	ENSMUSG00000115862	Gm41333	lncRNA	7.54517	4.39638	12.0976	11.4849	5.97077	11.7913	1.02223	3.18441	0.000380937	0.0044132
15470	chr18	6457158	6457364	intron (ENSMUST00000115870.9, intron 2 of 13)	protein_coding-intron (ENSMUST00000028100.13, intron 2 of 13)	-15367	ENSMUST00000124926.3	ENSMUSG00000024240	Epc1	protein_coding	3.21071	3.71598	8.33669	6.44563	3.46335	7.39116	1.07212	2.5157	0.000383286	0.00443606
24410	chr4	148411851	148412149	Intergenic	Intergenic	20690	ENSMUST00000129579.3	ENSMUSG00000087027	Gm13206	lncRNA	7.22409	6.75158	12.8498	12.7741	6.98784	12.8119	0.878841	3.34798	0.000385842	0.00446128
34543	chr9	75431014	75431258	intron (ENSMUST00000215821.2, intron 3 of 3)	protein_coding-intron (ENSMUST00000072232.9, intron 3 of 9)	-3352	ENSMUST00000215151.2	ENSMUSG00000111228	Gm48789	processed_pseudogene	6.58195	4.97209	11.7842	10.4302	5.77702	11.1072	0.964721	3.11858	0.000386169	0.00446256
795	chr1	80831901	80832433	Intergenic	Intergenic	43655	ENSMUST00000186576.2	ENSMUSG00000099949	Gm29124	processed_pseudogene	14.6087	13.9219	23.8191	23.1457	14.2653	23.4824	0.721394	4.26029	0.000388021	0.00448208
31137	chr7	138321128	138321573	Intergenic	Intergenic	18718	ENSMUST00000211166.2	ENSMUSG00000109802	Gm30808	lncRNA	6.98329	5.86183	11.4081	12.4225	6.42256	11.9153	0.905937	3.2383	0.000388803	0.00448819
29618	chr7	36988692	36989162	Intergenic	Intergenic	-9763	ENSMUST00000190250.3	ENSMUSG00000099715	Gm28077	lncRNA	6.66222	5.70482	11.1574	12.0709	6.18352	11.6141	0.922103	3.19696	0.000392993	0.00453067
1173	chr1	119335514	119335896	Intergenic	Intergenic	14273	ENSMUST00000038765.6	ENSMUSG00000037035	Inhbb	protein_coding	8.90972	7.17028	13.1005	16.1141	8.04	14.6073	0.878451	3.53503	0.000393924	0.00453992
32048	chr8	65591405	65591585	Intergenic	Intergenic	-6529	ENSMUST00000210649.2	ENSMUSG00000109935	Gm7619	processed_pseudogene	1.92643	3.29728	5.76673	6.32843	2.61185	6.04758	1.15152	2.22102	0.000394992	0.00454976
16991	chr19	20526613	20527087	intron (ENSMUST00000225910.2, intron 1 of 2)	protein_coding-intron (ENSMUST00000224358.2, intron 2 of 5)	2844	ENSMUST00000225910.2	ENSMUSG00000114469	C730002L08Rik	lncRNA	13.3244	13.6602	23.3803	21.505	13.4923	22.4426	0.731189	4.19153	0.000395664	0.00455553
16859	chr19	10061658	10061832	intron (ENSMUST00000235937.2, intron 1 of 5)	protein_coding-intron (ENSMUST00000025567.9, intron 4 of 11)	4335	ENSMUST00000235937.2	ENSMUSG00000024665	Fads2	protein_coding	2.32776	2.66923	5.07723	6.26984	2.4985	5.67353	1.16563	2.13237	0.000396505	0.00456373
17647	chr19	60291052	60291339	Intergenic	Intergenic	60910	ENSMUST00000186261.2	ENSMUSG00000099678	Gm28351	lncRNA	4.9766	4.86742	11.032	8.49651	4.92201	9.76426	0.985429	2.92956	0.000397143	0.00456959
962	chr1	90527077	90527336	Intergenic	Intergenic	-3497	ENSMUST00000036153.12	ENSMUSG00000034432	Cops8	protein_coding	5.37794	5.1291	9.3396	10.899	5.25352	10.1193	0.949733	2.99575	0.000397967	0.00457418
20513	chr2	179753730	179754142	Intergenic	Intergenic	-7163	ENSMUST00000040668.9	ENSMUSG00000039050	Osbpl2	protein_coding	10.3545	13.3461	20.5596	19.9814	11.8503	20.2705	0.756698	4.03732	0.000398058	0.00457418
32711	chr8	106005338	106005964	exon (ENSMUST00000014920.8, exon 2 of 4)	protein_coding-exon (ENSMUST00000014920.8, exon 2 of 4)	2879	ENSMUST00000014920.8	ENSMUSG00000014776	Nol3	protein_coding	9.79266	12.1947	17.927	20.2744	10.9937	19.1007	0.782039	3.94534	0.00039896	0.00458158
9639	chr13	103217782	103217983	intron (ENSMUST00000168226.2, intron 3 of 3)	protein_coding-intron (ENSMUST00000164111.2, intron 3 of 4)	15454	ENSMUST00000166336.9	ENSMUSG00000034751	Mast4	protein_coding	3.13044	2.45988	7.64719	5.1565	2.79516	6.40184	1.21203	2.2764	0.000406819	0.00465826
17714	chr2	5748741	5748949	Intergenic	Intergenic	-29519	ENSMUST00000044009.14	ENSMUSG00000039145	Camk1d	protein_coding	4.17392	5.28612	10.5306	8.43791	4.73002	9.48423	0.977426	2.89141	0.000410702	0.00469817
25090	chr5	31773756	31774113	intron (ENSMUST00000202033.2, intron 3 of 3)	protein_coding-intron (ENSMUST00000031024.14, intron 3 of 3)	2438	ENSMUST00000201923.2	ENSMUSG00000106918	Mrpl33	protein_coding	11.5586	10.2582	17.8643	19.3369	10.9084	18.6006	0.778317	3.91006	0.000412167	0.0047134
12693	chr16	4918944	4919167	intron (ENSMUST00000230554.2, intron 12 of 15)	protein_coding-intron (ENSMUST00000035672.5, intron 12 of 21)	23135	ENSMUST00000229386.2	ENSMUSG00000039473	Ubn1	protein_coding	3.05017	3.97767	7.77255	6.973	3.51392	7.37277	1.03689	2.52444	0.000414188	0.00473193
34454	chr9	69424853	69425337	Intergenic	Intergenic	31030	ENSMUST00000154591.2	ENSMUSG00000032231	Anxa2	protein_coding	13.6455	12.0377	23.6311	19.6885	12.8416	21.6598	0.760358	4.13038	0.000414081	0.00473193
4430	chr11	23090794	23091066	Intergenic	Intergenic	-11210	ENSMUST00000141678.2	ENSMUSG00000086366	1700061J23Rik	lncRNA	7.38463	8.00768	13.5393	14.1218	7.69616	13.8305	0.838119	3.46938	0.000417686	0.00476576
5764	chr11	88355124	88355499	intron (ENSMUST00000148013.8, intron 2 of 5)	protein_coding-intron (ENSMUST00000092794.12, intron 7 of 13)	-30971	ENSMUST00000120278.3	ENSMUSG00000084411	Gm11510	processed_pseudogene	4.57526	3.873	9.653	7.38317	4.22413	8.51809	1.02262	2.72803	0.00041931	0.00477968
28231	chr6	100686452	100686769	intron (ENSMUST00000032157.9, intron 1 of 6)	protein_coding-intron (ENSMUST00000032157.9, intron 1 of 6)	4894	ENSMUST00000141333.2	ENSMUSG00000030074	Gxylt2	protein_coding	8.66891	7.32729	15.1063	13.653	7.9981	14.3797	0.857629	3.51708	0.000420501	0.00479171
29832	chr7	45916671	45917366	intron (ENSMUST00000164538.2, intron 23 of 55)	protein_coding-intron (ENSMUST00000164538.2, intron 23 of 55)	26591	ENSMUST00000210281.2	ENSMUSG00000009487	Otog	protein_coding	11.7191	10.2582	16.2973	22.2667	10.9886	19.282	0.821065	3.94751	0.000421628	0.00480301
12634	chr16	3660874	3661193	exon (ENSMUST00000214238.2, exon 2 of 2)	protein_coding-exon (ENSMUST00000214238.2, exon 2 of 2)	-4099	ENSMUST00000041778.8	ENSMUSG00000054939	Zfp174	protein_coding	8.90972	5.91417	13.0378	14.5906	7.41194	13.8142	0.928744	3.43881	0.000423369	0.0048213
8634	chr13	31759319	31759693	intron (ENSMUST00000126138.8, intron 3 of 3)	lncRNA-intron (ENSMUST00000126138.8, intron 3 of 3)	6982	ENSMUST00000150418.8	ENSMUSG00000038408	1700018A04Rik	lncRNA	8.50838	4.08235	12.6617	12.7155	6.29536	12.6886	1.06017	3.27466	0.000428625	0.00487176
33867	chr9	45576010	45576771	intron (ENSMUST00000239471.2, intron 4 of 32)	protein_coding-intron (ENSMUST00000034592.11, intron 4 of 32)	-7745	ENSMUST00000216078.2	ENSMUSG00000032087	Dscaml1	protein_coding	19.184	19.7314	33.8482	28.5951	19.4577	31.2217	0.679294	4.68054	0.000431323	0.00489771
4845	chr11	54642288	54642654	intron (ENSMUST00000153209.8, intron 2 of 4)	protein_coding-intron (ENSMUST00000064104.13, intron 2 of 5)	-4821	ENSMUST00000120487.2	ENSMUSG00000082503	Gm12229	processed_pseudogene	17.4181	19.208	30.5261	28.185	18.313	29.3555	0.674279	4.59465	0.000432722	0.00491203
3112	chr10	75540082	75540344	intron (ENSMUST00000219806.2, intron 2 of 3)	protein_coding-intron (ENSMUST00000001712.8, intron 26 of 36)	-4004	ENSMUST00000218486.2	ENSMUSG00000020196	Cabin1	protein_coding	4.41472	3.4543	8.08596	7.79335	3.93451	7.93965	1.03525	2.63003	0.000433029	0.00491238
19251	chr2	116566231	116567050	Intergenic	Intergenic	141009	ENSMUST00000151391.2	ENSMUSG00000086462	Gm13990	lncRNA	40.6155	35.9561	53.8437	57.7177	38.2858	55.7807	0.548433	5.56386	0.000432952	0.00491238
22765	chr4	52849240	52849498	Intergenic	Intergenic	-6323	ENSMUST00000216601.2	ENSMUSG00000110940	Olfr274-ps1	unprocessed_pseudogene	3.53178	3.4543	7.89791	6.56282	3.49304	7.23037	1.04636	2.49453	0.000435731	0.00493986
25638	chr5	92057145	92057388	Intergenic	Intergenic	3996	ENSMUST00000202249.2	ENSMUSG00000107301	Gm43688	lncRNA	5.69901	2.98325	11.6588	7.44177	4.34113	9.5503	1.18205	2.83581	0.000436741	0.00494973
21055	chr3	66305738	66306166	Intergenic	Intergenic	33992	ENSMUST00000234873.2	ENSMUSG00000117623	Gm50014	unitary_pseudogene	7.38463	6.90859	13.2259	12.7155	7.14661	12.9707	0.863787	3.37003	0.000440963	0.0049928
25579	chr5	77117040	77117295	Intergenic	Intergenic	3163	ENSMUST00000154688.2	ENSMUSG00000029247	Paics	protein_coding	4.49499	4.03001	9.46496	7.55896	4.2625	8.51196	1.00352	2.73342	0.000449934	0.00507977
18494	chr2	38469217	38469576	intron (ENSMUST00000112902.8, intron 8 of 9)	protein_coding-intron (ENSMUST00000054234.10, intron 8 of 9)	-13030	ENSMUST00000203964.2	ENSMUSG00000107535	Gm44183	TEC	4.9766	4.81508	10.7186	8.37932	4.89584	9.54896	0.962097	2.90609	0.000451059	0.00509086
11571	chr15	62084166	62084429	intron (ENSMUST00000182476.8, intron 1 of 3)	lncRNA-intron (ENSMUST00000180432.9, intron 5 of 8)	-5775	ENSMUST00000182380.8	ENSMUSG00000097039	Pvt1	lncRNA	3.21071	4.55339	7.5845	8.43791	3.88205	8.01121	1.00902	2.65055	0.000453211	0.00510964
35298	chr9	121930340	121930726	Intergenic	Intergenic	-15799	ENSMUST00000119215.9	ENSMUSG00000038145	Snrk	protein_coding	6.58195	3.55897	10.7186	9.66844	5.07046	10.1935	1.05516	2.96964	0.00045358	0.00511117
25354	chr5	54150139	54150342	Intergenic	Intergenic	-5601	ENSMUST00000117661.9	ENSMUSG00000039156	Stim2	protein_coding	4.49499	4.81508	8.46205	9.72704	4.65503	9.09454	0.958714	2.84355	0.000455686	0.00513327
490	chr1	57975361	57975716	intron (ENSMUST00000171699.8, intron 9 of 9)	protein_coding-intron (ENSMUST00000163239.8, intron 8 of 11)	-19268	ENSMUST00000172128.2	ENSMUSG00000091283	Gm17234	lncRNA	5.69901	7.01327	11.4081	12.3639	6.35614	11.886	0.884625	3.24074	0.000455923	0.00513432
30750	chr7	118571638	118571871	TTS (ENSMUST00000098087.9)	protein_coding-TTS (ENSMUST00000098087.9)	2670	ENSMUST00000207582.2	ENSMUSG00000008734	Gprc5b	protein_coding	3.45151	3.50663	5.70405	9.66844	3.47907	7.68624	1.14356	2.55881	0.000465822	0.00522752
25139	chr5	34358834	34359054	intron (ENSMUST00000094868.10, intron 8 of 12)	protein_coding-intron (ENSMUST00000094868.10, intron 8 of 12)	12202	ENSMUST00000140646.2	ENSMUSG00000086291	Gm15513	lncRNA	3.93312	5.65248	9.59032	9.25826	4.7928	9.42429	0.939897	2.89649	0.000472524	0.00528768
19878	chr2	153260182	153260742	intron (ENSMUST00000132770.2, intron 3 of 4)	protein_coding-intron (ENSMUST00000035346.14, intron 6 of 10)	4693	ENSMUST00000119815.2	ENSMUSG00000082283	Gm14472	processed_pseudogene	13.4047	14.6022	20.5596	26.3099	14.0035	23.4348	0.738656	4.25252	0.000473538	0.00529735
27206	chr6	24100730	24101080	intron (ENSMUST00000174594.3, intron 4 of 8)	protein_coding-intron (ENSMUST00000031713.9, intron 10 of 14)	7665	ENSMUST00000177412.2	ENSMUSG00000029700	Slc13a1	protein_coding	5.05687	4.03001	7.96059	9.90283	4.54344	8.93171	0.996882	2.80806	0.000476687	0.00532753
11846	chr15	78023577	78023839	intron (ENSMUST00000174277.2, intron 1 of 1)	lncRNA-intron (ENSMUST00000174277.2, intron 1 of 1)	-19480	ENSMUST00000019290.3	ENSMUSG00000019146	Cacng2	protein_coding	2.96991	3.14027	8.58741	5.1565	3.05509	6.87196	1.15479	2.38827	0.000477207	0.00533167
13277	chr16	39134479	39135036	Intergenic	Intergenic	-125489	ENSMUST00000231748.2	ENSMUSG00000116965	Gm36742	lncRNA	14.2074	10.8339	20.6223	21.4464	12.5207	21.0343	0.765676	4.08906	0.00048337	0.00539373
25553	chr5	75911405	75911613	Intergenic	Intergenic	8037	ENSMUST00000202985.2	ENSMUSG00000106726	Gm43100	lncRNA	3.69231	1.57013	6.83232	5.27369	2.63122	6.05301	1.27917	2.18281	0.000483539	0.00539392
11828	chr15	77240415	77240835	Intergenic	Intergenic	10274	ENSMUST00000230034.2	ENSMUSG00000116413	Gm49436	TEC	4.81606	5.96651	11.032	9.72704	5.39129	10.3795	0.9226	3.03609	0.000491201	0.00546392
20942	chr3	52392193	52392639	Intergenic	Intergenic	-31969	ENSMUST00000195035.2	ENSMUSG00000103965	Gm30173	lncRNA	8.34784	4.91975	13.5393	11.8365	6.6338	12.6879	0.972386	3.30203	0.000494226	0.0054924
9597	chr13	99252135	99252561	Intergenic	Intergenic	15079	ENSMUST00000224929.2	ENSMUSG00000097848	Gm807	lncRNA	9.31105	8.5834	14.6049	16.6414	8.94723	15.6232	0.810509	3.65227	0.000495472	0.00550452
3620	chr10	93109607	93109797	intron (ENSMUST00000129827.8, intron 2 of 5)	protein_coding-intron (ENSMUST00000008542.12, intron 2 of 4)	34817	ENSMUST00000216729.2	ENSMUSG00000020015	Cdk17	protein_coding	2.32776	2.04117	5.07723	5.03931	2.18447	5.05827	1.22105	1.95884	0.000498834	0.0055384
20547	chr2	180430464	180430944	Intergenic	Intergenic	-12011	ENSMUST00000108878.2	ENSMUSG00000045493	Bhlhe23	protein_coding	7.54517	9.05444	16.6107	13.3014	8.2998	14.9561	0.833039	3.57882	0.000499272	0.00554153
23368	chr4	111441154	111441535	intron (ENSMUST00000154123.8, intron 1 of 3)	protein_coding-intron (ENSMUST00000080744.13, intron 9 of 12)	17422	ENSMUST00000142460.2	ENSMUSG00000061298	Agbl4	protein_coding	4.65553	4.03001	8.58741	8.26212	4.34277	8.42477	0.967871	2.73294	0.000500645	0.00555329
29310	chr7	25215130	25215446	TTS (ENSMUST00000044547.10)	protein_coding-TTS (ENSMUST00000044547.10)	21230	ENSMUST00000145681.2	ENSMUSG00000054385	Ceacam2	protein_coding	1.04348	1.72715	3.82359	3.75018	1.38531	3.78689	1.38071	1.52894	0.000523309	0.00577938
7818	chr12	87102206	87102420	intron (ENSMUST00000154801.8, intron 3 of 25)	protein_coding-intron (ENSMUST00000110187.8, intron 3 of 24)	-11938	ENSMUST00000119807.2	ENSMUSG00000080868	Gm15745	processed_pseudogene	4.01339	2.51221	6.895	6.79721	3.2628	6.8461	1.11508	2.40219	0.000526181	0.00580929
5626	chr11	83939301	83939753	TTS (ENSMUST00000138208.2)	protein_coding-TTS (ENSMUST00000138208.2)	18379	ENSMUST00000108101.8	ENSMUSG00000018648	Dusp14	protein_coding	9.23079	8.79275	17.5509	14.1804	9.01177	15.8656	0.816863	3.6685	0.000529754	0.0058451
3009	chr10	68256327	68256515	Intergenic	Intergenic	-99449	ENSMUST00000218225.2	ENSMUSG00000112157	4930545H06Rik	lncRNA	4.01339	4.03001	8.274	7.73475	4.0217	8.00438	0.988966	2.65433	0.000540128	0.00593923
6707	chr11	118643051	118643499	intron (ENSMUST00000120061.8, intron 2 of 14)	protein_coding-intron (ENSMUST00000017576.11, intron 2 of 14)	8592	ENSMUST00000103023.8	ENSMUSG00000025576	Rbfox3	protein_coding	9.07025	11.305	18.6792	16.5828	10.1876	17.631	0.773942	3.83282	0.000548809	0.00601976
31507	chr8	12946581	12947285	intron (ENSMUST00000095456.10, intron 2 of 29)	protein_coding-intron (ENSMUST00000095456.10, intron 2 of 29)	-13207	ENSMUST00000110860.2	ENSMUSG00000079146	Gm15353	lncRNA	24.0803	25.6979	37.233	38.6738	24.8891	37.9534	0.605308	4.98866	0.000554064	0.00607552
19620	chr2	133147697	133148167	Intergenic	Intergenic	-24912	ENSMUST00000184570.4	ENSMUSG00000098578	Gm27449	snRNA	8.58865	5.02443	12.9751	12.7741	6.80654	12.8746	0.957847	3.32854	0.000554495	0.00607836
28744	chr6	134027388	134027647	intron (ENSMUST00000164648.2, intron 1 of 4)	protein_coding-intron (ENSMUST00000081028.13, intron 1 of 7)	14585	ENSMUST00000164648.2	ENSMUSG00000030199	Etv6	protein_coding	3.69231	4.18702	8.14864	7.50037	3.93967	7.8245	0.973061	2.62722	0.000555419	0.00608564
34257	chr9	62724350	62724856	Intergenic	Intergenic	-5387	ENSMUST00000034775.10	ENSMUSG00000032244	Fem1b	protein_coding	10.8361	10.1012	21.1865	15.4109	10.4687	18.2987	0.807195	3.87301	0.000560372	0.0061333
2184	chr1	185949446	185949731	intron (ENSMUST00000195810.2, intron 2 of 3)	lncRNA-intron (ENSMUST00000195810.2, intron 2 of 3)	35134	ENSMUST00000193401.2	ENSMUSG00000102790	Gm37272	TEC	6.10035	3.82066	10.7813	8.90668	4.9605	9.84398	1.02562	2.9295	0.000561038	0.00613681
20093	chr2	162124031	162124413	intron (ENSMUST00000109445.9, intron 2 of 29)	protein_coding-intron (ENSMUST00000109441.2, intron 2 of 30)	-108511	ENSMUST00000151688.2	ENSMUSG00000084919	Ptprtos	lncRNA	14.8495	12.5611	27.58	19.3955	13.7053	23.4877	0.783849	4.23582	0.000563219	0.00615497
34759	chr9	96727026	96727257	intron (ENSMUST00000154146.8, intron 2 of 3)	protein_coding-intron (ENSMUST00000078478.8, intron 2 of 5)	9836	ENSMUST00000135834.3	ENSMUSG00000043587	Pxylp1	protein_coding	6.58195	7.64132	11.2827	15.0593	7.11164	13.171	0.878598	3.38935	0.000565764	0.00617897
33637	chr9	35046878	35047141	intron (ENSMUST00000119847.2, intron 3 of 6)	protein_coding-intron (ENSMUST00000034539.12, intron 3 of 5)	-8923	ENSMUST00000240399.1	ENSMUSG00000119783	ENSMUSG00000119783	snoRNA	4.01339	2.51221	6.14282	7.73475	3.2628	6.93879	1.13576	2.4175	0.000571933	0.00623291
3846	chr10	117939069	117939566	Intergenic	Intergenic	-9105	ENSMUST00000218667.2	ENSMUSG00000112470	5330439M10Rik	lncRNA	10.9164	10.4676	17.3629	18.6337	10.692	17.9983	0.754142	3.87167	0.000575772	0.00627149
1726	chr1	162525487	162525750	exon (ENSMUST00000028016.16, exon 19 of 35)	protein_coding-exon (ENSMUST00000028016.16, exon 19 of 35)	6717	ENSMUST00000183223.8	ENSMUSG00000040225	Prrc2c	protein_coding	4.89633	4.23936	9.27691	8.37932	4.56785	8.82811	0.961446	2.79913	0.000578299	0.00629455
28153	chr6	96240896	96241469	intron (ENSMUST00000122120.8, intron 2 of 4)	protein_coding-intron (ENSMUST00000075080.6, intron 1 of 3)	-97958	ENSMUST00000090061.6	ENSMUSG00000072878	1700123L14Rik	protein_coding	21.592	21.0921	30.15	37.3846	21.3421	33.7673	0.663854	4.80068	0.0005846	0.00634985
11847	chr15	78046196	78046781	intron (ENSMUST00000230844.2, intron 6 of 6)	protein_coding-intron (ENSMUST00000016781.8, intron 6 of 6)	4648	ENSMUST00000231069.2	ENSMUSG00000016637	Ift27	protein_coding	11.9599	11.0956	17.6136	21.212	11.5278	19.4128	0.757633	3.97862	0.000589419	0.00639205
13132	chr16	31847979	31848251	intron (ENSMUST00000023467.9, intron 11 of 14)	protein_coding-intron (ENSMUST00000023467.9, intron 11 of 14)	14703	ENSMUST00000125019.2	ENSMUSG00000022781	Pak2	protein_coding	3.05017	4.23936	6.95769	8.08633	3.64477	7.52201	1.01086	2.56354	0.000594455	0.00643395
11694	chr15	73804873	73805786	Intergenic	Intergenic	67433	ENSMUST00000230277.2	ENSMUSG00000116256	Gm32405	lncRNA	19.8261	17.2191	29.4605	29.0053	18.5226	29.2329	0.665736	4.59349	0.000597996	0.00646726
31024	chr7	132322277	132322651	intron (ENSMUST00000097998.9, intron 3 of 3)	protein_coding-intron (ENSMUST00000065371.14, intron 4 of 4)	56181	ENSMUST00000106168.2	ENSMUSG00000030956	Fam53b	protein_coding	6.26088	8.21704	13.9154	12.6569	7.23896	13.2861	0.852473	3.40622	0.000602675	0.00650852
32173	chr8	71340436	71340641	intron (ENSMUST00000000809.3, intron 11 of 14)	protein_coding-intron (ENSMUST00000000809.3, intron 11 of 14)	4863	ENSMUST00000000809.3	ENSMUSG00000000792	Slc5a5	protein_coding	2.56857	4.2917	6.70696	7.96914	3.43013	7.33805	1.04625	2.51887	0.000604017	0.00652044
1238	chr1	127035112	127035611	Intergenic	Intergenic	-56928	ENSMUST00000185860.2	ENSMUSG00000101385	Gm5261	processed_pseudogene	17.8997	17.7949	28.0815	28.2436	17.8473	28.1625	0.657997	4.5427	0.000604583	0.00652457
19014	chr2	92277107	92277322	Intergenic	Intergenic	-12826	ENSMUST00000090559.12	ENSMUSG00000068742	Cry2	protein_coding	2.32776	2.87858	4.57577	7.44177	2.60317	6.00877	1.18565	2.20875	0.000605206	0.00652638
22252	chr4	8399043	8399267	Intergenic	Intergenic	55092	ENSMUST00000194755.2	ENSMUSG00000103127	Gm37386	TEC	2.88964	2.87858	6.51891	5.68387	2.88411	6.10139	1.07554	2.2531	0.000605221	0.00652638
27045	chr5	148569216	148569572	Intergenic	Intergenic	-18940	ENSMUST00000202418.2	ENSMUSG00000107098	Gm29815	processed_pseudogene	5.69901	3.92534	13.0378	7.44177	4.81217	10.2398	1.1113	2.95324	0.000608658	0.00655658
8027	chr12	104416639	104417055	Intergenic	Intergenic	22742	ENSMUST00000021513.6	ENSMUSG00000021095	Gsc	protein_coding	8.02677	8.42639	17.927	12.3053	8.22658	15.1161	0.870358	3.58015	0.000610196	0.00656792
20773	chr3	31334663	31334918	intron (ENSMUST00000091259.9, intron 1 of 7)	protein_coding-intron (ENSMUST00000091259.9, intron 1 of 7)	-4946	ENSMUST00000129578.3	ENSMUSG00000085953	Gm15496	lncRNA	4.81606	4.55339	9.08887	8.84809	4.68473	8.96848	0.939917	2.82861	0.000619028	0.0066501
22681	chr4	46095129	46095889	intron (ENSMUST00000128689.8, intron 6 of 7)	protein_coding-intron (ENSMUST00000107773.3, intron 7 of 9)	-4734	ENSMUST00000155730.2	ENSMUSG00000028328	Tmod1	protein_coding	24.883	26.3259	34.7884	44.3576	25.6045	39.573	0.626432	5.04139	0.000622102	0.00667705
5510	chr11	78863998	78864660	intron (ENSMUST00000108269.10, intron 2 of 10)	protein_coding-intron (ENSMUST00000073001.5, intron 2 of 10)	-3173	ENSMUST00000140073.2	ENSMUSG00000001123	Lgals9	protein_coding	19.2643	19.8884	27.9561	34.279	19.5763	31.1176	0.667676	4.68236	0.000623717	0.00668831
24265	chr4	140637967	140638612	intron (ENSMUST00000030765.7, intron 1 of 15)	protein_coding-intron (ENSMUST00000030765.7, intron 1 of 15)	4634	ENSMUST00000030765.7	ENSMUSG00000028927	Padi2	protein_coding	15.0101	13.6602	23.8191	22.6769	14.3351	23.248	0.702694	4.25297	0.000624097	0.00669036
15997	chr18	50168171	50168365	intron (ENSMUST00000128377.2, intron 1 of 1)	protein_coding-intron (ENSMUST00000087655.6, intron 1 of 1)	4172	ENSMUST00000128377.2	ENSMUSG00000062210	Tnfaip8	protein_coding	3.45151	4.50105	7.02037	9.14107	3.97628	8.08072	0.997577	2.66847	0.000625476	0.00669908
35389	chrX	9937865	9938113	intron (ENSMUST00000115544.9, intron 1 of 8)	protein_coding-intron (ENSMUST00000115544.9, intron 1 of 8)	45855	ENSMUST00000115543.3	ENSMUSG00000090084	Srpx	protein_coding	4.7358	3.61131	7.77255	8.43791	4.17355	8.10523	0.983557	2.67622	0.000625372	0.00669908
14853	chr17	48170403	48170845	Intergenic	Intergenic	10865	ENSMUST00000082814.3	ENSMUSG00000064748	n-R5s28	rRNA	6.66222	5.39079	10.3425	12.0123	6.02651	11.1774	0.909312	3.14827	0.00062698	0.00671315
18589	chr2	53601261	53601683	Intergenic	Intergenic	-10505	ENSMUST00000158003.4	ENSMUSG00000088628	Gm23315	snoRNA	13.6455	9.52548	20.5596	18.8681	11.5855	19.7139	0.788588	3.9878	0.000633834	0.00677223
17718	chr2	5903420	5903725	exon (ENSMUST00000026924.7, exon 17 of 18)	protein_coding-exon (ENSMUST00000026924.7, exon 17 of 18)	3161	ENSMUST00000150099.2	ENSMUSG00000085818	Gm13267	lncRNA	9.71239	9.63016	15.169	18.1649	9.67127	16.667	0.786336	3.75227	0.000639105	0.0068188
7863	chr12	91518873	91519304	Intergenic	Intergenic	14248	ENSMUST00000186437.2	ENSMUSG00000020963	Tshr	protein_coding	10.3545	5.96651	14.8556	15.0007	8.16052	14.9282	0.907548	3.55353	0.000639401	0.00681938
428	chr1	52035948	52036369	intron (ENSMUST00000168302.8, intron 2 of 24)	protein_coding-intron (ENSMUST00000168302.8, intron 2 of 24)	9851	ENSMUST00000168302.8	ENSMUSG00000062939	Stat4	protein_coding	6.10035	6.01885	10.1545	12.3639	6.0596	11.2592	0.895157	3.16318	0.000640244	0.00682629
34009	chr9	52297201	52297401	Intergenic	Intergenic	15967	ENSMUST00000216696.2	ENSMUSG00000111780	Gm47960	lncRNA	3.13044	3.55897	8.274	5.91826	3.34471	7.09613	1.06477	2.46091	0.000644593	0.00686649
31068	chr7	134010293	134010754	intron (ENSMUST00000238294.2, intron 2 of 3)	protein_coding-intron (ENSMUST00000238294.2, intron 2 of 3)	-23133	ENSMUST00000174271.2	ENSMUSG00000030994	D7Ertd443e	protein_coding	9.55186	10.9909	21.4999	14.9421	10.2714	18.221	0.814734	3.86372	0.000645455	0.00687362
5043	chr11	62560908	62561155	Intergenic	Intergenic	20756	ENSMUST00000129162.3	ENSMUSG00000048497	Mmgt2	protein_coding	3.77258	4.03001	9.40228	6.62142	3.9013	8.01185	1.02511	2.64076	0.000650154	0.00691275
31973	chr8	54960878	54961068	Intergenic	Intergenic	6212	ENSMUST00000209929.2	ENSMUSG00000110403	Gm45553	TEC	3.61205	5.23378	7.33378	10.8404	4.42291	9.08707	1.00847	2.82979	0.0006503	0.00691275
13337	chr16	44453229	44453522	Intergenic	Intergenic	-74115	ENSMUST00000114634.3	ENSMUSG00000022687	Boc	protein_coding	4.89633	2.66923	10.2171	6.26984	3.78278	8.24349	1.16757	2.63515	0.00065116	0.00691567
32473	chr8	88266446	88267136	Intergenic	Intergenic	-23690	ENSMUST00000093342.6	ENSMUSG00000069971	4933402J07Rik	protein_coding	20.7893	21.1968	32.3438	32.8727	20.9931	32.6083	0.633996	4.76088	0.000655445	0.00695494
12077	chr15	83049241	83049720	intron (ENSMUST00000162834.3, intron 2 of 8)	protein_coding-intron (ENSMUST00000018186.16, intron 2 of 8)	4898	ENSMUST00000162834.3	ENSMUSG00000018042	Cyb5r3	protein_coding	6.50168	7.01327	11.6588	12.7741	6.75748	12.2164	0.847235	3.29232	0.000657109	0.00697051
24332	chr4	142010490	142010863	intron (ENSMUST00000174432.3, intron 1 of 7)	protein_coding-intron (ENSMUST00000155023.9, intron 1 of 14)	-43964	ENSMUST00000036476.10	ENSMUSG00000040606	Kazn	protein_coding	6.42142	5.70482	10.9693	11.3091	6.06312	11.1392	0.886744	3.14955	0.000657359	0.00697107
6466	chr11	114388652	114388863	Intergenic	Intergenic	-49071	ENSMUST00000148405.2	ENSMUSG00000062391	4932435O22Rik	lncRNA	2.40803	3.66365	8.02328	5.39089	3.03584	6.70708	1.09494	2.3737	0.00067815	0.00716584
10675	chr14	66731080	66731409	Intergenic	Intergenic	97900	ENSMUST00020182774.1	ENSMUSG00002076707	5S_rRNA	rRNA	12.2007	11.2526	22.3147	17.286	11.7267	19.8004	0.758464	4.00279	0.000680082	0.00717654
24078	chr4	135946204	135946400	intron (ENSMUST00000047526.8, intron 1 of 24)	protein_coding-intron (ENSMUST00000047526.8, intron 1 of 24)	12626	ENSMUST00000047526.8	ENSMUSG00000036995	Asap3	protein_coding	2.80937	3.08793	7.33378	5.27369	2.94865	6.30374	1.07815	2.29422	0.000683611	0.00720637
11321	chr15	34071934	34072364	Intergenic	Intergenic	-10691	ENSMUST00000172082.2	ENSMUSG00000022255	Mtdh	protein_coding	8.34784	5.54781	12.5991	12.8327	6.94782	12.7159	0.902815	3.32998	0.000684092	0.00720929
27008	chr5	147269518	147269807	intron (ENSMUST00000049324.13, intron 23 of 23)	protein_coding-intron (ENSMUST00000049324.13, intron 23 of 23)	-6518	ENSMUST00000201667.2	ENSMUSG00000106939	Gm29778	processed_pseudogene	4.09365	3.92534	7.5845	8.08633	4.00949	7.83542	0.969079	2.63297	0.000684984	0.00721655
18597	chr2	55393509	55393700	intron (ENSMUST00000112633.3, intron 2 of 2)	protein_coding-intron (ENSMUST00000067101.10, intron 3 of 3)	66427	ENSMUST00000112632.2	ENSMUSG00000026824	Kcnj3	protein_coding	2.7291	2.93092	6.01746	6.09405	2.83001	6.05575	1.08546	2.24177	0.000687972	0.00723299
10176	chr14	30948853	30949211	intron (ENSMUST00000090180.4, intron 15 of 15)	protein_coding-intron (ENSMUST00000090180.4, intron 15 of 15)	9215	ENSMUST00000090180.4	ENSMUSG00000021904	Sema3g	protein_coding	9.31105	7.48431	15.8585	13.653	8.39768	14.7558	0.82756	3.56341	0.000690531	0.00725129
27316	chr6	30469477	30469845	Intergenic	Intergenic	8677	ENSMUST00000132023.2	ENSMUSG00000085470	1700012C14Rik	lncRNA	6.42142	5.07677	12.223	9.60984	5.74909	10.9164	0.941158	3.10035	0.00069146	0.00725675
13870	chr17	9218044	9218311	intron (ENSMUST00000233654.2, intron 5 of 11)	protein_coding-intron (ENSMUST00000024650.12, intron 5 of 9)	10962	ENSMUST00000136954.3	ENSMUSG00000023873	1700010I14Rik	protein_coding	5.29767	7.22262	10.3425	13.36	6.26014	11.8513	0.897089	3.23461	0.000697612	0.00731698
14467	chr17	32135504	32136087	Intergenic	Intergenic	4155	ENSMUST00000237005.2	ENSMUSG00000117980	Gm30571	TEC	13.1639	13.6602	19.8075	24.4934	13.412	22.1504	0.722269	4.17836	0.000698485	0.00732241
32838	chr8	110738069	110738459	exon (ENSMUST00000212348.2, exon 2 of 2)	processed_pseudogene-exon (ENSMUST00000212348.2, exon 2 of 2)	2692	ENSMUST00000212348.2	ENSMUSG00000110561	Gm45888	processed_pseudogene	4.49499	5.54781	8.14864	11.7193	5.0214	9.93398	0.967616	2.96622	0.000700854	0.00734013
23714	chr4	126643876	126644239	exon (ENSMUST00000030637.14, exon 3 of 7)	protein_coding-exon (ENSMUST00000030637.14, exon 3 of 7)	3145	ENSMUST00000030637.14	ENSMUSG00000028833	Ncdn	protein_coding	3.61205	4.86742	11.2827	6.62142	4.23973	8.95207	1.04683	2.78697	0.000701498	0.0073447
23471	chr4	117720101	117720347	intron (ENSMUST00000169990.8, intron 5 of 7)	protein_coding-intron (ENSMUST00000030269.14, intron 5 of 13)	5531	ENSMUST00000164716.2	ENSMUSG00000091237	Gm17114	lncRNA	4.01339	7.32729	9.96641	12.8327	5.67034	11.3995	0.964516	3.15903	0.000706231	0.00738118
7753	chr12	84856905	84857122	intron (ENSMUST00000168699.2, intron 10 of 11)	protein_coding-intron (ENSMUST00000002073.13, intron 10 of 35)	-10776	ENSMUST00000165141.2	ENSMUSG00000002020	Ltbp2	protein_coding	4.09365	6.28054	9.3396	10.899	5.18709	10.1193	0.927628	3.00229	0.000710033	0.00741219
15662	chr18	30412450	30413240	intron (ENSMUST00000131405.2, intron 3 of 24)	protein_coding-intron (ENSMUST00000091978.12, intron 3 of 23)	6865	ENSMUST00000131405.2	ENSMUSG00000033628	Pik3c3	protein_coding	20.6288	16.0677	31.6543	27.1302	18.3483	29.3923	0.691576	4.59085	0.000719557	0.00749616
31876	chr8	41628250	41628478	Intergenic	Intergenic	39826	ENSMUST00000134510.2	ENSMUSG00000031594	Fgl1	protein_coding	3.21071	4.50105	7.08305	8.37932	3.85588	7.73118	0.969581	2.61467	0.000720168	0.00749812
22907	chr4	63282912	63283293	intron (ENSMUST00000075341.4, intron 5 of 5)	protein_coding-intron (ENSMUST00000075341.4, intron 5 of 5)	2416	ENSMUST00000075341.4	ENSMUSG00000061540	Orm2	protein_coding	7.7057	4.81508	11.4081	12.0123	6.26039	11.7102	0.939728	3.2023	0.000721916	0.00751191
23289	chr4	107021330	107021847	intron (ENSMUST00000127720.8, intron 2 of 3)	protein_coding-intron (ENSMUST00000030362.12, intron 3 of 4)	13277	ENSMUST00000131474.2	ENSMUSG00000028619	Tceanc2	protein_coding	14.7693	19.9407	29.2724	27.0716	17.355	28.172	0.682152	4.53258	0.000726425	0.00755661
3500	chr10	84543739	84544117	intron (ENSMUST00000077175.7, intron 23 of 27)	protein_coding-intron (ENSMUST00000077175.7, intron 23 of 27)	-47998	ENSMUST00000060397.13	ENSMUSG00000020037	Rfx4	protein_coding	12.5218	8.63574	20.1836	16.4656	10.5788	18.3246	0.814173	3.87389	0.0007307	0.00758995
779	chr1	78621677	78621926	Intergenic	Intergenic	-13741	ENSMUST00000035779.15	ENSMUSG00000032883	Acsl3	protein_coding	3.77258	4.2917	8.90082	7.14879	4.03214	8.0248	0.974755	2.66008	0.000732421	0.00760559
3872	chr10	119875777	119876073	intron (ENSMUST00000154238.8, intron 9 of 14)	protein_coding-intron (ENSMUST00000041962.16, intron 18 of 22)	46914	ENSMUST00000081260.3	ENSMUSG00000034813	Grip1	protein_coding	7.06356	4.7104	10.6559	11.4849	5.88698	11.0704	0.944201	3.12265	0.000736231	0.00763845
32631	chr8	95952866	95953085	Intergenic	Intergenic	-23535	ENSMUST00000212842.2	ENSMUSG00000031788	Kifc3	protein_coding	5.53847	3.71598	10.5306	7.85195	4.62723	9.19125	1.02052	2.83411	0.000748752	0.00775248
30620	chr7	111038944	111039217	Intergenic	Intergenic	-52541	ENSMUST00000209530.2	ENSMUSG00000109867	Gm5338	processed_pseudogene	4.89633	4.34404	9.77837	7.96914	4.62018	8.87375	0.948633	2.80898	0.000761755	0.00787561
34448	chr9	69255088	69255326	TTS (ENSMUST00000152570.2)	lncRNA-TTS (ENSMUST00000152570.2)	16322	ENSMUST00000152570.2	ENSMUSG00000086648	Gm15511	lncRNA	3.61205	5.1291	8.02328	9.19967	4.37058	8.61147	0.944502	2.77167	0.000772673	0.00797454
1405	chr1	133994927	133995292	Intergenic	Intergenic	11749	ENSMUST00000020692.7	ENSMUSG00000020423	Btg2	protein_coding	9.9532	5.75716	16.36	13.0084	7.85518	14.6842	0.935905	3.51827	0.000776501	0.00800769
4949	chr11	59902483	59902900	intron (ENSMUST00000148512.2, intron 1 of 3)	protein_coding-intron (ENSMUST00000000310.14, intron 2 of 6)	9361	ENSMUST00000143646.2	ENSMUSG00000000301	Pemt	protein_coding	5.77928	5.18144	9.3396	11.1334	5.48036	10.2365	0.911208	3.02477	0.000776562	0.00800769
10080	chr14	25796052	25796264	Intergenic	Intergenic	14147	ENSMUST00000184296.2	ENSMUSG00000099057	Gm27185	processed_pseudogene	4.01339	4.7104	7.52182	9.49265	4.36189	8.50724	0.948394	2.75508	0.000777488	0.00801491
15457	chr18	5196656	5197104	Intergenic	Intergenic	-31149	ENSMUST00000180850.3	ENSMUSG00000097888	Gm26682	lncRNA	8.42811	7.79833	14.7302	13.5358	8.11322	14.133	0.805045	3.51068	0.000778058	0.0080174
5965	chr11	97702539	97703117	intron (ENSMUST00000153520.3, intron 1 of 1)	protein_coding-intron (ENSMUST00000043843.12, intron 2 of 6)	-3246	ENSMUST00000155762.3	ENSMUSG00000038366	Lasp1	protein_coding	10.1137	12.0377	18.4285	18.6337	11.0757	18.5311	0.729589	3.92044	0.000782124	0.008051
22014	chr3	138647241	138647740	exon (ENSMUST00000196106.5, exon 14 of 14)	protein_coding-exon (ENSMUST00000196106.5, exon 14 of 14)	36352	ENSMUST00000198292.2	ENSMUSG00000104724	Gm43162	TEC	11.8796	13.0845	19.2433	21.8565	12.482	20.5499	0.713065	4.07437	0.000787421	0.00809613
28746	chr6	134077374	134077693	intron (ENSMUST00000111963.8, intron 2 of 8)	protein_coding-intron (ENSMUST00000081028.13, intron 1 of 7)	15969	ENSMUST00000204572.2	ENSMUSG00000108238	Gm43984	TEC	8.82945	4.81508	15.7331	10.899	6.82226	13.3161	1.00006	3.35739	0.000791528	0.00812657
2701	chr10	41795950	41796245	intron (ENSMUST00000161927.8, intron 16 of 16)	protein_coding-intron (ENSMUST00000095729.11, intron 17 of 17)	21728	ENSMUST00000214835.2	ENSMUSG00000038332	Sesn1	protein_coding	6.82276	5.54781	10.4679	12.3053	6.18528	11.3866	0.898011	3.17806	0.000791819	0.00812721
17540	chr19	54040139	54040490	Intergenic	Intergenic	6623	ENSMUST00000237285.2	ENSMUSG00000033717	Adra2a	protein_coding	12.2007	6.33287	19.6821	15.0007	9.26678	17.3414	0.937859	3.75133	0.00079316	0.00813625
3320	chr10	80454103	80454366	Intergenic	Intergenic	-4438	ENSMUST00000079773.14	ENSMUSG00000003345	Csnk1g2	protein_coding	4.09365	4.2917	8.52473	7.67616	4.19268	8.10044	0.941449	2.68533	0.000796734	0.00816665
29970	chr7	65441525	65441725	Intergenic	Intergenic	7018	ENSMUST00000089593.7	ENSMUSG00000068480	Gm7551	processed_pseudogene	3.37124	3.92534	6.2055	8.73089	3.64829	7.4682	1.01923	2.55405	0.000806224	0.00824641
16126	chr18	61958914	61959266	intron (ENSMUST00000166783.3, intron 9 of 23)	protein_coding-intron (ENSMUST00000049378.15, intron 8 of 22)	-39317	ENSMUST00000120472.2	ENSMUSG00000033032	Afap1l1	protein_coding	8.18731	6.43755	12.4737	13.4772	7.31243	12.9755	0.846253	3.37811	0.000814913	0.00832673
16751	chr19	6368048	6368740	exon (ENSMUST00000025681.8, exon 28 of 37)	protein_coding-exon (ENSMUST00000025681.8, exon 28 of 37)	-3444	ENSMUST00000141854.2	ENSMUSG00000024769	Cdc42bpg	protein_coding	19.9867	25.5932	35.0392	35.7439	22.7899	35.3915	0.622897	4.88122	0.000815016	0.00832673
12133	chr15	84702249	84702508	intron (ENSMUST00000162044.8, intron 2 of 11)	protein_coding-intron (ENSMUST00000016768.12, intron 2 of 12)	-14620	ENSMUST00000160389.2	ENSMUSG00000016624	Phf21b	protein_coding	5.53847	3.66365	8.274	9.49265	4.60106	8.88333	0.986973	2.80285	0.000819155	0.00836661
12711	chr16	6555013	6555255	intron (ENSMUST00000230658.2, intron 3 of 11)	protein_coding-intron (ENSMUST00000056416.9, intron 2 of 14)	-71952	ENSMUST00000115841.10	ENSMUSG00000008658	Rbfox1	protein_coding	5.93981	2.7739	9.71569	8.14493	4.35686	8.93031	1.09409	2.77175	0.0008221	0.00839428
14465	chr17	32096840	32097232	Intergenic	Intergenic	21116	ENSMUST00000234078.3	ENSMUSG00000117562	Gm50000	lncRNA	9.87293	7.01327	15.2317	14.2976	8.4431	14.7646	0.830172	3.56431	0.000824964	0.00842109
20283	chr2	167865452	167866108	Intergenic	Intergenic	-13242	ENSMUST00000123782.8	ENSMUSG00000074577	Ripor3	protein_coding	10.6756	12.6657	16.548	23.5558	11.6707	20.0519	0.772057	4.02006	0.000827928	0.00844892
9298	chr13	70385543	70385782	intron (ENSMUST00000222622.2, intron 2 of 3)	lncRNA-intron (ENSMUST00000222622.2, intron 2 of 3)	4721	ENSMUST00000222622.2	ENSMUSG00000113463	4930520P13Rik	lncRNA	4.01339	3.61131	10.2798	5.85966	3.81235	8.06974	1.08308	2.63074	0.000834619	0.00850985
12256	chr15	89061166	89061630	intron (ENSMUST00000109331.9, intron 1 of 37)	protein_coding-intron (ENSMUST00000109331.9, intron 1 of 37)	3593	ENSMUST00000109331.9	ENSMUSG00000036606	Plxnb2	protein_coding	12.8428	14.6546	22.9416	21.505	13.7487	22.2233	0.683187	4.19494	0.000845182	0.00859284
34287	chr9	63558257	63558537	intron (ENSMUST00000034973.10, intron 8 of 8)	protein_coding-intron (ENSMUST00000034973.10, intron 8 of 8)	12462	ENSMUST00000213702.2	ENSMUSG00000037257	Aagab	protein_coding	3.45151	4.55339	6.51891	10.1372	4.00245	8.32806	1.03386	2.70149	0.000846555	0.00860434
25246	chr5	37552764	37552945	intron (ENSMUST00000056365.9, intron 14 of 19)	protein_coding-intron (ENSMUST00000056365.9, intron 14 of 19)	5606	ENSMUST00000159915.2	ENSMUSG00000050248	Evc2	protein_coding	2.56857	3.14027	7.02037	5.2151	2.85442	6.11773	1.07067	2.25567	0.00084871	0.00862377
3975	chr10	125731790	125732457	Intergenic	Intergenic	-69914	ENSMUST00000218363.2	ENSMUSG00000020105	Lrig3	protein_coding	24.0803	21.1445	34.7884	34.3962	22.6124	34.5923	0.619642	4.85138	0.000858945	0.00870283
11562	chr15	61445063	61445283	intron (ENSMUST00000229538.2, intron 4 of 4)	lncRNA-intron (ENSMUST00000229538.2, intron 4 of 4)	-29141	ENSMUST00000229194.2	ENSMUSG00000116109	Gm49498	lncRNA	2.7291	2.72157	6.14282	5.44948	2.72533	5.79615	1.08302	2.18101	0.000861033	0.0087215
16787	chr19	7044254	7045267	intron (ENSMUST00000040261.7, intron 3 of 10)	protein_coding-intron (ENSMUST00000040261.7, intron 3 of 10)	10582	ENSMUST00000040261.7	ENSMUSG00000036278	Macrod1	protein_coding	17.4181	19.051	26.5771	30.939	18.2345	28.7581	0.652813	4.575	0.000866948	0.00877423
755	chr1	77407375	77407696	intron (ENSMUST00000186930.2, intron 1 of 2)	protein_coding-intron (ENSMUST00000027451.13, intron 4 of 17)	-53291	ENSMUST00000187346.2	ENSMUSG00000026235	Epha4	protein_coding	4.17392	5.96651	8.90082	10.5474	5.07022	9.72411	0.908083	2.95323	0.000876708	0.00886254
10009	chr14	22020389	22020786	Intergenic	Intergenic	19082	ENSMUST00000043409.9	ENSMUSG00000039081	Zfp503	protein_coding	10.5151	14.3406	19.2433	22.5597	12.4278	20.9015	0.73152	4.09157	0.000878154	0.0088721
19080	chr2	101721503	101721852	intron (ENSMUST00000156799.2, intron 1 of 1)	protein_coding-intron (ENSMUST00000028584.8, intron 1 of 5)	5069	ENSMUST00000156799.2	ENSMUSG00000027163	Commd9	protein_coding	9.39132	7.95535	13.0378	17.4032	8.67333	15.2205	0.82441	3.61194	0.000882135	0.00890344
5268	chr11	71887652	71888023	Intergenic	Intergenic	-25744	ENSMUST00000116927.3	ENSMUSG00000080577	Gm23226	snRNA	8.42811	5.70482	14.2288	11.5435	7.06647	12.8862	0.893128	3.34929	0.000882853	0.00890689
11172	chr15	11364203	11364661	Intergenic	Intergenic	-2609	ENSMUST00000158679.3	ENSMUSG00000089304	Gm24844	snoRNA	22.1539	19.1033	32.3438	31.4664	20.6286	31.9051	0.636469	4.72937	0.000890879	0.00897765
30823	chr7	124861807	124862479	Intergenic	Intergenic	-43085	ENSMUST00000073056.9	ENSMUSG00000073844	Gm21957	processed_pseudogene	22.2342	15.649	29.0844	31.3492	18.9416	30.2168	0.691097	4.63194	0.000893907	0.00900305
19744	chr2	146203029	146203374	exon (ENSMUST00000148784.2, exon 5 of 5)	protein_coding-exon (ENSMUST00000148784.2, exon 5 of 5)	26402	ENSMUST00000146307.2	ENSMUSG00000037110	Ralgapa2	protein_coding	10.194	15.649	20.1209	24.0832	12.9215	22.102	0.751336	4.16411	0.000895363	0.00901515
10243	chr14	34338869	34339119	Intergenic	Intergenic	-16895	ENSMUST00000022331.3	ENSMUSG00000021799	Opn4	protein_coding	8.50838	9.94418	14.2915	17.4618	9.22628	15.8766	0.772358	3.68828	0.000900074	0.00904974
16103	chr18	61075185	61075622	exon (ENSMUST00000134496.2, exon 2 of 2)	protein_coding-exon (ENSMUST00000134496.2, exon 2 of 2)	-11542	ENSMUST00000183978.3	ENSMUSG00000098247	Mir7220	miRNA	6.02008	6.69924	11.6588	11.2505	6.35966	11.4547	0.837727	3.20377	0.000915707	0.00918349
16234	chr18	67892914	67893189	Intergenic	Intergenic	14876	ENSMUST00000180450.2	ENSMUSG00000097835	Gm26910	lncRNA	5.4582	3.4543	8.9635	8.26212	4.45625	8.61281	0.990732	2.75612	0.000918052	0.0092018
1480	chr1	135920924	135921632	intron (ENSMUST00000166193.9, intron 3 of 26)	protein_coding-intron (ENSMUST00000166193.9, intron 3 of 26)	-11058	ENSMUST00000124134.3	ENSMUSG00000051985	Igfn1	protein_coding	19.4248	20.8304	31.0902	31.0562	20.1276	31.0732	0.62228	4.69619	0.000919183	0.00921017
28811	chr6	137659055	137659293	Intergenic	Intergenic	-27300	ENSMUST00000132920.8	ENSMUSG00000015766	Eps8	protein_coding	5.13713	2.98325	9.21423	7.09019	4.06019	8.15221	1.05011	2.65853	0.000919666	0.00921017
24230	chr4	139898500	139899004	intron (ENSMUST00000039331.9, intron 1 of 9)	protein_coding-intron (ENSMUST00000039331.9, intron 1 of 9)	28568	ENSMUST00000137283.2	ENSMUSG00000086164	Gm13029	lncRNA	10.0335	12.2994	17.1121	20.2744	11.1664	18.6933	0.730184	3.93397	0.000926689	0.00925958
5468	chr11	78046947	78047426	TTS (ENSMUST00000100782.4)	protein_coding-TTS (ENSMUST00000100782.4)	-6922	ENSMUST00000118132.2	ENSMUSG00000060727	Gm12571	processed_pseudogene	11.5586	10.8863	18.8672	17.9306	11.2224	18.3989	0.716365	3.91559	0.00093112	0.009296
31320	chr7	143533955	143534142	Intergenic	Intergenic	-21617	ENSMUST00000105902.8	ENSMUSG00000037541	Shank2	protein_coding	2.80937	3.29728	7.5845	5.33229	3.05333	6.4584	1.0563	2.3337	0.000935106	0.00932529
8927	chr13	49488686	49489026	Intergenic	Intergenic	-6205	ENSMUST00000048544.14	ENSMUSG00000037933	Bicd2	protein_coding	8.18731	7.27495	13.4139	13.4186	7.73113	13.4163	0.803691	3.4388	0.000938074	0.009347
34613	chr9	82622048	82622567	Intergenic	Intergenic	-89286	ENSMUST00000113245.9	ENSMUSG00000032251	Irak1bp1	protein_coding	16.6154	7.746	22.1267	22.2667	12.1807	22.1967	0.899422	4.11566	0.000942071	0.00937892
9646	chr13	103942767	103943125	Intergenic	Intergenic	-31830	ENSMUST00000074616.7	ENSMUSG00000032621	Srek1	protein_coding	5.2174	5.39079	9.59032	9.90283	5.3041	9.74657	0.873136	2.96687	0.000943369	0.00938921
8104	chr12	108037593	108037808	Intergenic	Intergenic	43506	ENSMUST00000148119.8	ENSMUSG00000056770	Setd3	protein_coding	4.49499	3.40196	8.14864	7.20738	3.94847	7.67801	0.983891	2.59845	0.000945127	0.00940142
24217	chr4	139510311	139510675	intron (ENSMUST00000174681.2, intron 5 of 8)	protein_coding-intron (ENSMUST00000030508.14, intron 5 of 8)	49825	ENSMUST00000174681.2	ENSMUSG00000028736	Pax7	protein_coding	9.71239	9.73483	17.927	15.0593	9.72361	16.4932	0.759762	3.74369	0.000953597	0.00947505
22109	chr3	147685726	147685933	Intergenic	Intergenic	-150051	ENSMUST00000196226.2	ENSMUSG00000106285	Gm43574	lncRNA	2.80937	4.91975	6.95769	9.08247	3.86456	8.02008	1.00377	2.65655	0.000954089	0.00947728
2512	chr10	21668478	21668707	Intergenic	Intergenic	48826	ENSMUST00000189792.2	ENSMUSG00000099749	Gm29323	lncRNA	4.81606	3.29728	7.20841	8.5551	4.05667	7.88176	0.994941	2.63495	0.000958983	0.00950726
22432	chr4	32098147	32098517	Intergenic	Intergenic	46594	ENSMUST00000118472.2	ENSMUSG00000082398	Gm11927	processed_pseudogene	16.776	11.305	25.1354	21.4464	14.0405	23.2909	0.750516	4.23751	0.000966665	0.00956737
4718	chr11	50145760	50146066	TTS (ENSMUST00000059458.5)	protein_coding-TTS (ENSMUST00000059458.5)	-16470	ENSMUST00000125555.2	ENSMUSG00000020377	Ltc4s	protein_coding	4.01339	4.44871	9.40228	7.09019	4.23105	8.24623	0.947099	2.70605	0.000968147	0.00957936
3020	chr10	69406637	69407058	intron (ENSMUST00000182439.8, intron 1 of 17)	protein_coding-intron (ENSMUST00000047061.13, intron 1 of 16)	-4656	ENSMUST00000220152.2	ENSMUSG00000112729	Gm46231	processed_pseudogene	10.4348	11.619	15.9839	21.3878	11.0269	18.6858	0.755135	3.92572	0.00097083	0.00960323
26876	chr5	142348508	142349153	Intergenic	Intergenic	-38422	ENSMUST00000198422.2	ENSMUSG00000056493	Foxk1	protein_coding	19.3445	17.2715	31.9051	25.8411	18.308	28.8731	0.66166	4.57589	0.000980004	0.00967239
30688	chr7	115205232	115205712	intron (ENSMUST00000206573.2, intron 7 of 11)	protein_coding-intron (ENSMUST00000072804.11, intron 7 of 16)	-8341	ENSMUST00000206775.2	ENSMUSG00000051910	Sox6	protein_coding	6.34115	9.0021	12.4737	15.3523	7.67163	13.913	0.833941	3.48071	0.00098363	0.00970548
30008	chr7	67071190	67071689	Intergenic	Intergenic	22242	ENSMUST00000208755.2	ENSMUSG00000109329	Gm33926	lncRNA	9.63213	6.17586	17.5509	11.9537	7.90399	14.7523	0.925147	3.5268	0.00098719	0.00973519
23531	chr4	119490545	119490931	Intergenic	Intergenic	-4163	ENSMUST00000024015.3	ENSMUSG00000023247	Guca2a	protein_coding	7.54517	10.3105	12.5991	20.1572	8.92786	16.3781	0.858573	3.70512	0.0009996	0.00984388
17054	chr19	24923210	24923511	intron (ENSMUST00000236790.2, intron 6 of 7)	protein_coding-intron (ENSMUST00000025815.10, intron 6 of 14)	3257	ENSMUST00000235225.2	ENSMUSG00000024878	Cbwd1	protein_coding	7.30436	6.96093	14.9183	10.8404	7.13264	12.8793	0.852224	3.36107	0.00100617	0.00990583
34828	chr9	102388690	102389003	intron (ENSMUST00000039390.6, intron 2 of 10)	protein_coding-intron (ENSMUST00000039390.6, intron 2 of 10)	5897	ENSMUST00000039390.6	ENSMUSG00000035606	Ky	protein_coding	8.50838	9.73483	16.9868	14.1804	9.1216	15.5836	0.760215	3.66286	0.00100672	0.00990845
17564	chr19	56160909	56161253	Intergenic	Intergenic	66339	ENSMUST00000238174.2	ENSMUSG00000117695	Gm31912	lncRNA	10.7559	7.0656	19.0553	13.3014	8.91074	16.1784	0.883315	3.67164	0.00100701	0.0099086
32057	chr8	67883935	67884067	Intergenic	Intergenic	-49572	ENSMUST00000212171.2	ENSMUSG00000025588	Nat1	protein_coding	1.36455	3.29728	5.39064	5.33229	2.33092	5.36147	1.11118	2.06818	0.0010097	0.00992957
11455	chr15	52984488	52984899	intron (ENSMUST00000077273.9, intron 1 of 10)	protein_coding-intron (ENSMUST00000077273.9, intron 1 of 10)	-13429	ENSMUST00000140798.2	ENSMUSG00000061731	Ext1	protein_coding	7.54517	8.32171	16.6734	11.7779	7.93344	14.2256	0.831548	3.50792	0.00101064	0.00993326
30735	chr7	118217401	118217608	intron (ENSMUST00000121744.9, intron 1 of 20)	protein_coding-intron (ENSMUST00000098088.11, intron 2 of 21)	-4233	ENSMUST00000155572.2	ENSMUSG00000030650	Tmc5	protein_coding	4.57526	2.3552	7.5845	6.68001	3.46523	7.13226	1.1012	2.46039	0.00102304	0.0100413
9551	chr13	95915879	95916375	intron (ENSMUST00000238515.2, intron 2 of 6)	protein_coding-intron (ENSMUST00000068603.8, intron 2 of 35)	-15222	ENSMUST00000238496.2	ENSMUSG00000021676	Iqgap2	protein_coding	14.5285	14.6022	25.1354	21.4464	14.5654	23.2909	0.675236	4.26453	0.00102698	0.0100716
27587	chr6	50253782	50254205	Intergenic	Intergenic	-13151	ENSMUST00000031845.13	ENSMUSG00000029821	Gsdme	protein_coding	8.66891	5.28612	13.8527	11.7779	6.97752	12.8153	0.910691	3.33588	0.00103629	0.0101573
12906	chr16	17972808	17973040	Intergenic	Intergenic	10110	ENSMUST00000184472.3	ENSMUSG00000099293	Mir6366	miRNA	2.80937	4.91975	7.70987	7.91054	3.86456	7.8102	0.960963	2.62979	0.0010483	0.0102495
24310	chr4	141432744	141433073	intron (ENSMUST00000177592.2, intron 4 of 9)	protein_coding-intron (ENSMUST00000102484.5, intron 4 of 9)	17822	ENSMUST00000102484.5	ENSMUSG00000078515	Ddi2	protein_coding	6.74249	5.02443	11.7215	9.90283	5.88346	10.8122	0.899822	3.1014	0.00105429	0.0103014
29261	chr7	24128867	24129353	Intergenic	Intergenic	5849	ENSMUST00000080594.8	ENSMUSG00000062028	Irgc1	protein_coding	7.38463	4.76274	13.2886	9.66844	6.07368	11.4785	0.947284	3.16727	0.00105448	0.0103014
22446	chr4	32906759	32906956	intron (ENSMUST00000035719.11, intron 1 of 16)	protein_coding-intron (ENSMUST00000035719.11, intron 1 of 16)	14171	ENSMUST00000119904.2	ENSMUSG00000083565	Gm11941	processed_pseudogene	3.05017	3.50663	7.45914	5.91826	3.2784	6.6887	1.00771	2.39811	0.00105621	0.0103155
6315	chr11	106489026	106489428	intron (ENSMUST00000128933.2, intron 1 of 1)	protein_coding-intron (ENSMUST00000042780.14, intron 1 of 11)	14529	ENSMUST00000042780.14	ENSMUSG00000040548	Tex2	protein_coding	12.5218	10.5199	17.2375	20.9776	11.5208	19.1075	0.742221	3.96205	0.00105738	0.0103239
3152	chr10	76965745	76966874	intron (ENSMUST00000081654.13, intron 2 of 41)	protein_coding-intron (ENSMUST00000081654.13, intron 2 of 41)	-6625	ENSMUST00000218871.2	ENSMUSG00000112612	Gm7775	processed_pseudogene	27.2108	28.1577	38.8627	42.8927	27.6842	40.8777	0.560864	5.11277	0.00105874	0.0103316
32471	chr8	88207981	88208352	intron (ENSMUST00000183294.2, intron 1 of 2)	lncRNA-intron (ENSMUST00000180700.9, intron 1 of 1)	8144	ENSMUST00000211487.2	ENSMUSG00000097248	Gm2694	lncRNA	11.9599	9.21145	19.118	16.4071	10.5857	17.7625	0.76268	3.84857	0.00106497	0.0103782
32771	chr8	107287771	107288047	Intergenic	Intergenic	12073	ENSMUST00000073722.7	ENSMUSG00000060019	Gm10073	processed_pseudogene	4.7358	4.23936	7.52182	9.60984	4.48758	8.56583	0.943721	2.76693	0.00107425	0.010457
13858	chr17	8587438	8587812	intron (ENSMUST00000234809.2, intron 1 of 9)	lncRNA-intron (ENSMUST00000140890.3, intron 1 of 5)	-3603	ENSMUST00000163578.8	ENSMUSG00000058159	T2	protein_coding	5.37794	4.97209	7.14573	14.1804	5.17501	10.6631	1.05066	3.04159	0.00107683	0.0104793
26954	chr5	144487567	144487942	intron (ENSMUST00000071782.8, intron 2 of 4)	protein_coding-intron (ENSMUST00000071782.8, intron 2 of 4)	5042	ENSMUST00000071782.8	ENSMUSG00000059991	Nptx2	protein_coding	4.49499	8.37405	10.2798	15.1179	6.43452	12.6989	0.942751	3.31955	0.00109403	0.0106181
18477	chr2	37656247	37656723	Intergenic	Intergenic	-9776	ENSMUST00000050372.10	ENSMUSG00000035403	Crb2	protein_coding	10.9967	7.22262	14.9183	16.7586	9.10965	15.8385	0.826708	3.66598	0.00109486	0.0106193
25273	chr5	38811604	38811794	Intergenic	Intergenic	30394	ENSMUST00000057258.11	ENSMUSG00000046572	Zfp518b	protein_coding	3.21071	2.7739	6.39355	5.85966	2.99231	6.1266	1.04518	2.269	0.00109685	0.0106333
20835	chr3	36534071	36534500	intron (ENSMUST00000029268.7, intron 2 of 2)	protein_coding-intron (ENSMUST00000029268.7, intron 2 of 2)	4199	ENSMUST00000029268.7	ENSMUSG00000027713	1810062G17Rik	protein_coding	9.55186	8.68808	17.0495	14.0632	9.11997	15.5563	0.774889	3.65575	0.00110247	0.0106696
10272	chr14	40606136	40606514	intron (ENSMUST00000225854.2, intron 1 of 3)	protein_coding-intron (ENSMUST00000096000.4, intron 1 of 7)	8898	ENSMUST00000096000.4	ENSMUSG00000037833	Sh2d4b	protein_coding	5.37794	3.40196	8.14864	8.78949	4.38995	8.46907	0.99008	2.73491	0.00110395	0.0106788
28862	chr6	143649718	143649928	Intergenic	Intergenic	-52809	ENSMUST00000150559.2	ENSMUSG00000086887	1700060C16Rik	lncRNA	2.96991	2.66923	7.20841	4.86352	2.81957	6.03597	1.10051	2.22761	0.00110837	0.0107157
34220	chr9	61287443	61288478	intron (ENSMUST00000178113.8, intron 4 of 19)	protein_coding-intron (ENSMUST00000034820.16, intron 4 of 19)	5149	ENSMUST00000162127.2	ENSMUSG00000032280	Tle3	protein_coding	53.9399	70.028	81.6744	98.9697	61.9839	90.3221	0.537368	6.2588	0.00111109	0.010739
10005	chr14	21812304	21812713	intron (ENSMUST00000119430.3, intron 1 of 5)	protein_coding-intron (ENSMUST00000022292.10, intron 1 of 5)	10888	ENSMUST00000119430.3	ENSMUSG00000021770	Samd8	protein_coding	5.77928	4.7104	9.02619	10.3716	5.24484	9.69889	0.905389	2.95125	0.00111668	0.0107901
12122	chr15	84393240	84393488	Intergenic	Intergenic	48660	ENSMUST00000069476.5	ENSMUSG00000055745	Rtl6	protein_coding	5.29767	5.33846	10.5932	8.96528	5.31806	9.77926	0.874433	2.96887	0.0011181	0.0108009
33231	chr8	125268807	125269221	intron (ENSMUST00000129977.2, intron 3 of 3)	protein_coding-intron (ENSMUST00000034460.11, intron 10 of 17)	7066	ENSMUST00000129977.2	ENSMUSG00000031979	Cog2	protein_coding	6.18061	7.48431	11.9722	12.3639	6.83246	12.1681	0.815607	3.29668	0.00111958	0.0108064
31401	chr8	4461212	4461442	Intergenic	Intergenic	-8482	ENSMUST00000208928.2	ENSMUSG00000109356	Gm45118	unprocessed_pseudogene	2.4883	3.50663	6.14282	6.38703	2.99747	6.26493	1.02373	2.30654	0.00112404	0.0108463
9864	chr14	10268968	10269400	Intergenic	Intergenic	-47995	ENSMUST00000225204.2	ENSMUSG00000114246	Gm48603	TEC	7.22409	7.69366	14.981	11.5435	7.45888	13.2622	0.821909	3.41311	0.00112599	0.0108575
3807	chr10	115618086	115618295	Intergenic	Intergenic	-34547	ENSMUST00000217900.2	ENSMUSG00000034127	Tspan8	protein_coding	3.77258	3.50663	7.39646	6.68001	3.63961	7.03824	0.954994	2.48711	0.00113258	0.0109073
8865	chr13	47334898	47335125	intron (ENSMUST00000068891.12, intron 1 of 7)	protein_coding-intron (ENSMUST00000068891.12, intron 1 of 7)	-12290	ENSMUST00000110111.4	ENSMUSG00000038068	Rnf144b	protein_coding	4.49499	5.33846	9.52764	8.78949	4.91672	9.15857	0.878083	2.87667	0.00113494	0.0109219
20575	chr2	181194140	181194347	TTS (ENSMUST00000108797.8)	protein_coding-TTS (ENSMUST00000108797.8)	3124	ENSMUST00000141523.2	ENSMUSG00000000826	Dnajc5	protein_coding	3.53178	3.19261	5.07723	9.43405	3.36219	7.25564	1.1208	2.48685	0.00113574	0.0109267
28363	chr6	114247268	114247632	Intergenic	Intergenic	-12146	ENSMUST00000032454.8	ENSMUSG00000030310	Slc6a1	protein_coding	10.1137	11.3573	15.6705	20.333	10.7355	18.0017	0.739057	3.87844	0.00116083	0.0111408
6065	chr11	100408997	100409276	intron (ENSMUST00000165111.8, intron 5 of 26)	protein_coding-intron (ENSMUST00000007131.16, intron 6 of 27)	5288	ENSMUST00000165111.8	ENSMUSG00000020917	Acly	protein_coding	5.2174	5.60015	10.3425	9.43405	5.40877	9.88828	0.860994	2.98952	0.00116323	0.0111608
2487	chr10	19670821	19671148	Intergenic	Intergenic	12382	ENSMUST00000239717.1	ENSMUSG00000119791	U6	snRNA	10.6756	7.53664	17.1121	14.2976	9.10612	15.7049	0.808297	3.6578	0.0011747	0.0112622
5363	chr11	75459921	75460180	exon (ENSMUST00000145901.8, exon 4 of 4)	protein_coding-exon (ENSMUST00000145901.8, exon 4 of 4)	2408	ENSMUST00000155981.2	ENSMUSG00000038178	Slc43a2	protein_coding	4.7358	3.97767	7.39646	9.19967	4.35673	8.29806	0.946753	2.72177	0.00117783	0.0112887
8485	chr13	21592697	21593185	Intergenic	Intergenic	-3280	ENSMUST00000238543.2	ENSMUSG00000118467	Gm50481	unitary_pseudogene	18.7826	16.4341	26.201	28.5365	17.6084	27.3688	0.644039	4.50836	0.00118668	0.0113551
24558	chr4	151400089	151400747	intron (ENSMUST00000169423.9, intron 5 of 24)	protein_coding-intron (ENSMUST00000049790.14, intron 5 of 23)	-60509	ENSMUST00000129097.2	ENSMUSG00000085593	4930589P08Rik	lncRNA	14.9298	21.0398	29.7112	27.8334	17.9848	28.7723	0.659891	4.57117	0.00118935	0.0113745
15588	chr18	21277323	21277518	intron (ENSMUST00000234115.2, intron 4 of 4)	protein_coding-intron (ENSMUST00000049260.7, intron 4 of 5)	-67254	ENSMUST00000084199.5	ENSMUSG00000062962	Gm6378	processed_pseudogene	3.29098	3.08793	6.08014	6.62142	3.18945	6.35078	0.998307	2.33475	0.0011918	0.0113948
11126	chr15	6789898	6790260	exon (ENSMUST00000226181.2, exon 8 of 8)	protein_coding-exon (ENSMUST00000226181.2, exon 8 of 8)	52215	ENSMUST00000061656.8	ENSMUSG00000050310	Rictor	protein_coding	5.85954	6.80391	10.3425	12.4811	6.33173	11.4118	0.837581	3.20098	0.00119512	0.0114174
19725	chr2	145460858	145461168	intron (ENSMUST00000137908.2, intron 15 of 16)	protein_coding-intron (ENSMUST00000081121.4, intron 14 of 15)	12275	ENSMUST00000131123.2	ENSMUSG00000063873	Slc24a3	protein_coding	7.4649	7.90301	12.5991	13.8874	7.68395	13.2432	0.78039	3.42906	0.00119637	0.0114263
3945	chr10	122574495	122574742	intron (ENSMUST00000162853.8, intron 1 of 5)	protein_coding-intron (ENSMUST00000067918.12, intron 1 of 9)	-18485	ENSMUST00000160315.2	ENSMUSG00000034613	Ppm1h	protein_coding	7.38463	2.93092	9.84105	11.0162	5.15777	10.4286	1.07689	2.99382	0.00119742	0.0114332
11291	chr15	31158398	31158586	Intergenic	Intergenic	35992	ENSMUST00000104280.3	ENSMUSG00000077468	Gm26416	snoRNA	2.4883	3.14027	6.01746	5.62527	2.81428	5.82137	1.01804	2.20659	0.00120332	0.0114834
9485	chr13	91668247	91668454	intron (ENSMUST00000231481.2, intron 1 of 10)	protein_coding-intron (ENSMUST00000004094.15, intron 1 of 16)	-19112	ENSMUST00000133984.2	ENSMUSG00000003992	Ssbp2	protein_coding	5.05687	5.65248	9.96641	9.49265	5.35467	9.72953	0.848806	2.97141	0.0012144	0.0115772
27631	chr6	53614779	53615503	intron (ENSMUST00000205120.3, intron 3 of 6)	protein_coding-intron (ENSMUST00000047450.10, intron 7 of 10)	-29614	ENSMUST00000204451.2	ENSMUSG00000108004	Gm44080	TEC	18.2208	18.0042	27.2039	28.5365	18.1125	27.8702	0.622314	4.54174	0.00121478	0.0115772
29236	chr7	19510974	19511343	Intergenic	Intergenic	-6217	ENSMUST00000155244.3	ENSMUSG00000002980	Bcam	protein_coding	9.31105	8.63574	15.6078	14.4734	8.9734	15.0406	0.749332	3.61831	0.00122703	0.0116719
10968	chr14	104428161	104428396	Intergenic	Intergenic	-163700	ENSMUST00000228770.2	ENSMUSG00000115727	4930432J09Rik	lncRNA	4.81606	2.25053	7.64719	6.8558	3.53329	7.25149	1.10359	2.48217	0.00122738	0.0116721
7002	chr12	13616946	13617330	intron (ENSMUST00000221714.2, intron 8 of 8)	protein_coding-intron (ENSMUST00000042953.10, intron 51 of 51)	-59169	ENSMUST00000240304.1	ENSMUSG00000119368	U6	snRNA	6.26088	5.23378	12.223	9.08247	5.74733	10.6527	0.900862	3.07854	0.00123187	0.0117031
2825	chr10	58926196	58926403	intron (ENSMUST00000153031.2, intron 7 of 9)	protein_coding-intron (ENSMUST00000148267.8, intron 5 of 5)	10443	ENSMUST00000152924.2	ENSMUSG00000037990	Sh3rf3	protein_coding	4.01339	3.40196	7.20841	7.03159	3.70767	7.12	0.955864	2.50415	0.00123297	0.0117096
13339	chr16	44511934	44512471	Intergenic	Intergenic	-32462	ENSMUST00000048788.14	ENSMUSG00000036208	Nepro	protein_coding	17.097	9.21145	23.0669	22.2667	13.1542	22.6668	0.814542	4.17571	0.00123333	0.0117099
14746	chr17	46047643	46047961	intron (ENSMUST00000180558.9, intron 1 of 4)	lncRNA-intron (ENSMUST00000180558.9, intron 1 of 4)	2370	ENSMUST00000180558.9	ENSMUSG00000097727	F630040K05Rik	lncRNA	3.77258	5.23378	8.71278	8.37932	4.50318	8.54605	0.890505	2.77646	0.00123771	0.0117452
3843	chr10	117843459	117843653	Intergenic	Intergenic	2713	ENSMUST00000193027.2	ENSMUSG00000102896	Gm37852	TEC	3.93312	4.08235	6.76964	8.5551	4.00773	7.66237	0.931366	2.61604	0.00124446	0.0117993
4024	chr10	127363512	127363705	intron (ENSMUST00000095266.3, intron 1 of 1)	protein_coding-intron (ENSMUST00000095266.3, intron 1 of 1)	-5295	ENSMUST00000026470.6	ENSMUSG00000025403	Shmt2	protein_coding	2.7291	2.61689	5.07723	6.21124	2.673	5.64424	1.08135	2.15004	0.00125305	0.0118682
34080	chr9	56532235	56532567	intron (ENSMUST00000210032.2, intron 6 of 6)	protein_coding-intron (ENSMUST00000053568.2, intron 3 of 3)	10511	ENSMUST00000114256.2	ENSMUSG00000049556	Lingo1	protein_coding	6.58195	6.48989	10.9693	12.1295	6.53592	11.5494	0.822082	3.22255	0.0012556	0.0118863
10124	chr14	29273842	29274042	intron (ENSMUST00000022567.9, intron 2 of 37)	protein_coding-intron (ENSMUST00000022567.9, intron 2 of 37)	-22712	ENSMUST00000225295.2	ENSMUSG00000114704	Gm48003	lncRNA	3.21071	3.29728	7.20841	5.85966	3.254	6.53404	0.996827	2.36991	0.00125951	0.0119169
5513	chr11	78921023	78921205	TTS (ENSMUST00000208969.2)	protein_coding-TTS (ENSMUST00000208969.2)	6691	ENSMUST00000143473.2	ENSMUSG00000085941	Gm11201	lncRNA	1.84616	2.93092	4.63846	5.97685	2.38854	5.30766	1.10109	2.06076	0.00126325	0.011946
15909	chr18	42562195	42562633	Intergenic	Intergenic	-11670	ENSMUST00000080097.7	ENSMUSG00000056849	Gm16415	processed_pseudogene	16.4549	15.8584	22.0013	29.6499	16.1566	25.8256	0.679912	4.41301	0.00126292	0.011946
16596	chr19	4154128	4154843	intron (ENSMUST00000151957.8, intron 5 of 22)	protein_coding-intron (ENSMUST00000049658.14, intron 5 of 23)	-3719	ENSMUST00000139427.2	ENSMUSG00000024851	Pitpnm1	protein_coding	18.3813	12.8751	28.0188	22.7941	15.6282	25.4064	0.718023	4.37275	0.00126888	0.0119838
3002	chr10	67801413	67801781	intron (ENSMUST00000219339.2, intron 2 of 2)	lncRNA-intron (ENSMUST00000219339.2, intron 2 of 2)	7941	ENSMUST00000219339.2	ENSMUSG00000112899	4930521O17Rik	lncRNA	6.82276	5.18144	12.411	9.66844	6.0021	11.0397	0.898037	3.13009	0.00127623	0.012043
34846	chr9	102994852	102995067	intron (ENSMUST00000189134.2, intron 1 of 3)	protein_coding-intron (ENSMUST00000035155.8, intron 1 of 7)	-2608	ENSMUST00000195473.2	ENSMUSG00000102461	Gm37166	TEC	4.33446	2.82624	6.58159	7.50037	3.58035	7.04098	1.01812	2.47164	0.00128396	0.0120966
18612	chr2	58374268	58374589	intron (ENSMUST00000145495.8, intron 2 of 10)	protein_coding-intron (ENSMUST00000056376.12, intron 3 of 10)	14300	ENSMUST00000167423.2	ENSMUSG00000091922	Gm17409	TEC	12.0402	9.05444	18.4911	16.5828	10.5473	17.537	0.75154	3.83491	0.00128869	0.0121348
29629	chr7	37824972	37825494	Intergenic	Intergenic	-18274	ENSMUST00000108023.10	ENSMUSG00000002068	Ccne1	protein_coding	9.79266	9.31613	15.6705	16.0555	9.5544	15.863	0.734542	3.69969	0.00130591	0.0122579
11495	chr15	57717816	57718181	Intergenic	Intergenic	35792	ENSMUST00000226911.2	ENSMUSG00000022365	Derl1	protein_coding	13.9666	17.4808	24.2579	25.4309	15.7237	24.8444	0.646692	4.36779	0.0013099	0.0122921
21871	chr3	125692239	125692900	intron (ENSMUST00000198610.2, intron 1 of 4)	protein_coding-intron (ENSMUST00000057944.12, intron 2 of 5)	16965	ENSMUST00000198610.2	ENSMUSG00000032854	Ugt8a	protein_coding	28.495	20.3071	36.0421	38.5566	24.4011	37.2993	0.627128	4.95696	0.00131064	0.0122957
3060	chr10	71263500	71263714	intron (ENSMUST00000145521.2, intron 1 of 1)	protein_coding-intron (ENSMUST00000141984.2, intron 2 of 2)	18414	ENSMUST00000145521.2	ENSMUSG00000060733	Ipmk	protein_coding	2.96991	4.18702	5.95478	8.6723	3.57846	7.31354	0.999834	2.5317	0.00131487	0.0123313
24996	chr5	26006884	26007091	intron (ENSMUST00000088244.6, intron 2 of 11)	protein_coding-intron (ENSMUST00000088244.6, intron 2 of 11)	41950	ENSMUST00000198693.2	ENSMUSG00000056367	Actr3b	protein_coding	2.96991	3.40196	6.895	5.85966	3.18593	6.37733	0.981028	2.3418	0.00131513	0.0123313
15156	chr17	71044487	71044709	intron (ENSMUST00000135938.8, intron 5 of 10)	protein_coding-intron (ENSMUST00000060072.12, intron 9 of 14)	17979	ENSMUST00000181546.2	ENSMUSG00000097282	5031415H12Rik	lncRNA	4.25419	6.2282	8.83814	11.0748	5.24119	9.95645	0.894122	2.99164	0.00132634	0.0124266
1240	chr1	127113489	127113955	Intergenic	Intergenic	-19030	ENSMUST00000189427.7	ENSMUSG00000036155	Mgat5	protein_coding	10.2743	7.32729	16.548	13.7702	8.80078	15.1591	0.806061	3.60855	0.00133007	0.0124583
32238	chr8	73135869	73136123	intron (ENSMUST00000212950.2, intron 12 of 21)	protein_coding-intron (ENSMUST00000163643.3, intron 12 of 23)	-7838	ENSMUST00000212257.2	ENSMUSG00000006276	Eps15l1	protein_coding	3.21071	3.71598	6.58159	7.03159	3.46335	6.80659	0.956862	2.44197	0.00134319	0.0125679
27420	chr6	38201099	38201316	intron (ENSMUST00000169256.5, intron 1 of 19)	protein_coding-intron (ENSMUST00000117556.8, intron 1 of 19)	29683	ENSMUST00000117556.8	ENSMUSG00000063455	D630045J12Rik	protein_coding	4.25419	5.23378	8.71278	8.84809	4.74398	8.78043	0.866269	2.82297	0.00134569	0.0125819
26788	chr5	139477192	139477783	Intergenic	Intergenic	-7183	ENSMUST00000079996.13	ENSMUSG00000053581	Zfand2a	protein_coding	17.4181	19.9407	27.6427	29.9429	18.6794	28.7928	0.616877	4.58979	0.00135029	0.012608
19542	chr2	130609506	130609693	exon (ENSMUST00000044766.15, exon 18 of 37)	protein_coding-exon (ENSMUST00000044766.15, exon 18 of 37)	3094	ENSMUST00000145851.2	ENSMUSG00000027309	4930402H24Rik	protein_coding	3.69231	3.08793	6.39355	6.79721	3.39012	6.59538	0.977179	2.39324	0.0013654	0.0127401
24233	chr4	139933116	139933542	intron (ENSMUST00000039331.9, intron 1 of 9)	protein_coding-intron (ENSMUST00000039331.9, intron 1 of 9)	40766	ENSMUST00000039331.9	ENSMUSG00000040972	Igsf21	protein_coding	16.4549	18.2659	26.201	27.4818	17.3604	26.8414	0.622446	4.48752	0.00136588	0.0127401
32678	chr8	104265613	104266042	intron (ENSMUST00000210549.2, intron 1 of 1)	lncRNA-intron (ENSMUST00000210549.2, intron 1 of 1)	24428	ENSMUST00000210549.2	ENSMUSG00000109699	Gm45277	lncRNA	16.1338	15.5443	27.392	22.5011	15.8391	24.9465	0.655748	4.36954	0.00136591	0.0127401
11215	chr15	25518234	25518694	Intergenic	Intergenic	59889	ENSMUST00000228099.2	ENSMUSG00000115729	Gm5468	lncRNA	13.0836	12.7704	21.2491	19.9228	12.927	20.586	0.671776	4.09117	0.00137077	0.0127754
12352	chr15	95894556	95894985	Intergenic	Intergenic	-2760	ENSMUST00000227616.2	ENSMUSG00000115049	Gm49172	lncRNA	9.79266	7.37963	16.2346	13.36	8.58615	14.7973	0.803302	3.57531	0.00137458	0.0128041
24097	chr4	136709809	136710222	exon (ENSMUST00000049583.8, exon 19 of 19)	protein_coding-exon (ENSMUST00000049583.8, exon 19 of 19)	8958	ENSMUST00000218160.2	ENSMUSG00000060862	Zbtb40	protein_coding	8.34784	6.69924	15.7958	11.1334	7.52354	13.4646	0.851627	3.42359	0.00137624	0.0128097
8666	chr13	34334339	34334615	Intergenic	Intergenic	-12470	ENSMUST00000147632.3	ENSMUSG00000071451	Psmg4	protein_coding	4.9766	5.60015	10.2171	9.08247	5.28837	9.64981	0.85358	2.95751	0.00138659	0.0128889
15519	chr18	12039599	12039862	intron (ENSMUST00000171109.9, intron 4 of 9)	protein_coding-intron (ENSMUST00000046948.10, intron 3 of 8)	-6458	ENSMUST00000234828.2	ENSMUSG00000117430	Gm49968	TEC	3.85285	4.76274	6.76964	9.96142	4.3078	8.36553	0.939816	2.7366	0.00138881	0.0129028
34437	chr9	68256095	68256410	Intergenic	Intergenic	68396	ENSMUST00000158185.3	ENSMUSG00000088810	Gm22382	snoRNA	8.58865	5.60015	14.4168	11.3091	7.0944	12.863	0.886452	3.34838	0.00139482	0.0129518
23599	chr4	122784805	122785399	Intergenic	Intergenic	-5253	ENSMUST00000106257.10	ENSMUSG00000028656	Cap1	protein_coding	21.9934	22.9763	34.5377	33.0485	22.4848	33.7931	0.58491	4.83039	0.00139612	0.0129571
5538	chr11	79799513	79799924	Intergenic	Intergenic	2911	ENSMUST00000122438.2	ENSMUSG00000082252	Gm11204	processed_pseudogene	6.98329	6.54223	12.9751	10.7818	6.76276	11.8785	0.814944	3.26151	0.00139736	0.0129652
26551	chr5	132165249	132165532	intron (ENSMUST00000182974.9, intron 2 of 18)	protein_coding-intron (ENSMUST00000071591.4, intron 2 of 2)	66617	ENSMUST00000197047.2	ENSMUSG00000105495	Gm42995	TEC	4.89633	5.70482	10.5932	8.84809	5.30058	9.72066	0.857315	2.96574	0.00140162	0.0129945
12503	chr15	100275880	100276470	intron (ENSMUST00000177211.2, intron 3 of 3)	protein_coding-intron (ENSMUST00000075675.7, intron 3 of 3)	13749	ENSMUST00000177211.2	ENSMUSG00000093550	Higd1c	protein_coding	0.722409	0.575716	2.13118	2.16807	0.649063	2.14963	1.73483	0.728813	0.00140934	0.0130593
22704	chr4	46545499	46545903	exon (ENSMUST00000030021.14, exon 7 of 13)	protein_coding-exon (ENSMUST00000030021.14, exon 7 of 13)	-2899	ENSMUST00000129121.2	ENSMUSG00000028337	Coro2a	protein_coding	8.98998	8.84509	14.6676	15.1179	8.91754	14.8927	0.740438	3.60833	0.00141154	0.0130728
23738	chr4	128392615	128392847	intron (ENSMUST00000184063.3, intron 44 of 70)	protein_coding-intron (ENSMUST00000148247.2, intron 9 of 9)	21784	ENSMUST00000148247.2	ENSMUSG00000028804	Csmd2	protein_coding	3.29098	4.81508	8.33669	7.38317	4.05303	7.85993	0.914996	2.65134	0.0014232	0.0131568
9085	chr13	56060054	56060448	intron (ENSMUST00000237678.2, intron 2 of 5)	lncRNA-intron (ENSMUST00000237678.2, intron 2 of 5)	-76246	ENSMUST00000173618.2	ENSMUSG00000021506	Pitx1	protein_coding	9.9532	9.83951	18.3031	14.6492	9.89635	16.4761	0.733554	3.7513	0.00142914	0.0132
19304	chr2	118871755	118872029	Intergenic	Intergenic	-5708	ENSMUST00000152380.8	ENSMUSG00000027326	Knl1	protein_coding	5.53847	4.08235	9.59032	8.32072	4.81041	8.95552	0.921796	2.83159	0.00142833	0.0132
7403	chr12	62027761	62027949	Intergenic	Intergenic	10700	ENSMUST00000221538.2	ENSMUSG00000113725	Gm48358	TEC	3.93312	2.14585	7.52182	5.2151	3.03948	6.36846	1.11857	2.29581	0.00143413	0.0132406
11235	chr15	27339669	27339900	Intergenic	Intergenic	-28241	ENSMUST00000227785.2	ENSMUSG00000115554	Gm19111	processed_pseudogene	3.53178	3.873	6.2055	8.43791	3.70239	7.32171	0.975057	2.54016	0.00145314	0.0134021
3095	chr10	74936333	74936565	intron (ENSMUST00000164107.3, intron 1 of 22)	protein_coding-intron (ENSMUST00000164107.3, intron 1 of 22)	40025	ENSMUST00000164107.3	ENSMUSG00000009681	Bcr	protein_coding	4.17392	4.2917	8.52473	7.38317	4.23281	7.95395	0.903022	2.67209	0.00145984	0.0134535
2425	chr10	13590319	13590622	intron (ENSMUST00000162610.8, intron 3 of 5)	protein_coding-intron (ENSMUST00000019942.6, intron 3 of 5)	87528	ENSMUST00000219684.2	ENSMUSG00000112055	Gm48773	lncRNA	5.61874	8.00768	13.2886	11.2505	6.81321	12.2696	0.818792	3.30545	0.0014605	0.013456
17130	chr19	31084699	31085421	intron (ENSMUST00000073581.6, intron 3 of 17)	protein_coding-intron (ENSMUST00000065067.14, intron 3 of 17)	-4886	ENSMUST00000235353.2	ENSMUSG00000118011	Gm50266	processed_pseudogene	16.0535	12.6657	22.5655	22.8527	14.3596	22.7091	0.675436	4.23066	0.00147397	0.0135723
21967	chr3	135291370	135291590	intron (ENSMUST00000132668.8, intron 11 of 11)	protein_coding-intron (ENSMUST00000029812.14, intron 24 of 24)	8722	ENSMUST00000150007.2	ENSMUSG00000028163	Nfkb1	protein_coding	1.92643	4.50105	5.01455	9.78563	3.21374	7.40009	1.14395	2.5117	0.00147427	0.0135723
28905	chr6	148022291	148022528	intron (ENSMUST00000111607.4, intron 1 of 12)	protein_coding-intron (ENSMUST00000032443.14, intron 1 of 11)	-53038	ENSMUST00000162391.2	ENSMUSG00000089948	Far2os1	lncRNA	5.05687	4.13469	9.653	7.50037	4.59578	8.57669	0.914272	2.77226	0.0014772	0.0135888
451	chr1	53049345	53049612	intron (ENSMUST00000191441.2, intron 1 of 1)	protein_coding-intron (ENSMUST00000191441.2, intron 1 of 1)	9860	ENSMUST00000191441.2	ENSMUSG00000043629	1700019D03Rik	protein_coding	7.22409	4.81508	12.9751	9.43405	6.01959	11.2046	0.923309	3.1413	0.00148252	0.013627
31232	chr7	140935138	140935325	TTS (ENSMUST00000143633.4)	protein_coding-TTS (ENSMUST00000143633.4)	-2678	ENSMUST00000127501.8	ENSMUSG00000025504	Eps8l2	protein_coding	3.13044	3.50663	6.14282	6.8558	3.31854	6.49931	0.955681	2.37959	0.00148234	0.013627
32030	chr8	62207812	62208017	intron (ENSMUST00000121785.9, intron 2 of 21)	protein_coding-intron (ENSMUST00000034057.14, intron 2 of 19)	5209	ENSMUST00000121493.9	ENSMUSG00000058056	Palld	protein_coding	4.57526	1.77949	6.95769	6.38703	3.17737	6.67236	1.15112	2.35302	0.00148537	0.0136497
11272	chr15	30295315	30295889	intron (ENSMUST00000226797.2, intron 1 of 2)	protein_coding-intron (ENSMUST00000081728.7, intron 1 of 22)	122318	ENSMUST00000226797.2	ENSMUSG00000022240	Ctnnd2	protein_coding	9.63213	6.17586	16.6107	11.9537	7.90399	14.2822	0.879511	3.49697	0.00148616	0.0136527
2785	chr10	53274348	53274472	Intergenic	Intergenic	-11568	ENSMUST00000218737.2	ENSMUSG00000112132	Gm36229	lncRNA	1.84616	3.40196	6.58159	4.92212	2.62406	5.75185	1.06408	2.17378	0.00149092	0.0136901
34199	chr9	60364702	60364972	intron (ENSMUST00000171654.8, intron 2 of 16)	protein_coding-intron (ENSMUST00000098660.10, intron 3 of 17)	37691	ENSMUST00000157925.3	ENSMUSG00000088550	Gm22099	snoRNA	4.65553	6.33287	9.71569	10.3716	5.4942	10.0436	0.842329	3.01903	0.00151364	0.0138879
25291	chr5	43874694	43874937	TTS (ENSMUST00000127355.2)	protein_coding-TTS (ENSMUST00000127355.2)	20891	ENSMUST00000127355.2	ENSMUSG00000039765	Cc2d2a	protein_coding	3.45151	3.50663	6.64428	6.8558	3.47907	6.75004	0.951789	2.43206	0.00151877	0.0139213
25007	chr5	27214218	27214453	intron (ENSMUST00000120555.8, intron 1 of 25)	protein_coding-intron (ENSMUST00000071500.13, intron 1 of 25)	-1716	ENSMUST00000120811.2	ENSMUSG00000081970	Gm16057	processed_pseudogene	4.09365	3.34962	6.39355	7.79335	3.72164	7.09345	0.950986	2.50345	0.00152097	0.01393
15070	chr17	65722920	65723168	intron (ENSMUST00000233738.2, intron 9 of 12)	protein_coding-intron (ENSMUST00000062161.7, intron 12 of 15)	-11429	ENSMUST00000233191.2	ENSMUSG00000117299	Gm9288	processed_pseudogene	6.66222	5.60015	9.52764	12.5983	6.13118	11.063	0.866745	3.14907	0.00153672	0.0140524
20808	chr3	35031018	35031619	Intergenic	Intergenic	-54518	ENSMUST00000183357.3	ENSMUSG00000098862	Mir6378	miRNA	18.301	18.7893	28.0815	28.5365	18.5452	28.309	0.608398	4.56897	0.00153758	0.0140566
28779	chr6	135252300	135252782	Intergenic	Intergenic	-13816	ENSMUST00000203686.2	ENSMUSG00000108276	Gm36640	lncRNA	11.5586	10.9909	18.9926	17.3446	11.2747	18.1686	0.690457	3.90687	0.00154214	0.014091
22745	chr4	48770771	48771664	Intergenic	Intergenic	-8255	ENSMUST00020183801.1	ENSMUSG00002075470	5S_rRNA	rRNA	31.7057	27.7914	40.3671	45.9983	29.7486	43.1827	0.544124	5.19905	0.00154441	0.0141082
13496	chr16	80946403	80946749	Intergenic	Intergenic	-51009	ENSMUST00000037785.14	ENSMUSG00000022762	Ncam2	protein_coding	8.58865	4.65806	11.9722	12.3053	6.62335	12.1388	0.916637	3.259	0.00155661	0.0141903
33822	chr9	44421470	44421668	exon (ENSMUST00000074989.7, exon 9 of 9)	protein_coding-exon (ENSMUST00000074989.7, exon 9 of 9)	11000	ENSMUST00000218913.2	ENSMUSG00000063382	Bcl9l	protein_coding	4.01339	4.23936	8.83814	6.8558	4.12637	7.84697	0.916339	2.64757	0.00155633	0.0141903
24777	chr4	156387958	156388223	Intergenic	Intergenic	-47373	ENSMUST00000219393.2	ENSMUSG00000096351	Samd11	protein_coding	8.58865	10.1012	13.9154	17.579	9.34492	15.7472	0.742214	3.68785	0.00158018	0.0143535
18148	chr2	29145872	29146714	Intergenic	Intergenic	-3275	ENSMUST00000154682.8	ENSMUSG00000079499	6530402F18Rik	lncRNA	30.1004	19.1033	45.3817	33.3415	24.6018	39.3616	0.692438	5.00628	0.00158081	0.0143556
26211	chr5	118219601	118219978	intron (ENSMUST00000201545.2, intron 7 of 7)	protein_coding-intron (ENSMUST00000049474.9, intron 7 of 10)	16364	ENSMUST00000031305.4	ENSMUSG00000029360	Gm9754	lncRNA	6.26088	5.49547	9.77837	11.0748	5.87818	10.4266	0.838111	3.07444	0.00158892	0.0144072
19270	chr2	118276558	118276788	intron (ENSMUST00000110874.8, intron 20 of 39)	protein_coding-intron (ENSMUST00000005233.12, intron 19 of 38)	7350	ENSMUST00000110869.2	ENSMUSG00000005102	Eif2ak4	protein_coding	3.77258	2.82624	7.27109	5.91826	3.29941	6.59468	1.02383	2.37504	0.00159514	0.0144591
15833	chr18	38147170	38147547	Intergenic	Intergenic	-9224	ENSMUST00000236681.2	ENSMUSG00000118056	Gm30093	lncRNA	5.85954	5.75716	10.9693	9.66844	5.80835	10.3189	0.82768	3.06031	0.00159724	0.0144691
12835	chr16	14677323	14677731	Intergenic	Intergenic	-46943	ENSMUST00000229825.2	ENSMUSG00000068617	Efcab1	protein_coding	10.6756	14.8116	16.9241	27.3646	12.7436	22.1444	0.782982	4.15832	0.00160035	0.0144885
19066	chr2	94134328	94134617	intron (ENSMUST00000111238.8, intron 23 of 24)	protein_coding-intron (ENSMUST00000055081.14, intron 13 of 14)	-39209	ENSMUST00000211430.2	ENSMUSG00000075020	Mir670hg	lncRNA	5.37794	5.18144	8.14864	11.4263	5.27969	9.78749	0.894969	2.96903	0.00160212	0.0144999
24500	chr4	149926409	149926642	Intergenic	Intergenic	24304	ENSMUST00020182141.1	ENSMUSG00002076480	ENSMUSG00002076480	miRNA	5.69901	5.02443	9.3396	9.90283	5.36172	9.62121	0.854175	2.95602	0.00160243	0.0144999
5769	chr11	88441927	88442123	intron (ENSMUST00000148013.8, intron 1 of 5)	protein_coding-intron (ENSMUST00000092794.12, intron 6 of 13)	38948	ENSMUST00000148013.8	ENSMUSG00000069769	Msi2	protein_coding	3.37124	3.34962	5.82941	7.44177	3.36043	6.63559	0.982036	2.40197	0.00162564	0.0146875
22909	chr4	63293791	63294001	intron (ENSMUST00000035724.5, intron 15 of 21)	protein_coding-intron (ENSMUST00000035724.5, intron 15 of 21)	5544	ENSMUST00000140586.2	ENSMUSG00000039158	Akna	protein_coding	3.69231	3.55897	5.82941	8.37932	3.62564	7.10436	0.975221	2.49947	0.00162848	0.0147057
2699	chr10	41708319	41708485	intron (ENSMUST00000099931.11, intron 1 of 9)	protein_coding-intron (ENSMUST00000099931.11, intron 1 of 9)	5868	ENSMUST00000214902.2	ENSMUSG00000111131	9930024M15Rik	TEC	2.32776	3.55897	5.39064	6.8558	2.94337	6.12322	1.01267	2.28172	0.00162965	0.0147088
18044	chr2	27267228	27267480	intron (ENSMUST00000185188.8, intron 1 of 29)	protein_coding-intron (ENSMUST00000056176.8, intron 2 of 27)	-24510	ENSMUST00020182926.1	ENSMUSG00002075812	ENSMUSG00002075812	miRNA	4.33446	6.38521	10.9693	9.02388	5.35983	9.9966	0.863349	3.0028	0.00164103	0.0147814
422	chr1	51310971	51311316	intron (ENSMUST00000189867.2, intron 2 of 4)	lncRNA-intron (ENSMUST00000189867.2, intron 2 of 4)	-17142	ENSMUST00000051572.8	ENSMUSG00000045954	Cavin2	protein_coding	9.39132	5.44313	12.0349	14.7077	7.41723	13.3713	0.887513	3.40626	0.00164645	0.0148189
35586	chrX	74792788	74793522	intron (ENSMUST00000138943.8, intron 4 of 10)	lncRNA-intron (ENSMUST00000129980.8, intron 2 of 3)	6051	ENSMUST00000140409.2	ENSMUSG00000087396	4933407K13Rik	lncRNA	4.81606	4.18702	8.58741	7.96914	4.50154	8.27828	0.889899	2.73334	0.0016587	0.0149064
7102	chr12	24804785	24805081	Intergenic	Intergenic	-5291	ENSMUST00000221016.2	ENSMUSG00000113062	Gm48895	processed_pseudogene	5.77928	2.61689	10.2798	6.9144	4.19808	8.59711	1.08903	2.71629	0.00166605	0.0149549
7378	chr12	55667191	55667419	intron (ENSMUST00000219451.2, intron 1 of 3)	protein_coding-intron (ENSMUST00000085385.7, intron 38 of 40)	-7883	ENSMUST00000219516.2	ENSMUSG00000021027	Ralgapa1	protein_coding	3.69231	3.40196	6.83232	6.8558	3.54714	6.84406	0.954096	2.45033	0.0016662	0.0149549
18606	chr2	58163198	58163402	exon (ENSMUST00000028178.14, exon 9 of 9)	protein_coding-exon (ENSMUST00000028178.14, exon 9 of 9)	-3491	ENSMUST00000131189.2	ENSMUSG00000086995	Gm13544	lncRNA	4.01339	3.19261	6.08014	7.73475	3.603	6.90745	0.962557	2.46369	0.00166603	0.0149549
12714	chr16	6803977	6804276	intron (ENSMUST00000230658.2, intron 4 of 11)	protein_coding-intron (ENSMUST00000056416.9, intron 3 of 14)	-83584	ENSMUST00000229741.2	ENSMUSG00000008658	Rbfox1	protein_coding	6.66222	8.1647	14.1034	11.6607	7.41346	12.8821	0.778466	3.38776	0.001672	0.0149994
25547	chr5	75697128	75697318	Intergenic	Intergenic	24587	ENSMUST00000158453.3	ENSMUSG00000089078	Gm24502	snRNA	2.88964	4.13469	7.52182	6.32843	3.51216	6.92513	0.938432	2.46821	0.0016781	0.0150465
[truncated: 529 more rows]
