# Supplementary material for: Differential Chromatin Accessibility, Gene Expression, and mRNA Splicing Between Developing Cochlear Inner and Outer Hair Cells
Source: J Assoc Res Otolaryngol. 2025 Sep 5;26(5):531–51. doi: 10.1007/s10162-025-01005-z (PMC12528612; doi:10.1007/s10162-025-01005-z)
Supplement: Supplementary file 10 — Table S21−S22 (XLSX 120 KB) [file 10162_2025_1005_MOESM10_ESM.xlsx]

## Sheet: Table_S21
Table S21: OHC-enriched proximal elements that are enriched in HCs relative to SCs. Start – start site of peak. End – end site of peak. Ensembl Annotation – description of region of peak location based on the Ensembl database. HOMER Annotation – description of region of peak location preceded by the type of gene (e.g., protein coding, lncRNA, or other genomic region (e.g., CpG islands or tandem r…
PeakID	Chr	Start	End	Ensembl Annotation	HOMER Annotation	Distance.to.TSS	Transcript.ID	Entrez.ID	Gene.Name	Gene.Type	IHC1	IHC2	OHC1	OHC2	IHC_mean	OHC_mean	logFC	logCPM	PValue	FDR
19738	chr2	146063159	146064164	promoter-TSS (ENSMUST00000089257.6)	protein_coding-promoter-TSS (ENSMUST00000089257.6)	-180	ENSMUST00000089257.6	ENSMUSG00000068154	Insm1	protein_coding	12.1204	7.0656	36.4808	35.4509	9.59301	35.9659	1.94269	4.52922	2.62728e-17	1.2259e-14
13682	chr16	96075375	96075665	intron (ENSMUST00000153586.2, intron 1 of 1)	protein_coding-intron (ENSMUST00000113800.9, intron 2 of 3)	709	ENSMUST00000134058.8	ENSMUSG00000074892	B3galt5	protein_coding	1.28428	1.57013	9.3396	8.6137	1.42721	8.97665	2.61356	2.46658	5.41957e-15	1.36304e-12
2143	chr1	183149067	183149555	intron (ENSMUST00000194543.4, intron 1 of 27)	protein_coding-intron (ENSMUST00000194543.4, intron 1 of 27)	1583	ENSMUST00000194543.4	ENSMUSG00000056050	Mia3	protein_coding	9.79266	8.21704	23.1923	25.6653	9.00485	24.4288	1.45286	4.09096	4.31359e-11	4.28483e-09
18017	chr2	26493456	26494632	promoter-TSS (ENSMUST00000140508.2)	protein_coding-promoter-TSS (ENSMUST00000140508.2)	-106	ENSMUST00000154753.2	ENSMUSG00000026922	Agpat2	protein_coding	24.9633	26.1166	54.7839	51.565	25.5399	53.1745	1.05475	5.31168	1.20047e-10	1.05374e-08
23584	chr4	120909631	120910423	promoter-TSS (ENSMUST00000140119.2)	protein_coding-promoter-TSS (ENSMUST00000140119.2)	-169	ENSMUST00000140119.2	ENSMUSG00000028626	Col9a2	protein_coding	13.9666	14.6546	32.0304	33.9274	14.3106	32.9789	1.20072	4.58534	6.96137e-10	4.90783e-08
8101	chr12	107970123	107970566	promoter-TSS (ENSMUST00000066060.11)	protein_coding-promoter-TSS (ENSMUST00000066060.11)	-483	ENSMUST00000066060.11	ENSMUSG00000048251	Bcl11b	protein_coding	6.74249	6.43755	19.5567	15.1765	6.59002	17.3666	1.39791	3.61871	1.853e-08	9.11389e-07
18898	chr2	81883262	81883863	promoter-TSS (ENSMUST00000047527.8)	protein_coding-promoter-TSS (ENSMUST00000047527.8)	-4	ENSMUST00000047527.8	ENSMUSG00000070866	Zfp804a	protein_coding	14.2074	10.8863	25.9503	31.1148	12.5468	28.5325	1.20246	4.38114	2.41941e-08	1.14855e-06
1247	chr1	127428575	127428892	promoter-TSS (ENSMUST00000160111.8)	protein_coding-promoter-TSS (ENSMUST00000160111.8)	-652	ENSMUST00000160111.8	ENSMUSG00000026347	Tmem163	protein_coding	4.33446	3.40196	9.84105	11.7193	3.86821	10.7802	1.50139	2.92877	1.49684e-07	5.43305e-06
30877	chr7	126395081	126396072	TTS (ENSMUST00000133514.8)	protein_coding-TTS (ENSMUST00000133514.8)	-1264	ENSMUST00000205324.2	ENSMUSG00000058966	Tlcd3b	protein_coding	21.2709	19.1033	37.4837	40.959	20.1871	39.2214	0.96416	4.9078	1.73386e-07	6.15476e-06
4018	chr10	127240282	127241079	promoter-TSS (ENSMUST00000158744.3)	snRNA-promoter-TSS (ENSMUST00000158744.3)	-419	ENSMUST00000158744.3	ENSMUSG00000089369	Gm23819	snRNA	31.5452	29.7802	52.402	55.7254	30.6627	54.0637	0.821052	5.41559	2.49397e-07	8.4795e-06
24287	chr4	140966434	140967024	promoter-TSS (ENSMUST00000140536.3)	protein_coding-promoter-TSS (ENSMUST00000140536.3)	35	ENSMUST00000195673.2	ENSMUSG00000103366	C630004L07Rik	TEC	18.6221	27.9484	43.3758	49.8657	23.2852	46.6208	0.984097	5.14619	2.86163e-07	9.5375e-06
25724	chr5	100205740	100206094	intron (ENSMUST00000199518.2, intron 1 of 2)	protein_coding-intron (ENSMUST00000031268.8, intron 1 of 6)	-1067	ENSMUST00020183283.1	ENSMUSG00002076905	ENSMUSG00002076905	snoRNA	5.69901	4.86742	12.5991	13.36	5.28321	12.9795	1.30963	3.23634	5.54271e-07	1.6814e-05
28096	chr6	91803878	91804437	promoter-TSS (ENSMUST00000162293.8)	protein_coding-promoter-TSS (ENSMUST00000162293.8)	74	ENSMUST00000162293.8	ENSMUSG00000030098	Grip2	protein_coding	10.9967	12.9274	22.6281	25.7239	11.9621	24.176	1.00403	4.2044	1.80249e-06	4.57552e-05
33053	chr8	121213968	121215209	promoter-TSS (ENSMUST00000034279.16)	protein_coding-promoter-TSS (ENSMUST00000034279.16)	-598	ENSMUST00000034279.16	ENSMUSG00000031822	Gse1	protein_coding	14.3679	13.7125	30.4634	24.9622	14.0402	27.7128	0.981953	4.40449	2.04364e-06	5.10723e-05
6046	chr11	99876409	99877054	exon (ENSMUST00000105050.4, exon 1 of 1)	protein_coding-exon (ENSMUST00000105050.4, exon 1 of 1)	692	ENSMUST00000105050.4	ENSMUSG00000078253	Krtap16-1	protein_coding	12.602	10.3629	25.1354	20.8604	11.4825	22.9979	1.01317	4.12988	4.08182e-06	9.2256e-05
25130	chr5	33878632	33879796	promoter-TSS (ENSMUST00000087820.8)	protein_coding-promoter-TSS (ENSMUST00000087820.8)	72	ENSMUST00000087820.8	ENSMUSG00000054252	Fgfr3	protein_coding	16.3746	14.1835	29.8366	27.6576	15.2791	28.7471	0.919687	4.4787	4.43618e-06	9.90153e-05
26749	chr5	138739115	138741176	promoter-TSS (ENSMUST00000026972.8)	protein_coding-promoter-TSS (ENSMUST00000026972.8)	-124	ENSMUST00000026972.8	ENSMUSG00000025854	Fam20c	protein_coding	60.2008	62.125	100.479	93.8718	61.1629	97.1754	0.666655	6.31291	7.01114e-06	0.00014817
32538	chr8	91488540	91488766	intron (ENSMUST00000211762.2, intron 1 of 2)	lncRNA-intron (ENSMUST00000211762.2, intron 1 of 2)	571	ENSMUST00000211762.2	ENSMUSG00000110212	Gm35963	lncRNA	3.61205	2.19819	9.08887	6.56282	2.90512	7.82584	1.47302	2.48557	8.87812e-06	0.000182091
6457	chr11	114088964	114089821	intron (ENSMUST00000106604.2, intron 1 of 2)	lncRNA-intron (ENSMUST00000106604.2, intron 1 of 2)	308	ENSMUST00000106604.2	ENSMUSG00000078600	1700092K14Rik	lncRNA	19.1037	17.6902	34.5377	30.9976	18.3969	32.7677	0.836037	4.6935	1.36874e-05	0.000264701
24608	chr4	152289988	152290938	intron (ENSMUST00000144733.2, intron 1 of 2)	protein_coding-intron (ENSMUST00000030779.10, intron 1 of 8)	2080	ENSMUST00000127752.2	ENSMUSG00000085724	Gm13096	lncRNA	24.883	24.8081	43.3132	39.7871	24.8456	41.5501	0.741202	5.06652	1.89374e-05	0.0003467
28972	chr7	4666190	4666484	TTS (ENSMUST00000206708.2)	protein_coding-TTS (ENSMUST00000206708.2)	1266	ENSMUST00000205474.2	ENSMUSG00000063802	Hspbp1	protein_coding	5.85954	8.21704	12.411	19.1611	7.03829	15.786	1.14339	3.56147	1.90823e-05	0.000348993
529	chr1	59728979	59729271	promoter-TSS (ENSMUST00000190759.7)	protein_coding-promoter-TSS (ENSMUST00000190759.7)	-213	ENSMUST00000190759.7	ENSMUSG00000026020	Nop58	protein_coding	8.58865	8.5834	15.4824	18.2821	8.58602	16.8823	0.975554	3.70619	2.76413e-05	0.000478621
29702	chr7	44185787	44186552	promoter-TSS (ENSMUST00000141742.8)	protein_coding-promoter-TSS (ENSMUST00000141742.8)	-787	ENSMUST00000141742.8	ENSMUSG00000038644	Pold1	protein_coding	15.7325	15.7013	28.2068	27.0716	15.7169	27.6392	0.813644	4.45873	3.2947e-05	0.0005561
29435	chr7	28579090	28579425	Intergenic	Intergenic	-1590	ENSMUST00000066880.6	ENSMUSG00000054083	Capn12	protein_coding	6.18061	8.79275	14.5422	16.1727	7.48668	15.3574	1.00905	3.5603	3.30743e-05	0.000557452
13684	chr16	96081881	96082221	promoter-TSS (ENSMUST00000099497.4)	protein_coding-promoter-TSS (ENSMUST00000099497.4)	53	ENSMUST00000099497.4	ENSMUSG00000074892	B3galt5	protein_coding	6.50168	6.54223	13.2259	12.9499	6.52196	13.0879	1.00239	3.33707	5.81619e-05	0.000891715
23006	chr4	82802853	82803163	exon (ENSMUST00000048430.4, exon 1 of 2)	protein_coding-exon (ENSMUST00000048430.4, exon 1 of 2)	377	ENSMUST00000048430.4	ENSMUSG00000038192	Cer1	protein_coding	5.93981	4.18702	12.9751	9.43405	5.06342	11.2046	1.17068	3.06527	5.96934e-05	0.000912636
19917	chr2	154411238	154411446	exon (ENSMUST00000000894.6, exon 1 of 7)	protein_coding-exon (ENSMUST00000000894.6, exon 1 of 7)	298	ENSMUST00000000894.6	ENSMUSG00000027490	E2f1	protein_coding	2.64883	2.45988	6.08014	6.32843	2.55436	6.20429	1.2843	2.21967	8.1137e-05	0.00118651
27664	chr6	55108341	55108585	intron (ENSMUST00000212633.2, intron 1 of 12)	protein_coding-intron (ENSMUST00000003568.15, intron 1 of 12)	1363	ENSMUST00000164012.3	ENSMUSG00000003476	Crhr2	protein_coding	5.13713	4.39638	11.4081	8.90668	4.76675	10.1574	1.10109	2.94943	8.70095e-05	0.00126146
19737	chr2	146056644	146056950	TTS (ENSMUST00000143896.2)	protein_coding-TTS (ENSMUST00000143896.2)	264	ENSMUST00000167179.2	ENSMUSG00000037143	Cfap61	protein_coding	6.82276	5.91417	11.8469	13.5944	6.36846	12.7206	1.01001	3.29686	9.06802e-05	0.00130933
4880	chr11	57863853	57864471	promoter-TSS (ENSMUST00000132323.2)	lncRNA-promoter-TSS (ENSMUST00000132323.2)	-202	ENSMUST00000132323.2	ENSMUSG00000086666	Gm12249	lncRNA	12.1204	9.99652	21.8133	18.3993	11.0585	20.1063	0.873684	3.98533	9.12571e-05	0.00131551
25131	chr5	33880958	33881228	promoter-TSS (ENSMUST00000155002.3)	protein_coding-promoter-TSS (ENSMUST00000155002.3)	-23	ENSMUST00000155002.3	ENSMUSG00000054252	Fgfr3	protein_coding	4.89633	5.18144	10.7186	10.0786	5.03889	10.3986	1.03687	3.00329	9.47453e-05	0.00135642
18381	chr2	33505753	33506956	intron (ENSMUST00000239476.2, intron 2 of 7)	protein_coding-intron (ENSMUST00000041730.12, intron 2 of 7)	1944	ENSMUST00000193312.2	ENSMUSG00000104403	Gm38011	TEC	53.6188	49.6686	73.8392	79.9258	51.6437	76.8825	0.576931	6.01248	0.000109407	0.0015445
3220	chr10	79456682	79457027	intron (ENSMUST00000168116.2, intron 1 of 1)	protein_coding-intron (ENSMUST00000020564.7, intron 12 of 12)	1704	ENSMUST00000168116.2	ENSMUSG00000020312	Shc2	protein_coding	10.7559	11.0956	18.1151	19.9814	10.9257	19.0482	0.799577	3.93569	0.000236085	0.00294479
1937	chr1	171886486	171887014	Intergenic	Intergenic	-1610	ENSMUST00000059794.4	ENSMUSG00000051251	Nhlh1	protein_coding	10.9164	11.3573	18.4285	20.0986	11.1369	19.2635	0.787521	3.95574	0.000242075	0.00300613
3412	chr10	81251493	81251848	TTS (ENSMUST00000199973.3)	miRNA-TTS (ENSMUST00000199973.3)	461	ENSMUST00000199973.3	ENSMUSG00000105379	Mir1191b	miRNA	9.63213	9.10678	16.6734	16.5242	9.36945	16.5988	0.828294	3.73033	0.000257944	0.00316816
18328	chr2	32476874	32477368	promoter-TSS (ENSMUST00000102818.11)	protein_coding-promoter-TSS (ENSMUST00000102818.11)	14	ENSMUST00000102818.11	ENSMUSG00000079442	St6galnac4	protein_coding	15.5719	14.4976	25.4488	24.0246	15.0348	24.7367	0.721904	4.33404	0.000335607	0.00396842
29137	chr7	16751017	16751463	intron (ENSMUST00000156366.8, intron 1 of 4)	protein_coding-intron (ENSMUST00000003183.12, intron 2 of 12)	-1845	ENSMUST00000124573.8	ENSMUSG00000003099	Ppp5c	protein_coding	12.4415	11.0433	20.3089	19.2783	11.7424	19.7936	0.760523	4.00348	0.000402222	0.00461325
22602	chr4	43381513	43382401	promoter-TSS (ENSMUST00000035645.12)	protein_coding-promoter-TSS (ENSMUST00000035645.12)	-22	ENSMUST00000035645.12	ENSMUSG00000035969	Rusc2	protein_coding	21.7526	18.6846	30.2127	34.6306	20.2186	32.4216	0.689564	4.73311	0.000402822	0.00461846
26760	chr5	138979868	138982037	promoter-TSS (ENSMUST00000046901.14)	protein_coding-promoter-TSS (ENSMUST00000046901.14)	141	ENSMUST00000100518.3	ENSMUSG00000075585	6330403L08Rik	lncRNA	48.9633	43.9638	67.6964	65.4524	46.4635	66.5744	0.522792	5.82742	0.000465663	0.00522739
10103	chr14	26836387	26837150	promoter-TSS (ENSMUST00000225949.2)	protein_coding-promoter-TSS (ENSMUST00000225949.2)	-88	ENSMUST00000225949.2	ENSMUSG00000021895	Arhgef3	protein_coding	13.9666	11.6713	21.2491	21.0948	12.819	21.172	0.735145	4.1088	0.000560989	0.00613681
18191	chr2	29967328	29968317	promoter-TSS (ENSMUST00000045246.8)	protein_coding-promoter-TSS (ENSMUST00000045246.8)	67	ENSMUST00000148650.8	ENSMUSG00000026785	Pkn3	protein_coding	24.1606	25.7502	38.9881	36.7401	24.9554	37.8641	0.597609	4.98778	0.000645711	0.00687427
26648	chr5	135863711	135864635	intron (ENSMUST00000146038.2, intron 2 of 2)	protein_coding-intron (ENSMUST00000013615.14, intron 2 of 15)	2053	ENSMUST00020182098.1	ENSMUSG00002076764	ENSMUSG00002076764	miRNA	29.9399	30.4606	41.4954	48.1078	30.2002	44.8016	0.568715	5.24117	0.000707087	0.00738578
6108	chr11	101062830	101063014	promoter-TSS (ENSMUST00000043397.14)	protein_coding-promoter-TSS (ENSMUST00000043397.14)	-745	ENSMUST00000043397.14	ENSMUSG00000035172	Plekhh3	protein_coding	3.37124	4.18702	7.08305	7.85195	3.77913	7.4675	0.958636	2.56944	0.000979481	0.00966993
17996	chr2	26215009	26215372	promoter-TSS (ENSMUST00000132638.2)	protein_coding-promoter-TSS (ENSMUST00000132638.2)	-155	ENSMUST00000132638.2	ENSMUSG00000026930	Gpsm1	protein_coding	4.9766	5.65248	8.83814	10.606	5.31454	9.72206	0.859783	2.96938	0.00121232	0.0115661
6204	chr11	102750729	102751217	promoter-TSS (ENSMUST00000131678.2)	protein_coding-promoter-TSS (ENSMUST00000131678.2)	74	ENSMUST00000131678.2	ENSMUSG00000020929	Eftud2	protein_coding	19.9064	21.7202	32.8453	30.4116	20.8133	31.6285	0.598285	4.73024	0.00142936	0.0132
14626	chr17	36015483	36016056	promoter-TSS (ENSMUST00000003628.13)	protein_coding-promoter-TSS (ENSMUST00000003628.13)	-256	ENSMUST00000134995.8	ENSMUSG00000003534	Ddr1	protein_coding	8.66891	9.4208	14.1661	16.1727	9.04486	15.1694	0.739814	3.63513	0.00145812	0.013441
7827	chr12	87475679	87476047	TTS (ENSMUST00000160687.2)	protein_coding-TTS (ENSMUST00000160687.2)	344	ENSMUST00000176758.3	ENSMUSG00000079036	Alkbh1	protein_coding	12.1204	19.7837	22.5655	31.4078	15.9521	26.9866	0.738684	4.45436	0.0015763	0.01433
16844	chr19	8975045	8975262	promoter-TSS (ENSMUST00000236390.2)	protein_coding-promoter-TSS (ENSMUST00000236390.2)	-109	ENSMUST00000236390.2	ENSMUSG00000069833	Ahnak	protein_coding	4.25419	3.14027	7.77255	6.50422	3.69723	7.13839	0.975476	2.4996	0.00163227	0.0147249
10205	chr14	32268523	32269159	exon (ENSMUST00000066807.8, exon 7 of 21)	protein_coding-exon (ENSMUST00000066807.8, exon 7 of 21)	-1267	ENSMUST00000228035.2	ENSMUSG00000054051	Ercc6	protein_coding	54.4215	59.1417	76.4719	79.1054	56.7816	77.7886	0.451423	6.07936	0.00210302	0.0179835
29164	chr7	18786564	18787090	intron (ENSMUST00000148861.8, intron 1 of 4)	protein_coding-intron (ENSMUST00000023882.14, intron 23 of 26)	468	ENSMUST00000131230.2	ENSMUSG00000023118	Sympk	protein_coding	10.5953	10.4152	16.548	17.0516	10.5053	16.7998	0.678059	3.80144	0.00225172	0.0190574
19886	chr2	153334180	153335449	promoter-TSS (ENSMUST00000129385.8)	protein_coding-promoter-TSS (ENSMUST00000129385.8)	104	ENSMUST00000109783.2	ENSMUSG00000079001	4930404H24Rik	protein_coding	55.2242	58.4613	74.1526	81.2149	56.8428	77.6838	0.449019	6.07877	0.00238157	0.0199187
6175	chr11	102286208	102286421	intron (ENSMUST00000107105.9, intron 1 of 10)	protein_coding-intron (ENSMUST00000006750.8, intron 1 of 10)	2085	ENSMUST00000107105.9	ENSMUSG00000006575	Rundc3a	protein_coding	4.17392	4.03001	6.45623	8.84809	4.10197	7.65216	0.904001	2.6242	0.00242621	0.0202127
6590	chr11	116385424	116385820	promoter-TSS (ENSMUST00000152496.8)	protein_coding-promoter-TSS (ENSMUST00000152496.8)	-594	ENSMUST00000152496.8	ENSMUSG00000015869	Prpsap1	protein_coding	6.98329	7.43197	12.6617	11.7779	7.20763	12.2198	0.754479	3.32335	0.00242552	0.0202127
13156	chr16	32845122	32845499	intron (ENSMUST00000231235.2, intron 5 of 7)	lncRNA-intron (ENSMUST00000105610.3, intron 1 of 1)	-1003	ENSMUST00000133219.2	ENSMUSG00000035578	Iqcg	protein_coding	7.30436	6.90859	12.9751	11.1334	7.10648	12.0542	0.764198	3.30023	0.00245886	0.0204398
18530	chr2	44460456	44460746	intron (ENSMUST00000143333.2, intron 1 of 1)	protein_coding-intron (ENSMUST00000049051.13, intron 6 of 7)	758	ENSMUST00000134813.2	ENSMUSG00000036890	Gtdc1	protein_coding	8.10704	5.60015	12.411	11.2505	6.85359	11.8308	0.814688	3.25713	0.00249549	0.020691
26690	chr5	136898374	136899137	promoter-TSS (ENSMUST00000174452.2)	lncRNA-promoter-TSS (ENSMUST00000174452.2)	-179	ENSMUST00000174452.2	ENSMUSG00000092402	Gm20485	lncRNA	33.0703	31.2457	49.9574	41.4864	32.158	45.7219	0.509064	5.29306	0.00250802	0.0207721
26289	chr5	122186515	122188000	intron (ENSMUST00000135544.2, intron 2 of 2)	protein_coding-intron (ENSMUST00000111752.10, intron 1 of 22)	657	ENSMUST00000111752.10	ENSMUSG00000042589	Cux2	protein_coding	28.0937	22.6099	40.5552	34.0446	25.3518	37.2999	0.565719	4.97946	0.00283601	0.0229305
11343	chr15	35872014	35872459	exon (ENSMUST00000228738.2, exon 1 of 1)	protein_coding-exon (ENSMUST00000228738.2, exon 1 of 1)	368	ENSMUST00000228738.2	ENSMUSG00000037646	Vps13b	protein_coding	10.3545	7.01327	16.2973	12.8327	8.6839	14.565	0.769749	3.56391	0.00303729	0.0241987
9446	chr13	81811883	81812067	intron (ENSMUST00000224592.2, intron 1 of 1)	protein_coding-intron (ENSMUST00000049055.8, intron 1 of 2)	-1338	ENSMUST00000224420.2	ENSMUSG00000035840	Lysmd3	protein_coding	3.37124	4.18702	7.39646	6.62142	3.77913	7.00894	0.864782	2.50967	0.00306229	0.0243486
34885	chr9	105373078	105373286	promoter-TSS (ENSMUST00000038118.15)	protein_coding-promoter-TSS (ENSMUST00000038118.15)	-488	ENSMUST00000177189.8	ENSMUSG00000032570	Atp2c1	protein_coding	4.17392	5.1291	8.02328	8.49651	4.65151	8.25989	0.807015	2.75866	0.00332422	0.0260804
16647	chr19	5040789	5041077	promoter-TSS (ENSMUST00000056129.9)	protein_coding-promoter-TSS (ENSMUST00000056129.9)	-589	ENSMUST00000056129.9	ENSMUSG00000045903	Npas4	protein_coding	4.9766	8.11236	10.1545	13.1256	6.54448	11.64	0.797024	3.24433	0.00361189	0.0278263
33889	chr9	45896621	45896799	promoter-TSS (ENSMUST00000172450.3)	protein_coding-promoter-TSS (ENSMUST00000172450.3)	-18	ENSMUST00000214179.2	ENSMUSG00000003131	Pafah1b2	protein_coding	4.09365	3.55897	7.02037	6.73861	3.82631	6.87949	0.858071	2.48819	0.00386448	0.0294019
26613	chr5	135052189	135052644	promoter-TSS (ENSMUST00000005509.11)	protein_coding-promoter-TSS (ENSMUST00000005509.11)	2	ENSMUST00000150838.2	ENSMUSG00000007207	Stx1a	protein_coding	11.4783	11.5667	16.4853	19.2197	11.5225	17.8525	0.63169	3.90583	0.00399148	0.0301739
6264	chr11	105100995	105101684	TTS (ENSMUST00000126054.8)	protein_coding-TTS (ENSMUST00000126054.8)	1660	ENSMUST00000152404.3	ENSMUSG00000020694	Tlk2	protein_coding	22.475	12.6134	31.717	24.6106	17.5442	28.1638	0.703961	4.52298	0.00432209	0.0321051
11923	chr15	79142641	79143049	exon (ENSMUST00000165408.8, exon 14 of 14)	protein_coding-exon (ENSMUST00000165408.8, exon 14 of 14)	706	ENSMUST00000170254.2	ENSMUSG00000018126	Baiap2l2	protein_coding	10.4348	7.48431	13.1632	15.7625	8.95955	14.4628	0.714715	3.57792	0.00449001	0.0330274
12273	chr15	89360110	89360741	promoter-TSS (ENSMUST00000023292.9)	protein_coding-promoter-TSS (ENSMUST00000023292.9)	-14	ENSMUST00000136218.2	ENSMUSG00000084915	C230037L18Rik	lncRNA	27.0502	29.7802	36.8569	43.5373	28.4152	40.1971	0.496698	5.11461	0.00460789	0.0337335
14416	chr17	30791429	30791890	promoter-TSS (ENSMUST00000236799.2)	protein_coding-promoter-TSS (ENSMUST00000236799.2)	-839	ENSMUST00000237048.2	ENSMUSG00000062202	Btbd9	protein_coding	21.0301	17.2191	29.8992	26.4271	19.1246	28.1632	0.567826	4.5774	0.00464069	0.0339455
7762	chr12	85216340	85216545	exon (ENSMUST00000222850.2, exon 1 of 2)	protein_coding-exon (ENSMUST00000222850.2, exon 1 of 2)	227	ENSMUST00000222850.2	ENSMUSG00000004791	Pgf	protein_coding	3.45151	3.08793	7.39646	4.92212	3.26972	6.15929	0.916851	2.31162	0.00518932	0.0371615
13145	chr16	32464078	32464541	intron (ENSMUST00000164358.3, intron 1 of 1)	protein_coding-intron (ENSMUST00000115123.9, intron 1 of 14)	532	ENSMUST00000164358.3	ENSMUSG00000022791	Tnk2	protein_coding	13.0034	9.73483	17.739	17.286	11.3691	17.5125	0.641792	3.87402	0.00530593	0.0377754
33150	chr8	123404924	123405812	promoter-TSS (ENSMUST00000006525.14)	protein_coding-promoter-TSS (ENSMUST00000006525.14)	65	ENSMUST00000134045.2	ENSMUSG00000006362	Cbfa2t3	protein_coding	24.6422	20.0977	36.2301	29.1225	22.37	32.6763	0.554615	4.79416	0.00539799	0.0383154
6896	chr12	4031410	4031862	intron (ENSMUST00000219797.2, intron 1 of 3)	protein_coding-intron (ENSMUST00000111178.2, intron 10 of 22)	212	ENSMUST00000219797.2	ENSMUSG00000020658	Efr3b	protein_coding	11.7994	14.4452	17.2375	23.2629	13.1223	20.2502	0.615627	4.09146	0.00563494	0.0395696
7139	chr12	28573179	28573513	TTS (ENSMUST00000223390.2)	processed_pseudogene-TTS (ENSMUST00000223390.2)	297	ENSMUST00000223390.2	ENSMUSG00000113116	Gm47878	processed_pseudogene	8.02677	5.44313	14.4168	9.02388	6.73495	11.7204	0.820656	3.23672	0.00570398	0.0399357
16581	chr19	3980332	3981010	promoter-TSS (ENSMUST00000051803.8)	protein_coding-promoter-TSS (ENSMUST00000051803.8)	-863	ENSMUST00000051803.8	ENSMUSG00000024885	Aldh3b1	protein_coding	20.4683	19.4697	27.7681	29.5327	19.969	28.6504	0.523586	4.62013	0.00612367	0.0420603
20457	chr2	177969198	177969478	promoter-TSS (ENSMUST00000133267.3)	protein_coding-promoter-TSS (ENSMUST00000133267.3)	-11	ENSMUST00000141272.2	ENSMUSG00000027525	Phactr3	protein_coding	8.34784	10.0489	13.4766	15.4109	9.19835	14.4438	0.637715	3.60339	0.00652594	0.0441815
3253	chr10	79736770	79736989	TTS (ENSMUST00000163125.2)	protein_coding-TTS (ENSMUST00000163125.2)	-1360	ENSMUST00000170375.2	ENSMUSG00000013833	Med16	protein_coding	4.9766	4.39638	7.39646	8.49651	4.68649	7.94648	0.773766	2.71846	0.0066328	0.0447512
5153	chr11	68987580	68988611	intron (ENSMUST00000101004.9, intron 1 of 17)	protein_coding-intron (ENSMUST00000101004.9, intron 1 of 17)	-1679	ENSMUST00000021271.14	ENSMUSG00000020893	Per1	protein_coding	35.2375	35.2233	47.2621	47.4633	35.2304	47.3627	0.426808	5.37813	0.00700996	0.046648
34081	chr9	56542864	56543331	promoter-TSS (ENSMUST00000114256.2)	protein_coding-promoter-TSS (ENSMUST00000114256.2)	-185	ENSMUST00000114256.2	ENSMUSG00000049556	Lingo1	protein_coding	7.86624	8.00768	12.7244	12.1295	7.93696	12.427	0.643898	3.38772	0.00755806	0.04946

## Sheet: Table_S22
Table S22: OHC-enriched proximal elements that are not enriched in HCs relative to SCs. Start – start site of peak. End – end site of peak. Ensembl Annotation – description of region of peak location based on the Ensembl database. HOMER Annotation – description of region of peak location preceded by the type of gene (e.g., protein coding, lncRNA, or other genomic region (e.g., CpG islands or tand…
PeakID	Chr	Start	End	Ensembl Annotation	HOMER Annotation	Distance.to.TSS	Transcript.ID	Entrez.ID	Gene.Name	Gene.Type	IHC1	IHC2	OHC1	OHC2	IHC_mean	OHC_mean	logFC	logCPM	PValue	FDR
15046	chr17	63189742	63190609	Intergenic	Intergenic	-1863	ENSMUST00000076840.12	ENSMUSG00000048915	Efna5	protein_coding	15.6522	20.6211	58.6075	62.5226	18.1366	60.5651	1.72205	5.31529	1.45201e-22	2.37151e-19
10013	chr14	22037453	22038658	exon (ENSMUST00000043409.9, exon 2 of 3)	protein_coding-exon (ENSMUST00000043409.9, exon 2 of 3)	1614	ENSMUST00000043409.9	ENSMUSG00000039081	Zfp503	protein_coding	25.0435	23.8137	76.0331	65.1594	24.4286	70.5963	1.53271	5.58158	2.94377e-21	3.26225e-18
29703	chr7	44197217	44197678	intron (ENSMUST00000151793.8, intron 1 of 25)	protein_coding-intron (ENSMUST00000049343.15, intron 1 of 26)	710	ENSMUST00000145956.2	ENSMUSG00000038644	Pold1	protein_coding	3.37124	4.08235	14.7302	19.3369	3.7268	17.0336	2.17063	3.42867	2.34077e-15	6.33651e-13
27467	chr6	40224406	40224832	exon (ENSMUST00000061740.8, exon 3 of 3)	protein_coding-exon (ENSMUST00000061740.8, exon 3 of 3)	-1216	ENSMUST00000180588.2	ENSMUSG00000057716	Tmem178b	protein_coding	6.18061	5.8095	21.3118	20.5088	5.99506	20.9103	1.80527	3.78617	2.11542e-14	4.38696e-12
23118	chr4	96029339	96029600	promoter-TSS (ENSMUST00000097972.5)	protein_coding-promoter-TSS (ENSMUST00000097972.5)	-80	ENSMUST00000121694.3	ENSMUSG00000081225	Cyp2j12	protein_coding	1.52509	1.88416	9.08887	9.96142	1.70462	9.52515	2.4465	2.57339	3.19856e-14	6.48156e-12
5238	chr11	70329367	70330135	TTS (ENSMUST00000125441.8)	protein_coding-TTS (ENSMUST00000125441.8)	343	ENSMUST00000144454.2	ENSMUSG00000060216	Arrb2	protein_coding	9.63213	5.1291	27.2666	24.9622	7.38062	26.1144	1.8675	4.08952	1.76816e-13	3.00011e-11
29446	chr7	28770800	28771459	promoter-TSS (ENSMUST00000209109.2)	lncRNA-promoter-TSS (ENSMUST00000209109.2)	67	ENSMUST00000209109.2	ENSMUSG00000097079	Gm26604	lncRNA	8.90972	9.15912	23.6937	31.2906	9.03442	27.4922	1.60331	4.22107	9.79192e-13	1.47136e-10
14158	chr17	25429655	25429927	exon (ENSMUST00000039734.12, exon 8 of 15)	protein_coding-exon (ENSMUST00000039734.12, exon 8 of 15)	132	ENSMUST00000162838.2	ENSMUSG00000015127	Unkl	protein_coding	1.68562	1.88416	8.83814	8.6137	1.78489	8.72592	2.26547	2.47887	2.13067e-12	2.95147e-10
21725	chr3	108114222	108114627	TTS (ENSMUST00000127157.2)	protein_coding-TTS (ENSMUST00000127157.2)	1466	ENSMUST00000141054.2	ENSMUSG00000048997	Atxn7l2	protein_coding	4.65553	5.07677	17.739	14.7663	4.86615	16.2527	1.72699	3.44563	1.55003e-11	1.73398e-09
12932	chr16	18657048	18657466	intron (ENSMUST00000190050.2, intron 2 of 23)	protein_coding-intron (ENSMUST00000055413.13, intron 2 of 2)	1852	ENSMUST00000190776.2	ENSMUSG00000071632	2510002D24Rik	protein_coding	4.01339	2.87858	13.4139	11.4849	3.44598	12.4494	1.88206	3.04139	6.90556e-11	6.53026e-09
27676	chr6	55657991	55658342	promoter-TSS (ENSMUST00000044767.10)	protein_coding-promoter-TSS (ENSMUST00000044767.10)	82	ENSMUST00000044767.10	ENSMUSG00000037984	Neurod6	protein_coding	8.02677	9.31613	20.8731	27.0716	8.67145	23.9723	1.45579	4.0628	1.71674e-10	1.45296e-08
13539	chr16	88616887	88617271	promoter-TSS (ENSMUST00000023648.6)	protein_coding-promoter-TSS (ENSMUST00000023648.6)	-24	ENSMUST00000023648.6	ENSMUSG00000022931	Krtap15	protein_coding	3.21071	4.39638	12.7871	12.4225	3.80354	12.6048	1.69265	3.09726	5.32991e-10	3.96246e-08
8629	chr13	31592839	31593071	promoter-TSS (ENSMUST00000135656.3)	lncRNA-promoter-TSS (ENSMUST00000135656.3)	-50	ENSMUST00000221171.2	ENSMUSG00000085620	G630018N14Rik	lncRNA	2.4883	3.29728	9.77837	10.4888	2.89279	10.1336	1.77287	2.77707	9.57952e-10	6.55809e-08
12670	chr16	4459032	4459295	intron (ENSMUST00000144815.2, intron 1 of 3)	protein_coding-intron (ENSMUST00000038552.13, intron 9 of 27)	1310	ENSMUST00000144815.2	ENSMUSG00000004069	Dnaja3	protein_coding	3.05017	2.04117	9.3396	8.96528	2.54567	9.15244	1.8861	2.61463	1.49949e-09	9.75687e-08
29389	chr7	28004908	28005416	TTS (ENSMUST00000134263.2)	protein_coding-TTS (ENSMUST00000134263.2)	927	ENSMUST00000151990.2	ENSMUSG00000003438	Timm50	protein_coding	3.93312	4.86742	15.8585	12.1295	4.40027	13.994	1.64389	3.2529	1.62511e-09	1.04401e-07
2064	chr1	180658663	180659128	Intergenic	Intergenic	-1439	ENSMUST00000122609.3	ENSMUSG00000084558	Gm24836	snRNA	4.09365	4.23936	13.9781	11.4849	4.16651	12.7315	1.60271	3.13133	3.86184e-09	2.29395e-07
2561	chr10	25583776	25584275	promoter-TSS (ENSMUST00000217933.2)	lncRNA-promoter-TSS (ENSMUST00000217933.2)	-184	ENSMUST00000217933.2	ENSMUSG00000112803	Gm36543	lncRNA	8.74918	5.44313	18.1777	20.6846	7.09616	19.4312	1.48946	3.75882	3.94297e-09	2.33432e-07
33058	chr8	121245414	121245877	intron (ENSMUST00000034279.16, intron 1 of 15)	protein_coding-intron (ENSMUST00000034279.16, intron 1 of 15)	-1709	ENSMUST00000182423.2	ENSMUSG00000097983	Gm26971	lncRNA	4.65553	5.60015	12.9751	17.4618	5.12784	15.2185	1.55257	3.39807	5.77788e-09	3.27715e-07
17998	chr2	26232118	26232455	promoter-TSS (ENSMUST00000147873.8)	protein_coding-promoter-TSS (ENSMUST00000147873.8)	-15	ENSMUST00000147873.8	ENSMUSG00000026930	Gpsm1	protein_coding	3.53178	3.24494	10.1545	10.7232	3.38836	10.4388	1.62872	2.85174	1.16474e-08	6.11005e-07
5881	chr11	95152001	95152754	promoter-TSS (ENSMUST00000021242.5)	protein_coding-promoter-TSS (ENSMUST00000021242.5)	22	ENSMUST00000021242.5	ENSMUSG00000020872	Tac4	protein_coding	21.592	28.4718	46.5726	56.6043	25.0319	51.5885	1.03092	5.27606	1.18093e-08	6.17673e-07
2232	chr1	189902385	189903282	promoter-TSS (ENSMUST00000175916.8)	protein_coding-promoter-TSS (ENSMUST00000175916.8)	44	ENSMUST00000177288.4	ENSMUSG00000010175	Prox1	protein_coding	17.5786	14.1312	36.6689	32.3453	15.8549	34.5071	1.13358	4.67047	1.59569e-08	8.04796e-07
21124	chr3	79505576	79506060	promoter-TSS (ENSMUST00000160799.2)	protein_coding-promoter-TSS (ENSMUST00000160799.2)	-198	ENSMUST00000160799.2	ENSMUSG00000027804	Ppid	protein_coding	5.13713	6.80391	15.4824	16.2899	5.97052	15.8861	1.38543	3.49769	1.62375e-08	8.156e-07
35023	chr9	108720051	108720551	promoter-TSS (ENSMUST00000194079.2)	protein_coding-promoter-TSS (ENSMUST00000194079.2)	-133	ENSMUST00000195857.2	ENSMUSG00000023473	Celsr3	protein_coding	7.54517	9.63016	20.0582	21.3878	8.58766	20.723	1.25087	3.91002	2.17965e-08	1.04878e-06
33127	chr8	123034599	123035038	intron (ENSMUST00000176883.2, intron 2 of 2)	protein_coding-intron (ENSMUST00000054052.15, intron 3 of 9)	759	ENSMUST00000176883.2	ENSMUSG00000049577	Zfpm1	protein_coding	5.37794	2.7739	12.7871	12.1881	4.07592	12.4876	1.67258	3.09205	2.34157e-08	1.11759e-06
33989	chr9	50986919	50988013	intron (ENSMUST00000214993.2, intron 1 of 1)	protein_coding-intron (ENSMUST00000098782.4, intron 2 of 7)	881	ENSMUST00000214090.2	ENSMUSG00000060594	Layn	protein_coding	12.6823	11.5143	27.7054	25.5481	12.0983	26.6267	1.14338	4.29801	3.54621e-08	1.60198e-06
6164	chr11	102153955	102154629	intron (ENSMUST00000140040.2, intron 1 of 1)	protein_coding-intron (ENSMUST00000100392.5, intron 9 of 9)	1502	ENSMUST00000140040.2	ENSMUSG00000034773	Hrob	protein_coding	10.5953	8.26937	25.0727	20.0986	9.43236	22.5857	1.27497	4.02532	3.58209e-08	1.61613e-06
19457	chr2	126849524	126849820	promoter-TSS (ENSMUST00000002063.15)	protein_coding-promoter-TSS (ENSMUST00000002063.15)	-965	ENSMUST00000149254.9	ENSMUSG00000001998	Ap4e1	protein_coding	2.80937	1.83182	9.21423	6.9144	2.3206	8.06432	1.83566	2.44644	4.30261e-08	1.88836e-06
20075	chr2	160155468	160155925	promoter-TSS (ENSMUST00000109475.3)	protein_coding-promoter-TSS (ENSMUST00000109475.3)	-160	ENSMUST00000109475.3	ENSMUSG00000074623	Gm826	protein_coding	15.0903	18.0042	33.9736	35.3338	16.5473	34.6537	1.05543	4.69955	4.31741e-08	1.89017e-06
11732	chr15	75629766	75630253	intron (ENSMUST00000100538.4, intron 9 of 11)	protein_coding-intron (ENSMUST00000100538.4, intron 9 of 11)	-1699	ENSMUST00000104228.3	ENSMUSG00000077416	Gm23747	snoRNA	12.602	16.2771	32.4065	30.1187	14.4395	31.2626	1.09753	4.53859	4.80816e-08	2.07776e-06
18001	chr2	26256588	26256943	exon (ENSMUST00000136054.2, exon 2 of 2)	protein_coding-exon (ENSMUST00000136054.2, exon 2 of 2)	1017	ENSMUST00000136054.2	ENSMUSG00000036281	Snapc4	protein_coding	4.49499	4.97209	11.4708	15.1765	4.73354	13.3236	1.48301	3.22888	4.89248e-08	2.10953e-06
4743	chr11	50843563	50843880	promoter-TSS (ENSMUST00000159179.2)	protein_coding-promoter-TSS (ENSMUST00000159179.2)	-440	ENSMUST00000159179.2	ENSMUSG00000044542	Prop1	protein_coding	3.13044	3.92534	8.9635	12.7155	3.52789	10.8395	1.5963	2.91392	6.82335e-08	2.80382e-06
26204	chr5	118175867	118176154	intron (ENSMUST00000151792.8, intron 1 of 7)	protein_coding-intron (ENSMUST00000031304.14, intron 1 of 7)	1914	ENSMUST00000151792.8	ENSMUSG00000029359	Tesc	protein_coding	4.57526	4.39638	10.7813	14.3562	4.48582	12.5687	1.48931	3.14627	8.59054e-08	3.41906e-06
13150	chr16	32486669	32487230	promoter-TSS (ENSMUST00000137044.3)	protein_coding-promoter-TSS (ENSMUST00000137044.3)	66	ENSMUST00000141256.2	ENSMUSG00000075265	Tnk2os	lncRNA	11.2375	9.78717	21.1238	26.3685	10.5123	23.7461	1.1856	4.12509	8.75497e-08	3.46394e-06
32772	chr8	107329562	107331052	promoter-TSS (ENSMUST00000136580.2)	protein_coding-promoter-TSS (ENSMUST00000136580.2)	296	ENSMUST00000167688.2	ENSMUSG00000000303	Cdh1	protein_coding	31.3044	36.0607	61.2402	58.4208	33.6826	59.8305	0.82171	5.55859	1.18615e-07	4.45612e-06
19115	chr2	103395497	103396073	promoter-TSS (ENSMUST00000076212.4)	protein_coding-promoter-TSS (ENSMUST00000076212.4)	-870	ENSMUST00000076212.4	ENSMUSG00000032724	Abtb2	protein_coding	20.1472	17.6378	37.4837	37.2088	18.8925	37.3463	0.990185	4.82892	1.3401e-07	4.95029e-06
18647	chr2	59458287	59459140	intron (ENSMUST00000142573.3, intron 1 of 1)	protein_coding-intron (ENSMUST00000037526.11, intron 1 of 26)	-1694	ENSMUST00000128030.2	ENSMUSG00000035168	Tanc1	protein_coding	26.087	27.5297	53.5303	45.8811	26.8083	49.7057	0.886901	5.2704	1.3801e-07	5.08213e-06
12012	chr15	81593741	81594196	intron (ENSMUST00000229705.2, intron 1 of 1)	protein_coding-intron (ENSMUST00000052374.13, intron 11 of 15)	693	ENSMUST00000229705.2	ENSMUSG00000022391	Rangap1	protein_coding	5.4582	4.97209	12.9751	13.8288	5.21515	13.402	1.36849	3.26519	1.41449e-07	5.18004e-06
34255	chr9	62445311	62445525	Intergenic	Intergenic	-1092	ENSMUST00000048043.12	ENSMUSG00000041729	Coro2b	protein_coding	1.60535	3.08793	8.02328	7.44177	2.34664	7.73252	1.64376	2.42897	1.53997e-07	5.57817e-06
6653	chr11	117413400	117414369	promoter-TSS (ENSMUST00000132261.2)	lncRNA-promoter-TSS (ENSMUST00000132261.2)	-545	ENSMUST00000132261.2	ENSMUSG00000085419	Gm11734	lncRNA	16.1338	15.963	35.1018	30.1773	16.0484	32.6395	1.02328	4.62439	1.84368e-07	6.49905e-06
34918	chr9	106524515	106524827	promoter-TSS (ENSMUST00000201955.2)	protein_coding-promoter-TSS (ENSMUST00000201955.2)	631	ENSMUST00000200826.4	ENSMUSG00000023192	Grm2	protein_coding	3.93312	2.82624	9.71569	9.37546	3.37968	9.54557	1.52924	2.75087	1.85832e-07	6.53766e-06
27389	chr6	36786214	36786577	intron (ENSMUST00000201321.2, intron 1 of 3)	protein_coding-intron (ENSMUST00000101534.5, intron 1 of 4)	719	ENSMUST00000201321.2	ENSMUSG00000029838	Ptn	protein_coding	9.87293	8.74041	20.3089	20.7432	9.30667	20.5261	1.14958	3.92779	2.07916e-07	7.20736e-06
27472	chr6	40408108	40408933	promoter-TSS (ENSMUST00000201712.2)	protein_coding-promoter-TSS (ENSMUST00000201712.2)	-178	ENSMUST00000201712.2	ENSMUSG00000037172	Dennd11	protein_coding	21.1104	21.9295	42.0595	39.4941	21.52	40.7768	0.919125	4.97671	2.20537e-07	7.60768e-06
24753	chr4	155973902	155974138	promoter-TSS (ENSMUST00000123504.2)	protein_coding-promoter-TSS (ENSMUST00000123504.2)	-50	ENSMUST00000123504.2	ENSMUSG00000051557	Pusl1	protein_coding	2.32776	1.04676	5.89209	6.44563	1.68726	6.16886	1.95702	2.06276	2.30878e-07	7.90897e-06
21270	chr3	88607638	88607874	exon (ENSMUST00000029696.11, exon 10 of 14)	protein_coding-exon (ENSMUST00000029696.11, exon 10 of 14)	809	ENSMUST00000198721.2	ENSMUSG00000028060	Khdc4	protein_coding	2.80937	2.72157	8.9635	7.61756	2.76547	8.29053	1.58029	2.54055	2.4308e-07	8.29653e-06
7909	chr12	99536655	99537030	promoter-TSS (ENSMUST00000222826.2)	lncRNA-promoter-TSS (ENSMUST00000222826.2)	843	ENSMUST00000222451.2	ENSMUSG00000114190	4930556H04Rik	TEC	5.53847	4.03001	14.3541	11.192	4.78424	12.773	1.44067	3.17625	2.64809e-07	8.91201e-06
30501	chr7	101111685	101112407	intron (ENSMUST00000210535.2, intron 2 of 4)	protein_coding-intron (ENSMUST00000084894.15, intron 3 of 31)	1895	ENSMUST00000210535.2	ENSMUSG00000110195	Pde2a	protein_coding	12.1204	11.6713	22.6281	28.1264	11.8959	25.3773	1.09598	4.24589	2.64882e-07	8.91201e-06
11383	chr15	38297071	38297448	TTS (ENSMUST00000228732.2)	protein_coding-TTS (ENSMUST00000228732.2)	1824	ENSMUST00000228732.2	ENSMUSG00000037465	Klf10	protein_coding	3.77258	4.2917	9.52764	12.9499	4.03214	11.2387	1.46572	2.99568	2.8581e-07	9.53472e-06
29445	chr7	28770069	28770461	promoter-TSS (ENSMUST00000180926.3)	lncRNA-promoter-TSS (ENSMUST00000180926.3)	-763	ENSMUST00000180926.3	ENSMUSG00000097079	Gm26604	lncRNA	3.69231	3.82066	9.59032	10.5474	3.75649	10.0689	1.41614	2.85305	3.22817e-07	1.06293e-05
12968	chr16	21033607	21033824	TTS (ENSMUST00000231316.2)	protein_coding-TTS (ENSMUST00000231316.2)	-1852	ENSMUST00000159575.2	ENSMUSG00000005958	Ephb3	protein_coding	1.92643	1.83182	6.64428	5.97685	1.87912	6.31056	1.74418	2.13078	3.26463e-07	1.07163e-05
3333	chr10	80544802	80545087	promoter-TSS (ENSMUST00000219816.2)	protein_coding-promoter-TSS (ENSMUST00000219816.2)	-52	ENSMUST00000219816.2	ENSMUSG00000020198	Ap3d1	protein_coding	4.17392	3.4543	8.46205	14.9421	3.81411	11.7021	1.63339	3.01489	3.6756e-07	1.18927e-05
34517	chr9	72927259	72927506	promoter-TSS (ENSMUST00000184776.2)	protein_coding-promoter-TSS (ENSMUST00000184776.2)	-896	ENSMUST00000184776.2	ENSMUSG00000079469	Pigb	protein_coding	2.7291	1.46546	8.46205	5.85966	2.09728	7.16086	1.82921	2.28349	4.07463e-07	1.29825e-05
14392	chr17	29906444	29906650	TTS (ENSMUST00000234388.2)	protein_coding-TTS (ENSMUST00000234388.2)	517	ENSMUST00000138939.2	ENSMUSG00000024019	Cmtr1	protein_coding	1.84616	2.19819	6.64428	6.62142	2.02217	6.63285	1.68521	2.21192	4.10713e-07	1.30625e-05
8660	chr13	34313684	34314800	promoter-TSS (ENSMUST00000075774.5)	protein_coding-promoter-TSS (ENSMUST00000075774.5)	95	ENSMUST00000075774.5	ENSMUSG00000045136	Tubb2b	protein_coding	26.5686	32.5018	54.4078	50.8033	29.5352	52.6056	0.822641	5.37352	6.08306e-07	1.80971e-05
10014	chr14	22039393	22040038	promoter-TSS (ENSMUST00000043409.9)	protein_coding-promoter-TSS (ENSMUST00000043409.9)	-46	ENSMUST00000043409.9	ENSMUSG00000039081	Zfp503	protein_coding	5.4582	8.79275	19.7448	15.3523	7.12548	17.5485	1.2631	3.66913	6.69656e-07	1.96421e-05
31322	chr7	143562803	143563080	promoter-TSS (ENSMUST00000175480.3)	miRNA-promoter-TSS (ENSMUST00000175480.3)	-50	ENSMUST00000175480.3	ENSMUSG00000093221	Mir3105	miRNA	3.13044	5.70482	12.3483	11.5435	4.41763	11.9459	1.38026	3.09776	7.84535e-07	2.24003e-05
31358	chr7	144716930	144717300	intron (ENSMUST00000207878.2, intron 1 of 2)	lncRNA-intron (ENSMUST00000207878.2, intron 1 of 2)	382	ENSMUST00000207878.2	ENSMUSG00000108967	Gm45181	lncRNA	7.4649	7.32729	21.7506	14.239	7.3961	17.9948	1.27972	3.6995	7.95972e-07	2.26903e-05
13147	chr16	32479359	32480046	promoter-TSS (ENSMUST00000238806.2)	protein_coding-promoter-TSS (ENSMUST00000238806.2)	-350	ENSMUST00000238806.2	ENSMUSG00000022791	Tnk2	protein_coding	9.9532	8.42639	19.9328	19.3369	9.18979	19.6349	1.10686	3.87763	8.30818e-07	2.35135e-05
24784	chr5	3318456	3318743	Intergenic	Intergenic	-1720	ENSMUST00000200222.2	ENSMUSG00000106658	Gm36548	lncRNA	2.4883	2.45988	6.95769	7.67616	2.47409	7.31692	1.56095	2.37657	8.42869e-07	2.38037e-05
10441	chr14	55289969	55290334	Intergenic	Intergenic	-1175	ENSMUST00000176872.4	ENSMUSG00000093452	Zfhx2os	lncRNA	4.49499	3.71598	10.5932	10.3716	4.10549	10.4824	1.36846	2.92114	8.7385e-07	2.45162e-05
14747	chr17	46065517	46065733	intron (ENSMUST00000180558.9, intron 2 of 4)	lncRNA-intron (ENSMUST00000180558.9, intron 2 of 4)	-2011	ENSMUST00000180519.2	ENSMUSG00000097727	F630040K05Rik	lncRNA	1.52509	1.83182	7.64719	4.57054	1.67845	6.10886	1.82808	2.06315	8.88653e-07	2.48725e-05
9570	chr13	97887312	97887872	promoter-TSS (ENSMUST00000180396.2)	lncRNA-promoter-TSS (ENSMUST00000180396.2)	-28	ENSMUST00000180396.2	ENSMUSG00000097346	Rps18-ps4	lncRNA	7.7057	6.07119	16.2346	15.0593	6.88844	15.647	1.2015	3.52852	1.132e-06	3.05968e-05
8022	chr12	103410663	103411093	promoter-TSS (ENSMUST00000055071.9)	protein_coding-promoter-TSS (ENSMUST00000055071.9)	-939	ENSMUST00000055071.9	ENSMUSG00000079017	Ifi27l2a	protein_coding	2.32776	0.94208	6.2055	5.27369	1.63492	5.7396	1.90576	1.97092	1.13631e-06	3.06898e-05
15085	chr17	66416396	66416726	Intergenic	Intergenic	-1979	ENSMUST00000072383.14	ENSMUSG00000024101	Washc1	protein_coding	5.85954	6.90859	15.7331	13.946	6.38407	14.8396	1.19975	3.45212	1.16735e-06	3.1361e-05
23745	chr4	128622927	128623261	intron (ENSMUST00000147572.8, intron 1 of 5)	protein_coding-intron (ENSMUST00000030588.13, intron 9 of 14)	1319	ENSMUST00000134421.2	ENSMUSG00000028796	Phc2	protein_coding	4.89633	3.24494	11.2201	9.90283	4.07064	10.5614	1.41154	2.91975	1.22489e-06	3.26349e-05
6443	chr11	113541908	113542439	intron (ENSMUST00000063776.14, intron 1 of 7)	protein_coding-intron (ENSMUST00000018805.15, intron 1 of 13)	-1268	ENSMUST00000146031.8	ENSMUSG00000041654	Slc39a11	protein_coding	5.05687	3.08793	11.4708	9.96142	4.0724	10.7161	1.43864	2.93295	1.31307e-06	3.45687e-05
5409	chr11	76399427	76399667	intron (ENSMUST00000238684.2, intron 2 of 22)	protein_coding-intron (ENSMUST00000072740.13, intron 2 of 22)	274	ENSMUST00000108407.10	ENSMUSG00000017631	Abr	protein_coding	2.88964	2.45988	7.08305	7.91054	2.67476	7.4968	1.50143	2.42491	1.75342e-06	4.45734e-05
26811	chr5	139832504	139832809	Intergenic	Intergenic	1971	ENSMUST00020182687.1	ENSMUSG00002075041	7SK	misc_RNA	7.9465	6.80391	15.2317	17.0516	7.37521	16.1417	1.14231	3.59125	2.12052e-06	5.29189e-05
27772	chr6	72101349	72101595	intron (ENSMUST00000188366.3, intron 1 of 3)	protein_coding-intron (ENSMUST00000069994.11, intron 1 of 6)	-1291	ENSMUST00000205571.2	ENSMUSG00000108709	4933431G14Rik	lncRNA	3.13044	4.18702	10.5306	8.5551	3.65873	9.54283	1.34817	2.79164	2.13084e-06	5.29322e-05
12964	chr16	20565498	20565738	Intergenic	Intergenic	1560	ENSMUST00000083438.3	ENSMUSG00000065372	Gm22741	snRNA	2.2475	2.09351	7.02037	6.03545	2.1705	6.52791	1.58826	2.21071	2.21369e-06	5.47816e-05
29125	chr7	16640205	16640803	promoter-TSS (ENSMUST00000086101.6)	protein_coding-promoter-TSS (ENSMUST00000086101.6)	65	ENSMUST00000144408.2	ENSMUSG00000043017	Ptgir	protein_coding	8.90972	7.17028	17.9897	16.4656	8.04	17.2277	1.11484	3.68985	2.36715e-06	5.81328e-05
25915	chr5	110813719	110813939	TTS (ENSMUST00000184384.3)	miRNA-TTS (ENSMUST00000184384.3)	178	ENSMUST00000184384.3	ENSMUSG00000099284	Mir7026	miRNA	2.00669	2.19819	5.64137	7.26598	2.10244	6.45367	1.60342	2.19683	2.41176e-06	5.90873e-05
18193	chr2	29982453	29982890	exon (ENSMUST00000148717.8, exon 1 of 4)	protein_coding-exon (ENSMUST00000148717.8, exon 1 of 4)	360	ENSMUST00000148717.8	ENSMUSG00000015335	Zdhhc12	protein_coding	4.7358	5.54781	12.0976	12.1881	5.1418	12.1428	1.22253	3.16528	2.58172e-06	6.24508e-05
12858	chr16	16895703	16896570	exon (ENSMUST00000232168.2, exon 3 of 3)	protein_coding-exon (ENSMUST00000232168.2, exon 3 of 3)	436	ENSMUST00000239090.2	ENSMUSG00000022773	Ypel1	protein_coding	14.4482	15.2826	27.7054	28.8295	14.8654	28.2675	0.923112	4.45321	2.61832e-06	6.31637e-05
12454	chr15	99144632	99144950	TTS (ENSMUST00000231020.2)	protein_coding-TTS (ENSMUST00000231020.2)	299	ENSMUST00000229143.2	ENSMUSG00000037570	Mcrs1	protein_coding	9.31105	9.99652	18.8046	20.8604	9.65379	19.8325	1.03288	3.91464	2.64987e-06	6.36651e-05
12952	chr16	20419378	20419573	exon (ENSMUST00000096197.11, exon 16 of 23)	protein_coding-exon (ENSMUST00000096197.11, exon 16 of 23)	-2050	ENSMUST00000046188.3	ENSMUSG00000046613	Vwa5b2	protein_coding	2.2475	1.83182	6.08014	6.32843	2.03966	6.20429	1.62291	2.1368	2.67786e-06	6.42504e-05
13268	chr16	38560482	38560708	Intergenic	Intergenic	-2031	ENSMUST00000023482.13	ENSMUSG00000022793	B4galt4	protein_coding	5.05687	2.14585	10.3425	9.49265	3.60136	9.91758	1.53408	2.80173	2.7613e-06	6.58959e-05
11308	chr15	31595835	31596000	exon (ENSMUST00000022842.16, exon 4 of 11)	protein_coding-exon (ENSMUST00000022842.16, exon 4 of 11)	-1243	ENSMUST00000159449.2	ENSMUSG00000022234	Cct5	protein_coding	1.84616	1.57013	6.08014	4.92212	1.70815	5.50113	1.69538	1.95374	2.79193e-06	6.64034e-05
20650	chr3	10379668	10379906	exon (ENSMUST00000118410.8, exon 8 of 8)	protein_coding-exon (ENSMUST00000118410.8, exon 8 of 8)	1925	ENSMUST00000195155.2	ENSMUSG00000027531	Impa1	protein_coding	4.57526	2.19819	8.39937	10.313	3.38672	9.35619	1.5336	2.72472	2.8038e-06	6.65963e-05
33196	chr8	124225745	124226189	TTS (ENSMUST00000152469.2)	protein_coding-TTS (ENSMUST00000152469.2)	-1858	ENSMUST00000146795.2	ENSMUSG00000031967	Afg3l1	protein_coding	4.25419	4.91975	10.7186	11.2505	4.58697	10.9846	1.24333	3.01971	3.0351e-06	7.13258e-05
29021	chr7	6390110	6390608	intron (ENSMUST00000207086.2, intron 3 of 5)	protein_coding-intron (ENSMUST00000081022.9, intron 2 of 6)	-2176	ENSMUST00000207465.2	ENSMUSG00000062861	Zfp28	protein_coding	4.49499	3.4543	9.08887	10.4302	3.97464	9.75953	1.32105	2.83637	3.68872e-06	8.45567e-05
26318	chr5	122937205	122937666	TTS (ENSMUST00000197554.5)	protein_coding-TTS (ENSMUST00000197554.5)	358	ENSMUST00000199025.5	ENSMUSG00000029472	Anapc5	protein_coding	6.82276	8.26937	13.9154	20.4502	7.54606	17.1828	1.17426	3.67111	3.69347e-06	8.4611e-05
21053	chr3	66202307	66202589	intron (ENSMUST00000182815.2, intron 1 of 3)	protein_coding-intron (ENSMUST00000029419.8, intron 1 of 13)	1721	ENSMUST00000182815.2	ENSMUSG00000027831	Veph1	protein_coding	2.7291	3.61131	8.08596	8.32072	3.17021	8.20334	1.33752	2.58761	4.30197e-06	9.65546e-05
8661	chr13	34315040	34315606	promoter-TSS (ENSMUST00000075774.5)	protein_coding-promoter-TSS (ENSMUST00000075774.5)	-874	ENSMUST00000220744.2	ENSMUSG00000045136	Tubb2b	protein_coding	8.66891	10.8339	18.6165	21.3878	9.75142	20.0021	1.02019	3.9304	4.69962e-06	0.000104096
27566	chr6	48817468	48818704	promoter-TSS (ENSMUST00000101426.11)	protein_coding-promoter-TSS (ENSMUST00000101426.11)	-15	ENSMUST00000204073.3	ENSMUSG00000029810	Tmem176b	protein_coding	32.5084	34.9617	52.4647	58.5966	33.735	55.5307	0.71592	5.49145	5.51639e-06	0.000119867
6598	chr11	116486415	116486626	promoter-TSS (ENSMUST00000132601.2)	protein_coding-promoter-TSS (ENSMUST00000132601.2)	-77	ENSMUST00000132601.2	ENSMUSG00000020804	Aanat	protein_coding	1.76589	3.03559	6.33087	7.38317	2.40074	6.85702	1.4521	2.313	5.72099e-06	0.000123631
12827	chr16	14110768	14111024	Intergenic	Intergenic	-1660	ENSMUST00000090287.5	ENSMUSG00000018830	Myh11	protein_coding	2.56857	3.19261	7.20841	8.08633	2.88059	7.64737	1.38115	2.48083	6.19804e-06	0.000132486
19040	chr2	93249343	93249572	TTS (ENSMUST00000028644.11)	protein_coding-TTS (ENSMUST00000028644.11)	1175	ENSMUST00000126772.2	ENSMUSG00000027215	Cd82	protein_coding	3.21071	2.98325	6.95769	9.31686	3.09698	8.13727	1.40027	2.5649	6.76631e-06	0.000143595
26477	chr5	128922201	128922457	intron (ENSMUST00000238334.2, intron 1 of 20)	protein_coding-intron (ENSMUST00000111346.6, intron 2 of 21)	406	ENSMUST00000238334.2	ENSMUSG00000029420	Rimbp2	protein_coding	2.88964	1.9365	7.02037	6.21124	2.41307	6.6158	1.49388	2.25277	6.92786e-06	0.00014676
10442	chr14	55291145	55291542	promoter-TSS (ENSMUST00000176872.4)	lncRNA-promoter-TSS (ENSMUST00000176872.4)	17	ENSMUST00000176872.4	ENSMUSG00000093452	Zfhx2os	lncRNA	4.25419	3.08793	11.4708	7.73475	3.67106	9.60277	1.41054	2.7835	7.35716e-06	0.000154287
20187	chr2	165136882	165137306	intron (ENSMUST00000148643.8, intron 3 of 6)	protein_coding-intron (ENSMUST00000071699.11, intron 17 of 19)	1803	ENSMUST00000148643.8	ENSMUSG00000017670	Elmo2	protein_coding	4.65553	4.18702	13.79	8.6137	4.42128	11.2019	1.34367	3.01467	8.1634e-06	0.000168996
26410	chr5	124928663	124928951	promoter-TSS (ENSMUST00000143268.2)	protein_coding-promoter-TSS (ENSMUST00000143268.2)	-160	ENSMUST00000143268.2	ENSMUSG00000037979	Ccdc92	protein_coding	2.7291	4.65806	7.52182	13.3014	3.69358	10.4116	1.45306	2.89595	8.42466e-06	0.000173897
20186	chr2	165130017	165130985	promoter-TSS (ENSMUST00000017808.14)	protein_coding-promoter-TSS (ENSMUST00000017808.14)	-712	ENSMUST00000109300.9	ENSMUSG00000017664	Slc35c2	protein_coding	16.6957	13.7125	29.8366	26.8958	15.2041	28.3662	0.910448	4.46283	8.49269e-06	0.000175098
19624	chr2	133393968	133394454	exon (ENSMUST00000028836.7, exon 1 of 3)	protein_coding-exon (ENSMUST00000028836.7, exon 1 of 3)	132	ENSMUST00000028836.7	ENSMUSG00000027358	Bmp2	protein_coding	7.54517	6.17586	16.0466	13.5358	6.86051	14.7912	1.12189	3.47155	9.17437e-06	0.000187517
21054	chr3	66203560	66204267	intron (ENSMUST00000182815.2, intron 1 of 3)	protein_coding-intron (ENSMUST00000029419.8, intron 1 of 13)	256	ENSMUST00000182815.2	ENSMUSG00000027831	Veph1	protein_coding	11.7191	10.3105	20.497	22.0909	11.0148	21.2939	0.959866	4.03976	9.21164e-06	0.00018817
22910	chr4	63321342	63321712	promoter-TSS (ENSMUST00000035724.5)	protein_coding-promoter-TSS (ENSMUST00000035724.5)	64	ENSMUST00000035724.5	ENSMUSG00000039158	Akna	protein_coding	3.61205	5.54781	11.7215	10.1372	4.57993	10.9294	1.21255	3.01878	9.45512e-06	0.000192589
16202	chr18	66006152	66007838	intron (ENSMUST00000173985.10, intron 2 of 3)	protein_coding-intron (ENSMUST00000025395.10, intron 1 of 2)	420	ENSMUST00000173530.4	ENSMUSG00000024517	Grp	protein_coding	52.174	56.0015	84.8085	85.1409	54.0877	84.9747	0.649171	6.12679	9.80506e-06	0.00019869
4702	chr11	49142948	49143231	TTS (ENSMUST00000148962.2)	protein_coding-TTS (ENSMUST00000148962.2)	1672	ENSMUST00000129588.2	ENSMUSG00000020346	Mgat1	protein_coding	2.40803	3.97767	7.70987	8.78949	3.19285	8.24968	1.31638	2.60208	1.01416e-05	0.000204459
35252	chr9	120936404	120937146	exon (ENSMUST00000170406.8, exon 1 of 8)	protein_coding-exon (ENSMUST00000170406.8, exon 1 of 8)	816	ENSMUST00000170406.8	ENSMUSG00000040936	Ulk4	protein_coding	15.4114	12.5087	29.5232	23.5558	13.9601	26.5395	0.937336	4.35805	1.27064e-05	0.000248398
24041	chr4	135050350	135050622	TTS (ENSMUST00000136570.2)	protein_coding-TTS (ENSMUST00000136570.2)	1674	ENSMUST00000136570.2	ENSMUSG00000028809	Srrm1	protein_coding	4.01339	4.7104	10.2171	9.55125	4.36189	9.88419	1.16068	2.89475	1.75766e-05	0.000325823
16521	chr18	84104499	84104976	promoter-TSS (ENSMUST00000060303.10)	protein_coding-promoter-TSS (ENSMUST00000060303.10)	-161	ENSMUST00000175783.3	ENSMUSG00000046982	Tshz1	protein_coding	6.42142	4.7104	13.2259	11.3091	5.56591	12.2675	1.16383	3.19641	1.93041e-05	0.000351961
2637	chr10	39197207	39197543	exon (ENSMUST00000215530.2, exon 2 of 4)	lncRNA-exon (ENSMUST00000215530.2, exon 2 of 4)	2038	ENSMUST00000215530.2	ENSMUSG00000111183	Gm48486	lncRNA	4.9766	5.96651	10.5932	13.5944	5.47155	12.0938	1.12857	3.18979	2.14438e-05	0.000385424
753	chr1	77354199	77354687	promoter-TSS (ENSMUST00000187346.2)	protein_coding-promoter-TSS (ENSMUST00000187346.2)	-199	ENSMUST00000187346.2	ENSMUSG00000026235	Epha4	protein_coding	8.82945	5.28612	17.0495	13.653	7.05778	15.3512	1.15505	3.51339	2.22954e-05	0.000398308
5088	chr11	65052191	65052435	intron (ENSMUST00000239306.2, intron 1 of 2)	protein_coding-intron (ENSMUST00000047463.15, intron 1 of 20)	1080	ENSMUST00000093001.5	ENSMUSG00000033389	Arhgap44	protein_coding	2.4883	4.39638	8.08596	8.84809	3.44234	8.46702	1.24105	2.65821	2.29453e-05	0.000407659
5170	chr11	69257094	69257535	intron (ENSMUST00000108661.8, intron 1 of 39)	protein_coding-intron (ENSMUST00000092971.13, intron 1 of 38)	-1709	ENSMUST00000128981.8	ENSMUSG00000018474	Chd3	protein_coding	7.86624	8.42639	14.7302	17.872	8.14631	16.3011	0.99553	3.65026	2.49609e-05	0.000438415
30386	chr7	97758400	97758651	promoter-TSS (ENSMUST00000084979.11)	protein_coding-promoter-TSS (ENSMUST00000084979.11)	-70	ENSMUST00000084979.11	ENSMUSG00000030761	Myo7a	protein_coding	4.57526	2.25053	8.274	8.43791	3.41289	8.35596	1.35773	2.61012	2.72773e-05	0.000473706
27271	chr6	29388127	29389009	promoter-TSS (ENSMUST00000173653.2)	protein_coding-promoter-TSS (ENSMUST00000173653.2)	-101	ENSMUST00000173653.2	ENSMUSG00000058831	Opn1sw	protein_coding	13.2442	17.2191	25.1354	31.5836	15.2317	28.3595	0.882883	4.47215	2.73227e-05	0.00047394
4190	chr11	4066756	4067114	intron (ENSMUST00000136420.2, intron 1 of 1)	protein_coding-intron (ENSMUST00000003681.8, intron 1 of 11)	1761	ENSMUST00000123901.8	ENSMUSG00000003585	Sec14l2	protein_coding	4.25419	3.34962	8.77546	8.6137	3.8019	8.69458	1.21524	2.70316	2.90052e-05	0.000499188
25380	chr5	64127824	64128036	Intergenic	Intergenic	-1690	ENSMUST00000154169.4	ENSMUSG00000047881	Rell1	protein_coding	3.21071	2.19819	5.82941	8.20353	2.70445	7.01647	1.41469	2.3586	2.93227e-05	0.000504043
24350	chr4	144618742	144619431	promoter-TSS (ENSMUST00000084184.7)	protein_coding-promoter-TSS (ENSMUST00000084184.7)	-311	ENSMUST00000171001.8	ENSMUSG00000066026	Dhrs3	protein_coding	17.4181	16.6434	29.0217	30.4116	17.0308	29.7167	0.805602	4.56565	2.97685e-05	0.000510717
30644	chr7	112358914	112359127	TTS (ENSMUST00000171373.3)	protein_coding-TTS (ENSMUST00000171373.3)	267	ENSMUST00000168328.2	ENSMUSG00000055320	Tead1	protein_coding	2.88964	2.98325	8.90082	5.97685	2.93645	7.43884	1.32887	2.4505	3.19784e-05	0.000542573
28272	chr6	108637300	108637694	promoter-TSS (ENSMUST00000032194.11)	protein_coding-promoter-TSS (ENSMUST00000032194.11)	-93	ENSMUST00000032194.11	ENSMUSG00000030103	Bhlhe40	protein_coding	3.61205	4.91975	9.3396	9.90283	4.2659	9.62121	1.14117	2.86402	3.22849e-05	0.000546485
4254	chr11	5899961	5900299	promoter-TSS (ENSMUST00000102920.4)	protein_coding-promoter-TSS (ENSMUST00000102920.4)	-49	ENSMUST00000102920.4	ENSMUSG00000041798	Gck	protein_coding	8.82945	7.53664	14.2915	18.4579	8.18305	16.3747	1.01333	3.65223	3.55663e-05	0.000591027
17372	chr19	45293099	45293286	promoter-TSS (ENSMUST00000238044.2)	lncRNA-promoter-TSS (ENSMUST00000238044.2)	-570	ENSMUST00000238044.2	ENSMUSG00000100417	Gm28578	lncRNA	3.05017	1.67481	5.57868	6.79721	2.36249	6.18795	1.45242	2.17614	3.5939e-05	0.000596661
13462	chr16	74207062	74207279	intron (ENSMUST00000227347.2, intron 1 of 21)	protein_coding-intron (ENSMUST00000117200.8, intron 1 of 25)	630	ENSMUST00000226478.2	ENSMUSG00000052516	Robo2	protein_coding	5.2174	5.39079	10.5932	11.9537	5.3041	11.2735	1.08368	3.104	3.72024e-05	0.000613329
28625	chr6	124896595	124897379	promoter-TSS (ENSMUST00000204671.3)	protein_coding-promoter-TSS (ENSMUST00000204671.3)	79	ENSMUST00000204671.3	ENSMUSG00000030122	Ptms	protein_coding	32.1874	35.328	51.7125	54.2019	33.7577	52.9572	0.645246	5.44978	3.83521e-05	0.000630233
72	chr1	7229391	7229616	promoter-TSS (ENSMUST00000182892.8)	protein_coding-promoter-TSS (ENSMUST00000182892.8)	-806	ENSMUST00000182892.8	ENSMUSG00000051285	Pcmtd1	protein_coding	3.61205	1.62247	6.895	6.44563	2.61726	6.67032	1.42765	2.28106	4.5151e-05	0.000725484
1484	chr1	136046665	136046886	exon (ENSMUST00000112064.8, exon 44 of 44)	protein_coding-exon (ENSMUST00000112064.8, exon 44 of 44)	785	ENSMUST00000194155.2	ENSMUSG00000102717	Gm37759	lncRNA	2.96991	3.14027	7.08305	7.26598	3.05509	7.17451	1.22158	2.43527	4.6633e-05	0.000745917
6350	chr11	107803718	107804461	intron (ENSMUST00000039071.3, intron 1 of 5)	protein_coding-intron (ENSMUST00000039071.3, intron 1 of 5)	1792	ENSMUST00000039071.3	ENSMUSG00000040373	Cacng5	protein_coding	15.3311	13.7648	27.7054	23.8488	14.548	25.7771	0.830391	4.3533	4.91018e-05	0.000778385
5640	chr11	84705318	84705789	TTS (ENSMUST00000139076.2)	protein_coding-TTS (ENSMUST00000139076.2)	663	ENSMUST00000144104.2	ENSMUSG00000018405	Mrm1	protein_coding	8.58865	9.15912	15.2317	18.9267	8.87388	17.0792	0.94024	3.73429	5.15508e-05	0.000808534
3486	chr10	84058134	84058458	promoter-TSS (ENSMUST00000216890.2)	lncRNA-promoter-TSS (ENSMUST00000216890.2)	-375	ENSMUST00000216890.2	ENSMUSG00000111062	Gm47253	lncRNA	5.77928	5.96651	12.1603	11.8951	5.87289	12.0277	1.02917	3.20993	5.20671e-05	0.000814829
347	chr1	40263791	40264211	promoter-TSS (ENSMUST00000027241.11)	protein_coding-promoter-TSS (ENSMUST00000027241.11)	-239	ENSMUST00000027241.11	ENSMUSG00000026072	Il1r1	protein_coding	4.09365	3.55897	12.6617	6.62142	3.82631	9.64157	1.33676	2.80514	5.39574e-05	0.000838492
29334	chr7	26949474	26949677	promoter-TSS (ENSMUST00000123012.8)	protein_coding-promoter-TSS (ENSMUST00000123012.8)	-33	ENSMUST00000142910.8	ENSMUSG00000003762	Coq8b	protein_coding	2.2475	2.7739	6.64428	6.03545	2.5107	6.33986	1.30593	2.24048	5.77677e-05	0.000887206
20084	chr2	160582522	160582937	promoter-TSS (ENSMUST00000017077.14)	protein_coding-promoter-TSS (ENSMUST00000017077.14)	-178	ENSMUST00000017077.14	ENSMUSG00000016933	Plcg1	protein_coding	8.74918	7.27495	17.6763	13.8874	8.01207	15.7818	0.988906	3.60354	6.132e-05	0.000933905
762	chr1	77948937	77949283	promoter-TSS (ENSMUST00000189245.2)	lncRNA-promoter-TSS (ENSMUST00000189245.2)	-97	ENSMUST00000189245.2	ENSMUSG00000102052	Gm28387	lncRNA	7.9465	5.96651	13.602	14.1218	6.95651	13.8619	1.01713	3.41477	6.19246e-05	0.000940458
32162	chr8	71230627	71230870	TTS (ENSMUST00000166004.3)	protein_coding-TTS (ENSMUST00000166004.3)	1289	ENSMUST00000191396.2	ENSMUSG00000100691	2010320M18Rik	lncRNA	2.96991	2.61689	6.70696	6.62142	2.7934	6.66419	1.26408	2.32243	6.2928e-05	0.000953614
32623	chr8	95713274	95713833	intron (ENSMUST00000212799.2, intron 1 of 2)	protein_coding-intron (ENSMUST00000093271.8, intron 1 of 13)	1357	ENSMUST00000212799.2	ENSMUSG00000031785	Adgrg1	protein_coding	10.3545	7.58898	14.6676	21.2706	8.97176	17.9691	1.02339	3.78084	6.88218e-05	0.00103108
23283	chr4	106920594	106921126	TTS (ENSMUST00000138788.2)	protein_coding-TTS (ENSMUST00000138788.2)	1107	ENSMUST00000125157.8	ENSMUSG00000028622	Mrpl37	protein_coding	13.485	8.1647	25.3235	17.9306	10.8248	21.627	1.02326	4.03737	7.45037e-05	0.00110269
31346	chr7	144208883	144209145	TTS (ENSMUST00000131731.2)	protein_coding-TTS (ENSMUST00000131731.2)	390	ENSMUST00000208985.2	ENSMUSG00000031075	Ano1	protein_coding	4.17392	5.07677	9.46496	10.313	4.62534	9.88898	1.07575	2.92249	7.85913e-05	0.00115356
25550	chr5	75796189	75796413	intron (ENSMUST00000144270.8, intron 7 of 20)	protein_coding-intron (ENSMUST00000005815.7, intron 7 of 20)	-1474	ENSMUST00000151357.2	ENSMUSG00000005672	Kit	protein_coding	3.85285	4.44871	10.0291	8.14493	4.15078	9.08701	1.11105	2.79082	8.34345e-05	0.00121759
12453	chr15	99134110	99134457	intron (ENSMUST00000041415.5, intron 10 of 14)	protein_coding-intron (ENSMUST00000041415.5, intron 10 of 14)	-1503	ENSMUST00000230973.2	ENSMUSG00000037579	Kcnh3	protein_coding	2.00669	2.7739	6.08014	5.85966	2.3903	5.9699	1.27805	2.16644	8.56026e-05	0.00124411
24113	chr4	137413715	137413933	promoter-TSS (ENSMUST00000131536.2)	protein_coding-promoter-TSS (ENSMUST00000131536.2)	-905	ENSMUST00000131536.2	ENSMUSG00000041351	Rap1gap	protein_coding	2.88964	3.03559	8.58741	5.80106	2.96262	7.19424	1.26617	2.42137	9.10616e-05	0.00131376
32208	chr8	72112457	72112730	TTS (ENSMUST00000175780.2)	protein_coding-TTS (ENSMUST00000175780.2)	-1454	ENSMUST00000176426.2	ENSMUSG00000034799	Unc13a	protein_coding	5.13713	6.07119	12.4737	10.5474	5.60416	11.5105	1.02005	3.14924	9.1235e-05	0.00131551
7999	chr12	102606788	102607000	intron (ENSMUST00000179210.2, intron 2 of 4)	protein_coding-intron (ENSMUST00000046518.12, intron 2 of 9)	299	ENSMUST00000191320.7	ENSMUSG00000057963	Itpk1	protein_coding	2.2475	3.24494	5.07723	9.14107	2.74622	7.10915	1.33837	2.39853	9.327e-05	0.00134126
35399	chrX	11995560	11995806	intron (ENSMUST00000043441.13, intron 1 of 13)	protein_coding-intron (ENSMUST00000043441.13, intron 1 of 13)	-1044	ENSMUST00000145872.8	ENSMUSG00000040363	Bcor	protein_coding	2.32776	2.25053	6.2055	5.33229	2.28914	5.7689	1.32954	2.10558	9.38622e-05	0.00134704
5011	chr11	61378290	61378550	TTS (ENSMUST00000127073.8)	protein_coding-TTS (ENSMUST00000127073.8)	2078	ENSMUST00000126308.2	ENSMUSG00000042436	Mfap4	protein_coding	5.13713	4.08235	9.59032	9.84423	4.60974	9.71728	1.09632	2.89277	9.44835e-05	0.00135377
18335	chr2	32517694	32518236	promoter-TSS (ENSMUST00000156578.8)	protein_coding-promoter-TSS (ENSMUST00000156578.8)	-437	ENSMUST00000156578.8	ENSMUSG00000026817	Ak1	protein_coding	10.7559	12.6657	18.9299	23.673	11.7108	21.3015	0.853105	4.07604	9.59828e-05	0.00137082
27217	chr6	24954825	24956819	exon (ENSMUST00000127247.4, exon 1 of 1)	protein_coding-exon (ENSMUST00000127247.4, exon 1 of 1)	474	ENSMUST00000127247.4	ENSMUSG00000048022	Tmem229a	protein_coding	70.6356	62.3867	100.479	98.7353	66.5111	99.6071	0.585842	6.38077	0.000107249	0.00151645
5086	chr11	64889339	64889798	intron (ENSMUST00000140369.2, intron 19 of 23)	protein_coding-intron (ENSMUST00000071891.12, intron 19 of 24)	-1594	ENSMUST00000128693.2	ENSMUSG00000020549	Elac2	protein_coding	7.14383	6.38521	12.9125	13.1842	6.76452	13.0483	0.95611	3.3486	0.000115207	0.00161098
33520	chr9	22553240	22553630	intron (ENSMUST00000150395.8, intron 13 of 22)	protein_coding-intron (ENSMUST00000039798.16, intron 12 of 21)	-1702	ENSMUST00000127296.8	ENSMUSG00000035919	Bbs9	protein_coding	13.0034	11.9854	20.7477	23.0285	12.4944	21.8881	0.814427	4.12815	0.000118437	0.00165095
27060	chr5	148951361	148951593	exon (ENSMUST00000202128.2, exon 1 of 1)	lncRNA-exon (ENSMUST00000202128.2, exon 1 of 1)	1117	ENSMUST00000201913.2	ENSMUSG00000085971	Gm15411	lncRNA	4.17392	3.24494	9.02619	7.20738	3.70943	8.11678	1.14982	2.62373	0.000119234	0.00166073
25794	chr5	105559639	105559933	intron (ENSMUST00000196818.2, intron 1 of 1)	lncRNA-intron (ENSMUST00000196818.2, intron 1 of 1)	-1366	ENSMUST00000197905.2	ENSMUSG00000106438	Gm32051	lncRNA	5.13713	6.2282	11.2827	11.4849	5.68267	11.3838	0.983362	3.14721	0.00012043	0.00167478
6488	chr11	114756733	114756996	intron (ENSMUST00000177952.8, intron 2 of 3)	protein_coding-intron (ENSMUST00000021071.14, intron 2 of 3)	1546	ENSMUST00000152314.2	ENSMUSG00000051043	Gprc5c	protein_coding	3.61205	5.44313	9.46496	9.78563	4.52759	9.6253	1.04831	2.89231	0.000126459	0.0017463
29837	chr7	46098239	46099009	intron (ENSMUST00000156147.8, intron 3 of 3)	protein_coding-intron (ENSMUST00000033127.12, intron 10 of 10)	-1213	ENSMUST00000239703.1	ENSMUSG00000119711	U6	snRNA	14.5285	20.6734	24.3832	44.8264	17.6009	34.6048	0.964312	4.73143	0.000127809	0.00176252
23408	chr4	116033684	116034227	intron (ENSMUST00000150216.2, intron 1 of 1)	lncRNA-intron (ENSMUST00000150216.2, intron 1 of 1)	512	ENSMUST00000150216.2	ENSMUSG00000085920	Gm12951	lncRNA	9.63213	11.0433	18.3658	18.7509	10.3377	18.5583	0.83332	3.88583	0.000129094	0.00177853
23000	chr4	82609973	82610373	promoter-TSS (ENSMUST00000157011.2)	lncRNA-promoter-TSS (ENSMUST00000157011.2)	-869	ENSMUST00000157011.2	ENSMUSG00000086293	Gm11269	lncRNA	13.7258	11.8283	21.6252	22.7941	12.7771	22.2097	0.807325	4.15129	0.000132295	0.00181347
29937	chr7	63574640	63574968	promoter-TSS (ENSMUST00000183817.2)	protein_coding-promoter-TSS (ENSMUST00000183817.2)	-186	ENSMUST00000183817.2	ENSMUSG00000052040	Klf13	protein_coding	5.4582	4.91975	10.2171	10.606	5.18898	10.4116	1.01281	3.01433	0.000134976	0.00184167
35687	chrX	109857745	109858021	promoter-TSS (ENSMUST00000078229.5)	protein_coding-promoter-TSS (ENSMUST00000078229.5)	-3	ENSMUST00000078229.5	ENSMUSG00000056854	Pou3f4	protein_coding	4.7358	3.29728	10.4052	7.38317	4.01654	8.89418	1.17454	2.74178	0.000140323	0.00190511
3419	chr10	81306396	81306611	exon (ENSMUST00000118763.8, exon 4 of 12)	protein_coding-exon (ENSMUST00000118763.8, exon 4 of 12)	138	ENSMUST00000145375.8	ENSMUSG00000034818	Celf5	protein_coding	2.7291	2.93092	5.70405	7.67616	2.83001	6.6901	1.23252	2.33996	0.000146192	0.0019697
24541	chr4	151050392	151050730	intron (ENSMUST00000169423.9, intron 24 of 24)	protein_coding-intron (ENSMUST00000169423.9, intron 24 of 24)	1369	ENSMUST00000082542.4	ENSMUSG00000064476	Gm23405	snRNA	3.37124	4.44871	8.83814	7.96914	3.90998	8.40364	1.07174	2.69488	0.000147734	0.0019867
25870	chr5	108818783	108818941	exon (ENSMUST00000051757.14, exon 3 of 3)	protein_coding-exon (ENSMUST00000051757.14, exon 3 of 3)	-1324	ENSMUST00000132708.8	ENSMUSG00000004815	Dgkq	protein_coding	1.36455	2.98325	4.70114	6.973	2.1739	5.83707	1.34707	2.12446	0.000150022	0.00201441
6089	chr11	100828944	100829331	intron (ENSMUST00000138438.2, intron 1 of 23)	protein_coding-intron (ENSMUST00000092671.12, intron 1 of 23)	1069	ENSMUST00000092671.12	ENSMUSG00000004040	Stat3	protein_coding	6.10035	5.54781	11.7842	11.1334	5.82408	11.4588	0.982537	3.15687	0.000150091	0.00201458
10318	chr14	47659193	47659407	promoter-TSS (ENSMUST00000226648.2)	lncRNA-promoter-TSS (ENSMUST00000226648.2)	-574	ENSMUST00000226648.2	ENSMUSG00000115617	Gm48975	lncRNA	3.61205	3.97767	6.39355	11.3677	3.79486	8.88065	1.21961	2.73715	0.000154016	0.00205483
30153	chr7	78796693	78797109	intron (ENSMUST00000205563.2, intron 1 of 4)	protein_coding-intron (ENSMUST00000032825.14, intron 1 of 9)	407	ENSMUST00000205688.2	ENSMUSG00000030605	Mfge8	protein_coding	3.77258	7.37963	10.0291	14.8249	5.57611	12.427	1.11235	3.23579	0.000163897	0.0021687
23469	chr4	117707491	117707733	intron (ENSMUST00000163288.2, intron 1 of 12)	protein_coding-intron (ENSMUST00000030269.14, intron 2 of 13)	1045	ENSMUST00000163288.2	ENSMUSG00000028542	Slc6a9	protein_coding	3.93312	1.98884	6.64428	7.14879	2.96098	6.89653	1.28693	2.36508	0.000171989	0.00225808
8962	chr13	51931047	51931623	promoter-TSS (ENSMUST00000139858.8)	protein_coding-promoter-TSS (ENSMUST00000139858.8)	-188	ENSMUST00000139858.8	ENSMUSG00000021451	Sema4d	protein_coding	16.8562	18.7893	26.8278	33.1071	17.8227	29.9675	0.744473	4.59991	0.000172478	0.00226283
16225	chr18	67593970	67594210	Intergenic	Intergenic	-1322	ENSMUST00020183221.1	ENSMUSG00002076292	ENSMUSG00002076292	snoRNA	4.49499	4.44871	8.39937	10.0786	4.47185	9.23899	1.0473	2.83846	0.000174954	0.00228853
18329	chr2	32479460	32479777	exon (ENSMUST00000102818.11, exon 3 of 6)	protein_coding-exon (ENSMUST00000102818.11, exon 3 of 6)	1981	ENSMUST00000179989.2	ENSMUSG00000079442	St6galnac4	protein_coding	5.69901	4.81508	11.8469	9.43405	5.25704	10.6405	1.02813	3.03695	0.000184803	0.00239528
29459	chr7	28987627	28988089	promoter-TSS (ENSMUST00000048187.6)	protein_coding-promoter-TSS (ENSMUST00000048187.6)	-875	ENSMUST00000207714.2	ENSMUSG00000037166	Ppp1r14a	protein_coding	6.58195	7.58898	11.4708	16.7	7.08547	14.0854	0.981998	3.45055	0.000192817	0.00248282
33945	chr9	48821977	48822746	promoter-TSS (ENSMUST00000003826.8)	protein_coding-promoter-TSS (ENSMUST00000003826.8)	38	ENSMUST00000003826.8	ENSMUSG00000032269	Htr3a	protein_coding	20.3077	17.1145	33.6602	28.2436	18.7111	30.9519	0.733806	4.64871	0.000227634	0.00285786
23038	chr4	85971657	85972434	promoter-TSS (ENSMUST00000048885.12)	protein_coding-promoter-TSS (ENSMUST00000048885.12)	-107	ENSMUST00000107178.9	ENSMUSG00000066113	Adamtsl1	protein_coding	38.5285	42.2366	55.2227	64.7493	40.3826	59.986	0.567655	5.65928	0.000237567	0.00296119
33490	chr9	21849836	21850104	intron (ENSMUST00000190387.7, intron 1 of 8)	protein_coding-intron (ENSMUST00000046371.13, intron 2 of 9)	221	ENSMUST00000188468.2	ENSMUSG00000040563	Plppr2	protein_coding	3.61205	4.39638	7.83523	8.90668	4.00421	8.37096	1.04257	2.70156	0.000241218	0.00299827
23943	chr4	133098349	133098776	intron (ENSMUST00000030669.8, intron 1 of 11)	protein_coding-intron (ENSMUST00000030669.8, intron 1 of 11)	607	ENSMUST00000140681.2	ENSMUSG00000028854	Slc9a1	protein_coding	7.06356	5.02443	13.0378	10.7232	6.04399	11.8805	0.999742	3.20081	0.000247212	0.00305884
14636	chr17	36158998	36159353	promoter-TSS (ENSMUST00000225192.2)	protein_coding-promoter-TSS (ENSMUST00000225192.2)	-218	ENSMUST00000225192.2	ENSMUSG00000061607	Mdc1	protein_coding	8.74918	9.15912	13.9781	18.6923	8.95415	16.3352	0.865122	3.6973	0.000289551	0.00350474
3413	chr10	81252451	81253156	promoter-TSS (ENSMUST00000199973.3)	miRNA-promoter-TSS (ENSMUST00000199973.3)	-672	ENSMUST00000199973.3	ENSMUSG00000105379	Mir1191b	miRNA	15.1706	13.4508	28.3949	20.8018	14.3107	24.5983	0.785866	4.30115	0.000303222	0.0036401
31387	chr8	3740879	3741656	promoter-TSS (ENSMUST00000207463.2)	protein_coding-promoter-TSS (ENSMUST00000207463.2)	-104	ENSMUST00000207463.2	ENSMUSG00000005540	Fcer2a	protein_coding	18.1405	16.7481	31.0275	26.1927	17.4443	28.6101	0.716779	4.54243	0.000318818	0.00379977
32248	chr8	73376537	73376990	promoter-TSS (ENSMUST00000228312.2)	protein_coding-promoter-TSS (ENSMUST00000228312.2)	-159	ENSMUST00000228312.2	ENSMUSG00000048148	Nwd1	protein_coding	10.9164	14.8639	17.3629	32.9313	12.8902	25.1471	0.952648	4.28167	0.000328704	0.00390111
13962	chr17	14914229	14914604	promoter-TSS (ENSMUST00000170872.3)	protein_coding-promoter-TSS (ENSMUST00000170872.3)	81	ENSMUST00000170872.3	ENSMUSG00000023885	Thbs2	protein_coding	7.4649	7.11794	12.0976	15.0007	7.29142	13.5492	0.898193	3.42225	0.00034311	0.0040477
27373	chr6	34957720	34958621	intron (ENSMUST00000201355.4, intron 1 of 11)	protein_coding-intron (ENSMUST00000201355.4, intron 1 of 11)	-2181	ENSMUST00000144079.2	ENSMUSG00000029847	Slc23a4	protein_coding	26.1673	24.4941	37.8598	39.9043	25.3307	38.8821	0.621574	5.0178	0.000381516	0.00441846
22662	chr4	45532450	45532683	promoter-TSS (ENSMUST00000147448.2)	protein_coding-promoter-TSS (ENSMUST00000147448.2)	-96	ENSMUST00000147448.2	ENSMUSG00000044813	Shb	protein_coding	2.96991	3.40196	6.58159	6.9144	3.18593	6.748	1.06486	2.39651	0.000382565	0.00442917
16535	chr18	84763186	84763669	intron (ENSMUST00000236805.2, intron 2 of 2)	lncRNA-intron (ENSMUST00000236805.2, intron 2 of 2)	1235	ENSMUST00000236805.2	ENSMUSG00000118075	Gm38576	lncRNA	12.602	9.15912	18.9926	18.7509	10.8806	18.8718	0.815311	3.91723	0.000405998	0.00465185
10436	chr14	55167972	55168234	Intergenic	Intergenic	-2049	ENSMUST00000037863.6	ENSMUSG00000040770	Il25	protein_coding	5.53847	4.13469	9.3396	9.49265	4.83658	9.41612	0.987151	2.88253	0.000407981	0.00467005
24266	chr4	140646185	140646391	TTS (ENSMUST00000082509.3)	snRNA-TTS (ENSMUST00000082509.3)	293	ENSMUST00000082509.3	ENSMUSG00000064443	Gm26226	snRNA	3.61205	1.72715	5.82941	6.32843	2.6696	6.07892	1.26098	2.1993	0.000412658	0.00471749
2859	chr10	60029286	60030231	intron (ENSMUST00000167915.2, intron 1 of 2)	protein_coding-intron (ENSMUST00000135158.9, intron 2 of 3)	303	ENSMUST00000167915.2	ENSMUSG00000057337	Chst3	protein_coding	31.1439	35.014	48.5157	49.3969	33.0789	48.9563	0.560045	5.37029	0.000443598	0.00501623
19275	chr2	118374711	118375370	promoter-TSS (ENSMUST00000143583.2)	protein_coding-promoter-TSS (ENSMUST00000143583.2)	28	ENSMUST00000143583.2	ENSMUSG00000040093	Bmf	protein_coding	22.1539	35.8514	43.3758	51.2134	29.0026	47.2946	0.689544	5.27139	0.000447464	0.00505672
22918	chr4	63464740	63465114	intron (ENSMUST00000035301.7, intron 1 of 2)	protein_coding-intron (ENSMUST00000035301.7, intron 1 of 2)	1918	ENSMUST00000035301.7	ENSMUSG00000039105	Atp6v1g1	protein_coding	6.50168	4.81508	10.844	10.6646	5.65838	10.7543	0.951261	3.079	0.000449029	0.00507278
35765	chrX	149241789	149241960	intron (ENSMUST00000151067.8, intron 1 of 2)	protein_coding-intron (ENSMUST00000130339.8, intron 1 of 2)	272	ENSMUST00000173996.8	ENSMUSG00000041353	Tmem29	protein_coding	2.96991	3.82066	7.45914	6.8558	3.39528	7.15747	1.04487	2.48146	0.000457384	0.0051475
26713	chr5	137527410	137527820	promoter-TSS (ENSMUST00000167225.2)	protein_coding-promoter-TSS (ENSMUST00000167225.2)	241	ENSMUST00000185075.3	ENSMUSG00000098597	Mir6418	miRNA	6.10035	7.64132	13.79	11.8951	6.87083	12.8426	0.881411	3.3482	0.000468468	0.00525389
31233	chr7	140935458	140936102	TTS (ENSMUST00000136736.8)	protein_coding-TTS (ENSMUST00000136736.8)	-2129	ENSMUST00000127501.8	ENSMUSG00000025504	Eps8l2	protein_coding	10.7559	8.47872	20.0582	14.4734	9.6173	17.2658	0.856753	3.77359	0.000480457	0.00536291
15162	chr17	71158638	71158991	promoter-TSS (ENSMUST00000059775.15)	protein_coding-promoter-TSS (ENSMUST00000059775.15)	-85	ENSMUST00000166395.9	ENSMUSG00000047407	Tgif1	protein_coding	9.15052	7.27495	15.2317	14.0046	8.21274	14.6181	0.847898	3.54392	0.000484465	0.00540255
29611	chr7	35452723	35453053	intron (ENSMUST00000155993.2, intron 1 of 3)	protein_coding-intron (ENSMUST00000051377.15, intron 1 of 18)	892	ENSMUST00000124116.2	ENSMUSG00000043671	Dpy19l3	protein_coding	5.53847	4.08235	9.653	9.14107	4.81041	9.39704	0.992416	2.87719	0.00049053	0.00546011
19281	chr2	118560315	118560801	Intergenic	Intergenic	-1639	ENSMUST00000102524.8	ENSMUSG00000040061	Plcb2	protein_coding	11.2375	13.0321	19.4941	21.3292	12.1348	20.4116	0.740157	4.05438	0.000514236	0.00568803
34580	chr9	78285725	78285974	exon (ENSMUST00000034900.8, exon 1 of 3)	protein_coding-exon (ENSMUST00000034900.8, exon 1 of 3)	158	ENSMUST00000034900.8	ENSMUSG00000032346	Ooep	protein_coding	2.96991	3.24494	7.45914	5.85966	3.10742	6.6594	1.08337	2.36908	0.000537448	0.00591343
11171	chr15	11362782	11363097	Intergenic	Intergenic	-1116	ENSMUST00000158679.3	ENSMUSG00000089304	Gm24844	snoRNA	6.74249	4.97209	13.9781	9.19967	5.85729	11.5889	1.0026	3.16205	0.000544947	0.00598294
32398	chr8	85449977	85450166	intron (ENSMUST00000098571.5, intron 1 of 1)	protein_coding-intron (ENSMUST00000076715.13, intron 6 of 8)	435	ENSMUST00000098571.5	ENSMUSG00000074203	G430095P16Rik	protein_coding	1.60535	2.3552	6.14282	3.75018	1.98028	4.9465	1.26724	1.90873	0.000570334	0.0062174
23585	chr4	120911535	120911742	intron (ENSMUST00000140119.2, intron 4 of 4)	protein_coding-intron (ENSMUST00000030372.6, intron 31 of 31)	1442	ENSMUST00000140119.2	ENSMUSG00000028626	Col9a2	protein_coding	3.29098	3.92534	6.45623	8.37932	3.60816	7.41777	1.02174	2.54277	0.000579678	0.00630569
28617	chr6	124808892	124809714	TTS (ENSMUST00000136692.2)	protein_coding-TTS (ENSMUST00000136692.2)	1965	ENSMUST00000151674.3	ENSMUSG00000023505	Cdca3	protein_coding	17.4984	18.0565	27.2666	29.0639	17.7775	28.1653	0.661985	4.54152	0.000580812	0.00631609
14449	chr17	31754834	31755109	promoter-TSS (ENSMUST00000193280.2)	TEC-promoter-TSS (ENSMUST00000193280.2)	-537	ENSMUST00000193280.2	ENSMUSG00000104159	Gm38099	TEC	3.61205	4.44871	6.70696	10.02	4.03038	8.36349	1.03523	2.70635	0.00058369	0.0063435
4840	chr11	54003704	54004201	promoter-TSS (ENSMUST00000155299.2)	protein_coding-promoter-TSS (ENSMUST00000155299.2)	-77	ENSMUST00000155299.2	ENSMUSG00000018906	P4ha2	protein_coding	8.10704	13.9742	18.1777	21.9151	11.0406	20.0464	0.831041	3.99796	0.000590306	0.00639774
26317	chr5	122936728	122937075	TTS (ENSMUST00000200148.5)	protein_coding-TTS (ENSMUST00000200148.5)	892	ENSMUST00000199025.5	ENSMUSG00000029472	Anapc5	protein_coding	4.17392	4.60573	8.90082	8.26212	4.38982	8.58147	0.953775	2.76162	0.000602729	0.00650852
3196	chr10	78133738	78134231	promoter-TSS (ENSMUST00000105389.8)	protein_coding-promoter-TSS (ENSMUST00000105389.8)	48	ENSMUST00000105389.8	ENSMUSG00000001211	Agpat3	protein_coding	10.3545	7.58898	15.6705	15.7625	8.97176	15.7165	0.8309	3.65303	0.000617079	0.00663117
235	chr1	34788446	34788891	promoter-TSS (ENSMUST00000159021.9)	protein_coding-promoter-TSS (ENSMUST00000159021.9)	-994	ENSMUST00000159021.9	ENSMUSG00000037509	Arhgef4	protein_coding	11.2375	7.79833	16.7987	16.3485	9.51791	16.5736	0.824779	3.72985	0.000621079	0.00666809
10458	chr14	55815561	55816562	promoter-TSS (ENSMUST00000089619.13)	protein_coding-promoter-TSS (ENSMUST00000089619.13)	29	ENSMUST00000172738.2	ENSMUSG00000022216	Psme1	protein_coding	27.6121	21.8249	40.5552	36.0369	24.7185	38.296	0.641713	4.98807	0.000627647	0.00671827
30381	chr7	97490630	97490817	intron (ENSMUST00000206351.2, intron 1 of 3)	protein_coding-intron (ENSMUST00000205757.2, intron 1 of 1)	-1419	ENSMUST00000156637.3	ENSMUSG00000030774	Pak1	protein_coding	3.69231	2.7739	6.70696	6.56282	3.23311	6.63489	1.06463	2.37378	0.000628312	0.00672336
1382	chr1	133281339	133281556	intron (ENSMUST00000112287.2, intron 1 of 1)	protein_coding-intron (ENSMUST00000094556.3, intron 1 of 8)	1800	ENSMUST00000112287.2	ENSMUSG00000070645	Ren1	protein_coding	4.09365	5.18144	8.21132	9.90283	4.63755	9.05707	0.943299	2.84298	0.000679532	0.0071755
18917	chr2	84667323	84667774	Intergenic	Intergenic	-1646	ENSMUST00000121114.8	ENSMUSG00000027075	Slc43a1	protein_coding	8.98998	8.53106	13.4766	17.3446	8.76052	15.4106	0.819637	3.63066	0.000679671	0.0071755
26201	chr5	118163868	118164478	TTS (ENSMUST00000202755.2)	TEC-TTS (ENSMUST00000202755.2)	1262	ENSMUST00000202755.2	ENSMUSG00000107058	Gm42545	TEC	9.79266	8.5834	17.5509	14.4148	9.18803	15.9828	0.805864	3.68315	0.000686644	0.00722331
32769	chr8	107237029	107237896	promoter-TSS (ENSMUST00000080797.8)	protein_coding-promoter-TSS (ENSMUST00000080797.8)	-61	ENSMUST00000080797.8	ENSMUSG00000061048	Cdh3	protein_coding	18.6221	14.7593	26.201	27.2474	16.6907	26.7242	0.692215	4.45631	0.000703634	0.00736055
1059	chr1	93200263	93200499	intron (ENSMUST00000172289.8, intron 12 of 22)	protein_coding-intron (ENSMUST00000062202.14, intron 12 of 30)	-1772	ENSMUST00000165843.2	ENSMUSG00000047793	Sned1	protein_coding	3.77258	3.61131	7.08305	7.50037	3.69195	7.29171	0.984321	2.52871	0.000704464	0.00736706
18401	chr2	33997245	33997577	intron (ENSMUST00000149707.2, intron 1 of 1)	lncRNA-intron (ENSMUST00000134921.2, intron 1 of 3)	330	ENSMUST00000134921.2	ENSMUSG00000087461	C230014O12Rik	lncRNA	4.09365	3.97767	8.90082	7.14879	4.03566	8.0248	0.989274	2.65594	0.000705734	0.00737816
19731	chr2	145887310	145887646	promoter-TSS (ENSMUST00000125223.2)	protein_coding-promoter-TSS (ENSMUST00000125223.2)	100	ENSMUST00000125223.2	ENSMUSG00000037143	Cfap61	protein_coding	6.90302	4.39638	9.90373	11.7193	5.6497	10.8115	0.973326	3.08087	0.000710754	0.00741753
2980	chr10	66757025	66757488	exon (ENSMUST00000181018.3, exon 2 of 3)	lncRNA-exon (ENSMUST00000181018.3, exon 2 of 3)	1175	ENSMUST00000181018.3	ENSMUSG00000097921	Gm26576	lncRNA	10.0335	10.6246	18.4911	16.2899	10.329	17.3905	0.74551	3.82399	0.000718588	0.00748827
5211	chr11	69810422	69810921	intron (ENSMUST00000071026.10, intron 1 of 6)	protein_coding-intron (ENSMUST00000043419.10, intron 2 of 6)	785	ENSMUST00000108610.8	ENSMUSG00000078812	Eif5a	protein_coding	18.9432	19.4697	28.1441	31.9937	19.2064	30.0689	0.645534	4.64143	0.000782717	0.00805476
21918	chr3	129592232	129592545	intron (ENSMUST00000188978.2, intron 1 of 1)	protein_coding-intron (ENSMUST00000179187.2, intron 2 of 3)	1782	ENSMUST00000188978.2	ENSMUSG00000093865	Lrit3	protein_coding	5.77928	6.69924	10.2798	12.7155	6.23926	11.4976	0.86992	3.20079	0.000790572	0.0081191
29296	chr7	24977717	24978780	promoter-TSS (ENSMUST00000164440.2)	protein_coding-promoter-TSS (ENSMUST00000164440.2)	401	ENSMUST00000169743.2	ENSMUSG00000005442	Cic	protein_coding	43.9867	41.7132	64.3743	57.1317	42.85	60.753	0.505144	5.70258	0.000797457	0.00816852
1903	chr1	170987041	170987296	promoter-TSS (ENSMUST00000125565.2)	protein_coding-promoter-TSS (ENSMUST00000125565.2)	5	ENSMUST00000149352.2	ENSMUSG00000056569	Mpz	protein_coding	3.05017	4.97209	7.33378	8.90668	4.01113	8.12023	0.972276	2.68232	0.000850106	0.00863053
6710	chr11	118798086	118798472	intron (ENSMUST00000069343.12, intron 1 of 13)	protein_coding-intron (ENSMUST00000017576.11, intron 1 of 14)	552	ENSMUST00000134774.2	ENSMUSG00000025576	Rbfox3	protein_coding	5.29767	3.873	10.7186	7.44177	4.58533	9.08018	1.0076	2.82024	0.000850533	0.0086324
23821	chr4	129972600	129972847	promoter-TSS (ENSMUST00000129937.2)	protein_coding-promoter-TSS (ENSMUST00000129937.2)	-80	ENSMUST00000129937.2	ENSMUSG00000040690	Col16a1	protein_coding	3.93312	3.08793	7.20841	6.73861	3.51052	6.97351	1.01221	2.45747	0.000857986	0.00869809
26498	chr5	129616607	129617079	exon (ENSMUST00000053737.9, exon 8 of 18)	protein_coding-exon (ENSMUST00000053737.9, exon 8 of 18)	-1637	ENSMUST00000199215.2	ENSMUSG00000029439	Sfswap	protein_coding	10.5953	11.8807	19.7448	17.5204	11.238	18.6326	0.719723	3.93094	0.000868756	0.00878717
4566	chr11	34675791	34676066	Intergenic	Intergenic	-1209	ENSMUST00000101365.9	ENSMUSG00000020143	Dock2	protein_coding	3.13044	5.70482	8.14864	9.72704	4.41763	8.93784	0.96588	2.81778	0.00094016	0.00936516
35571	chrX	74139289	74140032	promoter-TSS (ENSMUST00000131155.8)	protein_coding-promoter-TSS (ENSMUST00000131155.8)	1	ENSMUST00000131155.8	ENSMUSG00000031403	Dkc1	protein_coding	30.1807	29.6755	39.991	48.6938	29.9281	44.3424	0.568693	5.22685	0.000949439	0.00943903
25268	chr5	38597643	38597838	TTS (ENSMUST00000147664.8)	protein_coding-TTS (ENSMUST00000147664.8)	432	ENSMUST00000144290.2	ENSMUSG00000005107	Slc2a9	protein_coding	3.45151	2.82624	6.08014	6.68001	3.13888	6.38008	1.043	2.32791	0.000956054	0.00948883
29295	chr7	24969427	24969696	intron (ENSMUST00000169392.2, intron 1 of 1)	protein_coding-intron (ENSMUST00000169266.8, intron 1 of 20)	1749	ENSMUST00000169392.2	ENSMUSG00000005442	Cic	protein_coding	10.0335	8.21704	13.7273	18.0478	9.12525	15.8875	0.81509	3.67563	0.00095797	0.00950253
21906	chr3	129007363	129007596	promoter-TSS (ENSMUST00000042587.12)	protein_coding-promoter-TSS (ENSMUST00000042587.12)	-102	ENSMUST00000187145.2	ENSMUSG00000028023	Pitx2	protein_coding	6.98329	6.12352	10.7186	12.9499	6.55341	11.8342	0.863903	3.24364	0.00099507	0.00980744
17634	chr19	59445831	59446064	promoter-TSS (ENSMUST00000062216.4)	protein_coding-promoter-TSS (ENSMUST00000062216.4)	-857	ENSMUST00000062216.4	ENSMUSG00000043969	Emx2	protein_coding	2.96991	2.98325	6.33087	5.97685	2.97658	6.15386	1.0427	2.27577	0.00104054	0.0101931
5380	chr11	75817727	75817933	intron (ENSMUST00000108420.9, intron 1 of 5)	protein_coding-intron (ENSMUST00000108420.9, intron 1 of 5)	-1113	ENSMUST00000021208.11	ENSMUSG00000020847	Rph3al	protein_coding	2.32776	4.08235	6.33087	7.03159	3.20506	6.68123	1.00268	2.40237	0.00106791	0.0104011
28271	chr6	108636198	108637098	promoter-TSS (ENSMUST00000032194.11)	protein_coding-promoter-TSS (ENSMUST00000032194.11)	-942	ENSMUST00000032194.11	ENSMUSG00000030103	Bhlhe40	protein_coding	24.4817	22.2436	37.5464	33.2829	23.3626	35.4147	0.603972	4.89022	0.00108772	0.0105766
11371	chr15	37428294	37428795	intron (ENSMUST00000128804.2, intron 1 of 1)	protein_coding-intron (ENSMUST00000022897.2, intron 1 of 3)	569	ENSMUST00000123777.8	ENSMUSG00000086992	Gm15941	lncRNA	18.5418	16.9574	27.1412	27.8334	17.7496	27.4873	0.63591	4.51706	0.00109107	0.0105975
25339	chr5	52899614	52899739	intron (ENSMUST00000131526.2, intron 1 of 2)	protein_coding-intron (ENSMUST00000031081.11, intron 1 of 9)	724	ENSMUST00000031082.8	ENSMUSG00000029186	Pi4k2b	protein_coding	1.36455	2.56455	4.26237	4.92212	1.96455	4.59224	1.15238	1.84887	0.0011027	0.0106696
31956	chr8	48753780	48754046	promoter-TSS (ENSMUST00000145344.2)	protein_coding-promoter-TSS (ENSMUST00000145344.2)	-779	ENSMUST00000145344.2	ENSMUSG00000031561	Tenm3	protein_coding	4.81606	5.23378	10.2798	8.5551	5.02492	9.41746	0.894422	2.9092	0.00112433	0.0108463
6622	chr11	116808188	116808420	Intergenic	Intergenic	-1385	ENSMUST00000103027.10	ENSMUSG00000043857	Mgat5b	protein_coding	4.25419	3.71598	7.52182	7.79335	3.98509	7.65759	0.954267	2.6059	0.00114917	0.0110379
9297	chr13	70382631	70382835	intron (ENSMUST00000222622.2, intron 2 of 3)	lncRNA-intron (ENSMUST00000222622.2, intron 2 of 3)	1792	ENSMUST00000222622.2	ENSMUSG00000113463	4930520P13Rik	lncRNA	5.05687	4.60573	8.39937	9.31686	4.8313	8.85811	0.882836	2.83179	0.00122553	0.0116607
25151	chr5	34791086	34791326	TTS (ENSMUST00000134156.8)	protein_coding-TTS (ENSMUST00000134156.8)	767	ENSMUST00000128670.2	ENSMUSG00000001082	Mfsd10	protein_coding	4.17392	4.55339	7.20841	9.43405	4.36366	8.32123	0.923434	2.73312	0.00126486	0.0119548
34513	chr9	72834079	72834325	intron (ENSMUST00000038489.6, intron 1 of 2)	protein_coding-intron (ENSMUST00000038489.6, intron 1 of 2)	1275	ENSMUST00000038489.6	ENSMUSG00000034910	Pygo1	protein_coding	4.57526	2.98325	6.83232	7.96914	3.77926	7.40073	1.01147	2.54262	0.00128157	0.0120805
18933	chr2	84866919	84867261	promoter-TSS (ENSMUST00000077798.13)	protein_coding-promoter-TSS (ENSMUST00000077798.13)	-488	ENSMUST00000077798.13	ENSMUSG00000027067	Ssrp1	protein_coding	4.57526	3.76832	7.77255	8.02774	4.17179	7.90014	0.939134	2.65405	0.00132485	0.0124192
10200	chr14	32108143	32108562	intron (ENSMUST00000100723.4, intron 1 of 2)	protein_coding-intron (ENSMUST00000100723.4, intron 1 of 2)	1996	ENSMUST00000100723.4	ENSMUSG00000072473	1700024G13Rik	protein_coding	9.9532	7.69366	14.1034	15.6453	8.82343	14.8744	0.772584	3.59642	0.00134385	0.0125708
24118	chr4	137456203	137456628	TTS (ENSMUST00000123011.8)	protein_coding-TTS (ENSMUST00000123011.8)	893	ENSMUST00000144059.2	ENSMUSG00000041351	Rap1gap	protein_coding	7.7057	7.11794	11.3454	14.5906	7.41182	12.968	0.814139	3.38956	0.00134721	0.0125888
15547	chr18	13105140	13105354	promoter-TSS (ENSMUST00000234369.2)	protein_coding-promoter-TSS (ENSMUST00000234369.2)	-82	ENSMUST00000234369.2	ENSMUSG00000024423	Impact	protein_coding	2.88964	4.23936	6.51891	7.67616	3.5645	7.09753	0.954452	2.5014	0.00135033	0.012608
33625	chr9	34433468	34433706	exon (ENSMUST00000194358.2, exon 1 of 1)	TEC-exon (ENSMUST00000194358.2, exon 1 of 1)	536	ENSMUST00000194358.2	ENSMUSG00000103552	Gm38217	TEC	4.89633	2.87858	8.58741	6.79721	3.88745	7.69231	1.02957	2.58492	0.00139847	0.0129721
26432	chr5	125360833	125361547	promoter-TSS (ENSMUST00000124582.2)	protein_coding-promoter-TSS (ENSMUST00000124582.2)	33	ENSMUST00000124582.2	ENSMUSG00000037936	Scarb1	protein_coding	26.087	25.8025	42.2476	35.0994	25.9448	38.6735	0.575156	5.02663	0.00141004	0.0130624
23086	chr4	89046380	89046594	promoter-TSS (ENSMUST00000138655.2)	lncRNA-promoter-TSS (ENSMUST00000138655.2)	-24	ENSMUST00000154352.2	ENSMUSG00000085569	Gm12602	lncRNA	5.05687	5.07677	8.71278	9.60984	5.06682	9.16131	0.85324	2.88811	0.00142117	0.0131415
29344	chr7	27097035	27097347	intron (ENSMUST00000172269.2, intron 18 of 35)	protein_coding-intron (ENSMUST00000011895.14, intron 18 of 35)	-1213	ENSMUST00000108363.8	ENSMUSG00000011751	Sptbn4	protein_coding	9.39132	11.305	16.2973	17.6962	10.3481	16.9967	0.702503	3.80862	0.00151894	0.0139213
19625	chr2	133394575	133394935	exon (ENSMUST00000028836.7, exon 1 of 3)	protein_coding-exon (ENSMUST00000028836.7, exon 1 of 3)	676	ENSMUST00000028836.7	ENSMUSG00000027358	Bmp2	protein_coding	5.61874	3.34962	9.15155	7.91054	4.48418	8.53105	0.971323	2.74782	0.00152004	0.013925
34563	chr9	77640525	77640722	promoter-TSS (ENSMUST00000215539.2)	lncRNA-promoter-TSS (ENSMUST00000215539.2)	-73	ENSMUST00000215539.2	ENSMUSG00000111014	Gm47795	lncRNA	3.53178	4.34404	6.08014	9.55125	3.93791	7.81569	0.971926	2.63313	0.00154125	0.0140866
35352	chrX	7287333	7287555	promoter-TSS (ENSMUST00000154346.2)	lncRNA-promoter-TSS (ENSMUST00000154346.2)	-120	ENSMUST00000154346.2	ENSMUSG00000063018	2010204K13Rik	lncRNA	2.88964	4.03001	6.70696	6.973	3.45982	6.83998	0.946372	2.45128	0.00154757	0.0141258
23952	chr4	133209388	133209711	exon (ENSMUST00000132840.2, exon 1 of 2)	lncRNA-exon (ENSMUST00000132840.2, exon 1 of 2)	288	ENSMUST00000132840.2	ENSMUSG00000086850	Gm13257	lncRNA	4.09365	4.03001	8.21132	7.09019	4.06183	7.65076	0.910704	2.61585	0.00156415	0.0142408
27087	chr5	149987870	149988089	intron (ENSMUST00000201612.2, intron 13 of 16)	protein_coding-intron (ENSMUST00000065745.10, intron 14 of 17)	-1356	ENSMUST00000138901.2	ENSMUSG00000053368	Rxfp2	protein_coding	4.57526	4.03001	6.51891	10.1958	4.30264	8.35736	0.970968	2.726	0.00163221	0.0147249
18936	chr2	84890877	84891349	promoter-TSS (ENSMUST00000238769.2)	protein_coding-promoter-TSS (ENSMUST00000238769.2)	-195	ENSMUST00000238769.2	ENSMUSG00000033955	Tnks1bp1	protein_coding	10.4348	9.94418	17.1748	15.9969	10.1895	16.5859	0.705011	3.77258	0.00164619	0.0148189
17739	chr2	6476239	6476452	promoter-TSS (ENSMUST00000128589.3)	lncRNA-promoter-TSS (ENSMUST00000128589.3)	-466	ENSMUST00000147685.2	ENSMUSG00000086109	Gm13391	lncRNA	4.01339	4.08235	6.95769	8.32072	4.04787	7.6392	0.914106	2.6168	0.00164734	0.0148194
21322	chr3	89427266	89427538	promoter-TSS (ENSMUST00000000811.8)	protein_coding-promoter-TSS (ENSMUST00000000811.8)	-69	ENSMUST00000000811.8	ENSMUSG00000000794	Kcnn3	protein_coding	10.8361	8.74041	15.2944	16.8172	9.78828	16.0558	0.729599	3.71967	0.00175541	0.0155587
660	chr1	72911713	72912026	intron (ENSMUST00000137339.2, intron 1 of 5)	protein_coding-intron (ENSMUST00000027377.9, intron 1 of 3)	1565	ENSMUST00000137339.2	ENSMUSG00000026185	Igfbp5	protein_coding	6.82276	9.10678	12.9751	14.3562	7.96477	13.6657	0.756898	3.48122	0.00184429	0.0162208
1923	chr1	171246575	171247363	promoter-TSS (ENSMUST00000194029.2)	protein_coding-promoter-TSS (ENSMUST00000194029.2)	-318	ENSMUST00000194029.2	ENSMUSG00000103711	Tstd1	protein_coding	21.1104	27.268	32.8453	40.9004	24.1892	36.8729	0.597855	4.95084	0.00186364	0.0163666
19180	chr2	106803987	106804162	intron (ENSMUST00000124598.2, intron 1 of 1)	protein_coding-intron (ENSMUST00000028536.13, intron 1 of 4)	668	ENSMUST00000124598.2	ENSMUSG00000027122	Arl14ep	protein_coding	2.00669	3.14027	4.51309	6.56282	2.57348	5.53796	1.06009	2.13258	0.00186344	0.0163666
34023	chr9	54441379	54441601	promoter-TSS (ENSMUST00000118413.3)	protein_coding-promoter-TSS (ENSMUST00000118413.3)	60	ENSMUST00000118413.3	ENSMUSG00000046460	Sh2d7	protein_coding	3.85285	3.29728	6.26818	7.38317	3.57507	6.82568	0.948639	2.45069	0.00193262	0.016839
21298	chr3	89150891	89151539	TTS (ENSMUST00000125952.2)	protein_coding-TTS (ENSMUST00000125952.2)	1105	ENSMUST00000107464.8	ENSMUSG00000042766	Trim46	protein_coding	19.5853	21.3538	29.3978	32.3453	20.4696	30.8716	0.588416	4.70057	0.00194297	0.0169125
9389	chr13	76023948	76024165	intron (ENSMUST00000222923.2, intron 2 of 3)	protein_coding-intron (ENSMUST00000022078.12, intron 11 of 11)	1458	ENSMUST00000222923.2	ENSMUSG00000021589	Rhobtb3	protein_coding	3.05017	4.34404	6.76964	7.44177	3.69711	7.1057	0.905492	2.51776	0.00198356	0.0172109
24908	chr5	23821493	23821659	promoter-TSS (ENSMUST00000088392.9)	protein_coding-promoter-TSS (ENSMUST00000088392.9)	-23	ENSMUST00000196592.2	ENSMUSG00000062604	Srpk2	protein_coding	0.882945	4.60573	7.96059	5.62527	2.74434	6.79293	1.20292	2.36966	0.00199266	0.017273
25675	chr5	96311896	96312469	promoter-TSS (ENSMUST00000137207.2)	protein_coding-promoter-TSS (ENSMUST00000137207.2)	-152	ENSMUST00000137207.2	ENSMUSG00000034724	Cnot6l	protein_coding	20.4683	17.8472	28.771	29.1225	19.1577	28.9467	0.602754	4.60369	0.00201146	0.0174104
8167	chr12	110648907	110649223	promoter-TSS (ENSMUST00000070659.7)	protein_coding-promoter-TSS (ENSMUST00000070659.7)	-12	ENSMUST00000070659.7	ENSMUSG00000056508	1700001K19Rik	protein_coding	7.86624	9.99652	13.2259	17.2274	8.93138	15.2266	0.754046	3.63647	0.00202583	0.0175177
28043	chr6	90304136	90304899	Intergenic	Intergenic	-2350	ENSMUST00000070890.6	ENSMUSG00000056643	Chst13	protein_coding	14.9298	18.6846	25.6996	26.2513	16.8072	25.9754	0.615085	4.44309	0.0020559	0.0177115
3571	chr10	88287151	88287336	Intergenic	Intergenic	-1494	ENSMUST00000146132.2	ENSMUSG00000087429	Gm16235	lncRNA	3.21071	2.14585	6.64428	4.57054	2.67828	5.60741	1.09983	2.12763	0.00205771	0.0177156
28412	chr6	114831429	114831643	intron (ENSMUST00000182902.8, intron 20 of 20)	protein_coding-intron (ENSMUST00000032457.17, intron 18 of 18)	-1576	ENSMUST00000182934.2	ENSMUSG00000030314	Atg7	protein_coding	4.09365	4.86742	6.95769	9.96142	4.48053	8.45955	0.902594	2.76385	0.00205874	0.0177202
28624	chr6	124894714	124895250	promoter-TSS (ENSMUST00000032216.7)	protein_coding-promoter-TSS (ENSMUST00000032216.7)	-73	ENSMUST00000032216.7	ENSMUSG00000030122	Ptms	protein_coding	12.8428	17.5855	21.9386	26.5443	15.2142	24.2415	0.655761	4.33061	0.00206405	0.0177459
5859	chr11	94566345	94566604	TTS (ENSMUST00000174178.2)	protein_coding-TTS (ENSMUST00000174178.2)	1759	ENSMUST00000146693.3	ENSMUSG00000020868	Xylt2	protein_coding	4.49499	5.91417	9.21423	9.55125	5.20458	9.38274	0.823867	2.92996	0.00209861	0.0179587
24117	chr4	137455098	137455385	promoter-TSS (ENSMUST00000123134.2)	protein_coding-promoter-TSS (ENSMUST00000123134.2)	168	ENSMUST00000123011.8	ENSMUSG00000041351	Rap1gap	protein_coding	4.33446	4.76274	7.20841	9.49265	4.5486	8.35053	0.868337	2.75619	0.00216946	0.0184847
16524	chr18	84121600	84121778	Intergenic	Intergenic	-1298	ENSMUST00000235867.2	ENSMUSG00000118225	Gm31854	lncRNA	2.64883	2.7739	5.516	5.50808	2.71137	5.51204	1.01415	2.13479	0.00220169	0.0187144
29740	chr7	44619591	44620197	promoter-TSS (ENSMUST00000207515.2)	lncRNA-promoter-TSS (ENSMUST00000207515.2)	41	ENSMUST00000207515.2	ENSMUSG00000109111	6530437J22Rik	lncRNA	21.7526	22.8193	36.0421	30.5288	22.2859	33.2854	0.575113	4.81196	0.00220412	0.0187261
30186	chr7	79724724	79725290	promoter-TSS (ENSMUST00000206022.2)	lncRNA-promoter-TSS (ENSMUST00000206022.2)	8	ENSMUST00000206022.2	ENSMUSG00000108714	Gm21057	lncRNA	15.6522	18.4229	27.0786	25.0793	17.0376	26.079	0.603895	4.4526	0.00226419	0.0191492
10831	chr14	76764894	76765198	exon (ENSMUST00000227784.2, exon 2 of 2)	lncRNA-exon (ENSMUST00000227784.2, exon 2 of 2)	990	ENSMUST00000227784.2	ENSMUSG00000115092	E130202H07Rik	lncRNA	3.37124	5.65248	8.39937	8.43791	4.51186	8.41864	0.852318	2.76932	0.00235899	0.0197718
17159	chr19	34451840	34452658	promoter-TSS (ENSMUST00000181307.2)	lncRNA-promoter-TSS (ENSMUST00000181307.2)	16	ENSMUST00000181307.2	ENSMUSG00000097558	Gm26902	lncRNA	17.8194	15.0209	24.3206	25.7825	16.4202	25.0515	0.619443	4.39169	0.00237734	0.0198927
332	chr1	39429359	39429836	TTS (ENSMUST00000195854.2)	protein_coding-TTS (ENSMUST00000195854.2)	2115	ENSMUST00000195854.2	ENSMUSG00000003134	Tbc1d8	protein_coding	14.4482	15.7013	25.0101	21.505	15.0748	23.2575	0.618939	4.28357	0.00241929	0.0201742
6347	chr11	107634091	107634375	intron (ENSMUST00000021066.4, intron 1 of 3)	protein_coding-intron (ENSMUST00000021066.4, intron 1 of 3)	-1328	ENSMUST00000134076.2	ENSMUSG00000020723	Cacng4	protein_coding	6.18061	4.65806	8.39937	10.9576	5.41934	9.67847	0.861798	2.96385	0.00244282	0.0203255
3275	chr10	79953698	79954124	TTS (ENSMUST00000128992.2)	protein_coding-TTS (ENSMUST00000128992.2)	1723	ENSMUST00000128992.2	ENSMUSG00000003068	Stk11	protein_coding	9.63213	10.9386	18.8046	14.7663	10.2854	16.7854	0.695212	3.79116	0.00249391	0.020686
6063	chr11	100384667	100385182	exon (ENSMUST00000152969.2, exon 1 of 6)	protein_coding-exon (ENSMUST00000152969.2, exon 1 of 6)	101	ENSMUST00000152969.2	ENSMUSG00000020917	Acly	protein_coding	9.63213	8.21704	13.602	15.5867	8.92458	14.5943	0.721819	3.5879	0.00251037	0.0207805
25695	chr5	98403601	98404153	intron (ENSMUST00000200059.2, intron 1 of 1)	protein_coding-intron (ENSMUST00000031280.2, intron 1 of 2)	1606	ENSMUST00000200059.2	ENSMUSG00000029337	Fgf5	protein_coding	10.5151	9.05444	14.7929	16.7586	9.78476	15.7758	0.700323	3.70556	0.00257562	0.0211968
29533	chr7	30143676	30143827	exon (ENSMUST00000006828.9, exon 2 of 17)	protein_coding-exon (ENSMUST00000006828.9, exon 2 of 17)	270	ENSMUST00000209054.2	ENSMUSG00000006651	Aplp1	protein_coding	2.16723	3.19261	4.88918	5.97685	2.67992	5.43302	0.977042	2.12906	0.00259754	0.0213375
31926	chr8	47696077	47696216	promoter-TSS (ENSMUST00000209941.2)	protein_coding-promoter-TSS (ENSMUST00000209941.2)	-425	ENSMUST00000210153.2	ENSMUSG00000038143	Stox2	protein_coding	1.44482	2.87858	4.8265	4.51194	2.1617	4.66922	1.03278	1.90312	0.00261998	0.0215019
13148	chr16	32482390	32482611	promoter-TSS (ENSMUST00000156614.3)	protein_coding-promoter-TSS (ENSMUST00000156614.3)	-79	ENSMUST00000156614.3	ENSMUSG00000022791	Tnk2	protein_coding	3.29098	3.50663	5.20259	8.26212	3.3988	6.73236	0.981681	2.42461	0.00262963	0.0215711
21445	chr3	95769199	95769447	TTS (ENSMUST00000067298.5)	protein_coding-TTS (ENSMUST00000067298.5)	1296	ENSMUST00000132515.2	ENSMUSG00000054312	Mrps21	protein_coding	4.9766	4.7104	9.3396	7.85195	4.8435	8.59577	0.828884	2.8045	0.00266274	0.0218074
21426	chr3	95155594	95156145	promoter-TSS (ENSMUST00000176070.2)	protein_coding-promoter-TSS (ENSMUST00000176070.2)	21	ENSMUST00000176070.2	ENSMUSG00000028115	Bnipl	protein_coding	13.4047	12.9274	19.9955	20.5088	13.1661	20.2522	0.623295	4.08704	0.00268652	0.0219515
15232	chr17	75772447	75772715	promoter-TSS (ENSMUST00000095204.6)	protein_coding-promoter-TSS (ENSMUST00000095204.6)	14	ENSMUST00000234660.2	ENSMUSG00000071042	Rasgrp3	protein_coding	6.74249	5.75716	9.3396	12.5397	6.24982	10.9396	0.821682	3.14878	0.00275788	0.0224157
27784	chr6	72334042	72334444	intron (ENSMUST00000206821.2, intron 2 of 3)	protein_coding-intron (ENSMUST00000069695.9, intron 4 of 7)	1034	ENSMUST00000206531.2	ENSMUSG00000055912	Tmem150a	protein_coding	7.38463	3.71598	10.5932	9.84423	5.55031	10.2187	0.929957	3.01184	0.00276667	0.0224769
25782	chr5	104255967	104256325	promoter-TSS (ENSMUST00000181370.2)	lncRNA-promoter-TSS (ENSMUST00000181370.2)	-937	ENSMUST00000181370.2	ENSMUSG00000097877	Gm26703	lncRNA	6.10035	3.61131	9.84105	7.96914	4.85583	8.90509	0.915868	2.82404	0.00286664	0.0231125
35726	chrX	135608650	135608796	promoter-TSS (ENSMUST00000055104.6)	protein_coding-promoter-TSS (ENSMUST00000055104.6)	-8	ENSMUST00000055104.6	ENSMUSG00000049536	Tceal1	protein_coding	1.92643	2.7739	3.94896	5.97685	2.35016	4.96291	1.04044	1.99049	0.00292715	0.023506
35437	chrX	20524419	20524750	promoter-TSS (ENSMUST00000089217.11)	protein_coding-promoter-TSS (ENSMUST00000089217.11)	19	ENSMUST00000089217.11	ENSMUSG00000001924	Uba1	protein_coding	7.22409	8.94976	12.0976	15.0593	8.08693	13.5785	0.732572	3.4823	0.00294942	0.023658
11948	chr15	79590673	79591265	intron (ENSMUST00000230898.2, intron 2 of 2)	protein_coding-intron (ENSMUST00000046463.10, intron 2 of 11)	-1123	ENSMUST00000231095.2	ENSMUSG00000042535	Gtpbp1	protein_coding	14.3679	6.43755	20.685	16.3485	10.4027	18.5167	0.866733	3.86647	0.00297826	0.0238193
475	chr1	55402613	55403098	promoter-TSS (ENSMUST00000087585.10)	protein_coding-promoter-TSS (ENSMUST00000087585.10)	-227	ENSMUST00000159398.2	ENSMUSG00000025977	Boll	protein_coding	8.98998	7.17028	10.844	17.286	8.08013	14.065	0.816257	3.50427	0.00300008	0.0239668
27413	chr6	38100457	38101381	exon (ENSMUST00000117556.8, exon 20 of 20)	protein_coding-exon (ENSMUST00000117556.8, exon 20 of 20)	505	ENSMUST00000130816.2	ENSMUSG00000038600	Atp6v0a4	protein_coding	31.7057	31.5074	40.1791	49.5727	31.6066	44.8759	0.506826	5.26878	0.00303521	0.024193
28431	chr6	115511650	115511878	intron (ENSMUST00000203752.2, intron 1 of 2)	lncRNA-intron (ENSMUST00000203752.2, intron 1 of 2)	2097	ENSMUST00000203752.2	ENSMUSG00000107704	Gm36355	lncRNA	4.25419	1.57013	6.83232	5.27369	2.91216	6.05301	1.138	2.22003	0.00305088	0.0242851
29011	chr7	6285833	6285980	TTS (ENSMUST00000128903.2)	protein_coding-TTS (ENSMUST00000128903.2)	703	ENSMUST00000208604.2	ENSMUSG00000108949	Gm45069	lncRNA	2.4883	2.09351	5.01455	4.45334	2.29091	4.73395	1.06054	1.91342	0.00308285	0.0244846
26755	chr5	138806407	138807015	exon (ENSMUST00000179205.2, exon 2 of 3)	protein_coding-exon (ENSMUST00000179205.2, exon 2 of 3)	876	ENSMUST00000179205.2	ENSMUSG00000094504	Foxl3	protein_coding	13.0034	8.06002	20.9984	14.6492	10.5317	17.8238	0.782473	3.84322	0.00315367	0.0249632
22249	chr4	8238950	8239174	promoter-TSS (ENSMUST00000066674.8)	protein_coding-promoter-TSS (ENSMUST00000066674.8)	-21	ENSMUST00000066674.8	ENSMUSG00000041261	Car8	protein_coding	4.81606	3.03559	7.14573	7.20738	3.92583	7.17656	0.913823	2.52917	0.00317608	0.025135
33353	chr9	10904729	10904960	promoter-TSS (ENSMUST00000160216.8)	protein_coding-promoter-TSS (ENSMUST00000160216.8)	-64	ENSMUST00000160216.8	ENSMUSG00000039488	Cntn5	protein_coding	3.05017	3.66365	6.14282	6.50422	3.35691	6.32352	0.891704	2.36158	0.0032514	0.0256225
6651	chr11	117373206	117373938	promoter-TSS (ENSMUST00000212879.2)	lncRNA-promoter-TSS (ENSMUST00000212879.2)	-149	ENSMUST00000212879.2	ENSMUSG00000110653	Gm34418	lncRNA	15.8127	8.42639	25.0101	16.7586	12.1196	20.8843	0.810424	4.05668	0.00331247	0.0260228
30274	chr7	83735377	83736071	promoter-TSS (ENSMUST00000064174.12)	protein_coding-promoter-TSS (ENSMUST00000064174.12)	-14	ENSMUST00000147578.2	ENSMUSG00000052353	Cemip	protein_coding	22.475	25.9596	32.5946	38.2636	24.2173	35.4291	0.542655	4.9154	0.00332851	0.0261025
32185	chr8	71848952	71849790	promoter-TSS (ENSMUST00000002473.10)	protein_coding-promoter-TSS (ENSMUST00000002473.10)	-134	ENSMUST00000002473.10	ENSMUSG00000031820	Babam1	protein_coding	32.1071	29.0475	45.0056	40.959	30.5773	42.9823	0.495221	5.21091	0.00341534	0.0266831
34243	chr9	62279163	62279345	intron (ENSMUST00000156461.2, intron 2 of 3)	protein_coding-intron (ENSMUST00000085519.13, intron 2 of 6)	-1467	ENSMUST00000145679.2	ENSMUSG00000032249	Anp32a	protein_coding	3.13044	3.19261	5.95478	6.09405	3.16152	6.02441	0.925005	2.2844	0.00342513	0.0267302
22655	chr4	45402927	45403153	intron (ENSMUST00000132815.3, intron 1 of 1)	protein_coding-intron (ENSMUST00000107796.8, intron 2 of 2)	1826	ENSMUST00000151516.2	ENSMUSG00000045973	Slc25a51	protein_coding	5.77928	4.39638	8.33669	9.43405	5.08783	8.88537	0.829404	2.85451	0.00345216	0.0269056
15161	chr17	71157502	71158438	promoter-TSS (ENSMUST00000186358.6)	protein_coding-promoter-TSS (ENSMUST00000186358.6)	94	ENSMUST00000186358.6	ENSMUSG00000047407	Tgif1	protein_coding	25.5251	18.4229	36.6689	29.7085	21.974	33.1887	0.607699	4.79564	0.00349836	0.0271856
33149	chr8	123403844	123404385	intron (ENSMUST00000148630.2, intron 1 of 1)	protein_coding-intron (ENSMUST00000006525.14, intron 1 of 10)	697	ENSMUST00000006525.14	ENSMUSG00000006362	Cbfa2t3	protein_coding	8.98998	10.3629	15.7958	15.0593	9.67643	15.4276	0.661136	3.68593	0.00351215	0.0272653
11488	chr15	57560514	57560691	intron (ENSMUST00000160990.2, intron 1 of 2)	protein_coding-intron (ENSMUST00000096430.11, intron 1 of 3)	1477	ENSMUST00000160990.2	ENSMUSG00000071757	Zhx2	protein_coding	2.88964	3.08793	6.33087	5.2151	2.98878	5.77298	0.936337	2.21931	0.00357247	0.0276122
6458	chr11	114089987	114090317	TTS (ENSMUST00000106604.2)	lncRNA-TTS (ENSMUST00000106604.2)	1068	ENSMUST00000106604.2	ENSMUSG00000078600	1700092K14Rik	lncRNA	7.30436	5.39079	12.6617	9.37546	6.34758	11.0186	0.815346	3.15454	0.00358192	0.0276616
5964	chr11	97696749	97696928	promoter-TSS (ENSMUST00000138919.2)	protein_coding-promoter-TSS (ENSMUST00000138919.2)	-298	ENSMUST00000138919.2	ENSMUSG00000038366	Lasp1	protein_coding	3.61205	1.5178	5.39064	5.03931	2.56492	5.21497	1.10667	2.03081	0.00361899	0.0278463
661	chr1	72912717	72913390	exon (ENSMUST00000027377.9, exon 1 of 4)	protein_coding-exon (ENSMUST00000027377.9, exon 1 of 4)	381	ENSMUST00000137339.2	ENSMUSG00000026185	Igfbp5	protein_coding	18.6221	15.3873	26.3264	24.552	17.0047	25.4392	0.591179	4.42363	0.00369854	0.0283461
18247	chr2	30908021	30908230	intron (ENSMUST00000170476.8, intron 20 of 23)	protein_coding-intron (ENSMUST00000102849.11, intron 21 of 24)	-1706	ENSMUST00000127776.2	ENSMUSG00000026854	Usp20	protein_coding	2.64883	3.50663	5.13991	6.8558	3.07773	5.99786	0.933846	2.27891	0.00375277	0.0286997
33487	chr9	21828941	21829786	promoter-TSS (ENSMUST00000119055.8)	protein_coding-promoter-TSS (ENSMUST00000119055.8)	22	ENSMUST00000128442.2	ENSMUSG00000019066	Rab3d	protein_coding	46.9566	51.8668	60.4253	75.531	49.4117	67.9782	0.457671	5.88381	0.00376922	0.0288069
18097	chr2	28416307	28416580	intron (ENSMUST00000135803.8, intron 1 of 3)	protein_coding-intron (ENSMUST00000028170.15, intron 1 of 17)	-1419	ENSMUST00000238699.2	ENSMUSG00000026821	Ralgds	protein_coding	4.57526	4.03001	7.27109	8.02774	4.30264	7.64941	0.842053	2.6419	0.00379936	0.0289935
12155	chr15	85388520	85389015	Intergenic	Intergenic	-1339	ENSMUST00000178942.2	ENSMUSG00000096607	7530416G11Rik	protein_coding	11.1572	9.10678	17.4256	14.6492	10.132	16.0374	0.674631	3.73561	0.00394464	0.0298835
15254	chr17	79328196	79328412	promoter-TSS (ENSMUST00000119284.8)	protein_coding-promoter-TSS (ENSMUST00000119284.8)	-59	ENSMUST00000119284.8	ENSMUSG00000024070	Prkd3	protein_coding	2.56857	2.66923	5.26528	5.03931	2.6189	5.15229	0.967087	2.05696	0.00395373	0.0299396
21304	chr3	89229667	89230495	exon (ENSMUST00000029673.10, exon 1 of 5)	protein_coding-exon (ENSMUST00000029673.10, exon 1 of 5)	113	ENSMUST00000200436.2	ENSMUSG00000028039	Efna3	protein_coding	16.6957	12.6657	22.7535	21.9737	14.6807	22.3636	0.622978	4.22831	0.00396198	0.0299893
27554	chr6	48058608	48058812	exon (ENSMUST00000203890.2, exon 1 of 1)	protein_coding-exon (ENSMUST00000203890.2, exon 1 of 1)	502	ENSMUST00000204771.2	ENSMUSG00000057691	Zfp746	protein_coding	3.77258	4.60573	7.14573	7.79335	4.18915	7.46954	0.813102	2.61761	0.00396887	0.0300288
33679	chr9	37341935	37342282	promoter-TSS (ENSMUST00000034643.12)	protein_coding-promoter-TSS (ENSMUST00000034643.12)	-678	ENSMUST00000170512.8	ENSMUSG00000032128	Robo3	protein_coding	8.74918	7.85067	12.411	14.4148	8.29993	13.4129	0.701206	3.47636	0.00396889	0.0300288
18675	chr2	60275118	60275790	intron (ENSMUST00000112525.5, intron 17 of 29)	protein_coding-intron (ENSMUST00000112525.5, intron 17 of 29)	-1686	ENSMUST00000136034.2	ENSMUSG00000054580	Pla2r1	protein_coding	21.6723	20.8828	31.0275	30.7632	21.2775	30.8954	0.539659	4.72087	0.00409198	0.0308024
30207	chr7	80011518	80011735	TTS (ENSMUST00000206917.2)	protein_coding-TTS (ENSMUST00000206917.2)	1584	ENSMUST00000205318.2	ENSMUSG00000038886	Man2a2	protein_coding	5.13713	4.23936	7.33378	9.19967	4.68825	8.26672	0.837102	2.75266	0.00409031	0.0308024
26344	chr5	123412540	123412732	intron (ENSMUST00000197763.2, intron 2 of 11)	protein_coding-intron (ENSMUST00000121964.8, intron 7 of 21)	1109	ENSMUST00000197763.2	ENSMUSG00000029442	Wdr66	protein_coding	3.29098	2.56455	4.8265	6.56282	2.92776	5.69466	0.986655	2.19241	0.00409768	0.0308302
35817	chrX	159777374	159778555	promoter-TSS (ENSMUST00000087104.11)	protein_coding-promoter-TSS (ENSMUST00000087104.11)	-264	ENSMUST00000087104.11	ENSMUSG00000031292	Cdkl5	protein_coding	40.2944	45.7956	55.2227	61.5264	43.045	58.3746	0.434752	5.67411	0.00410551	0.0308648
18394	chr2	33774634	33775234	intron (ENSMUST00000146892.2, intron 1 of 2)	protein_coding-intron (ENSMUST00000041555.10, intron 1 of 9)	1923	ENSMUST00000192765.6	ENSMUSG00000038740	Mvb12b	protein_coding	23.1171	23.4473	35.3526	31.7594	23.2822	33.556	0.525707	4.84362	0.00413021	0.0309915
35483	chrX	47297459	47297741	promoter-TSS (ENSMUST00000037960.11)	protein_coding-promoter-TSS (ENSMUST00000037960.11)	-36	ENSMUST00000037960.11	ENSMUSG00000036985	Zdhhc9	protein_coding	8.58865	9.94418	15.9212	13.7702	9.26641	14.8457	0.667003	3.62861	0.00422675	0.0315556
14748	chr17	46077785	46078196	promoter-TSS (ENSMUST00000233473.2)	lncRNA-promoter-TSS (ENSMUST00000233473.2)	-131	ENSMUST00000233473.2	ENSMUSG00000097727	F630040K05Rik	lncRNA	6.58195	8.53106	12.7871	12.2467	7.55651	12.5169	0.706376	3.37444	0.00425737	0.0317308
21880	chr3	127020065	127020248	promoter-TSS (ENSMUST00000182064.9)	protein_coding-promoter-TSS (ENSMUST00000182064.9)	-574	ENSMUST00000182452.8	ENSMUSG00000032826	Ank2	protein_coding	4.89633	5.60015	7.83523	10.3716	5.24824	9.10342	0.783842	2.90497	0.00430862	0.0320506
31673	chr8	23546711	23546894	intron (ENSMUST00000141784.9, intron 1 of 41)	protein_coding-intron (ENSMUST00000110688.9, intron 1 of 42)	-1473	ENSMUST00000123418.8	ENSMUSG00000031543	Ank1	protein_coding	4.25419	3.08793	7.83523	5.68387	3.67106	6.75955	0.905921	2.44431	0.00434703	0.0322162
34079	chr9	56413343	56414078	exon (ENSMUST00000216940.2, exon 1 of 1)	TEC-exon (ENSMUST00000216940.2, exon 1 of 1)	235	ENSMUST00000216940.2	ENSMUSG00000111343	Gm47175	TEC	22.0736	15.4397	31.7797	25.1965	18.7566	28.4881	0.617852	4.57332	0.00451284	0.0331608
9569	chr13	97884153	97884393	promoter-TSS (ENSMUST00000123535.2)	lncRNA-promoter-TSS (ENSMUST00000123535.2)	-354	ENSMUST00000144993.2	ENSMUSG00000054944	5330416C01Rik	lncRNA	2.88964	5.07677	7.27109	7.50037	3.9832	7.38573	0.837719	2.59331	0.00469334	0.034277
28344	chr6	113684618	113684890	TTS (ENSMUST00000200187.3)	miRNA-TTS (ENSMUST00000200187.3)	517	ENSMUST00000138420.2	ENSMUSG00000056952	Tatdn2	protein_coding	4.17392	4.2917	7.96059	6.973	4.23281	7.4668	0.812099	2.61505	0.00476147	0.0346575
34131	chr9	57819967	57820177	exon (ENSMUST00000163329.2, exon 2 of 11)	protein_coding-exon (ENSMUST00000163329.2, exon 2 of 11)	155	ENSMUST00000217180.2	ENSMUSG00000055720	Ubl7	protein_coding	3.69231	3.66365	8.21132	5.50808	3.67798	6.8597	0.892675	2.46773	0.00478469	0.0347602
28414	chr6	114851641	114852511	promoter-TSS (ENSMUST00000152710.8)	protein_coding-promoter-TSS (ENSMUST00000152710.8)	-8	ENSMUST00000152710.8	ENSMUSG00000030315	Vgll4	protein_coding	19.9867	15.806	28.959	24.3176	17.8963	26.6383	0.584773	4.491	0.00493412	0.0356798
16812	chr19	7583211	7584608	intron (ENSMUST00000159983.8, intron 2 of 9)	protein_coding-intron (ENSMUST00000079902.6, intron 1 of 7)	559	ENSMUST00000079902.6	ENSMUSG00000024972	Lgals12	protein_coding	52.0135	48.6218	63.8728	70.5503	50.3176	67.2116	0.420411	5.88367	0.00502128	0.0361994
11351	chr15	36374953	36375545	promoter-TSS (ENSMUST00000226399.2)	lncRNA-promoter-TSS (ENSMUST00000226399.2)	54	ENSMUST00000226399.2	ENSMUSG00000115278	Gm34150	lncRNA	13.9666	11.2526	18.9926	19.2783	12.6096	19.1354	0.615511	4.01001	0.00503773	0.0363106
817	chr1	84675134	84675267	Intergenic	Intergenic	-1258	ENSMUST00000049126.13	ENSMUSG00000036766	Dner	protein_coding	1.20402	3.24494	5.516	3.98457	2.22448	4.75029	0.996067	1.93623	0.0050497	0.0363598
3218	chr10	79449413	79450382	promoter-TSS (ENSMUST00000059699.9)	protein_coding-promoter-TSS (ENSMUST00000059699.9)	-38	ENSMUST00000178228.3	ENSMUSG00000045912	C2cd4c	protein_coding	45.5118	46.2666	54.9093	69.9058	45.8892	62.4075	0.443842	5.76737	0.00505943	0.0364078
19520	chr2	130019496	130019852	intron (ENSMUST00000150835.2, intron 1 of 1)	protein_coding-intron (ENSMUST00000103199.9, intron 1 of 6)	1381	ENSMUST00020183458.1	ENSMUSG00000027404	Snrpb	protein_coding	4.01339	4.2917	9.59032	5.80106	4.15254	7.69569	0.8768	2.63099	0.00516447	0.0370384
15863	chr18	39051671	39051888	promoter-TSS (ENSMUST00000040647.11)	protein_coding-promoter-TSS (ENSMUST00000040647.11)	45	ENSMUST00000040647.11	ENSMUSG00000036585	Fgf1	protein_coding	4.41472	6.75158	9.40228	9.84423	5.58315	9.62325	0.749271	2.99177	0.00516738	0.0370493
18464	chr2	36132482	36132989	exon (ENSMUST00000133777.2, exon 1 of 2)	protein_coding-exon (ENSMUST00000133777.2, exon 1 of 2)	248	ENSMUST00000133777.2	ENSMUSG00000047250	Ptgs1	protein_coding	10.6756	6.48989	13.9781	14.0046	8.58275	13.9913	0.737604	3.5207	0.00524228	0.0374273
4319	chr11	11887412	11887651	intron (ENSMUST00000124587.2, intron 2 of 3)	protein_coding-intron (ENSMUST00000093321.12, intron 13 of 16)	1085	ENSMUST00000124587.2	ENSMUSG00000020176	Grb10	protein_coding	4.49499	2.51221	7.08305	5.80106	3.5036	6.44206	0.930174	2.37166	0.00528359	0.037654
4040	chr10	127927336	127927511	promoter-TSS (ENSMUST00000217851.2)	protein_coding-promoter-TSS (ENSMUST00000217851.2)	-23	ENSMUST00000218772.2	ENSMUSG00000040054	Baz2a	protein_coding	1.68562	5.49547	8.39937	6.44563	3.59055	7.4225	0.965548	2.56133	0.00529313	0.0376993
30889	chr7	126564894	126565142	intron (ENSMUST00000106335.8, intron 12 of 16)	protein_coding-intron (ENSMUST00000106332.3, intron 12 of 17)	-1897	ENSMUST00000134471.2	ENSMUSG00000030683	Sez6l2	protein_coding	4.7358	2.3552	7.39646	5.91826	3.5455	6.65736	0.968303	2.40374	0.00536866	0.0381607
6444	chr11	113545785	113546202	exon (ENSMUST00000018805.15, exon 6 of 14)	protein_coding-exon (ENSMUST00000018805.15, exon 6 of 14)	480	ENSMUST00000123085.2	ENSMUSG00000018661	Cog1	protein_coding	9.39132	10.1012	15.6705	14.6492	9.74626	15.1598	0.630458	3.67276	0.00539459	0.0383065
16681	chr19	5536454	5536662	promoter-TSS (ENSMUST00000154215.2)	protein_coding-promoter-TSS (ENSMUST00000154215.2)	-720	ENSMUST00000154215.2	ENSMUSG00000024906	Mus81	protein_coding	3.53178	3.873	6.26818	6.79721	3.70239	6.5327	0.807973	2.43471	0.00542023	0.0384348
15045	chr17	63188380	63189615	promoter-TSS (ENSMUST00000076840.12)	protein_coding-promoter-TSS (ENSMUST00000076840.12)	-685	ENSMUST00000076840.12	ENSMUSG00000048915	Efna5	protein_coding	20.9499	18.0565	30.4634	26.3685	19.5032	28.4159	0.549611	4.59706	0.00543169	0.0384929
31203	chr7	140535384	140536080	exon (ENSMUST00000081649.10, exon 1 of 2)	protein_coding-exon (ENSMUST00000081649.10, exon 1 of 2)	118	ENSMUST00000211129.2	ENSMUSG00000110104	Gm45717	protein_coding	13.485	11.0433	19.9955	17.3446	12.2641	18.6701	0.617691	3.9728	0.00543711	0.0385237
13464	chr16	74209822	74210215	Intergenic	Intergenic	-1305	ENSMUST00000156010.2	ENSMUSG00000052516	Robo2	protein_coding	8.10704	5.49547	11.6588	10.899	6.80125	11.2789	0.758524	3.20988	0.00552921	0.0390436
3171	chr10	77446222	77446896	intron (ENSMUST00000173691.2, intron 1 of 1)	protein_coding-intron (ENSMUST00000020501.15, intron 2 of 3)	887	ENSMUST00000173691.2	ENSMUSG00000020265	Sumo3	protein_coding	21.1104	22.4006	28.1441	35.0408	21.7555	31.5925	0.536217	4.75502	0.00559362	0.0393339
3883	chr10	120693714	120693903	intron (ENSMUST00000127564.2, intron 1 of 2)	protein_coding-intron (ENSMUST00000092143.12, intron 2 of 6)	274	ENSMUST00000127564.2	ENSMUSG00000087480	Gm15910	lncRNA	4.25419	3.82066	6.01746	8.43791	4.03742	7.22768	0.85196	2.56288	0.00563694	0.0395722
30693	chr7	115632955	115634014	promoter-TSS (ENSMUST00000205980.2)	protein_coding-promoter-TSS (ENSMUST00000205980.2)	264	ENSMUST00000205818.2	ENSMUSG00000051910	Sox6	protein_coding	29.7793	23.4997	41.182	34.7478	26.6395	37.9649	0.520338	5.02293	0.00563993	0.0395733
31286	chr7	142569874	142570090	intron (ENSMUST00000105925.8, intron 4 of 4)	protein_coding-intron (ENSMUST00000009396.13, intron 6 of 8)	-1164	ENSMUST00000154264.2	ENSMUSG00000000244	Tspan32	protein_coding	2.56857	3.29728	7.33378	4.21896	2.93292	5.77637	0.94431	2.2136	0.00569874	0.0399069
4498	chr11	31321340	31321893	Intergenic	Intergenic	-1542	ENSMUST00000020546.3	ENSMUSG00000020303	Stc2	protein_coding	10.4348	10.1012	15.2317	16.3485	10.268	15.7901	0.623128	3.73478	0.00571209	0.0399793
6572	chr11	116128650	116129125	promoter-TSS (ENSMUST00000037007.4)	protein_coding-promoter-TSS (ENSMUST00000037007.4)	16	ENSMUST00000037007.4	ENSMUSG00000034282	Evpl	protein_coding	9.07025	9.89185	13.0378	16.9344	9.48105	14.9861	0.655657	3.65012	0.0057208	0.0400298
2796	chr10	53949975	53950293	intron (ENSMUST00000220088.2, intron 2 of 12)	protein_coding-intron (ENSMUST00000003843.16, intron 2 of 12)	1671	ENSMUST00000218317.2	ENSMUSG00000003746	Man1a	protein_coding	7.38463	9.73483	12.9751	14.5906	8.55973	13.7828	0.667142	3.52616	0.00578249	0.0402549
3266	chr10	79881636	79881951	Intergenic	Intergenic	-1207	ENSMUST00000144698.8	ENSMUSG00000075706	Gpx4	protein_coding	3.37124	7.0656	7.33378	12.5983	5.21842	9.96602	0.890352	3.00171	0.00587228	0.0408138
31990	chr8	57941577	57941777	promoter-TSS (ENSMUST00000034022.4)	protein_coding-promoter-TSS (ENSMUST00000034022.4)	589	ENSMUST00000180690.2	ENSMUSG00000096917	2500002B13Rik	lncRNA	2.88964	4.08235	6.08014	6.50422	3.48599	6.29218	0.814896	2.38025	0.00597506	0.0413197
9552	chr13	96027471	96028857	intron (ENSMUST00000238515.2, intron 1 of 6)	protein_coding-intron (ENSMUST00000068603.8, intron 1 of 35)	101	ENSMUST00000238261.2	ENSMUSG00000021676	Iqgap2	protein_coding	33.873	27.111	44.6295	40.3145	30.492	42.472	0.48701	5.19759	0.00598797	0.0413767
298	chr1	37910965	37911803	promoter-TSS (ENSMUST00000041621.5)	protein_coding-promoter-TSS (ENSMUST00000041621.5)	-71	ENSMUST00000142670.2	ENSMUSG00000037216	Lipt1	protein_coding	30.4215	32.0831	42.0595	43.5959	31.2523	42.8277	0.452086	5.22319	0.00603421	0.0416152
6048	chr11	100151831	100152053	promoter-TSS (ENSMUST00000080893.7)	protein_coding-promoter-TSS (ENSMUST00000080893.7)	-87	ENSMUST00000080893.7	ENSMUSG00000035557	Krt17	protein_coding	4.01339	4.39638	7.52182	7.14879	4.20488	7.3353	0.790544	2.5987	0.00609348	0.0418935
21374	chr3	92732565	92732796	exon (ENSMUST00000072363.5, exon 2 of 2)	protein_coding-exon (ENSMUST00000072363.5, exon 2 of 2)	1874	ENSMUST00000072363.5	ENSMUSG00000059832	Kprp	protein_coding	3.37124	4.34404	6.64428	7.03159	3.85764	6.83793	0.798288	2.50018	0.00609485	0.0418948
27973	chr6	87870887	87871384	promoter-TSS (ENSMUST00000152175.2)	protein_coding-promoter-TSS (ENSMUST00000152175.2)	210	ENSMUST00000205234.3	ENSMUSG00000030058	Copg1	protein_coding	12.7626	11.2003	18.1151	17.9306	11.9814	18.0228	0.597358	3.93157	0.00613367	0.0421129
3222	chr10	79472279	79472649	intron (ENSMUST00000020564.7, intron 1 of 12)	protein_coding-intron (ENSMUST00000020564.7, intron 1 of 12)	-1226	ENSMUST00000219233.2	ENSMUSG00000111977	Gm47163	lncRNA	5.29767	4.81508	7.45914	9.78563	5.05637	8.62239	0.77984	2.83104	0.0062349	0.0426755
9814	chr14	3575647	3576015	promoter-TSS (ENSMUST00000144873.2)	protein_coding-promoter-TSS (ENSMUST00000144873.2)	-89	ENSMUST00000150727.8	ENSMUSG00000058317	Ube2e2	protein_coding	15.2509	14.6022	19.4314	25.0793	14.9266	22.2554	0.580011	4.23934	0.00625163	0.0427735
31506	chr8	12926820	12927024	intron (ENSMUST00000156560.2, intron 1 of 1)	protein_coding-intron (ENSMUST00000095456.10, intron 1 of 29)	422	ENSMUST00000145372.2	ENSMUSG00000085465	Gm15347	lncRNA	3.77258	3.4543	6.95769	5.91826	3.61344	6.43797	0.837736	2.40175	0.00634256	0.0433121
4021	chr10	127344713	127345965	TTS (ENSMUST00000035839.3)	protein_coding-TTS (ENSMUST00000035839.3)	2245	ENSMUST00000162302.2	ENSMUSG00000040287	Stac3	protein_coding	49.9265	47.104	63.7474	64.2805	48.5153	64.014	0.402129	5.82111	0.0063538	0.0433471
28042	chr6	90301992	90302308	promoter-TSS (ENSMUST00000070890.6)	protein_coding-promoter-TSS (ENSMUST00000070890.6)	17	ENSMUST00000070890.6	ENSMUSG00000056643	Chst13	protein_coding	6.82276	7.17028	10.4679	12.1881	6.99652	11.328	0.691353	3.24214	0.00638276	0.0435029
16452	chr18	80795417	80795679	intron (ENSMUST00000225980.2, intron 25 of 28)	protein_coding-intron (ENSMUST00000091790.5, intron 25 of 29)	663	ENSMUST00000225092.2	ENSMUSG00000024566	Atp9b	protein_coding	5.69901	8.21704	10.2171	13.0084	6.95802	11.6128	0.713086	3.27023	0.00641161	0.0436393
2348	chr10	4341952	4342187	exon (ENSMUST00000178920.2, exon 1 of 1)	lncRNA-exon (ENSMUST00000178920.2, exon 1 of 1)	482	ENSMUST00000178920.2	ENSMUSG00000095123	Gm21781	lncRNA	6.10035	6.38521	9.40228	11.1334	6.24278	10.2678	0.714271	3.09638	0.00642399	0.0436788
35766	chrX	149242069	149242314	promoter-TSS (ENSMUST00000130339.8)	protein_coding-promoter-TSS (ENSMUST00000130339.8)	-41	ENSMUST00000151067.8	ENSMUSG00000041353	Tmem29	protein_coding	9.07025	8.06002	12.1603	15.0007	8.56514	13.5805	0.67472	3.50409	0.00642452	0.0436788
10963	chr14	103893870	103894149	intron (ENSMUST00000162818.8, intron 1 of 3)	protein_coding-intron (ENSMUST00000069443.14, intron 1 of 6)	802	ENSMUST00000162818.8	ENSMUSG00000055717	Slain1	protein_coding	9.39132	6.69924	14.0407	11.8951	8.04528	12.9679	0.711058	3.42206	0.006554	0.0443123
34888	chr9	105533560	105533776	TTS (ENSMUST00000191117.7)	protein_coding-TTS (ENSMUST00000191117.7)	-1920	ENSMUST00000186943.2	ENSMUSG00000032571	Pik3r4	protein_coding	5.37794	5.33846	7.64719	10.606	5.3582	9.12659	0.770537	2.91381	0.00658249	0.044471
13859	chr17	8590636	8591072	promoter-TSS (ENSMUST00000163578.8)	protein_coding-promoter-TSS (ENSMUST00000163578.8)	-374	ENSMUST00000163578.8	ENSMUSG00000058159	T2	protein_coding	8.42811	7.79833	13.3512	12.3053	8.11322	12.8283	0.665386	3.4244	0.00658747	0.0444877
30848	chr7	125683147	125683532	Intergenic	Intergenic	-1756	ENSMUST00000073935.7	ENSMUSG00000046182	Gsg1l	protein_coding	6.50168	5.39079	9.08887	10.606	5.94624	9.84743	0.744334	3.02749	0.00665098	0.0448397
32397	chr8	85449512	85449841	promoter-TSS (ENSMUST00000098571.5)	protein_coding-promoter-TSS (ENSMUST00000098571.5)	40	ENSMUST00000098571.5	ENSMUSG00000074203	G430095P16Rik	protein_coding	4.49499	6.12352	9.84105	8.26212	5.30926	9.05159	0.739313	2.90717	0.00672375	0.0452014
32400	chr8	85502739	85502926	intron (ENSMUST00000126806.2, intron 1 of 9)	protein_coding-intron (ENSMUST00000076715.13, intron 1 of 8)	-1834	ENSMUST00000109762.8	ENSMUSG00000001911	Nfix	protein_coding	1.84616	3.71598	5.13991	5.62527	2.78107	5.38259	0.882569	2.1455	0.0067615	0.0454208
13695	chr16	96269913	96270229	intron (ENSMUST00000061739.9, intron 1 of 2)	protein_coding-intron (ENSMUST00000061739.9, intron 1 of 2)	1265	ENSMUST00000061739.9	ENSMUSG00000090223	Pcp4	protein_coding	14.2877	13.2415	20.8104	19.9228	13.7646	20.3666	0.569367	4.11548	0.00676964	0.0454411
25742	chr5	101813146	101813452	promoter-TSS (ENSMUST00000044125.11)	protein_coding-promoter-TSS (ENSMUST00000044125.11)	-437	ENSMUST00000044125.11	ENSMUSG00000035187	Nkx6-1	protein_coding	7.7057	14.4976	14.7302	22.9699	11.1016	18.8501	0.737288	3.94836	0.00678248	0.0455014
21424	chr3	95140715	95140988	exon (ENSMUST00000053872.12, exon 4 of 5)	protein_coding-exon (ENSMUST00000053872.12, exon 4 of 5)	1247	ENSMUST00000107199.2	ENSMUSG00000046722	Cdc42se1	protein_coding	6.66222	6.01885	10.5306	9.96142	6.34053	10.246	0.699384	3.09662	0.00685115	0.0458753
10066	chr14	25480284	25480504	promoter-TSS (ENSMUST00000224666.2)	lncRNA-promoter-TSS (ENSMUST00000224666.2)	-84	ENSMUST00000224666.2	ENSMUSG00000114539	Gm47921	lncRNA	3.93312	3.08793	7.20841	5.44948	3.51052	6.32895	0.868829	2.36646	0.00690132	0.0461491
32247	chr8	73373035	73373448	promoter-TSS (ENSMUST00000093427.11)	protein_coding-promoter-TSS (ENSMUST00000093427.11)	-98	ENSMUST00000161386.8	ENSMUSG00000048148	Nwd1	protein_coding	7.14383	10.3629	14.7302	13.36	8.75336	14.0451	0.654749	3.55552	0.00694099	0.0463369
4045	chr10	128046084	128046500	TTS (ENSMUST00000044776.13)	protein_coding-TTS (ENSMUST00000044776.13)	1384	ENSMUST00000061995.10	ENSMUSG00000051346	Spryd4	protein_coding	8.50838	6.07119	13.8527	10.2544	7.28978	12.0535	0.746334	3.30467	0.00695685	0.0463904
30925	chr7	127190372	127190593	intron (ENSMUST00000206914.2, intron 4 of 16)	protein_coding-intron (ENSMUST00000033088.8, intron 4 of 17)	-1105	ENSMUST00000206699.2	ENSMUSG00000030816	Rnf40	protein_coding	2.2475	2.30286	4.88918	4.10176	2.27518	4.49547	0.972312	1.86911	0.00695463	0.0463904
26900	chr5	142865171	142865827	intron (ENSMUST00000110766.8, intron 3 of 4)	protein_coding-intron (ENSMUST00000035985.8, intron 3 of 4)	-1371	ENSMUST00000181842.2	ENSMUSG00000097559	D430018E03Rik	lncRNA	12.602	11.5667	20.8731	15.9383	12.0843	18.4057	0.609867	3.95414	0.00699503	0.0465836
10336	chr14	48435735	48435982	promoter-TSS (ENSMUST00000081029.3)	protein_coding-promoter-TSS (ENSMUST00000081029.3)	-315	ENSMUST00000081029.3	ENSMUSG00000021846	Peli2	protein_coding	5.29767	3.66365	7.70987	7.55896	4.48066	7.63441	0.802425	2.65136	0.00704057	0.0467902
18336	chr2	32579369	32579729	intron (ENSMUST00000130164.8, intron 4 of 12)	protein_coding-intron (ENSMUST00000028148.11, intron 4 of 14)	-1700	ENSMUST00000156792.3	ENSMUSG00000009566	Fpgs	protein_coding	14.0468	9.31613	16.7987	19.3955	11.6815	18.0971	0.656572	3.91581	0.00705218	0.046841
22330	chr4	11965652	11966979	promoter-TSS (ENSMUST00000095144.10)	protein_coding-promoter-TSS (ENSMUST00000095144.10)	105	ENSMUST00000056050.5	ENSMUSG00000049225	Pdp1	protein_coding	71.1975	77.46	92.4557	105.415	74.3287	98.9355	0.410863	6.44249	0.00710584	0.0471092
