# Supplementary material for: Differential Chromatin Accessibility, Gene Expression, and mRNA Splicing Between Developing Cochlear Inner and Outer Hair Cells
Source: J Assoc Res Otolaryngol. 2025 Sep 5;26(5):531–51. doi: 10.1007/s10162-025-01005-z (PMC12528612; doi:10.1007/s10162-025-01005-z)
Supplement: Supplementary file 11 — Table S23−S28 (XLSX 1.03 MB) [file 10162_2025_1005_MOESM11_ESM.xlsx]

## Sheet: Table_S23
Table S23: Genes highly-expressed in IHC (TPM > 15) that have a proximal ATAC-seq peak to their TSS. TPM values are indicated for each sample, along with the mean TPM values.
ensembl_gene_id	gene_name	description	chr	start_position	end_position	strand	IHC1	IHC2	IHC3	IHC4	IHC5	IHC6	OHC1	OHC2	OHC3	OHC4	OHC5	OHC6	IHC_mean	OHC_mean
ENSMUSG00002076173			16	10961989	10962045	1	61445.8	476870	149734	204477	92882.4	173591	175114	296310	269464	284461	186273	311530	193167	253859
ENSMUSG00000119584	Rn18s	18S ribosomal RNA [Source:NCBI gene (formerly Entrezgene);Acc:19791]	17	40157244	40159092	1	12164.6	60442.8	52522.2	48514.8	41850.6	48706.7	38609.7	31311.8	29116.1	31961.1	22848.8	47207.6	44033.6	33509.2
ENSMUSG00002075524			9	56130999	56131055	-1	17267.5	53432.4	40005.6	27548.7	16847.4	22068.6	25393.5	34786.4	32626.3	33211.4	23572.8	34611.7	29528.4	30700.3
ENSMUSG00002075551			13	9884505	9884561	-1	7692.98	18448.2	19997.4	10859	7655.62	8161.44	9291.43	13101.2	12518	12454.9	8758.07	12657.3	12135.8	11463.5
ENSMUSG00000098973	Mir6236	microRNA 6236 [Source:MGI Symbol;Acc:MGI:5530929]	9	110110355	110110477	1	1799.34	14930.7	5283.27	8095.75	6589.72	9693.17	12331.2	17319.3	16798.9	15073.9	9584.41	18300.2	7731.99	14901.3
ENSMUSG00000096257	Ccer2	coiled-coil glutamate-rich protein 2 [Source:MGI Symbol;Acc:MGI:3645242]	7	28455599	28458393	1	2468.87	645.541	1935.98	2676.24	1405.37	1692.54	1270.68	1443.28	2037.19	1160.19	1832.73	1021.56	1804.09	1460.94
ENSMUSG00000001175	Calm1	calmodulin 1 [Source:MGI Symbol;Acc:MGI:88251]	12	100165694	100176073	1	2276.52	544.651	2005.03	1772.21	1922.46	2220.21	1717.85	1238.76	1951.3	1138.97	1686.62	1466.26	1790.18	1533.29
ENSMUSG00000036438	Calm2	calmodulin 2 [Source:MGI Symbol;Acc:MGI:103250]	17	87740840	87754363	-1	2272.98	304.311	1608.66	1642.55	1620.03	1491.31	763.497	526.504	1052.75	635.086	1050.73	650.226	1489.97	779.799
ENSMUSG00002075501			1	167167938	167167993	-1	607.589	1950.57	1692.17	1014.83	778.769	821.531	1076.62	1610.24	1477.94	1554.53	1113.96	1454.55	1144.24	1381.31
ENSMUSG00002076161	7SK	7SK RNA [Source:RFAM;Acc:RF00100]	9	78082585	78082915	-1	1603.1	476.361	1279	773.522	1473.12	637.317	1850.55	872.778	360.182	223.847	445.96	411.122	1040.4	694.073
ENSMUSG00000044080	S100a1	S100 calcium binding protein A1 [Source:MGI Symbol;Acc:MGI:1338917]	3	90418341	90421699	-1	1200.58	166.131	1173.13	1037.82	1175.97	825.956	189.345	131.056	132.428	71.2853	234.895	443.976	929.931	200.498
ENSMUSG00000037742	Eef1a1	eukaryotic translation elongation factor 1 alpha 1 [Source:MGI Symbol;Acc:MGI:1096881]	9	78385731	78396433	-1	912.224	238.499	1204.39	841.676	1090.98	1033.75	1257.15	1227.85	1468.64	982.702	1413.59	1109.66	886.92	1243.27
ENSMUSG00000090223	Pcp4	Purkinje cell protein 4 [Source:MGI Symbol;Acc:MGI:97509]	16	96268806	96326993	1	947.487	163.524	1159.88	1046.81	966.825	857.212	940.627	705.2	1330.67	679.584	1059.58	1085.6	856.956	966.877
ENSMUSG00000029580	Actb	actin, beta [Source:MGI Symbol;Acc:MGI:87904]	5	142888870	142892509	-1	536	438.405	778.754	637.433	870.428	1181.81	1188.68	837.048	855.262	842.977	1052.58	939.225	740.472	952.629
ENSMUSG00000050708	Ftl1	ferritin light polypeptide 1 [Source:MGI Symbol;Acc:MGI:95589]	7	45107368	45109308	-1	486.803	609.562	771.508	387.33	1047.5	817.609	922.64	755.551	893.562	642.024	805.114	883.793	686.719	817.114
ENSMUSG00000019505	Ubb	ubiquitin B [Source:MGI Symbol;Acc:MGI:98888]	11	62441997	62444039	1	605.022	355.62	879.57	456.2	824.27	870.745	599.72	850.542	803.549	856.233	1017.48	898.571	665.238	837.683
ENSMUSG00000020849	Ywhae	tyrosine 3-monooxygenase/tryptophan 5-monooxygenase activation protein, epsilon polypeptide [Source:MGI Symbol;Acc:MGI:894689]	11	75623695	75656671	1	544.112	245.785	741.257	572.933	759.917	720.463	628.395	587.775	826.327	542.139	663.924	675.863	597.411	654.071
ENSMUSG00000023944	Hsp90ab1	heat shock protein 90 alpha (cytosolic), class B member 1 [Source:MGI Symbol;Acc:MGI:96247]	17	45878701	45884197	-1	607.192	210.972	774.192	591.833	608.171	722.827	632.68	677.253	932.328	656.443	901.388	645.708	585.865	740.967
ENSMUSG00000093674	Rpl41	ribosomal protein L41 [Source:MGI Symbol;Acc:MGI:1915195]	10	128383983	128385174	-1	608.628	280.712	648.256	443.476	870.839	418.711	672.592	442.616	510.584	262.975	603.394	615.94	545.104	518.017
ENSMUSG00000022285	Ywhaz	tyrosine 3-monooxygenase/tryptophan 5-monooxygenase activation protein, zeta polypeptide [Source:MGI Symbol;Acc:MGI:109484]	15	36771014	36797173	-1	473.362	72.4998	687.356	437.826	607.523	728.934	620.517	518.941	626.613	585.093	583.761	573.55	501.25	584.746
ENSMUSG00000037493	Cib2	calcium and integrin binding family member 2 [Source:MGI Symbol;Acc:MGI:1929293]	9	54452078	54467502	-1	410.019	134.629	773.708	428.321	669.438	488.524	462.83	425.131	611.106	370.913	436.48	383.75	484.106	448.368
ENSMUSG00000028364	Tnc	tenascin C [Source:MGI Symbol;Acc:MGI:101922]	4	63878022	63965252	-1	386.205	106.713	553.994	490.492	556.551	791.923	323.145	334.598	479.765	400.3	423.556	366.629	480.98	387.999
ENSMUSG00000042834	Nrep	neuronal regeneration related protein [Source:MGI Symbol;Acc:MGI:99444]	18	33570072	33597082	-1	485.193	112.388	574.036	444.619	521.492	740.993	752.567	600.805	926.463	570.411	769.806	645.436	479.787	710.915
ENSMUSG00000057863	Rpl36	ribosomal protein L36 [Source:MGI Symbol;Acc:MGI:1860603]	17	56920416	56921243	1	535.816	489.185	346.32	370.482	531.987	542.433	463.33	252.569	362.917	224.051	512.75	478.18	469.37	382.3
ENSMUSG00000032959	Pebp1	phosphatidylethanolamine binding protein 1 [Source:MGI Symbol;Acc:MGI:1344408]	5	117420719	117425690	-1	628.315	83.3063	457.242	502.248	487.166	544.151	408.961	419.884	568.152	377.593	544.437	433.001	450.405	458.671
ENSMUSG00000034994	Eef2	eukaryotic translation elongation factor 2 [Source:MGI Symbol;Acc:MGI:95288]	10	81012465	81018332	1	463.045	243.071	556.399	383.589	497.044	552.708	381.222	495.529	644.146	409.733	560.454	388.183	449.309	479.878
ENSMUSG00000024640	Psat1	phosphoserine aminotransferase 1 [Source:MGI Symbol;Acc:MGI:2183441]	19	15882042	15924701	-1	535.839	137.144	413.714	429.069	532.236	625.895	781.324	697.564	984.037	647.585	832.574	717.734	445.649	776.803
ENSMUSG00000067786	Nnat	neuronatin [Source:MGI Symbol;Acc:MGI:104716]	2	157401998	157404442	1	317.168	342.627	425.979	280.697	671.347	531.548	542.7	388.724	191.733	561.406	199.309	456.885	428.228	390.126
ENSMUSG00000038457	Tmem255b	transmembrane protein 255B [Source:MGI Symbol;Acc:MGI:2685533]	8	13485189	13518473	1	306.706	258.109	531.389	315.552	468.501	661.332	397.489	359.619	524.347	397.067	417.589	469.229	423.598	427.557
ENSMUSG00000036309	Skp1	S-phase kinase-associated protein 1 [Source:MGI Symbol;Acc:MGI:103575]	11	52122822	52137685	1	578.773	69.1063	487.281	452.71	407.63	515.505	654.834	583.223	725.254	466.313	580.947	485.536	418.501	582.684
ENSMUSG00000041571	Selenow	selenoprotein W [Source:MGI Symbol;Acc:MGI:1100878]	7	15651133	15656327	-1	363.431	506.218	348.466	242.979	416.352	492.17	681.976	557.48	885.211	452.211	729.946	573.088	394.936	646.652
ENSMUSG00000041697	Cox6a1	cytochrome c oxidase subunit 6A1 [Source:MGI Symbol;Acc:MGI:103099]	5	115483701	115487040	-1	398.161	370.679	373.122	273.513	439.955	441.285	461.304	197.196	303.897	213.652	277.097	147.952	382.786	266.85
ENSMUSG00000092341	Malat1	metastasis associated lung adenocarcinoma transcript 1 (non-coding RNA) [Source:MGI Symbol;Acc:MGI:1919539]	19	5845718	5852700	-1	768.041	88.4217	175.249	383.715	344.224	537.008	476.899	525.005	348.641	1166.52	581.021	394.068	382.776	582.026
ENSMUSG00000024497	Pou4f3	POU domain, class 4, transcription factor 3 [Source:MGI Symbol;Acc:MGI:102523]	18	42527604	42530314	1	373.436	91.4968	561.344	308.044	431.062	487.306	337.532	227.26	443.271	299.6	297.261	308.991	375.448	318.986
ENSMUSG00000057666	Gapdh	glyceraldehyde-3-phosphate dehydrogenase [Source:MGI Symbol;Acc:MGI:95640]	6	125138678	125143430	-1	266.379	119.747	547.819	318.915	452.569	499.361	232.442	221.123	228.198	232.194	242.56	272.317	367.465	238.139
ENSMUSG00000051853	Arf3	ADP-ribosylation factor 3 [Source:MGI Symbol;Acc:MGI:99432]	15	98634515	98661095	-1	322.619	122.241	446.965	246.889	534.056	449.079	178.474	95.24	217.016	183.317	228.393	156.296	353.642	176.456
ENSMUSG00000033629	Hacd3	3-hydroxyacyl-CoA dehydratase 3 [Source:MGI Symbol;Acc:MGI:1889341]	9	64894265	64928975	-1	493.397	55.0398	368.919	331.849	347.158	474.476	495.484	399.375	730.543	395.817	603.749	539.781	345.14	527.458
ENSMUSG00000035885	Cox8a	cytochrome c oxidase subunit 8A [Source:MGI Symbol;Acc:MGI:105959]	19	7192518	7194981	-1	390.331	126.564	425.212	248.802	398.198	480.97	398.503	125.894	311.008	134.182	208.475	130.081	345.013	218.024
ENSMUSG00000072676	Tmem254a	transmembrane protein 254a [Source:MGI Symbol;Acc:MGI:1196450]	14	25923724	25928096	-1	294.154	91.4742	564.634	291.57	380.451	419.799	431.133	297.563	389.779	210.416	290.787	302.624	340.347	320.384
ENSMUSG00000041556	Fbxo2	F-box protein 2 [Source:MGI Symbol;Acc:MGI:2446216]	4	148245078	148250881	1	429.635	182.158	400.141	322.238	295.009	355.123	178.599	196.482	337.782	179.538	258.164	110.676	330.717	210.207
ENSMUSG00000034892	Rps29	ribosomal protein S29 [Source:MGI Symbol;Acc:MGI:107681]	12	69204496	69205960	-1	279.998	234.28	438.222	242.104	334.662	401.764	501.268	274.106	322.616	198.221	326.74	303.17	321.838	321.02
ENSMUSG00000075702	Selenom	selenoprotein M [Source:MGI Symbol;Acc:MGI:2149786]	11	3464684	3467351	1	160.5	354.767	365.829	155.996	395.595	495.195	618.87	271.888	306.753	262.679	354.322	405.334	321.314	369.974
ENSMUSG00000036752	Tubb4b	tubulin, beta 4B class IVB [Source:MGI Symbol;Acc:MGI:1915472]	2	25112172	25114714	-1	300.909	131.488	467.604	216.046	425.183	365.208	148.359	98.4496	135.774	92.6866	138.288	94.2354	317.74	117.965
ENSMUSG00000062372	Otof	otoferlin [Source:MGI Symbol;Acc:MGI:1891247]	5	30524406	30619276	-1	221.662	117.216	443.131	260.883	447.498	407.237	48.6063	64.6819	138.15	69.8128	104.135	79.4954	316.271	84.1469
ENSMUSG00000006498	Ptbp1	polypyrimidine tract binding protein 1 [Source:MGI Symbol;Acc:MGI:97791]	10	79690261	79700605	1	214.718	91.7052	343.76	293.623	436.14	502.087	165.432	125.09	246.818	140.159	214.026	172.75	313.672	177.379
ENSMUSG00000026576	Atp1b1	ATPase, Na+/K+ transporting, beta 1 polypeptide [Source:MGI Symbol;Acc:MGI:88108]	1	164264678	164285924	-1	339.596	53.3666	361.341	416.533	310.986	389.297	188.561	165.288	365.023	217.677	238.294	208.417	311.853	230.543
ENSMUSG00000019370	Calm3	calmodulin 3 [Source:MGI Symbol;Acc:MGI:103249]	7	16649304	16658039	-1	324.716	152.505	448.012	182.091	296.486	442.524	262.502	220.999	455.068	209.739	230.998	220.281	307.722	266.598
ENSMUSG00000034472	Rasd2	RASD family, member 2 [Source:MGI Symbol;Acc:MGI:1922391]	8	75940572	75950741	1	247.63	61.2174	415.009	215.799	414.588	468.293	411.537	323.227	485.662	328.985	431.522	261.629	303.756	373.76
ENSMUSG00000045128	Rpl18a	ribosomal protein L18A [Source:MGI Symbol;Acc:MGI:1924058]	8	71347366	71350056	-1	304.366	269.768	315.071	186.383	435.038	307.725	343.766	389.618	449.183	373.272	432.322	387.874	303.058	396.006
ENSMUSG00000105195	Gm43584	predicted gene 43584 [Source:MGI Symbol;Acc:MGI:5663721]	3	104660439	104680586	-1	275.195	175.457	325.386	357.221	253.746	377.975	0.916701	1.17467	21.841	1.39025	49.9984	13.1874	294.163	14.7514
ENSMUSG00000061315	Naca	nascent polypeptide-associated complex alpha polypeptide [Source:MGI Symbol;Acc:MGI:106095]	10	127871444	127884506	1	200.364	75.6366	404.397	269.438	427.541	362.525	172.679	108.664	150.274	125.752	174.236	170.757	289.984	150.394
ENSMUSG00000093989	Rnasek	ribonuclease, RNase K [Source:MGI Symbol;Acc:MGI:106369]	11	70128950	70130668	-1	274.334	142.944	533.771	138.304	271.052	368.421	234.658	159.446	250.657	246.174	331.231	427.039	288.138	274.868
ENSMUSG00000025393	Atp5b	ATP synthase, H+ transporting mitochondrial F1 complex, beta subunit [Source:MGI Symbol;Acc:MGI:107801]	10	127919142	127926260	1	413.062	61.8233	286.98	306.818	292.223	362.721	497.918	357.366	581.219	361.511	473.329	349.211	287.271	436.759
ENSMUSG00000027463	Slc52a3	solute carrier protein family 52, member 3 [Source:MGI Symbol;Acc:MGI:1916948]	2	151838431	151851178	1	223.629	80.4296	396.367	172.833	387.381	444.158	309.724	212.964	334.669	231.436	300.377	245.907	284.133	272.513
ENSMUSG00000032399	Rpl4	ribosomal protein L4 [Source:MGI Symbol;Acc:MGI:1915141]	9	64080657	64085948	1	308.178	152.83	246.625	278.165	304.014	364.959	509.588	514.15	661.491	423.103	584.838	550.189	275.795	540.56
ENSMUSG00000057841	Rpl32	ribosomal protein L32 [Source:MGI Symbol;Acc:MGI:98038]	6	115782466	115785708	-1	369.457	94.0381	341.573	345.63	312.076	177.265	393.572	240.809	272.369	142.724	259.603	199.957	273.34	251.506
ENSMUSG00000035202	Lars2	leucyl-tRNA synthetase, mitochondrial [Source:MGI Symbol;Acc:MGI:2142973]	9	123195992	123291731	1	81.5621	439.824	277.983	233.133	198.122	394.868	417.461	402.543	375.748	418.502	293.396	508.784	270.915	402.739
ENSMUSG00000058297	Spock2	sparc/osteonectin, cwcv and kazal-like domains proteoglycan 2 [Source:MGI Symbol;Acc:MGI:1891351]	10	59942041	59971020	1	239.848	70.1786	407.166	192.832	358.159	349.635	133.313	108.51	253.229	157.001	241.21	150.824	269.636	174.014
ENSMUSG00000043091	Tuba1c	tubulin, alpha 1C [Source:MGI Symbol;Acc:MGI:1095409]	15	98927772	98935991	1	253.761	103.65	310.857	258.799	312.503	364.255	144.743	122.876	117.619	89.4194	166.287	79.7892	267.304	120.122
ENSMUSG00000005716	Pvalb	parvalbumin [Source:MGI Symbol;Acc:MGI:97821]	15	78075314	78090600	-1	293.623	95.0338	378.892	235.809	378.172	209.548	130.062	188.92	149.829	127.55	112.483	154.577	265.18	143.904
ENSMUSG00000007892	Rplp1	ribosomal protein, large, P1 [Source:MGI Symbol;Acc:MGI:1927099]	9	61820566	61821824	-1	315.975	144.623	212.081	216.502	413.876	287.391	473.326	195.334	255.735	151.74	279.325	266.73	265.075	270.365
ENSMUSG00000055302	Mrfap1	Morf4 family associated protein 1 [Source:MGI Symbol;Acc:MGI:1914818]	5	36952211	36954116	-1	415.021	56.2047	254.524	268.295	250.043	335.934	419.221	463.785	587.137	441.986	492.279	438.176	263.337	473.764
ENSMUSG00000075334	Rprm	reprimo, TP53 dependent G2 arrest mediator candidate [Source:MGI Symbol;Acc:MGI:1915124]	2	53974105	53975564	-1	351.034	67.138	320.299	242.755	259.885	295.5	92.8221	53.6095	212.467	64.3002	139.838	57.0217	256.102	103.343
ENSMUSG00000066720	Cldn9	claudin 9 [Source:MGI Symbol;Acc:MGI:1913100]	17	23901558	23903000	-1	164.829	165.116	401.032	195.978	289.284	312.713	239.866	193.552	186.027	151.152	201.53	186.616	254.825	193.124
ENSMUSG00000028081	Rps3a1	ribosomal protein S3A1 [Source:MGI Symbol;Acc:MGI:1202063]	3	86045247	86050009	-1	343.647	97.0283	264.465	330.022	267.234	224.182	586.54	528.362	632.783	397.325	671.712	394.478	254.43	535.2
ENSMUSG00000031708	Tecr	trans-2,3-enoyl-CoA reductase [Source:MGI Symbol;Acc:MGI:1915408]	8	84298327	84334600	-1	248.048	96.1881	323.21	175.732	371.052	296.496	338.727	214.425	334.268	188.812	252.699	265.638	251.788	265.762
ENSMUSG00000001270	Ckb	creatine kinase, brain [Source:MGI Symbol;Acc:MGI:88407]	12	111635795	111638772	-1	246.614	170.414	292.615	211.261	237.541	308.706	190.43	141.299	200.417	150.134	184.731	149.856	244.525	169.478
ENSMUSG00000015656	Hspa8	heat shock protein 8 [Source:MGI Symbol;Acc:MGI:105384]	9	40712280	40721383	1	279.027	71.9835	273.065	215.696	309.694	316.701	393.307	290.562	585.645	249.307	516.283	450.995	244.361	414.35
ENSMUSG00000090291	Lrrc10b	leucine rich repeat containing 10B [Source:MGI Symbol;Acc:MGI:2685551]	19	10432735	10434837	-1	372.06	78.8081	323.289	278.892	152.98	257.564	111.86	131.04	260.629	86.7534	306.249	161.442	243.932	176.329
ENSMUSG00000091337	Eid1	EP300 interacting inhibitor of differentiation 1 [Source:MGI Symbol;Acc:MGI:1889651]	2	125515015	125516705	1	324.07	45.5971	230.495	266.943	188.671	396.405	244.658	214.143	321.463	204.917	296.065	293.64	242.03	262.481
ENSMUSG00000026688	Mgst3	microsomal glutathione S-transferase 3 [Source:MGI Symbol;Acc:MGI:1913697]	1	167199535	167221410	-1	217.642	106.508	370.319	158.207	367.614	224.543	236.588	162.42	177.348	126.58	202.403	161.56	240.805	177.816
ENSMUSG00000022048	Dpysl2	dihydropyrimidinase-like 2 [Source:MGI Symbol;Acc:MGI:1349763]	14	67040313	67106137	-1	196.093	79.2277	349.993	154.825	307.886	307.521	243.013	161.792	203.04	168.11	172.352	168.852	232.591	186.193
ENSMUSG00000037894	H2az1	H2A.Z variant histone 1 [Source:MGI Symbol;Acc:MGI:1888388]	3	137570248	137572683	1	255.819	287.2	168.884	181.904	248.535	251.64	463.983	321.486	303.872	270.529	377.964	465.137	232.33	367.162
ENSMUSG00000033577	Myo6	myosin VI [Source:MGI Symbol;Acc:MGI:104785]	9	80072313	80219011	1	259.654	43.6458	258.93	259.738	211.32	355.706	273.551	314.655	438.348	359.441	352.895	338.539	231.499	346.238
ENSMUSG00000008348	Ubc	ubiquitin C [Source:MGI Symbol;Acc:MGI:98889]	5	125463029	125467266	-1	139.518	77.3589	297.094	95.6357	428.933	338.394	247.176	152.047	234.55	193.394	238.559	195.675	229.489	210.233
ENSMUSG00000073702	Rpl31	ribosomal protein L31 [Source:MGI Symbol;Acc:MGI:2149632]	1	39406923	39410992	1	281.581	88.5807	266.366	243.093	250.398	239.146	370.393	222.781	201.466	132.362	289.209	280.027	228.194	249.373
ENSMUSG00000063457	Rps15	ribosomal protein S15 [Source:MGI Symbol;Acc:MGI:98117]	10	80128287	80129948	1	235.917	152.015	308.4	219.976	220.845	214.035	333.7	216.652	282.586	130.747	236.299	178.58	225.198	229.761
ENSMUSG00000035916	Ptprq	protein tyrosine phosphatase, receptor type, Q [Source:MGI Symbol;Acc:MGI:1096349]	10	107352910	107555912	-1	221.103	26.3849	261.93	258.507	196.637	373.813	257.275	222.917	406.742	260.169	395.172	304.605	223.062	307.813
ENSMUSG00000025428	Atp5a1	ATP synthase, H+ transporting, mitochondrial F1 complex, alpha subunit 1 [Source:MGI Symbol;Acc:MGI:88115]	18	77861429	77870569	1	267.392	44.4902	228.874	214.963	318.076	263.653	177.175	192.857	223.458	197.415	216.451	174.884	222.908	197.04
ENSMUSG00000005610	Eif4g2	eukaryotic translation initiation factor 4, gamma 2 [Source:MGI Symbol;Acc:MGI:109207]	7	110666957	110682237	-1	178.179	26.3354	323.899	196.132	284.138	324.945	188.105	157.982	206.954	150.444	171.642	170.535	222.271	174.277
ENSMUSG00000052133	Sema5b	sema domain, seven thrombospondin repeats (type 1 and type 1-like), transmembrane domain (TM) and short cytoplasmic domain, (semaphorin) 5B [Source:MGI Symbol;Acc:MGI:107555]	16	35361515	35485102	1	155.253	29.1708	380.198	252.841	195.577	310.906	144.645	102.924	141.014	97.4291	165.495	118.184	220.658	128.282
ENSMUSG00000057322	Rpl38	ribosomal protein L38 [Source:MGI Symbol;Acc:MGI:1914921]	11	114559350	114563157	1	241.068	45.0162	325.426	256.882	170.165	276.353	298.13	246.759	270.971	158.112	280.126	276.733	219.152	255.138
ENSMUSG00000034872	Gipc3	GIPC PDZ domain containing family, member 3 [Source:MGI Symbol;Acc:MGI:2387006]	10	81171099	81179100	-1	157.622	95.0444	321.935	192.976	290.663	236.008	113.135	106.466	163.548	103.126	142.596	98.3947	215.708	121.211
ENSMUSG00000018849	Wwc1	WW, C2 and coiled-coil domain containing 1 [Source:MGI Symbol;Acc:MGI:2388637]	11	35729227	35871354	-1	175.942	128.276	263.475	209.757	247.829	260.499	147.362	157.549	315.817	244.106	252.524	256.109	214.296	228.911
ENSMUSG00000039395	Mreg	melanoregulin [Source:MGI Symbol;Acc:MGI:2151839]	1	72198601	72251466	-1	216.479	38.9344	317.155	241.046	218.15	246.13	147.024	157.809	286.51	122.713	218.441	145.949	212.982	179.741
ENSMUSG00000023175	Bsg	basigin [Source:MGI Symbol;Acc:MGI:88208]	10	79540325	79547803	1	166.058	82.1159	326.669	147.284	268.261	241.769	149.169	211.233	168.778	135.877	165.468	165.478	205.359	166
ENSMUSG00000028639	Ybx1	Y box protein 1 [Source:MGI Symbol;Acc:MGI:99146]	4	119135178	119151801	-1	323.044	76.8784	246.872	191.237	181.262	204.916	187.373	215.543	259.842	190.812	200.809	161.681	204.035	202.677
ENSMUSG00000048758	Rpl29	ribosomal protein L29 [Source:MGI Symbol;Acc:MGI:99687]	9	106306653	106308767	1	191.944	117.32	323.1	182.47	191.05	215.525	200.132	222.043	329.126	159.599	181.298	284.349	203.568	229.424
ENSMUSG00000047187	Rab2a	RAB2A, member RAS oncogene family [Source:MGI Symbol;Acc:MGI:1928750]	4	8535644	8607778	1	200.839	25.4261	238.141	224.724	213.877	315.947	212.673	200.767	268.815	213.071	292.502	223.921	203.159	235.292
ENSMUSG00000033161	Atp1a1	ATPase, Na+/K+ transporting, alpha 1 polypeptide [Source:MGI Symbol;Acc:MGI:88105]	3	101483535	101512000	-1	163.69	59.1304	265.719	190.021	235.541	281.28	170.339	139.747	216.708	144.88	168.018	150.693	199.23	165.064
ENSMUSG00000012405	Rpl15	ribosomal protein L15 [Source:MGI Symbol;Acc:MGI:1913730]	14	4198305	4201873	1	205.09	155.649	231.53	180.805	243.42	172.645	272.654	231.767	231.723	171.626	261.055	268.667	198.19	239.582
ENSMUSG00000078630	Tomt	transmembrane O-methyltransferase [Source:MGI Symbol;Acc:MGI:3769724]	7	101547577	101555566	-1	115.497	54.0267	265.173	172.184	336.653	233.099	197.459	113.31	194.697	142.262	237.842	107.489	196.105	165.51
ENSMUSG00000020577	Tspan13	tetraspanin 13 [Source:MGI Symbol;Acc:MGI:1913359]	12	36064556	36092499	-1	240.106	51.7548	209.239	196.231	206.477	269.434	265.623	233.109	302.112	205.461	228.366	281.139	195.54	252.635
ENSMUSG00000001924	Uba1	ubiquitin-like modifier activating enzyme 1 [Source:MGI Symbol;Acc:MGI:98890]	X	20524565	20549418	1	156.059	58.1749	219.04	134.71	260.114	343.438	168.658	119.04	167.91	115.279	167.065	126.329	195.256	144.047
ENSMUSG00000028865	Cd164l2	CD164 sialomucin-like 2 [Source:MGI Symbol;Acc:MGI:1916905]	4	132939442	132951866	1	230.784	59.9239	250.24	189.806	174.026	248.361	117.223	73.75	144.317	139.964	120.499	107.403	192.19	117.193
ENSMUSG00000070524	Fcrlb	Fc receptor-like B [Source:MGI Symbol;Acc:MGI:3576487]	1	170734842	170740510	-1	128.651	225.164	160.773	163.393	277.935	187.278	8.75016	28.6854	101.515	37.9043	52.5131	63.4383	190.532	48.801
ENSMUSG00000055865	Tafa3	TAFA chemokine like family member 3 [Source:MGI Symbol;Acc:MGI:3046463]	3	104674722	104689156	-1	177.555	50.9929	250.469	241.288	155.513	252.854	1.24882	9.43023	15.7439	5.41419	35.7653	13.8817	188.112	13.5807
ENSMUSG00000018326	Ywhab	tyrosine 3-monooxygenase/tryptophan 5-monooxygenase activation protein, beta polypeptide [Source:MGI Symbol;Acc:MGI:1891917]	2	163836880	163860508	1	165.805	25.6924	164.951	160.175	299.082	312.355	192.219	130.881	211.287	145.065	171.125	189.033	188.01	173.268
ENSMUSG00000027248	Pdia3	protein disulfide isomerase associated 3 [Source:MGI Symbol;Acc:MGI:95834]	2	121244256	121269168	1	206.601	32.449	231.244	233.268	172.255	246.003	189.961	152.159	196.119	196.902	212.168	195.281	186.97	190.432
ENSMUSG00000027712	Anxa5	annexin A5 [Source:MGI Symbol;Acc:MGI:106008]	3	36503072	36530043	-1	312.366	30.9679	126.187	198.798	186.445	252.302	62.1787	54.5981	43.6952	33.7675	96.5577	79.5826	184.511	61.73
ENSMUSG00000005973	Rcn1	reticulocalbin 1 [Source:MGI Symbol;Acc:MGI:104559]	2	105216636	105229664	-1	238.64	48.8345	138.665	202.306	185.663	285.346	149.214	162.552	316.737	161.439	241.745	189.11	183.242	203.466
ENSMUSG00000028447	Dctn3	dynactin 3 [Source:MGI Symbol;Acc:MGI:1859251]	4	41714798	41723170	-1	278.516	109.166	119.066	176.961	248.439	166.353	291.261	308.789	579.893	329.08	445.217	484.601	183.083	406.474
ENSMUSG00000071644	Eef1g	eukaryotic translation elongation factor 1 gamma [Source:MGI Symbol;Acc:MGI:1914410]	19	8944405	8955843	1	215.098	54.8574	174.365	205.925	202.272	241.636	191.751	252.537	266.278	228.487	310.718	257.064	182.359	251.139
ENSMUSG00000035513	Ntng2	netrin G2 [Source:MGI Symbol;Acc:MGI:2159341]	2	29084553	29143017	-1	149.408	86.9789	226.515	148.781	185.416	296.032	119.339	143.626	140.268	103.235	172.461	126.66	182.188	134.265
ENSMUSG00000017778	Cox7c	cytochrome c oxidase subunit 7C [Source:MGI Symbol;Acc:MGI:103226]	13	86192935	86195023	-1	233.829	92.9037	187.158	181.502	196.115	199.098	335.648	193.68	221.044	125.158	213.13	201.094	181.768	214.959
ENSMUSG00000038803	Ost4	oligosaccharyltransferase complex subunit 4 (non-catalytic) [Source:MGI Symbol;Acc:MGI:1914945]	5	31063229	31065132	-1	215.917	35.4737	233.583	163.933	215.531	224.865	220.325	162.014	128.942	110.247	115.748	108.042	181.55	140.886
ENSMUSG00000030189	Ybx3	Y box protein 3 [Source:MGI Symbol;Acc:MGI:2137670]	6	131341818	131365439	-1	204.624	59.7603	198.693	193.787	210.609	218.583	82.139	77.5031	126.237	78.8198	104.088	65.1452	181.009	88.9887
ENSMUSG00000032216	Nedd4	neural precursor cell expressed, developmentally down-regulated 4 [Source:MGI Symbol;Acc:MGI:97297]	9	72569628	72657134	1	168.556	26.4465	240.544	199.249	181.032	261	174.36	178.946	242.255	173.491	227.917	191.015	179.471	197.997
ENSMUSG00000037805	Rpl10a	ribosomal protein L10A [Source:MGI Symbol;Acc:MGI:1343877]	17	28547445	28550007	1	240.852	74.6289	272.167	208.607	112.356	167.972	244.042	146.838	138.388	90.0359	163.816	137.804	179.43	153.487
ENSMUSG00000037852	Cpe	carboxypeptidase E [Source:MGI Symbol;Acc:MGI:101932]	8	65045576	65146088	-1	249.463	41.8519	171.147	261.822	128.005	213.13	158.847	150.534	380.894	157.617	221.079	205.348	177.57	212.387
ENSMUSG00000048076	Arf1	ADP-ribosylation factor 1 [Source:MGI Symbol;Acc:MGI:99431]	11	59102238	59119096	-1	162.032	93.5989	178.922	167.902	208.804	250.123	246.21	185.297	255.509	185.513	198.149	196.587	176.897	211.211
ENSMUSG00000073574	Grxcr2	glutaredoxin, cysteine rich 2 [Source:MGI Symbol;Acc:MGI:2685697]	18	42118388	42132114	-1	170.54	42.4629	241.605	135.137	226.551	241.951	163.315	154.385	291.883	161.892	237.633	166.418	176.374	195.921
ENSMUSG00000051367	Six1	sine oculis-related homeobox 1 [Source:MGI Symbol;Acc:MGI:102780]	12	73086789	73100661	-1	155.665	48.8561	220.743	181.548	230.878	219.57	78.9316	92.5183	108.846	104.539	165.113	92.8668	176.21	107.136
ENSMUSG00000048644	Ctxn1	cortexin 1 [Source:MGI Symbol;Acc:MGI:88566]	8	4307660	4309274	-1	127.254	61.1495	321.47	103.297	176.144	262.46	206.035	117.713	218.136	203.288	130.581	156.416	175.296	172.028
ENSMUSG00000028495	Rps6	ribosomal protein S6 [Source:MGI Symbol;Acc:MGI:98159]	4	86772897	86775649	-1	244.11	47.3279	172.13	198.989	178.18	209.663	301.961	383.809	379.529	234.285	421.405	307.189	175.067	338.03
ENSMUSG00000021262	Evl	Ena-vasodilator stimulated phosphoprotein [Source:MGI Symbol;Acc:MGI:1194884]	12	108520979	108654775	1	167.5	57.6137	208.454	233.729	198.803	182.437	176.038	197.537	392.454	221.745	294.264	214.928	174.756	249.494
ENSMUSG00000090733	Rps27	ribosomal protein S27 [Source:MGI Symbol;Acc:MGI:1888676]	3	90119829	90120958	-1	203.708	70.3946	208.376	155.72	245.523	163.008	516.542	267.663	304.424	212.859	353.678	384.729	174.455	339.983
ENSMUSG00000024897	Apba1	amyloid beta (A4) precursor protein binding, family A, member 1 [Source:MGI Symbol;Acc:MGI:1860297]	19	23736251	23926960	1	129.878	48.5288	256.017	125.263	239.544	231.526	137.789	105.43	187.014	132.026	151.378	91.4254	171.793	134.177
ENSMUSG00000090137	Uba52	ubiquitin A-52 residue ribosomal protein fusion product 1 [Source:MGI Symbol;Acc:MGI:98887]	8	70960913	70963451	-1	175.316	89.0556	172.813	152.137	213.565	222.391	129.616	125.592	114.161	117.643	129.495	141.763	170.88	126.378
ENSMUSG00000060126	Tpt1	tumor protein, translationally-controlled 1 [Source:MGI Symbol;Acc:MGI:104890]	14	76082533	76085965	1	217.19	21.3412	213.564	162.441	187.926	207.181	229.765	296.8	252.825	196.854	227.757	230.128	168.274	239.022
ENSMUSG00000032366	Tpm1	tropomyosin 1, alpha [Source:MGI Symbol;Acc:MGI:98809]	9	66929872	66956688	-1	174.633	40.0283	165.085	194.1	203.903	229.387	136.773	198.204	260.605	223.482	198.01	190.047	167.856	201.187
ENSMUSG00000017781	Pitpna	phosphatidylinositol transfer protein, alpha [Source:MGI Symbol;Acc:MGI:99887]	11	75478923	75519630	1	151.807	14.8533	225.284	175.416	252.424	183.896	97.7893	101.456	170.962	114.663	142.844	106.214	167.28	122.321
ENSMUSG00000022055	Nefl	neurofilament, light polypeptide [Source:MGI Symbol;Acc:MGI:97313]	14	68321312	68326544	1	186.642	33.195	228.3	205.511	181.594	167.325	49.6116	25.6678	65.1362	28.2554	51.3547	43.1422	167.095	43.8613
ENSMUSG00000011752	Pgam1	phosphoglycerate mutase 1 [Source:MGI Symbol;Acc:MGI:97552]	19	41900362	41907099	1	170.458	20.0883	297.519	160.451	143.053	210.434	137.022	106.101	100.706	60.7041	97.7145	120.717	167.001	103.827
ENSMUSG00000021792	Prxl2a	peroxiredoxin like 2A [Source:MGI Symbol;Acc:MGI:1917814]	14	40715697	40735745	-1	208.981	52.0595	145.941	161.588	149.607	272.463	73.6078	67.7553	194.977	86.7246	134.134	100.149	165.107	109.558
ENSMUSG00000030035	Wbp1	WW domain binding protein 1 [Source:MGI Symbol;Acc:MGI:104710]	6	83096025	83098540	-1	106.748	52.2098	218.269	112.347	266.982	228	72.3957	82.2114	185.962	84.2914	105.491	90.1679	164.093	103.42
ENSMUSG00000073043	Atoh1	atonal bHLH transcription factor 1 [Source:MGI Symbol;Acc:MGI:104654]	6	64706109	64708229	1	129.433	62.7723	210.293	173.117	172.431	234.279	124.137	125.856	152.975	140.319	131.336	94.4806	163.721	128.184
ENSMUSG00000020149	Rab1a	RAB1A, member RAS oncogene family [Source:MGI Symbol;Acc:MGI:97842]	11	20151432	20176856	1	178.767	36.5892	207.346	125.852	233.127	198.334	166.411	126.146	183.036	118.495	183.577	135.316	163.336	152.163
ENSMUSG00000051251	Nhlh1	nescient helix loop helix 1 [Source:MGI Symbol;Acc:MGI:98481]	1	171879859	171885140	-1	155.273	63.5347	249.603	138.252	188.644	180.298	236.402	142.575	255.257	199.864	250.142	202.06	162.601	214.383
ENSMUSG00000021270	Hsp90aa1	heat shock protein 90, alpha (cytosolic), class A member 1 [Source:MGI Symbol;Acc:MGI:96250]	12	110657039	110669162	-1	194.122	35.4629	169.021	193.574	151.172	227.504	163.972	173.358	251.789	161.768	188.211	235.013	161.809	195.685
ENSMUSG00000071866	Ppia	peptidylprolyl isomerase A [Source:MGI Symbol;Acc:MGI:97749]	11	6365443	6369817	1	165.031	65.8955	193.672	146.831	213.68	184.361	306.871	177.591	230.711	159.112	259.377	239.286	161.578	228.825
ENSMUSG00000000552	Zfp385a	zinc finger protein 385A [Source:MGI Symbol;Acc:MGI:1352495]	15	103222322	103248520	-1	116.142	63.4838	261.513	91.558	212.281	205.769	60.1091	68.5515	127.335	37.9658	82.1237	41.6973	158.458	69.6304
ENSMUSG00000038132	Rbm24	RNA binding motif protein 24 [Source:MGI Symbol;Acc:MGI:3610364]	13	46571910	46584571	1	150.576	37.1475	221.864	151.87	154.452	216.516	126.391	134.488	247.722	155.397	192.612	128.173	155.404	164.131
ENSMUSG00000078812	Eif5a	eukaryotic translation initiation factor 5A [Source:MGI Symbol;Acc:MGI:106248]	11	69807540	69812784	-1	137.986	37.6802	201.141	92.2177	226.729	231.775	191.04	184.691	273.093	139.797	186.864	168.123	154.588	190.601
ENSMUSG00000031447	Lamp1	lysosomal-associated membrane protein 1 [Source:MGI Symbol;Acc:MGI:96745]	8	13209161	13225338	1	136.009	39.0666	206.976	121.779	226.366	193.296	155.797	135.248	191.238	125.107	152.16	122.534	153.915	147.014
ENSMUSG00000020048	Hsp90b1	heat shock protein 90, beta (Grp94), member 1 [Source:MGI Symbol;Acc:MGI:98817]	10	86526073	86541373	-1	228.648	21.0718	126.595	214.272	84.3627	241.799	141.85	158.412	170.572	157.403	163.003	216.71	152.791	167.992
ENSMUSG00000024121	Atp6v0c	ATPase, H+ transporting, lysosomal V0 subunit C [Source:MGI Symbol;Acc:MGI:88116]	17	24382840	24388676	-1	84.8273	67.1219	287.173	69.7345	196.12	206.826	155.692	86.4905	92.2496	85.3344	94.5817	106.968	151.967	103.553
ENSMUSG00000074748	Atxn7l3b	ataxin 7-like 3B [Source:MGI Symbol;Acc:MGI:1914971]	10	112761335	112764906	-1	139.055	43.5455	246.384	105.208	169.442	200.539	112.341	102.999	147.679	132.297	143.761	107.177	150.696	124.376
ENSMUSG00000022054	Nefm	neurofilament, medium polypeptide [Source:MGI Symbol;Acc:MGI:97314]	14	68320039	68362295	-1	165.696	57.4275	157.641	206.055	146.114	168.53	25.5207	30.9808	88.5078	41.8157	75.6932	48.8266	150.244	51.8908
ENSMUSG00000044533	Rps2	ribosomal protein S2 [Source:MGI Symbol;Acc:MGI:105110]	17	24937090	24940903	1	148.849	58.0108	177.866	115.077	213.271	179.718	144.238	218.154	235.019	139.536	231.953	181.735	148.799	191.773
ENSMUSG00000068082	Grxcr1	glutaredoxin, cysteine rich 1 [Source:MGI Symbol;Acc:MGI:3577767]	5	68189178	68323741	1	136.435	42.4916	163.566	114.254	195.832	239.211	214.736	187.635	303.601	219.967	247.871	273.549	148.632	241.226
ENSMUSG00000022540	Rogdi	rogdi homolog [Source:MGI Symbol;Acc:MGI:1913299]	16	4826594	4831417	-1	98.7748	76.3027	186.607	94.0483	218.439	209.024	98.3937	90.4355	98.7727	48.9035	118.127	97.5541	147.199	92.0311
ENSMUSG00000022283	Pabpc1	poly(A) binding protein, cytoplasmic 1 [Source:MGI Symbol;Acc:MGI:1349722]	15	36595905	36609912	-1	137.754	29.3071	169.185	120.957	171.132	242.343	165.038	136.516	170.685	158.285	180.045	148.595	145.113	159.861
ENSMUSG00000038150	Ormdl3	ORM1-like 3 (S. cerevisiae) [Source:MGI Symbol;Acc:MGI:1913862]	11	98472082	98478194	-1	186.122	105.88	146.569	181.073	133.951	108.131	88.2399	72.9836	203.493	125.593	182.076	69.2196	143.621	123.601
ENSMUSG00000039952	Dag1	dystroglycan 1 [Source:MGI Symbol;Acc:MGI:101864]	9	108081833	108141157	-1	118.744	39.1491	191.956	94.6523	209.118	207.781	91.189	90.6026	143.397	119.172	132.536	108.052	143.567	114.158
ENSMUSG00000073910	Mob3b	MOB kinase activator 3B [Source:MGI Symbol;Acc:MGI:2664539]	4	34949074	35157484	-1	119.019	25.0645	178.756	142.816	159.463	233.912	139.828	122.464	208.891	123.27	162.988	154.075	143.172	151.919
ENSMUSG00000008682	Rpl10	ribosomal protein L10 [Source:MGI Symbol;Acc:MGI:105943]	X	73314418	73316741	1	152.012	65.9795	159.317	123.996	213.68	143.758	207.383	167.736	119.365	138.756	187.534	154.958	143.124	162.622
ENSMUSG00000034120	Srsf2	serine and arginine-rich splicing factor 2 [Source:MGI Symbol;Acc:MGI:98284]	11	116740727	116743920	-1	146.879	21.9749	164.578	129.766	214.394	177.823	196.922	146.56	236.77	277.737	227.303	240.271	142.569	220.927
ENSMUSG00000049517	Rps23	ribosomal protein S23 [Source:MGI Symbol;Acc:MGI:1913725]	13	91071077	91073069	1	163.773	36.5369	180.703	194.521	147.077	132.607	199.208	119.725	117.143	77.519	173.533	144.293	142.536	138.57
ENSMUSG00000025868	Higd2a	HIG1 domain family, member 2A [Source:MGI Symbol;Acc:MGI:1914294]	13	54738020	54738971	1	64.1075	121.173	250.648	98.8878	208.369	99.8282	92.6825	118.91	108.487	87.1426	172.466	141.342	140.502	120.172
ENSMUSG00000026238	Ptma	prothymosin alpha [Source:MGI Symbol;Acc:MGI:97803]	1	86454448	86458434	1	161.795	48.1573	171.391	210.094	118.623	132.269	110.72	124.843	157.698	97.2271	174.31	122.675	140.388	131.246
ENSMUSG00000079477	Rab7	RAB7, member RAS oncogene family [Source:MGI Symbol;Acc:MGI:105068]	6	87976088	88022252	-1	120.413	56.8813	167.104	229.978	127.271	139.856	141.215	121.775	209.963	133.521	127.002	136.791	140.251	145.044
ENSMUSG00000029064	Gnb1	guanine nucleotide binding protein (G protein), beta 1 [Source:MGI Symbol;Acc:MGI:95781]	4	155575818	155643726	1	108.749	45.2906	161.042	120.668	185.109	218.308	209.23	118.067	191.917	124.397	161.397	152.817	139.861	159.637
ENSMUSG00000022816	Fstl1	follistatin-like 1 [Source:MGI Symbol;Acc:MGI:102793]	16	37597235	37656876	1	161.426	4.45259	88.6866	174.958	178.306	227.965	21.3988	45.9084	27.9261	7.80301	67.8644	47.1674	139.299	36.3447
ENSMUSG00000086324	Gm15564	predicted gene 15564 [Source:MGI Symbol;Acc:MGI:3783013]	16	35787122	35803600	-1	39.7459	193.943	198.829	126.973	61.5029	211.103	245.672	269.658	234.127	250.439	176	374.094	138.683	258.332
ENSMUSG00000039218	Srrm2	serine/arginine repetitive matrix 2 [Source:MGI Symbol;Acc:MGI:1923206]	17	24009506	24043715	1	99.0778	27.6422	162.706	135.018	175.716	229.664	99.6722	84.901	103.827	100.818	116.742	108.722	138.304	102.447
ENSMUSG00000076432	Ywhaq	tyrosine 3-monooxygenase/tryptophan 5-monooxygenase activation protein theta [Source:MGI Symbol;Acc:MGI:891963]	12	21440072	21467638	-1	178.272	17.0951	162.703	177.102	106.901	186.66	177.56	158.149	176.484	137.546	166.186	183.679	138.122	166.601
ENSMUSG00000047459	Dynlrb1	dynein light chain roadblock-type 1 [Source:MGI Symbol;Acc:MGI:1914318]	2	155078453	155092197	1	149.785	31.1948	205.963	115.665	141.767	184.211	175.465	178.698	108.08	114.506	118.517	163.843	138.098	143.185
ENSMUSG00000031548	Sfrp1	secreted frizzled-related protein 1 [Source:MGI Symbol;Acc:MGI:892014]	8	23901518	23939648	1	117.242	23.0438	158.663	125.525	194.323	206.757	123.003	107.575	84.6105	97.6608	157.255	146.631	137.592	119.456
ENSMUSG00000028333	Anp32b	acidic (leucine-rich) nuclear phosphoprotein 32 family, member B [Source:MGI Symbol;Acc:MGI:1914878]	4	46450902	46472657	1	176.388	21.1261	63.931	291.862	138.861	131.941	81.4245	134.08	239.685	106.731	143.674	136.099	137.352	140.282
ENSMUSG00000024474	Ik	IK cytokine [Source:MGI Symbol;Acc:MGI:1345142]	18	36877709	36890692	1	164.631	19.9859	139.856	254.753	84.0502	148.959	107.19	138.246	186.573	164.59	188.828	153.553	135.373	156.497
ENSMUSG00000026644	Acbd7	acyl-Coenzyme A binding domain containing 7 [Source:MGI Symbol;Acc:MGI:1925495]	2	3337205	3342030	1	270.056	20.737	93.6365	172.157	117.385	137.181	217.868	141.48	257.98	140.685	181.738	200.455	135.192	190.034
ENSMUSG00000003429	Rps11	ribosomal protein S11 [Source:MGI Symbol;Acc:MGI:1351329]	7	44771803	44773863	-1	156.038	22.3497	231.475	86.8604	187.808	125.096	191.19	221.861	177.899	126.85	144.987	201.131	134.938	177.32
ENSMUSG00000061666	Gdpd1	glycerophosphodiester phosphodiesterase domain containing 1 [Source:MGI Symbol;Acc:MGI:1913819]	11	86924693	86964888	-1	146.594	19.3024	176.577	163.68	143.913	157.154	131.253	104.508	121.941	103.149	154.256	114.793	134.537	121.65
ENSMUSG00000031633	Slc25a4	solute carrier family 25 (mitochondrial carrier, adenine nucleotide translocator), member 4 [Source:MGI Symbol;Acc:MGI:1353495]	8	46659834	46664321	-1	160.084	48.1927	122.295	178.717	128.544	168.938	171.674	192.852	237.126	132.138	183.97	169.139	134.462	181.15
ENSMUSG00000022037	Clu	clusterin [Source:MGI Symbol;Acc:MGI:88423]	14	66205932	66218996	1	123.95	36.3343	163.593	92.3964	223.776	163.877	131.365	152.725	183.851	127.571	188.755	183.875	133.988	161.357
ENSMUSG00000046434	Hnrnpa1	heterogeneous nuclear ribonucleoprotein A1 [Source:MGI Symbol;Acc:MGI:104820]	15	103148859	103155119	1	195.579	20.1695	136.388	159.306	79.44	212.496	158.648	168.271	207.379	179.452	194.129	148.017	133.896	175.983
ENSMUSG00000025871	4833439L19Rik	RIKEN cDNA 4833439L19 gene [Source:MGI Symbol;Acc:MGI:1921162]	13	54699031	54713248	-1	121.578	19.4749	182.635	120.826	126.149	229.013	194.712	145.562	271.958	160.497	190.172	206.176	133.279	194.846
ENSMUSG00000063316	Rpl27	ribosomal protein L27 [Source:MGI Symbol;Acc:MGI:98036]	11	101333124	101336355	1	131.519	33.7703	131.733	132.891	173.547	191.068	124.942	80.1401	96.5972	84.3716	121.144	77.2972	132.421	97.4154
ENSMUSG00000073774	Kncn	kinocilin [Source:MGI Symbol;Acc:MGI:3614952]	4	115741597	115746723	1	71.4351	16.8013	209.107	142.196	210.652	140.885	69.0213	56.4292	112.399	48.8779	110.64	93.7453	131.846	81.8521
ENSMUSG00000024661	Fth1	ferritin heavy polypeptide 1 [Source:MGI Symbol;Acc:MGI:95588]	19	9957962	9962462	1	152.039	46.8158	116.681	131.794	115.859	225.162	147.389	120.185	183.65	123.341	156.672	146.981	131.392	146.37
ENSMUSG00000063015	Ccni	cyclin I [Source:MGI Symbol;Acc:MGI:1341077]	5	93329792	93354354	-1	114.342	12.0396	176.088	126.899	172.799	185.549	117.759	72.8194	101.089	65.8669	110.331	81.1474	131.286	91.5021
ENSMUSG00000031320	Rps4x	ribosomal protein S4, X-linked [Source:MGI Symbol;Acc:MGI:98158]	X	101228547	101233000	-1	165.492	31.2205	125.028	151.806	139.982	171.144	268.017	302.84	343.974	271.455	317.831	321.31	130.779	304.238
ENSMUSG00000096472	Cdkn2d	cyclin dependent kinase inhibitor 2D [Source:MGI Symbol;Acc:MGI:105387]	9	21199706	21202703	-1	101.096	47.28	158.062	136.653	198.07	137.557	59.4	56.8901	127.131	62.4607	104.196	91.0108	129.786	83.5148
ENSMUSG00000042535	Gtpbp1	GTP binding protein 1 [Source:MGI Symbol;Acc:MGI:109443]	15	79575046	79605680	1	116.127	34.159	175.723	80.6416	165.919	198.829	64.4835	55.5725	120.204	99.5404	96.8501	81.9553	128.566	86.4343
ENSMUSG00000018042	Cyb5r3	cytochrome b5 reductase 3 [Source:MGI Symbol;Acc:MGI:94893]	15	83037695	83056793	-1	93.7662	74.6308	203.508	111.83	114.748	169.844	119.322	84.9359	124.694	89.6865	94.4513	67.8551	128.054	96.8241
ENSMUSG00000035242	Oaz1	ornithine decarboxylase antizyme 1 [Source:MGI Symbol;Acc:MGI:109433]	10	80662490	80665124	1	176.825	20.2271	153.852	105.43	142.786	160.634	153.943	146.884	192.709	93.5021	120.269	167.638	126.626	145.824
ENSMUSG00000018593	Sparc	secreted acidic cysteine rich glycoprotein [Source:MGI Symbol;Acc:MGI:98373]	11	55285326	55314009	-1	153.228	21.5587	104.25	113.561	183.207	169.135	70.6267	108.321	100.541	26.6755	257.756	126.549	124.157	115.078
ENSMUSG00000042861	Kcna10	potassium voltage-gated channel, shaker-related subfamily, member 10 [Source:MGI Symbol;Acc:MGI:3037820]	3	107090372	107103037	1	82.0748	21.8627	243.943	66.1518	210.241	119.897	26.9182	14.8772	31.1331	11.0481	14.5524	55.408	124.028	25.6562
ENSMUSG00000015619	Gata3	GATA binding protein 3 [Source:MGI Symbol;Acc:MGI:95663]	2	9861889	9894845	-1	85.969	41.3006	173.417	106.352	166.502	170.629	47.9777	37.7882	71.1697	50.0964	73.5888	34.4389	124.028	52.51
ENSMUSG00000024270	Slc39a6	solute carrier family 39 (metal ion transporter), member 6 [Source:MGI Symbol;Acc:MGI:2147279]	18	24712938	24736874	-1	166.403	11.7971	113.665	163.491	105.614	182.894	71.2456	73.3942	104.91	96.7999	106.319	123.394	123.977	96.0105
ENSMUSG00000031839	Hsbp1	heat shock factor binding protein 1 [Source:MGI Symbol;Acc:MGI:1915446]	8	120071227	120075661	1	168.397	25.3267	124.707	162.897	149.964	111.846	144.662	126.938	132.456	68.4619	117.84	103.77	123.856	115.688
ENSMUSG00000031451	Gas6	growth arrest specific 6 [Source:MGI Symbol;Acc:MGI:95660]	8	13515374	13544490	-1	82.6469	24.7377	123.223	118.717	185.087	208.244	70.305	101.348	119.871	104.447	132.129	117.089	123.776	107.531
ENSMUSG00000042750	Bex2	brain expressed X-linked 2 [Source:MGI Symbol;Acc:MGI:1338017]	X	134967313	134968985	-1	161.605	12.7707	119.031	161.022	119.193	160.503	46.3607	141.421	183.715	113.87	123.614	142.839	122.354	125.303
ENSMUSG00000029994	Anxa4	annexin A4 [Source:MGI Symbol;Acc:MGI:88030]	6	86713822	86770566	-1	117.955	14.2692	150.623	170.29	102.852	177.378	304.488	267.732	399.605	291.957	294.042	378.067	122.228	322.649
ENSMUSG00000020340	Cyfip2	cytoplasmic FMR1 interacting protein 2 [Source:MGI Symbol;Acc:MGI:1924134]	11	46084677	46203686	-1	100.849	33.0514	150.806	104.105	162.348	179.185	86.2485	113.6	138.445	117.346	132.377	110.196	121.724	116.369
ENSMUSG00000046330	Rpl37a	ribosomal protein L37a [Source:MGI Symbol;Acc:MGI:98068]	1	72750449	72752972	1	185.511	90.6327	134.401	117.677	63.8264	137.775	210.219	111.729	127.744	67.6649	157.059	114.481	121.637	131.483
ENSMUSG00000022982	Sod1	superoxide dismutase 1, soluble [Source:MGI Symbol;Acc:MGI:98351]	16	90017642	90023217	1	153.37	34.9302	148.035	121.782	134.043	132.234	190.901	99.2618	163.79	78.2501	128.993	165.607	120.732	137.8
ENSMUSG00000001105	Ift20	intraflagellar transport 20 [Source:MGI Symbol;Acc:MGI:1915585]	11	78427187	78432563	1	138.467	64.0601	169.276	125.298	131.043	94.4577	89.5344	76.4715	113.373	42.055	105.191	109.866	120.434	89.4151
ENSMUSG00000032060	Cryab	crystallin, alpha B [Source:MGI Symbol;Acc:MGI:88516]	9	50662625	50667936	1	88.0822	19.9115	154.726	83.7876	139.233	236.765	288.679	183.98	217.636	168.489	166.833	246.649	120.418	212.044
ENSMUSG00000029840	Mtpn	myotrophin [Source:MGI Symbol;Acc:MGI:99445]	6	35485841	35516823	-1	164.869	13.9939	140.995	116.059	106.114	179.697	161.457	157.362	177.616	102.275	154.891	158.266	120.288	151.978
ENSMUSG00000091680	Klhdc7b	kelch domain containing 7B [Source:MGI Symbol;Acc:MGI:3648212]	15	89269120	89273070	1	59.6218	24.6749	174.896	128.529	192.958	140.196	70.217	35.587	83.6369	46.9746	53.2121	41.5372	120.146	55.1941
ENSMUSG00000056091	St3gal5	ST3 beta-galactoside alpha-2,3-sialyltransferase 5 [Source:MGI Symbol;Acc:MGI:1339963]	6	72074576	72131555	1	125.688	65.2199	119.701	125.688	172.282	106.692	132.86	138.168	275.993	131.103	246.793	99.2893	119.212	170.701
ENSMUSG00000049515	Espnl	espin-like [Source:MGI Symbol;Acc:MGI:2685402]	1	91249797	91276028	1	129.791	18.3772	155.661	122.399	108.999	175.959	75.8201	73.4244	93.7587	60.7953	82.7047	57.307	118.531	73.9684
ENSMUSG00000025789	St8sia2	ST8 alpha-N-acetyl-neuraminide alpha-2,8-sialyltransferase 2 [Source:MGI Symbol;Acc:MGI:106020]	7	73588867	73663438	-1	51.2236	16.5123	214.043	94.9715	138.021	193.721	174.874	106.446	164.113	137.099	138.305	120.548	118.082	140.231
ENSMUSG00000026667	Uhmk1	U2AF homology motif (UHM) kinase 1 [Source:MGI Symbol;Acc:MGI:1341908]	1	170020989	170042966	-1	147.569	18.7569	109.317	120.593	93.4243	218.218	114.105	97.9183	195.364	129.727	164.868	101.23	117.98	133.869
ENSMUSG00000048058	Ldlrad3	low density lipoprotein receptor class A domain containing 3 [Source:MGI Symbol;Acc:MGI:2138856]	2	101780548	102016730	-1	122.495	19.1745	160.636	138.149	106.23	158.918	49.3168	41.7833	103.289	45.6998	89.5443	57.4044	117.6	64.5063
ENSMUSG00000067274	Rplp0	ribosomal protein, large, P0 [Source:MGI Symbol;Acc:MGI:1927636]	5	115697526	115701786	1	129.562	77.7616	148.066	86.2883	167.382	92.3032	211.655	254.595	210.341	154.909	240.371	165.785	116.894	206.276
ENSMUSG00000046352	Gjb2	gap junction protein, beta 2 [Source:MGI Symbol;Acc:MGI:95720]	14	57336057	57342159	-1	115.673	8.1053	107.996	105.783	246.276	116.682	26.0029	10.9857	9.5224	0.905742	30.3824	21.3002	116.753	16.5166
ENSMUSG00000040128	Pnrc1	proline-rich nuclear receptor coactivator 1 [Source:MGI Symbol;Acc:MGI:1917838]	4	33245423	33290163	-1	79.6688	34.0969	172.246	94.7606	121.699	195.187	133.13	70.8088	119.088	90.1089	115.276	89.4805	116.276	102.982
ENSMUSG00000030649	Anapc15	anaphase promoting complex C subunit 15 [Source:MGI Symbol;Acc:MGI:1922680]	7	101512922	101551056	1	67.5394	31.2685	153.024	101.906	204.762	138.66	109.269	66.3659	116.26	86.283	145.066	64.2325	116.193	97.9127
ENSMUSG00000096255	Dynlt1b	dynein light chain Tctex-type 1B [Source:MGI Symbol;Acc:MGI:98643]	17	6697511	6703695	1	104.972	14.3522	103.831	117.177	218.029	136.581	102.168	91.254	93.4829	95.6292	113.629	115.833	115.824	101.999
ENSMUSG00000048416	Mlf1	myeloid leukemia factor 1 [Source:MGI Symbol;Acc:MGI:1341819]	3	67281430	67307336	1	129.095	17.3282	157.83	95.8151	138.719	155.497	73.0989	68.8694	82.7033	71.7783	58.006	87.5988	115.714	73.6758
ENSMUSG00000005881	Ergic3	ERGIC and golgi 3 [Source:MGI Symbol;Acc:MGI:1913616]	2	155849965	155860199	1	139.632	64.7954	111.229	87.1112	141.302	149.887	211.341	104.497	192.051	128.275	149.932	91.9515	115.659	146.341
ENSMUSG00000054752	Fsd1l	fibronectin type III and SPRY domain containing 1-like [Source:MGI Symbol;Acc:MGI:2442443]	4	53631471	53707009	1	129.338	12.6708	115.281	154.126	98.4726	182.53	118.453	106.886	176.63	109.453	170.994	129.501	115.403	135.32
ENSMUSG00000044949	Ubtd2	ubiquitin domain containing 2 [Source:MGI Symbol;Acc:MGI:2444752]	11	32405370	32466687	1	114.811	47.1939	147.561	120.572	89.0858	171.504	90.7251	104.567	92.2084	91.6317	78.1049	75.3751	115.121	88.7687
ENSMUSG00000070407	Hs3st3b1	heparan sulfate (glucosamine) 3-O-sulfotransferase 3B1 [Source:MGI Symbol;Acc:MGI:1333853]	11	63776618	63813116	-1	108.281	28.5565	189.044	107.59	119.372	137.341	82.2538	67.3072	111.015	104.707	94.3094	55.9605	115.031	85.9255
ENSMUSG00000051236	Msrb3	methionine sulfoxide reductase B3 [Source:MGI Symbol;Acc:MGI:2443538]	10	120617001	120735006	-1	124.503	12.9832	153.655	112.074	137.098	143.324	85.338	76.9203	129.33	85.4	97.6032	112.747	113.94	97.8898
ENSMUSG00000024758	Rtn3	reticulon 3 [Source:MGI Symbol;Acc:MGI:1339970]	19	7403266	7460646	-1	76.818	18.0244	147.917	87.8285	147.116	205.254	115.982	75.9676	101.334	95.8803	118.676	110.635	113.826	103.079
ENSMUSG00000025794	Rpl14	ribosomal protein L14 [Source:MGI Symbol;Acc:MGI:1914365]	9	120400510	120403720	1	162.589	92.2785	89.4352	109.972	112.91	115.726	207.544	193.703	204.601	122.476	183.094	156.184	113.818	177.934
ENSMUSG00000030654	Arl6ip1	ADP-ribosylation factor-like 6 interacting protein 1 [Source:MGI Symbol;Acc:MGI:1858943]	7	117718114	117728885	-1	128.605	33.4114	132.902	99.6831	121.831	166.128	201.624	205.735	205.694	182.11	181.898	200.811	113.76	196.312
ENSMUSG00000047773	Ankfn1	ankyrin-repeat and fibronectin type III domain containing 1 [Source:MGI Symbol;Acc:MGI:2686021]	11	89281049	89732092	-1	114.753	15.2244	174.835	119.562	122.389	134.464	88.5776	104.197	129.974	135.534	133.257	114.665	113.538	117.701
ENSMUSG00000024302	Dtna	dystrobrevin alpha [Source:MGI Symbol;Acc:MGI:106039]	18	23548192	23792772	1	89.3711	21.6585	123.682	125.457	124.843	192.897	62.0771	49.828	88.0699	64.6236	82.6532	66.2136	112.985	68.9109
ENSMUSG00000063594	Gng8	guanine nucleotide binding protein (G protein), gamma 8 [Source:MGI Symbol;Acc:MGI:109163]	7	16625711	16629361	1	111.855	93.3577	136.9	104.385	138.97	91.0535	119.803	68.0737	81.2024	69.6061	90.7098	64.9114	112.754	82.3844
ENSMUSG00000024501	Dpysl3	dihydropyrimidinase-like 3 [Source:MGI Symbol;Acc:MGI:1349762]	18	43454049	43571351	-1	131.3	25.5395	144.261	100.058	138.699	136.351	103.877	105.719	165.273	107.938	138.26	126.747	112.701	124.636
ENSMUSG00000016200	Syt14	synaptotagmin XIV [Source:MGI Symbol;Acc:MGI:2444490]	1	192573541	192718083	-1	133.161	9.57767	130.601	131.235	84.7031	185.826	87.5648	102.373	157.13	114.48	139.992	114.098	112.517	119.273
ENSMUSG00000033685	Ucp2	uncoupling protein 2 (mitochondrial, proton carrier) [Source:MGI Symbol;Acc:MGI:109354]	7	100142544	100151227	1	67.6013	29.9775	143.228	98.425	184.247	143.264	84.1151	60.4946	67.0125	57.7334	84.2518	57.8981	111.124	68.5842
ENSMUSG00000047139	Cd24a	CD24a antigen [Source:MGI Symbol;Acc:MGI:88323]	10	43454280	43460261	1	107.314	18.1377	113.737	91.1243	102.179	231.898	19.1525	27.8581	23.4691	22.8946	52.4601	47.3609	110.732	32.1992
ENSMUSG00000041329	Atp1b2	ATPase, Na+/K+ transporting, beta 2 polypeptide [Source:MGI Symbol;Acc:MGI:88109]	11	69490562	69496768	-1	74.5314	22.7198	172.229	99.1222	106.569	180.929	164.886	106.655	116.484	95.7106	129.407	117.313	109.35	121.743
ENSMUSG00000052837	Junb	jun B proto-oncogene [Source:MGI Symbol;Acc:MGI:96647]	8	85701113	85705347	-1	117.913	6.39094	185.686	220.995	69.8662	55.0839	105.997	169.641	115.957	94.9968	109.428	74.4337	109.323	111.742
ENSMUSG00000000740	Rpl13	ribosomal protein L13 [Source:MGI Symbol;Acc:MGI:105922]	8	123829089	123831983	1	161.18	55.4342	116.032	118.352	103.918	100.282	108.108	94.625	130.823	59.4767	102.197	102.962	109.2	99.6986
ENSMUSG00000030695	Aldoa	aldolase A, fructose-bisphosphate [Source:MGI Symbol;Acc:MGI:87994]	7	126394406	126399923	-1	104.759	39.396	149.439	81.9618	121.376	155.255	134.368	195.286	161.394	135.953	178.282	152.463	108.698	159.624
ENSMUSG00000059005	Hnrnpa3	heterogeneous nuclear ribonucleoprotein A3 [Source:MGI Symbol;Acc:MGI:1917171]	2	75489605	75499751	1	121.452	13.3429	119.746	153.315	67.8994	175.285	127.902	123.612	156.463	131.824	127.621	132.502	108.507	133.321
ENSMUSG00000027177	Hipk3	homeodomain interacting protein kinase 3 [Source:MGI Symbol;Acc:MGI:1314882]	2	104256826	104324791	-1	107.481	20.4524	136.323	115.945	106.018	163.889	84.5199	81.3285	123.558	102.879	115.511	102.614	108.351	101.735
ENSMUSG00000064225	Paqr9	progestin and adipoQ receptor family member IX [Source:MGI Symbol;Acc:MGI:1922802]	9	95441710	95450076	1	119.626	16.4161	147.307	134.565	82.4188	148.591	40.0103	36.3387	88.3708	36.9935	75.1035	50.8861	108.154	54.6172
ENSMUSG00000075267	Pjvk	pejvakin [Source:MGI Symbol;Acc:MGI:2685847]	2	76478820	76488900	1	120.725	22.6397	145.485	80.0535	96.3576	181.835	119.738	68.9654	222.558	127.449	129.674	187.044	107.849	142.571
ENSMUSG00000033088	Triobp	TRIO and F-actin binding protein [Source:MGI Symbol;Acc:MGI:1349410]	15	78831924	78890069	1	88.7482	41.0444	158.878	122.852	104.408	130.127	51.4841	52.9831	87.0644	63.829	77.2075	36.7302	107.676	61.5497
ENSMUSG00000059436	Max	Max protein [Source:MGI Symbol;Acc:MGI:96921]	12	76984043	77008975	-1	105.989	51.5904	86.4147	117.012	153.973	128.824	107.318	74.703	78.1863	82.6179	100.474	56.9966	107.301	83.3826
ENSMUSG00000062328	Rpl17	ribosomal protein L17 [Source:MGI Symbol;Acc:MGI:2448270]	18	75131629	75136452	1	168.412	21.7619	100.614	98.0991	157.482	94.9919	105.536	95.8017	91.4031	53.4151	87.1248	88.7631	106.893	87.0073
ENSMUSG00000060036	Rpl3	ribosomal protein L3 [Source:MGI Symbol;Acc:MGI:1351605]	15	79961992	79976069	-1	130.364	38.0459	119.178	89.9558	135.435	128.317	165.804	177.548	176.211	122.45	161.737	125.061	106.883	154.802
ENSMUSG00000016520	Lnx2	ligand of numb-protein X 2 [Source:MGI Symbol;Acc:MGI:2155959]	5	146953465	147013396	-1	92.7152	28.0607	155.293	101.755	130.694	132.675	70.0896	74.2033	100.155	94.6441	81.7956	57.788	106.865	79.7793
ENSMUSG00000026496	Parp1	poly (ADP-ribose) polymerase family, member 1 [Source:MGI Symbol;Acc:MGI:1340806]	1	180396489	180428819	1	107.805	36.9424	140.914	127.799	105.612	119.955	125.75	92.5435	129.336	97.1145	126.804	96.4087	106.505	111.326
ENSMUSG00000035357	Pdzrn3	PDZ domain containing RING finger 3 [Source:MGI Symbol;Acc:MGI:1933157]	6	101126570	101354858	-1	79.3716	25.2111	160.003	123.656	113.318	137.342	73.6963	61.8781	90.8091	64.6182	85.6386	90.7773	106.484	77.9029
ENSMUSG00000003970	Rpl8	ribosomal protein L8 [Source:MGI Symbol;Acc:MGI:1350927]	15	76788278	76790514	1	86.9251	151.688	105.651	75.136	127.907	89.1145	197.624	197.691	274.991	175.56	163.959	255.642	106.07	210.911
ENSMUSG00000061787	Rps17	ribosomal protein S17 [Source:MGI Symbol;Acc:MGI:1309526]	7	80992480	80995002	-1	149.654	24.6556	148.062	116.028	107.816	88.2205	153.333	150.442	85.9679	71.5271	79.168	99.6491	105.739	106.681
ENSMUSG00000025362	Rps26	ribosomal protein S26 [Source:MGI Symbol;Acc:MGI:1351628]	10	128460403	128462616	-1	142.419	64.9437	85.8953	95.7164	91.701	147.468	126.6	59.4737	74.1708	46.6136	74.5604	58.4118	104.691	73.305
ENSMUSG00000098274	Rpl24	ribosomal protein L24 [Source:MGI Symbol;Acc:MGI:1915443]	16	55786638	55791798	1	132.525	32.3233	139.646	100.068	125.241	98.1739	146.736	91.6606	129.422	91.8121	121.782	56.7166	104.663	106.355
ENSMUSG00000004035	Gstm7	glutathione S-transferase, mu 7 [Source:MGI Symbol;Acc:MGI:1915562]	3	107833650	107839133	-1	82.7221	13.4164	140.639	79.8216	220.997	88.836	58.1635	76.2986	201.704	76.7502	117.285	75.5922	104.405	100.966
ENSMUSG00000023232	Serinc2	serine incorporator 2 [Source:MGI Symbol;Acc:MGI:1919132]	4	130147288	130172998	-1	79.57	11.4036	160.528	97.1232	152.967	123.669	11.8988	35.6357	38.092	38.3763	27.0838	23.4186	104.21	29.0842
ENSMUSG00000031996	Aplp2	amyloid beta (A4) precursor-like protein 2 [Source:MGI Symbol;Acc:MGI:88047]	9	31060853	31123111	-1	68.5642	14.2918	170.548	79.3385	135.885	155.103	60.115	82.4965	161.409	102.998	120.471	88.5954	103.955	102.681
ENSMUSG00000034868	Myl12b	myosin, light chain 12B, regulatory [Source:MGI Symbol;Acc:MGI:107494]	17	71280128	71297885	-1	104.508	62.1947	169.748	90.6811	75.1625	121.361	112.678	65.211	73.2959	75.7184	84.6743	76.3467	103.943	81.3207
ENSMUSG00000017404	Rpl19	ribosomal protein L19 [Source:MGI Symbol;Acc:MGI:98020]	11	97917536	97921318	1	120.825	62.619	123.267	125.74	80.6011	105.759	165.601	133.619	164.777	114.396	139.411	147.798	103.135	144.267
ENSMUSG00000028843	Sh3bgrl3	SH3 domain binding glutamic acid-rich protein-like 3 [Source:MGI Symbol;Acc:MGI:1920973]	4	133854717	133856100	-1	77.7221	34.1458	145.575	98.7118	150.027	108.655	52.9741	55.6994	59.7139	39.396	71.1756	76.5828	102.473	59.257
ENSMUSG00000035984	Nme5	NME/NM23 family member 5 [Source:MGI Symbol;Acc:MGI:1922783]	18	34695687	34712168	-1	125.026	15.6254	159.552	109.245	91.1304	111.902	145.434	128.842	150.171	94.1818	115.289	201.007	102.08	139.154
ENSMUSG00000056596	Trnp1	TMF1-regulated nuclear protein 1 [Source:MGI Symbol;Acc:MGI:1916789]	4	133218411	133225861	-1	82.0165	6.78739	192.753	77.3039	102.911	149.864	118.365	189.898	281.846	174.262	125.213	127.501	101.939	169.514
ENSMUSG00000024975	Pdcd4	programmed cell death 4 [Source:MGI Symbol;Acc:MGI:107490]	19	53880662	53918291	1	135.581	21.4205	117.396	109.585	104.961	121.151	104.472	101.659	200.329	129.75	155.074	140.105	101.682	138.565
ENSMUSG00000025932	Eya1	EYA transcriptional coactivator and phosphatase 1 [Source:MGI Symbol;Acc:MGI:109344]	1	14239178	14380459	-1	109.818	19.126	109.739	101.48	132.571	134.551	65.7465	63.3281	82.2826	87.8529	95.2186	84.4473	101.214	79.8127
ENSMUSG00000027198	Ext2	exostosin glycosyltransferase 2 [Source:MGI Symbol;Acc:MGI:108050]	2	93491373	93652913	-1	15.6406	2.61706	11.3708	19.3505	539.287	13.6982	4.83357	5.31609	10.6123	8.90334	2.77805	4.7817	100.327	6.20418
ENSMUSG00000057113	Npm1	nucleophosmin 1 [Source:MGI Symbol;Acc:MGI:106184]	11	33102287	33113206	-1	133.598	13.7993	99.6041	178.51	65.772	109.48	180.623	149.022	182.15	92.4809	176.307	136.6	100.127	152.864
ENSMUSG00000007891	Ctsd	cathepsin D [Source:MGI Symbol;Acc:MGI:88562]	7	141929648	141941775	-1	107.923	13.9868	120.425	110.883	121.755	125.055	55.6271	76.5017	84.0484	58.7056	67.7563	67.3523	100.005	68.3319
ENSMUSG00000007817	Zmiz1	zinc finger, MIZ-type containing 1 [Source:MGI Symbol;Acc:MGI:3040693]	14	25459609	25667167	1	54.7224	37.4226	145.231	76.5213	121.748	162.767	37.0981	52.4661	52.6428	52.3959	71.3041	62.4311	99.7354	54.723
ENSMUSG00000061477	Rps7	ribosomal protein S7 [Source:MGI Symbol;Acc:MGI:1333818]	12	28680853	28685952	-1	74.3934	44.2877	164.706	103.304	109.86	101.283	122.365	110.867	103.671	58.9321	91.7964	88.7317	99.639	96.0605
ENSMUSG00000056222	Spock1	sparc/osteonectin, cwcv and kazal-like domains proteoglycan 1 [Source:MGI Symbol;Acc:MGI:105371]	13	57569008	58056146	-1	82.4214	23.4486	111.806	80.3056	152.986	143.757	12.6292	15.5326	13.2678	7.41784	17.9306	28.7294	99.1208	15.9179
ENSMUSG00000047428	Dlk2	delta like non-canonical Notch ligand 2 [Source:MGI Symbol;Acc:MGI:2146838]	17	46608347	46614197	1	100.216	65.9633	94.4059	112.65	83.7284	137.451	79.1905	122.626	146.617	98.1489	134.094	78.6889	99.0691	109.894
ENSMUSG00000011884	Gltp	glycolipid transfer protein [Source:MGI Symbol;Acc:MGI:1929253]	5	114807459	114829045	-1	88.929	75.9224	93.2122	111.131	162.84	60.6578	109.851	38.7899	67.5433	64.226	58.7307	38.4983	98.7821	62.9399
ENSMUSG00000017376	Nlk	nemo like kinase [Source:MGI Symbol;Acc:MGI:1201387]	11	78457994	78588199	-1	68.1542	52.6917	99.2959	84.9862	107.146	176.188	60.3651	64.8591	95.1018	80.0398	57.5464	72.0388	98.077	71.6585
ENSMUSG00000055003	Lrtm2	leucine-rich repeats and transmembrane domains 2 [Source:MGI Symbol;Acc:MGI:2141485]	6	119292094	119307727	-1	86.3845	19.2262	149.719	92.575	98.4864	141.126	23.05	15.7525	53.2386	11.3475	31.9458	20.6458	97.9195	25.9967
ENSMUSG00000005873	Reep5	receptor accessory protein 5 [Source:MGI Symbol;Acc:MGI:1270152]	18	34477938	34507123	-1	102.712	8.34208	104.975	134.563	70.4105	165.122	148.655	146.185	227.395	126.079	126.659	180.776	97.6874	159.292
ENSMUSG00000042043	Tbca	tubulin cofactor A [Source:MGI Symbol;Acc:MGI:107549]	13	94925418	94979430	1	153.906	13.6443	122.905	141.537	90.1817	61.371	130.307	81.2932	97.3944	60.577	133.296	108.392	97.2575	101.877
ENSMUSG00000015291	Gdi1	guanosine diphosphate (GDP) dissociation inhibitor 1 [Source:MGI Symbol;Acc:MGI:99846]	X	73348604	73355468	1	84.3364	29.3168	111.99	96.4354	121.906	138.343	102.015	74.2035	82.4032	65.2534	115.72	77.1393	97.0546	86.1224
ENSMUSG00000022856	Tmem41a	transmembrane protein 41a [Source:MGI Symbol;Acc:MGI:1913914]	16	21753076	21766302	-1	112.468	86.4434	131.632	75.4945	89.1597	85.0128	70.7068	82.1617	139.852	115.3	164.63	85.724	96.7017	109.729
ENSMUSG00000020719	Ddx5	DEAD box helicase 5 [Source:MGI Symbol;Acc:MGI:105037]	11	106671181	106680011	-1	139.639	21.4058	74.3854	108.862	92.4099	142.828	124.195	123.354	197.953	129.488	176.261	170.187	96.5884	153.573
ENSMUSG00000039168	Dap	death-associated protein [Source:MGI Symbol;Acc:MGI:1918190]	15	31224460	31274487	1	79.2555	44.9163	140.828	116.402	92.6101	104.994	74.9606	59.0548	61.7098	59.4109	85.6185	54.8676	96.501	65.937
ENSMUSG00000021134	Srsf5	serine and arginine-rich splicing factor 5 [Source:MGI Symbol;Acc:MGI:98287]	12	80992278	80997281	1	138.948	36.9241	87.8579	90.9802	72.1768	147.851	118.54	75.4451	127.17	98.7959	131.785	140.267	95.7897	115.334
ENSMUSG00000015092	Edf1	endothelial differentiation-related factor 1 [Source:MGI Symbol;Acc:MGI:1891227]	2	25447859	25452094	1	103.251	85.7547	80.5631	78.7887	133.653	92.648	168.092	96.1555	111.556	80.9052	151.566	95.0994	95.7764	117.229
ENSMUSG00000020358	Hnrnpab	heterogeneous nuclear ribonucleoprotein A/B [Source:MGI Symbol;Acc:MGI:1330294]	11	51490927	51497674	-1	138.26	11.2793	98.6081	127.136	55.512	143.665	146.596	122.942	157.192	127.366	131.187	104.547	95.7434	131.638
ENSMUSG00000037563	Rps16	ribosomal protein S16 [Source:MGI Symbol;Acc:MGI:98118]	7	28050077	28052580	1	117.388	80.8562	124.541	76.8384	101.957	68.9264	138.757	98.3558	98.53	56.6834	110.168	141.909	95.0845	107.401
ENSMUSG00000021062	Rab15	RAB15, member RAS oncogene family [Source:MGI Symbol;Acc:MGI:1916865]	12	76844734	76869682	-1	87.0219	21.4401	104.808	116.347	94.6395	145.705	93.7561	109.966	117.034	74.1383	96.8856	93.2993	94.9936	97.5132
ENSMUSG00000005469	Prkaca	protein kinase, cAMP dependent, catalytic, alpha [Source:MGI Symbol;Acc:MGI:97592]	8	84699622	84723072	1	84.9618	15.7248	124.592	83.1794	146.034	115.003	40.9151	39.6107	48.3029	41.0593	64.7644	33.4974	94.9158	44.6916
ENSMUSG00000025203	Scd2	stearoyl-Coenzyme A desaturase 2 [Source:MGI Symbol;Acc:MGI:98240]	19	44282113	44295303	1	100.095	31.7139	110.367	71.6192	88.6001	166.139	136.546	135.198	245.603	179.121	183.396	179.407	94.7557	176.545
ENSMUSG00000020121	Srgap1	SLIT-ROBO Rho GTPase activating protein 1 [Source:MGI Symbol;Acc:MGI:2152936]	10	121616896	121883220	-1	51.0166	13.9296	149.988	79.369	92.6289	181.026	96.0642	57.7383	92.7934	80.9747	99.3751	83.8802	94.6597	85.1376
ENSMUSG00000029461	Fam168a	family with sequence similarity 168, member A [Source:MGI Symbol;Acc:MGI:2442372]	7	100355842	100490863	1	77.4514	26.938	116.996	81.9297	126.473	136.627	83.3295	90.8802	96.5006	59.3583	114.5	90.7238	94.4025	89.2154
ENSMUSG00000049086	Bmyc	brain expressed myelocytomatosis oncogene [Source:MGI Symbol;Acc:MGI:88184]	2	25596751	25597733	1	169.825	66.6659	66.8469	71.5008	119.539	68.011	80.6982	34.0628	92.6617	20.8467	97.2665	34.8783	93.7314	60.069
ENSMUSG00000030376	Slc8a2	solute carrier family 8 (sodium/calcium exchanger), member 2 [Source:MGI Symbol;Acc:MGI:107996]	7	15863751	15894988	1	75.6841	33.5597	143.232	90.6489	93.767	124.203	39.8854	47.4585	61.6	38.3336	57.6033	48.7913	93.5158	48.9453
ENSMUSG00000058546	Rpl23a	ribosomal protein L23A [Source:MGI Symbol;Acc:MGI:3040672]	11	78071758	78074410	-1	107.018	75.8891	103.39	96.092	73.8887	103.721	146.461	103.3	94.447	89.9825	100.998	85.0942	93.3331	103.38
ENSMUSG00000067847	Romo1	reactive oxygen species modulator 1 [Source:MGI Symbol;Acc:MGI:1914317]	2	155985959	155987717	1	93.0626	74.217	98.2732	61.0134	115.268	116.683	91.0569	42.7569	99.3297	19.1927	123.583	90.135	93.0862	77.6757
ENSMUSG00000015932	Dstn	destrin [Source:MGI Symbol;Acc:MGI:1929270]	2	143757240	143785244	1	114.347	12.2794	118.225	114.46	84.7909	113.531	163.149	119.175	135.513	102.102	113.794	117.604	92.9389	125.223
ENSMUSG00000022193	Psmb5	proteasome (prosome, macropain) subunit, beta type 5 [Source:MGI Symbol;Acc:MGI:1194513]	14	54851576	54855479	-1	52.9042	24.8052	83.419	119.123	202.254	70.9705	65.2335	132.655	102.772	91.093	103.337	63.602	92.246	93.1154
ENSMUSG00000022812	Gsk3b	glycogen synthase kinase 3 beta [Source:MGI Symbol;Acc:MGI:1861437]	16	37909363	38066446	1	86.6241	24.9852	110.818	75.6266	90.5643	164.722	86.4742	72.7641	108.039	86.0333	115.89	75.6556	92.2234	90.8094
ENSMUSG00000035530	Eif1	eukaryotic translation initiation factor 1 [Source:MGI Symbol;Acc:MGI:105125]	11	100210711	100212922	1	58.7305	29.0241	187.247	89.2153	89.2813	97.4047	100.214	118.09	128.638	99.206	140.974	121.443	91.8171	118.094
ENSMUSG00000048175	Asb8	ankyrin repeat and SOCS box-containing 8 [Source:MGI Symbol;Acc:MGI:1925791]	15	98032518	98063506	-1	75.7157	22.6638	186.956	64.3298	109.271	85.2339	48.1187	35.8286	60.9982	16.0701	55.9373	29.2802	90.695	41.0388
ENSMUSG00000030057	Cnbp	cellular nucleic acid binding protein [Source:MGI Symbol;Acc:MGI:88431]	6	87819597	87828088	-1	164.108	22.9705	60.7585	94.2215	51.6891	149.053	210.449	202.603	174.078	185.946	208.907	228.54	90.4668	201.754
ENSMUSG00000018340	Anxa6	annexin A6 [Source:MGI Symbol;Acc:MGI:88255]	11	54869934	54924271	-1	97.6979	42.4129	123.633	69.8577	115.657	90.8997	52.2243	44.3169	53.6486	39.3083	61.1399	62.7391	90.0264	52.2295
ENSMUSG00000054814	Usp46	ubiquitin specific peptidase 46 [Source:MGI Symbol;Acc:MGI:1916977]	5	74159114	74229092	-1	85.4942	12.5947	103.568	99.1127	82.9605	156.299	98.2232	92.7464	158.645	112.475	134.01	111.722	90.0049	117.97
ENSMUSG00000003814	Calr	calreticulin [Source:MGI Symbol;Acc:MGI:88252]	8	85568479	85573563	-1	80.2699	21.5509	101.586	73.0702	119.202	144.059	59.9641	85.2943	59.9358	65.4189	83.9161	73.5305	89.9563	71.3433
ENSMUSG00000032518	Rpsa	ribosomal protein SA [Source:MGI Symbol;Acc:MGI:105381]	9	119956755	119961435	1	89.726	42.0609	122.748	83.7911	106.082	94.5238	99.1594	95.9825	101.689	68.9922	87.6419	76.4063	89.822	88.3119
ENSMUSG00000031441	Atp11a	ATPase, class VI, type 11A [Source:MGI Symbol;Acc:MGI:1354735]	8	12807014	12918728	1	80.3147	16.5009	117.72	95.1498	97.2888	130.914	52.6527	39.6422	71.5765	42.2119	59.7836	54.0758	89.648	53.3238
ENSMUSG00000016559	H3f3b	H3.3 histone B [Source:MGI Symbol;Acc:MGI:1101768]	11	115912738	115918788	-1	120.793	54.4118	63.9346	90.8104	72.2322	135.557	141.777	140.457	194.593	111.721	128.444	175.2	89.6232	148.699
ENSMUSG00000030761	Myo7a	myosin VIIA [Source:MGI Symbol;Acc:MGI:104510]	7	97700267	97768731	-1	77.7524	28.5857	112.3	78.2604	125.287	115.093	58.6784	67.8416	88.5849	70.9709	85.326	78.1566	89.5464	74.9264
ENSMUSG00000016319	Slc25a5	solute carrier family 25 (mitochondrial carrier, adenine nucleotide translocator), member 5 [Source:MGI Symbol;Acc:MGI:1353496]	X	36059304	36062460	1	93.2507	36.232	118.957	72.5921	103.654	111.411	91.4631	125.75	121.993	87.4153	125.712	100.086	89.3495	108.737
ENSMUSG00000031347	Cetn2	centrin 2 [Source:MGI Symbol;Acc:MGI:1347085]	X	71957138	71962017	-1	126.055	17.4076	94.7496	118.46	82.6975	96.382	65.2687	95.3938	147.24	62.8061	100.619	98.7655	89.2919	95.0155
ENSMUSG00000046432	Bex3	brain expressed X-linked 3 [Source:MGI Symbol;Acc:MGI:1338016]	X	135171002	135172727	1	139.267	36.0186	118.53	135.848	53.2688	52.2408	83.164	85.5125	154.431	78.6444	80.0832	118.398	89.1955	100.039
ENSMUSG00000030688	Stard10	START domain containing 10 [Source:MGI Symbol;Acc:MGI:1860093]	7	100966293	100995833	1	64.9475	42.7222	134.663	85.2783	93.4005	113.46	55.9789	85.5999	168.848	90.0005	113.016	92.892	89.0786	101.056
ENSMUSG00000028222	Calb1	calbindin 1 [Source:MGI Symbol;Acc:MGI:88248]	4	15881264	15908064	1	140.804	12.0892	87.789	123.625	63.6751	103.23	51.652	41.4489	132.177	54.0697	99.438	53.6816	88.5354	72.0779
ENSMUSG00000022757	Tfg	Trk-fused gene [Source:MGI Symbol;Acc:MGI:1338041]	16	56510695	56537813	-1	64.6652	18.7712	115.56	88.6317	123.017	119.908	78.0717	72.9613	97.3777	47.231	71.0952	73.0766	88.4255	73.3023
ENSMUSG00000046329	Slc25a23	solute carrier family 25 (mitochondrial carrier; phosphate carrier), member 23 [Source:MGI Symbol;Acc:MGI:1914222]	17	57350711	57366863	-1	69.8718	9.04132	136.016	90.6028	80.2303	143.939	54.2932	38.2537	68.5133	39.4848	54.0929	35.1918	88.2835	48.3049
ENSMUSG00000034227	Foxj1	forkhead box J1 [Source:MGI Symbol;Acc:MGI:1347474]	11	116221530	116226225	-1	60.9307	41.4599	86.6607	70.9738	155.046	113.87	65.7848	38.8121	59.5759	38.8659	44.8894	27.7109	88.1569	45.9398
ENSMUSG00000012848	Rps5	ribosomal protein S5 [Source:MGI Symbol;Acc:MGI:1097682]	7	12656217	12660613	1	102.215	34.0408	92.198	79.8456	142.677	75.6342	98.4904	76.0266	104.226	49.0135	75.3651	54.3327	87.7684	76.2424
ENSMUSG00000019179	Mdh2	malate dehydrogenase 2, NAD (mitochondrial) [Source:MGI Symbol;Acc:MGI:97050]	5	135807334	135819252	1	97.4868	41.2204	95.0999	81.5715	104.26	106.256	81.9586	65.6905	104.056	53.1296	63.5117	65.4047	87.6491	72.2918
ENSMUSG00000079641	Rpl39	ribosomal protein L39 [Source:MGI Symbol;Acc:MGI:1914498]	X	36346173	36349055	-1	103.284	6.494	134.652	147.225	32.4573	101.55	123.823	60.2046	60.0105	18.4094	92.4922	90.1972	87.6104	74.1895
ENSMUSG00000020361	Hspa4	heat shock protein 4 [Source:MGI Symbol;Acc:MGI:1342292]	11	53150641	53191284	-1	107.065	12.2925	94.5252	103.76	78.0143	127.729	68.3708	57.6415	95.2893	60.8023	92.6422	85.9002	87.231	76.7744
ENSMUSG00000063870	Chd4	chromodomain helicase DNA binding protein 4 [Source:MGI Symbol;Acc:MGI:1344380]	6	125072944	125107554	1	99.6257	31.5625	91.8221	112.591	69.292	118.385	57.3392	63.1905	87.5338	61.4956	83.6924	69.5825	87.213	70.4723
ENSMUSG00000024034	Tmprss3	transmembrane protease, serine 3 [Source:MGI Symbol;Acc:MGI:2155445]	17	31398239	31417951	-1	117.11	10.5034	128.477	84.195	77.5421	104.804	67.4704	51.3109	113.293	58.2491	99.203	29.5818	87.1052	69.8514
ENSMUSG00000018567	Gabarap	gamma-aminobutyric acid receptor associated protein [Source:MGI Symbol;Acc:MGI:1861742]	11	69881969	69885777	1	60.3159	8.82679	103.469	63.2539	98.669	184.133	110.428	64.747	109.395	90.2927	88.1975	115.524	86.4446	96.4307
ENSMUSG00000059534	Uqcr10	ubiquinol-cytochrome c reductase, complex III subunit X [Source:MGI Symbol;Acc:MGI:1913402]	11	4651973	4654342	-1	116.016	53.5661	86.7417	92.2686	82.0554	87.9234	86.7565	34.7755	64.1528	15.8426	89.4628	76.554	86.4285	61.2574
ENSMUSG00000055553	Kxd1	KxDL motif containing 1 [Source:MGI Symbol;Acc:MGI:1922870]	8	70960922	70980606	-1	85.5021	42.6176	89.0538	75.4717	117.735	107.466	65.1201	63.1755	58.7325	57.5571	64.8434	68.6594	86.3077	63.0147
ENSMUSG00000031592	Pcm1	pericentriolar material 1 [Source:MGI Symbol;Acc:MGI:1277958]	8	41692789	41785381	1	117.695	8.97343	73.9736	130.043	56.8786	129.947	62.7797	69.2834	110.984	74.4952	112.973	76.4309	86.2518	84.491
ENSMUSG00000041476	Smpx	small muscle protein, X-linked [Source:MGI Symbol;Acc:MGI:1913356]	X	156481906	156535587	1	98.6382	17.6849	136.146	99.4273	101.356	63.967	70.5395	44.8392	67.9774	29.72	60.7548	62.7226	86.2032	56.0922
ENSMUSG00000049969	Plekhf2	pleckstrin homology domain containing, family F (with FYVE domain) member 2 [Source:MGI Symbol;Acc:MGI:1919051]	4	10988662	11007927	-1	73.3773	11.8047	100.086	87.1798	92.7857	151.19	109.65	90.2667	123.551	134.346	103.764	128.132	86.0706	114.952
ENSMUSG00000044042	Fmn1	formin 1 [Source:MGI Symbol;Acc:MGI:101815]	2	113158081	113547112	1	72.0692	9.05452	132.982	81.1186	79.5087	141.272	55.4823	55.0921	95.1259	82.234	85.8962	58.2384	86.0008	72.0115
ENSMUSG00000031488	Rab11fip1	RAB11 family interacting protein 1 (class I) [Source:MGI Symbol;Acc:MGI:1923017]	8	27628801	27664674	-1	84.0645	15.7776	113.365	86.7541	102.555	109.617	50.0767	44.7108	77.382	67.7695	64.0808	64.7044	85.3555	61.454
ENSMUSG00000027220	Syt13	synaptotagmin XIII [Source:MGI Symbol;Acc:MGI:1933945]	2	92745443	92786403	1	76.1153	15.904	92.2895	81.3785	132.411	113.802	45.951	66.6953	75.3918	53.612	77.1729	78.9482	85.3167	66.2952
ENSMUSG00000038370	Pcp4l1	Purkinje cell protein 4-like 1 [Source:MGI Symbol;Acc:MGI:1913675]	1	171000831	171023837	-1	78.2651	12.7384	80.3812	97.7118	111.491	130.396	181.956	101.656	129.594	141.994	138.578	151.605	85.1639	140.897
ENSMUSG00000006932	Ctnnb1	catenin (cadherin associated protein), beta 1 [Source:MGI Symbol;Acc:MGI:88276]	9	120758282	120789573	1	108.617	20.4468	80.375	109.844	97.9833	93.6818	77.7987	90.3374	149.312	96.732	131.862	126.91	85.158	112.159
ENSMUSG00000036751	Cox6b1	cytochrome c oxidase, subunit 6B1 [Source:MGI Symbol;Acc:MGI:107460]	7	30316286	30325576	-1	75.5525	16.4584	182.358	84.0326	92.7627	58.3393	76.1103	74.9745	60.3431	31.2659	52.1944	61.928	84.9172	59.4694
ENSMUSG00000022451	Twf1	twinfilin actin binding protein 1 [Source:MGI Symbol;Acc:MGI:1100520]	15	94475832	94487770	-1	112.251	8.75803	78.9663	123.02	48.0006	138.325	97.2611	84.865	140.433	82.5853	144.07	127.809	84.8868	112.837
ENSMUSG00000059336	Slc14a1	solute carrier family 14 (urea transporter), member 1 [Source:MGI Symbol;Acc:MGI:1351654]	18	78143306	78185334	-1	49.0305	17.5752	123.464	82.0833	125.281	108.352	72.7419	56.8417	68.3977	49.5753	68.3881	44.6577	84.2977	60.1004
ENSMUSG00000041841	Rpl37	ribosomal protein L37 [Source:MGI Symbol;Acc:MGI:1914531]	15	5146127	5148622	1	80.6346	38.7429	94.5679	86.7369	95.2017	108.546	91.1202	62.5882	80.3587	61.9224	118.508	80.659	84.0717	82.5261
ENSMUSG00000041272	Tox	thymocyte selection-associated high mobility group box [Source:MGI Symbol;Acc:MGI:2181659]	4	6686353	6991557	-1	62.5723	20.2392	100.454	101.167	104.633	114.917	55.1879	50.4787	56.7542	47.4569	58.3878	58.4987	83.9971	54.4607
ENSMUSG00000006304	Arpc2	actin related protein 2/3 complex, subunit 2 [Source:MGI Symbol;Acc:MGI:1923959]	1	74275243	74307368	1	97.2386	19.6713	97.2344	95.446	105.256	87.9995	70.189	100.723	116.454	75.8619	94.5904	60.9435	83.8076	86.4603
ENSMUSG00000025508	Rplp2	ribosomal protein, large P2 [Source:MGI Symbol;Acc:MGI:1914436]	7	141027283	141031498	1	107.558	53.207	107.738	70.2471	82.1693	81.8763	141.017	83.4125	71.2344	61.8038	88.9465	101.042	83.7993	91.2427
ENSMUSG00000015749	Anp32e	acidic (leucine-rich) nuclear phosphoprotein 32 family, member E [Source:MGI Symbol;Acc:MGI:1913721]	3	95836558	95854702	1	132.4	7.34406	103.598	90.8036	76.1439	92.0463	56.209	94.7612	113.999	75.19	95.3638	86.0418	83.7226	86.9275
ENSMUSG00000045767	B230219D22Rik	RIKEN cDNA B230219D22 gene [Source:MGI Symbol;Acc:MGI:1925771]	13	55840937	55851313	1	101.584	14.5917	113.436	80.3919	66.5921	124.732	56.9172	47.402	101.452	50.2759	84.3236	67.1298	83.5546	67.9167
ENSMUSG00000020629	Adi1	acireductone dioxygenase 1 [Source:MGI Symbol;Acc:MGI:2144929]	12	28725230	28732174	1	72.918	19.3327	49.0286	94.8739	94.3772	170.766	43.2369	39.2323	86.5121	103.921	175.463	78.5275	83.5494	87.8155
ENSMUSG00000024873	Cnih2	cornichon family AMPA receptor auxiliary protein 2 [Source:MGI Symbol;Acc:MGI:1277225]	19	5142896	5148549	-1	51.6788	55.3821	162.89	67.8417	60.2003	102.434	38.1593	22.9411	37.5658	36.249	62.1432	37.3955	83.4045	39.0757
ENSMUSG00000029632	Ndufa4	Ndufa4, mitochondrial complex associated [Source:MGI Symbol;Acc:MGI:107686]	6	11900291	11907496	-1	112.175	20.0899	111.283	100.183	75.2068	79.9592	161.014	91.9962	127.01	92.4651	95.7983	124.158	83.1495	115.407
ENSMUSG00000028328	Tmod1	tropomodulin 1 [Source:MGI Symbol;Acc:MGI:98775]	4	46038935	46116032	1	65.3105	19.4748	142.501	70.3999	110.479	88.4986	73.3028	82.4477	117.909	77.4471	89.9603	63.4617	82.7773	84.0881
ENSMUSG00000030744	Rps3	ribosomal protein S3 [Source:MGI Symbol;Acc:MGI:1350917]	7	99127103	99132945	-1	60.4769	43.3787	88.0396	68.8039	140.417	94.2438	187.592	228.696	279.274	177.037	230.44	239.709	82.56	223.791
ENSMUSG00000101860	Mindy4b-ps	MINDY lysine 48 deubiquitinase 4B, pseudogene [Source:MGI Symbol;Acc:MGI:2140018]	3	58695828	58729732	-1	99.2766	7.60515	101.641	83.4813	71.1348	131.63	79.9103	77.6206	178.303	102.193	143.793	116.301	82.4615	116.353
ENSMUSG00000024298	Zfp871	zinc finger protein 871 [Source:MGI Symbol;Acc:MGI:1921793]	17	32984470	33007261	-1	86.5216	14.8002	95.2873	90.6167	66.1859	139.677	74.0146	70.9652	112.997	92.3208	120.672	86.3676	82.1814	92.8895
ENSMUSG00000029608	Rph3a	rabphilin 3A [Source:MGI Symbol;Acc:MGI:102788]	5	121078562	121148155	-1	58.376	12.9373	110.101	83.0217	101.936	126.09	66.2514	47.7735	83.7787	70.0519	81.7129	46.0368	82.077	65.9342
ENSMUSG00000048376	F2r	coagulation factor II (thrombin) receptor [Source:MGI Symbol;Acc:MGI:101802]	13	95738311	95754995	-1	90.4342	15.9221	91.4265	109.412	78.2638	105.529	64.322	53.1187	56.8053	36.4211	54.9492	48.2251	81.8313	52.3069
ENSMUSG00000026253	Chrng	cholinergic receptor, nicotinic, gamma polypeptide [Source:MGI Symbol;Acc:MGI:87895]	1	87132379	87140416	1	73.6193	24.9618	78.2181	91.2463	94.8197	127.611	21.5218	24.3823	21.4033	19.3777	26.5492	18.5261	81.746	21.9601
ENSMUSG00000094483	Purb	purine rich element binding protein B [Source:MGI Symbol;Acc:MGI:1338779]	11	6417599	6425917	-1	82.1857	8.529	100.948	78.4321	74.2298	145.75	76.3038	77.608	129.07	82.5576	114.362	84.563	81.6791	94.0774
ENSMUSG00000096641	Gm904	predicted gene 904 [Source:MGI Symbol;Acc:MGI:2685750]	13	50797264	50799874	1	61.8157	5.68749	38.7045	98.8884	47.5853	237.049	87.8535	29.2289	56.4937	39.41	48.3362	29.5427	81.6217	48.4775
ENSMUSG00000070639	Lrrc8b	leucine rich repeat containing 8 family, member B [Source:MGI Symbol;Acc:MGI:2141353]	5	105563641	105637940	1	55.0178	9.18123	115.493	82.843	90.636	135.274	81.2119	53.0153	85.9112	57.1318	80.8086	71.8103	81.4075	71.6482
ENSMUSG00000058558	Rpl5	ribosomal protein L5 [Source:MGI Symbol;Acc:MGI:102854]	5	108048368	108056871	1	155.224	10.1035	60.1374	122.048	54.3337	82.7936	128.159	147.588	172.674	118.07	130.885	119.042	80.7734	136.07
ENSMUSG00000027828	Ssr3	signal sequence receptor, gamma [Source:MGI Symbol;Acc:MGI:1914687]	3	65287076	65300044	-1	115.223	8.46586	81.9848	97.8009	95.4806	84.6545	112.167	83.0034	115.595	84.8624	91.5797	76.714	80.6016	93.9869
ENSMUSG00000026247	Ecel1	endothelin converting enzyme-like 1 [Source:MGI Symbol;Acc:MGI:1343461]	1	87075377	87084243	-1	85.216	26.1984	97.4999	77.9023	88.3364	104.842	23.0323	7.15534	14.17	9.65142	14.0054	15.7225	79.9992	13.9562
ENSMUSG00000033350	Chst2	carbohydrate sulfotransferase 2 [Source:MGI Symbol;Acc:MGI:1891160]	9	95281345	95288775	-1	61.3665	29.3567	111.276	77.1033	99.9115	100.473	2.13865	2.65392	6.62834	11.8718	12.7294	8.86203	79.9145	7.48069
ENSMUSG00000053293	Pom121	nuclear pore membrane protein 121 [Source:MGI Symbol;Acc:MGI:2137624]	5	135404995	135423400	-1	34.5827	35.4833	102.367	42.7022	125.525	138.71	40.0932	26.0551	33.9891	41.0341	34.8043	18.3267	79.895	32.3837
ENSMUSG00000074480	Mex3a	mex3 RNA binding family member A [Source:MGI Symbol;Acc:MGI:1919890]	3	88439702	88448703	1	33.2719	21.3682	131.332	86.9717	110.168	94.405	27.071	44.1109	59.7672	48.8286	38.9245	49.19	79.5861	44.6487
ENSMUSG00000033475	Tomm6	translocase of outer mitochondrial membrane 6 [Source:MGI Symbol;Acc:MGI:1913369]	17	47997571	47999311	-1	80.3027	49.0045	48.604	30.8161	95.3058	172.48	64.4594	49.6767	126.023	69.4663	77.8174	63.0752	79.4189	75.0863
ENSMUSG00000028518	Prkaa2	protein kinase, AMP-activated, alpha 2 catalytic subunit [Source:MGI Symbol;Acc:MGI:1336173]	4	104887071	104967087	-1	61.4516	10.2619	88.7436	62.7648	85.7665	164.742	119.163	120.206	139.036	145.388	159.47	106.046	78.9551	131.552
ENSMUSG00000030774	Pak1	p21 (RAC1) activated kinase 1 [Source:MGI Symbol;Acc:MGI:1339975]	7	97437748	97561588	1	65.1497	11.4294	89.9639	86.8644	128.677	91.5	70.8268	40.2345	86.8179	68.9783	105.27	80.6817	78.9307	75.4682
ENSMUSG00000028692	Akr1a1	aldo-keto reductase family 1, member A1 (aldehyde reductase) [Source:MGI Symbol;Acc:MGI:1929955]	4	116493707	116508877	-1	60.8717	36.2144	77.0588	74.4362	82.4849	141.264	101.735	124.875	135.965	85.118	139.766	95.5312	78.7217	113.832
ENSMUSG00000032097	Ddx6	DEAD (Asp-Glu-Ala-Asp) box polypeptide 6 [Source:MGI Symbol;Acc:MGI:104976]	9	44516189	44552028	1	77.8631	19.0221	98.2044	77.0335	83.4978	116.578	70.8404	65.0514	89.0885	58.9084	79.6969	70.6918	78.6998	72.3796
ENSMUSG00000037992	Rara	retinoic acid receptor, alpha [Source:MGI Symbol;Acc:MGI:97856]	11	98818644	98865768	1	48.1212	50.0882	89.7175	51.0486	77.4506	155.707	49.2104	50.5825	106.153	59.2145	58.6971	82.4483	78.6889	67.7176
ENSMUSG00000069769	Msi2	musashi RNA-binding protein 2 [Source:MGI Symbol;Acc:MGI:1923876]	11	88230208	88609339	-1	68.0886	14.9876	108.766	69.393	69.4393	138.862	92.0933	76.6157	110.586	96.1528	95.0291	85.016	78.2561	92.5821
ENSMUSG00000056895	H2bu2	H2B.U histone 2 [Source:MGI Symbol;Acc:MGI:1925553]	11	58839746	58840359	1	98.0332	56.2533	119.234	48.8396	91.9203	55.1636	44.1725	18.7641	28.893	29.5767	31.4803	57.0978	78.2407	34.9974
ENSMUSG00000053783	1700016K19Rik	RIKEN cDNA 1700016K19 gene [Source:MGI Symbol;Acc:MGI:1921480]	11	75890738	75894395	1	58.7877	33.0491	66.485	95.1815	69.9881	144.323	49.2036	42.7812	95.2702	46.4511	57.1417	48.4839	77.9691	56.5553
ENSMUSG00000004394	Tmed4	transmembrane p24 trafficking protein 4 [Source:MGI Symbol;Acc:MGI:1915070]	11	6220369	6224870	-1	115.155	11.5088	91.1121	62.6035	83.9043	102.484	48.9893	69.1499	70.6531	82.2739	53.6183	52.2578	77.7946	62.8237
ENSMUSG00000059796	Eif4a1	eukaryotic translation initiation factor 4A1 [Source:MGI Symbol;Acc:MGI:95303]	11	69557762	69563249	-1	81.0317	25.3686	102.251	69.092	88.8183	99.7102	81.8775	82.5023	88.0276	84.372	90.8159	85.3976	77.712	85.4988
ENSMUSG00000075254	Heg1	heart development protein with EGF-like domains 1 [Source:MGI Symbol;Acc:MGI:1924696]	16	33504740	33591946	1	59.0047	12.0437	100.047	84.7546	72.0059	136.118	11.2054	15.1271	21.74	17.2251	28.4467	15.5961	77.329	18.2234
ENSMUSG00000063882	Uqcrh	ubiquinol-cytochrome c reductase hinge protein [Source:MGI Symbol;Acc:MGI:1913826]	4	115924162	115932268	-1	106.776	11.7734	111.392	128.275	71.1078	33.3907	67.6858	61.4179	108.581	37.7219	75.1371	63.1612	77.1192	68.9508
ENSMUSG00000004263	Atn1	atrophin 1 [Source:MGI Symbol;Acc:MGI:104725]	6	124719507	124733487	-1	62.5677	25.5275	106.017	73.616	80.95	113.042	47.9853	34.6543	58.458	36.7026	54.2205	40.6613	76.9534	45.447
ENSMUSG00000028367	Txn1	thioredoxin 1 [Source:MGI Symbol;Acc:MGI:98874]	4	57943373	57956411	-1	105.825	16.9635	78.0398	87.2819	99.8838	72.1592	73.23	63.0547	38.2313	35.7946	42.265	70.7658	76.6922	53.8902
ENSMUSG00000024517	Grp	gastrin releasing peptide [Source:MGI Symbol;Acc:MGI:95833]	18	66005891	66019667	1	25.7568	50.4885	131.335	64.6962	101.993	85.8448	201.822	163.169	239.867	181.31	169.716	162.818	76.6857	186.45
ENSMUSG00000008475	Arpc5	actin related protein 2/3 complex, subunit 5 [Source:MGI Symbol;Acc:MGI:1915021]	1	152642293	152651348	1	113.258	14.1721	73.8251	75.2867	55.6431	127.38	114.04	89.5069	108.909	94.2862	83.2992	84.1698	76.5942	95.7018
ENSMUSG00000030432	Rpl28	ribosomal protein L28 [Source:MGI Symbol;Acc:MGI:101839]	7	4795873	4798065	1	82.8951	53.137	74.135	64.9024	82.8474	100.976	113.225	61.7755	50.866	61.0151	87.7555	82.9712	76.4822	76.2681
ENSMUSG00000053398	Phgdh	3-phosphoglycerate dehydrogenase [Source:MGI Symbol;Acc:MGI:1355330]	3	98220486	98247306	-1	56.7981	28.8127	135.851	66.6902	79.2711	91.2821	26.7925	38.9279	43.6428	28.6739	39.552	33.0762	76.4509	35.1109
ENSMUSG00000034024	Cct2	chaperonin containing Tcp1, subunit 2 (beta) [Source:MGI Symbol;Acc:MGI:107186]	10	116886906	116899719	-1	84.4028	22.0717	98.707	79.6015	75.213	97.5847	115.683	153.462	188.835	172.23	166.066	150.465	76.2635	157.79
ENSMUSG00000021687	Scamp1	secretory carrier membrane protein 1 [Source:MGI Symbol;Acc:MGI:1349480]	13	94337818	94422365	-1	108.171	13.8325	85.7781	68.6271	76.4774	102.929	55.0594	50.9041	114.98	70.1967	78.7545	64.5008	75.9692	72.3992
ENSMUSG00000031029	Eif3f	eukaryotic translation initiation factor 3, subunit F [Source:MGI Symbol;Acc:MGI:1913335]	7	108533624	108542158	1	69.3183	8.70939	125.458	72.9811	74.5216	102.028	82.8432	55.3622	85.1746	75.862	79.773	55.0764	75.5027	72.3486
ENSMUSG00000025130	P4hb	prolyl 4-hydroxylase, beta polypeptide [Source:MGI Symbol;Acc:MGI:97464]	11	120451124	120464079	-1	102.676	21.8514	73.821	89.6999	81.8996	81.7007	99.5012	78.1364	102.108	68.359	86.5112	113.412	75.2748	91.338
ENSMUSG00000024665	Fads2	fatty acid desaturase 2 [Source:MGI Symbol;Acc:MGI:1930079]	19	10040129	10079110	-1	65.1296	25.8362	77.146	70.5773	109.045	102.51	49.078	56.0609	108.087	72.159	59.9066	43.4426	75.0407	64.789
ENSMUSG00000031284	Pak3	p21 (RAC1) activated kinase 3 [Source:MGI Symbol;Acc:MGI:1339656]	X	142301587	142580792	1	79.3392	8.50815	82.7357	90.5744	52.9004	135.643	107.684	71.8257	119.44	75.4263	105.214	87.1351	74.9501	94.4542
ENSMUSG00000020315	Sptbn1	spectrin beta, non-erythrocytic 1 [Source:MGI Symbol;Acc:MGI:98388]	11	30049395	30218175	-1	89.3713	12.3353	73.4754	93.9613	59.4491	116.441	63.1914	66.2363	88.6519	73.5677	96.4553	76.3612	74.1722	77.4106
ENSMUSG00000050875	Minar2	membrane integral NOTCH2 associated receptor 2 [Source:MGI Symbol;Acc:MGI:2442934]	18	59195320	59210034	1	60.5145	9.98193	129.486	67.7823	87.498	89.6587	55.1101	53.6858	95.6496	63.1394	79.964	100.836	74.1536	74.7308
ENSMUSG00000055839	Elob	elongin B [Source:MGI Symbol;Acc:MGI:1914923]	17	24043712	24048110	-1	61.0938	64.0699	121.679	32.6611	100.877	62.6376	92.0994	27.021	54.3813	50.5158	58.6628	45.5333	73.8364	54.7023
ENSMUSG00000030729	Pgm2l1	phosphoglucomutase 2-like 1 [Source:MGI Symbol;Acc:MGI:1918224]	7	99876601	99928075	1	87.2803	12.3518	99.4605	77.0999	53.2803	112.493	62.5858	42.4281	65.0853	59.9928	59.1762	58.6913	73.661	57.9933
ENSMUSG00000040652	Oaz2	ornithine decarboxylase antizyme 2 [Source:MGI Symbol;Acc:MGI:109492]	9	65575283	65597582	1	52.133	25.0022	153.326	53.6112	70.286	87.5691	40.7651	35.1772	64.9159	55.5512	74.9493	35.9025	73.6546	51.2102
ENSMUSG00000028565	Nfia	nuclear factor I/A [Source:MGI Symbol;Acc:MGI:108056]	4	97660971	98007111	1	47.8043	22.0459	78.7775	82.6971	100.476	110.09	74.7027	84.7233	109.698	72.6992	111.629	90.1881	73.6485	90.6067
ENSMUSG00000020738	Sumo2	small ubiquitin-like modifier 2 [Source:MGI Symbol;Acc:MGI:2158813]	11	115413928	115427102	-1	101.619	7.94915	62.6912	85.6927	63.6774	119.829	105.838	102.611	121.355	98.7619	102.636	119.45	73.5764	108.442
ENSMUSG00000029614	Rpl6	ribosomal protein L6 [Source:MGI Symbol;Acc:MGI:108057]	5	121342544	121347304	1	71.2295	28.6687	89.406	77.9983	102.839	70.7725	89.4124	67.1154	77.1562	54.0542	78.3959	80.8617	73.4857	74.4993
ENSMUSG00000031167	Rbm3	RNA binding motif (RNP1, RRM) protein 3 [Source:MGI Symbol;Acc:MGI:1099460]	X	8005214	8012119	-1	113.137	12.7611	64.766	85.2939	66.3265	98.0468	123.322	110.475	132.039	73.8026	122.588	85.1915	73.3885	107.903
ENSMUSG00000028788	Ptp4a2	protein tyrosine phosphatase 4a2 [Source:MGI Symbol;Acc:MGI:1277117]	4	129705012	129743796	1	73.4579	11.2607	97.3412	67.865	83.6795	106.542	78.5513	70.8102	90.834	67.5717	81.0866	77.7848	73.3577	77.7731
ENSMUSG00000029005	Draxin	dorsal inhibitory axon guidance protein [Source:MGI Symbol;Acc:MGI:1917683]	4	148182894	148215155	-1	59.4311	12.7261	113.46	70.0676	99.4631	84.1129	8.41884	7.57983	11.7615	8.42571	10.0991	23.4292	73.2101	11.619
ENSMUSG00000059070	Rpl18	ribosomal protein L18 [Source:MGI Symbol;Acc:MGI:98003]	7	45364881	45370260	1	70.0196	40.9378	100.241	53.0001	73.362	101.549	78.7991	65.0109	86.0565	46.8786	81.973	77.3339	73.1849	72.6753
ENSMUSG00000028851	Nudc	nudC nuclear distribution protein [Source:MGI Symbol;Acc:MGI:106014]	4	133259853	133273307	-1	33.4593	4.86458	93.8858	84.7678	129.263	92.4321	23.5275	24.1783	58.8624	31.283	46.845	65.446	73.1121	41.6904
ENSMUSG00000047986	Palm3	paralemmin 3 [Source:MGI Symbol;Acc:MGI:1921587]	8	84748100	84756924	1	89.2129	19.4833	87.8067	120.593	54.9017	66.615	34.2752	25.4229	75.417	22.6406	49.7758	34.3914	73.1021	40.3205
ENSMUSG00000062997	Rpl35	ribosomal protein L35 [Source:MGI Symbol;Acc:MGI:1913739]	2	38891592	38895636	-1	75.7055	45.6911	112.47	57.1961	82.0353	64.6024	61.2543	47.7623	52.1443	37.4463	75.0395	52.6626	72.9501	54.3849
ENSMUSG00000091537	Tma7	translational machinery associated 7 [Source:MGI Symbol;Acc:MGI:1913417]	9	108903636	108911655	-1	104.685	29.2025	74.122	93.3415	37.7424	98.0622	62.2414	79.1147	86.7016	38.485	75.2228	103.69	72.8593	74.2426
ENSMUSG00000050896	Rtn4rl2	reticulon 4 receptor-like 2 [Source:MGI Symbol;Acc:MGI:2669796]	2	84702268	84717054	-1	46.3771	40.2944	80.1218	30.0549	136.657	102.432	47.5416	43.6413	62.4823	40.9736	48.2711	39.4704	72.6562	47.0634
ENSMUSG00000032330	Cox7a2	cytochrome c oxidase subunit 7A2 [Source:MGI Symbol;Acc:MGI:1316715]	9	79662643	79667160	-1	56.3189	17.0803	140.471	45.6686	102.287	73.9498	78.7635	47.139	67.2405	57.9148	72.8045	79.4531	72.6293	67.2192
ENSMUSG00000005566	Trim28	tripartite motif-containing 28 [Source:MGI Symbol;Acc:MGI:109274]	7	12733041	12764962	1	39.9988	10.5735	144.949	37.2501	119.183	83.6253	54.3942	26.8012	29.3675	34.9585	42.3066	47.3174	72.5966	39.1909
ENSMUSG00000037706	Cd81	CD81 antigen [Source:MGI Symbol;Acc:MGI:1096398]	7	142606476	142621671	1	61.8674	27.9717	94.6978	53.8387	100.167	96.8447	168.471	85.3619	130.949	73.2035	134.345	102.972	72.5645	115.884
ENSMUSG00000029119	Man2b2	mannosidase 2, alpha B2 [Source:MGI Symbol;Acc:MGI:1195262]	5	36964265	36987997	-1	46.3177	22.1856	81.6423	54.1749	79.0995	151.724	39.356	38.9512	25.7589	16.0004	31.1435	21.9523	72.524	28.8604
ENSMUSG00000038274	Fau	Finkel-Biskis-Reilly murine sarcoma virus (FBR-MuSV) ubiquitously expressed (fox derived) [Source:MGI Symbol;Acc:MGI:102547]	19	6107874	6109554	1	100.155	45.6064	42.8447	56.2266	87.5856	101.586	73.6655	90.1783	91.3228	67.8307	105.21	68.3992	72.3341	82.7678
ENSMUSG00000034467	Dynlrb2	dynein light chain roadblock-type 2 [Source:MGI Symbol;Acc:MGI:1922715]	8	117231713	117242654	1	51.9967	5.68422	99.8511	101.588	41.6586	132.993	42.152	49.5545	77.8104	56.4882	61.4221	88.6183	72.2953	62.6743
ENSMUSG00000029275	Gfi1	growth factor independent 1 transcription repressor [Source:MGI Symbol;Acc:MGI:103170]	5	107864523	107873902	-1	67.1553	12.8563	126.011	81.0593	49.5969	97.0473	25.1207	29.838	65.0821	31.424	47.3232	36.5419	72.2877	39.2216
ENSMUSG00000100546	Gm29483	predicted gene 29483 [Source:MGI Symbol;Acc:MGI:5580189]	1	92641956	92644924	-1	90.3983	8.45209	107.407	70.972	106.783	49.5957	17.4258	47.9733	77.1476	43.3743	84.6594	24.5036	72.268	49.1807
ENSMUSG00000048782	Insc	INSC spindle orientation adaptor protein [Source:MGI Symbol;Acc:MGI:1917942]	7	114342929	114449618	1	67.2415	30.6764	94.2053	61.4089	81.7679	96.7346	79.0987	57.0247	89.4002	77.2443	67.3663	68.3962	72.0058	73.0884
ENSMUSG00000037197	Rbm17	RNA binding motif protein 17 [Source:MGI Symbol;Acc:MGI:1924188]	2	11590248	11608964	-1	89.8728	8.89446	76.9116	93.1858	46.6942	115.922	40.9137	47.1832	82.2988	61.2663	79.2787	92.4689	71.9135	67.2349
ENSMUSG00000025781	Atp5c1	ATP synthase, H+ transporting, mitochondrial F1 complex, gamma polypeptide 1 [Source:MGI Symbol;Acc:MGI:1261437]	2	10060827	10085321	-1	127.036	17.9128	67.0854	91.7936	58.7108	67.0467	171.853	158.794	153.483	96.2709	120.743	151.693	71.5975	142.139
ENSMUSG00000063919	Srrm4	serine/arginine repetitive matrix 4 [Source:MGI Symbol;Acc:MGI:1916205]	5	116577334	116729876	-1	42.1434	17.3309	106.458	61.1134	68.7612	133.372	47.6886	47.2449	80.4833	83.288	70.6083	56.96	71.5298	64.3788
ENSMUSG00000019087	Atp6ap1	ATPase, H+ transporting, lysosomal accessory protein 1 [Source:MGI Symbol;Acc:MGI:109629]	X	73340703	73348327	1	58.1809	8.1853	104.149	74.9262	92.3998	90.8223	66.6074	48.001	79.2345	50.9295	87.8184	61.6989	71.4439	65.715
ENSMUSG00000049354	Dcaf7	DDB1 and CUL4 associated factor 7 [Source:MGI Symbol;Acc:MGI:1919083]	11	105927698	105950150	1	75.3638	11.0668	89.4299	66.7427	80.2789	105.36	57.4373	59.9018	63.5916	60.3462	70.7652	66.6384	71.3737	63.1134
ENSMUSG00000007836	Hnrnpa0	heterogeneous nuclear ribonucleoprotein A0 [Source:MGI Symbol;Acc:MGI:1924384]	13	58273693	58276370	-1	71.6318	13.2188	75.7321	80.2504	69.6096	117.745	111.304	99.9444	103.287	93.8879	86.7626	112.083	71.3646	101.211
ENSMUSG00000011179	Odc1	ornithine decarboxylase, structural 1 [Source:MGI Symbol;Acc:MGI:97402]	12	17594795	17601506	1	98.3112	9.49664	67.8165	112.672	41.1015	97.4125	53.5085	63.8668	89.4608	51.1442	76.2063	52.0027	71.1351	64.3649
ENSMUSG00000024855	Pacs1	phosphofurin acidic cluster sorting protein 1 [Source:MGI Symbol;Acc:MGI:1277113]	19	5183186	5323147	-1	51.0721	19.2819	117	56.3783	103.491	77.5662	9.23762	17.5512	34.9894	13.0453	28.071	34.9994	70.7982	22.9823
ENSMUSG00000000787	Ddx3x	DEAD box helicase 3, X-linked [Source:MGI Symbol;Acc:MGI:103064]	X	13147209	13160291	1	97.2929	8.49288	71.3745	105.076	47.2952	95.1675	71.7788	81.2162	95.1633	95.7172	124.886	79.7533	70.7832	91.4191
ENSMUSG00000001017	Chtop	chromatin target of PRMT1 [Source:MGI Symbol;Acc:MGI:1913761]	3	90406263	90416805	-1	75.433	24.6671	60.7379	76.9135	79.702	107.171	96.7816	91.5117	97.0135	124.797	127.376	82.6083	70.7708	103.348
ENSMUSG00000052727	Map1b	microtubule-associated protein 1B [Source:MGI Symbol;Acc:MGI:1306778]	13	99557954	99653048	-1	56.1124	18.651	76.6576	79.9219	71.2344	121.541	51.2248	67.4596	94.5184	96.9174	96.1743	67.7709	70.6864	79.0109
ENSMUSG00000027162	Lin7c	lin-7 homolog C (C. elegans) [Source:MGI Symbol;Acc:MGI:1330839]	2	109721198	109731348	1	77.9949	9.76542	91.5593	79.0974	57.2646	108.217	102.705	76.6291	101.896	116.108	94.9556	58.7608	70.6498	91.8424
ENSMUSG00000021127	Zfp36l1	zinc finger protein 36, C3H type-like 1 [Source:MGI Symbol;Acc:MGI:107946]	12	80154528	80159787	-1	40.4013	26.1479	98.1223	57.7679	67.6571	133.432	59.0684	40.4474	34.5628	34.4726	58.7281	20.7879	70.5881	41.3445
ENSMUSG00000019943	Atp2b1	ATPase, Ca++ transporting, plasma membrane 1 [Source:MGI Symbol;Acc:MGI:104653]	10	98750268	98862005	1	68.5872	8.78848	97.4468	73.1292	61.5574	113.583	43.8374	40.7212	66.2288	53.3934	61.6324	42.8379	70.5153	51.4419
ENSMUSG00000052459	Atp6v1a	ATPase, H+ transporting, lysosomal V1 subunit A [Source:MGI Symbol;Acc:MGI:1201780]	16	43905765	43960068	-1	99.4309	10.6364	87.6297	74.5572	47.2678	103.368	82.1706	62.5364	116.748	64.6886	81.9987	70.5749	70.4817	79.7862
ENSMUSG00000026556	Vangl2	VANGL planar cell polarity 2 [Source:MGI Symbol;Acc:MGI:2135272]	1	171828527	171856011	-1	39.6221	15.4571	112.265	37.8832	102.506	114.575	34.5119	23.7978	41.1299	21.6666	38.2956	32.551	70.3847	31.9921
ENSMUSG00000035504	Reep6	receptor accessory protein 6 [Source:MGI Symbol;Acc:MGI:1917585]	10	80165787	80172275	1	77.0215	23.0279	124.46	69.3212	59.4047	68.9932	55.8845	10.3837	40.1196	19.7643	35.3977	19.5826	70.3714	30.1887
ENSMUSG00000030647	Ndufc2	NADH:ubiquinone oxidoreductase subunit C2 [Source:MGI Symbol;Acc:MGI:1344370]	7	97049210	97057009	1	79.5948	94.2084	71.5782	48.5947	42.705	82.8558	97.2349	113.123	148.073	86.909	101.827	104.694	69.9228	108.643
ENSMUSG00000054640	Slc8a1	solute carrier family 8 (sodium/calcium exchanger), member 1 [Source:MGI Symbol;Acc:MGI:107956]	17	81680534	82045806	-1	60.4803	12.4878	76.8528	70.9802	59.413	138.968	40.6559	47.8506	39.9225	68.3435	50.4912	55.0652	69.8637	50.3882
ENSMUSG00000033565	Rbfox2	RNA binding protein, fox-1 homolog (C. elegans) 2 [Source:MGI Symbol;Acc:MGI:1933973]	15	76963190	77191204	-1	61.0164	33.6236	93.0465	46.9178	93.0817	91.2997	49.3693	42.2828	50.2528	53.9309	69.6471	55.2548	69.831	53.4563
ENSMUSG00000028977	Casz1	castor zinc finger 1 [Source:MGI Symbol;Acc:MGI:1196251]	4	148888886	149039346	1	67.13	23.6136	83.13	53.3442	107.464	84.225	48.4359	38.352	69.46	52.0666	56.3179	44.2388	69.8178	51.4785
ENSMUSG00000021794	Glud1	glutamate dehydrogenase 1 [Source:MGI Symbol;Acc:MGI:95753]	14	34032684	34067222	1	91.6483	10.3321	71.8236	85.6441	69.5366	89.094	72.1653	57.8616	65.5895	50.6322	82.1353	38.2605	69.6798	61.1074
ENSMUSG00000026185	Igfbp5	insulin-like growth factor binding protein 5 [Source:MGI Symbol;Acc:MGI:96440]	1	72897091	72914043	-1	52.5244	11.0545	60.4412	61.7227	111.207	119.432	67.6656	116.175	96.4218	65.2729	140.26	114.652	69.397	100.075
ENSMUSG00000028837	Psmb2	proteasome (prosome, macropain) subunit, beta type 2 [Source:MGI Symbol;Acc:MGI:1347045]	4	126571423	126603507	1	121.315	17.0053	91.1478	53.8818	56.4703	75.5628	165.962	85.6447	113.48	67.9218	88.3523	105.801	69.2305	104.527
ENSMUSG00000032562	Gnai2	guanine nucleotide binding protein (G protein), alpha inhibiting 2 [Source:MGI Symbol;Acc:MGI:95772]	9	107491324	107512566	-1	36.5248	13.9939	105.968	43.8544	80.5398	133.687	45.5097	42.6966	55.6652	41.5249	59.7994	45.2679	69.0947	48.4106
ENSMUSG00000038733	Wdr26	WD repeat domain 26 [Source:MGI Symbol;Acc:MGI:1923825]	1	181000793	181039566	-1	99.7077	8.00981	66.274	94.2979	39.5301	106.296	60.2609	60.8295	99.5554	74.7864	74.975	87.9405	69.0193	76.3913
ENSMUSG00000055720	Ubl7	ubiquitin-like 7 (bone marrow stromal cell-derived) [Source:MGI Symbol;Acc:MGI:1916709]	9	57818262	57837251	1	32.54	18.0455	137.973	35.4689	127.492	62.286	25.7929	30.0306	34.2536	37.0938	24.9998	17.9244	68.9676	28.3492
ENSMUSG00000029394	Cdk2ap1	CDK2 (cyclin-dependent kinase 2)-associated protein 1 [Source:MGI Symbol;Acc:MGI:1202069]	5	124483480	124501145	-1	47.481	27.8572	80.7804	67.0197	62.98	127.066	37.6401	52.4074	110.408	66.5184	100.876	56.3272	68.8641	70.6962
ENSMUSG00000058690	Ccser2	coiled-coil serine rich 2 [Source:MGI Symbol;Acc:MGI:101859]	14	36596893	36690734	-1	53.3691	11.5455	81.9328	69.8103	60.8374	135.429	97.2493	103.064	113.163	119.88	109.397	108.227	68.8207	108.497
ENSMUSG00000039835	Nhsl1	NHS-like 1 [Source:MGI Symbol;Acc:MGI:106390]	10	18194733	18409640	1	62.0843	11.6219	90.136	69.6335	79.5247	97.9726	77.6788	58.1069	89.8642	77.53	89.9817	81.6281	68.4955	79.1316
ENSMUSG00000063229	Ldha	lactate dehydrogenase A [Source:MGI Symbol;Acc:MGI:96759]	7	46490899	46505051	1	95.4706	16.0374	59.3667	42.1395	93.5232	104.124	90.4254	69.9271	108.398	65.2912	89.6705	77.6686	68.4436	83.5635
ENSMUSG00000027131	Emc4	ER membrane protein complex subunit 4 [Source:MGI Symbol;Acc:MGI:1915282]	2	112193356	112198372	-1	49.5929	31.8767	110.027	72.5216	88.3725	57.1156	111.271	98.4869	120.675	67.887	71.2345	101.871	68.2511	95.2376
ENSMUSG00000032020	Ubash3b	ubiquitin associated and SH3 domain containing, B [Source:MGI Symbol;Acc:MGI:1920078]	9	40922394	41072993	-1	55.1477	4.5159	76.0992	92.7508	83.3077	97.3431	37.5825	30.2631	60.1352	34.4543	48.325	39.5183	68.1941	41.7131
ENSMUSG00000006586	Runx1t1	RUNX1 translocation partner 1 [Source:MGI Symbol;Acc:MGI:104793]	4	13743436	13893649	1	54.2138	17.4092	81.0633	83.4706	77.3417	95.5782	64.0563	42.2677	81.439	62.1057	74.1104	67.7545	68.1795	65.2889
ENSMUSG00000087196	Gm13373	predicted gene 13373 [Source:MGI Symbol;Acc:MGI:3650390]	2	28205028	28214062	-1	59.665	3.47455	111.076	56.1164	140.778	37.5052	83.416	21.4079	194.481	63.1555	148.507	71.0815	68.1025	97.0082
ENSMUSG00000052397	Ezr	ezrin [Source:MGI Symbol;Acc:MGI:98931]	17	7005440	7050183	-1	72.263	7.80958	80.5717	90.8557	50.4576	106.01	45.7267	58.813	84.6186	78.6367	86.5171	96.2421	67.9946	75.0924
ENSMUSG00000020850	Prpf8	pre-mRNA processing factor 8 [Source:MGI Symbol;Acc:MGI:2179381]	11	75377642	75400275	1	53.9278	11.3087	94.7616	58.2856	58.6847	130.707	79.8465	64.9014	98.4951	71.9287	76.6408	76.9878	67.9459	78.1334
ENSMUSG00000039016	Timm8b	translocase of inner mitochondrial membrane 8B [Source:MGI Symbol;Acc:MGI:1353424]	9	50515210	50516620	1	89.8988	22.961	109.074	56.4213	83.6521	45.1912	102.922	36.4888	42.381	37.8997	55.5821	30.0066	67.8664	50.88
ENSMUSG00000021983	Atp8a2	ATPase, aminophospholipid transporter-like, class I, type 8A, member 2 [Source:MGI Symbol;Acc:MGI:1354710]	14	59875989	60434628	-1	59.7241	9.12374	77.3188	85.5553	72.4141	102.664	83.9987	70.3264	95.4686	77.1357	102.184	69.1983	67.8	83.052
ENSMUSG00000026895	Ndufa8	NADH:ubiquinone oxidoreductase subunit A8 [Source:MGI Symbol;Acc:MGI:1915625]	2	35926338	35939418	-1	74.9551	45.1872	84.8598	59.8162	104.084	37.8805	90.9276	102.874	110.301	37.2994	84.2762	79.7661	67.7971	84.2407
ENSMUSG00000025980	Hspd1	heat shock protein 1 (chaperonin) [Source:MGI Symbol;Acc:MGI:96242]	1	55116994	55127402	-1	86.2944	7.05559	75.2552	99.5469	53.3188	85.0164	55.5065	64.6665	113.287	64.2141	86.519	67.0345	67.7479	75.2046
ENSMUSG00000068011	Mkrn2os	makorin, ring finger protein 2, opposite strand [Source:MGI Symbol;Acc:MGI:1917541]	6	115560505	115569537	-1	48.3673	7.42806	81.5311	60.0909	109.993	99.032	83.1463	52.2802	115.244	42.5258	67.1111	69.9614	67.7404	71.7115
ENSMUSG00000058655	Eif4b	eukaryotic translation initiation factor 4B [Source:MGI Symbol;Acc:MGI:95304]	15	101982208	102005608	1	75.1837	16.1808	73.0213	82.5285	59.8327	99.3972	67.7099	73.9318	122.809	82.5347	87.7359	52.4922	67.6907	81.2023
ENSMUSG00000035696	Rnf38	ring finger protein 38 [Source:MGI Symbol;Acc:MGI:1920719]	4	44126210	44233789	-1	57.4137	9.39452	86.1817	66.0871	80.0818	105.963	36.7472	41.4633	67.4303	55.6656	72.9125	61.6388	67.5203	55.9763
ENSMUSG00000062252	Lhfpl5	lipoma HMGIC fusion partner-like 5 [Source:MGI Symbol;Acc:MGI:1915382]	17	28794615	28804653	1	86.1053	27.8881	73.8235	65.8147	107.673	43.7913	71.9166	57.5	85.124	65.5699	57.9427	109.165	67.516	74.5364
ENSMUSG00000032637	Atxn2l	ataxin 2-like [Source:MGI Symbol;Acc:MGI:2446242]	7	126090880	126102609	-1	40.9582	27.341	69.8555	53.6247	107.751	104.735	46.9278	36.3005	48.558	61.5413	55.3804	33.2769	67.3776	46.9975
ENSMUSG00000004207	Psap	prosaposin [Source:MGI Symbol;Acc:MGI:97783]	10	60113449	60138376	1	72.0416	17.2303	61.7882	45.2431	100.663	106.48	60.265	57.4956	107.36	66.0565	70.7051	50.3731	67.241	68.7092
ENSMUSG00000029247	Paics	phosphoribosylaminoimidazole carboxylase, phosphoribosylaminoribosylaminoimidazole, succinocarboxamide synthetase [Source:MGI Symbol;Acc:MGI:1914304]	5	77099154	77115356	1	100.502	3.53029	76.9208	112.129	45.4996	64.8197	55.0791	75.1392	131.827	64.9844	77.6279	88.753	67.2336	82.2351
ENSMUSG00000022477	Aco2	aconitase 2, mitochondrial [Source:MGI Symbol;Acc:MGI:87880]	15	81756510	81799334	1	37.4338	21.8573	81.2401	62.5562	106.052	93.2121	43.5539	50.0419	50.3407	33.8677	40.5397	43.4268	67.0586	43.6285
ENSMUSG00000014602	Kif1a	kinesin family member 1A [Source:MGI Symbol;Acc:MGI:108391]	1	92943186	93029673	-1	57.3182	21.2902	76.6819	65.3731	65.9462	114.055	44.3768	37.8644	81.2065	58.5983	63.3146	47.3367	66.7774	55.4496
ENSMUSG00000026805	Barhl1	BarH like homeobox 1 [Source:MGI Symbol;Acc:MGI:1859288]	2	28797691	28806680	-1	28.5124	34.8176	102.786	42.5241	50.0721	141.123	55.5039	35.5232	46.2901	42.476	50.095	44.723	66.6392	45.7685
ENSMUSG00000001120	Pcbp3	poly(rC) binding protein 3 [Source:MGI Symbol;Acc:MGI:1890470]	10	76597691	76797721	-1	32.4456	19.4249	104.708	63.0249	50.0228	130.208	43.4722	45.4182	75.7109	28.078	42.8184	68.1667	66.639	50.6107
ENSMUSG00000032601	Prkar2a	protein kinase, cAMP dependent regulatory, type II alpha [Source:MGI Symbol;Acc:MGI:108025]	9	108566513	108627635	1	65.7417	11.3427	111.289	70.6113	65.0711	75.505	25.3771	41.2555	56.8743	37.2188	48.1373	31.2138	66.5935	40.0128
ENSMUSG00000042066	Tmcc2	transmembrane and coiled-coil domains 2 [Source:MGI Symbol;Acc:MGI:1916125]	1	132284053	132319019	-1	44.9455	18.3123	133.407	44.7031	77.126	81.0018	34.0099	20.7676	61.6382	29.7008	37.5863	31.5758	66.5826	35.8798
ENSMUSG00000026737	Pip4k2a	phosphatidylinositol-5-phosphate 4-kinase, type II, alpha [Source:MGI Symbol;Acc:MGI:1298206]	2	18847066	19002937	-1	62.9357	14.5617	74.6993	59.0248	77.6491	110.241	75.8788	38.2333	73.0327	60.2506	70.2752	52.0938	66.5186	61.6274
ENSMUSG00000032199	Polr2m	polymerase (RNA) II (DNA directed) polypeptide M [Source:MGI Symbol;Acc:MGI:107282]	9	71385719	71393217	-1	56.9726	12.6466	118.931	39.851	96.6398	73.3885	36.0688	49.3731	67.9502	59.5007	48.6023	73.8342	66.4049	55.8882
ENSMUSG00000024248	Cox7a2l	cytochrome c oxidase subunit 7A2 like [Source:MGI Symbol;Acc:MGI:106015]	17	83809347	83824759	-1	71.9819	21.4702	50.4567	91.1113	85.4699	77.7759	74.6727	116.353	143.528	75.623	109.204	63.6341	66.3777	97.1691
ENSMUSG00000029426	Scarb2	scavenger receptor class B, member 2 [Source:MGI Symbol;Acc:MGI:1196458]	5	92589173	92654692	-1	70.7105	9.27141	92.596	53.9139	66.4784	105.091	57.0958	51.4316	74.347	57.2565	64.0375	53.9479	66.3435	59.6861
ENSMUSG00000030701	Plekhb1	pleckstrin homology domain containing, family B (evectins) member 1 [Source:MGI Symbol;Acc:MGI:1351469]	7	100292099	100311621	-1	69.0607	11.5539	82.929	71.0015	67.8797	95.4324	73.2702	70.4358	50.8924	57.9245	76.7082	50.6708	66.3095	63.317
ENSMUSG00000035835	Plppr3	phospholipid phosphatase related 3 [Source:MGI Symbol;Acc:MGI:2388640]	10	79696309	79710468	-1	44.1539	21.761	103.349	61.5028	69.6814	97.3082	24.4562	17.5815	31.059	22.0555	42.1859	42.8384	66.2927	30.0294
ENSMUSG00000037664	Cdkn1c	cyclin-dependent kinase inhibitor 1C (P57) [Source:MGI Symbol;Acc:MGI:104564]	7	143012076	143014787	-1	66.9956	15.0858	93.2525	51.4582	73.7932	96.9154	94.2868	140.824	108.103	122.327	70.745	93.6623	66.2501	104.991
ENSMUSG00000117924	Tmem223	transmembrane protein 223 [Source:MGI Symbol;Acc:MGI:1914086]	19	8748360	8749839	1	50.562	64.3774	33.3872	86.1985	90.1225	72.2001	105.573	47.1213	91.2835	29.645	112.057	118.602	66.1413	84.047
ENSMUSG00000031818	Cox4i1	cytochrome c oxidase subunit 4I1 [Source:MGI Symbol;Acc:MGI:88473]	8	121394961	121400946	1	106.516	20.8257	57.9305	68.9309	103.715	38.749	51.1321	83.4823	103.469	66.8441	69.5267	98.6803	66.1112	78.8558
ENSMUSG00000012296	Tjap1	tight junction associated protein 1 [Source:MGI Symbol;Acc:MGI:1921344]	17	46568777	46593952	-1	40.7077	27.9715	101.842	64.911	74.4172	86.537	27.102	17.4872	46.0578	20.5252	20.5158	20.1815	66.0644	25.3116
ENSMUSG00000002799	Jag2	jagged 2 [Source:MGI Symbol;Acc:MGI:1098270]	12	112871439	112893396	-1	53.6748	33.5839	87.3138	61.6236	59.0686	101.041	55.1483	54.2003	92.9339	72.4072	87.1756	46.1912	66.051	68.0094
ENSMUSG00000032245	Cln6	ceroid-lipofuscinosis, neuronal 6 [Source:MGI Symbol;Acc:MGI:2159324]	9	62746067	62759288	1	56.9395	20.6629	104.563	26.2927	57.2686	129.983	93.2597	39.1812	51.2057	43.1718	49.5266	64.177	65.9516	56.7537
ENSMUSG00000003657	Calb2	calbindin 2 [Source:MGI Symbol;Acc:MGI:101914]	8	110864134	110894842	-1	38.3104	12.0327	97.5387	69.2739	102.315	75.5967	16.6998	5.6063	61.6074	11.4059	31.1842	15.8249	65.8446	23.7214
ENSMUSG00000013160	Atp6v0d1	ATPase, H+ transporting, lysosomal V0 subunit D1 [Source:MGI Symbol;Acc:MGI:1201778]	8	106251097	106292679	-1	69.9529	16.5411	63.1956	69.8896	47.5889	127.263	71.502	131.523	124.381	86.6667	99.3229	95.5188	65.7385	101.486
ENSMUSG00000028266	Lmo4	LIM domain only 4 [Source:MGI Symbol;Acc:MGI:109360]	3	143894291	143910981	-1	54.3679	11.5091	95.8021	54.5193	50.8306	126.632	64.132	21.4527	40.0418	27.8399	44.0716	55.4757	65.6102	42.169
ENSMUSG00000026578	Ccdc181	coiled-coil domain containing 181 [Source:MGI Symbol;Acc:MGI:1922145]	1	164103154	164115416	1	82.8423	27.4407	72.7522	80.337	32.4804	97.442	29.352	33.2614	67.2213	24.5833	49.3454	26.6386	65.5491	38.4003
ENSMUSG00000077450	Rab11b	RAB11B, member RAS oncogene family [Source:MGI Symbol;Acc:MGI:99425]	17	33961458	33979504	-1	45.6719	13.6501	101.084	62.1993	69.5425	101.067	23.3539	31.8395	52.6346	23.0701	57.1959	37.7384	65.5358	37.6387
ENSMUSG00000058230	Arhgap35	Rho GTPase activating protein 35 [Source:MGI Symbol;Acc:MGI:1929494]	7	16227644	16348918	-1	52.5327	19.9528	82.6976	67.2017	65.8768	104.712	46.4992	37.5879	74.874	52.7563	66.456	47.4486	65.4956	54.2703
ENSMUSG00000068036	Afdn	afadin, adherens junction formation factor [Source:MGI Symbol;Acc:MGI:1314653]	17	13980801	14126412	1	56.8446	14.7143	90.2149	73.9714	63.3749	93.7737	51.9542	65.7318	94.3519	79.8185	89.5803	51.2294	65.4823	72.111
ENSMUSG00000022108	Itm2b	integral membrane protein 2B [Source:MGI Symbol;Acc:MGI:1309517]	14	73599666	73622729	-1	69.2037	10.9257	93.5713	58.0751	92.1071	68.3943	44.3629	91.4264	87.1609	64.4595	121.129	68.6688	65.3795	79.5346
ENSMUSG00000020423	Btg2	BTG anti-proliferation factor 2 [Source:MGI Symbol;Acc:MGI:108384]	1	134002908	134006858	-1	77.0959	29.1827	103.195	52.8338	45.7043	83.8872	85.5194	61.7374	96.4345	98.0327	112.321	55.4866	65.3165	84.9219
ENSMUSG00000035621	Midn	midnolin [Source:MGI Symbol;Acc:MGI:1890222]	10	79984106	79994202	1	63.3165	35.8865	72.9489	54.7971	79.2495	84.7272	33.5628	37.4021	54.9327	34.6545	66.6972	46.6692	65.1543	45.6531
ENSMUSG00000025212	Sfxn3	sideroflexin 3 [Source:MGI Symbol;Acc:MGI:2137679]	19	45035942	45044822	1	25.1846	14.8812	87.5293	66.2668	63.6417	133.405	33.3706	35.1382	66.38	35.4966	49.3889	41.7222	65.1514	43.5827
ENSMUSG00000027107	Chrna1	cholinergic receptor, nicotinic, alpha polypeptide 1 (muscle) [Source:MGI Symbol;Acc:MGI:87885]	2	73393559	73410682	-1	60.9389	12.1397	122.055	57.0135	54.4877	83.9307	4.64189	9.51007	16.3457	12.0684	17.091	11.6763	65.0943	11.8889
ENSMUSG00000016344	Ppdpf	pancreatic progenitor cell differentiation and proliferation factor [Source:MGI Symbol;Acc:MGI:1913746]	2	180829040	180830564	1	41.4809	57.3219	73.1637	52.6707	105.336	60.5798	77.1593	17.4518	25.0327	18.6867	7.8213	31.6614	65.0922	29.6355
ENSMUSG00000051234	Rnf7	ring finger protein 7 [Source:MGI Symbol;Acc:MGI:1337096]	9	96352990	96360728	-1	94.0674	8.17502	108.584	75.1078	54.0217	50.3795	27.0108	53.5044	81.3317	37.0803	93.9482	53.0554	65.0559	57.6551
ENSMUSG00000022354	Ndufb9	NADH:ubiquinone oxidoreductase subunit B9 [Source:MGI Symbol;Acc:MGI:1913468]	15	58805605	58811337	1	110.136	10.6392	64.2291	101.479	49.5368	54.1008	118.726	90.7764	94.2578	74.4983	133.387	119.388	65.0202	105.172
ENSMUSG00000049555	Tmie	transmembrane inner ear [Source:MGI Symbol;Acc:MGI:2159400]	9	110694779	110709181	-1	58.2918	28.4088	71.6916	85.4749	74.3521	71.8884	17.7864	26.5253	63.8198	55.7105	32.6421	28.5511	65.0179	37.5059
ENSMUSG00000031751	Amfr	autocrine motility factor receptor [Source:MGI Symbol;Acc:MGI:1345634]	8	94698216	94739470	-1	84.5733	17.3	78.3159	54.0459	84.3103	71.4686	68.6349	59.417	91.008	62.0897	71.2152	31.8072	65.0023	64.0287
ENSMUSG00000026585	Kifap3	kinesin-associated protein 3 [Source:MGI Symbol;Acc:MGI:107566]	1	163607152	163744678	1	101.016	13.2253	65.9813	86.6451	37.9014	84.472	43.4999	41.9168	47.3293	49.6099	52.4589	45.7742	64.8735	46.7648
ENSMUSG00000019699	Akt3	thymoma viral proto-oncogene 3 [Source:MGI Symbol;Acc:MGI:1345147]	1	176847639	177085769	-1	83.7346	8.59267	87.2356	77.1369	56.7124	75.7719	45.2184	49.1088	110.094	60.6345	71.0334	86.0414	64.864	70.3551
ENSMUSG00000039910	Cited2	Cbp/p300-interacting transactivator, with Glu/Asp-rich carboxy-terminal domain, 2 [Source:MGI Symbol;Acc:MGI:1306784]	10	17598966	17601422	1	52.6895	9.97942	62.5192	46.5363	111.76	104.382	32.9994	37.0734	41.4299	28.7244	42.1909	51.3847	64.6444	38.9671
ENSMUSG00000078923	Ube2v1	ubiquitin-conjugating enzyme E2 variant 1 [Source:MGI Symbol;Acc:MGI:1913839]	2	167449558	167474015	-1	70.5761	23.6732	83.8071	29.0299	87.9318	92.6891	71.8117	57.7713	65.1848	78.206	73.7225	37.4178	64.6179	64.019
ENSMUSG00000043131	Mob1a	MOB kinase activator 1A [Source:MGI Symbol;Acc:MGI:2442631]	6	83302998	83320758	1	83.8267	4.68017	60.3313	60.7353	72.4578	104.846	75.4577	66.3355	87.3597	93.1799	114.395	63.0843	64.4795	83.302
ENSMUSG00000078652	Psme3	proteaseome (prosome, macropain) activator subunit 3 (PA28 gamma, Ki) [Source:MGI Symbol;Acc:MGI:1096366]	11	101207039	101214363	1	74.0582	16.4381	56.3168	65.1089	69.3284	105.097	37.6434	57.2533	70.3523	46.0429	58.4648	45.8098	64.3912	52.5944
ENSMUSG00000047945	Marcksl1	MARCKS-like 1 [Source:MGI Symbol;Acc:MGI:97143]	4	129407374	129409778	1	58.0004	13.5934	104.53	51.9682	60.6833	96.1909	36.4497	58.8397	46.6639	30.4425	40.32	52.3068	64.161	44.1704
ENSMUSG00000070493	Chchd2	coiled-coil-helix-coiled-coil-helix domain containing 2 [Source:MGI Symbol;Acc:MGI:1261428]	5	129909997	129916311	-1	90.3983	39.61	60.5676	72.864	68.1946	52.4957	113.067	63.0999	87.8915	60.3133	90.7902	70.5387	64.0217	80.9501
ENSMUSG00000035725	Prkx	protein kinase, X-linked [Source:MGI Symbol;Acc:MGI:1309999]	X	76805017	76839884	-1	52.9176	8.5348	72.5618	38.2457	73.8229	137.314	132.938	128.688	132.746	118.731	124.322	134.093	63.8995	128.586
ENSMUSG00000032481	Smarcc1	SWI/SNF related, matrix associated, actin dependent regulator of chromatin, subfamily c, member 1 [Source:MGI Symbol;Acc:MGI:1203524]	9	109946776	110069246	1	59.6852	11.4856	59.5318	60.0296	81.9582	107.647	68.5123	57.8031	76.6689	72.4975	83.1913	57.1727	63.3896	69.3076
ENSMUSG00000059970	Hspa2	heat shock protein 2 [Source:MGI Symbol;Acc:MGI:96243]	12	76450950	76453712	1	51.2339	40.2303	81.9106	48.7218	77.0391	79.8597	48.1703	35.4541	71.0207	44.399	49.7909	48.3213	63.1659	49.526
ENSMUSG00000006782	Cnp	2',3'-cyclic nucleotide 3' phosphodiesterase [Source:MGI Symbol;Acc:MGI:88437]	11	100465730	100482555	1	54.3609	17.8758	99.7003	61.5679	72.4325	72.7023	49.6007	46.6602	55.4195	30.6096	49.1969	23.1245	63.1066	42.4352
ENSMUSG00000006057	Atp5g1	ATP synthase, H+ transporting, mitochondrial F0 complex, subunit C1 (subunit 9) [Source:MGI Symbol;Acc:MGI:107653]	11	95959678	95966496	-1	46.5084	40.3727	83.2261	44.1396	69.452	94.3214	46.8459	21.641	37.0448	18.4427	22.5557	25.0553	63.0034	28.5976
ENSMUSG00000041164	Zmiz2	zinc finger, MIZ-type containing 2 [Source:MGI Symbol;Acc:MGI:106374]	11	6339074	6356158	1	27.0366	17.7213	85.2519	44.6247	79.7193	122.848	51.1233	47.2922	68.6469	61.5652	59.0761	33.0666	62.867	53.4617
ENSMUSG00000061436	Hipk2	homeodomain interacting protein kinase 2 [Source:MGI Symbol;Acc:MGI:1314872]	6	38671325	38853099	-1	43.5258	16.7416	72.7538	63.8302	69.5931	108.969	16.297	24.3701	50.4986	31.1726	52.8201	33.0284	62.5689	34.6978
ENSMUSG00000029467	Atp2a2	ATPase, Ca++ transporting, cardiac muscle, slow twitch 2 [Source:MGI Symbol;Acc:MGI:88110]	5	122591576	122640288	-1	54.8412	10.167	91.7721	67.0957	65.0144	86.3777	73.2947	74.3394	105.153	89.2611	84.6267	83.2331	62.5447	84.9847
ENSMUSG00000079111	Kdelr2	KDEL (Lys-Asp-Glu-Leu) endoplasmic reticulum protein retention receptor 2 [Source:MGI Symbol;Acc:MGI:1914163]	5	143389593	143407656	1	53.1667	45.5379	42.9532	38.8264	78.0555	116.643	110.033	79.3109	121.924	75.6694	91.1154	87.8618	62.5305	94.3191
ENSMUSG00000041852	Tcf20	transcription factor 20 [Source:MGI Symbol;Acc:MGI:108399]	15	82692637	82872073	-1	71.5969	12.4209	77.1197	67.5741	49.8692	96.4536	43.3677	44.08	94.3535	64.1919	78.8503	58.206	62.5057	63.8416
ENSMUSG00000035150	Eif2s3x	eukaryotic translation initiation factor 2, subunit 3, structural gene X-linked [Source:MGI Symbol;Acc:MGI:1349431]	X	93232313	93256468	-1	75.2603	9.85605	87.4544	60.1587	64.2729	77.8361	84.4728	80.4235	105.685	86.6836	137.687	59.1214	62.4731	92.3456
ENSMUSG00000036275	9530068E07Rik	RIKEN cDNA 9530068E07 gene [Source:MGI Symbol;Acc:MGI:2654705]	11	52287255	52299555	1	49.3666	12.0383	68.2975	53.168	104.829	85.4287	69.1301	61.9278	83.461	56.8722	63.7527	80.2838	62.188	69.2379
ENSMUSG00000071415	Rpl23	ribosomal protein L23 [Source:MGI Symbol;Acc:MGI:1929455]	11	97668353	97673263	-1	77.546	9.23216	71.2977	102.98	38.6492	73.0389	127.73	91.4596	81.2443	73.2993	99.9041	85.6028	62.124	93.2067
ENSMUSG00000027663	Zmat3	zinc finger matrin type 3 [Source:MGI Symbol;Acc:MGI:1195270]	3	32388941	32420163	-1	55.3342	8.82101	84.7289	56.3302	74.6976	92.612	43.2672	31.6231	51.9438	24.223	41.3561	32.4311	62.0873	37.474
ENSMUSG00000020462	Cfap36	cilia and flagella associated protein 36 [Source:MGI Symbol;Acc:MGI:1913994]	11	29171532	29197409	-1	79.3046	19.5066	71.7414	93.3015	42.5832	65.5208	63.8423	61.7199	99.1719	57.4453	68.512	79.0543	61.993	71.6243
ENSMUSG00000010021	Kif19a	kinesin family member 19A [Source:MGI Symbol;Acc:MGI:2447024]	11	114656214	114681565	1	38.3471	28.4191	102.346	55.8807	43.9708	100.99	28.9862	46.2112	66.9418	51.3705	52.5305	34.3704	61.6589	46.7351
ENSMUSG00000022892	App	amyloid beta (A4) precursor protein [Source:MGI Symbol;Acc:MGI:88059]	16	84746573	84970654	-1	68.1773	17.0112	80.3129	60.9768	68.7899	73.2214	34.4451	35.6962	46.9435	46.2383	55.2499	36.2726	61.4149	42.4743
ENSMUSG00000027189	Trim44	tripartite motif-containing 44 [Source:MGI Symbol;Acc:MGI:1931835]	2	102130464	102238173	-1	71.736	5.8522	68.969	70.1349	69.527	81.7686	62.4978	51.3553	81.3235	54.9909	69.5381	58.4853	61.3313	63.0318
ENSMUSG00000038418	Egr1	early growth response 1 [Source:MGI Symbol;Acc:MGI:95295]	18	34992876	34998037	1	39.7358	19.4212	68.068	51.2242	86.9016	102.578	91.7704	80.0899	97.643	81.8992	173.441	96.7031	61.3215	103.591
ENSMUSG00000031010	Usp9x	ubiquitin specific peptidase 9, X chromosome [Source:MGI Symbol;Acc:MGI:894681]	X	12937737	13039567	1	67.5958	5.74215	73.4637	82.3402	44.4203	94.2903	86.5139	66.2929	84.9492	75.3016	89.3446	74.7448	61.3087	79.5245
ENSMUSG00000047658	Gal3st3	galactose-3-O-sulfotransferase 3 [Source:MGI Symbol;Acc:MGI:3617843]	19	5348359	5358766	1	51.495	11.7554	156.28	33.3996	64.3169	49.6879	2.03217	8.85719	34.7686	3.76633	4.79772	3.25095	61.1558	9.57883
ENSMUSG00000019935	Slc17a8	solute carrier family 17 (sodium-dependent inorganic phosphate cotransporter), member 8 [Source:MGI Symbol;Acc:MGI:3039629]	10	89409882	89457115	-1	74.7536	9.21058	71.7412	81.1306	48.413	79.3839	0.310809	2.05002	4.66589	0.429298	13.1262	6.84127	60.7721	4.57058
ENSMUSG00000020163	Uqcr11	ubiquinol-cytochrome c reductase, complex III subunit XI [Source:MGI Symbol;Acc:MGI:1913844]	10	80238831	80242664	-1	74.8918	37.8253	69.4302	54.2696	64.1767	63.4772	86.6613	43.495	88.4869	31.4026	38.0951	42.8908	60.6785	55.172
ENSMUSG00000051391	Ywhag	tyrosine 3-monooxygenase/tryptophan 5-monooxygenase activation protein, gamma polypeptide [Source:MGI Symbol;Acc:MGI:108109]	5	135937263	135963470	-1	58.9255	11.4413	116.502	47.0394	66.7061	63.2207	39.938	29.6048	42.571	37.2309	54.3133	35.9908	60.6392	39.9415
ENSMUSG00000060227	Golm2	golgi membrane protein 2 [Source:MGI Symbol;Acc:MGI:2443129]	2	121697451	121766701	1	59.9027	10.4908	72.0015	78.5094	42.7202	100.057	112.321	70.9284	103.631	74.5286	89.8923	74.3495	60.6136	87.6085
ENSMUSG00000019831	Wasf1	WASP family, member 1 [Source:MGI Symbol;Acc:MGI:1890563]	10	40759471	40814566	1	46.2485	8.22213	98.6779	51.0399	61.654	97.8052	51.5965	32.4192	57.4745	53.0477	53.3869	37.4182	60.6079	47.5572
ENSMUSG00000032294	Pkm	pyruvate kinase, muscle [Source:MGI Symbol;Acc:MGI:97591]	9	59563651	59586658	1	41.429	26.6046	109.619	44.8221	49.6426	91.1401	59.6998	54.6673	55.7034	40.0206	43.9046	45.9237	60.5429	49.9866
ENSMUSG00000006728	Cdk4	cyclin-dependent kinase 4 [Source:MGI Symbol;Acc:MGI:88357]	10	126899403	126903789	1	49.6609	30.8454	87.88	47.6005	60.3786	86.2478	85.8235	83.6331	81.3622	47.8928	77.2289	72.7012	60.4355	74.7736
ENSMUSG00000043850	Clrn1	clarin 1 [Source:MGI Symbol;Acc:MGI:2388124]	3	58751449	58792761	-1	63.3581	27.7408	47.1223	61.8296	76.0662	85.8436	53.8059	48.4274	92.0848	57.5956	69.9616	56.2652	60.3268	63.0234
ENSMUSG00000041958	Pigs	phosphatidylinositol glycan anchor biosynthesis, class S [Source:MGI Symbol;Acc:MGI:2687325]	11	78219241	78233608	1	36.4626	8.90031	85.9681	47.9674	91.072	91.4924	76.6192	46.3831	30.3987	46.5095	43.7349	54.3533	60.3105	49.6664
ENSMUSG00000087591	Gm14635	predicted gene 14635 [Source:MGI Symbol;Acc:MGI:3705138]	X	12206021	12221235	-1	29.826	5.91924	23.2323	47.1463	211.183	44.5483	5.22082	5.30076	10.56	10.4936	4.98759	4.74282	60.3092	6.88427
ENSMUSG00000022297	Fzd6	frizzled class receptor 6 [Source:MGI Symbol;Acc:MGI:108474]	15	38869429	38901583	1	58.4351	10.2383	63.2776	48.7208	67.6641	112.638	85.7205	62.2553	77.5658	71.1392	83.7919	55.1572	60.1623	72.605
ENSMUSG00000015478	Rnf5	ring finger protein 5 [Source:MGI Symbol;Acc:MGI:1860076]	17	34820065	34822664	-1	65.1811	12.6022	41.1916	74.3216	50.7297	116.934	44.6477	36.2728	102.015	36.9944	46.2679	72.2164	60.16	56.4024
ENSMUSG00000025260	Hsd17b10	hydroxysteroid (17-beta) dehydrogenase 10 [Source:MGI Symbol;Acc:MGI:1333871]	X	150784841	150787438	1	42.8552	9.16938	62.0395	20.5274	184.977	41.1896	35.8636	27.2284	52.0944	15.1248	79.7772	38.6519	60.1263	41.4567
ENSMUSG00000039105	Atp6v1g1	ATPase, H+ transporting, lysosomal V1 subunit G1 [Source:MGI Symbol;Acc:MGI:1913540]	4	63463009	63468987	1	143.581	14.6665	30.5992	74.9316	34.9084	61.6789	47.1299	38.4477	88.3666	54.4341	91.7083	115.225	60.0609	72.5519
ENSMUSG00000021910	Nisch	nischarin [Source:MGI Symbol;Acc:MGI:1928323]	14	30892887	30938903	-1	38.4447	28.278	58.7398	51.543	76.851	106.404	40.2087	39.1712	55.7438	53.9146	43.0843	42.6827	60.0434	45.8009
ENSMUSG00000031311	Nono	non-POU-domain-containing, octamer binding protein [Source:MGI Symbol;Acc:MGI:1855692]	X	100472924	100492197	1	55.4431	10.277	83.993	65.6415	58.9476	85.8239	59.9565	48.9507	53.0562	66.2612	55.7687	61.0586	60.021	57.5087
ENSMUSG00000027002	Nckap1	NCK-associated protein 1 [Source:MGI Symbol;Acc:MGI:1355333]	2	80330856	80411724	-1	61.2203	7.51043	76.0179	75.8359	55.3493	83.1283	47.4796	37.6664	72.7208	38.0701	53.5332	43.2218	59.8437	48.782
ENSMUSG00000071379	Hpcal1	hippocalcin-like 1 [Source:MGI Symbol;Acc:MGI:1855689]	12	17740857	17841934	1	38.7218	35.3934	67.4293	41.1245	100.222	75.6753	83.4571	87.5725	95.0589	103.903	69.0294	114.102	59.761	92.1872
ENSMUSG00000020100	Slc29a3	solute carrier family 29 (nucleoside transporters), member 3 [Source:MGI Symbol;Acc:MGI:1918529]	10	60547851	60588573	-1	29.9744	10.3075	80.674	53.0343	70.7179	113.689	46.4877	28.9661	47.995	22.7371	46.8764	41.3957	59.7328	39.0763
ENSMUSG00000017929	B4galt5	UDP-Gal:betaGlcNAc beta 1,4-galactosyltransferase, polypeptide 5 [Source:MGI Symbol;Acc:MGI:1927169]	2	167140364	167191103	-1	43.4619	19.8095	92.5878	45.1152	61.9854	94.8038	49.2278	21.2997	42.0366	43.6675	58.2183	24.6932	59.6273	39.8572
ENSMUSG00000001847	Rac1	Rac family small GTPase 1 [Source:MGI Symbol;Acc:MGI:97845]	5	143489389	143513791	-1	49.1652	6.60272	75.8194	60.5185	86.0495	79.4239	48.1625	51.3592	50.2037	44.9722	55.2578	44.8487	59.5965	49.134
ENSMUSG00000023022	Lima1	LIM domain and actin binding 1 [Source:MGI Symbol;Acc:MGI:1920992]	15	99676351	99773337	-1	61.6627	17.0698	73.7042	83.7911	39.8846	81.3808	57.0364	52.1991	72.8828	60.7197	67.3318	59.7063	59.5822	61.646
ENSMUSG00000000346	Dazap2	DAZ associated protein 2 [Source:MGI Symbol;Acc:MGI:1344344]	15	100513230	100518642	1	50.1007	3.57444	107.519	59.8746	62.6711	73.3532	105.646	46.9809	47.5219	61.751	67.0843	95.3797	59.5155	70.7273
ENSMUSG00000049299	Trappc1	trafficking protein particle complex 1 [Source:MGI Symbol;Acc:MGI:1098727]	11	69214806	69216619	1	50.0768	5.06228	91.3719	90.3073	37.3348	82.8327	59.415	26.5594	101.06	22.554	51.4203	18.3894	59.4976	46.5663
ENSMUSG00000035275	Raver2	ribonucleoprotein, PTB-binding 2 [Source:MGI Symbol;Acc:MGI:2443623]	4	100926180	101009567	1	49.4144	10.8365	97.1854	47.9833	70.9518	80.335	74.6254	74.0642	108.415	65.4981	89.7816	65.0203	59.4511	79.5674
ENSMUSG00000032181	Scg3	secretogranin III [Source:MGI Symbol;Acc:MGI:103032]	9	75550471	75591338	-1	67.4736	12.5638	62.3906	66.2161	57.8853	89.8637	93.1505	68.2627	103.612	76.5921	96.5457	71.8905	59.3989	85.0089
ENSMUSG00000060429	Sntb1	syntrophin, basic 1 [Source:MGI Symbol;Acc:MGI:101781]	15	55499784	55770345	-1	50.4893	5.68243	57.5063	81.8984	50.7785	109.968	35.9893	34.4032	40.1	34.9932	42.7155	67.5063	59.3872	42.6179
ENSMUSG00000066279	Chrna10	cholinergic receptor, nicotinic, alpha polypeptide 10 [Source:MGI Symbol;Acc:MGI:3609260]	7	101760473	101766035	-1	47.2922	10.8081	112.206	42.3937	83.5357	59.0183	69.9212	46.747	113.334	46.3932	73.4303	61.0053	59.209	68.4718
ENSMUSG00000060206	Zfp462	zinc finger protein 462 [Source:MGI Symbol;Acc:MGI:107690]	4	54945048	55083563	1	51.7528	15.3209	72.7737	48.7405	81.8531	84.5569	29.8514	47.7164	67.7217	61.2167	76.8787	42.9856	59.1663	54.3951
ENSMUSG00000047126	Cltc	clathrin, heavy polypeptide (Hc) [Source:MGI Symbol;Acc:MGI:2388633]	11	86585177	86648391	-1	58.3138	7.56112	69.5112	66.1139	54.5831	98.536	62.9355	75.7247	87.5534	81.5086	67.9955	74.8308	59.1032	75.0914
ENSMUSG00000070733	Fryl	FRY like transcription coactivator [Source:MGI Symbol;Acc:MGI:1919563]	5	73177330	73413962	-1	59.1268	8.55941	71.9349	60.4267	62.1262	91.6788	48.5322	38.1755	65.4953	49.5631	70.1759	58.167	58.9755	55.0182
ENSMUSG00000024743	Syt7	synaptotagmin VII [Source:MGI Symbol;Acc:MGI:1859545]	19	10366454	10430544	1	55.4665	19.0988	64.6956	68.6528	47.9512	97.953	68.1402	33.9801	42.8499	56.8563	56.2325	45.258	58.9697	50.5528
ENSMUSG00000032115	Hyou1	hypoxia up-regulated 1 [Source:MGI Symbol;Acc:MGI:108030]	9	44290787	44303666	1	34.2406	14.4941	57.1901	42.55	117.943	85.3564	49.5143	30.0481	37.682	21.4135	31.5632	21.1207	58.629	31.8903
ENSMUSG00000025857	Dnaaf5	dynein, axonemal assembly factor 5 [Source:MGI Symbol;Acc:MGI:3616079]	5	139135978	139172265	1	43.5785	15.5389	97.6577	67.7141	73.0787	54.0007	25.0334	25.6418	35.7702	37.7966	54.4694	34.5425	58.5948	35.5423
ENSMUSG00000040339	Fam102b	family with sequence similarity 102, member B [Source:MGI Symbol;Acc:MGI:3036259]	3	108878313	108934923	-1	52.0798	5.08571	66.942	65.4052	47.8321	114.01	71.361	85.3637	91.2914	89.763	95.7532	73.4591	58.5591	84.4986
ENSMUSG00000033676	Gabrb3	gamma-aminobutyric acid (GABA) A receptor, subunit beta 3 [Source:MGI Symbol;Acc:MGI:95621]	7	57069440	57478550	1	42.51	6.39705	107.906	52.4941	39.9888	101.38	52.6759	48.2622	74.0981	44.6369	45.1002	49.8536	58.446	52.4378
ENSMUSG00000005846	Rsl1d1	ribosomal L1 domain containing 1 [Source:MGI Symbol;Acc:MGI:1913659]	16	11010834	11021195	-1	69.6375	8.51547	78.7264	60.151	76.8674	56.4034	123.165	46.7021	78.5432	62.1564	93.1292	72.4023	58.3835	79.3497
ENSMUSG00000042305	Tmem183a	transmembrane protein 183A [Source:MGI Symbol;Acc:MGI:1914729]	1	134273835	134289717	-1	76.637	10.5193	65.8533	60.9365	53.8722	82.4373	32.3323	49.9046	62.9555	41.2086	48.5524	44.656	58.3759	46.6016
ENSMUSG00000049154	Fam183b	family with sequence similarity 183, member B [Source:MGI Symbol;Acc:MGI:1922679]	11	58683623	58692786	-1	47.3795	22.8631	148.508	27.4656	69.9488	34.0358	14.7667	3.51915	40.3151	4.45027	6.88123	5.92637	58.3668	12.6431
ENSMUSG00000009549	Srp14	signal recognition particle 14 [Source:MGI Symbol;Acc:MGI:107169]	2	118306331	118310192	-1	81.6097	21.6355	64.0967	41.9205	114.359	26.2836	65.4087	82.264	99.9116	55.9241	78.7349	78.4784	58.3175	76.787
ENSMUSG00000021486	Prelid1	PRELI domain containing 1 [Source:MGI Symbol;Acc:MGI:1913744]	13	55468313	55473085	1	39.0548	39.3859	78.6521	54.9906	72.0212	65.4388	67.6372	63.2153	69.1015	91.274	77.5356	74.6127	58.2572	73.8961
ENSMUSG00000001525	Tubb5	tubulin, beta 5 class I [Source:MGI Symbol;Acc:MGI:107812]	17	36144813	36149198	-1	52.476	15.883	70.1669	40.1672	62.453	107.494	66.206	46.0983	51.543	52.0904	68.51	36.7919	58.1067	53.5399
ENSMUSG00000061411	Nol4l	nucleolar protein 4-like [Source:MGI Symbol;Acc:MGI:1918765]	2	153249382	153371891	-1	37.3348	14.9009	118.047	40.464	67.1297	69.6792	25.9391	15.3875	36.36	30.8653	45.1092	21.2373	57.9259	29.1497
ENSMUSG00000022200	Golph3	golgi phosphoprotein 3 [Source:MGI Symbol;Acc:MGI:1913879]	15	12321536	12351677	1	39.429	8.17759	97.8467	45.5172	65.9575	90.4269	61.7844	51.0712	88.9183	54.3017	68.1787	84.881	57.8925	68.1892
ENSMUSG00000026864	Hspa5	heat shock protein 5 [Source:MGI Symbol;Acc:MGI:95835]	2	34661982	34667559	1	91.0647	23.7299	46.1192	63.9592	54.6141	67.7514	55.3297	42.416	82.2021	50.902	66.2307	61.4627	57.8731	59.7572
ENSMUSG00000041453	Rpl21	ribosomal protein L21 [Source:MGI Symbol;Acc:MGI:1278340]	5	146769700	146773842	1	70.9672	11.3105	97.6664	64.0072	53.7305	49.433	64.8003	46.9656	54.0565	38.4061	55.5043	34.8445	57.8525	49.0962
ENSMUSG00000044496	2510039O18Rik	RIKEN cDNA 2510039O18 gene [Source:MGI Symbol;Acc:MGI:1924284]	4	148025352	148031771	1	38.4676	11.0012	113.56	44.6488	61.538	77.4508	21.4869	32.5181	53.8158	40.7167	40.4867	36.2939	57.7777	37.553
ENSMUSG00000004460	Dnajb11	DnaJ heat shock protein family (Hsp40) member B11 [Source:MGI Symbol;Acc:MGI:1915088]	16	22676595	22698384	1	60.2833	7.11734	58.702	74.0887	57.3845	88.534	16.2208	27.4857	58.5392	28.0772	29.7684	34.6836	57.685	32.4625
ENSMUSG00000068823	Csde1	cold shock domain containing E1, RNA binding [Source:MGI Symbol;Acc:MGI:92356]	3	102927742	102965502	1	63.743	7.64027	68.8237	66.7546	48.8339	88.9625	48.3916	56.6675	68.5437	63.8726	76.2059	74.4835	57.4597	64.6941
ENSMUSG00000033060	Lmo7	LIM domain only 7 [Source:MGI Symbol;Acc:MGI:1353586]	14	101967393	102172146	1	50.9242	20.0537	65.1346	59.3097	62.5882	86.5928	24.838	32.7542	65.8388	40.5799	49.1358	32.4352	57.4339	40.9303
ENSMUSG00000045394	Epcam	epithelial cell adhesion molecule [Source:MGI Symbol;Acc:MGI:106653]	17	87943407	87958557	1	93.2568	8.73423	28.0374	55.4386	72.9568	86.0353	35.3489	37.9869	61.8334	44.868	85.1575	49.3316	57.4099	52.4211
ENSMUSG00000040225	Prrc2c	proline-rich coiled-coil 2C [Source:MGI Symbol;Acc:MGI:1913754]	1	162498294	162568125	-1	38.1131	12.8346	53.5816	69.0503	73.6774	97.0387	27.2328	40.0625	61.6695	49.6724	57.8305	57.0438	57.3826	48.9186
ENSMUSG00000003072	Atp5d	ATP synthase, H+ transporting, mitochondrial F1 complex, delta subunit [Source:MGI Symbol;Acc:MGI:1913293]	10	79974466	79981652	1	60.3871	24.0586	63.6422	63.1075	52.0174	81.0207	65.4746	47.7984	79.9229	82.0358	69.3052	73.4522	57.3723	69.6649
ENSMUSG00000013921	Clip3	CAP-GLY domain containing linker protein 3 [Source:MGI Symbol;Acc:MGI:1923936]	7	29991153	30007792	1	40.7735	6.06966	95.2073	55.4731	70.8624	75.7909	58.6862	27.5281	49.742	66.8061	52.8871	16.8048	57.3628	45.4091
ENSMUSG00000028277	Ube2j1	ubiquitin-conjugating enzyme E2J 1 [Source:MGI Symbol;Acc:MGI:1926245]	4	33031416	33052363	1	55.4347	10.5591	68.0758	58.5699	55.9509	95.1275	47.7366	55.4958	57.9297	57.8026	64.9958	53.918	57.2863	56.3131
ENSMUSG00000001891	Ugp2	UDP-glucose pyrophosphorylase 2 [Source:MGI Symbol;Acc:MGI:2183447]	11	21271138	21321201	-1	83.9641	5.46863	67.1334	81.9597	39.8418	65.1191	84.3749	88.9123	92.5954	91.0949	109.041	91.7903	57.2478	92.9681
ENSMUSG00000048222	Mfap1b	microfibrillar-associated protein 1B [Source:MGI Symbol;Acc:MGI:3694697]	2	121290716	121304548	-1	70.0319	7.41988	71.732	60.8862	57.376	76.0054	35.5308	42.285	79.2023	44.9469	60.8471	68.5526	57.2419	55.2274
ENSMUSG00000028433	Ubap2	ubiquitin-associated protein 2 [Source:MGI Symbol;Acc:MGI:1916176]	4	41194313	41275144	-1	33.5189	12.9816	75.8387	38.1452	85.4529	96.3065	45.9332	48.799	48.3447	42.3639	57.43	42.817	57.0406	47.6146
ENSMUSG00000062190	Lancl2	LanC (bacterial lantibiotic synthetase component C)-like 2 [Source:MGI Symbol;Acc:MGI:1919085]	6	57679525	57716424	1	77.9577	4.99284	85.1593	42.5955	91.1763	40.1015	50.0281	47.8837	71.1772	47.5113	78.7934	49.2727	56.9972	57.4444
ENSMUSG00000040021	Lats1	large tumor suppressor [Source:MGI Symbol;Acc:MGI:1333883]	10	7556978	7592224	1	57.2325	5.485	66.0668	48.7183	56.8103	107.663	41.7853	64.5077	66.942	68.6544	68.3516	53.11	56.996	60.5585
ENSMUSG00000047747	Rnf150	ring finger protein 150 [Source:MGI Symbol;Acc:MGI:2443860]	8	83589985	83817897	1	42.6207	8.01987	70.4341	67.1603	56.7079	96.2236	55.7601	40.0009	67.0733	50.2533	65.6313	43.4693	56.8611	53.698
ENSMUSG00000040010	Slc7a5	solute carrier family 7 (cationic amino acid transporter, y+ system), member 5 [Source:MGI Symbol;Acc:MGI:1298205]	8	122607889	122634433	-1	27.9761	13.2577	54.7347	44.1898	115.365	85.31	20.298	16.2542	27.9547	12.2697	102.713	27.3319	56.8055	34.4703
ENSMUSG00000060938	Rpl26	ribosomal protein L26 [Source:MGI Symbol;Acc:MGI:106022]	11	68792409	68797815	1	77.0547	10.8598	81.7719	52.4446	79.2343	38.4399	79.2929	48.5627	69.3968	39.4233	50.9959	52.8003	56.6342	56.7453
ENSMUSG00000031278	Acsl4	acyl-CoA synthetase long-chain family member 4 [Source:MGI Symbol;Acc:MGI:1354713]	X	141100989	141173531	-1	76.995	6.74588	51.5829	58.9134	51.7413	93.401	65.3986	59.9115	81.8037	68.2762	73.8911	59.7657	56.5632	68.1745
ENSMUSG00000026341	Actr3	ARP3 actin-related protein 3 [Source:MGI Symbol;Acc:MGI:1921367]	1	125320642	125363464	-1	82.4586	7.99317	60.381	58.7681	49.869	79.586	66.6556	70.456	79.7731	61.327	90.1823	62.0214	56.5093	71.7359
ENSMUSG00000060743	H3f3a	H3.3 histone A [Source:MGI Symbol;Acc:MGI:1097686]	1	180628397	180641508	-1	101.398	20.9582	50.0461	64.2848	41.7963	59.9924	88.232	74.2393	77.9154	49.3119	79.5758	51.4412	56.4126	70.1193
ENSMUSG00000053877	Srcap	Snf2-related CREBBP activator protein [Source:MGI Symbol;Acc:MGI:2444036]	7	127111155	127160391	1	31.0473	9.38133	80.8017	49.537	74.914	92.7697	28.2736	22.3745	28.9916	29.9486	43.4486	29.2907	56.4085	30.3879
ENSMUSG00000020321	Mdh1	malate dehydrogenase 1, NAD (soluble) [Source:MGI Symbol;Acc:MGI:97051]	11	21506692	21522367	-1	54.736	10.8271	85.3979	63.3254	52.6409	71.0437	53.0195	62.7842	85.576	58.2957	82.3227	69.2242	56.3285	68.537
ENSMUSG00000050390	C77080	expressed sequence C77080 [Source:MGI Symbol;Acc:MGI:2140651]	4	129113371	129155197	-1	39.8565	14.6944	99.6283	64.774	56.1945	62.601	30.2338	29.6167	44.2787	39.7536	37.7183	35.3273	56.2914	36.1547
ENSMUSG00000025066	Sfr1	SWI5 dependent recombination repair 1 [Source:MGI Symbol;Acc:MGI:1915038]	19	47720121	47724027	1	47.4732	9.49478	81.4876	53.9001	72.8937	72.3545	66.8533	52.198	70.1743	46.6069	70.6422	54.9494	56.2673	60.2373
ENSMUSG00000047215	Rpl9	ribosomal protein L9 [Source:MGI Symbol;Acc:MGI:1298373]	5	65545707	65548787	-1	80.4515	18.8843	54.0931	50.5291	84.5017	48.5992	92.7505	105.773	98.1113	53.4203	116.505	127.447	56.1765	99.0012
ENSMUSG00000034566	Atp5h	ATP synthase, H+ transporting, mitochondrial F0 complex, subunit D [Source:MGI Symbol;Acc:MGI:1918929]	11	115306515	115310788	-1	89.3996	13.6903	47.351	60.4703	73.5773	52.2211	52.8165	87.1132	96.2097	76.9987	133.224	70.0004	56.1183	86.0604
ENSMUSG00000059291	Rpl11	ribosomal protein L11 [Source:MGI Symbol;Acc:MGI:1914275]	4	135755576	135780739	-1	55.4659	23.1891	65.4326	72.6468	47.512	72.367	65.2667	52.5593	56.0047	36.8639	54.9151	65.1345	56.1022	55.124
ENSMUSG00000026833	Olfm1	olfactomedin 1 [Source:MGI Symbol;Acc:MGI:1860437]	2	28083004	28120748	1	32.443	9.42698	92.4001	47.1749	84.4556	70.1182	34.3962	21.5253	50.3665	23.2856	51.1451	34.0723	56.0031	35.7985
ENSMUSG00000041075	Fzd7	frizzled class receptor 7 [Source:MGI Symbol;Acc:MGI:108570]	1	59521583	59526114	1	41.3268	10.3486	65.7646	40.2415	75.0553	103.137	21.4038	11.4081	24.5853	15.7078	36.5541	12.9536	55.979	20.4354
ENSMUSG00000034329	Brip1	BRCA1 interacting protein C-terminal helicase 1 [Source:MGI Symbol;Acc:MGI:2442836]	11	85948964	86092019	-1	44.1162	5.13428	74.7374	54.9069	53.2321	103.479	2.22035	6.05608	5.42966	8.34232	7.9942	9.76028	55.9343	6.63382
ENSMUSG00000022051	Bnip3l	BCL2/adenovirus E1B interacting protein 3-like [Source:MGI Symbol;Acc:MGI:1332659]	14	67222688	67246326	-1	46.9551	9.21295	89.1392	65.8245	50.1003	74.1581	72.2758	61.6866	96.7695	62.6184	66.2182	77.6744	55.8984	72.8738
ENSMUSG00000041028	Ghitm	growth hormone inducible transmembrane protein [Source:MGI Symbol;Acc:MGI:1913342]	14	36842049	36857229	-1	77.7403	8.48285	62.361	51.4018	74.7122	60.1551	89.8953	68.789	107.099	59.6278	77.7174	78.5606	55.8089	80.2815
ENSMUSG00000023913	Pla2g7	phospholipase A2, group VII (platelet-activating factor acetylhydrolase, plasma) [Source:MGI Symbol;Acc:MGI:1351327]	17	43878989	43923092	1	33.9996	16.604	92.9667	47.0504	52.7014	90.9109	41.1327	12.4954	193.087	22.768	102.406	8.75886	55.7055	63.4413
ENSMUSG00000020922	Lsm12	LSM12 homolog [Source:MGI Symbol;Acc:MGI:1919592]	11	102053323	102076122	-1	29.4465	11.507	108.208	30.5831	65.3059	89.0187	32.0425	39.5525	51.2516	41.9221	35.9449	15.3506	55.6782	36.0107
ENSMUSG00000029536	Gatc	glutamyl-tRNA(Gln) amidotransferase, subunit C [Source:MGI Symbol;Acc:MGI:1923776]	5	115471298	115479237	-1	33.5785	5.576	42.5633	78.483	77.3028	95.954	29.5884	39.0763	63.5829	34.9767	59.8454	42.4783	55.5763	44.9247
ENSMUSG00000036299	BC031181	cDNA sequence BC031181 [Source:MGI Symbol;Acc:MGI:3039614]	18	75138939	75143223	1	78.0413	24.5176	39.3601	49.4108	65.5277	74.2127	115.072	122.476	144.09	86.8935	103.523	112.496	55.1784	114.092
ENSMUSG00000016427	Ndufa1	NADH:ubiquinone oxidoreductase subunit A1 [Source:MGI Symbol;Acc:MGI:1929511]	X	36451241	36454816	-1	84.8498	19.6535	47.1784	53.0055	63.1359	62.2723	93.594	116.543	113.432	37.5931	81.2912	94.4352	55.0159	89.4814
ENSMUSG00000021194	Chga	chromogranin A [Source:MGI Symbol;Acc:MGI:88394]	12	102521228	102531287	1	48.7968	8.81213	46.9259	68.5515	83.326	73.4168	16.8388	23.426	33.4987	28.2855	31.8613	39.1725	54.9715	28.8471
ENSMUSG00000034707	Gns	glucosamine (N-acetyl)-6-sulfatase [Source:MGI Symbol;Acc:MGI:1922862]	10	121200995	121233154	1	48.4795	7.87571	80.4493	43.4189	75.8918	73.4414	99.5173	88.9256	122.453	98.5517	94.2743	80.346	54.9261	97.3447
ENSMUSG00000029205	Chrna9	cholinergic receptor, nicotinic, alpha polypeptide 9 [Source:MGI Symbol;Acc:MGI:1202403]	5	66092264	66134669	1	52.4478	16.4157	79.9642	38.2658	50.3049	92.1195	51.5736	33.6002	58.9254	20.1664	44.3678	44.5238	54.9196	42.1929
ENSMUSG00000006169	Clint1	clathrin interactor 1 [Source:MGI Symbol;Acc:MGI:2144243]	11	45742791	45801452	1	63.7719	19.443	51.9465	55.1545	57.8876	81.2514	134.513	149.229	140.509	153.351	146.081	151.077	54.9091	145.793
ENSMUSG00000108398	Gm30191	predicted gene, 30191 [Source:MGI Symbol;Acc:MGI:5589350]	4	133974246	133977353	1	94.7058	30.3774	32.4098	63.8444	72.4003	35.6863	58.621	81.6841	164.462	73.3909	105.393	85.9304	54.904	94.9136
ENSMUSG00000044317	Gpr4	G protein-coupled receptor 4 [Source:MGI Symbol;Acc:MGI:2441992]	7	18946463	18958099	1	51.5916	17.2807	67.062	45.1175	58.2169	88.9204	73.1758	39.8434	51.9627	37.3828	59.3183	43.5827	54.6982	50.8776
ENSMUSG00000034341	Wbp2	WW domain binding protein 2 [Source:MGI Symbol;Acc:MGI:104709]	11	115969399	115977821	-1	34.1733	16.076	68.3176	30.2754	101.603	77.5335	41.339	37.9763	38.4138	35.8311	28.3591	44.4848	54.6631	37.734
ENSMUSG00000023277	Twf2	twinfilin actin binding protein 2 [Source:MGI Symbol;Acc:MGI:1346078]	9	106080307	106092588	1	32.9375	23.8757	57.1973	55.7784	67.0168	91.0942	46.2575	40.4878	66.1546	37.729	55.3476	30.3362	54.65	46.0521
ENSMUSG00000007670	Khsrp	KH-type splicing regulatory protein [Source:MGI Symbol;Acc:MGI:1336214]	17	57328051	57338522	-1	44.9405	14.0559	68.9152	34.7733	80.2303	84.7311	36.6922	31.8302	38.2654	39.2719	39.1097	35.5017	54.6077	36.7785
ENSMUSG00000028960	Ube4b	ubiquitination factor E4B [Source:MGI Symbol;Acc:MGI:1927086]	4	149412873	149511206	-1	38.4533	20.1039	68.8168	47.128	57.4098	94.192	36.6777	47.7922	49.8863	46.9105	73.3398	51.8312	54.3506	51.0729
ENSMUSG00000030516	Tjp1	tight junction protein 1 [Source:MGI Symbol;Acc:MGI:98759]	7	64945913	65177529	-1	48.9053	5.0036	66.0677	53.5594	97.0614	55.2935	39.1547	30.4796	46.7567	42.1231	49.7412	49.4978	54.3152	42.9588
ENSMUSG00000006699	Cdc42	cell division cycle 42 [Source:MGI Symbol;Acc:MGI:106211]	4	137047007	137085031	-1	43.0376	7.58087	58.1604	41.2228	41.7097	133.964	48.0979	50.4143	63.2283	74.0275	64.6012	75.6576	54.2792	62.6711
ENSMUSG00000034485	Uaca	uveal autoantigen with coiled-coil domains and ankyrin repeats [Source:MGI Symbol;Acc:MGI:1919815]	9	60701824	60787652	1	60.7964	17.1153	65.7473	83.1004	45.7992	51.9814	29.3327	26.9147	57.4001	31.8061	74.568	35.7034	54.09	42.6208
ENSMUSG00000026915	Strbp	spermatid perinuclear RNA binding protein [Source:MGI Symbol;Acc:MGI:104626]	2	37373240	37593871	-1	61.4981	5.9622	66.2515	63.0709	45.3694	82.134	59.838	46.5886	71.4785	61.4529	75.0721	60.7106	54.0477	62.5234
ENSMUSG00000026663	Atf6	activating transcription factor 6 [Source:MGI Symbol;Acc:MGI:1926157]	1	170532243	170695340	-1	42.0536	4.89947	57.1271	59.5983	59.0163	101.207	38.6609	42.4129	65.1475	44.0861	57.4441	51.8911	53.9836	49.9404
ENSMUSG00000063873	Slc24a3	solute carrier family 24 (sodium/potassium/calcium exchanger), member 3 [Source:MGI Symbol;Acc:MGI:2137513]	2	145009674	145484086	1	42.0363	11.6134	61.3136	45.0741	98.0556	65.7948	18.9079	24.769	30.6236	17.1024	31.1664	31.9502	53.9813	25.7533
ENSMUSG00000021111	Papola	poly (A) polymerase alpha [Source:MGI Symbol;Acc:MGI:109301]	12	105750953	105805203	1	50.866	8.19056	66.362	47.2542	60.4586	90.7047	44.5892	40.0866	61.0929	45.3507	55.0467	56.6134	53.9727	50.4633
ENSMUSG00000066392	Nrxn3	neurexin III [Source:MGI Symbol;Acc:MGI:1096389]	12	88689646	90301709	1	32.0931	14.9505	63.5786	41.041	65.4726	106.224	49.7115	51.228	64.5158	70.9429	50.0595	58.1896	53.8933	57.4412
ENSMUSG00000032418	Me1	malic enzyme 1, NADP(+)-dependent, cytosolic [Source:MGI Symbol;Acc:MGI:97043]	9	86463424	86578006	-1	59.7627	9.25236	65.2754	53.2457	54.767	81.0458	59.8756	63.3863	98.2752	69.5482	78.7154	58.7989	53.8915	71.4333
ENSMUSG00000028745	Capzb	capping protein (actin filament) muscle Z-line, beta [Source:MGI Symbol;Acc:MGI:104652]	4	138920210	139019129	1	47.2904	21.9486	67.4464	48.7904	82.1108	54.8861	47.8525	72.3609	45.5212	36.8354	54.7974	43.123	53.7454	50.0817
ENSMUSG00000033307	Mif	macrophage migration inhibitory factor (glycosylation-inhibiting factor) [Source:MGI Symbol;Acc:MGI:96982]	10	75695187	75696074	-1	23.7012	26.5001	69.5599	57.0232	98.8404	45.662	30.5459	29.1498	20.167	18.2948	46.9535	21.5149	53.5478	27.771
ENSMUSG00000034377	Tulp4	tubby like protein 4 [Source:MGI Symbol;Acc:MGI:1916092]	17	6156712	6301403	1	47.9039	9.89178	71.8937	55.0322	58.3314	78.1006	30.5111	36.3569	48.4858	43.9821	44.4856	39.2394	53.5256	40.5102
ENSMUSG00000042772	Smg7	Smg-7 homolog, nonsense mediated mRNA decay factor (C. elegans) [Source:MGI Symbol;Acc:MGI:2682334]	1	152712746	152778397	-1	30.2883	13.4471	66.368	50.6842	76.2548	83.9715	37.0523	39.6299	51.9894	64.6223	43.4429	57.7215	53.5023	49.0764
ENSMUSG00000031539	Ap3m2	adaptor-related protein complex 3, mu 2 subunit [Source:MGI Symbol;Acc:MGI:1929214]	8	23277370	23295638	-1	57.7433	12.7087	46.7066	49.5385	54.7274	98.6891	32.7129	30.1576	85.7894	38.1896	60.5256	36.01	53.3523	47.2308
ENSMUSG00000019873	Reep3	receptor accessory protein 3 [Source:MGI Symbol;Acc:MGI:88930]	10	66844968	66932724	-1	46.9064	6.18212	83.8221	39.6615	61.9167	81.458	29.4414	25.6661	42.7198	25.5048	36.9009	40.2391	53.3245	33.412
ENSMUSG00000007880	Arid1a	AT rich interactive domain 1A (SWI-like) [Source:MGI Symbol;Acc:MGI:1935147]	4	133406319	133484080	-1	39.4401	11.24	91.0943	40.938	65.7142	71.0721	21.7161	28.4078	40.6262	33.9293	48.0335	39.6073	53.2498	35.3867
ENSMUSG00000028249	Sdcbp	syndecan binding protein [Source:MGI Symbol;Acc:MGI:1337026]	4	6365650	6408423	1	72.6163	6.64358	55.5179	54.4988	58.1414	71.9048	82.6813	60.5196	101.655	65.417	79.5187	69.0516	53.2205	76.4739
ENSMUSG00000033813	Tcea1	transcription elongation factor A (SII) 1 [Source:MGI Symbol;Acc:MGI:1196624]	1	4928037	4968132	1	62.4331	7.46338	71.7958	55.9509	45.1838	75.0693	61.3506	37.1364	64.6811	28.6517	62.5504	69.4828	52.9827	53.9755
ENSMUSG00000026609	Ush2a	usherin [Source:MGI Symbol;Acc:MGI:1341292]	1	187994220	188697238	1	37.0266	14.4759	78.4009	42.0385	61.5781	84.0429	80.0289	63.4984	66.052	79.9984	70.3223	76.3295	52.9271	72.7049
ENSMUSG00000055053	Nfic	nuclear factor I/C [Source:MGI Symbol;Acc:MGI:109591]	10	81232020	81291469	-1	30.8947	15.237	75.9008	62.9626	81.6964	50.3998	31.0857	25.7753	24.8171	43.1391	29.9316	16.7171	52.8486	28.5776
ENSMUSG00000018293	Pfn1	profilin 1 [Source:MGI Symbol;Acc:MGI:97549]	11	70542676	70545470	-1	44.2244	19.2301	69.1387	34.0484	72.4345	78.0009	43.6661	37.6022	56.2822	28.7812	38.0124	40.3095	52.8462	40.7756
ENSMUSG00000068479	Mfap1a	microfibrillar-associated protein 1A [Source:MGI Symbol;Acc:MGI:1914782]	2	121322392	121337146	-1	55.0049	6.61657	73.681	60.7652	45.6887	74.6078	34.5663	40.2354	69.2606	38.9103	58.6382	54.0405	52.7274	49.2752
ENSMUSG00000036026	Tmem63b	transmembrane protein 63b [Source:MGI Symbol;Acc:MGI:2387609]	17	45971097	45997831	-1	31.8588	18.6776	72.5929	35.366	62.6943	94.947	39.9308	65.8603	53.5539	43.1548	51.2171	35.9386	52.6894	48.2759
ENSMUSG00000028647	Mycbp	MYC binding protein [Source:MGI Symbol;Acc:MGI:1891750]	4	123798625	123806062	1	56.3114	6.18072	65.892	59.3218	61.7068	65.5817	49.4091	31.2977	29.3422	29.7359	29.5462	26.5742	52.4991	32.6509
ENSMUSG00000023017	Asic1	acid-sensing (proton-gated) ion channel 1 [Source:MGI Symbol;Acc:MGI:1194915]	15	99568249	99599011	1	33.1925	10.9055	80.8514	43.7636	97.2623	48.3555	15.6713	17.374	26.733	13.9073	46.0303	13.5364	52.3885	22.2087
ENSMUSG00000028618	Tmem59	transmembrane protein 59 [Source:MGI Symbol;Acc:MGI:1929278]	4	107035596	107058193	1	54.8956	5.24058	49.6562	47.9497	56.6432	99.5185	125.622	132.004	133.097	73.0039	105.439	94.4159	52.3173	110.597
ENSMUSG00000056851	Pcbp2	poly(rC) binding protein 2 [Source:MGI Symbol;Acc:MGI:108202]	15	102378974	102408496	1	36.7665	9.14536	72.9459	48.8912	49.4594	96.1898	53.9912	75.4683	67.4563	65.3681	54.9614	45.3739	52.233	60.4365
ENSMUSG00000024038	Ndufv3	NADH:ubiquinone oxidoreductase core subunit V3 [Source:MGI Symbol;Acc:MGI:1890894]	17	31739089	31750305	1	51.6043	13.8815	100.944	59.9874	49.491	37.3971	57.6269	55.194	51.2397	44.1644	75.9118	72.679	52.2176	59.4693
ENSMUSG00000041986	Elmod1	ELMO/CED-12 domain containing 1 [Source:MGI Symbol;Acc:MGI:3583900]	9	53818741	53882585	-1	44.1327	16.5134	46.6471	51.5442	72.1563	79.3859	55.6605	35.6219	46.1622	45.3065	61.2722	41.0205	51.7299	47.5073
ENSMUSG00000045962	Wnk1	WNK lysine deficient protein kinase 1 [Source:MGI Symbol;Acc:MGI:2442092]	6	119900930	120015633	-1	40.6794	5.58952	63.6802	51.1762	49.9526	99.1915	36.86	42.3669	50.9853	41.508	61.6443	61.9014	51.7116	49.211
ENSMUSG00000026675	Hsd17b7	hydroxysteroid (17-beta) dehydrogenase 7 [Source:MGI Symbol;Acc:MGI:1330808]	1	169777104	169796810	-1	41.4766	7.23982	95.0952	33.0242	48.5856	84.3639	49.9103	43.0221	67.0354	47.4714	61.4093	27.4186	51.6309	49.3779
ENSMUSG00000015149	Sirt2	sirtuin 2 [Source:MGI Symbol;Acc:MGI:1927664]	7	28466160	28488086	1	39.4409	20.7674	84.6627	58.6804	41.5102	64.2824	19.2875	15.582	42.7231	13.9119	19.8745	8.27912	51.5573	19.943
ENSMUSG00000037573	Tob1	transducer of ErbB-2.1 [Source:MGI Symbol;Acc:MGI:1349721]	11	94102280	94106321	1	46.9394	22.2555	49.4519	67.1741	55.3426	67.9176	62.3351	45.6955	103.125	85.7209	88.4388	42.7791	51.5135	71.3491
ENSMUSG00000003039	Fam32a	family with sequence similarity 32, member A [Source:MGI Symbol;Acc:MGI:1915172]	8	72973574	72978262	1	55.6174	8.3008	59.3837	56.1606	52.1899	77.0669	28.8625	26.8811	27.9049	19.4801	39.6591	38.8281	51.4532	30.2693
ENSMUSG00000071072	Ptges3	prostaglandin E synthase 3 [Source:MGI Symbol;Acc:MGI:1929282]	10	127894823	127913141	1	68.7453	9.59067	67.5548	42.7358	35.9859	83.6272	96.6504	59.9565	92.8506	69.6088	78.5574	78.5153	51.3733	79.3565
ENSMUSG00000034648	Lrrn1	leucine rich repeat protein 1, neuronal [Source:MGI Symbol;Acc:MGI:106038]	6	107506729	107547175	1	29.423	7.77229	80.3954	38.9984	36.0074	115.285	7.58652	4.88681	4.54999	5.2078	8.69055	3.03049	51.3136	5.65869
ENSMUSG00000010461	Eya4	EYA transcriptional coactivator and phosphatase 4 [Source:MGI Symbol;Acc:MGI:1337104]	10	22978862	23226684	-1	51.6822	8.47544	48.5872	64.1234	56.8602	78.1118	49.8185	41.2809	74.0391	49.2106	69.7586	64.7317	51.3067	58.1399
ENSMUSG00000027479	Mapre1	microtubule-associated protein, RP/EB family, member 1 [Source:MGI Symbol;Acc:MGI:891995]	2	153583194	153615230	1	51.6632	8.75424	71.2341	40.9487	53.8177	81.1125	37.5262	38.6401	58.4313	53.0821	60.1304	41.7795	51.2551	48.2649
ENSMUSG00000006740	Kif5b	kinesin family member 5B [Source:MGI Symbol;Acc:MGI:1098268]	18	6201002	6242174	-1	58.9722	5.07839	62.4003	51.0707	51.0491	78.8944	65.0073	46.583	86.0375	58.4687	65.1431	57.7399	51.2442	63.1632
ENSMUSG00000034940	Synrg	synergin, gamma [Source:MGI Symbol;Acc:MGI:1354742]	11	83855254	83935404	1	44.6651	9.98913	61.5378	46.7485	64.5279	79.8732	35.2468	35.5603	62.8771	43.4111	47.3862	26.5739	51.2236	41.8426
ENSMUSG00000021496	Pcbd2	pterin 4 alpha carbinolamine dehydratase/dimerization cofactor of hepatocyte nuclear factor 1 alpha (TCF1) 2 [Source:MGI Symbol;Acc:MGI:1919812]	13	55875181	55924643	1	117.981	7.36428	11.0014	36.6754	119.993	14.2912	5.17709	28.9356	27.6766	0.84026	10.1439	8.95173	51.2177	13.6209
ENSMUSG00000035781	R3hdm4	R3H domain containing 4 [Source:MGI Symbol;Acc:MGI:1924814]	10	79745886	79757042	-1	35.5376	11.6378	83.0776	35.5142	74.6595	66.8718	34.9992	33.2028	33.1603	29.6769	31.6834	31.5943	51.2164	32.3862
ENSMUSG00000027634	Ndrg3	N-myc downstream regulated gene 3 [Source:MGI Symbol;Acc:MGI:1352499]	2	156769265	156833976	-1	45.0109	9.63711	77.6052	31.7986	60.8804	81.6837	27.659	17.1585	56.5518	21.053	54.6575	32.1767	51.1027	34.8761
ENSMUSG00000041362	Shtn1	shootin 1 [Source:MGI Symbol;Acc:MGI:1918903]	19	58961788	59064532	-1	60.2012	15.8126	66.7724	61.4945	61.9289	40.3367	0.144932	1.4371	7.70621	2.88969	6.29248	0.960768	51.0911	3.23853
ENSMUSG00000029405	G3bp2	GTPase activating protein (SH3 domain) binding protein 2 [Source:MGI Symbol;Acc:MGI:2442040]	5	92200005	92231578	-1	58.606	10.4704	56.5389	50.4949	58.1571	71.7931	45.3987	37.1399	59.4947	33.1123	64.8383	53.5052	51.0101	48.9149
ENSMUSG00000044164	Rnf182	ring finger protein 182 [Source:MGI Symbol;Acc:MGI:3045355]	13	43769186	43824421	1	47.8046	6.8987	55.4897	41.949	68.3745	85.5222	52.3528	59.9727	94.9828	73.9212	88.2953	65.5438	51.0065	72.5114
ENSMUSG00000040681	Hmgn1	high mobility group nucleosomal binding domain 1 [Source:MGI Symbol;Acc:MGI:96120]	16	95921818	95928929	-1	49.1398	10.6658	49.0689	56.0501	57.788	82.9243	46.0064	52.4015	77.9563	44.6117	48.8634	73.6121	50.9395	57.2419
ENSMUSG00000028927	Padi2	peptidyl arginine deiminase, type II [Source:MGI Symbol;Acc:MGI:1338892]	4	140633655	140679897	1	49.6113	6.74721	56.6695	41.2662	85.9334	65.3409	34.953	18.4351	37.7397	23.2571	38.6559	27.307	50.9281	30.058
ENSMUSG00000030059	Tmf1	TATA element modulatory factor 1 [Source:MGI Symbol;Acc:MGI:2684999]	6	97129958	97156083	-1	42.6433	6.62059	62.7588	73.5282	39.8725	79.9392	35.5125	60.7568	100.916	80.559	113.298	101.656	50.8938	82.1164
ENSMUSG00000027523	Gnas	GNAS (guanine nucleotide binding protein, alpha stimulating) complex locus [Source:MGI Symbol;Acc:MGI:95777]	2	174126113	174188537	1	43.5553	21.2567	47.9061	42.3	73.8912	75.9272	59.2033	57.4638	63.6248	66.878	71.7341	53.4044	50.8061	62.0514
ENSMUSG00000032086	Bace1	beta-site APP cleaving enzyme 1 [Source:MGI Symbol;Acc:MGI:1346542]	9	45749878	45775697	1	55.0803	4.6049	53.182	68.7525	42.0374	80.6585	26.644	39.0069	60.5027	49.4219	55.9629	46.2395	50.7193	46.2963
ENSMUSG00000028937	Acot7	acyl-CoA thioesterase 7 [Source:MGI Symbol;Acc:MGI:1917275]	4	152262591	152356312	1	45.0425	44.2147	65.0023	50.2559	45.6487	53.8891	78.3087	76.5252	104.145	116.523	73.2875	54.7285	50.6755	83.9197
ENSMUSG00000034158	Lrrc58	leucine rich repeat containing 58 [Source:MGI Symbol;Acc:MGI:2443542]	16	37688751	37709220	1	49.3157	12.9506	59.8283	44.0125	58.8117	78.8292	69.2143	58.2254	72.5294	69.4896	91.9423	64.6927	50.6247	71.0156
ENSMUSG00000024349	Sting1	stimulator of interferon response cGAMP interactor 1 [Source:MGI Symbol;Acc:MGI:1919762]	18	35866732	35873607	-1	27.45	7.39047	71.6207	53.9229	79.0074	64.0928	63.1681	59.1747	78.5555	57.7244	52.291	53.0359	50.5807	60.6583
ENSMUSG00000014867	Surf4	surfeit gene 4 [Source:MGI Symbol;Acc:MGI:98445]	2	26810052	26823940	-1	31.6442	10.7428	58.2797	40.2512	64.0704	98.3256	36.1353	57.8539	72.2964	61.2455	49.7126	66.477	50.5523	57.2868
ENSMUSG00000001552	Jup	junction plakoglobin [Source:MGI Symbol;Acc:MGI:96650]	11	100259784	100288589	-1	29.9082	29.4606	64.3431	38.1086	75.169	65.0055	41.7311	36.6744	48.1479	34.7234	52.0372	33.8684	50.3325	41.1971
ENSMUSG00000026187	Xrcc5	X-ray repair complementing defective repair in Chinese hamster cells 5 [Source:MGI Symbol;Acc:MGI:104517]	1	72346586	72434111	1	62.6937	16.1404	61.2982	66.8728	49.2063	44.9717	77.2329	51.2787	57.0231	60.9175	83.3331	54.4577	50.1972	64.0405
ENSMUSG00000020935	Dcakd	dephospho-CoA kinase domain containing [Source:MGI Symbol;Acc:MGI:1915337]	11	102884873	102919159	-1	31.2755	17.5812	110.14	35.5851	56.666	49.134	55.1692	33.4345	35.0642	42.1208	37.995	16.2117	50.0636	36.6659
ENSMUSG00000027495	Fam210b	family with sequence similarity 210, member B [Source:MGI Symbol;Acc:MGI:1914267]	2	172187485	172197669	1	45.6945	9.79378	80.7808	41.8699	59.7457	62.4941	36.137	22.2856	43.2422	50.8208	43.1108	22.8031	50.0631	36.3999
ENSMUSG00000040731	Eif4h	eukaryotic translation initiation factor 4H [Source:MGI Symbol;Acc:MGI:1341822]	5	134648575	134668344	-1	43.9884	27.4255	62.8934	41.8818	61.1767	62.6044	45.411	47.3526	67.7342	46.5242	52.7317	27.5576	49.995	47.8852
ENSMUSG00000079056	Kcnip3	Kv channel interacting protein 3, calsenilin [Source:MGI Symbol;Acc:MGI:1929258]	2	127298418	127364014	-1	41.1115	9.39343	92.0076	50.4649	47.6025	59.3374	12.26	4.46311	7.77192	5.5903	2.28912	2.929	49.9862	5.88391
ENSMUSG00000051149	Adnp	activity-dependent neuroprotective protein [Source:MGI Symbol;Acc:MGI:1338758]	2	168022906	168049032	-1	45.2835	8.73324	70.0706	48.878	53.7126	73.1324	37.483	40.441	60.2499	42.7411	41.0535	32.6235	49.9684	42.432
ENSMUSG00000032246	Calml4	calmodulin-like 4 [Source:MGI Symbol;Acc:MGI:1922850]	9	62765362	62783203	1	80.0067	7.55602	58.7453	62.4851	45.5863	44.087	54.3591	65.8499	79.8341	36.1586	73.593	68.3888	49.7444	63.0306
ENSMUSG00000054693	Adam10	a disintegrin and metallopeptidase domain 10 [Source:MGI Symbol;Acc:MGI:109548]	9	70586279	70687511	1	56.1253	7.59821	56.4447	51.895	35.1615	91.1758	55.0333	69.4051	63.2844	54.8965	55.1614	63.9147	49.7334	60.2826
ENSMUSG00000021379	Id4	inhibitor of DNA binding 4 [Source:MGI Symbol;Acc:MGI:99414]	13	48414704	48419502	1	44.4386	9.78429	55.3495	47.9283	60.5917	80.2983	75.7126	56.6131	74.9029	40.3873	80.3254	80.9621	49.7318	68.1506
ENSMUSG00000026991	Pkp4	plakophilin 4 [Source:MGI Symbol;Acc:MGI:109281]	2	58991194	59185552	1	33.2366	14.8549	62.7846	40.3768	65.3276	81.7974	63.0622	67.9582	138.664	106.804	126.125	67.5551	49.7296	95.0281
ENSMUSG00000031954	Cfdp1	craniofacial development protein 1 [Source:MGI Symbol;Acc:MGI:1344403]	8	112495123	112580923	-1	62.1975	8.05545	50.7595	89.2937	42.8302	44.8631	40.7471	41.9402	61.9382	24.617	66.3562	68.2314	49.6666	50.6384
ENSMUSG00000032640	Chsy1	chondroitin sulfate synthase 1 [Source:MGI Symbol;Acc:MGI:2681120]	7	65759263	65823546	1	57.2828	12.8426	60.352	43.0459	39.3366	84.4378	29.1106	27.1046	24.1465	21.1117	34.8109	25.861	49.5496	27.0242
ENSMUSG00000074305	Peak1	pseudopodium-enriched atypical kinase 1 [Source:MGI Symbol;Acc:MGI:2442366]	9	56108410	56325351	-1	42.05	5.74991	70.951	45.7035	65.9999	66.5771	20.786	20.7398	33.2135	27.7986	32.2216	28.9071	49.5052	27.2778
ENSMUSG00000045193	Cirbp	cold inducible RNA binding protein [Source:MGI Symbol;Acc:MGI:893588]	10	80001819	80008620	1	45.3995	27.5348	38.6066	61.0752	37.9161	86.3138	48.9583	57.0816	96.7283	50.528	57.2466	84.6019	49.4743	65.8575
ENSMUSG00000002580	Mien1	migration and invasion enhancer 1 [Source:MGI Symbol;Acc:MGI:1913678]	11	98328534	98329817	-1	48.6252	8.10639	37.8668	53.8797	82.2043	65.97	20.1178	71.7554	62.0869	47.1884	57.0939	71.5403	49.4421	54.9638
ENSMUSG00000035847	Ids	iduronate 2-sulfatase [Source:MGI Symbol;Acc:MGI:96417]	X	69386675	69408690	-1	50.3365	9.54421	61.4798	43.8635	36.9671	92.67	31.0531	24.1534	38.2831	21.3532	45.1323	24.8385	49.1435	30.8023
ENSMUSG00000015488	Cacfd1	calcium channel flower domain containing 1 [Source:MGI Symbol;Acc:MGI:1924317]	2	26899938	26911101	1	94.5263	7.93614	51.0905	58.6946	31.8223	49.5961	32.525	27.5485	53.4396	23.336	50.2218	31.2247	48.9443	36.3826
ENSMUSG00000052534	Pbx1	pre B cell leukemia homeobox 1 [Source:MGI Symbol;Acc:MGI:97495]	1	167946933	168259839	-1	55.1837	7.07954	45.7955	66.4917	51.4148	67.6931	43.2962	39.5284	53.433	51.967	55.1103	52.5115	48.9431	49.3077
ENSMUSG00000041408	Wapl	WAPL cohesin release factor [Source:MGI Symbol;Acc:MGI:2675859]	14	34395885	34469940	1	56.1824	3.62445	69.407	64.0162	28.6074	71.8125	60.3921	62.4283	92.1365	75.416	87.8514	92.4375	48.9417	78.4436
ENSMUSG00000020022	Ndufa12	NADH:ubiquinone oxidoreductase subunit A12 [Source:MGI Symbol;Acc:MGI:1913664]	10	94034582	94057305	1	49.0127	25.8475	91.4526	41.3999	35.272	50.6109	46.3966	49.0839	74.8863	51.8652	31.1697	53.9651	48.9326	51.2278
ENSMUSG00000021054	Sgpp1	sphingosine-1-phosphate phosphatase 1 [Source:MGI Symbol;Acc:MGI:2135760]	12	75761023	75782503	-1	57.072	9.53513	56.592	53.6793	44.6822	71.2267	49.2787	35.0029	71.1234	49.8286	49.1296	43.926	48.7979	49.7149
ENSMUSG00000010095	Slc3a2	solute carrier family 3 (activators of dibasic and neutral amino acid transport), member 2 [Source:MGI Symbol;Acc:MGI:96955]	19	8684246	8700733	-1	15.6732	36.6284	52.2195	29.0411	77.442	81.1619	5.30147	14.8551	19.3317	29.525	42.7284	25.8781	48.6944	22.9366
ENSMUSG00000032870	Smap2	small ArfGAP 2 [Source:MGI Symbol;Acc:MGI:1917030]	4	120825514	120874444	-1	22.4215	15.7528	105.418	31.6429	57.2116	59.0219	36.1885	18.554	44.6421	31.1844	25.4178	30.9913	48.5781	31.163
ENSMUSG00000061032	Rrp1	ribosomal RNA processing 1 [Source:MGI Symbol;Acc:MGI:1203500]	10	78236218	78248877	-1	62.1507	11.9193	49.2069	83.3124	28.2244	56.4445	23.4554	22.3453	47.0583	38.4323	50.6523	28.1467	48.543	35.0151
ENSMUSG00000027206	Cops2	COP9 signalosome subunit 2 [Source:MGI Symbol;Acc:MGI:1330276]	2	125672224	125701059	-1	52.502	5.63084	55.8944	67.5033	37.8992	71.5983	77.4547	44.759	73.5084	56.1035	67.63	58.9862	48.5047	63.0736
ENSMUSG00000030307	Slc6a11	solute carrier family 6 (neurotransmitter transporter, GABA), member 11 [Source:MGI Symbol;Acc:MGI:95630]	6	114108202	114226913	1	29.6279	5.55282	73.0725	33.8591	73.0967	75.3078	44.6376	37.9018	33.7744	45.4505	41.2189	38.7709	48.4195	40.2923
ENSMUSG00000050628	Ubald2	UBA-like domain containing 2 [Source:MGI Symbol;Acc:MGI:1914635]	11	116324920	116329903	1	48.0287	18.9602	28.254	47.2068	64.7079	82.9557	60.3745	70.6	102.184	56.4494	55.5899	86.4449	48.3522	71.9404
ENSMUSG00000038648	Creb3l2	cAMP responsive element binding protein 3-like 2 [Source:MGI Symbol;Acc:MGI:2442695]	6	37304190	37419081	-1	32.6133	5.72521	55.2169	47.8053	66.0714	82.606	35.7809	27.0503	33.5066	32.3393	33.4087	38.4626	48.3397	33.4247
ENSMUSG00000018102	H2bc4	H2B clustered histone 4 [Source:MGI Symbol;Acc:MGI:1915274]	13	23868182	23876891	1	31.5367	48.1464	64.7632	21.6173	26.094	97.5451	30.4571	20.181	58.3128	84.1861	60.1899	35.9386	48.2838	48.2109
ENSMUSG00000054808	Actn4	actinin alpha 4 [Source:MGI Symbol;Acc:MGI:1890773]	7	28592673	28661765	-1	27.8236	8.00149	65.9524	38.7968	76.4079	72.4474	12.1432	25.2651	39.1961	14.7569	42.6665	22.5051	48.2383	26.0888
ENSMUSG00000049327	Kmt5a	lysine methyltransferase 5A [Source:MGI Symbol;Acc:MGI:1915206]	5	124577993	124600371	1	47.0821	14.9481	66.5637	56.531	59.9882	44.0898	47.8643	44.8248	55.8127	30.9149	40.721	29.2342	48.2005	41.562
ENSMUSG00000094500	Smim18	small integral membrane protein 18 [Source:MGI Symbol;Acc:MGI:1919882]	8	34232140	34237798	-1	66.6273	3.45235	54.8862	67.0998	67.7015	29.0602	27.0033	16.4142	36.1536	17.683	24.6389	17.3876	48.1379	23.2134
ENSMUSG00000054428	Atpif1	ATPase inhibitory factor 1 [Source:MGI Symbol;Acc:MGI:1196457]	4	132257866	132260970	-1	70.5482	10.6368	64.4851	67.7365	32.8811	42.4146	61.5799	45.79	44.9675	48.2475	59.2249	37.6844	48.117	49.5824
ENSMUSG00000026202	Tuba4a	tubulin, alpha 4A [Source:MGI Symbol;Acc:MGI:1095410]	1	75190872	75196509	-1	50.3348	8.43553	63.1927	41.3287	51.0822	73.9997	23.9507	32.181	28.5847	27.6917	28.5446	26.0204	48.0623	27.8288
ENSMUSG00000053510	Nrd1	nardilysin, N-arginine dibasic convertase, NRD convertase 1 [Source:MGI Symbol;Acc:MGI:1201386]	4	108857852	108918974	1	59.7867	5.95588	53.9264	68.7889	36.2484	63.2169	38.4645	40.275	71.7276	35.3457	51.2878	41.7698	47.9872	46.4784
ENSMUSG00000036620	Mgat4b	mannoside acetylglucosaminyltransferase 4, isoenzyme B [Source:MGI Symbol;Acc:MGI:2143974]	11	50101717	50125930	1	12.7264	18.4852	96.923	12.7453	47.8834	98.9495	37.2943	27.404	55.9486	36.7695	47.6506	31.9072	47.9521	39.4957
ENSMUSG00000016541	Atxn10	ataxin 10 [Source:MGI Symbol;Acc:MGI:1859293]	15	85220446	85347413	1	57.795	4.35096	35.8315	64.0018	51.1268	74.3919	34.9589	76.1306	46.0988	45.1894	56.3187	69.7713	47.9163	54.7446
ENSMUSG00000021594	Srd5a1	steroid 5 alpha-reductase 1 [Source:MGI Symbol;Acc:MGI:98400]	13	69721568	69759561	-1	28.8913	9.12828	46.9024	45.7834	85.7066	70.9805	43.079	53.4551	97.5244	52.3041	65.6167	66.3088	47.8987	63.048
ENSMUSG00000025544	Tm9sf2	transmembrane 9 superfamily member 2 [Source:MGI Symbol;Acc:MGI:1915309]	14	122344450	122397016	1	49.8215	18.2422	56.5755	50.559	49.3008	62.7936	26.9077	42.6764	54.9573	22.2906	69.0381	36.488	47.8821	42.0597
ENSMUSG00000073888	Ccl27a	chemokine (C-C motif) ligand 27A [Source:MGI Symbol;Acc:MGI:1343459]	4	41769467	41774247	-1	45.4938	13.5767	33.6633	26.8466	104.216	62.3405	90.0996	62.2855	66.159	27.1821	108.154	82.4304	47.6895	72.7184
ENSMUSG00000054766	Set	SET nuclear oncogene [Source:MGI Symbol;Acc:MGI:1860267]	2	29947390	29962589	1	45.1219	9.07122	45.9576	56.9551	39.3563	89.3646	53.8384	53.6599	75.8874	49.9174	60.9396	57.5591	47.6378	58.6336
ENSMUSG00000074918	Inafm2	InaF motif containing 2 [Source:MGI Symbol;Acc:MGI:1915354]	2	118576239	118579291	1	44.1906	5.17067	61.3264	53.8601	40.7106	80.473	33.9995	34.0529	46.9081	44.6247	42.7754	25.9327	47.6219	38.0489
ENSMUSG00000070319	Eif3g	eukaryotic translation initiation factor 3, subunit G [Source:MGI Symbol;Acc:MGI:1858258]	9	20805645	20809919	-1	64.5337	13.9921	71.1305	48.5471	64.3353	22.9775	26.3848	55.3286	57.6514	52.9156	65.8572	29.9971	47.586	48.0224
ENSMUSG00000078949	R3hdml	R3H domain containing-like [Source:MGI Symbol;Acc:MGI:3650937]	2	163334238	163344532	1	30.8982	19.3988	51.2461	31.1776	62.0024	90.7206	83.3525	67.9094	68.3808	67.8668	107.956	80.0405	47.574	79.251
ENSMUSG00000008450	Nutf2	nuclear transport factor 2 [Source:MGI Symbol;Acc:MGI:1915301]	8	106587212	106605962	1	24.0878	18.3924	91.0118	34.211	46.1321	71.5428	40.2247	28.4726	37.0747	16.0635	41.2058	20.6453	47.563	30.6144
ENSMUSG00000024565	Sall3	spalt like transcription factor 3 [Source:MGI Symbol;Acc:MGI:109295]	18	81009591	81029986	-1	36.7917	15.2143	66.4219	49.7471	53.2333	63.9156	25.4283	25.3823	45.4045	34.1638	44.3484	51.6339	47.554	37.7269
ENSMUSG00000032058	Ppp2r1b	protein phosphatase 2, regulatory subunit A, beta [Source:MGI Symbol;Acc:MGI:1920949]	9	50756601	50805529	1	41.5696	5.74853	66.3051	44.8392	64.939	61.3987	28.7581	28.8708	47.3831	21.0437	44.3536	28.6844	47.4667	33.1823
ENSMUSG00000068882	Ssb	Sjogren syndrome antigen B [Source:MGI Symbol;Acc:MGI:98423]	2	69691906	69702190	1	54.9924	5.67766	48.3795	66.2206	56.7934	52.3186	105.504	65.9741	84.3232	58.0292	94.3232	65.4548	47.397	78.9347
ENSMUSG00000057177	Gsk3a	glycogen synthase kinase 3 alpha [Source:MGI Symbol;Acc:MGI:2152453]	7	24927683	24937276	-1	30.8375	7.6813	62.4843	26.9185	93.0917	62.6074	22.6407	22.5738	46.2672	37.0915	52.0375	7.85071	47.2701	31.4102
ENSMUSG00000024966	Stip1	stress-induced phosphoprotein 1 [Source:MGI Symbol;Acc:MGI:109130]	19	6998070	7017335	-1	32.4506	10.4681	78.0853	63.6147	66.5037	31.9834	33.2009	29.3435	52.212	54.6363	40.9002	76.5143	47.1843	47.8012
ENSMUSG00000038214	Bend3	BEN domain containing 3 [Source:MGI Symbol;Acc:MGI:2677212]	10	43354827	43391392	1	36.3588	9.63506	57.3965	30.2034	85.7603	63.6442	37.9848	44.8967	42.3761	32.5355	32.4955	25.8985	47.1664	36.0312
ENSMUSG00000036825	Ssx2ip	synovial sarcoma, X 2 interacting protein [Source:MGI Symbol;Acc:MGI:2139150]	3	146110397	146145899	1	56.295	6.1142	57.5542	45.0599	37.6188	80.0158	43.0313	48.4054	53.0053	53.6327	54.8198	50.0125	47.1097	50.4845
ENSMUSG00000006333	Rps9	ribosomal protein S9 [Source:MGI Symbol;Acc:MGI:1924096]	7	3706992	3709896	1	57.2277	17.375	53.7915	46.0063	50.0653	58.0731	88.3669	97.5319	167.392	67.0497	97.2151	103.249	47.0898	103.467
ENSMUSG00000074129	Rpl13a	ribosomal protein L13A [Source:MGI Symbol;Acc:MGI:1351455]	7	44774982	44778185	-1	59.4438	44.963	37.3413	72.8803	37.9701	29.3234	61.506	76.3447	85.4604	55.9365	73.9417	99.7456	46.987	75.4891
ENSMUSG00000057098	Ebf1	early B cell factor 1 [Source:MGI Symbol;Acc:MGI:95275]	11	44508144	44898918	1	36.5172	10.6334	42.9032	44.5711	49.5258	97.7063	45.4285	35.7304	43.563	49.4572	54.5183	39.9225	46.9762	44.77
ENSMUSG00000083282	Ctsf	cathepsin F [Source:MGI Symbol;Acc:MGI:1861434]	19	4905158	4910946	1	49.4239	13.094	62.421	58.545	38.7052	59.304	64.7478	50.785	63.8498	40.7687	46.2344	41.1429	46.9155	51.2548
ENSMUSG00000060261	Gtf2i	general transcription factor II I [Source:MGI Symbol;Acc:MGI:1202722]	5	134266688	134343614	-1	43.7889	15.2108	44.2724	53.4534	61.4583	63.2673	30.2051	31.955	58.0033	23.3365	53.563	26.6843	46.9085	37.2912
ENSMUSG00000052146	Rps10	ribosomal protein S10 [Source:MGI Symbol;Acc:MGI:1914347]	17	27849392	27855643	-1	73.4101	16.2297	48.3296	47.9367	47.9201	47.4835	60.0348	50.6755	37.2447	26.304	36.3275	20.714	46.885	38.5501
ENSMUSG00000023021	Cers5	ceramide synthase 5 [Source:MGI Symbol;Acc:MGI:1919199]	15	99632762	99670766	-1	61.431	4.31129	70.2348	48.4183	48.0251	48.5443	22.3671	41.5739	40.2552	39.2458	48.4349	30.3814	46.8275	37.0431
ENSMUSG00000006464	Bbs1	Bardet-Biedl syndrome 1 (human) [Source:MGI Symbol;Acc:MGI:1277215]	19	4936906	4956656	-1	45.6769	10.3933	33.741	41.7121	88.1068	61.2075	53.5268	40.4235	66.2759	48.3752	65.1515	26.3779	46.8063	50.0218
ENSMUSG00000090247	Bloc1s1	biogenesis of lysosomal organelles complex-1, subunit 1 [Source:MGI Symbol;Acc:MGI:1195276]	10	128753751	128759904	-1	58.5426	12.2803	10.8903	57.7736	89.1979	51.6615	22.019	21.7397	38.4894	20.5138	14.0971	55.2901	46.7244	28.6915
ENSMUSG00000025219	Fgf8	fibroblast growth factor 8 [Source:MGI Symbol;Acc:MGI:99604]	19	45725237	45731354	-1	55.547	40.3996	23.6091	85.7504	23.3048	51.7283	0.159026	0.394819	5.91923	3.59662	4.96635	1.69044	46.7232	2.78775
ENSMUSG00000034088	Hdlbp	high density lipoprotein (HDL) binding protein [Source:MGI Symbol;Acc:MGI:99256]	1	93333662	93406537	-1	36.6981	15.5626	51.9718	42.5685	72.8317	60.2891	33.2629	47.2909	72.3469	44.9915	62.2018	47.8623	46.6536	51.3261
ENSMUSG00000024392	Bag6	BCL2-associated athanogene 6 [Source:MGI Symbol;Acc:MGI:1919439]	17	35354154	35366298	1	27.1395	23.4642	52.841	25.4565	60.8842	89.9889	23.0633	41.8669	59.2119	35.6882	36.6638	27.0739	46.629	37.2613
ENSMUSG00000025876	Unc5a	unc-5 netrin receptor A [Source:MGI Symbol;Acc:MGI:894682]	13	55097224	55153831	1	38.6721	18.6246	55.3408	40.091	56.3612	69.8768	36.9313	38.5347	49.7766	23.2482	57.1504	34.5245	46.4944	40.0276
ENSMUSG00000022551	Cyc1	cytochrome c-1 [Source:MGI Symbol;Acc:MGI:1913695]	15	76227723	76230460	1	35.5088	6.57829	53.8465	68.3335	52.2558	62.3036	28.9702	52.1928	43.3055	25.2483	54.7154	32.635	46.4711	39.5112
ENSMUSG00000053907	Mat2a	methionine adenosyltransferase II, alpha [Source:MGI Symbol;Acc:MGI:2443731]	6	72409782	72416541	-1	63.1266	5.15743	52.4403	47.9696	37.4144	72.7097	46.9674	48.9581	68.3651	66.3475	84.9146	47.9835	46.4697	60.5894
ENSMUSG00000037351	Actr1b	ARP1 actin-related protein 1B, centractin beta [Source:MGI Symbol;Acc:MGI:1917446]	1	36737195	36753503	-1	48.1461	4.111	52.236	38.4862	85.7253	49.5819	27.1286	44.7697	22.3438	23.4654	47.0773	16.0268	46.3811	30.1353
ENSMUSG00000058600	Rpl30	ribosomal protein L30 [Source:MGI Symbol;Acc:MGI:98037]	15	34440651	34443786	-1	66.4015	7.86338	52.6241	54.5966	42.7806	53.9659	134.457	76.6519	82.4991	71.8683	77.1154	90.2569	46.372	88.8081
ENSMUSG00000022312	Eif3h	eukaryotic translation initiation factor 3, subunit H [Source:MGI Symbol;Acc:MGI:1915385]	15	51649954	51728919	-1	51.2134	12.3541	54.5093	46.9603	72.1955	40.2764	67.5035	77.6166	97.5282	60.2216	107.843	90.1479	46.2515	83.4768
ENSMUSG00000021577	Sdha	succinate dehydrogenase complex, subunit A, flavoprotein (Fp) [Source:MGI Symbol;Acc:MGI:1914195]	13	74470373	74498399	-1	56.6861	3.04851	37.7188	58.702	33.8052	87.4538	29.0039	45.3973	52.9358	51.135	37.0049	25.5703	46.2357	40.1745
ENSMUSG00000071398	2410004P03Rik	RIKEN cDNA 2410004P03 gene [Source:MGI Symbol;Acc:MGI:1920917]	12	17053320	17061728	-1	13.9203	3.88789	103.003	44.4546	56.393	55.445	11.2188	14.1807	30.7779	5.90178	21.6055	11.4918	46.184	15.8627
ENSMUSG00000000093	Tbx2	T-box 2 [Source:MGI Symbol;Acc:MGI:98494]	11	85723377	85732774	1	26.0901	12.6482	94.852	36.0974	48.1203	59.2841	1.17428	1.25135	1.92052	1.73973	5.93049	2.08138	46.182	2.34963
ENSMUSG00000033365	Ipo13	importin 13 [Source:MGI Symbol;Acc:MGI:2385205]	4	117751683	117772196	-1	30.321	9.11034	45.6422	28.3232	48.7919	114.165	40.6543	29.2698	59.8594	17.4529	35.9082	29.3864	46.0589	35.4218
ENSMUSG00000084950	Gm5577	predicted gene 5577 [Source:MGI Symbol;Acc:MGI:3648213]	6	87957865	87982453	1	36.5489	27.9663	57.2681	75.9223	39.1688	39.1381	44.7687	36.2236	60.1042	37.0849	31.5635	40.6191	46.0021	41.7273
ENSMUSG00000027035	Cers6	ceramide synthase 6 [Source:MGI Symbol;Acc:MGI:2442564]	2	68691785	68944626	1	42.0332	5.52007	54.7568	50.7297	40.4848	82.0302	28.7638	31.1265	45.9964	34.0446	43.5227	32.4277	45.9258	35.9803
ENSMUSG00000038871	Bpgm	2,3-bisphosphoglycerate mutase [Source:MGI Symbol;Acc:MGI:1098242]	6	34453142	34482548	1	45.7126	7.86921	44.8718	49.3023	48.908	78.7713	38.4336	32.4149	63.6698	21.5081	40.1845	25.9723	45.9059	37.0305
ENSMUSG00000020671	Rab10	RAB10, member RAS oncogene family [Source:MGI Symbol;Acc:MGI:105066]	12	3297428	3359969	-1	49.2334	4.36313	48.1614	44.2118	31.4898	97.9071	44.1329	49.3181	82.0273	49.4358	38.2211	66.4193	45.8944	54.9258
ENSMUSG00000024991	Eif3a	eukaryotic translation initiation factor 3, subunit A [Source:MGI Symbol;Acc:MGI:95301]	19	60749555	60779096	-1	52.4461	6.21533	30.928	72.5209	20.3409	92.9151	41.086	39.7075	62.5613	53.1068	48.2264	40.0095	45.8944	47.4496
ENSMUSG00000021273	Fdft1	farnesyl diphosphate farnesyl transferase 1 [Source:MGI Symbol;Acc:MGI:102706]	14	63382599	63417027	-1	41.8513	5.96296	57.5479	47.9876	51.4846	70.4188	39.7493	39.3702	35.7241	33.3925	33.8638	38.6191	45.8755	36.7865
ENSMUSG00000030357	Fkbp4	FK506 binding protein 4 [Source:MGI Symbol;Acc:MGI:95543]	6	128406698	128415640	-1	59.9603	8.90415	67.8006	29.0381	36.3541	72.7718	19.991	28.8886	36.3315	19.3522	62.2978	24.4489	45.8048	31.885
ENSMUSG00000020460	Rps27a	ribosomal protein S27A [Source:MGI Symbol;Acc:MGI:1925544]	11	29495846	29498109	-1	46.4168	6.69606	81.6983	44.7388	56.2894	38.9699	66.2999	68.5213	83.366	57.4447	77.7425	82.3106	45.8015	72.6142
ENSMUSG00000031134	Rbmx	RNA binding motif protein, X chromosome [Source:MGI Symbol;Acc:MGI:1343044]	X	56428890	56438396	-1	41.4743	8.79954	71.1195	48.7118	68.4895	35.8938	41.5323	39.2614	44.1108	39.4106	63.2151	41.9975	45.7481	44.9213
ENSMUSG00000024740	Ddb1	damage specific DNA binding protein 1 [Source:MGI Symbol;Acc:MGI:1202384]	19	10582691	10607183	1	45.5819	9.74294	42.7551	37.7029	53.6449	84.3385	31.661	36.2631	56.3939	36.7246	43.5134	43.1493	45.6277	41.2842
ENSMUSG00000030738	Eif3c	eukaryotic translation initiation factor 3, subunit C [Source:MGI Symbol;Acc:MGI:1926966]	7	126145627	126165583	-1	50.4986	8.99233	62.9021	51.4346	44.0824	55.7294	40.6115	53.8576	72.6726	57.7779	58.1626	39.9869	45.6066	53.8449
ENSMUSG00000032966	Fkbp1a	FK506 binding protein 1a [Source:MGI Symbol;Acc:MGI:95541]	2	151384403	151403612	1	53.7408	3.69877	32.0441	51.107	38.7779	94.1784	73.2873	78.0961	102.534	43.872	141.853	101.139	45.5912	90.1302
ENSMUSG00000057738	Sptan1	spectrin alpha, non-erythrocytic 1 [Source:MGI Symbol;Acc:MGI:98386]	2	29855572	29921463	1	48.1662	16.1033	51.8356	44.6862	39.783	72.7954	42.4823	43.0814	63.5509	47.0077	77.4172	41.0052	45.5616	52.4241
ENSMUSG00000049670	Morn4	MORN repeat containing 4 [Source:MGI Symbol;Acc:MGI:2449568]	19	42063378	42074796	-1	77.071	46.9657	39.3288	40.3712	44.1397	25.4834	14.6439	20.8342	27.6569	17.9704	105.436	57.5353	45.56	40.6795
ENSMUSG00000046637	Ttc34	tetratricopeptide repeat domain 34 [Source:MGI Symbol;Acc:MGI:2445205]	4	154921916	154951584	1	20.892	11.7694	49.4983	34.4364	82.7354	73.9748	30.7561	18.4222	40.1766	31.9049	49.4454	35.1398	45.551	34.3075
ENSMUSG00000030471	Zdhhc13	zinc finger, DHHC domain containing 13 [Source:MGI Symbol;Acc:MGI:1919227]	7	48438751	48477188	1	40.0848	2.50931	57.5602	35.9967	59.0144	77.8391	28.6841	25.3999	34.4145	25.398	28.4525	27.1179	45.5008	28.2445
ENSMUSG00000003233	Dvl3	dishevelled segment polarity protein 3 [Source:MGI Symbol;Acc:MGI:108100]	16	20335732	20352760	1	28.6731	7.19621	74.198	33.2124	72.4773	57.2331	31.9879	16.5473	29.0855	15.3076	27.2613	18.2552	45.4984	23.0741
ENSMUSG00000052852	Reep1	receptor accessory protein 1 [Source:MGI Symbol;Acc:MGI:1098827]	6	71684545	71787694	1	46.2042	6.9779	56.3335	58.1845	39.0368	66.2431	11.2947	14.1388	22.905	36.8139	16.0649	11.7115	45.4967	18.8215
ENSMUSG00000036180	Gatad2a	GATA zinc finger domain containing 2A [Source:MGI Symbol;Acc:MGI:2384585]	8	70359726	70449034	-1	15.2853	11.9952	51.8953	27.2202	101.366	65.1108	16.367	30.1622	46.9967	28.0743	30.969	29.1591	45.4788	30.288
ENSMUSG00000006463	Zdhhc24	zinc finger, DHHC domain containing 24 [Source:MGI Symbol;Acc:MGI:1917855]	19	4928696	4935425	1	60.2434	8.92981	54.888	61.9808	35.8159	50.8342	55.7206	37.8181	74.1098	47.285	86.3712	54.7644	45.4487	59.3449
ENSMUSG00000037851	Iars	isoleucine-tRNA synthetase [Source:MGI Symbol;Acc:MGI:2145219]	13	49835576	49887743	1	49.4294	11.0834	45.7061	48.1603	46.0572	72.0806	38.5534	37.6408	29.2448	21.8571	36.3145	29.3944	45.4195	32.1675
ENSMUSG00000020780	Srp68	signal recognition particle 68 [Source:MGI Symbol;Acc:MGI:1917447]	11	116135992	116165043	-1	43.7946	17.0561	99.8702	41.443	36.3943	33.4738	37.0555	34.3443	43.1007	37.9804	38.8578	33.9033	45.3387	37.5403
ENSMUSG00000030122	Ptms	parathymosin [Source:MGI Symbol;Acc:MGI:1916452]	6	124890644	124897066	-1	40.0264	24.0754	51.1274	29.9008	62.081	64.7571	28.7186	38.5953	62.1647	50.1315	74.7134	21.826	45.328	46.0249
ENSMUSG00000038014	Fam120a	family with sequence similarity 120, member A [Source:MGI Symbol;Acc:MGI:2446163]	13	49032695	49121493	-1	37.6959	6.10735	67.543	50.6045	52.1675	57.7986	45.4779	32.6424	75.3945	43.302	52.2962	49.5431	45.3195	49.776
ENSMUSG00000034220	Gpc1	glypican 1 [Source:MGI Symbol;Acc:MGI:1194891]	1	92759367	92788501	1	39.4624	12.4532	54.6706	27.4305	86.0963	51.7591	33.4401	40.7303	59.6897	38.7358	49.3017	46.6247	45.312	44.7537
ENSMUSG00000024513	Mbd2	methyl-CpG binding domain protein 2 [Source:MGI Symbol;Acc:MGI:1333813]	18	70701260	70759202	1	53.2416	7.9267	60.7859	62.5571	54.1585	33.0245	52.9533	27.5548	58.5823	31.5288	43.5768	48.9375	45.2824	43.8556
ENSMUSG00000051339	2900026A02Rik	RIKEN cDNA 2900026A02 gene [Source:MGI Symbol;Acc:MGI:1920194]	5	113234189	113369102	-1	40.8139	14.4721	42.1933	47.0665	47.0252	79.4769	36.8496	30.794	35.4678	39.3968	60.1514	15.6064	45.1746	36.3777
ENSMUSG00000024811	Tnks2	tankyrase, TRF1-interacting ankyrin-related ADP-ribose polymerase 2 [Source:MGI Symbol;Acc:MGI:1921743]	19	36811632	36870877	1	54.5272	5.56573	49.3717	45.8599	57.709	57.9258	55.2978	47.323	72.8117	54.6584	70.2651	54.0857	45.1599	59.0736
ENSMUSG00000067872	Ccdc87	coiled-coil domain containing 87 [Source:MGI Symbol;Acc:MGI:3026882]	19	4889394	4892556	1	11.1744	1.9704	3.1306	8.09942	232.256	14.1948	15.5941	8.03677	8.09104	3.7833	18.0776	8.43641	45.1376	10.3365
ENSMUSG00000024601	Isoc1	isochorismatase domain containing 1 [Source:MGI Symbol;Acc:MGI:1913557]	18	58792538	58813440	1	40.3811	9.89924	44.9534	46.4089	54.6813	74.1589	57.5864	47.0832	68.2254	64.3726	56.3405	52.9341	45.0805	57.757
ENSMUSG00000040725	Hnrnpul1	heterogeneous nuclear ribonucleoprotein U-like 1 [Source:MGI Symbol;Acc:MGI:2443517]	7	25420590	25454182	-1	41.3095	27.6974	68.5859	41.3601	38.4526	52.0064	41.6665	32.8358	41.7071	49.8595	53.4723	36.6528	44.902	42.699
ENSMUSG00000071662	Polr2g	polymerase (RNA) II (DNA directed) polypeptide G [Source:MGI Symbol;Acc:MGI:1914960]	19	8770491	8775941	-1	32.2432	8.35134	117.403	48.8917	28.4774	33.9125	47.617	54.0536	48.6126	40.0407	25.1925	66.9057	44.8799	47.0703
ENSMUSG00000039963	Ccdc40	coiled-coil domain containing 40 [Source:MGI Symbol;Acc:MGI:2443893]	11	119119398	119156064	1	32.5207	19.5004	49.4694	56.4765	41.2171	69.8614	21.0116	26.8849	40.3565	25.155	38.6737	35.5214	44.8409	31.2672
ENSMUSG00000009291	Pttg1ip	pituitary tumor-transforming 1 interacting protein [Source:MGI Symbol;Acc:MGI:2652132]	10	77417554	77434566	1	42.0772	8.69047	74.2626	44.9988	47.6214	51.3111	40.3178	24.9174	57.3455	22.4005	34.1057	34.7472	44.8269	35.639
ENSMUSG00000021374	Nup153	nucleoporin 153 [Source:MGI Symbol;Acc:MGI:2385621]	13	46833381	46881416	-1	47.6485	5.23055	53.1337	34.8181	52.4158	75.4416	53.5133	40.3032	59.8924	47.4915	55.3536	44.653	44.7814	50.2012
ENSMUSG00000021606	Ndufs6	NADH:ubiquinone oxidoreductase core subunit S6 [Source:MGI Symbol;Acc:MGI:107932]	13	73467957	73476661	-1	63.001	9.95821	54.3638	53.1129	54.5186	33.469	26.6763	47.7578	69.8706	15.1991	61.8264	32.2166	44.7373	42.2578
ENSMUSG00000032381	Ciao2a	cytosolic iron-sulfur assembly component 2A [Source:MGI Symbol;Acc:MGI:1915500]	9	66033893	66046237	1	60.1757	21.8944	54.6511	50.6091	26.9006	54.1534	70.6385	58.5469	48.536	29.9072	71.411	52.9369	44.7307	55.3294
ENSMUSG00000025246	Tbl1x	transducin (beta)-like 1 X-linked [Source:MGI Symbol;Acc:MGI:1336172]	X	76554619	76706589	1	33.9402	6.19328	64.8414	45.1706	47.301	70.9204	59.5748	27.5333	41.334	52.8751	52.4461	26.6558	44.7278	43.4032
ENSMUSG00000010080	Epn3	epsin 3 [Source:MGI Symbol;Acc:MGI:1919139]	11	94380425	94390800	-1	36.5266	25.8951	60.676	53.8517	44.2122	46.8941	16.9315	16.5534	25.0377	9.471	19.5067	19.6394	44.676	17.8566
ENSMUSG00000023915	Tnfrsf21	tumor necrosis factor receptor superfamily, member 21 [Source:MGI Symbol;Acc:MGI:2151075]	17	43327446	43400080	1	35.5074	4.96716	42.7704	37.6943	61.3799	85.593	47.4234	24.7959	58.8254	47.6758	48.7266	28.4867	44.652	42.6556
ENSMUSG00000096145	Vkorc1	vitamin K epoxide reductase complex, subunit 1 [Source:MGI Symbol;Acc:MGI:106442]	7	127492235	127494789	-1	28.6454	13.7668	114.74	39.1078	43.4629	27.9265	16.4422	22.111	57.0575	17.3636	48.0499	12.7068	44.6082	28.9552
ENSMUSG00000021178	Psmc1	protease (prosome, macropain) 26S subunit, ATPase 1 [Source:MGI Symbol;Acc:MGI:106054]	12	100076413	100089664	1	55.2839	5.17537	26.6773	70.4527	60.1498	49.7779	48.22	51.2453	95.8288	62.6385	102.825	45.5972	44.5862	67.7258
ENSMUSG00000019302	Atp6v0a1	ATPase, H+ transporting, lysosomal V0 subunit A1 [Source:MGI Symbol;Acc:MGI:103286]	11	100900278	100954545	1	56.2674	16.9157	53.5086	42.3801	36.298	62.1407	37.9515	37.6345	55.0228	35.825	46.7524	41.4088	44.5851	42.4325
ENSMUSG00000031386	Hcfc1	host cell factor C1 [Source:MGI Symbol;Acc:MGI:105942]	X	72986398	73009963	-1	32.8063	9.37504	74.695	40.6965	44.2293	65.6719	16.6514	26.5146	25.1834	47.7555	35.0136	27.0334	44.579	29.692
ENSMUSG00000040407	Akap9	A kinase (PRKA) anchor protein (yotiao) 9 [Source:MGI Symbol;Acc:MGI:2178217]	5	3978054	4131310	1	34.5763	6.75159	45.1172	70.2208	37.3693	73.2987	22.9689	30.6758	60.1235	47.2838	51.9555	53.894	44.5556	44.4836
ENSMUSG00000067288	Rps28	ribosomal protein S28 [Source:MGI Symbol;Acc:MGI:1859516]	17	34038001	34043536	-1	40.0527	13.8006	58.9909	46.2209	54.9529	53.2827	59.3226	39.5773	37.0066	22.7968	21.2624	28.2449	44.5501	34.7018
ENSMUSG00000029657	Hsph1	heat shock 105kDa/110kDa protein 1 [Source:MGI Symbol;Acc:MGI:105053]	5	149537752	149559841	-1	53.6754	11.6875	32.6069	56.8957	55.1087	57.1508	12.9636	15.5026	38.6742	13.9962	27.7282	24.5031	44.5208	22.228
ENSMUSG00000031701	Dnaja2	DnaJ heat shock protein family (Hsp40) member A2 [Source:MGI Symbol;Acc:MGI:1931882]	8	86264262	86281973	-1	70.087	6.33072	58.2537	49.3311	43.6289	39.3843	61.7055	70.259	90.1139	60.1043	64.4284	58.2265	44.5026	67.4729
ENSMUSG00000000538	Tom1l2	target of myb1-like 2 (chicken) [Source:MGI Symbol;Acc:MGI:2443306]	11	60117540	60243731	-1	33.7808	16.3038	44.4342	34.8852	56.0422	81.0694	48.5353	37.5105	44.1495	38.0835	38.1841	42.3213	44.4193	41.464
ENSMUSG00000023064	Sncg	synuclein, gamma [Source:MGI Symbol;Acc:MGI:1298397]	14	34092231	34096746	-1	68.3166	29.3922	66.2292	37.411	36.669	28.0243	20.4522	13.5064	36.8419	18.398	40.2146	57.2402	44.3404	31.1089
ENSMUSG00000023067	Cdkn1a	cyclin-dependent kinase inhibitor 1A (P21) [Source:MGI Symbol;Acc:MGI:104556]	17	29309950	29319701	1	47.1727	33.6497	53.8079	25.6835	36.9075	68.7396	56.5566	37.7578	36.191	22.7153	51.0693	45.922	44.3268	41.702
ENSMUSG00000046711	Hmga1	high mobility group AT-hook 1 [Source:MGI Symbol;Acc:MGI:96160]	17	27775471	27782648	1	14.1838	40.5912	45.9042	20.4667	64.5729	79.9385	33.2552	25.2499	19.6625	28.2106	10.1512	22.3749	44.2762	23.1507
ENSMUSG00000032249	Anp32a	acidic (leucine-rich) nuclear phosphoprotein 32 family, member A [Source:MGI Symbol;Acc:MGI:108447]	9	62248575	62286094	1	37.2329	6.50252	58.5511	58.3254	43.1834	61.7245	36.3573	44.8208	44.3486	45.0365	63.7995	52.1597	44.2533	47.7537
ENSMUSG00000034793	G6pc3	glucose 6 phosphatase, catalytic, 3 [Source:MGI Symbol;Acc:MGI:1915651]	11	102080446	102084907	1	54.9337	17.8682	53.495	38.2064	58.4255	42.3633	36.1667	26.075	36.0703	29.6958	37.9564	42.2512	44.2154	34.7026
ENSMUSG00000028010	Gar1	GAR1 ribonucleoprotein [Source:MGI Symbol;Acc:MGI:1930948]	3	129618561	129625045	-1	44.1657	24.1395	13.8695	38.95	60.8166	83.2665	3.36098	19.0012	19.2276	17.6772	24.595	11.1548	44.2013	15.8361
ENSMUSG00000028478	Clta	clathrin, light polypeptide (Lca) [Source:MGI Symbol;Acc:MGI:894297]	4	44004452	44032846	1	42.4732	9.87952	44.7344	51.7145	21.8355	94.3722	57.7802	34.7854	39.5054	35.3086	71.508	54.2166	44.1682	48.8507
ENSMUSG00000016252	Atp5e	ATP synthase, H+ transporting, mitochondrial F1 complex, epsilon subunit [Source:MGI Symbol;Acc:MGI:1855697]	2	174302865	174305898	-1	49.0279	21.4509	32.1547	36.3691	91.6731	33.8108	75.8511	21.7455	30.0601	15.1316	23.0873	34.5469	44.0811	33.4038
ENSMUSG00000022972	Cfap298	cilia and flagella associate protien 298 [Source:MGI Symbol;Acc:MGI:1915251]	16	90722697	90732002	-1	59.4335	13.3608	23.6436	78.8414	42.8006	46.1476	60.1565	41.5595	67.8959	53.9673	39.3149	80.3585	44.0379	57.2088
ENSMUSG00000040945	Rcc2	regulator of chromosome condensation 2 [Source:MGI Symbol;Acc:MGI:1919784]	4	140427852	140450531	1	49.1336	17.4887	26.9334	50.8033	31.8483	87.9748	7.88816	26.8863	38.4685	24.4941	20.7018	28.327	44.0303	24.461
ENSMUSG00000063801	Ap3s2	adaptor-related protein complex 3, sigma 2 subunit [Source:MGI Symbol;Acc:MGI:1337060]	7	79525073	79570397	-1	22.2499	11.6317	33.9726	40.7611	45.306	109.253	13.3853	29.7407	32.6933	22.8646	28.1117	31.5718	43.8624	26.3946
ENSMUSG00000022427	Tomm22	translocase of outer mitochondrial membrane 22 [Source:MGI Symbol;Acc:MGI:2450248]	15	79555062	79557601	1	63.5862	3.92592	48.9953	54.3093	21.4606	70.4015	101.914	61.8608	76.1758	51.2575	65.2462	48.4441	43.7798	67.4831
ENSMUSG00000027612	Mmp24	matrix metallopeptidase 24 [Source:MGI Symbol;Acc:MGI:1341867]	2	155617262	155660286	1	30.7183	11.4385	71.8571	44.4392	59.3351	44.4524	18.219	19.9122	32.6962	21.8264	22.6914	41.8516	43.7068	26.1995
ENSMUSG00000060568	Fam78b	family with sequence similarity 78, member B [Source:MGI Symbol;Acc:MGI:2443050]	1	166828986	166918871	1	50.4262	6.51226	43.6482	48.9496	44.8997	67.681	60.5136	45.1945	90.166	95.9332	84.6839	82.5393	43.6862	76.5051
ENSMUSG00000033917	Gde1	glycerophosphodiester phosphodiesterase 1 [Source:MGI Symbol;Acc:MGI:1891827]	7	118287768	118305001	-1	55.8593	15.2471	73.9928	35.4462	43.9328	36.9664	43.1613	46.3638	67.9094	57.3929	42.5009	28.8231	43.5741	47.6919
ENSMUSG00000023055	Calcoco1	calcium binding and coiled coil domain 1 [Source:MGI Symbol;Acc:MGI:1914738]	15	102615212	102630613	-1	42.8344	4.01037	39.9016	54.4966	62.5031	57.1204	31.7945	16.3067	32.9082	32.7716	24.0236	15.0188	43.4777	25.4706
ENSMUSG00000026934	Lhx3	LIM homeobox protein 3 [Source:MGI Symbol;Acc:MGI:102673]	2	26090224	26098301	-1	22.4504	23.0003	81.5011	38.9196	33.3093	61.3237	30.452	31.9566	48.2549	31.8222	50.1487	25.2514	43.4174	36.3143
ENSMUSG00000037989	Wnk2	WNK lysine deficient protein kinase 2 [Source:MGI Symbol;Acc:MGI:1922857]	13	49189779	49301490	-1	22.7073	14.5466	47.5103	36.5737	81.6144	57.4383	22.4196	24.3042	27.4061	19.0817	20.4945	16.668	43.3984	21.729
ENSMUSG00000117679	Apbb3	amyloid beta (A4) precursor protein-binding, family B, member 3 [Source:MGI Symbol;Acc:MGI:108404]	18	36804207	36812419	-1	26.3597	20.5173	58.5229	41.0427	66.7301	46.9508	11.9527	19.9991	39.9112	21.2491	26.3314	30.0056	43.3539	24.9082
ENSMUSG00000045071	E130308A19Rik	RIKEN cDNA E130308A19 gene [Source:MGI Symbol;Acc:MGI:2442164]	4	59626211	59761439	1	43.8822	5.87757	63.8169	38.4169	37.2809	70.6657	44.8414	35.47	58.0936	46.2421	59.8777	41.6282	43.3234	47.6922
ENSMUSG00000051579	Tceal8	transcription elongation factor A (SII)-like 8 [Source:MGI Symbol;Acc:MGI:1913934]	X	135069733	135073091	-1	63.7801	6.82752	30.9717	57.0351	51.981	49.1151	69.8028	62.0473	51.5696	31.4596	61.5132	55.0506	43.2851	55.2405
ENSMUSG00000015095	Fbxw5	F-box and WD-40 domain protein 5 [Source:MGI Symbol;Acc:MGI:1354731]	2	25390762	25395483	1	21.9836	11.5951	45.2942	75.4778	63.2028	42.0869	20.0176	20.301	28.5406	19.8548	24.4578	19.3289	43.2734	22.0834
ENSMUSG00000052456	Get3	guided entry of tail-anchored proteins factor 3, ATPase [Source:MGI Symbol;Acc:MGI:1928379]	8	85744560	85751910	-1	29.7302	17.2379	73.9513	27.2744	53.4974	57.9458	36.4847	67.8837	55.8566	33.8213	36.7761	28.5636	43.2728	43.231
ENSMUSG00000032504	Pdcd6ip	programmed cell death 6 interacting protein [Source:MGI Symbol;Acc:MGI:1333753]	9	113480812	113537327	-1	34.0457	9.14619	59.1741	36.8939	54.7496	65.5442	37.704	33.2613	48.8313	32.0149	37.2227	31.1618	43.2589	36.6993
ENSMUSG00000036241	Ube2r2	ubiquitin-conjugating enzyme E2R 2 [Source:MGI Symbol;Acc:MGI:1914865]	4	41135743	41193380	1	35.1372	4.37701	86.0147	47.902	33.1471	52.568	23.5279	24.704	47.7899	26.8782	46.0296	25.3389	43.191	32.3781
ENSMUSG00000022240	Ctnnd2	catenin (cadherin associated protein), delta 2 [Source:MGI Symbol;Acc:MGI:1195966]	15	30172739	31029487	1	35.1103	13.0374	46.8518	69.1443	35.0444	59.7646	28.6716	35.9833	41.9164	38.0905	34.8785	27.936	43.1588	34.5794
ENSMUSG00000042390	Gatad2b	GATA zinc finger domain containing 2B [Source:MGI Symbol;Acc:MGI:2443225]	3	90200485	90270714	1	38.9218	8.60491	54.7715	40.1022	38.7781	77.689	48.358	31.5124	48.2225	32.7767	49.4869	59.8135	43.1446	45.0283
ENSMUSG00000027775	Mfsd1	major facilitator superfamily domain containing 1 [Source:MGI Symbol;Acc:MGI:1914118]	3	67490074	67511570	1	59.4052	4.40686	49.1021	51.9114	43.5139	50.3632	45.3907	32.5407	52.4574	36.5163	52.5348	48.2134	43.1171	44.6089
ENSMUSG00000016619	Nup50	nucleoporin 50 [Source:MGI Symbol;Acc:MGI:1351502]	15	84807612	84827164	1	44.5468	9.1263	61.1494	35.4118	35.4244	72.7943	32.4836	32.0838	61.3672	32.9744	48.1822	50.2068	43.0755	42.883
ENSMUSG00000007989	Fzd3	frizzled class receptor 3 [Source:MGI Symbol;Acc:MGI:108476]	14	65429898	65499912	-1	32.8125	6.63743	37.5974	33.5034	37.049	110.532	41.0877	44.5026	42.3231	61.2713	57.8235	48.9299	43.022	49.323
ENSMUSG00000028294	Cfap206	cilia and flagella associated protein 206 [Source:MGI Symbol;Acc:MGI:1916579]	4	34688559	34730206	-1	45.5321	10.5773	47.8675	47.4623	57.768	48.9052	72.8958	57.7594	79.0734	74.9732	65.7699	66.0813	43.0187	69.4255
ENSMUSG00000042079	Hnrnpf	heterogeneous nuclear ribonucleoprotein F [Source:MGI Symbol;Acc:MGI:2138741]	6	117877285	117902583	1	72.5959	9.14236	27.4379	54.7808	24.2191	69.9355	52.9081	57.206	77.7514	49.8068	67.7041	71.2579	43.0186	62.7724
ENSMUSG00000036853	Mcoln3	mucolipin 3 [Source:MGI Symbol;Acc:MGI:1890500]	3	145823205	145847561	1	64.4685	4.23313	38.9195	61.7154	38.1798	50.1249	55.2968	65.1057	118.944	42.8744	89.8355	95.2211	42.9402	77.8796
ENSMUSG00000037541	Shank2	SH3 and multiple ankyrin repeat domains 2 [Source:MGI Symbol;Acc:MGI:2671987]	7	143555665	143978231	1	25.8987	6.92907	93.6448	39.3711	46.9905	44.2529	30.1874	16.7519	29.7385	24.5313	35.5547	44.7433	42.8478	30.2512
ENSMUSG00000046668	Cxxc5	CXXC finger 5 [Source:MGI Symbol;Acc:MGI:1914643]	18	35962450	35994741	1	34.7724	9.23149	68.162	35.5416	41.6646	67.6835	26.3599	25.4935	26.884	30.1228	39.5762	20.5739	42.8426	28.1684
ENSMUSG00000042293	Gm5617	predicted gene 5617 [Source:MGI Symbol;Acc:MGI:3643566]	9	48406742	48407272	1	69.1308	18.1887	49.9108	60.5876	25.924	33.1911	6.7384	10.8614	7.27855	11.8799	43.7487	61.3189	42.8222	23.6376
ENSMUSG00000057522	Spop	speckle-type BTB/POZ protein [Source:MGI Symbol;Acc:MGI:1343085]	11	95304906	95384232	1	43.3555	25.9303	54.6877	42.5968	31.3367	58.4639	40.0171	31.7768	53.3803	34.6011	47.5084	41.4334	42.7285	41.4528
ENSMUSG00000006005	Tpr	translocated promoter region, nuclear basket protein [Source:MGI Symbol;Acc:MGI:1922066]	1	150268589	150325686	1	43.1988	6.04437	46.2395	62.3425	37.4446	61.0947	33.4543	35.0251	62.859	47.1942	63.4715	54.3221	42.7274	49.3877
ENSMUSG00000090841	Myl6	myosin, light polypeptide 6, alkali, smooth muscle and non-muscle [Source:MGI Symbol;Acc:MGI:109318]	10	128326729	128330014	-1	62.5778	7.1763	38.4323	51.3099	52.7644	43.6539	27.2371	38.822	51.1032	39.1076	55.2245	37.5849	42.6524	41.5132
ENSMUSG00000022890	Atp5j	ATP synthase, H+ transporting, mitochondrial F0 complex, subunit F [Source:MGI Symbol;Acc:MGI:107777]	16	84624754	84632513	-1	59.0625	5.44907	50.5155	50.4888	35.5452	54.2935	81.6349	39.6121	46.5716	34.1621	31.7125	57.4421	42.5591	48.5226
ENSMUSG00000030246	Ldhb	lactate dehydrogenase B [Source:MGI Symbol;Acc:MGI:96763]	6	142435975	142453683	-1	59.69	12.5595	46.1783	31.7812	67.551	37.5499	97.3606	117.709	280.448	118.957	175.216	162.593	42.5517	158.714
ENSMUSG00000025129	Ppp1r27	protein phosphatase 1, regulatory subunit 27 [Source:MGI Symbol;Acc:MGI:1915951]	11	120440805	120441958	-1	19.4599	10.9101	88.769	43.5522	71.7275	20.4328	76.8524	33.8569	68.2831	37.6864	79.165	28.6902	42.4753	54.089
ENSMUSG00000020402	Vdac1	voltage-dependent anion channel 1 [Source:MGI Symbol;Acc:MGI:106919]	11	52251687	52280224	1	44.7261	3.55128	53.3357	38.3479	49.3881	65.4463	35.7604	33.6193	65.7773	21.1224	32.9246	46.336	42.4659	39.2567
ENSMUSG00000006356	Crip2	cysteine rich protein 2 [Source:MGI Symbol;Acc:MGI:1915587]	12	113103856	113109126	1	42.3794	17.3862	53.5144	41.1724	60.3068	39.8721	14.8306	10.1704	18.0813	20.4456	17.584	11.1634	42.4385	15.3792
ENSMUSG00000014956	Ppp1cb	protein phosphatase 1 catalytic subunit beta [Source:MGI Symbol;Acc:MGI:104871]	5	32616187	32674777	1	58.3004	6.09986	51.2902	40.233	34.1885	64.5086	77.8897	58.2375	92.3795	50.9267	78.3404	69.4179	42.4368	71.1986
ENSMUSG00000001910	Nacc1	nucleus accumbens associated 1, BEN and BTB (POZ) domain containing [Source:MGI Symbol;Acc:MGI:1914080]	8	85397108	85414531	-1	33.4142	26.8083	69.218	36.9272	43.3157	44.774	23.1738	29.1937	27.7851	21.7135	46.9531	31.5664	42.4096	30.0643
ENSMUSG00000037750	Fam222b	family with sequence similarity 222, member B [Source:MGI Symbol;Acc:MGI:2384939]	11	77985486	78047526	1	42.9478	25.3075	47.8842	37.3191	47.2859	53.709	32.7667	30.1571	38.8346	27.6441	47.0375	54.8655	42.4089	38.5509
ENSMUSG00000001472	Tcf25	transcription factor 25 (basic helix-loop-helix) [Source:MGI Symbol;Acc:MGI:1914105]	8	124100492	124130574	1	39.6113	12.7386	35.3983	31.8246	61.4865	73.1879	20.9972	37.5926	51.0043	44.3248	37.5954	46.4934	42.3745	39.6679
ENSMUSG00000091586	Cyp4f17	cytochrome P450, family 4, subfamily f, polypeptide 17 [Source:MGI Symbol;Acc:MGI:3646233]	17	32725024	32749117	1	22.7763	21.5102	47.7428	25.9367	53.2005	81.8427	22.9589	8.29497	41.2863	21.9612	14.0584	39.529	42.1682	24.6815
ENSMUSG00000047844	Bex4	brain expressed X-linked 4 [Source:MGI Symbol;Acc:MGI:3606746]	X	135039745	135041192	1	39.1633	3.38197	86.2927	47.928	58.1106	18.057	28.1716	39.5636	30.3678	24.4373	21.3517	31.5804	42.1556	29.2454
ENSMUSG00000028654	Mycl	v-myc avian myelocytomatosis viral oncogene lung carcinoma derived [Source:MGI Symbol;Acc:MGI:96799]	4	122889445	122896278	1	28.0984	22.5999	45.4788	33.2217	43.9517	79.4964	49.2497	57.0263	53.9186	39.5526	66.9978	53.4317	42.1412	53.3628
ENSMUSG00000025234	Arih1	ariadne RBR E3 ubiquitin protein ligase 1 [Source:MGI Symbol;Acc:MGI:1344363]	9	59295541	59393901	-1	44.0963	2.86529	58.3765	41.8964	31.2105	74.3661	33.7428	40.4756	50.3965	51.7149	47.0578	41.2335	42.1352	44.1035
ENSMUSG00000018377	Vezf1	vascular endothelial zinc finger 1 [Source:MGI Symbol;Acc:MGI:1313291]	11	87959105	87975555	1	43.2591	9.4086	44.9619	34.7786	47.0202	73.1714	24.8157	25.6346	48.3008	38.5684	28.7931	48.9439	42.1	35.8428
ENSMUSG00000020091	Eif4ebp2	eukaryotic translation initiation factor 4E binding protein 2 [Source:MGI Symbol;Acc:MGI:109198]	10	61264270	61288440	-1	15.4101	13.4753	79.9217	28.3978	50.3928	64.2871	26.2171	24.7321	38.1721	18.3029	22.9661	20.5479	41.9808	25.1564
ENSMUSG00000018395	Kif3a	kinesin family member 3A [Source:MGI Symbol;Acc:MGI:107689]	11	53458206	53492794	1	43.7261	8.44686	46.7128	60.9888	37.76	54.1057	12.5702	32.1019	44.7772	48.5133	52.4274	49.7249	41.9567	40.0192
ENSMUSG00000026617	Bpnt1	3'(2'), 5'-bisphosphate nucleotidase 1 [Source:MGI Symbol;Acc:MGI:1338800]	1	185064346	185089974	1	29.8827	24.9128	64.0789	13.6023	72.7559	46.3614	39.6257	49.9183	69.3513	40.6006	45.3032	39.2475	41.9323	47.3411
ENSMUSG00000039628	Hs3st6	heparan sulfate (glucosamine) 3-O-sulfotransferase 6 [Source:MGI Symbol;Acc:MGI:3580487]	17	24971962	24977658	1	55.056	19.2695	46.7927	34.1712	64.4928	31.6843	2.67435	9.37959	44.1904	10.7967	23.348	12.253	41.9111	17.107
ENSMUSG00000032514	Ttc21a	tetratricopeptide repeat domain 21A [Source:MGI Symbol;Acc:MGI:1921302]	9	119766672	119796859	1	35.705	13.4358	44.989	46.033	42.3108	68.8338	35.7909	28.3838	56.6261	27.1128	30.9673	38.3331	41.8846	36.2023
ENSMUSG00000031731	Ap1g1	adaptor protein complex AP-1, gamma 1 subunit [Source:MGI Symbol;Acc:MGI:101919]	8	110505186	110590836	1	34.4556	4.4957	48.2134	39.2825	43.3964	81.2227	29.0542	28.8834	49.0281	40.6185	37.9833	31.4421	41.8444	36.1683
ENSMUSG00000038646	Ramac	RNA guanine-7 methyltransferase activating subunit [Source:MGI Symbol;Acc:MGI:1914398]	7	81412673	81419239	1	71.0459	3.98164	51.5855	35.903	21.7263	66.3662	55.223	47.5081	82.7876	47.6855	68.0556	76.821	41.7681	63.0135
ENSMUSG00000028845	Tekt2	tektin 2 [Source:MGI Symbol;Acc:MGI:1346335]	4	126215914	126219481	-1	30.9479	9.74057	77.2024	44.705	47.5247	40.0328	7.11148	7.63666	10.6177	21.1241	18.5397	16.6325	41.6922	13.6104
ENSMUSG00000000305	Cdh4	cadherin 4 [Source:MGI Symbol;Acc:MGI:99218]	2	179084224	179541166	1	31.0917	14.4369	73.1405	36.7795	48.472	45.8215	19.3647	19.3411	18.4531	23.5597	25.473	26.2816	41.6237	22.0789
ENSMUSG00000029642	Polr1d	polymerase (RNA) I polypeptide D [Source:MGI Symbol;Acc:MGI:108403]	5	147013860	147048407	1	58.5623	9.87848	47.7819	40.4843	41.5394	51.4629	36.2219	28.8876	49.2592	20.6487	32.9533	31.3798	41.6182	33.2251
ENSMUSG00000005683	Cs	citrate synthase [Source:MGI Symbol;Acc:MGI:88529]	10	128173603	128198348	1	34.5181	6.58205	49.0604	35.4069	67.6387	56.4543	73.2924	47.6553	73.1205	43.9808	58.9975	57.4619	41.6101	59.0847
ENSMUSG00000051627	H1f4	H1.4 linker histone, cluster member [Source:MGI Symbol;Acc:MGI:1931527]	13	23804612	23806541	-1	27.7233	80.4846	18.3533	22.286	18.6581	82.0718	44.7354	36.341	53.356	21.3147	40.7221	57.7251	41.5962	42.3657
ENSMUSG00000037386	Rims2	regulating synaptic membrane exocytosis 2 [Source:MGI Symbol;Acc:MGI:2152972]	15	39061656	39547768	1	38.5397	8.96311	42.81	49.8037	42.7105	66.7068	43.0136	39.488	65.4192	44.6376	50.843	55.8713	41.589	49.8788
ENSMUSG00000040785	Ttc3	tetratricopeptide repeat domain 3 [Source:MGI Symbol;Acc:MGI:1276539]	16	94171477	94270202	1	37.833	5.48342	55.916	47.9881	39.4845	62.7773	49.4062	41.3824	61.4333	50.4794	60.8491	52.2434	41.5804	52.6323
ENSMUSG00000038902	Pogz	pogo transposable element with ZNF domain [Source:MGI Symbol;Acc:MGI:2442117]	3	94744878	94789637	1	31.7977	6.57045	61.3123	26.82	68.9014	53.2844	22.6141	18.4274	30.3929	19.1031	32.364	17.461	41.4477	23.3938
ENSMUSG00000026219	Trip12	thyroid hormone receptor interactor 12 [Source:MGI Symbol;Acc:MGI:1309481]	1	84698910	84818237	-1	38.707	4.02383	46.6822	45.4446	31.8234	81.947	42.669	39.5567	69.9929	59.2188	48.5979	50.5211	41.438	51.7594
ENSMUSG00000022956	Atp5o	ATP synthase, H+ transporting, mitochondrial F1 complex, O subunit [Source:MGI Symbol;Acc:MGI:106341]	16	91722102	91728575	-1	43.605	16.0673	55.0501	37.7984	61.0949	35.0005	56.511	26.2872	38.4386	22.0434	35.3406	31.1455	41.436	34.9611
ENSMUSG00000006736	Tspan31	tetraspanin 31 [Source:MGI Symbol;Acc:MGI:1914375]	10	126903149	126906133	-1	36.7026	18.5808	38.8533	32.5555	62.2431	59.3548	72.7366	77.8193	65.9068	43.4183	52.3313	52.1461	41.3817	60.7264
ENSMUSG00000028643	Svbp	small vasohibin binding protein [Source:MGI Symbol;Acc:MGI:1916466]	4	119052503	119058495	1	38.4076	8.76669	47.9243	52.7716	77.8525	22.4657	40.1485	49.1492	35.5056	19.3134	66.8488	46.332	41.3647	42.8829
ENSMUSG00000044086	Lmod3	leiomodin 3 (fetal) [Source:MGI Symbol;Acc:MGI:2444169]	6	97215495	97229720	-1	39.5509	16.4975	43.6281	48.1464	45.1153	54.9091	1.30039	1.98061	29.7258	4.23743	4.5454	4.56736	41.3079	7.72616
ENSMUSG00000032187	Smarca4	SWI/SNF related, matrix associated, actin dependent regulator of chromatin, subfamily a, member 4 [Source:MGI Symbol;Acc:MGI:88192]	9	21527465	21615526	1	33.3241	17.1567	50.067	43.4118	56.7663	47.0444	19.7555	27.6904	41.0622	33.1244	58.8339	33.3937	41.2951	35.6433
ENSMUSG00000022095	Fam160b2	family with sequence similarity 160, member B2 [Source:MGI Symbol;Acc:MGI:3036290]	14	70820736	70837275	-1	46.6497	7.77659	66.7074	28.429	45.7326	52.3797	12.5983	15.2934	37.1241	15.1723	24.2358	58.8045	41.2792	27.2047
ENSMUSG00000049493	Pls1	plastin 1 (I-isoform) [Source:MGI Symbol;Acc:MGI:104809]	9	95634695	95727364	-1	43.9055	7.16733	50.6765	45.496	47.383	52.2867	41.8379	35.9483	48.3885	35.8632	42.5063	41.3709	41.1525	40.9858
ENSMUSG00000025374	Nabp2	nucleic acid binding protein 2 [Source:MGI Symbol;Acc:MGI:1917167]	10	128237264	128247361	-1	43.0939	6.11792	57.082	49.1599	55.8653	35.0776	38.9624	19.6066	29.0714	6.53203	46.1877	10.8618	41.0661	25.2037
ENSMUSG00000037622	Wdtc1	WD and tetratricopeptide repeats 1 [Source:MGI Symbol;Acc:MGI:2685541]	4	133019770	133080792	-1	33.1447	13.2603	73.9342	27.9397	52.6886	45.2515	17.244	16.3026	28.5133	16.729	16.9817	15.4758	41.0365	18.5411
ENSMUSG00000030120	Mlf2	myeloid leukemia factor 2 [Source:MGI Symbol;Acc:MGI:1353554]	6	124908349	124914201	1	40.6461	14.2582	57.2226	51.0992	40.8964	41.9645	22.4393	24.6409	41.8998	25.5127	30.2381	28.9014	41.0145	28.9387
ENSMUSG00000043716	Rpl7	ribosomal protein L7 [Source:MGI Symbol;Acc:MGI:98073]	1	16171519	16174886	-1	55.9261	11.6123	37.326	53.8302	41.0289	45.9141	70.9559	70.2313	86.2376	47.5586	71.4007	60.2743	40.9396	67.7764
ENSMUSG00000004980	Hnrnpa2b1	heterogeneous nuclear ribonucleoprotein A2/B1 [Source:MGI Symbol;Acc:MGI:104819]	6	51437912	51446874	-1	54.7182	8.53402	29.4848	65.069	17.317	70.1069	37.145	42.2812	43.3016	35.3314	54.982	62.9716	40.8717	46.0021
ENSMUSG00000034880	Mrpl34	mitochondrial ribosomal protein L34 [Source:MGI Symbol;Acc:MGI:2137227]	8	71917603	71918391	1	55.4682	40.1162	44.5013	54.5012	28.7256	21.6549	21.221	40.3025	21.683	16.691	53.7864	23.2091	40.8279	29.4822
ENSMUSG00000079435	Rpl36a	ribosomal protein L36A [Source:MGI Symbol;Acc:MGI:1201789]	X	133486403	133488811	1	74.8363	5.88436	53.6282	59.1079	22.4696	28.7499	58.1251	45.4763	50.861	20.1555	46.2828	61.7796	40.7794	47.1134
ENSMUSG00000041000	Trim62	tripartite motif-containing 62 [Source:MGI Symbol;Acc:MGI:1914775]	4	128777373	128805121	1	34.0592	12.0378	83.5893	29.3863	38.2614	46.8989	23.2986	34.381	63.8753	46.0764	32.5686	50.6042	40.7055	41.8007
ENSMUSG00000004455	Ppp1cc	protein phosphatase 1 catalytic subunit gamma [Source:MGI Symbol;Acc:MGI:104872]	5	122296341	122313336	1	40.8746	4.65034	39.7645	32.6445	54.4959	71.6313	56.7176	44.3134	86.6305	54.9862	73.8384	58.8672	40.6769	62.5589
ENSMUSG00000074637	Sox2	SRY (sex determining region Y)-box 2 [Source:MGI Symbol;Acc:MGI:98364]	3	34704554	34706610	1	41.0536	11.4039	20.804	32.9057	64.7678	72.7924	11.7762	21.54	11.722	20.798	18.7715	17.9256	40.6212	17.0889
ENSMUSG00000027184	Caprin1	cell cycle associated protein 1 [Source:MGI Symbol;Acc:MGI:1858234]	2	103593286	103627994	-1	46.3066	4.79643	42.8421	45.7453	51.7486	52.0317	38.2914	31.303	53.8912	39.4702	43.5827	36.2129	40.5785	40.4586
ENSMUSG00000034252	Senp6	SUMO/sentrin specific peptidase 6 [Source:MGI Symbol;Acc:MGI:1922075]	9	79974185	80052235	1	53.4926	4.20572	44.7664	49.8641	31.7475	58.9903	28.751	39.0185	54.8642	38.4444	61.1254	36.4341	40.5111	43.1063
ENSMUSG00000021061	Sptb	spectrin beta, erythrocytic [Source:MGI Symbol;Acc:MGI:98387]	12	76627262	76757321	-1	28.9716	7.27581	57.4722	45.6399	54.4093	49.2263	43.1068	42.9132	80.4202	47.5545	68.1892	44.6133	40.4992	54.4662
ENSMUSG00000038369	Ncoa6	nuclear receptor coactivator 6 [Source:MGI Symbol;Acc:MGI:1929915]	2	155232576	155315814	-1	26.4593	7.7876	62.2026	41.1323	44.6586	60.6942	33.552	23.52	23.3645	30.8123	33.0873	18.2865	40.4891	27.1038
ENSMUSG00000027350	Chgb	chromogranin B [Source:MGI Symbol;Acc:MGI:88395]	2	132623198	132636999	1	56.4405	4.90139	43.3867	55.1989	32.8887	49.6076	48.0431	39.1799	78.2283	46.0038	53.0958	31.2036	40.404	49.2924
ENSMUSG00000026457	Adipor1	adiponectin receptor 1 [Source:MGI Symbol;Acc:MGI:1919924]	1	134343116	134361089	1	51.0211	11.7914	42.5591	38.9808	41.4209	56.3626	51.6171	57.4877	70.8714	52.9806	76.4668	55.5027	40.356	60.821
ENSMUSG00000025261	Huwe1	HECT, UBA and WWE domain containing 1 [Source:MGI Symbol;Acc:MGI:1926884]	X	150583803	150718413	1	35.631	5.10587	43.2615	40.8353	39.8452	76.5806	35.5929	33.4807	41.2053	43.1891	46.7124	39.4511	40.2099	39.9386
ENSMUSG00000038594	Cep85l	centrosomal protein 85-like [Source:MGI Symbol;Acc:MGI:3642684]	10	53149539	53256043	-1	41.3361	5.85585	51.1198	51.0865	26.6346	65.1423	34.3995	28.883	54.2328	37.8827	51.4219	40.101	40.1959	41.1535
ENSMUSG00000024304	Cdh2	cadherin 2 [Source:MGI Symbol;Acc:MGI:88355]	18	16721934	16942303	-1	31.8258	8.94109	44.8424	38.6098	56.0564	60.5614	17.9015	16.9675	23.4076	14.1035	29.7847	15.8908	40.1395	19.6759
ENSMUSG00000022521	Crebbp	CREB binding protein [Source:MGI Symbol;Acc:MGI:1098280]	16	3899192	4031861	-1	28.47	14.36	51.788	36.0909	41.3001	68.5516	21.569	19.8391	30.6749	23.9034	40.8025	28.861	40.0934	27.6083
ENSMUSG00000015575	Atp6v0e	ATPase, H+ transporting, lysosomal V0 subunit E [Source:MGI Symbol;Acc:MGI:1328318]	17	26882205	26918621	1	24.8826	11.2633	48.2176	27.4456	90.2488	38.0501	133.378	60.7717	58.3912	55.6174	56.7711	85.5767	40.018	75.0844
ENSMUSG00000024687	Osbp	oxysterol binding protein [Source:MGI Symbol;Acc:MGI:97447]	19	11943305	11971476	1	38.1643	11.3173	37.589	42.5129	51.1468	59.185	31.1688	47.0543	53.7297	45.2342	42.2385	35.378	39.9859	42.4672
ENSMUSG00000032340	Neo1	neogenin [Source:MGI Symbol;Acc:MGI:1097159]	9	58781970	58943724	-1	30.6057	6.69657	48.392	38.3754	56.6712	59.1007	35.9431	31.6159	41.3346	45.6975	44.9186	50.6628	39.9736	41.6954
ENSMUSG00000054863	Tafa5	TAFA chemokine like family member 5 [Source:MGI Symbol;Acc:MGI:2146182]	15	87428500	87643565	1	29.9267	12.6655	67.8332	25.9338	60.8659	42.3994	15.9341	24.4433	17.3616	23.816	17.1028	9.9486	39.9374	18.1011
ENSMUSG00000028832	Stmn1	stathmin 1 [Source:MGI Symbol;Acc:MGI:96739]	4	134195631	134201154	1	58.8092	13.4309	53.1107	45.1191	33.0289	35.6549	15.7123	16.7671	22.9892	17.7633	14.77	21.709	39.859	18.2852
ENSMUSG00000066357	Wdr6	WD repeat domain 6 [Source:MGI Symbol;Acc:MGI:1930140]	9	108449510	108455938	-1	32.7818	14.5672	54.0561	29.7396	56.1749	51.495	33.6837	45.2223	44.5922	33.8237	55.3769	29.874	39.8024	40.4288
ENSMUSG00000033900	Map9	microtubule-associated protein 9 [Source:MGI Symbol;Acc:MGI:2442208]	3	82265351	82302575	1	43.1081	2.19639	43.0788	50.8415	39.051	60.5029	23.8012	33.6047	62.7144	37.3464	57.7003	61.0379	39.7964	46.0341
ENSMUSG00000061518	Cox5b	cytochrome c oxidase subunit 5B [Source:MGI Symbol;Acc:MGI:88475]	1	36730530	36732762	1	38.3395	7.62121	44.1582	50.0966	69.5051	28.8806	48.4632	30.5114	45.065	18.3812	49.2832	39.8336	39.7669	38.5896
ENSMUSG00000031672	Got2	glutamatic-oxaloacetic transaminase 2, mitochondrial [Source:MGI Symbol;Acc:MGI:95792]	8	96590762	96615175	-1	33.3118	11.3592	41.5213	34.7764	55.0532	62.487	54.2796	31.8043	33.5486	31.8123	33.7744	33.7445	39.7515	36.4939
ENSMUSG00000020368	Canx	calnexin [Source:MGI Symbol;Acc:MGI:88261]	11	50184788	50216500	-1	53.5185	7.22099	34.2172	47.7827	35.7428	59.9408	65.5272	69.7524	75.9222	44.521	45.4964	66.842	39.7372	61.3435
ENSMUSG00000038267	Slc22a23	solute carrier family 22, member 23 [Source:MGI Symbol;Acc:MGI:1920352]	13	34363141	34529165	-1	34.9981	14.1657	83.9144	36.9524	29.3223	38.9348	15.9462	25.9447	32.33	25.0279	26.3068	23.9459	39.7146	24.9169
ENSMUSG00000003411	Rab3b	RAB3B, member RAS oncogene family [Source:MGI Symbol;Acc:MGI:1917158]	4	108736260	108800521	1	29.9712	10.3375	51.4253	43.2426	45.5503	57.5704	75.6588	52.9493	33.2332	49.2978	34.3349	44.8722	39.6829	48.391
ENSMUSG00000027288	Zfp106	zinc finger protein 106 [Source:MGI Symbol;Acc:MGI:1270153]	2	120337301	120394324	-1	41.5387	5.28897	43.8155	53.6947	26.657	66.9583	23.3748	24.2934	43.2391	25.9107	36.8848	29.1999	39.6589	30.4838
ENSMUSG00000033615	Cplx1	complexin 1 [Source:MGI Symbol;Acc:MGI:104727]	5	108666420	108697890	-1	19.1942	5.5657	70.8304	28.23	57.0708	56.9219	38.0857	41.9058	37.7458	27.8836	31.8167	25.5789	39.6355	33.8361
ENSMUSG00000058569	Tmed9	transmembrane p24 trafficking protein 9 [Source:MGI Symbol;Acc:MGI:1914761]	13	55721545	55745510	1	34.9626	20.3044	29.8097	45.1872	40.7705	66.6879	41.1496	41.0402	76.8215	44.7909	61.0495	67.3783	39.6204	55.3717
ENSMUSG00000040850	Psme4	proteasome (prosome, macropain) activator subunit 4 [Source:MGI Symbol;Acc:MGI:2143994]	11	30721726	30830361	1	35.4848	3.84437	37.8532	40.6193	50.5895	69.2878	48.9394	38.3053	50.9096	42.2366	44.8225	47.5107	39.6132	45.454
ENSMUSG00000064138	Fam172a	family with sequence similarity 172, member A [Source:MGI Symbol;Acc:MGI:1915925]	13	77850152	78314354	1	47.0107	7.78771	58.3151	36.7082	35.9883	51.6483	59.3922	46.8711	57.0828	46.328	58.4787	34.359	39.5764	50.4186
ENSMUSG00000030276	Ttll3	tubulin tyrosine ligase-like family, member 3 [Source:MGI Symbol;Acc:MGI:2141418]	6	113366221	113391548	1	12.0376	14.4612	57.9363	28.2696	52.0501	72.6931	18.0573	26.0676	18.4974	28.9298	37.9119	14.5472	39.5746	24.0019
ENSMUSG00000029028	Lrrc47	leucine rich repeat containing 47 [Source:MGI Symbol;Acc:MGI:1920196]	4	154096188	154105970	1	51.1001	18.0242	47.7151	34.4284	51.1884	34.7207	54.2473	43.0992	77.9955	58.132	93.2899	37.1877	39.5295	60.6586
ENSMUSG00000020496	Rnf187	ring finger protein 187 [Source:MGI Symbol;Acc:MGI:1914224]	11	58823114	58829742	-1	44.3174	24.1543	22.3397	19.1732	21.5675	105.584	23.3705	40.1941	44.3053	53.0224	57.134	29.6507	39.5227	41.2795
ENSMUSG00000031065	Cdk16	cyclin-dependent kinase 16 [Source:MGI Symbol;Acc:MGI:97516]	X	20554193	20566119	1	29.8851	7.37134	58.7149	28.1052	52.9195	59.9974	20.0032	17.6439	27.4106	18.7666	32.923	33.5621	39.4989	25.0516
ENSMUSG00000027848	Olfml3	olfactomedin-like 3 [Source:MGI Symbol;Acc:MGI:1914877]	3	103629538	103645317	-1	41.1684	5.90245	46.0333	36.8326	59.857	46.957	46.3421	46.8989	54.8423	40.0407	44.206	26.8095	39.4585	43.1899
ENSMUSG00000037568	Vash2	vasohibin 2 [Source:MGI Symbol;Acc:MGI:2444826]	1	190679843	190711493	-1	32.9953	15.6325	42.8899	26.5159	78.1035	40.5175	31.9781	22.607	35.3759	21.5619	32.2471	19.7854	39.4424	27.2592
ENSMUSG00000024074	Crim1	cysteine rich transmembrane BMP regulator 1 (chordin like) [Source:MGI Symbol;Acc:MGI:1354756]	17	78507677	78684021	1	29.8418	13.9829	75.4844	25.4742	34.1799	56.6826	44.9723	32.7571	59.1778	23.4684	40.7883	42.254	39.2743	40.5697
ENSMUSG00000020171	Yeats4	YEATS domain containing 4 [Source:MGI Symbol;Acc:MGI:1927224]	10	117051126	117060412	-1	50.8684	8.89996	46.8759	39.9408	40.3092	48.6041	21.6076	57.449	47.3809	29.248	42.2794	39.3038	39.2497	39.5448
ENSMUSG00000056201	Cfl1	cofilin 1, non-muscle [Source:MGI Symbol;Acc:MGI:101757]	19	5540483	5545229	1	30.0945	5.59306	83.9587	24.9987	42.11	48.6158	32.4721	41.7261	26.7448	19.2974	40.4392	44.6641	39.2285	34.224
ENSMUSG00000037419	Endod1	endonuclease domain containing 1 [Source:MGI Symbol;Acc:MGI:1919196]	9	14265286	14292803	-1	34.3369	10.3704	57.4129	27.8935	43.2418	62.0705	3.26612	3.1953	13.6053	3.53099	10.6589	3.49714	39.221	6.29229
ENSMUSG00000017421	Zfp207	zinc finger protein 207 [Source:MGI Symbol;Acc:MGI:1340045]	11	80274105	80296559	1	31.3549	3.80832	62.1581	40.0139	59.5659	38.2389	36.9014	32.7076	46.4968	26.9426	43.7386	29.9227	39.19	36.1183
ENSMUSG00000033763	Mtss2	MTSS I-BAR domain containing 2 [Source:MGI Symbol;Acc:MGI:3039591]	8	111448108	111468032	1	27.5801	19.2104	51.8001	42.0107	32.7332	61.5959	19.2311	32.066	36.0318	21.7038	13.9581	20.314	39.1551	23.8841
ENSMUSG00000079215	Zfp664	zinc finger protein 664 [Source:MGI Symbol;Acc:MGI:2442505]	5	124939755	124979757	1	43.3698	4.77148	42.782	39.1231	44.6994	60.1236	23.1032	30.4921	48.3874	29.9846	52.0901	27.7936	39.1449	35.3085
ENSMUSG00000093904	Tomm20	translocase of outer mitochondrial membrane 20 [Source:MGI Symbol;Acc:MGI:1915202]	8	127657417	127672594	-1	45.3263	7.55988	39.039	40.1861	42.6696	59.6313	34.975	38.9725	46.7317	50.9031	65.5742	59.2041	39.0687	49.3934
ENSMUSG00000032050	Rdx	radixin [Source:MGI Symbol;Acc:MGI:97887]	9	51958473	52011763	1	35.1249	2.90776	53.6723	39.408	39.5293	63.4886	43.9624	35.9433	48.645	37.3633	50.5283	42.3599	39.0218	43.1337
ENSMUSG00000018770	Atp5g3	ATP synthase, H+ transporting, mitochondrial F0 complex, subunit C3 (subunit 9) [Source:MGI Symbol;Acc:MGI:2442035]	2	73738791	73741670	-1	40.8268	6.43417	54.3734	44.4277	47.0169	41.014	17.062	47.3232	55.7647	30.3611	59.2814	46.0066	39.0155	42.6332
ENSMUSG00000000149	Gna12	guanine nucleotide binding protein, alpha 12 [Source:MGI Symbol;Acc:MGI:95767]	5	140744163	140816186	-1	32.9021	4.50114	34.1081	35.0996	69.5862	57.7188	20.1582	20.7323	16.8897	15.5904	22.6859	20.5363	38.986	19.4321
ENSMUSG00000031176	Dynlt3	dynein light chain Tctex-type 3 [Source:MGI Symbol;Acc:MGI:1914367]	X	9520506	9529242	-1	59.6597	6.54332	39.4855	68.6903	27.0752	32.4125	37.8436	48.8419	60.717	17.4537	36.5423	60.9742	38.9778	43.7288
ENSMUSG00000028656	Cap1	CAP, adenylate cyclase-associated protein 1 (yeast) [Source:MGI Symbol;Acc:MGI:88262]	4	122752840	122779849	-1	59.6168	9.768	57.5557	30.9768	41.7846	34.0695	15.6426	54.5539	93.9933	50.1369	71.7494	48.3998	38.9619	55.746
ENSMUSG00000018209	Stk4	serine/threonine kinase 4 [Source:MGI Symbol;Acc:MGI:1929004]	2	163912242	163997444	1	35.9739	6.12878	38.3399	43.3504	56.3337	53.3637	25.6481	29.2251	32.3561	24.9127	30.3633	38.9927	38.9151	30.2497
ENSMUSG00000021488	Nsd1	nuclear receptor-binding SET-domain protein 1 [Source:MGI Symbol;Acc:MGI:1276545]	13	55357595	55466138	1	26.2331	6.74282	59.1496	40.3905	40.9662	59.8477	27.5054	28.5649	41.9748	40.1026	43.2806	36.0146	38.8883	36.2405
ENSMUSG00000025404	R3hdm2	R3H domain containing 2 [Source:MGI Symbol;Acc:MGI:1919000]	10	127216196	127335253	1	21.6876	4.69452	48.6845	35.2383	59.6773	63.1105	13.1601	21.1771	30.5822	23.9883	32.8129	18.2004	38.8488	23.3202
ENSMUSG00000038462	Uqcrfs1	ubiquinol-cytochrome c reductase, Rieske iron-sulfur polypeptide 1 [Source:MGI Symbol;Acc:MGI:1913944]	13	30724291	30729345	-1	28.2374	7.67009	31.2765	49.8303	60.2165	55.6234	73.557	47.0568	45.8803	46.0858	51.312	66.4982	38.809	55.065
ENSMUSG00000034297	Med13	mediator complex subunit 13 [Source:MGI Symbol;Acc:MGI:3029632]	11	86157859	86248428	-1	34.4329	3.84359	49.9557	47.1093	30.2934	66.0272	33.3036	39.5607	49.3424	50.532	50.742	38.7997	38.6103	43.7134
ENSMUSG00000037855	Zfp365	zinc finger protein 365 [Source:MGI Symbol;Acc:MGI:2143676]	10	67721933	67748492	-1	48.0911	10.3061	44.1191	44.2951	21.0387	63.6004	48.8013	37.7143	62.6056	29.8919	58.9638	59.9373	38.5751	49.6524
ENSMUSG00000028416	Bag1	BCL2-associated athanogene 1 [Source:MGI Symbol;Acc:MGI:108047]	4	40936398	40948294	-1	88.4048	5.57978	19.6731	35.9449	48.6997	33.1	45.2765	54.5356	51.0541	25.7902	24.6341	46.6082	38.567	41.3165
ENSMUSG00000029003	Mad2l2	MAD2 mitotic arrest deficient-like 2 [Source:MGI Symbol;Acc:MGI:1919140]	4	148214841	148230156	1	16.3298	12.2559	118.544	31.2747	27.1709	25.8074	13.6328	27.6308	8.33956	11.7962	17.198	5.68821	38.5638	14.0476
ENSMUSG00000028410	Dnaja1	DnaJ heat shock protein family (Hsp40) member A1 [Source:MGI Symbol;Acc:MGI:1270129]	4	40722150	40737149	1	67.567	4.11176	23.6004	52.222	24.7661	59.0262	33.7076	37.5762	58.9893	34.8424	43.1549	45.6114	38.5489	42.3136
ENSMUSG00000042699	Dhx9	DEAH (Asp-Glu-Ala-His) box polypeptide 9 [Source:MGI Symbol;Acc:MGI:108177]	1	153331504	153363406	-1	54.9785	4.24072	39.8791	48.0868	28.7463	55.2053	36.9527	27.54	65.2761	33.4424	42.1286	27.228	38.5228	38.7613
ENSMUSG00000022105	Rb1	RB transcriptional corepressor 1 [Source:MGI Symbol;Acc:MGI:97874]	14	73421113	73563262	-1	33.5004	2.9429	48.5276	45.6625	31.8288	68.5705	53.2353	36.3593	50.8738	49.8104	57.4893	39.306	38.5055	47.8457
ENSMUSG00000042808	Gpx2	glutathione peroxidase 2 [Source:MGI Symbol;Acc:MGI:106609]	12	76839107	76842273	-1	28.9071	6.90929	87.2529	30.3606	25.1031	52.3004	34.6172	37.4058	21.4884	19.1702	31.5002	33.9697	38.4722	29.6919
ENSMUSG00000001440	Kpnb1	karyopherin (importin) beta 1 [Source:MGI Symbol;Acc:MGI:107532]	11	97050540	97078707	-1	41.5277	7.78797	59.2115	35.7532	31.4541	54.299	29.0102	37.2613	51.1612	32.0213	35.5642	36.2985	38.3389	36.8861
ENSMUSG00000085438	Oip5os1	Opa interacting protein 5, opposite strand 1 [Source:MGI Symbol;Acc:MGI:1913852]	2	119424778	119437983	1	44.852	3.60554	54.5676	39.1599	33.139	54.5469	32.4746	26.8071	48.5332	36.7796	49.5413	37.4205	38.3118	38.5927
ENSMUSG00000001901	Kcnh6	potassium voltage-gated channel, subfamily H (eag-related), member 6 [Source:MGI Symbol;Acc:MGI:2684139]	11	105898950	105925375	1	20.8245	21.5082	43.5697	36.4143	59.6144	47.538	29.9182	26.4171	29.5113	39.363	40.8093	29.3463	38.2448	32.5609
ENSMUSG00000060803	Gstp1	glutathione S-transferase, pi 1 [Source:MGI Symbol;Acc:MGI:95865]	19	4085407	4087985	-1	31.1551	5.48588	40.7907	45.1367	65.6887	41.0094	51.1635	27.6338	59.4262	38.2689	44.2093	23.5295	38.2111	40.7052
ENSMUSG00000024712	Rfk	riboflavin kinase [Source:MGI Symbol;Acc:MGI:1914688]	19	17371407	17378713	1	46.7611	3.78456	58.2433	36.4557	44.361	38.6107	26.5161	24.7872	29.241	17.4929	21.9667	27.6684	38.0361	24.612
ENSMUSG00000021660	Btf3	basic transcription factor 3 [Source:MGI Symbol;Acc:MGI:1202875]	13	98446404	98453514	-1	35.5595	5.90533	32.9506	41.2641	58.015	54.2694	35.3077	36.0257	59.5567	33.637	34.2861	41.6838	37.994	40.0828
ENSMUSG00000049281	Scn3b	sodium channel, voltage-gated, type III, beta [Source:MGI Symbol;Acc:MGI:1918882]	9	40180513	40202914	1	35.8141	2.33994	62.5033	45.7692	32.0752	49.334	16.9764	33.4926	42.6582	29.4247	39.7674	40.5617	37.9726	33.8135
ENSMUSG00000024194	Cuta	cutA divalent cation tolerance homolog [Source:MGI Symbol;Acc:MGI:1914925]	17	27152793	27158543	-1	30.8803	11.0198	89.4008	31.1164	40.3751	24.8916	29.5432	19.6963	17.3117	8.27505	24.3719	42.4921	37.9473	23.615
ENSMUSG00000023010	Tmbim6	transmembrane BAX inhibitor motif containing 6 [Source:MGI Symbol;Acc:MGI:99682]	15	99290763	99307930	1	30.5041	25.3177	38.5404	36.7496	38.1103	58.2534	26.7625	36.2457	72.7443	58.5889	36.5181	32.4062	37.9126	43.8776
ENSMUSG00000040669	Phc1	polyhomeotic 1 [Source:MGI Symbol;Acc:MGI:103248]	6	122294690	122317520	-1	22.0284	16.0621	69.4928	30.3859	60.1579	28.9941	29.004	18.2262	26.64	19.2377	31.7786	23.4361	37.8535	24.7204
ENSMUSG00000019039	Dalrd3	DALR anticodon binding domain containing 3 [Source:MGI Symbol;Acc:MGI:1915039]	9	108447085	108449973	1	37.5167	24.6848	36.4714	40.1077	51.6935	36.3319	21.8208	37.1028	55.0191	24.2021	38.3331	56.2472	37.801	38.7875
ENSMUSG00000031799	Tpm4	tropomyosin 4 [Source:MGI Symbol;Acc:MGI:2449202]	8	72884018	72906986	1	34.4266	5.89242	48.5098	50.9624	35.3626	51.5944	20.3211	26.7638	23.49	26.7641	38.4595	26.8466	37.7914	27.1075
ENSMUSG00000058070	Eml1	echinoderm microtubule associated protein like 1 [Source:MGI Symbol;Acc:MGI:1915769]	12	108337216	108505876	1	42.0866	8.2981	50.6048	37.3853	43.4069	44.735	52.1508	59.2511	96.0776	54.3169	106.043	68.4553	37.7528	72.7158
ENSMUSG00000071533	Pcnp	PEST proteolytic signal containing nuclear protein [Source:MGI Symbol;Acc:MGI:1923552]	16	55827608	55850102	-1	40.4792	3.64269	61.7595	33.2422	50.3526	37.0057	26.471	33.9718	34.3886	42.0857	42.0824	41.8802	37.747	36.8133
ENSMUSG00000074682	Zcchc3	zinc finger, CCHC domain containing 3 [Source:MGI Symbol;Acc:MGI:1915167]	2	152253875	152256947	-1	12.6113	14.3119	62.2363	25.5807	53.8908	57.8012	25.9188	21.1607	31.5218	47.2953	73.1877	14.8233	37.7387	35.6513
ENSMUSG00000023927	Satb1	special AT-rich sequence binding protein 1 [Source:MGI Symbol;Acc:MGI:105084]	17	52043215	52140318	-1	33.9639	11.7803	43.0045	39.3693	37.7954	60.2525	31.7659	33.5503	41.8061	33.2119	48.9531	38.2081	37.6943	37.9159
ENSMUSG00000036371	Serbp1	serpine1 mRNA binding protein 1 [Source:MGI Symbol;Acc:MGI:1914120]	6	67215160	67274720	1	49.3331	9.58883	34.8285	44.384	29.7532	58.192	32.9004	32.6959	40.2451	33.2906	39.318	30.2415	37.6799	34.7819
ENSMUSG00000051483	Cbr1	carbonyl reductase 1 [Source:MGI Symbol;Acc:MGI:88284]	16	93402741	93407393	1	33.7961	20.3406	63.0098	38.153	47.4774	23.0635	24.349	10.8682	24.6555	11.721	19.1573	7.04277	37.6401	16.299
ENSMUSG00000021798	Ldb3	LIM domain binding 3 [Source:MGI Symbol;Acc:MGI:1344412]	14	34248560	34310639	-1	18.8788	18.066	65.8833	31.0142	53.243	38.6505	16.2582	19.2903	25.7564	12.1522	18.3023	14.2518	37.6226	17.6685
ENSMUSG00000020483	Dynll2	dynein light chain LC8-type 2 [Source:MGI Symbol;Acc:MGI:1915347]	11	87870351	87878359	-1	29.1475	9.6525	35.4467	43.1881	43.4441	64.7408	41.8359	22.2036	48.0034	23.0844	29.8486	29.7846	37.6033	32.4601
ENSMUSG00000028757	Ddost	dolichyl-di-phosphooligosaccharide-protein glycotransferase [Source:MGI Symbol;Acc:MGI:1194508]	4	138032041	138039939	1	34.8404	8.03041	44.1064	44.7224	20.0537	72.7889	43.6375	41.181	35.7716	38.4573	27.7435	27.1489	37.4237	35.6566
ENSMUSG00000022010	Tsc22d1	TSC22 domain family, member 1 [Source:MGI Symbol;Acc:MGI:109127]	14	76652401	76745205	1	27.0321	11.401	34.2878	36.4698	44.3899	70.7474	34.1657	24.3508	31.4819	19.0862	36.158	37.7946	37.388	30.5062
ENSMUSG00000030161	Gabarapl1	gamma-aminobutyric acid (GABA) A receptor-associated protein-like 1 [Source:MGI Symbol;Acc:MGI:1914980]	6	129510123	129519309	1	28.1932	12.1246	30.5181	62.2185	32.5565	58.6827	27.5334	40.1722	63.7483	70.8324	41.3155	47.6771	37.3823	48.5465
ENSMUSG00000024067	Dpy30	dpy-30, histone methyltransferase complex regulatory subunit [Source:MGI Symbol;Acc:MGI:1913560]	17	74606469	74630939	-1	60.8553	6.80675	21.6332	24.6652	41.589	68.6905	73.9347	27.1786	62.5891	47.0058	58.9541	77.5846	37.3733	57.8745
ENSMUSG00000002409	Dyrk1b	dual-specificity tyrosine-(Y)-phosphorylation regulated kinase 1b [Source:MGI Symbol;Acc:MGI:1330302]	7	27878894	27886719	1	25.333	16.3402	41.2542	24.6	46.3111	70.3199	27.2971	23.9715	37.797	38.4872	44.8383	15.0889	37.3597	31.2467
ENSMUSG00000003354	Ccdc65	coiled-coil domain containing 65 [Source:MGI Symbol;Acc:MGI:2146001]	15	98606088	98621217	1	20.8245	11.7478	61.5243	35.2506	44.1267	50.5155	16.4535	32.2254	52.1061	18.6361	27.4325	29.8586	37.3316	29.452
ENSMUSG00000004798	Ulk2	unc-51 like kinase 2 [Source:MGI Symbol;Acc:MGI:1352758]	11	61666475	61745899	-1	26.8808	3.56008	47.4108	41.3417	39.867	64.5752	20.9316	21.1622	37.4638	23.2097	36.927	24.7066	37.2726	27.4002
ENSMUSG00000075700	Selenot	selenoprotein T [Source:MGI Symbol;Acc:MGI:1916477]	3	58484057	58500554	1	54.9578	5.69666	35.2657	43.7143	23.7358	60.1768	62.0959	51.895	72.3386	48.5798	47.4831	53.9758	37.2578	56.0614
ENSMUSG00000038615	Nfe2l1	nuclear factor, erythroid derived 2,-like 1 [Source:MGI Symbol;Acc:MGI:99421]	11	96708240	96720794	-1	23.9515	10.0695	56.6142	39.9104	55.9726	36.7642	24.9573	20.9777	37.408	29.4536	36.0331	25.6529	37.2137	29.0804
ENSMUSG00000028452	Vcp	valosin containing protein [Source:MGI Symbol;Acc:MGI:99919]	4	42979963	43000507	-1	61.6898	6.8681	25.1478	44.872	29.2611	55.2332	36.3968	36.6026	34.155	41.5932	47.3427	19.7547	37.1787	35.9742
ENSMUSG00000023236	Scg5	secretogranin V [Source:MGI Symbol;Acc:MGI:98289]	2	113606707	113659466	-1	55.5799	21.9266	26.3812	35.6935	45.3298	38.1072	17.0581	48.2564	60.506	52.9008	53.7216	76.1719	37.1697	51.4358
ENSMUSG00000025220	Oga	O-GlcNAcase [Source:MGI Symbol;Acc:MGI:1932139]	19	45738698	45772276	-1	64.1291	5.00459	25.0897	35.2638	27.8564	65.6462	45.9692	40.1908	38.2758	56.9072	60.6358	37.5301	37.165	46.5848
ENSMUSG00000005198	Polr2a	polymerase (RNA) II (DNA directed) polypeptide A [Source:MGI Symbol;Acc:MGI:98086]	11	69624823	69649463	-1	32.2234	8.07252	39.0577	46.2081	32.6481	64.4655	35.7809	27.5754	39.7928	23.1977	32.856	27.9418	37.1126	31.1908
ENSMUSG00000026679	Enkur	enkurin, TRPC channel interacting protein [Source:MGI Symbol;Acc:MGI:1918483]	2	21185542	21210176	-1	37.6864	7.80482	22.132	38.9828	63.199	52.8256	16.2286	26.0204	48.7377	8.82933	21.2885	20.2946	37.1051	23.5665
ENSMUSG00000004364	Cul3	cullin 3 [Source:MGI Symbol;Acc:MGI:1347360]	1	80242640	80318197	-1	51.7379	3.58963	41.6301	42.4606	20.6128	62.431	33.1619	34.5646	73.3431	42.4052	72.801	51.5738	37.077	51.3083
ENSMUSG00000022351	Sqle	squalene epoxidase [Source:MGI Symbol;Acc:MGI:109296]	15	59186926	59203041	1	30.1968	7.77209	52.0832	45.8734	33.1736	53.3358	55.8907	34.4431	66.5271	60.8566	33.9786	24.0055	37.0725	45.9503
ENSMUSG00000028822	Tmem50a	transmembrane protein 50A [Source:MGI Symbol;Acc:MGI:1919067]	4	134625160	134642335	-1	26.6629	15.539	66.5031	26.5181	41.377	45.761	59.7851	46.8654	66.1287	36.2299	49.6491	33.8445	37.0602	48.7505
ENSMUSG00000022174	Dad1	defender against cell death 1 [Source:MGI Symbol;Acc:MGI:101912]	14	54472936	54491561	-1	27.7736	17.1042	64.0104	25.7665	31.4282	56.2076	38.3484	19.003	28.9151	20.7122	22.7726	24.3246	37.0484	25.6793
ENSMUSG00000034101	Ctnnd1	catenin (cadherin associated protein), delta 1 [Source:MGI Symbol;Acc:MGI:105100]	2	84430415	84481109	-1	30.1803	4.55293	49.2046	39.8396	33.45	64.8512	18.3677	18.471	27.9215	36.5242	34.0862	34.3032	37.0131	28.279
ENSMUSG00000036111	Lmo1	LIM domain only 1 [Source:MGI Symbol;Acc:MGI:102812]	7	108737779	108774414	-1	41.1337	42.437	29.5436	26.3383	44.258	38.1599	22.0864	49.7712	53.0586	30.4968	56.0005	43.8464	36.9784	42.5433
ENSMUSG00000038612	Mcl1	myeloid cell leukemia sequence 1 [Source:MGI Symbol;Acc:MGI:101769]	3	95566099	95570487	1	46.2295	3.57387	40.6012	45.5133	20.5514	65.3908	20.4657	37.1659	61.0657	29.9658	46.7557	67.1508	36.9767	43.7616
ENSMUSG00000028809	Srrm1	serine/arginine repetitive matrix 1 [Source:MGI Symbol;Acc:MGI:1858303]	4	135047795	135080632	-1	26.7265	6.81002	52.1856	45.737	38.5829	51.7192	28.3468	26.1522	35.1553	35.8748	33.9591	21.9895	36.9602	30.2463
ENSMUSG00000071650	Ganab	alpha glucosidase 2 alpha neutral subunit [Source:MGI Symbol;Acc:MGI:1097667]	19	8875435	8894036	1	39.2607	6.92562	39.068	26.9148	54.6234	54.741	46.5992	39.5621	55.0918	24.3383	25.7823	46.7946	36.9223	39.6947
ENSMUSG00000021143	Pacs2	phosphofurin acidic cluster sorting protein 2 [Source:MGI Symbol;Acc:MGI:1924399]	12	112978128	113038021	1	28.6135	16.0629	43.2479	36.738	33.057	63.8056	13.8385	26.6567	35.791	24.6468	44.2591	38.8996	36.9208	30.682
ENSMUSG00000061983	Rps12	ribosomal protein S12 [Source:MGI Symbol;Acc:MGI:98105]	10	23661081	23663173	-1	52.6616	5.30036	48.7432	36.9361	62.2619	15.5924	24.3776	31.9185	35.6263	20.3325	33.3971	29.5292	36.9159	29.1969
ENSMUSG00000043391	2510009E07Rik	RIKEN cDNA 2510009E07 gene [Source:MGI Symbol;Acc:MGI:1919440]	16	21467795	21513415	-1	34.5971	6.24926	36.5474	30.9285	72.2455	40.8025	50.2547	18.9104	38.3069	29.761	34.2801	29.6419	36.895	33.5258
ENSMUSG00000001098	Kctd10	potassium channel tetramerisation domain containing 10 [Source:MGI Symbol;Acc:MGI:2141207]	5	114501628	114518569	-1	56.08	9.79391	34.8319	32.3162	12.4571	75.6129	37.1009	24.9041	36.6035	30.8486	41.7488	19.2862	36.8487	31.7487
ENSMUSG00000035495	Tstd2	thiosulfate sulfurtransferase (rhodanese)-like domain containing 2 [Source:MGI Symbol;Acc:MGI:3039624]	4	46114746	46138694	-1	30.3436	8.15811	75.8987	28.1843	39.6775	38.7885	34.2251	32.7959	37.5187	28.4219	44.0748	27.0789	36.8418	34.0192
ENSMUSG00000040687	Madd	MAP-kinase activating death domain [Source:MGI Symbol;Acc:MGI:2444672]	2	90967705	91014182	-1	37.0382	5.94063	51.1493	47.4352	34.4857	44.9364	17.154	13.7766	32.0522	13.549	29.4469	23.0737	36.8309	21.5087
ENSMUSG00000038319	Kcnh2	potassium voltage-gated channel, subfamily H (eag-related), member 2 [Source:MGI Symbol;Acc:MGI:1341722]	5	24524587	24556602	-1	28.4274	34.6486	24.4539	26.5405	59.6488	47.061	25.5304	42.7042	45.8109	41.3369	23.9876	38.9316	36.7967	36.3836
ENSMUSG00000033904	Ccp110	centriolar coiled coil protein 110 [Source:MGI Symbol;Acc:MGI:2141942]	7	118311775	118336247	1	52.4988	4.12025	31.1618	47.4552	25.4766	60.0293	35.3822	52.6428	66.3737	76.6582	68.0956	75.686	36.7903	62.4731
ENSMUSG00000034435	Tmem30b	transmembrane protein 30B [Source:MGI Symbol;Acc:MGI:2442082]	12	73590176	73593166	-1	34.5785	6.54421	65.7804	28.7277	43.829	41.1405	30.4814	30.1438	60.0514	42.0474	33.4363	24.4637	36.7667	36.7707
ENSMUSG00000036698	Ago2	argonaute RISC catalytic subunit 2 [Source:MGI Symbol;Acc:MGI:2446632]	15	72967693	73056784	-1	32.0669	12.7043	43.3063	31.2446	38.5922	61.9441	29.7499	38.0696	45.6399	37.4117	46.3201	34.5926	36.6431	38.6306
ENSMUSG00000000568	Hnrnpd	heterogeneous nuclear ribonucleoprotein D [Source:MGI Symbol;Acc:MGI:101947]	5	100103794	100126797	-1	50.9909	7.24899	39.3576	50.7486	19.7169	50.9106	28.9352	33.3159	37.7924	31.0497	43.8404	36.6496	36.4956	35.2639
ENSMUSG00000022199	Slc22a17	solute carrier family 22 (organic cation transporter), member 17 [Source:MGI Symbol;Acc:MGI:1926225]	14	55143761	55150589	-1	21.8726	13.0107	51.3631	50.5129	26.849	54.7343	26.2277	25.6	56.2214	27.2456	42.1709	23.1727	36.3904	33.4397
ENSMUSG00000040767	Snrnp25	small nuclear ribonucleoprotein 25 (U11/U12) [Source:MGI Symbol;Acc:MGI:1925622]	11	32155415	32158984	1	43.9502	9.70268	34.6387	33.1624	54.3887	42.042	14.4705	7.74585	17.6102	9.98949	38.2984	6.52487	36.3141	15.7732
ENSMUSG00000033014	Trim33	tripartite motif-containing 33 [Source:MGI Symbol;Acc:MGI:2137357]	3	103186609	103266091	1	38.7918	3.39059	30.9245	39.2004	39.5361	65.5283	31.338	31.0204	46.8023	36.3368	35.0334	41.5813	36.2286	37.0187
ENSMUSG00000025239	Limd1	LIM domains containing 1 [Source:MGI Symbol;Acc:MGI:1352502]	9	123307771	123350617	1	30.8463	5.9358	42.7928	38.8958	41.8065	57.0918	36.3785	29.3412	26.3052	35.3667	43.848	25.3684	36.2282	32.768
ENSMUSG00000021643	Serf1	small EDRK-rich factor 1 [Source:MGI Symbol;Acc:MGI:1337114]	13	100244520	100251079	1	58.7668	10.4667	63.4142	33.0224	18.4462	32.8707	38.9462	23.0128	25.2438	18.9689	26.632	19.1027	36.1645	25.3177
ENSMUSG00000056812	St8sia3	ST8 alpha-N-acetyl-neuraminide alpha-2,8-sialyltransferase 3 [Source:MGI Symbol;Acc:MGI:106019]	18	64387430	64412682	1	28.5923	5.61111	56.0848	31.307	48.4297	46.845	72.8766	53.5812	94.6319	69.3218	64.4933	70.2571	36.145	70.8603
ENSMUSG00000020250	Txnrd1	thioredoxin reductase 1 [Source:MGI Symbol;Acc:MGI:1354175]	10	82669785	82733546	1	32.1389	10.2381	34.5836	47.522	28.3307	64.0484	32.9293	38.7287	51.6659	26.0769	48.0758	37.7391	36.1436	39.2026
ENSMUSG00000005533	Igf1r	insulin-like growth factor I receptor [Source:MGI Symbol;Acc:MGI:96433]	7	67602575	67883416	1	22.1957	10.8124	33.7856	32.534	46.3187	70.657	24.3132	21.129	39.4412	23.3282	33.1802	28.472	36.0506	28.3106
ENSMUSG00000035173	Ccdc186	coiled-coil domain containing 186 [Source:MGI Symbol;Acc:MGI:2445022]	19	56775913	56810622	-1	42.4249	5.24191	44.0772	51.8287	32.4859	40.1285	27.685	31.357	49.064	36.0263	36.5813	42.1402	36.0312	37.1423
ENSMUSG00000027022	Xirp2	xin actin-binding repeat containing 2 [Source:MGI Symbol;Acc:MGI:2685198]	2	67004178	67356959	1	39.4008	3.88275	36.33	48.2382	41.5224	46.5819	10.253	13.9111	27.6544	17.4155	20.7296	18.9354	35.9927	18.1498
ENSMUSG00000018648	Dusp14	dual specificity phosphatase 14 [Source:MGI Symbol;Acc:MGI:1927168]	11	83938867	83960087	-1	33.9332	10.6079	60.8681	34.2803	25.604	50.6415	60.5218	21.9601	51.6165	26.8181	27.0195	51.3519	35.9892	39.8813
ENSMUSG00000050856	Atp5k	ATP synthase, H+ transporting, mitochondrial F1F0 complex, subunit E [Source:MGI Symbol;Acc:MGI:106636]	5	108581110	108582314	-1	47.8466	15.5875	27.008	56.3647	39.7708	29.2505	36.0133	21.3655	36.7126	24.2052	24.6438	21.9073	35.9714	27.4746
ENSMUSG00000021556	Golm1	golgi membrane protein 1 [Source:MGI Symbol;Acc:MGI:1917329]	13	59782440	59823625	-1	24.9262	8.07088	72.4844	29.0063	40.5993	40.723	66.887	57.3395	95.4886	65.7002	81.8623	78.4937	35.9683	74.2952
ENSMUSG00000032068	Plet1	placenta expressed transcript 1 [Source:MGI Symbol;Acc:MGI:1923759]	9	50405825	50416782	1	26.004	2.71777	94.6766	21.8874	41.796	28.4838	0.735098	1.94438	1.10877	2.15017	4.00786	2.49189	35.9276	2.07303
ENSMUSG00000018287	Spag7	sperm associated antigen 7 [Source:MGI Symbol;Acc:MGI:107380]	11	70554597	70560242	-1	30.1723	15.3174	41.1152	21.626	74.0313	32.981	17.5641	24.1478	36.2306	21.0275	31.8623	10.1259	35.8739	23.493
ENSMUSG00000028382	Ptbp3	polypyrimidine tract binding protein 3 [Source:MGI Symbol;Acc:MGI:1923334]	4	59471868	59549364	-1	37.3992	3.64999	55.5902	34.809	41.5273	42.0597	33.0902	25.8208	42.886	28.3161	38.7851	30.7568	35.8392	33.2758
ENSMUSG00000003458	Ncstn	nicastrin [Source:MGI Symbol;Acc:MGI:1891700]	1	171893580	171910362	-1	34.6194	2.90718	48.6358	23.7978	62.5306	42.4805	27.8731	19.8109	39.536	22.362	33.0624	15.0671	35.8285	26.2853
ENSMUSG00000007777	0610009B22Rik	RIKEN cDNA 0610009B22 gene [Source:MGI Symbol;Acc:MGI:1913300]	11	51576213	51579701	-1	61.2043	9.5728	19.5156	55.0873	28.9457	40.4498	93.8263	43.9447	83.3841	55.6622	109.038	82.9143	35.7959	78.1283
ENSMUSG00000025790	Slco3a1	solute carrier organic anion transporter family, member 3a1 [Source:MGI Symbol;Acc:MGI:1351867]	7	73925167	74204528	-1	28.9664	9.29623	43.994	34.4425	29.4234	68.6398	9.83123	14.2719	18.7789	11.8884	19.5179	16.0117	35.7937	15.05
ENSMUSG00000036565	Ttyh3	tweety family member 3 [Source:MGI Symbol;Acc:MGI:1925589]	5	140606333	140634786	-1	29.1841	8.57907	61.9526	37.3051	48.38	28.764	21.8063	17.0646	27.1542	43.0836	39.1072	21.0398	35.6941	28.2093
ENSMUSG00000035093	Secisbp2l	SECIS binding protein 2-like [Source:MGI Symbol;Acc:MGI:1917604]	2	125578906	125624790	-1	29.6009	9.20963	46.3516	33.0867	30.0757	65.4957	25.6259	23.7914	26.6902	23.917	29.5987	23.9619	35.6367	25.5975
ENSMUSG00000014959	Gorasp2	golgi reassembly stacking protein 2 [Source:MGI Symbol;Acc:MGI:2135962]	2	70491920	70542980	1	25.9217	7.56232	39.2438	34.0064	75.62	31.2659	28.0891	25.477	29.4845	33.5046	26.8628	31.6214	35.6034	29.1732
ENSMUSG00000031665	Sall1	spalt like transcription factor 1 [Source:MGI Symbol;Acc:MGI:1889585]	8	89753863	89770790	-1	18.6047	18.6389	38.4445	24.4296	46.9786	66.2997	16.6094	19.8837	13.0646	13.786	18.2368	17.4676	35.566	16.508
ENSMUSG00000020485	Supt4a	SPT4A, DSIF elongation factor subunit [Source:MGI Symbol;Acc:MGI:107416]	11	87628378	87634449	1	28.2664	6.65881	45.1001	15.6007	63.0273	54.5349	84.1725	52.5636	102.683	28.1868	42.4424	16.8629	35.5314	54.4852
ENSMUSG00000037608	Bclaf1	BCL2-associated transcription factor 1 [Source:MGI Symbol;Acc:MGI:1917580]	10	20188215	20220359	1	47.4489	3.05621	31.9627	52.496	21.7456	55.905	26.2832	29.1585	33.927	41.2615	35.0645	28.4671	35.4357	32.3603
ENSMUSG00000020745	Pafah1b1	platelet-activating factor acetylhydrolase, isoform 1b, subunit 1 [Source:MGI Symbol;Acc:MGI:109520]	11	74564775	74615496	-1	29.4096	2.87231	52.1557	35.26	34.8377	57.8987	43.181	32.4594	48.0418	40.4524	44.0729	35.0029	35.4057	40.5351
ENSMUSG00000042423	Fbrs	fibrosin [Source:MGI Symbol;Acc:MGI:104648]	7	127078371	127090883	1	17.8883	15.4297	41.8206	20.3384	52.104	64.7627	13.8642	12.1065	31.8304	12.6275	17.4644	20.3307	35.3906	18.0373
ENSMUSG00000019132	BC005537	cDNA sequence BC005537 [Source:MGI Symbol;Acc:MGI:2441726]	13	24985640	25000180	1	26.5971	9.60231	40.5531	26.5571	40.0641	68.7954	31.2785	38.2106	52.3803	50.7655	57.4595	48.2611	35.3615	46.3926
ENSMUSG00000026234	Ncl	nucleolin [Source:MGI Symbol;Acc:MGI:97286]	1	86272441	86287122	-1	46.7385	5.34304	38.3861	55.3645	18.4561	47.7903	30.0527	27.7951	40.1556	36.1791	47.041	33.7409	35.3464	35.8274
ENSMUSG00000020173	Cobl	cordon-bleu WH2 repeat [Source:MGI Symbol;Acc:MGI:105056]	11	12186608	12414960	-1	26.088	3.23089	26.638	66.6671	39.9074	49.3171	42.3696	25.9585	32.193	27.4259	40.196	31.5563	35.3081	33.2832
ENSMUSG00000026764	Kif5c	kinesin family member 5C [Source:MGI Symbol;Acc:MGI:1098269]	2	49509310	49664790	1	43.1237	6.17829	37.8294	38.4191	22.453	63.8195	20.5833	22.033	33.5977	37.3031	36.3978	24.0655	35.3038	28.9967
ENSMUSG00000019054	Fis1	fission, mitochondrial 1 [Source:MGI Symbol;Acc:MGI:1913687]	5	136982129	136995088	1	45.0513	11.717	59.4855	23.0871	14.9897	57.429	13.9964	25.9786	39.9029	32.6348	28.6414	48.9527	35.2933	31.6845
ENSMUSG00000001419	Mef2d	myocyte enhancer factor 2D [Source:MGI Symbol;Acc:MGI:99533]	3	88049679	88079393	1	20.159	12.1749	42.606	46.1254	35.187	55.4407	18.1804	15.9321	32.8962	15.0276	37.301	23.2805	35.2822	23.7696
ENSMUSG00000039202	Abhd2	abhydrolase domain containing 2 [Source:MGI Symbol;Acc:MGI:1914344]	7	78922947	79015256	1	41.5479	4.75221	40.5503	38.9544	30.381	55.465	30.7453	33.758	37.1555	33.3973	52.4773	35.8723	35.2751	37.2343
ENSMUSG00000018169	Mfng	MFNG O-fucosylpeptide 3-beta-N-acetylglucosaminyltransferase [Source:MGI Symbol;Acc:MGI:1095404]	15	78640082	78657675	-1	32.2155	19.3326	25.1332	35.7686	41.3761	57.7793	38.9255	35.3826	53.9149	69.5418	39.1993	45.2745	35.2675	47.0398
ENSMUSG00000042675	Ypel3	yippee like 3 [Source:MGI Symbol;Acc:MGI:1913340]	7	126376127	126379686	1	28.4079	18.2768	43.1912	23.8569	67.537	30.1296	38.2592	18.8141	37.8713	26.6982	29.8735	29.5987	35.2332	30.1858
ENSMUSG00000042406	Atf4	activating transcription factor 4 [Source:MGI Symbol;Acc:MGI:88096]	15	80139385	80141742	1	24.0682	35.8641	31.2636	41.7595	28.6646	49.5226	22.033	39.4356	66.1384	44.3282	53.1959	44.0925	35.1904	44.8706
ENSMUSG00000001018	Snapin	SNAP-associated protein [Source:MGI Symbol;Acc:MGI:1333745]	3	90395333	90398340	-1	36.5917	3.79966	42.0482	47.5163	52.2276	28.947	35.9606	37.5868	50.6548	27.8391	57.4585	62.0215	35.1884	45.2535
ENSMUSG00000029621	Arpc1a	actin related protein 2/3 complex, subunit 1A [Source:MGI Symbol;Acc:MGI:1928896]	5	145020640	145045571	1	23.8906	12.2492	54.8634	21.5883	53.6523	44.5908	29.6593	34.1784	56.9667	30.3764	57.5166	33.3556	35.1391	40.3422
ENSMUSG00000041617	Ccdc74a	coiled-coil domain containing 74A [Source:MGI Symbol;Acc:MGI:1919565]	16	17464334	17468602	1	38.2658	13.6876	32.8422	26.6352	65.3763	34.0139	2.54796	7.13493	20.3605	13.6709	12.0492	12.5526	35.1368	11.386
ENSMUSG00000019951	Uhrf1bp1l	UHRF1 (ICBP90) binding protein 1-like [Source:MGI Symbol;Acc:MGI:2442888]	10	89580853	89655733	1	30.347	5.67635	46.1309	37.163	36.3141	55.0508	41.3755	26.2209	35.5689	23.4575	28.6494	22.7158	35.1137	29.6647
ENSMUSG00000037221	Mospd3	motile sperm domain containing 3 [Source:MGI Symbol;Acc:MGI:1916179]	5	137594907	137599320	-1	21.7266	1.76666	38.6219	27.0784	83.6736	37.6389	6.92659	25.3791	22.3796	10.8313	51.4431	51.338	35.0843	28.0496
ENSMUSG00000018501	Ncor1	nuclear receptor co-repressor 1 [Source:MGI Symbol;Acc:MGI:1349717]	11	62207252	62349367	-1	30.4939	7.05062	46.0309	36.5492	42.7128	47.6605	21.6694	22.0636	48.6354	27.1034	35.0956	30.9185	35.083	30.9143
ENSMUSG00000005312	Ubqln1	ubiquilin 1 [Source:MGI Symbol;Acc:MGI:1860276]	13	58323970	58363467	-1	30.3749	5.38249	45.6794	37.6812	39.6558	51.7053	23.8878	29.902	47.2498	25.9883	39.8998	29.9434	35.0798	32.8118
ENSMUSG00000025103	Btbd1	BTB (POZ) domain containing 1 [Source:MGI Symbol;Acc:MGI:1933765]	7	81441822	81479179	-1	42.4824	3.21116	54.0145	42.3342	18.6455	49.6204	20.8335	21.1991	41.0736	23.7255	35.0659	23.4569	35.0514	27.5591
ENSMUSG00000030062	Rpn1	ribophorin I [Source:MGI Symbol;Acc:MGI:98084]	6	88061464	88082286	1	47.2504	17.611	30.8536	33.8324	27.0114	53.7038	22.5137	29.6296	42.5977	27.0894	43.0675	38.4954	35.0438	33.8989
ENSMUSG00000019804	Snx3	sorting nexin 3 [Source:MGI Symbol;Acc:MGI:1860188]	10	42378026	42411377	1	32.1696	6.74987	29.7318	37.3386	28.0686	76.1973	40.0478	54.8704	75.1085	54.845	62.0172	72.9453	35.0426	59.9724
ENSMUSG00000037017	Zscan21	zinc finger and SCAN domain containing 21 [Source:MGI Symbol;Acc:MGI:99182]	5	138115165	138132527	1	19.6662	0.662842	2.69124	8.09424	9.20728	169.606	11.6879	3.69942	7.32561	4.79431	16.404	10.3908	34.988	9.05034
ENSMUSG00000015217	Hmgb3	high mobility group box 3 [Source:MGI Symbol;Acc:MGI:1098219]	X	70599524	70604282	1	41.2054	3.55653	22.4311	37.3954	45.6872	59.0037	19.0276	28.9059	32.4811	25.6362	30.674	21.983	34.8799	26.4513
ENSMUSG00000001289	Pfdn5	prefoldin 5 [Source:MGI Symbol;Acc:MGI:1928753]	15	102234551	102240308	1	69.9808	15.8528	27.5908	41.2666	21.5817	32.8967	56.1226	41.8632	56.2124	30.3469	76.1813	42.1646	34.8616	50.4818
ENSMUSG00000043857	Mgat5b	mannoside acetylglucosaminyltransferase 5, isoenzyme B [Source:MGI Symbol;Acc:MGI:3606200]	11	116809689	116877774	1	26.0063	11.2403	44.9475	20.7948	58.965	47.1362	27.4702	22.6948	40.1032	18.0969	28.9805	20.8664	34.8484	26.3687
ENSMUSG00000008763	Man1a2	mannosidase, alpha, class 1A, member 2 [Source:MGI Symbol;Acc:MGI:104676]	3	100469524	100592819	-1	34.202	4.5068	41.2265	51.5879	36.2703	40.9336	20.1893	23.8625	41.8885	23.5273	43.33	19.9558	34.7878	28.7922
ENSMUSG00000022205	Sub1	SUB1 homolog, transcriptional regulator [Source:MGI Symbol;Acc:MGI:104811]	15	11981425	11997069	-1	52.7214	8.09883	22.4529	63.5328	29.43	32.3418	101.431	84.3452	108.856	84.6182	109.743	111.384	34.763	100.063
ENSMUSG00000032402	Smad3	SMAD family member 3 [Source:MGI Symbol;Acc:MGI:1201674]	9	63554049	63665276	-1	34.5971	5.25951	42.8966	31.8275	54.9295	39.0342	0.177336	3.2122	4.01221	1.46485	3.53062	4.22001	34.7574	2.76954
ENSMUSG00000023827	Agpat4	1-acylglycerol-3-phosphate O-acyltransferase 4 (lysophosphatidic acid acyltransferase, delta) [Source:MGI Symbol;Acc:MGI:1915512]	17	12337591	12438532	1	31.5202	10.278	37.8578	47.107	46.5072	35.1739	16.4281	7.43897	26.8258	6.95124	32.5558	14.1256	34.7407	17.3876
ENSMUSG00000109511	Nup62	nucleoporin 62 [Source:MGI Symbol;Acc:MGI:1351500]	7	44465512	44480236	1	23.7243	23.683	43.2418	26.4071	32.8542	58.5279	6.1808	15.6829	19.2273	35.2446	19.4691	24.8006	34.7397	20.1009
ENSMUSG00000049606	Zfp644	zinc finger protein 644 [Source:MGI Symbol;Acc:MGI:1277212]	5	106764605	106845153	-1	35.9974	2.38154	37.1596	37.222	33.1876	62.4006	45.487	32.2812	41.8887	37.38	45.3316	36.2629	34.7248	39.7719
ENSMUSG00000037049	Smpd1	sphingomyelin phosphodiesterase 1, acid lysosomal [Source:MGI Symbol;Acc:MGI:98325]	7	105203567	105207596	1	19.2241	12.5603	26.2262	22.1485	84.3683	43.6833	20.9517	12.2866	17.2999	14.705	19.124	9.05733	34.7018	15.5708
ENSMUSG00000022793	B4galt4	UDP-Gal:betaGlcNAc beta 1,4-galactosyltransferase, polypeptide 4 [Source:MGI Symbol;Acc:MGI:1928387]	16	38562626	38589411	1	39.7567	5.57645	69.7106	34.7316	15.8707	42.5345	14.2433	21.7742	34.5372	17.4441	21.1531	32.5885	34.6968	23.6234
ENSMUSG00000020869	Lrrc59	leucine rich repeat containing 59 [Source:MGI Symbol;Acc:MGI:2138133]	11	94520593	94536042	1	33.7137	7.9345	48.8318	40.3368	28.5522	48.6456	49.2584	42.7972	75.4619	61.3041	79.1784	58.0186	34.6691	61.0031
ENSMUSG00000033949	Trim36	tripartite motif-containing 36 [Source:MGI Symbol;Acc:MGI:106264]	18	46298367	46345674	-1	40.2756	9.7747	30.2426	38.8523	42.1975	46.5208	23.7693	50.4174	60.6527	63.5131	50.324	37.2463	34.6439	47.6538
ENSMUSG00000005779	Psmb4	proteasome (prosome, macropain) subunit, beta type 4 [Source:MGI Symbol;Acc:MGI:1098257]	3	94791404	94794272	-1	41.6123	10.2635	57.1541	35.0583	13.7228	49.5962	56.1564	50.4223	76.3662	40.7793	68.1319	36.703	34.5679	54.7599
ENSMUSG00000032012	Nectin1	nectin cell adhesion molecule 1 [Source:MGI Symbol;Acc:MGI:1926483]	9	43655281	43743955	1	18.6485	8.56631	51.1175	23.8935	48.8691	55.9337	37.7984	12.7858	26.804	20.0598	21.569	22.7039	34.5048	23.6201
ENSMUSG00000059278	Naa38	N(alpha)-acetyltransferase 38, NatC auxiliary subunit [Source:MGI Symbol;Acc:MGI:1925554]	11	69286313	69287506	1	27.5525	27.3331	59.1679	22.8716	30.6426	39.4396	40.4043	27.2108	24.1386	8.52699	42.9822	20.4325	34.5012	27.2826
ENSMUSG00000071359	Tbpl1	TATA box binding protein-like 1 [Source:MGI Symbol;Acc:MGI:1339946]	10	22579778	22607837	-1	34.134	5.90535	36.8499	32.0515	40.3395	57.1846	35.1738	23.4647	31.2903	33.8313	49.5835	28.6816	34.4108	33.6709
ENSMUSG00000049532	Sall2	spalt like transcription factor 2 [Source:MGI Symbol;Acc:MGI:1354373]	14	52548629	52566219	-1	24.0382	3.85142	18.2191	26.44	84.4348	49.3934	16.5996	10.1501	28.3781	4.36996	11.6553	8.73823	34.3962	13.3152
ENSMUSG00000041642	Kif21b	kinesin family member 21B [Source:MGI Symbol;Acc:MGI:109234]	1	136059127	136105736	1	24.34	9.22787	47.838	31.1143	48.5246	45.2968	8.17141	10.1828	29.3935	14.635	17.6383	14.4902	34.3903	15.7519
ENSMUSG00000046961	Gpr156	G protein-coupled receptor 156 [Source:MGI Symbol;Acc:MGI:2653880]	16	37736858	37827892	1	27.4813	7.64707	56.2589	30.6727	43.7346	40.4561	30.1258	19.257	34.2569	34.9833	22.6385	31.3169	34.3751	28.7631
ENSMUSG00000021248	Tmed10	transmembrane p24 trafficking protein 10 [Source:MGI Symbol;Acc:MGI:1915831]	12	85387388	85421621	-1	27.9216	7.00249	49.3071	31.5922	57.4439	32.6127	29.5773	41.2427	37.779	48.1796	39.5292	45.4659	34.3133	40.2956
ENSMUSG00000027555	Car13	carbonic anhydrase 13 [Source:MGI Symbol;Acc:MGI:1931322]	3	14706787	14728062	1	24.2603	3.63437	27.07	34.6825	53.0819	62.9459	15.4081	10.2546	1.94617	4.43183	8.97322	8.49613	34.2792	8.25168
ENSMUSG00000004231	Pax2	paired box 2 [Source:MGI Symbol;Acc:MGI:97486]	19	44744484	44826310	1	19.0468	15.3313	36.435	44.7345	24.7376	65.2764	42.0785	25.4462	38.6427	35.143	24.6619	27.4871	34.2603	32.2432
ENSMUSG00000023011	Faim2	Fas apoptotic inhibitory molecule 2 [Source:MGI Symbol;Acc:MGI:1919643]	15	99394893	99426046	-1	37.0619	5.13082	39.8475	29.3844	46.2997	47.567	23.9221	15.2551	24.1981	13.9552	19.9428	21.1527	34.2152	19.7377
ENSMUSG00000043252	Tmem64	transmembrane protein 64 [Source:MGI Symbol;Acc:MGI:2140359]	4	15265831	15286753	1	26.8514	2.76555	32.0276	34.6616	32.7576	76.1225	39.11	33.2511	46.055	42.2638	24.1807	24.1181	34.1977	34.8298
ENSMUSG00000071073	Lrrc73	leucine rich repeat containing 73 [Source:MGI Symbol;Acc:MGI:2684934]	17	46564457	46568241	1	41.6941	21.0729	28.9868	24.0988	55.5548	33.7206	9.48231	25.5227	48.4198	17.8758	30.95	13.1204	34.188	24.2285
ENSMUSG00000034612	Chst11	carbohydrate sulfotransferase 11 [Source:MGI Symbol;Acc:MGI:1927166]	10	82821332	83031734	1	25.8075	9.38476	45.0695	32.6167	30.2303	61.9454	7.51289	7.76934	16.6252	8.01368	17.9687	13.4501	34.1757	11.89
ENSMUSG00000039108	Lsm14b	LSM family member 14B [Source:MGI Symbol;Acc:MGI:3040677]	2	179666780	179677258	1	18.0297	6.58193	57.4772	31.1703	23.2545	68.2535	29.5019	16.2424	34.2953	17.7014	18.6628	30.0668	34.1279	24.4118
ENSMUSG00000061904	Slc25a3	solute carrier family 25 (mitochondrial carrier, phosphate carrier), member 3 [Source:MGI Symbol;Acc:MGI:1353498]	10	90952436	90959921	-1	34.1793	10.0298	37.7494	37.4315	35.7378	49.3989	66.762	67.7899	74.1613	51.5338	62.0863	65.923	34.0878	64.7094
ENSMUSG00000019854	Reps1	RalBP1 associated Eps domain containing protein [Source:MGI Symbol;Acc:MGI:1196373]	10	17931609	18000903	1	21.3269	4.56472	49.4044	20.0115	58.6619	50.4847	20.2073	21.2962	40.6322	28.0184	33.3987	37.0401	34.0757	30.0988
ENSMUSG00000003868	Ruvbl2	RuvB-like protein 2 [Source:MGI Symbol;Acc:MGI:1342299]	7	45071184	45087520	-1	27.9298	19.2593	46.4405	35.8019	22.9475	51.8089	14.1299	30.4513	34.609	21.428	42.9767	12.5636	34.0313	26.0264
ENSMUSG00000063576	Klhdc3	kelch domain containing 3 [Source:MGI Symbol;Acc:MGI:2651568]	17	46985476	46991840	-1	18.4221	28.1913	32.951	17.0345	47.7866	59.7295	37.3264	25.6576	34.8324	29.6802	29.8084	22.1342	34.0192	29.9065
ENSMUSG00000003131	Pafah1b2	platelet-activating factor acetylhydrolase, isoform 1b, subunit 2 [Source:MGI Symbol;Acc:MGI:108415]	9	45874157	45923988	-1	42.5006	3.73779	39.1221	31.1848	25.1441	62.2705	30.9631	25.9861	36.0721	35.5932	45.8802	32.1734	33.9933	34.4447
ENSMUSG00000028820	Sfpq	splicing factor proline/glutamine rich (polypyrimidine tract binding protein associated) [Source:MGI Symbol;Acc:MGI:1918764]	4	126915117	126930806	1	43.8488	4.25742	36.6273	34.9411	21.8893	62.1944	42.9213	33.4164	52.7424	44.9827	55.8337	35.6658	33.9597	44.2604
ENSMUSG00000050071	Bex1	brain expressed X-linked 1 [Source:MGI Symbol;Acc:MGI:1328321]	X	135114721	135116262	-1	35.5392	5.07189	31.7083	52.9553	33.2054	45.0586	38.5716	57.94	72.2655	33.2675	36.3764	52.8472	33.9231	48.5447
ENSMUSG00000038495	Otud7b	OTU domain containing 7B [Source:MGI Symbol;Acc:MGI:2654703]	3	96011839	96068446	1	31.3337	4.29795	50.1607	41.0792	33.792	42.7661	23.4	22.411	33.333	21.8374	33.772	39.2696	33.9049	29.0038
ENSMUSG00000032042	Srpr	signal recognition particle receptor ('docking protein') [Source:MGI Symbol;Acc:MGI:1914648]	9	35111471	35159269	1	28.77	7.10948	72.4739	31.1015	31.7519	32.1739	21.9855	20.7318	34.8966	36.5839	37.6277	24.8546	33.8968	29.4467
ENSMUSG00000029390	Tmed2	transmembrane p24 trafficking protein 2 [Source:MGI Symbol;Acc:MGI:1929269]	5	124678758	124688569	1	38.7569	8.14045	47.4327	22.4173	43.5083	43.0936	46.8465	48.9129	53.4755	52.9829	78.2819	52.1585	33.8915	55.443
ENSMUSG00000010136	Pifo	primary cilia formation [Source:MGI Symbol;Acc:MGI:1923670]	3	105904273	105921962	-1	60.6447	6.93578	50.3432	26.9313	21.207	37.2395	84.3884	24.1564	88.7004	34.9582	55.6902	31.3306	33.8836	53.204
ENSMUSG00000024608	Rps14	ribosomal protein S14 [Source:MGI Symbol;Acc:MGI:98107]	18	60880170	60911618	1	54.497	16.8846	35.8958	47.7901	22.5126	25.5077	50.1933	56.6914	59.9331	33.2378	45.6499	63.3674	33.848	51.5121
ENSMUSG00000028691	Prdx1	peroxiredoxin 1 [Source:MGI Symbol;Acc:MGI:99523]	4	116542741	116558019	1	37.8316	3.78702	32.3371	38.1566	47.1383	43.7297	61.1497	57.5147	43.7783	44.6331	48.7742	63.9761	33.8301	53.3043
ENSMUSG00000028760	Eif4g3	eukaryotic translation initiation factor 4 gamma, 3 [Source:MGI Symbol;Acc:MGI:1923935]	4	137720333	137935819	1	15.4993	6.84383	40.5364	38.2953	40.3417	61.0691	12.6506	18.7485	30.8657	31.1434	30.7258	27.0817	33.7643	25.2026
ENSMUSG00000029500	Pgam5	phosphoglycerate mutase family member 5 [Source:MGI Symbol;Acc:MGI:1919792]	5	110406996	110417779	-1	33.1439	1.59955	41.1452	41.9558	27.3064	57.3005	48.8388	20.9639	22.479	16.659	14.4953	6.16392	33.7419	21.6
ENSMUSG00000038375	Trp53inp2	transformation related protein 53 inducible nuclear protein 2 [Source:MGI Symbol;Acc:MGI:1915978]	2	155222979	155231770	1	27.3022	4.78653	62.5362	30.9739	24.0032	52.7796	25.6259	18.336	25.596	14.1197	20.201	13.3787	33.7303	19.5429
ENSMUSG00000041809	Efhc1	EF-hand domain (C-terminal) containing 1 [Source:MGI Symbol;Acc:MGI:1919127]	1	21021850	21061065	1	23.9978	6.65415	40.741	45.7582	27.2689	57.859	18.2146	17.9377	29.3312	7.61001	21.3164	32.195	33.7132	21.1008
ENSMUSG00000038900	Rpl12	ribosomal protein L12 [Source:MGI Symbol;Acc:MGI:98002]	2	32851571	32855357	1	38.218	5.71285	36	40.8445	45.9885	34.9661	37.5461	36.1499	30.0094	28.286	32.295	32.1579	33.6217	32.7407
ENSMUSG00000000202	Btbd17	BTB (POZ) domain containing 17 [Source:MGI Symbol;Acc:MGI:1919264]	11	114682043	114686771	-1	25.4275	6.982	53.4248	35.8977	35.4058	44.5884	7.5671	9.62724	18.9445	12.7879	21.6353	28.4114	33.621	16.4956
ENSMUSG00000028080	Lrba	LPS-responsive beige-like anchor [Source:MGI Symbol;Acc:MGI:1933162]	3	86131987	86689999	1	31.9454	7.90321	27.1858	35.5396	37.3224	61.3812	35.9744	38.1878	48.2212	33.5676	45.9536	39.8395	33.5463	40.2907
ENSMUSG00000003731	Kpna6	karyopherin (importin) alpha 6 [Source:MGI Symbol;Acc:MGI:1100836]	4	129537773	129566560	-1	26.7233	2.07708	56.0921	31.5444	40.2561	44.4163	34.9514	32.7159	28.0094	25.4254	42.0141	28.2664	33.5182	31.8971
ENSMUSG00000041930	Fam222a	family with sequence similarity 222, member A [Source:MGI Symbol;Acc:MGI:3605543]	5	114706077	114751281	1	21.566	26.3887	48.5918	40.7439	25.1076	38.1335	25.9044	15.8337	7.18883	6.68236	23.9011	12.8663	33.4219	15.3961
ENSMUSG00000020142	Slc1a4	solute carrier family 1 (glutamate/neutral amino acid transporter), member 4 [Source:MGI Symbol;Acc:MGI:2135601]	11	20252180	20282713	-1	27.4952	8.67678	53.3182	42.1786	12.3583	56.265	40.8391	34.0592	60.4898	50.5554	21.5323	63.5332	33.382	45.1682
ENSMUSG00000021024	Psma6	proteasome subunit alpha 6 [Source:MGI Symbol;Acc:MGI:1347006]	12	55431007	55465239	1	60.7686	10.5508	19.2349	34.9764	25.7865	48.8314	121.058	106.887	115.25	82.6601	142.226	80.1773	33.3581	108.043
ENSMUSG00000044502	Bod1	biorientation of chromosomes in cell division 1 [Source:MGI Symbol;Acc:MGI:1916806]	11	31615181	31621885	-1	32.6184	6.85314	26.1299	47.8362	55.0571	31.4427	32.2333	35.3226	38.483	17.7671	27.9746	38.6055	33.3229	31.731
ENSMUSG00000018585	Atox1	antioxidant 1 copper chaperone [Source:MGI Symbol;Acc:MGI:1333855]	11	55337467	55352065	-1	19.6215	8.08639	63.8597	34.9342	65.4189	7.82589	47.4213	28.4704	21.6895	25.2994	21.097	29.6941	33.2911	28.9453
ENSMUSG00000097290	1300002E11Rik	RIKEN cDNA 1300002E11 gene [Source:MGI Symbol;Acc:MGI:1919001]	16	21613068	21627790	1	48.9809	4.15196	55.4614	48.5478	9.57192	32.8951	5.22485	25.3736	16.7058	1.91907	38.9704	4.33418	33.2682	15.4213
ENSMUSG00000064125	Prr36	proline rich 36 [Source:MGI Symbol;Acc:MGI:3605626]	8	4259543	4267459	-1	19.6363	14.372	39.583	35.8903	21.2024	68.7675	9.83591	8.55329	18.0716	16.8999	27.1317	4.56304	33.2419	14.1759
ENSMUSG00000018286	Psmb6	proteasome (prosome, macropain) subunit, beta type 6 [Source:MGI Symbol;Acc:MGI:104880]	11	70416193	70418684	1	30.9661	14.3051	50.601	24.3113	53.2644	25.5751	23.1658	20.6463	33.1822	21.3318	32.2215	65.6474	33.1705	32.6992
ENSMUSG00000026353	Ubxn4	UBX domain protein 4 [Source:MGI Symbol;Acc:MGI:1915062]	1	128171701	128207115	1	37.6609	4.23579	23.4494	33.4895	47.2484	52.8917	27.0027	28.2547	48.5777	42.5359	27.2555	48.5082	33.1626	37.0224
ENSMUSG00000002608	Ccdc97	coiled-coil domain containing 97 [Source:MGI Symbol;Acc:MGI:1196455]	7	25410531	25418513	-1	16.2409	15.1706	52.7922	22.4678	34.9141	57.13	25.8391	12.3296	29.4216	10.9379	18.3453	9.84225	33.1193	17.786
ENSMUSG00000029918	Mrps33	mitochondrial ribosomal protein S33 [Source:MGI Symbol;Acc:MGI:1338046]	6	39778738	39787922	-1	50.7116	8.82812	27.8986	50.7899	29.5603	30.8612	58.5545	52.962	63.5389	20.9621	75.4348	64.2992	33.1083	55.9586
ENSMUSG00000051817	Sox12	SRY (sex determining region Y)-box 12 [Source:MGI Symbol;Acc:MGI:98360]	2	152235531	152239983	-1	16.2274	12.0203	49.7714	39.0711	35.1245	46.3891	29.9755	16.6163	24.4976	16.8021	40.2441	22.852	33.1006	25.1646
ENSMUSG00000026116	Tmem131	transmembrane protein 131 [Source:MGI Symbol;Acc:MGI:1927110]	1	36831272	36982747	-1	25.528	7.03881	37.097	35.3527	29.8543	63.6103	25.4872	22.1808	24.9074	17.7005	33.6409	23.784	33.0802	24.6168
ENSMUSG00000070923	Klhl9	kelch-like 9 [Source:MGI Symbol;Acc:MGI:2180122]	4	88636529	88640702	-1	36.6238	5.9013	45.628	29.2687	35.2832	45.6035	60.8893	39.9593	47.7739	55.1449	48.1344	41.0745	33.0514	48.8294
ENSMUSG00000042520	Ubap2l	ubiquitin-associated protein 2-like [Source:MGI Symbol;Acc:MGI:1921633]	3	89907447	89959935	-1	24.1043	5.21474	61.7532	22.9655	37.3392	46.9189	25.0287	16.7465	32.6868	19.3576	19.3349	13.2695	33.0493	21.0707
ENSMUSG00000022867	Usp25	ubiquitin specific peptidase 25 [Source:MGI Symbol;Acc:MGI:1353655]	16	76810594	76913668	1	34.2353	2.42101	48.7471	41.8736	29.1528	41.8153	24.7676	38.1767	69.5254	44.5237	48.3442	32.7239	33.0409	43.0102
ENSMUSG00000032745	Gpbp1	GC-rich promoter binding protein 1 [Source:MGI Symbol;Acc:MGI:1920524]	13	111562214	111626645	-1	46.061	3.84928	43.9974	56.2394	18.3778	29.7006	56.0184	37.8119	42.8331	40.4643	70.9455	51.7105	33.0376	49.9639
ENSMUSG00000027698	Nceh1	neutral cholesterol ester hydrolase 1 [Source:MGI Symbol;Acc:MGI:2443191]	3	27237114	27338757	1	35.2892	7.93304	49.4157	28.7738	47.59	29.1387	25.3306	17.8473	46.1656	19.0665	22.8871	39.298	33.0234	28.4325
ENSMUSG00000061482	H4c4	H4 clustered histone 4 [Source:MGI Symbol;Acc:MGI:2448423]	13	23765581	23766718	1	32.9735	12.5998	54.751	11.7213	42.4599	43.6281	67.6473	37.866	35.8287	11.9936	15.0934	7.13718	33.0223	29.261
ENSMUSG00000022483	Col2a1	collagen, type II, alpha 1 [Source:MGI Symbol;Acc:MGI:88452]	15	97873483	97902576	-1	29.7037	1.77093	34.9797	26.1489	46.1938	59.1013	12.4201	22.0607	19.4568	7.69941	22.606	26.1051	32.9831	18.3914
ENSMUSG00000030417	Pdcd5	programmed cell death 5 [Source:MGI Symbol;Acc:MGI:1913538]	7	35341407	35346946	-1	38.9906	2.87253	18.6124	49.3819	69.2318	18.7337	40.106	27.3666	45.1484	20.3462	28.3764	51.4792	32.9705	35.4705
ENSMUSG00000024533	Spire1	spire type actin nucleation factor 1 [Source:MGI Symbol;Acc:MGI:1915416]	18	67621279	67743860	-1	28.2674	5.53585	35.6805	34.9442	31.3407	61.8993	21.9657	19.7981	28.5174	19.4064	23.7573	21.1786	32.9447	22.4372
ENSMUSG00000038740	Mvb12b	multivesicular body subunit 12B [Source:MGI Symbol;Acc:MGI:1919793]	2	33619965	33777958	-1	23.3826	5.15665	46.0463	31.2093	52.7957	38.8081	38.2697	30.8391	19.6541	24.7626	39.4749	23.4026	32.8998	29.4005
ENSMUSG00000022377	Asap1	ArfGAP with SH3 domain, ankyrin repeat and PH domain1 [Source:MGI Symbol;Acc:MGI:1342335]	15	63958706	64254768	-1	34.7274	6.62119	35.7366	26.986	41.785	51.4593	8.44787	14.9413	23.9292	17.6661	28.5542	27.6693	32.8859	20.2013
ENSMUSG00000000308	Ckmt1	creatine kinase, mitochondrial 1, ubiquitous [Source:MGI Symbol;Acc:MGI:99441]	2	121188195	121194218	1	26.8954	8.34143	57.298	58.7119	26.1846	19.704	25.9254	48.6169	59.88	28.2527	54.7377	67.6152	32.8559	47.5046
ENSMUSG00000024974	Smc3	structural maintenance of chromosomes 3 [Source:MGI Symbol;Acc:MGI:1339795]	19	53588829	53634264	1	40.8623	4.36268	26.3854	52.9425	24.6992	47.8621	16.8992	26.1251	48.1597	42.0026	54.8908	24.0174	32.8524	35.3491
ENSMUSG00000032324	Tspan3	tetraspanin 3 [Source:MGI Symbol;Acc:MGI:1928098]	9	56039009	56072761	-1	49.1035	8.52638	31.3079	40.3525	34.7721	33.0439	43.3658	51.7718	57.8859	47.0219	40.1174	43.2131	32.851	47.2293
ENSMUSG00000055013	Agap1	ArfGAP with GTPase domain, ankyrin repeat and PH domain 1 [Source:MGI Symbol;Acc:MGI:2653690]	1	89382528	89825339	1	27.5792	9.42388	44.3308	28.5367	46.0675	40.8031	18.3749	26.162	38.0135	29.1561	32.6003	26.4515	32.7902	28.4597
ENSMUSG00000036323	Srp72	signal recognition particle 72 [Source:MGI Symbol;Acc:MGI:1333795]	5	77122530	77147784	1	35.2762	6.96571	50	30.6382	34.4879	39.1423	23.057	26.3798	39.9928	26.5757	39.6144	33.6472	32.7517	31.5445
ENSMUSG00000004897	Hdgf	heparin binding growth factor [Source:MGI Symbol;Acc:MGI:1194494]	3	87813628	87823439	1	33.7075	4.71927	34.7004	31.3937	37.3588	54.5509	27.3557	36.6478	53.1677	35.0447	22.4935	20.3397	32.7384	32.5082
ENSMUSG00000022201	Zfr	zinc finger RNA binding protein [Source:MGI Symbol;Acc:MGI:1341890]	15	12117917	12185769	1	39.3785	7.11656	40.9488	37.5565	38.7348	32.6702	37.4802	19.3809	42.5846	26.8068	29.9701	25.698	32.7342	30.3201
ENSMUSG00000017721	Pigt	phosphatidylinositol glycan anchor biosynthesis, class T [Source:MGI Symbol;Acc:MGI:1926178]	2	164339440	164350221	1	24.2033	7.46827	36.9004	17.455	61.9097	48.0813	21.6764	14.2481	13.7434	6.01338	13.247	11.5337	32.6697	13.4103
ENSMUSG00000046032	Snx12	sorting nexin 12 [Source:MGI Symbol;Acc:MGI:1919331]	X	100141392	100266169	-1	25.3237	6.09466	42.2236	35.7048	44.4673	41.8866	57.9062	45.0269	46.84	26.9099	45.735	40.2407	32.6168	43.7764
ENSMUSG00000074749	Kiz	kizuna centrosomal protein [Source:MGI Symbol;Acc:MGI:2684960]	2	146697784	146812017	1	24.5685	3.01832	81.615	28.827	26.1332	30.9364	25.2178	27.7596	38.3192	30.4529	32.5719	25.6208	32.5164	29.9904
ENSMUSG00000044864	Ankrd50	ankyrin repeat domain 50 [Source:MGI Symbol;Acc:MGI:2139777]	3	38503408	38538993	-1	25.3766	10.6059	46.6272	19.2959	42.5815	50.5118	17.4774	20.6725	24.0452	36.9259	33.2837	27.8217	32.4998	26.7044
ENSMUSG00000019173	Rab5c	RAB5C, member RAS oncogene family [Source:MGI Symbol;Acc:MGI:105306]	11	100605835	100629041	-1	49.1047	4.36712	29.9573	27.6579	27.5242	56.3837	34.6081	28.2296	44.3244	17.3951	29.1481	13.4682	32.4992	27.8622
ENSMUSG00000071172	Srsf3	serine and arginine-rich splicing factor 3 [Source:MGI Symbol;Acc:MGI:98285]	17	29251602	29262347	1	44.1168	8.81859	35.211	41.7454	22.9456	42.1284	49.0714	57.7886	57.452	66.7303	64.3318	63.526	32.4943	59.8167
ENSMUSG00000029050	Ski	ski sarcoma viral oncogene homolog (avian) [Source:MGI Symbol;Acc:MGI:98310]	4	155238532	155307049	-1	11.9149	12.683	77.1424	20.3699	24.1576	48.3541	16.8676	15.151	17.6912	18.5213	31.0991	11.818	32.437	18.5247
ENSMUSG00000021377	Dek	DEK proto-oncogene (DNA binding) [Source:MGI Symbol;Acc:MGI:1926209]	13	47238251	47259677	-1	44.5539	4.60015	33.6057	50.7786	21.2871	39.7476	26.6185	25.3869	58.8846	39.222	44.7014	42.9599	32.4288	39.6289
ENSMUSG00000025504	Eps8l2	EPS8-like 2 [Source:MGI Symbol;Acc:MGI:2138828]	7	140918793	140942933	1	26.6626	14.0182	35.5821	40.067	38.1231	39.9556	30.1579	30.1168	36.6354	34.5025	45.8558	30.1939	32.4014	34.577
ENSMUSG00000020962	Gtf2a1	general transcription factor II A, 1 [Source:MGI Symbol;Acc:MGI:1933277]	12	91522036	91557261	-1	30.0861	4.70962	43.772	25.9206	25.8767	63.93	33.6138	29.8038	42.6966	38.9823	45.0334	42.08	32.3825	38.7017
ENSMUSG00000067071	Hes6	hairy and enhancer of split 6 [Source:MGI Symbol;Acc:MGI:1859852]	1	91339205	91341760	-1	27.831	12.3207	23.8604	44.1012	32.7942	53.2875	21.8485	41.6203	65.1797	55.4023	59.903	50.1212	32.3658	49.0125
ENSMUSG00000011958	Bnip2	BCL2/adenovirus E1B interacting protein 2 [Source:MGI Symbol;Acc:MGI:109327]	9	69896748	69915599	1	27.5531	10.786	65.7287	29.3674	16.6531	43.7658	11.309	21.2142	32.3499	16.1061	34.0406	26.8993	32.309	23.6532
ENSMUSG00000026090	Cracdl	capping protein inhibiting regulator of actin like [Source:MGI Symbol;Acc:MGI:1919347]	1	37650758	37759166	-1	26.5928	15.586	34.2958	32.8118	32.2308	51.9319	15.6378	17.2242	28.7677	27.719	27.4426	22.2253	32.2415	23.1694
ENSMUSG00000034382	AI661453	expressed sequence AI661453 [Source:MGI Symbol;Acc:MGI:2146908]	17	47747540	47781563	1	23.5698	9.53532	71.211	31.9859	30.3514	26.7135	11.7548	9.10401	16.0941	7.99269	14.977	9.31872	32.2278	11.5402
ENSMUSG00000002981	Clptm1	cleft lip and palate associated transmembrane protein 1 [Source:MGI Symbol;Acc:MGI:1927155]	7	19365496	19398958	-1	22.8927	6.09804	58.0834	35.4999	29.9702	40.7756	29.5581	22.9409	41.7323	22.4589	34.1477	25.7299	32.22	29.428
ENSMUSG00000042129	Rassf4	Ras association (RalGDS/AF-6) domain family member 4 [Source:MGI Symbol;Acc:MGI:2386853]	6	116609969	116650913	-1	26.5523	3.31138	58.1353	30.6548	33.1304	41.3692	17.4145	14.5365	23.9298	22.8378	28.8588	30.5784	32.1922	23.026
ENSMUSG00000025290	Rps24	ribosomal protein S24 [Source:MGI Symbol;Acc:MGI:98147]	14	24537193	24547027	1	33.564	6.8129	35.7937	31.7761	63.1097	22.0891	32.1062	30.2239	33.3469	18.5231	26.4628	37.5068	32.1909	29.6949
ENSMUSG00000052915	Msl1	male specific lethal 1 [Source:MGI Symbol;Acc:MGI:1921276]	11	98686342	98698685	1	33.5209	3.07729	34.9071	42.1152	31.2968	48.1339	22.4413	21.4775	36.5269	23.2114	47.389	52.1284	32.1752	33.8624
ENSMUSG00000036606	Plxnb2	plexin B2 [Source:MGI Symbol;Acc:MGI:2154239]	15	89039752	89064991	-1	36.7263	13.2554	37.3007	34.9445	37.7141	32.9435	23.9876	24.9119	48.7579	30.63	42.581	34.4209	32.1474	34.2149
ENSMUSG00000030994	D7Ertd443e	DNA segment, Chr 7, ERATO Doi 443, expressed [Source:MGI Symbol;Acc:MGI:1196431]	7	133867508	134102889	-1	26.3013	6.52988	44.6009	33.0351	38.5943	43.6546	43.2265	26.0141	42.3948	25.3889	41.8028	35.8125	32.1193	35.7733
ENSMUSG00000044308	Ubr3	ubiquitin protein ligase E3 component n-recognin 3 [Source:MGI Symbol;Acc:MGI:1861100]	2	69727590	69854357	1	33.7548	2.72556	34.3839	39.4366	36.0187	46.3735	28.2595	24.2949	32.9077	27.8625	27.0861	38.6583	32.1155	29.8448
ENSMUSG00000038515	Grtp1	GH regulated TBC protein 1 [Source:MGI Symbol;Acc:MGI:1914040]	8	13222022	13250620	-1	28.3753	8.35861	38.1925	27.8473	53.3638	36.491	31.7066	32.3638	45.9242	23.3198	33.163	26.8085	32.1048	32.2143
ENSMUSG00000015806	Qdpr	quinoid dihydropteridine reductase [Source:MGI Symbol;Acc:MGI:97836]	5	45591363	45607578	-1	38.2625	7.20381	38.7541	23.4768	48.2395	36.6823	18.3353	42.0443	43.23	20.6438	45.4706	56.0144	32.1032	37.6231
ENSMUSG00000020847	Rph3al	rabphilin 3A-like (without C2 domains) [Source:MGI Symbol;Acc:MGI:1923492]	11	75721825	75829255	-1	20.8671	8.99974	33.9135	28.8717	54.6031	45.3623	17.2204	14.4635	27.0531	17.5117	24.3682	18.8346	32.1029	19.9086
ENSMUSG00000048040	Arxes2	adipocyte-related X-chromosome expressed sequence 2 [Source:MGI Symbol;Acc:MGI:1924226]	X	134894573	134896104	1	38.903	24.0991	34.1829	23.0201	35.0951	37.3084	32.8848	10.3482	12.3866	7.36187	11.5922	24.4087	32.1014	16.4971
ENSMUSG00000022964	Tmem50b	transmembrane protein 50B [Source:MGI Symbol;Acc:MGI:1925225]	16	91371391	91394688	-1	37.7613	12.717	69.23	17.0974	19.0204	36.7819	26.726	29.5351	45.7159	16.9042	35.6976	23.3468	32.1013	29.6543
ENSMUSG00000025266	Gnl3l	guanine nucleotide binding protein-like 3 (nucleolar)-like [Source:MGI Symbol;Acc:MGI:2448557]	X	149766137	149800318	-1	29.4837	3.18062	23.7186	33.3127	51.8203	50.8743	19.8851	25.0002	35.4222	23.1519	43.5503	34.9127	32.065	30.3204
ENSMUSG00000032244	Fem1b	fem 1 homolog b [Source:MGI Symbol;Acc:MGI:1335087]	9	62699103	62719216	-1	41.3569	3.75244	23.7771	28.1425	20.0796	75.1407	23.1561	25.6296	27.963	42.6129	35.1634	38.0784	32.0415	32.1006
ENSMUSG00000020612	Prkar1a	protein kinase, cAMP dependent regulatory, type I, alpha [Source:MGI Symbol;Acc:MGI:104878]	11	109540231	109560482	1	70.3578	8.42704	15.9992	29.8395	16.709	50.8881	40.6251	34.8866	44.4524	41.2667	42.4076	24.6064	32.0368	38.0408
ENSMUSG00000047888	Tnrc6b	trinucleotide repeat containing 6b [Source:MGI Symbol;Acc:MGI:2443730]	15	80595514	80825286	1	27.8255	8.76252	44.0763	35.5536	33.9929	41.7482	19.1606	23.6672	48.8388	26.6502	42.5197	33.4083	31.9932	32.3741
ENSMUSG00000026235	Epha4	Eph receptor A4 [Source:MGI Symbol;Acc:MGI:98277]	1	77343822	77491725	-1	39.0266	6.90452	39.3541	29.6796	27.3367	49.1753	40.8144	32.5465	42.979	43.171	57.2526	26.3582	31.9128	40.5203
ENSMUSG00000022790	Igsf11	immunoglobulin superfamily, member 11 [Source:MGI Symbol;Acc:MGI:2388477]	16	38713033	38847521	1	37.408	3.22126	78.4085	26.9332	35.6746	9.74411	22.1894	14.397	15.7501	10.8604	14.597	11.7103	31.8983	14.9174
ENSMUSG00000026627	Pacc1	proton activated chloride channel 1 [Source:MGI Symbol;Acc:MGI:1914200]	1	191058109	191083111	1	32.7077	14.0427	29.4917	30.9841	32.2703	51.6743	18.1613	36.814	49.4147	79.1787	35.9012	38.2427	31.8618	42.9521
ENSMUSG00000033948	Zswim5	zinc finger SWIM-type containing 5 [Source:MGI Symbol;Acc:MGI:1921714]	4	116734573	116846461	1	20.9345	4.43293	39.0363	21.1092	35.0147	70.5558	5.60239	14.7784	16.3616	16.8968	45.0153	18.2912	31.8472	19.4909
ENSMUSG00000026825	Dnm1	dynamin 1 [Source:MGI Symbol;Acc:MGI:107384]	2	32198483	32243350	-1	18.2659	11.7616	66.7755	24.9518	29.6877	39.509	7.42681	12.7373	10.4444	14.5819	14.1742	10.0921	31.8253	11.5761
ENSMUSG00000022783	Spag6l	sperm associated antigen 6-like [Source:MGI Symbol;Acc:MGI:1354388]	16	16570880	16647320	-1	33.7749	7.21627	44.3261	27.8715	44.2326	33.3781	35.1138	32.8945	63.276	28.4999	45.3139	31.7921	31.7999	39.4817
ENSMUSG00000027187	Cat	catalase [Source:MGI Symbol;Acc:MGI:88271]	2	103284194	103315505	-1	39.7849	15.7327	18.9617	62.7522	21.5993	31.9347	68.9943	26.5334	36.7245	17.6089	21.9427	23.1476	31.7943	32.4919
ENSMUSG00000019494	Cops6	COP9 signalosome subunit 6 [Source:MGI Symbol;Acc:MGI:1349439]	5	138159333	138162908	1	34.2665	7.6819	41.9988	40.2101	32.3943	34.2078	71.3705	46.7866	76.3122	41.192	52.1819	39.2762	31.7932	54.5199
ENSMUSG00000036295	Lrrn3	leucine rich repeat protein 3, neuronal [Source:MGI Symbol;Acc:MGI:106036]	12	41501667	41536430	-1	25.4473	2.45935	42.7673	41.2086	30.3511	48.4024	37.8778	50.7989	65.9038	49.3008	48.8729	52.1365	31.7727	50.8151
ENSMUSG00000041278	Ttc1	tetratricopeptide repeat domain 1 [Source:MGI Symbol;Acc:MGI:1914077]	11	43620339	43638835	-1	31.9205	4.85595	47.3691	35.8435	55.5993	14.9726	24.0535	22.7063	26.5683	16.0491	18.8038	9.0377	31.7602	19.5364
ENSMUSG00000039715	Dync2i2	dynein 2 intermediate chain 2 [Source:MGI Symbol;Acc:MGI:1919070]	2	29921558	29938893	-1	30.5124	5.79186	47.9712	19.7975	41.4057	44.8582	11.7854	21.911	53.2248	24.4317	40.9589	16.2782	31.7228	28.0983
ENSMUSG00000019433	Gipc1	GIPC PDZ domain containing family, member 1 [Source:MGI Symbol;Acc:MGI:1926252]	8	84379306	84391323	1	12.4002	14.0282	53.2556	21.6273	40.2543	48.454	19.9122	18.5876	40.1494	13.2003	24.589	26.2573	31.6699	23.7826
ENSMUSG00000029672	Fam3c	family with sequence similarity 3, member C [Source:MGI Symbol;Acc:MGI:107892]	6	22306519	22356242	-1	50.4545	3.22136	27.3639	23.8999	27.8669	56.5616	23.3893	15.7021	34.3015	16.6444	32.1498	20.666	31.5614	23.8088
ENSMUSG00000035268	Pkig	protein kinase inhibitor, gamma [Source:MGI Symbol;Acc:MGI:1343086]	2	163500306	163568078	1	45.7271	4.28444	50.7013	26.7617	42.0869	19.7082	10.49	12.8305	24.5115	29.789	30.7779	16.6303	31.5449	20.8382
ENSMUSG00000046447	Camk2n1	calcium/calmodulin-dependent protein kinase II inhibitor 1 [Source:MGI Symbol;Acc:MGI:1913509]	4	138181625	138187434	1	24.9842	7.62016	35.0981	35.8806	44.8161	40.7834	9.847	8.54023	15.2078	10.8355	19.4211	16.1497	31.5304	13.3336
ENSMUSG00000020585	Laptm4a	lysosomal-associated protein transmembrane 4A [Source:MGI Symbol;Acc:MGI:108017]	12	8971664	8988742	1	17.6771	4.17284	52.831	31.5307	31.3037	51.646	37.466	27.6882	37.7255	20.0539	41.7228	37.4689	31.5269	33.6876
ENSMUSG00000084883	Ccdc85c	coiled-coil domain containing 85C [Source:MGI Symbol;Acc:MGI:3644008]	12	108169861	108241684	-1	17.3827	8.04736	55.9249	38.6318	22.0156	47.0282	15.0689	28.9471	40.0093	30.4568	33.9736	23.8817	31.5051	28.7229
ENSMUSG00000021508	Cxcl14	chemokine (C-X-C motif) ligand 14 [Source:MGI Symbol;Acc:MGI:1888514]	13	56436456	56444364	-1	19.9299	5.20274	67.9276	36.7221	31.0118	28.199	14.1204	12.1633	22.0978	9.75153	24.0925	8.34042	31.4989	15.0943
ENSMUSG00000020647	Ncoa1	nuclear receptor coactivator 1 [Source:MGI Symbol;Acc:MGI:1276523]	12	4297362	4527182	-1	24.0157	9.39866	49.8018	27.2806	25.0145	53.3376	18.5184	16.6039	20.9844	20.2839	30.0503	35.1214	31.4748	23.5937
ENSMUSG00000031400	G6pdx	glucose-6-phosphate dehydrogenase X-linked [Source:MGI Symbol;Acc:MGI:105979]	X	73453089	73472800	-1	37.305	7.52482	37.0784	28.3059	42.99	35.5401	43.9362	24.1965	42.0428	22.8274	54.5876	29.2818	31.4574	36.1454
ENSMUSG00000074738	Fndc10	fibronectin type III domain containing 10 [Source:MGI Symbol;Acc:MGI:2444790]	4	155778799	155780938	1	23.2916	4.17873	74.9274	13.9046	24.2851	47.9651	16.7535	17.7541	22.193	26.6551	18.955	13.7708	31.4254	19.3469
ENSMUSG00000029131	Dnajb6	DnaJ heat shock protein family (Hsp40) member B6 [Source:MGI Symbol;Acc:MGI:1344381]	5	29940686	30023132	1	46.0864	5.41991	30.3326	44.7466	26.8993	35.0023	35.0908	35.6916	54.0744	36.168	36.9752	39.3485	31.4145	39.5581
ENSMUSG00000039676	Capsl	calcyphosine-like [Source:MGI Symbol;Acc:MGI:1922818]	15	9436114	9466124	1	53.3351	3.88108	36.2321	42.8994	32.3323	19.7129	64.5489	29.0474	55.7691	29.8925	55.5502	31.6971	31.3988	44.4175
ENSMUSG00000063524	Eno1	enolase 1, alpha non-neuron [Source:MGI Symbol;Acc:MGI:95393]	4	150321178	150333336	1	18.7726	33.4021	39.3115	23.1181	32.8646	40.6958	13.7696	38.7621	27.0836	20.4841	22.8777	27.2629	31.3608	25.04
ENSMUSG00000038482	Tfdp1	transcription factor Dp 1 [Source:MGI Symbol;Acc:MGI:101934]	8	13388751	13428448	1	33.8891	17.9965	24.2285	29.6311	24.6904	57.6478	23.8279	30.823	42.1006	32.0335	29.1931	14.6888	31.3472	28.7778
ENSMUSG00000062683	Atp5g2	ATP synthase, H+ transporting, mitochondrial F0 complex, subunit C2 (subunit 9) [Source:MGI Symbol;Acc:MGI:1915192]	15	102571299	102580787	-1	20.9773	30.7749	45.9895	34.4227	30.5267	25.2912	22.2696	15.7148	28.2709	20.0632	30.4421	19.7394	31.3304	22.75
ENSMUSG00000044600	Smim7	small integral membrane protein 7 [Source:MGI Symbol;Acc:MGI:1914068]	8	73319032	73324932	-1	38.2536	11.5505	48.443	25.9845	15.7476	47.9265	31.574	44.3942	57.1059	41.1115	58.7221	57.9958	31.3176	48.4839
ENSMUSG00000036427	Gpi1	glucose-6-phosphate isomerase 1 [Source:MGI Symbol;Acc:MGI:95797]	7	33900755	33929761	-1	38.1467	11.755	38.4896	24.5701	40.7615	34.1551	25.9728	30.769	34.0241	28.5592	23.0383	28.8343	31.313	28.5329
ENSMUSG00000041598	Cdc42ep4	CDC42 effector protein (Rho GTPase binding) 4 [Source:MGI Symbol;Acc:MGI:1929760]	11	113617676	113642707	-1	46.5655	12.8348	21.9517	22.5864	42.9757	40.8399	22.8831	20.3005	43.5064	61.8314	50.255	25.9211	31.2923	37.4496
ENSMUSG00000007476	Lrrc8a	leucine rich repeat containing 8A VRAC subunit A [Source:MGI Symbol;Acc:MGI:2652847]	2	30127727	30153802	1	17.7475	11.4056	29.9232	23.9828	54.1267	50.3788	24.4644	13.1148	22.0084	26.5085	28.482	26.8163	31.2608	23.5657
ENSMUSG00000008604	Ubqln4	ubiquilin 4 [Source:MGI Symbol;Acc:MGI:2150152]	3	88461065	88477032	1	13.9534	5.18344	28.5874	26.1829	59.2973	54.2935	23.214	8.03136	20.7428	17.1061	27.7763	15.1744	31.2497	18.6742
ENSMUSG00000044147	Arf6	ADP-ribosylation factor 6 [Source:MGI Symbol;Acc:MGI:99435]	12	69418924	69420557	1	26.6167	8.46643	38.6118	19.4083	45.4276	48.8452	21.2143	15.119	16.0022	11.8509	24.5136	12.4051	31.2293	16.8509
ENSMUSG00000026510	Trp53bp2	transformation related protein 53 binding protein 2 [Source:MGI Symbol;Acc:MGI:2138319]	1	182236737	182289997	1	18.3056	10.4263	29.3759	31.3832	33.2894	64.5633	18.8704	17.8708	39.461	31.1618	26.7222	21.5729	31.2239	25.9432
ENSMUSG00000028953	Abcf2	ATP-binding cassette, sub-family F (GCN20), member 2 [Source:MGI Symbol;Acc:MGI:1351657]	5	24770343	24782465	-1	23.0263	3.93794	71.945	33.3951	22.443	32.5392	49.0334	37.3085	68.0387	56.879	24.3348	19.585	31.2144	42.5299
ENSMUSG00000032733	Snx33	sorting nexin 33 [Source:MGI Symbol;Acc:MGI:2443239]	9	56824477	56835655	-1	22.3083	24.5494	39.8055	26.7375	24.8995	48.8426	8.58711	16.6777	12.9533	16.084	21.1233	18.5707	31.1905	15.666
ENSMUSG00000032657	Fam189b	family with sequence similarity 189, member B [Source:MGI Symbol;Acc:MGI:1915771]	3	89090450	89096602	1	20.8592	31.506	45.7129	16.2365	49.7196	22.8478	10.9333	9.00385	18.9219	13.2643	23.1546	11.405	31.147	14.4472
ENSMUSG00000020978	Klhdc2	kelch domain containing 2 [Source:MGI Symbol;Acc:MGI:1916804]	12	69343455	69357461	1	35.6984	3.13065	30.788	31.6441	29.5804	55.7666	21.7034	23.9735	30.513	27.3592	40.0675	22.3542	31.1014	27.6618
ENSMUSG00000024949	Sf1	splicing factor 1 [Source:MGI Symbol;Acc:MGI:1095403]	19	6413720	6428060	1	21.5451	7.60028	51.4507	32.065	26.2715	47.653	31.3249	28.2116	50.3589	31.787	42.222	26.7644	31.0976	35.1115
ENSMUSG00000036840	Siah1a	siah E3 ubiquitin protein ligase 1A [Source:MGI Symbol;Acc:MGI:108064]	8	87450635	87472562	-1	33.8325	4.4663	38.0696	36.0841	20.9132	52.8826	29.5538	45.3894	50.8927	44.3415	50.8398	58.8293	31.0414	46.6411
ENSMUSG00000021282	Eif5	eukaryotic translation initiation factor 5 [Source:MGI Symbol;Acc:MGI:95309]	12	111504450	111513186	1	37.0512	4.99605	36.2793	36.3941	29.3724	42.149	37.2316	31.1051	48.0471	34.5488	48.7855	44.9127	31.0403	40.7718
ENSMUSG00000028790	Khdrbs1	KH domain containing, RNA binding, signal transduction associated 1 [Source:MGI Symbol;Acc:MGI:893579]	4	129596957	129636096	-1	25.2307	2.5858	35.1854	26.38	41.6812	55.1167	25.6163	24.9874	20.995	13.0616	20.2575	24.9258	31.03	21.6406
ENSMUSG00000028653	Trit1	tRNA isopentenyltransferase 1 [Source:MGI Symbol;Acc:MGI:1914216]	4	122910390	122948742	1	17.9159	7.9262	49.906	36.7148	41.6306	31.9867	35.4037	33.4042	34.6772	32.6903	36.6917	16.4367	31.0134	31.5506
ENSMUSG00000032908	Sgpp2	sphingosine-1-phosphate phosphatase 2 [Source:MGI Symbol;Acc:MGI:3589109]	1	78286982	78396926	1	25.2652	6.18105	28.2223	39.4092	19.7408	66.9875	36.0044	35.9873	38.3687	39.8654	29.2478	33.4376	30.9677	35.4852
ENSMUSG00000097604	Gm17322	predicted gene, 17322 [Source:MGI Symbol;Acc:MGI:4936956]	9	57905324	57914734	1	24.2789	4.33048	19.3689	23.7445	65.8843	48.1863	19.4246	19.5582	29.1041	23.1876	24.5219	12.8577	30.9656	21.4424
ENSMUSG00000027602	Map1lc3a	microtubule-associated protein 1 light chain 3 alpha [Source:MGI Symbol;Acc:MGI:1915661]	2	155118217	155119993	1	37.4472	5.50873	51.17	22.2807	54.3773	14.965	28.1915	8.27416	19.5028	14.5514	31.7458	15.1088	30.9582	19.5624
ENSMUSG00000039542	Ncam1	neural cell adhesion molecule 1 [Source:MGI Symbol;Acc:MGI:97281]	9	49413436	49710225	-1	15.5312	4.00777	39.6168	34.9402	39.3791	52.1558	12.3026	17.2326	33.2027	20.6075	35.8475	20.1699	30.9385	23.2271
ENSMUSG00000009073	Nf2	neurofibromin 2 [Source:MGI Symbol;Acc:MGI:97307]	11	4715845	4799536	-1	24.7676	7.56393	50.7647	30.4173	30.985	41.0834	22.4241	18.575	41.6968	23.9271	34.9616	10.563	30.9303	25.3579
ENSMUSG00000024098	Twsg1	twisted gastrulation BMP signaling modulator 1 [Source:MGI Symbol;Acc:MGI:2137520]	17	66228967	66258221	-1	37.2096	5.39501	39.3719	30.1955	31.7236	41.3676	32.0278	27.2037	43.2315	35.7315	51.6132	27.7717	30.8772	36.2632
ENSMUSG00000020894	Vamp2	vesicle-associated membrane protein 2 [Source:MGI Symbol;Acc:MGI:1313277]	11	68979316	68983210	1	32.3215	7.74833	42.8847	26.9813	21.5267	53.7346	28.5994	24.8938	27.6294	44.3094	31.9425	24.2625	30.8662	30.2728
ENSMUSG00000027341	Tmem230	transmembrane protein 230 [Source:MGI Symbol;Acc:MGI:1917862]	2	132081412	132089727	-1	16.6908	1.71814	13.1712	35.6417	67.4593	50.3906	56.1849	24.8906	21.5287	12.662	22.5537	32.0004	30.8453	28.3034
ENSMUSG00000045667	Smtnl2	smoothelin-like 2 [Source:MGI Symbol;Acc:MGI:2442764]	11	72279990	72302539	-1	24.4906	22.0322	33.7614	27.4811	28.9657	48.3077	46.5152	58.9089	62.665	62.2332	48.3673	61.2745	30.8398	56.6607
ENSMUSG00000029359	Tesc	tescalcin [Source:MGI Symbol;Acc:MGI:1930803]	5	118165808	118199943	1	30.341	15.6489	52.0672	22.9258	35.0601	28.7925	23.4229	27.2735	34.0968	49.4298	40.7171	27.4678	30.8059	33.7347
ENSMUSG00000039844	Rapgef1	Rap guanine nucleotide exchange factor (GEF) 1 [Source:MGI Symbol;Acc:MGI:104580]	2	29509732	29630990	1	34.419	7.40898	35.4685	22.0349	23.8842	61.5527	33.7158	42.3681	60.9135	28.1133	56.7578	27.2984	30.7947	41.5278
ENSMUSG00000092035	Peg10	paternally expressed 10 [Source:MGI Symbol;Acc:MGI:2157785]	6	4747306	4760517	1	21.0455	8.25529	30.8951	31.3835	29.5527	63.5667	16.9808	29.7669	21.5719	20.7187	27.7004	30.1599	30.7831	24.4831
ENSMUSG00000031149	Praf2	PRA1 domain family 2 [Source:MGI Symbol;Acc:MGI:1859607]	X	7594678	7597303	1	13.6742	56.6889	8.42828	13.7191	73.841	18.3281	39.7091	8.92069	19.9189	5.25367	12.3923	4.69697	30.7799	15.1486
ENSMUSG00000030970	Ctbp2	C-terminal binding protein 2 [Source:MGI Symbol;Acc:MGI:1201686]	7	132589292	132726083	-1	27.1173	9.00537	69.3368	21.1611	25.2787	32.7409	9.80083	8.13827	19.7991	21.9213	19.4423	13.3963	30.7734	15.4163
ENSMUSG00000029922	Mkrn1	makorin, ring finger protein, 1 [Source:MGI Symbol;Acc:MGI:1859353]	6	39374738	39397396	-1	25.156	15.4441	31.4923	29.2066	30.9882	52.3467	14.5977	26.7302	30.0381	21.9237	35.0519	24.9117	30.7723	25.5422
ENSMUSG00000039985	Sinhcaf	SIN3-HDAC complex associated factor [Source:MGI Symbol;Acc:MGI:1929091]	6	148822533	148847965	-1	27.823	6.2306	45.8049	25.8008	23.3493	55.3499	57.2475	40.6657	50.0184	48.0772	50.2527	51.4566	30.7264	49.6197
ENSMUSG00000021068	Nin	ninein [Source:MGI Symbol;Acc:MGI:105108]	12	70058209	70160491	-1	32.5601	4.13588	34.3372	32.3844	25.9764	54.9459	26.0015	32.6963	41.0255	34.5494	39.0812	38.8544	30.7233	35.368
ENSMUSG00000037966	Ninj1	ninjurin 1 [Source:MGI Symbol;Acc:MGI:1196617]	13	49340961	49349720	1	19.3802	19.582	82.8876	20.3128	18.6117	23.5548	21.4913	27.9803	23.8028	34.1684	44.9733	54.7834	30.7215	34.5333
ENSMUSG00000040462	Os9	amplified in osteosarcoma [Source:MGI Symbol;Acc:MGI:1924301]	10	126931519	126957000	-1	17.386	11.8103	52.9177	26.1177	50.0689	25.9634	20.5921	18.2623	30.2299	9.49615	22.3039	9.84927	30.7107	18.4556
ENSMUSG00000047388	Atmin	ATM interactor [Source:MGI Symbol;Acc:MGI:2682328]	8	117670132	117687184	1	18.4037	3.58476	43.4998	31.2358	44.1015	43.3907	22.2668	24.5566	38.353	22.3692	32.1476	19.1041	30.7027	26.4662
ENSMUSG00000029432	Nipsnap2	nipsnap homolog 2 [Source:MGI Symbol;Acc:MGI:1278343]	5	129802127	129835391	1	34.8539	9.06237	46.1546	34.5792	17.8463	41.6578	71.9131	44.4793	56.3561	34.4504	76.9731	35.9778	30.6924	53.3583
ENSMUSG00000022841	Ap2m1	adaptor-related protein complex 2, mu 1 subunit [Source:MGI Symbol;Acc:MGI:1298405]	16	20354228	20363659	1	30.8785	14.6626	32.1634	23.8601	61.4243	21.1021	32.2549	30.621	35.1106	30.604	31.6267	27.8349	30.6818	31.342
ENSMUSG00000026821	Ralgds	ral guanine nucleotide dissociation stimulator [Source:MGI Symbol;Acc:MGI:107485]	2	28403137	28443093	1	19.1017	8.84027	46.2475	29.9558	34.1904	45.6069	34.7856	25.7871	24.7739	30.4228	23.9818	23.2822	30.6571	27.1722
ENSMUSG00000063065	Mapk3	mitogen-activated protein kinase 3 [Source:MGI Symbol;Acc:MGI:1346859]	7	126358773	126364991	1	22.8725	4.14026	47.5826	28.7286	41.8627	38.7168	31.2786	29.1018	48.3871	34.6915	24.6984	21.8625	30.6506	31.67
ENSMUSG00000068966	Zbtb34	zinc finger and BTB domain containing 34 [Source:MGI Symbol;Acc:MGI:2685195]	2	33296120	33321336	-1	20.355	7.8019	41.5948	31.1191	28.3363	54.5641	14.4175	20.0615	31.5237	27.8837	46.4798	23.0248	30.6285	27.2318
ENSMUSG00000029038	Ssu72	Ssu72 RNA polymerase II CTD phosphatase homolog (yeast) [Source:MGI Symbol;Acc:MGI:1916241]	4	155789257	155818336	1	23.9891	21.6462	37.6299	22.0084	28.8977	49.148	34.6765	30.5153	30.015	20.097	19.7799	25.5138	30.5532	26.7662
ENSMUSG00000026239	Pde6d	phosphodiesterase 6D, cGMP-specific, rod, delta [Source:MGI Symbol;Acc:MGI:1270843]	1	86470716	86510351	-1	25.9824	7.34765	31.5324	30.6369	55.6187	32.1534	44.9151	35.3781	60.7734	22.811	55.9553	49.0731	30.5452	44.8177
ENSMUSG00000041891	Lman1	lectin, mannose-binding, 1 [Source:MGI Symbol;Acc:MGI:1917611]	18	66113809	66155651	-1	24.798	4.60338	48.7968	32.4291	32.0759	40.5277	27.2494	37.6264	50.2728	38.8017	48.6669	32.761	30.5385	39.2297
ENSMUSG00000086545	Lrrc3c	leucine rich repeat containing 3C [Source:MGI Symbol;Acc:MGI:2684858]	11	98489117	98490412	1	8.3333	5.27798	70.3273	34.5116	43.7931	20.8492	0	0	0.57903	0	0	0.0398432	30.5154	0.103146
ENSMUSG00000017466	Timp2	tissue inhibitor of metalloproteinase 2 [Source:MGI Symbol;Acc:MGI:98753]	11	118191895	118246566	-1	26.7898	3.57092	27.9389	26.2429	40.054	58.3283	20.2553	20.2827	32.4864	13.2869	32.7774	19.4775	30.4875	23.0944
ENSMUSG00000027273	Snap25	synaptosomal-associated protein 25 [Source:MGI Symbol;Acc:MGI:98331]	2	136555373	136624348	1	21.4887	5.17844	26.3078	30.8324	43.7958	55.2944	11.9077	16.0094	15.9508	11.6311	14.5978	13.9764	30.4829	14.0122
ENSMUSG00000004788	Eif2b2	eukaryotic translation initiation factor 2B, subunit 2 beta [Source:MGI Symbol;Acc:MGI:2145118]	12	85266255	85273402	1	14.6212	13.5836	42.6524	44.1259	23.0935	44.5815	65.2598	37.9191	73.8772	43.8703	40.6355	26.1007	30.443	47.9438
ENSMUSG00000015846	Rxra	retinoid X receptor alpha [Source:MGI Symbol;Acc:MGI:98214]	2	27566452	27652969	1	32.0318	14.6125	42.5241	27.262	25.7615	40.459	14.7313	22.6284	19.517	16.5774	22.6261	29.2731	30.4418	20.8922
ENSMUSG00000024335	Brd2	bromodomain containing 2 [Source:MGI Symbol;Acc:MGI:99495]	17	34330997	34341608	-1	24.0913	4.28704	37.4025	30.502	37.4276	48.7302	10.1774	16.2252	24.0343	20.2884	25.4117	22.8003	30.4068	19.8229
ENSMUSG00000063856	Gpx1	glutathione peroxidase 1 [Source:MGI Symbol;Acc:MGI:104887]	9	108216102	108217542	1	43.9936	15.4586	25.9709	38.4506	36.4946	22.0699	22.9683	30.6911	32.8859	20.1904	28.6944	40.1534	30.4064	29.2639
ENSMUSG00000028990	Lzic	leucine zipper and CTNNBIP1 domain containing [Source:MGI Symbol;Acc:MGI:1916401]	4	149569686	149581125	1	37.4774	3.12449	35.6048	41.1695	13.8775	51.1167	10.6998	14.4359	24.9387	31.194	37.3842	11.8447	30.3951	21.7495
ENSMUSG00000042826	Fgf11	fibroblast growth factor 11 [Source:MGI Symbol;Acc:MGI:109167]	11	69686894	69692683	-1	12.2736	14.1973	59.9888	38.3289	16.5946	40.9822	11.7663	17.0207	27.8758	6.33639	31.6166	8.86657	30.3942	17.2471
ENSMUSG00000031776	Arl2bp	ADP-ribosylation factor-like 2 binding protein [Source:MGI Symbol;Acc:MGI:1349429]	8	95393228	95401053	1	22.3603	9.43662	44.1482	27.8304	45.8028	32.6445	27.1677	51.4335	64.4002	47.5033	44.8626	34.688	30.3705	45.0092
ENSMUSG00000020372	Rack1	receptor for activated C kinase 1 [Source:MGI Symbol;Acc:MGI:101849]	11	48691159	48697261	1	32.0669	6.28859	36.3087	23.7847	46.7752	36.7809	40.9359	33.3995	33.0301	19.9412	51.6888	42.036	30.3342	36.8386
ENSMUSG00000075701	Selenos	selenoprotein S [Source:MGI Symbol;Acc:MGI:95994]	7	65729397	65739153	1	37.3303	9.17973	16.4647	28.2696	34.1328	56.6132	23.5955	36.3739	39.687	27.5285	32.9442	26.0962	30.3317	31.0375
ENSMUSG00000031532	Saraf	store-operated calcium entry-associated regulatory factor [Source:MGI Symbol;Acc:MGI:1915137]	8	34621717	34637999	1	17.5708	8.74426	27.4662	20.4621	56.8496	50.6583	24.7027	49.03	46.3098	49.4113	64.6759	26.9509	30.2919	43.5134
ENSMUSG00000057388	Mrpl18	mitochondrial ribosomal protein L18 [Source:MGI Symbol;Acc:MGI:1914931]	17	13130236	13135232	-1	25.1549	7.06965	79.9445	25.783	22.7472	20.8472	27.5139	27.451	46.2883	28.4961	44.1729	17.995	30.2577	31.9862
ENSMUSG00000029433	Diablo	diablo, IAP-binding mitochondrial protein [Source:MGI Symbol;Acc:MGI:1913843]	5	123647828	123662239	-1	23.2412	3.54747	51.1177	27.8221	34.0182	41.7811	32.7605	26.1545	36.0331	22.6874	20.9214	35.2508	30.2546	28.9679
ENSMUSG00000086040	Wipf3	WAS/WASL interacting protein family, member 3 [Source:MGI Symbol;Acc:MGI:3044681]	6	54406588	54480753	1	23.5619	4.76132	63.3142	34.8668	29.6841	25.103	9.9914	5.1582	18.1437	8.8002	19.0853	5.64792	30.2152	11.1378
ENSMUSG00000034460	Six4	sine oculis-related homeobox 4 [Source:MGI Symbol;Acc:MGI:106034]	12	73146383	73160230	-1	21.8691	3.07151	38.4907	22.4983	25.5373	69.7706	28.4451	19.9431	29.8022	26.8046	29.2298	37.1039	30.2063	28.5548
ENSMUSG00000079108	Srp54c	signal recognition particle 54C [Source:MGI Symbol;Acc:MGI:3714359]	12	55276953	55310621	1	35.5662	4.41393	27.1236	31.6856	33.9569	48.2233	27.0764	30.4445	29.9814	24.6481	41.4665	41.7556	30.1616	32.5621
ENSMUSG00000063455	D630045J12Rik	RIKEN cDNA D630045J12 gene [Source:MGI Symbol;Acc:MGI:2669829]	6	38100109	38230944	-1	20.8287	8.37662	46.1514	32.4651	29.2934	43.599	12.6031	17.8522	25.8774	19.3206	34.1618	18.664	30.119	21.4132
ENSMUSG00000062444	Ap3b2	adaptor-related protein complex 3, beta 2 subunit [Source:MGI Symbol;Acc:MGI:1100869]	7	81110147	81143673	-1	22.1545	5.73224	33.1591	29.9696	45.9706	43.7044	16.1477	12.9457	25.5867	9.55662	37.8827	27.8756	30.1151	21.6658
ENSMUSG00000018476	Kdm6b	KDM1 lysine (K)-specific demethylase 6B [Source:MGI Symbol;Acc:MGI:2448492]	11	69289334	69304501	-1	10.1226	14.3096	59.9913	22.8131	29.8564	43.3898	23.8591	12.5112	21.5278	19.2341	31.0166	17.822	30.0805	20.9951
ENSMUSG00000022722	Arl6	ADP-ribosylation factor-like 6 [Source:MGI Symbol;Acc:MGI:1927136]	16	59433312	59459754	-1	46.4063	6.34374	42.877	42.2018	26.502	16.1442	65.5415	45.9187	72.7166	33.1385	56.411	39.4331	30.0792	52.1932
ENSMUSG00000034269	Setd5	SET domain containing 5 [Source:MGI Symbol;Acc:MGI:1920145]	6	113054326	113130396	1	24.8788	2.89064	42.2195	34.1217	27.716	47.9787	13.1144	17.7624	27.8065	21.4172	23.7626	19.5624	29.9676	20.5709
ENSMUSG00000060510	Zfp266	zinc finger protein 266 [Source:MGI Symbol;Acc:MGI:1924769]	9	20406364	20432713	-1	28.0557	2.51213	26.3343	28.6867	30.1479	64.0246	36.9358	37.4443	52.1517	41.2815	46.9349	50.3641	29.9602	44.1854
ENSMUSG00000027173	Depdc7	DEP domain containing 7 [Source:MGI Symbol;Acc:MGI:2139258]	2	104552129	104573223	-1	63.8864	5.70906	29.8046	36.415	23.1483	20.6222	20.1609	25.3449	38.1663	23.9405	24.0922	20.2497	29.9309	25.3257
ENSMUSG00000027030	Stk39	serine/threonine kinase 39 [Source:MGI Symbol;Acc:MGI:1858416]	2	68040789	68302612	-1	43.3282	4.49075	25.3106	33.7033	35.2903	37.3227	16.912	38.6477	59.3117	22.3836	47.6704	32.5442	29.9076	36.2449
ENSMUSG00000020386	Sar1b	secretion associated Ras related GTPase 1B [Source:MGI Symbol;Acc:MGI:1913647]	11	51654514	51682752	1	44.7961	11.188	29.5444	37.9252	32.111	23.7326	33.8992	49.8975	81.6512	50.9199	65.6083	63.7014	29.8829	57.6129
ENSMUSG00000035890	Rnf126	ring finger protein 126 [Source:MGI Symbol;Acc:MGI:1917544]	10	79594349	79602786	-1	19.5066	39.3736	24.9214	18.4821	60.0847	16.7713	60.8633	16.875	13.0367	19.9797	25.5815	19.2558	29.8566	25.932
ENSMUSG00000021807	Rtraf	RNA transcription, translation and transport factor [Source:MGI Symbol;Acc:MGI:1915295]	14	19861419	19873892	-1	23.3888	3.71417	49.2607	27.568	19.3083	55.8983	53.8014	62.4759	72.9807	55.1653	64.9892	93.4458	29.8564	67.1431
ENSMUSG00000039178	Tbc1d19	TBC1 domain family, member 19 [Source:MGI Symbol;Acc:MGI:1914499]	5	53966948	54061307	1	35.1356	5.23736	27.8495	29.6105	36.1561	45.0133	33.1349	32.2751	27.882	30.9399	33.1566	51.06	29.8337	34.7414
ENSMUSG00000015120	Ube2i	ubiquitin-conjugating enzyme E2I [Source:MGI Symbol;Acc:MGI:107365]	17	25480890	25493596	-1	29.4446	9.16548	39.0882	25.7475	37.0071	38.5448	19.874	38.0226	51.0101	30.5266	45.5746	27.4941	29.8329	35.417
ENSMUSG00000020205	Phlda1	pleckstrin homology like domain, family A, member 1 [Source:MGI Symbol;Acc:MGI:1096880]	10	111342147	111344506	1	16.7151	3.25319	15.6516	36.4312	47.4009	59.5453	40.6977	10.0099	7.1375	3.91855	44.0432	13.0634	29.8329	19.8117
ENSMUSG00000028337	Coro2a	coronin, actin binding protein 2A [Source:MGI Symbol;Acc:MGI:1345966]	4	46536937	46602202	-1	15.0897	4.83578	26.0509	30.5494	44.9196	56.8218	81.453	74.3709	85.9477	88.6068	100.99	88.945	29.7112	86.7189
ENSMUSG00000020456	Ogdh	oxoglutarate (alpha-ketoglutarate) dehydrogenase (lipoamide) [Source:MGI Symbol;Acc:MGI:1098267]	11	6241633	6306642	1	28.2085	4.83598	28.5179	33.0654	48.6797	34.8925	32.3248	38.4254	45.1607	28.0047	27.6757	38.9356	29.7	35.0878
ENSMUSG00000029781	Fkbp9	FK506 binding protein 9 [Source:MGI Symbol;Acc:MGI:1350921]	6	56809044	56856343	1	34.304	3.08422	23.9586	37.3285	27.7159	51.6369	27.1434	24.9789	51.5666	34.869	33.7432	41.9301	29.6714	35.7052
ENSMUSG00000031540	Kat6a	K(lysine) acetyltransferase 6A [Source:MGI Symbol;Acc:MGI:2442415]	8	23349551	23433275	1	24.816	3.82869	40.7787	33.1662	33.8854	41.5345	20.7763	25.0778	30.7605	21.2324	24.8435	23.5835	29.6682	24.379
ENSMUSG00000051413	Plagl2	pleiomorphic adenoma gene-like 2 [Source:MGI Symbol;Acc:MGI:1933165]	2	153069679	153083346	-1	13.4685	6.22731	31.0789	36.5818	24.5072	66.0682	12.4999	17.5345	19.073	20.8825	18.2045	8.66661	29.6553	16.1435
ENSMUSG00000007850	Hnrnph1	heterogeneous nuclear ribonucleoprotein H1 [Source:MGI Symbol;Acc:MGI:1891925]	11	50267817	50277355	1	43.325	4.74909	13.94	51.4924	26.2166	38.1952	48.2295	39.6413	77.6573	42.5511	66.6865	45.7321	29.653	53.4163
ENSMUSG00000044707	Ccnjl	cyclin J-like [Source:MGI Symbol;Acc:MGI:2685723]	11	43419611	43477824	1	14.991	6.01761	80.4477	15.383	23.3075	37.6087	13.7089	30.8523	16.8273	13.8163	26.5516	13.7564	29.6259	19.2521
ENSMUSG00000025381	Cnpy2	canopy FGF signaling regulator 2 [Source:MGI Symbol;Acc:MGI:1928477]	10	128158328	128163422	1	27.4872	3.91922	27.7952	20.3634	48.2244	49.9235	28.0592	48.3366	72.7297	26.7183	30.0266	61.2918	29.6188	44.527
ENSMUSG00000042064	Myo3b	myosin IIIB [Source:MGI Symbol;Acc:MGI:2448580]	2	69869470	70259542	1	27.998	3.69472	33.9843	37.6529	30.2214	44.1422	18.8791	22.6525	28.7174	13.4346	27.6031	30.4015	29.6156	23.6147
ENSMUSG00000032434	Cmtm6	CKLF-like MARVEL transmembrane domain containing 6 [Source:MGI Symbol;Acc:MGI:2447165]	9	114560184	114578412	1	19.9587	2.66501	23.6631	29.8851	21.2377	80.1209	25.6395	25.0611	28.9483	31.5135	56.8209	25.1883	29.5884	32.1953
ENSMUSG00000039630	Hnrnpu	heterogeneous nuclear ribonucleoprotein U [Source:MGI Symbol;Acc:MGI:1858195]	1	178148673	178165362	-1	43.2961	2.83706	28.067	33.7494	21.3417	48.2074	33.7974	38.7865	55.7137	37.4869	47.1587	36.4436	29.5831	41.5645
ENSMUSG00000006476	Nsmf	NMDA receptor synaptonuclear signaling and neuronal migration factor [Source:MGI Symbol;Acc:MGI:1861755]	2	24944367	24952893	1	20.0856	13.8941	38.1484	25.9565	41.9459	37.3903	6.54083	6.0546	11.1938	7.69947	18.9838	8.34602	29.5701	9.80309
ENSMUSG00000005656	Snx6	sorting nexin 6 [Source:MGI Symbol;Acc:MGI:1919433]	12	54793134	54842488	-1	14.3708	5.09653	17.4798	13.1876	83.2943	43.9181	26.2807	14.5558	28.8319	17.0373	36.6641	19.6295	29.5579	23.8332
ENSMUSG00000050538	B230217C12Rik	RIKEN cDNA B230217C12 gene [Source:MGI Symbol;Acc:MGI:1915377]	11	97731606	97734925	1	21.8853	11.717	53.399	44.8714	20.279	24.9112	18.7192	23.8272	33.3068	17.8217	20.6354	21.5551	29.5105	22.6442
ENSMUSG00000000567	Sox9	SRY (sex determining region Y)-box 9 [Source:MGI Symbol;Acc:MGI:98371]	11	112673050	112678586	1	41.7522	3.86045	54.9988	16.3893	23.1634	36.5507	4.43908	12.3315	9.85205	4.71541	31.5282	23.9445	29.4525	14.4685
ENSMUSG00000039474	Wfs1	wolframin ER transmembrane glycoprotein [Source:MGI Symbol;Acc:MGI:1328355]	5	37123448	37146549	-1	21.0778	14.4633	32.5739	16.7548	46.733	45.0314	4.70528	14.5077	27.1049	11.1657	11.7594	23.6585	29.439	15.4836
ENSMUSG00000031446	Cul4a	cullin 4A [Source:MGI Symbol;Acc:MGI:1914487]	8	13155621	13197940	1	46.4692	6.32877	22.9631	37.2387	21.4633	42.0394	40.0609	35.6024	56.6868	29.3958	55.5229	40.5486	29.4171	42.9696
ENSMUSG00000060992	Copz1	coatomer protein complex, subunit zeta 1 [Source:MGI Symbol;Acc:MGI:1929063]	15	103181141	103208295	1	25.441	5.83261	55.7255	17.0601	45.2502	27.1896	34.6377	27.8561	35.9077	21.9243	36.5312	30.5949	29.4165	31.242
ENSMUSG00000016257	Prelid3b	PRELI domain containing 3B [Source:MGI Symbol;Acc:MGI:1913640]	2	174306860	174314874	-1	18.6916	4.7559	32.5294	22.3328	27.6728	70.365	13.6006	16.4002	23.793	16.2896	18.6379	40.286	29.3912	21.5012
ENSMUSG00000022463	Srebf2	sterol regulatory element binding factor 2 [Source:MGI Symbol;Acc:MGI:107585]	15	82031382	82089580	1	26.2731	8.74478	42.3438	19.6317	33.1216	45.7491	23.1948	22.0697	37.95	24.5921	36.3005	14.6976	29.3107	26.4674
ENSMUSG00000109336	Samd4b	sterile alpha motif domain containing 4B [Source:MGI Symbol;Acc:MGI:2448542]	7	28098947	28297569	-1	19.0653	9.28111	41.0332	33.4672	30.6384	42.2072	7.61646	18.3999	21.3967	14.3369	28.893	17.2693	29.2821	17.9854
ENSMUSG00000046364	Rpl27a	ribosomal protein L27A [Source:MGI Symbol;Acc:MGI:1347076]	7	109118354	109121574	1	40.2603	4.99206	34.9218	34.0891	43.8055	17.4986	23.927	41.7296	29.4656	21.6656	27.6452	26.928	29.2612	28.5602
ENSMUSG00000036990	Otud4	OTU domain containing 4 [Source:MGI Symbol;Acc:MGI:1098801]	8	80366247	80404353	1	33.0044	2.69881	22.7012	27.7922	24.5829	64.5114	38.4813	34.8237	44.8355	41.4619	39.6147	43.9843	29.2152	40.5336
ENSMUSG00000038250	Usp38	ubiquitin specific peptidase 38 [Source:MGI Symbol;Acc:MGI:1922091]	8	81707362	81741557	-1	30.158	5.44672	46.0771	20.3694	35.8345	37.1202	20.9221	19.0873	28.3693	25.2313	33.9946	26.4652	29.1677	25.6783
ENSMUSG00000057963	Itpk1	inositol 1,3,4-triphosphate 5/6 kinase [Source:MGI Symbol;Acc:MGI:2446159]	12	102534841	102671189	-1	30.1918	17.1615	57.0249	31.4289	16.7774	22.4206	5.37791	15.8609	9.87412	14.7745	16.9526	3.36653	29.1675	11.0344
ENSMUSG00000000711	Rab5b	RAB5B, member RAS oncogene family [Source:MGI Symbol;Acc:MGI:105938]	10	128513044	128532133	-1	22.0427	3.87063	57.6271	18.5427	32.3258	40.4823	21.1568	19.8382	32.6765	25.136	28.5882	32.7049	29.1485	26.6834
ENSMUSG00000036333	Kidins220	kinase D-interacting substrate 220 [Source:MGI Symbol;Acc:MGI:1924730]	12	25024924	25113151	1	29.5608	3.449	22.3577	29.1643	35.4243	54.9036	18.9347	20.0517	42.1792	27.0807	32.6404	30.2445	29.1433	28.5219
ENSMUSG00000002413	Braf	Braf transforming gene [Source:MGI Symbol;Acc:MGI:88190]	6	39580171	39702397	-1	25.5113	3.00276	37.7336	25.7505	32.1747	50.4751	33.6682	23.8593	37.3572	35.529	30.6424	33.6674	29.108	32.4539
ENSMUSG00000049470	Aff4	AF4/FMR2 family, member 4 [Source:MGI Symbol;Acc:MGI:2136171]	11	53241660	53312657	1	25.0174	5.3028	33.5099	26.3092	38.7909	45.647	21.3794	27.1467	32.6625	32.227	32.578	36.5197	29.0962	30.4189
ENSMUSG00000026880	Stom	stomatin [Source:MGI Symbol;Acc:MGI:95403]	2	35203998	35226988	-1	30.1444	3.24289	24.1711	19.0257	16.9086	81.0725	12.1759	12.289	15.5066	15.336	30.5852	11.988	29.0942	16.3134
ENSMUSG00000015002	Efr3a	EFR3 homolog A [Source:MGI Symbol;Acc:MGI:1923990]	15	65658883	65745665	1	29.9899	1.71794	40.9626	23.8039	27.96	50.0874	13.7444	19.716	35.0231	25.3068	24.437	21.0147	29.087	23.207
ENSMUSG00000024576	Csnk1a1	casein kinase 1, alpha 1 [Source:MGI Symbol;Acc:MGI:1934950]	18	61688345	61723132	1	29.4193	4.08251	29.4849	31.0887	43.3968	37.037	35.0946	36.719	40.0646	39.6301	50.033	49.5286	29.0849	41.845
ENSMUSG00000022314	Rad21	RAD21 cohesin complex component [Source:MGI Symbol;Acc:MGI:108016]	15	51825636	51855143	-1	38.2133	4.54726	29.5014	37.5646	19.1912	45.4206	27.5501	25.861	40.1916	36.1631	34.0853	34.2062	29.0731	33.0095
ENSMUSG00000006442	Srm	spermidine synthase [Source:MGI Symbol;Acc:MGI:102690]	4	148675960	148679450	1	17.0973	9.22367	74.4942	26.0195	18.1161	29.4797	15.7087	23.1541	21.4271	13.3178	31.0196	11.6649	29.0717	19.382
ENSMUSG00000021870	Slmap	sarcolemma associated protein [Source:MGI Symbol;Acc:MGI:1933549]	14	26134323	26256086	-1	24.667	2.66193	41.6255	38.055	26.3139	41.0887	33.3682	44.3821	73.2601	44.6538	79.5449	43.5909	29.0687	53.1333
ENSMUSG00000027363	Usp8	ubiquitin specific peptidase 8 [Source:MGI Symbol;Acc:MGI:1934029]	2	126549248	126601217	1	21.8514	2.9344	27.5835	45.1369	36.9266	39.8081	24.9093	19.5762	28.4165	18.4685	30.9156	27.1918	29.0402	24.913
ENSMUSG00000022995	Enah	ENAH actin regulator [Source:MGI Symbol;Acc:MGI:108360]	1	181723949	181847555	-1	34.1227	3.42184	30.0636	34.2001	18.8842	53.4034	26.3791	35.0562	38.3115	34.2019	43.7123	34.86	29.016	35.4202
ENSMUSG00000025613	Cct8	chaperonin containing Tcp1, subunit 8 (theta) [Source:MGI Symbol;Acc:MGI:107183]	16	87280214	87292761	-1	39.5608	2.9688	30.7106	29.8886	17.2174	53.487	47.003	45.4395	54.5287	52.9154	36.1474	43.9689	28.9722	46.6671
ENSMUSG00000021087	Rtn1	reticulon 1 [Source:MGI Symbol;Acc:MGI:1933947]	12	72258526	72455828	-1	26.8738	9.72766	30.8015	35.6211	32.1366	38.6082	54.2641	41.574	44.0726	36.8538	29.4925	39.6587	28.9615	40.986
ENSMUSG00000020601	Trib2	tribbles pseudokinase 2 [Source:MGI Symbol;Acc:MGI:2145021]	12	15841728	15866923	-1	36.553	10.318	25.8066	29.0979	30.9538	40.6392	12.6203	8.32305	13.1967	16.4392	21.3733	9.14423	28.8947	13.5161
ENSMUSG00000041997	Tlk1	tousled-like kinase 1 [Source:MGI Symbol;Acc:MGI:2441683]	2	70542751	70656072	-1	30.8583	2.81475	21.5116	36.7977	34.8805	46.3825	28.0599	22.3474	38.8177	29.2378	30.9818	22.3575	28.8742	28.6337
ENSMUSG00000067150	Xpo5	exportin 5 [Source:MGI Symbol;Acc:MGI:1913789]	17	46513708	46554524	1	17.2077	7.47668	48.1345	24.8518	47.7594	27.8091	21.9229	30.8445	38.4537	32.5157	41.0642	29.3916	28.8732	32.3654
ENSMUSG00000037331	Larp1	La ribonucleoprotein domain family, member 1 [Source:MGI Symbol;Acc:MGI:1890165]	11	57899890	57952860	1	27.6975	9.33126	31.0205	41.3771	31.5364	32.2639	35.3198	25.3083	43.2344	39.1136	45.6576	31.3337	28.8711	36.6612
ENSMUSG00000018931	Natd1	N-acetyltransferase domain containing 1 [Source:MGI Symbol;Acc:MGI:1344388]	11	60793072	60805576	-1	12.8185	3.85143	33.6189	28.4461	44.8703	49.5897	14.3815	20.0288	24.3085	16.6178	19.5458	9.52833	28.8658	17.4018
ENSMUSG00000033498	Strc	stereocilin [Source:MGI Symbol;Acc:MGI:2153816]	2	121194209	121217649	-1	17.2939	11.6063	24.0643	29.6874	44.3747	46.1045	24.37	28.9156	32.6529	34.3559	32.2976	30.6998	28.8552	30.5486
ENSMUSG00000023272	Creld2	cysteine-rich with EGF-like domains 2 [Source:MGI Symbol;Acc:MGI:1923987]	15	88703849	88710886	1	40.5265	16.1307	47.1982	20.1719	19.3952	29.5166	24.4651	25.8129	65.139	38.7496	21.2742	54.8155	28.8232	38.376
ENSMUSG00000024587	Nars	asparaginyl-tRNA synthetase [Source:MGI Symbol;Acc:MGI:1917473]	18	64632718	64649723	-1	30.5365	11.4715	39.7577	33.0219	31.0305	27.1024	30.4034	37.5433	45.6489	41.7176	49.2583	37.0488	28.8201	40.27
ENSMUSG00000029430	Ran	RAN, member RAS oncogene family [Source:MGI Symbol;Acc:MGI:1333112]	5	129097133	129101387	1	40.2916	9.44592	30.3648	36.8828	19.1359	36.7553	27.4239	33.6247	24.9826	22.8293	56.8633	24.6789	28.8127	31.7338
ENSMUSG00000058881	Zfp516	zinc finger protein 516 [Source:MGI Symbol;Acc:MGI:2443957]	18	82928788	83023439	1	20.4341	8.21699	49.8003	25.9526	32.1323	36.3322	23.0068	20.9985	31.9273	33.0755	27.1841	20.9087	28.8114	26.1835
ENSMUSG00000021690	Jmy	junction-mediating and regulatory protein [Source:MGI Symbol;Acc:MGI:1913096]	13	93566609	93636316	-1	31.9026	4.37768	41.5029	34.9746	21.6281	38.4567	38.0389	34.1516	57.3975	44.0758	65.3815	46.3939	28.8071	47.5732
ENSMUSG00000022462	Slc38a2	solute carrier family 38, member 2 [Source:MGI Symbol;Acc:MGI:1915010]	15	96585273	96597611	-1	26.8131	6.24472	32.8211	18.7815	36.704	51.2078	22.5787	25.8878	28.3953	30.627	39.1101	29.6967	28.762	29.3826
ENSMUSG00000028458	Tesk1	testis specific protein kinase 1 [Source:MGI Symbol;Acc:MGI:1201675]	4	43441939	43448064	1	8.49285	2.95265	37.6568	24.6748	44.3907	54.1933	15.3485	9.08656	11.3001	13.3475	19.9655	8.3808	28.7268	12.9048
ENSMUSG00000028234	Rps20	ribosomal protein S20 [Source:MGI Symbol;Acc:MGI:1914677]	4	3831334	3835665	-1	32.0933	17.2228	34.58	31.6548	30.737	26.0088	72.3204	49.3212	41.467	28.5567	60.3945	44.5797	28.7161	49.4399
ENSMUSG00000033916	Chmp2a	charged multivesicular body protein 2A [Source:MGI Symbol;Acc:MGI:1916203]	7	12765937	12768734	-1	23.4889	7.73729	37	22.8302	46.1155	35.0798	10.1461	33.332	27.9271	29.3813	24.025	20.4126	28.7086	24.204
ENSMUSG00000020152	Actr2	ARP2 actin-related protein 2 [Source:MGI Symbol;Acc:MGI:1913963]	11	20012304	20062913	-1	38.8619	5.3885	32.837	28.1696	20.0038	46.8227	42.9557	43.2538	45.812	33.3941	58.3894	58.9215	28.6806	47.1211
ENSMUSG00000005483	Dnajb1	DnaJ heat shock protein family (Hsp40) member B1 [Source:MGI Symbol;Acc:MGI:1931874]	8	84334822	84339282	1	30.1604	7.07547	41.3927	34.1422	30.7845	28.5103	30.3814	22.1126	45.4853	22.815	48.1079	16.6064	28.6776	30.9181
ENSMUSG00000025757	Hspa4l	heat shock protein 4 like [Source:MGI Symbol;Acc:MGI:107422]	3	40699814	40750538	1	32.4887	3.12204	35.0579	39.2863	23.5409	38.2807	43.8745	28.9628	59.1538	40.0269	51.2435	54.414	28.6294	46.2792
ENSMUSG00000020439	Smtn	smoothelin [Source:MGI Symbol;Acc:MGI:1354727]	11	3467523	3490612	-1	10.9467	10.6159	40.8888	13.8025	32.6536	62.8474	12.0127	12.9741	33.1297	29.0841	26.1912	15.0811	28.6258	21.4122
ENSMUSG00000060373	Hnrnpc	heterogeneous nuclear ribonucleoprotein C [Source:MGI Symbol;Acc:MGI:107795]	14	52310834	52341485	-1	31.7062	6.73189	29.2745	31.548	31.0608	41.4164	25.8629	28.0957	49.4007	49.2936	32.919	35.3191	28.623	36.8152
ENSMUSG00000030996	Art1	ADP-ribosyltransferase 1 [Source:MGI Symbol;Acc:MGI:107511]	7	101750950	101763140	1	15.7599	8.39679	73.9693	20.6205	28.9061	23.993	34.418	21.1303	47.419	32.8965	41.0628	31.8317	28.6076	34.7931
ENSMUSG00000028070	Naxe	NAD(P)HX epimerase [Source:MGI Symbol;Acc:MGI:2180167]	3	87963827	87965802	-1	32.0026	8.8566	37.2667	20.1946	31.705	41.5313	25.1018	24.4739	51.6341	8.48427	41.7597	37.9571	28.5928	31.5685
ENSMUSG00000060176	Kif27	kinesin family member 27 [Source:MGI Symbol;Acc:MGI:1922300]	13	58435316	58506936	-1	35.7637	4.58452	28.7608	28.7798	20.1415	53.4312	13.6057	16.146	37.74	25.3107	23.3177	33.9573	28.5769	25.0129
ENSMUSG00000029860	Zyx	zyxin [Source:MGI Symbol;Acc:MGI:103072]	6	42326564	42337147	1	15.5409	11.5032	31.7579	19.6843	43.1982	49.7692	9.5792	18.2537	17.7002	18.967	17.5725	24.8769	28.5756	17.8249
ENSMUSG00000026490	Cdc42bpa	CDC42 binding protein kinase alpha [Source:MGI Symbol;Acc:MGI:2441841]	1	179788037	179993168	1	25.1228	5.32327	38.1198	29.5443	25.1322	48.2051	19.4166	23.1711	37.7665	35.6265	43.0406	28.9143	28.5746	31.3226
ENSMUSG00000047181	Samd14	sterile alpha motif domain containing 14 [Source:MGI Symbol;Acc:MGI:2384945]	11	94900705	94916913	1	30.5246	4.70989	36.2377	12.5871	35.9446	51.3429	14.8408	22.4275	30.759	9.86628	25.4494	33.2158	28.5578	22.7598
ENSMUSG00000071659	Hnrnpul2	heterogeneous nuclear ribonucleoprotein U-like 2 [Source:MGI Symbol;Acc:MGI:1915943]	19	8797374	8811507	1	38.639	4.08991	33.0603	47.2198	19.6723	28.6461	15.7284	21.1463	30.2217	20.2965	21.682	23.4753	28.5546	22.0917
ENSMUSG00000023906	Cldn6	claudin 6 [Source:MGI Symbol;Acc:MGI:1859284]	17	23898223	23901420	1	34.6479	3.99052	2.83453	25.2424	24.9464	79.6525	21.5808	58.8761	38.7743	32.9114	47.7261	32.3572	28.5524	38.7043
ENSMUSG00000070697	Utp3	UTP3 small subunit processome component [Source:MGI Symbol;Acc:MGI:1919230]	5	88702321	88703949	1	24.9006	3.76172	37.8797	38.3003	28.9761	37.3836	16.2321	24.0113	29.7746	9.36434	33.339	25.6357	28.5337	23.0595
ENSMUSG00000037210	Fam193a	family with sequence homology 193, member A [Source:MGI Symbol;Acc:MGI:2447768]	5	34527277	34643800	1	22.2126	3.56991	27.409	31.8071	23.4814	62.3443	11.931	14.6396	28.4659	16.4333	31.2409	15.9442	28.4707	19.7758
ENSMUSG00000001418	Glmp	glycosylated lysosomal membrane protein [Source:MGI Symbol;Acc:MGI:1913318]	3	88232330	88238620	1	27.99	3.28907	30.9709	19.7325	36.9828	51.6875	9.88511	22.7846	13.9531	18.7391	12.8138	13.5248	28.4421	15.2834
ENSMUSG00000026179	Pnkd	paroxysmal nonkinesiogenic dyskinesia [Source:MGI Symbol;Acc:MGI:1930773]	1	74324089	74392853	1	10.2372	2.48277	63.1017	21.5151	44.5058	28.6286	1.2495	3.02932	12.1902	4.22005	6.04673	4.32942	28.4119	5.17754
ENSMUSG00000003363	Pld3	phospholipase D family, member 3 [Source:MGI Symbol;Acc:MGI:1333782]	7	27231425	27252643	-1	30.3461	5.97634	37.8801	24.1223	31.8493	40.2732	10.8664	30.1755	24.5186	20.2012	19.0491	29.3629	28.4079	22.3623
ENSMUSG00000022339	Ebag9	estrogen receptor-binding fragment-associated gene 9 [Source:MGI Symbol;Acc:MGI:1859920]	15	44482571	44504911	1	28.6024	2.77326	20.2084	49.13	27.5684	42.1131	9.22534	13.4167	15.7103	15.5322	16.4596	22.785	28.3993	15.5215
ENSMUSG00000001794	Capns1	calpain, small subunit 1 [Source:MGI Symbol;Acc:MGI:88266]	7	29886361	29898236	-1	26.2039	2.74337	43.4005	26.932	35.3095	35.7452	41.6601	32.6746	28.3809	17.1248	48.7302	24.063	28.3891	32.1056
ENSMUSG00000022629	Kif21a	kinesin family member 21A [Source:MGI Symbol;Acc:MGI:109188]	15	90817479	90934151	-1	31.6569	4.18955	29.9842	27.4252	37.9273	38.9934	15.0661	16.8165	25.7707	15.7874	19.5913	24.6747	28.3628	19.6178
ENSMUSG00000048154	Kmt2d	lysine (K)-specific methyltransferase 2D [Source:MGI Symbol;Acc:MGI:2682319]	15	98729550	98769085	-1	17.4247	12.2521	29.5525	24.3795	47.3375	39.197	14.6195	14.7214	24.545	21.8944	26.4026	22.5682	28.3572	20.7919
ENSMUSG00000000826	Dnajc5	DnaJ heat shock protein family (Hsp40) member C5 [Source:MGI Symbol;Acc:MGI:892995]	2	181162278	181196926	1	29.2402	3.85541	37.2597	42.1755	22.5146	35.0177	15.6655	19.844	43.6198	24.6546	33.4811	23.366	28.3439	26.7718
ENSMUSG00000041037	Irgq	immunity-related GTPase family, Q [Source:MGI Symbol;Acc:MGI:2667176]	7	24230114	24238025	1	20.5849	1.80058	36.7997	29.9538	38.2933	42.5454	21.5697	18.7242	32.7183	17.6295	25.5492	32.1663	28.3296	24.7262
ENSMUSG00000048578	Mlec	malectin [Source:MGI Symbol;Acc:MGI:1924015]	5	115281040	115296238	-1	38.5093	6.88914	41.5439	31.5395	30.5779	20.9149	14.7514	12.1038	16.1256	15.3481	30.2063	18.1039	28.3291	17.7732
ENSMUSG00000050017	Pitpnb	phosphatidylinositol transfer protein, beta [Source:MGI Symbol;Acc:MGI:1927542]	5	111478629	111536225	1	19.7032	9.04434	29.5593	16.5935	60.4354	34.6303	12.6086	17.8353	14.7803	21.4198	26.2679	6.98125	28.3277	16.6489
ENSMUSG00000040936	Ulk4	unc-51-like kinase 4 [Source:MGI Symbol;Acc:MGI:1921622]	9	120784417	121106263	-1	47.6452	6.58343	24.0486	45.053	12.1348	34.4722	22.5025	33.316	50.3203	35.8735	47.2991	45.5603	28.3229	39.1453
ENSMUSG00000045180	Shroom2	shroom family member 2 [Source:MGI Symbol;Acc:MGI:107194]	X	151392505	151552461	-1	26.5071	5.76178	29.9774	30.0643	27.4145	50.1903	33.7431	30.2119	34.2952	38.1703	47.1897	37.5426	28.3192	36.8588
ENSMUSG00000020918	Kat2a	K(lysine) acetyltransferase 2A [Source:MGI Symbol;Acc:MGI:1343101]	11	100595572	100603291	-1	30.938	9.75645	30.6877	24.4151	16.7685	57.1242	9.83975	10.906	13.6274	14.5237	20.7158	3.8004	28.2817	12.2355
ENSMUSG00000030302	Atp2b2	ATPase, Ca++ transporting, plasma membrane 2 [Source:MGI Symbol;Acc:MGI:105368]	6	113720792	114019574	-1	21.9623	6.60649	28.9056	19.8181	41.8634	50.4775	39.7812	29.8369	52.7889	30.9838	44.5372	45.4147	28.2722	40.5571
ENSMUSG00000038502	Ptov1	prostate tumor over expressed gene 1 [Source:MGI Symbol;Acc:MGI:1933946]	7	44512491	44519212	-1	33.8391	26.519	39.6883	24.7632	19.8318	24.9599	43.7176	53.9179	77.039	44.085	26.8196	41.2658	28.2669	47.8075
ENSMUSG00000038827	Abitram	actin binding transcription modulator [Source:MGI Symbol;Acc:MGI:2677850]	4	56802345	56809601	1	14.9747	5.48816	33.2044	36.6705	35.9848	43.2421	25.2758	21.633	30.3651	22.9021	30.4971	37.0379	28.2608	27.9518
ENSMUSG00000004032	Gstm5	glutathione S-transferase, mu 5 [Source:MGI Symbol;Acc:MGI:1309466]	3	107803137	107806002	1	35.3822	5.17871	27.0044	44.572	19.076	38.2903	58.473	32.8196	63.0992	44.903	36.1089	35.5167	28.2506	45.1534
ENSMUSG00000022175	Lrp10	low-density lipoprotein receptor-related protein 10 [Source:MGI Symbol;Acc:MGI:1929480]	14	54701594	54708954	1	28.4024	7.73728	31.9673	27.3994	27.9875	45.9321	24.204	11.4988	21.2635	19.4157	28.0103	17.2808	28.2377	20.2788
ENSMUSG00000059482	2610301B20Rik	RIKEN cDNA 2610301B20 gene [Source:MGI Symbol;Acc:MGI:1914407]	4	10874498	10899425	1	23.0353	3.05393	63.0421	26.2672	20.8179	33.0982	42.2457	28.3511	37.4985	31.1003	48.4854	30.0164	28.2191	36.2829
ENSMUSG00000013833	Med16	mediator complex subunit 16 [Source:MGI Symbol;Acc:MGI:2158394]	10	79730542	79744757	-1	18.7506	4.92334	32.8384	16.0669	48.9752	47.7423	11.9193	12.9549	14.2523	9.7485	21.5773	9.86481	28.2161	13.3862
ENSMUSG00000033940	Brk1	BRICK1, SCAR/WAVE actin-nucleating complex subunit [Source:MGI Symbol;Acc:MGI:1915406]	6	113581733	113593912	1	31.1408	14.6295	15.792	43.2249	38.1877	26.0763	65.484	26.9842	44.3266	46.5241	18.7987	31.5078	28.1752	38.9376
ENSMUSG00000026743	Mllt10	myeloid/lymphoid or mixed-lineage leukemia; translocated to, 10 [Source:MGI Symbol;Acc:MGI:1329038]	2	18060048	18217199	1	22.8917	2.9239	49.2925	25.7761	31.9924	35.7817	21.0778	12.6953	26.6281	13.2059	20.8015	25.006	28.1097	19.9024
ENSMUSG00000046785	Epm2aip1	EPM2A (laforin) interacting protein 1 [Source:MGI Symbol;Acc:MGI:1925031]	9	111100997	111108161	1	27.516	3.2358	31.7963	30.0268	18.583	57.4892	25.9081	23.6103	30.8268	29.529	32.8541	22.9375	28.1078	27.611
ENSMUSG00000028648	Ndufs5	NADH:ubiquinone oxidoreductase core subunit S5 [Source:MGI Symbol;Acc:MGI:1890889]	4	123606503	123611995	-1	33.8233	7.96699	28.9968	39.5839	28.6726	29.5382	39.151	12.7451	20.0412	10.3582	28.0031	11.0323	28.097	20.2218
ENSMUSG00000024002	Brd4	bromodomain containing 4 [Source:MGI Symbol;Acc:MGI:1888520]	17	32415248	32503696	-1	13.7343	4.94532	30.5001	34.6131	31.4385	53.2806	16.674	20.8301	21.1525	24.9596	26.2364	18.6101	28.0853	21.4105
ENSMUSG00000018547	Pip4k2b	phosphatidylinositol-5-phosphate 4-kinase, type II, beta [Source:MGI Symbol;Acc:MGI:1934234]	11	97605983	97635530	-1	23.7342	1.8111	25.5127	32.6186	57.2475	27.5431	18.138	3.31428	21.3236	8.53678	12.2372	7.41008	28.0779	11.8267
ENSMUSG00000035578	Iqcg	IQ motif containing G [Source:MGI Symbol;Acc:MGI:1916957]	16	32833053	32876588	-1	25.3771	2.82191	28.8299	27.8613	37.1658	46.3471	22.2083	22.7991	40.2885	16.4548	36.1617	21.0362	28.0672	26.4914
ENSMUSG00000006651	Aplp1	amyloid beta (A4) precursor-like protein 1 [Source:MGI Symbol;Acc:MGI:88046]	7	30134407	30144960	-1	13.9264	2.94804	63.8983	15.5127	37.7909	34.1365	31.5529	31.6416	40.1394	25.3823	56.2849	23.824	28.0355	34.8042
ENSMUSG00000026655	Fam107b	family with sequence similarity 107, member B [Source:MGI Symbol;Acc:MGI:1913790]	2	3571525	3783179	1	27.2096	5.33333	22.7435	24.7534	31.2318	56.8838	37.3596	28.6375	43.1397	43.0406	37.7399	32.5473	28.0259	37.0774
ENSMUSG00000039159	Ube2h	ubiquitin-conjugating enzyme E2H [Source:MGI Symbol;Acc:MGI:104632]	6	30211288	30304538	-1	16.4168	8.04516	42.3605	26.3544	42.0748	32.8752	39.5873	24.3287	47.4755	29.9096	49.9317	45.6337	28.0211	39.4778
ENSMUSG00000015839	Nfe2l2	nuclear factor, erythroid derived 2, like 2 [Source:MGI Symbol;Acc:MGI:108420]	2	75505857	75534985	-1	23.9922	1.61853	47.985	26.7772	49.4445	17.9361	8.55405	5.19167	16.4097	3.05673	25.8671	9.7515	27.9589	11.4718
ENSMUSG00000024870	Rab1b	RAB1B, member RAS oncogene family [Source:MGI Symbol;Acc:MGI:1923558]	19	5149233	5157100	-1	20.6594	9.72307	40.3304	21.5754	40.9277	34.5067	59.6559	14.0999	23.8231	14.3033	18.8901	22.604	27.9538	25.5627
ENSMUSG00000000339	Rtca	RNA 3'-terminal phosphate cyclase [Source:MGI Symbol;Acc:MGI:1913618]	3	116282612	116301857	-1	30.3612	4.81652	71.0376	30.5372	7.98007	22.9654	33.1735	24.0405	61.85	39.2791	46.9816	32.9277	27.9497	39.7087
ENSMUSG00000042688	Mapk6	mitogen-activated protein kinase 6 [Source:MGI Symbol;Acc:MGI:1354946]	9	75276344	75317287	-1	35.3707	8.90681	24.1553	31.5839	28.6745	38.6947	49.5385	25.0077	46.4931	34.2769	37.0396	43.2689	27.8977	39.2708
ENSMUSG00000012819	Cdh23	cadherin 23 (otocadherin) [Source:MGI Symbol;Acc:MGI:1890219]	10	60138527	60532269	-1	25.6169	7.43516	35.8985	23.8898	27.0196	47.3705	36.2666	31.0479	35.1588	35.9586	32.6007	39.432	27.8717	35.0774
ENSMUSG00000054708	Ankrd24	ankyrin repeat domain 24 [Source:MGI Symbol;Acc:MGI:1890394]	10	81464374	81483444	1	21.4285	12.4602	31.6541	25.7157	29.5095	46.4592	14.0782	18.5692	36.529	20.3523	33.256	23.803	27.8712	24.4313
ENSMUSG00000057554	Lgals8	lectin, galactose binding, soluble 8 [Source:MGI Symbol;Acc:MGI:1928481]	13	12454296	12479825	-1	35.6933	2.17809	19.9541	31.7084	47.4489	30.2172	10.3753	19.3649	29.0613	17.2283	12.006	12.2518	27.8667	16.7146
ENSMUSG00000034832	Tet3	tet methylcytosine dioxygenase 3 [Source:MGI Symbol;Acc:MGI:2446229]	6	83339355	83436066	-1	20.1761	20.6996	30.3155	24.3002	37.7888	33.8744	32.4975	27.4188	29.7927	35.722	42.6049	24.9223	27.8591	32.1597
ENSMUSG00000030224	Strap	serine/threonine kinase receptor associated protein [Source:MGI Symbol;Acc:MGI:1329037]	6	137712076	137728930	1	40.7155	2.57129	22.0961	33.1416	28.2337	40.388	29.4527	31.5399	36.3402	15.4721	25.8485	19.9872	27.8577	26.4401
ENSMUSG00000026021	Sumo1	small ubiquitin-like modifier 1 [Source:MGI Symbol;Acc:MGI:1197010]	1	59625717	59709993	-1	43.563	5.8609	17.1414	38.695	37.3057	24.4966	53.861	53.5942	58.0316	37.2097	72.8865	68.2936	27.8438	57.3128
ENSMUSG00000043384	Gprasp1	G protein-coupled receptor associated sorting protein 1 [Source:MGI Symbol;Acc:MGI:1917418]	X	134643482	134704223	1	34.7177	2.97404	15.0686	27.4139	18.8874	67.9966	32.2098	30.2992	38.034	37.2632	36.3354	39.756	27.843	35.6496
ENSMUSG00000034636	Zyg11b	zyg-ll family member B, cell cycle regulator [Source:MGI Symbol;Acc:MGI:2685277]	4	108086921	108158293	-1	28.65	3.70175	33.9961	34.566	24.9124	41.0235	39.151	25.0221	35.533	21.5651	38.6421	25.2078	27.8083	30.8535
ENSMUSG00000015755	Tab2	TGF-beta activated kinase 1/MAP3K7 binding protein 2 [Source:MGI Symbol;Acc:MGI:1915902]	10	7781417	7831994	-1	19.3568	2.88115	34.6957	29.8321	39.0289	41.0453	13.1255	14.4086	18.939	21.4591	28.4175	36.0499	27.8067	22.0666
ENSMUSG00000019579	Mydgf	myeloid derived growth factor [Source:MGI Symbol;Acc:MGI:2156020]	17	56482744	56490920	-1	18.7023	2.55875	24.5674	27.3639	52.5421	41.0659	28.6795	22.5484	16.7592	23.7013	13.9767	36.9413	27.8001	23.7677
ENSMUSG00000030884	Uqcrc2	ubiquinol cytochrome c reductase core protein 2 [Source:MGI Symbol;Acc:MGI:1914253]	7	120234399	120258747	1	37.4245	9.10059	37.175	19.2277	16.0805	47.6099	52.9283	53.8426	63.6552	37.9322	52.6491	33.8825	27.7697	49.1483
ENSMUSG00000004771	Rab11a	RAB11A, member RAS oncogene family [Source:MGI Symbol;Acc:MGI:1858202]	9	64622581	64645040	-1	44.0214	2.31948	37.1341	29.1544	20.7082	32.9053	45.1556	54.4124	63.1793	55.8026	45.9077	53.1692	27.7071	52.9378
ENSMUSG00000023018	Smarcd1	SWI/SNF related, matrix associated, actin dependent regulator of chromatin, subfamily d, member 1 [Source:MGI Symbol;Acc:MGI:1933623]	15	99600010	99611872	1	13.5884	2.81443	38.3534	8.30347	71.0744	31.952	17.9571	12.2071	11.455	28.8496	13.6456	10.4843	27.681	15.7665
ENSMUSG00000031012	Cask	calcium/calmodulin-dependent serine protein kinase (MAGUK family) [Source:MGI Symbol;Acc:MGI:1309489]	X	13383319	13717606	-1	24.0081	3.53593	45.1546	33.705	21.3682	38.2807	18.1917	20.3082	25.4051	23.3237	36.1936	33.2034	27.6754	26.1043
ENSMUSG00000043969	Emx2	empty spiracles homeobox 2 [Source:MGI Symbol;Acc:MGI:95388]	19	59446804	59453789	1	21.315	9.16957	31.9724	35.541	34.9161	33.0853	11.0132	13.685	18.2156	9.48791	17.9416	6.73997	27.6666	12.8472
ENSMUSG00000042978	Sbk1	SH3-binding kinase 1 [Source:MGI Symbol;Acc:MGI:2135937]	7	125848034	125894188	1	23.7251	6.67516	27.2141	22.6104	45.7722	39.7921	10.0119	12.4216	27.7976	14.3135	15.6332	8.25832	27.6315	14.7394
ENSMUSG00000041235	Chd7	chromodomain helicase DNA binding protein 7 [Source:MGI Symbol;Acc:MGI:2444748]	4	8690406	8867659	1	20.4824	7.5238	30.5093	30.0593	32.9165	44.2666	17.5621	18.0595	29.5113	24.4641	31.4473	20.2477	27.6263	23.5487
ENSMUSG00000026083	Eif5b	eukaryotic translation initiation factor 5B [Source:MGI Symbol;Acc:MGI:2441772]	1	38037091	38094660	1	21.7575	5.34883	28.5362	46.7347	27.8685	35.4248	27.3392	23.7169	38.7104	37.5066	31.6106	31.4817	27.6118	31.7276
ENSMUSG00000024767	Otub1	OTU domain, ubiquitin aldehyde binding 1 [Source:MGI Symbol;Acc:MGI:2147616]	19	7175567	7183681	-1	29.492	7.57485	36.5613	20.4145	32.6496	38.8973	25.5314	34.4933	35.2308	44.6285	24.7573	19.9478	27.5983	30.7648
ENSMUSG00000026245	Farsb	phenylalanyl-tRNA synthetase, beta subunit [Source:MGI Symbol;Acc:MGI:1346035]	1	78394612	78465534	-1	33.6974	1.84777	38.8502	29.2141	28.9734	32.8641	29.4237	35.7946	50.9925	38.9177	32.394	37.1182	27.5745	37.4401
ENSMUSG00000023169	Slc38a1	solute carrier family 38, member 1 [Source:MGI Symbol;Acc:MGI:2145895]	15	96469299	96540794	-1	26.1153	6.10786	39.0871	25.8966	29.0317	39.1635	20.4802	24.9485	34.0796	26.1008	31.6666	20.0127	27.567	26.2147
ENSMUSG00000044221	Grsf1	G-rich RNA sequence binding factor 1 [Source:MGI Symbol;Acc:MGI:106479]	5	88807307	88824030	-1	27.4034	2.79542	46.9549	35.0122	19.0502	34.1141	25.737	34.1619	43.5963	32.3333	58.7273	34.8555	27.555	38.2352
ENSMUSG00000046613	Vwa5b2	von Willebrand factor A domain containing 5B2 [Source:MGI Symbol;Acc:MGI:2681859]	16	20408221	20424127	1	17.2677	7.75992	28.1706	23.6934	38.904	49.292	13.0507	18.8191	27.3037	26.063	19.8645	18.4855	27.5146	20.5978
ENSMUSG00000039852	Rere	arginine glutamic acid dipeptide (RE) repeats [Source:MGI Symbol;Acc:MGI:2683486]	4	150366103	150706423	1	23.0348	11.2536	53.8579	27.4458	21.3398	27.6574	24.8071	21.199	28.9457	23.924	35.5675	27.0129	27.4316	26.9094
ENSMUSG00000038467	Chmp4b	charged multivesicular body protein 4B [Source:MGI Symbol;Acc:MGI:1922858]	2	154493625	154536705	1	36.3292	4.37201	24.0214	38.8303	14.8814	46.0973	13.3627	16.5526	26.2989	16.0887	26.6823	21.4709	27.4219	20.076
ENSMUSG00000041762	Gpr155	G protein-coupled receptor 155 [Source:MGI Symbol;Acc:MGI:1915776]	2	73171850	73216916	-1	30.2863	1.91804	38.5005	28.2026	17.3425	48.0805	27.2094	22.8831	30.9534	24.7657	22.5744	31.8814	27.3884	26.7112
ENSMUSG00000034254	Agpat1	1-acylglycerol-3-phosphate O-acyltransferase 1 (lysophosphatidic acid acyltransferase, alpha) [Source:MGI Symbol;Acc:MGI:1932075]	17	34823236	34832423	1	11.9752	24.2299	38.8976	17.6689	49.0079	22.5482	62.2619	27.83	34.5579	14.1283	25.0161	11.9755	27.388	29.295
ENSMUSG00000066406	Akap13	A kinase (PRKA) anchor protein 13 [Source:MGI Symbol;Acc:MGI:2676556]	7	75105282	75404357	1	20.1206	3.98965	32.3994	21.8748	38.0351	47.7768	15.1459	16.861	26.0424	13.7698	18.3401	19.5657	27.3661	18.2875
ENSMUSG00000034557	Zfyve9	zinc finger, FYVE domain containing 9 [Source:MGI Symbol;Acc:MGI:2652838]	4	108494663	108637995	-1	26.9268	3.42514	39.2285	27.3287	20.1849	47.0276	21.9427	19.7755	30.6762	23.0551	27.0371	20.8348	27.3536	23.8869
ENSMUSG00000025153	Fasn	fatty acid synthase [Source:MGI Symbol;Acc:MGI:95485]	11	120696672	120715373	-1	21.2303	20.6823	40.6115	22.6509	26.6039	32.3188	24.5093	19.989	22.1535	23.698	26.731	15.2608	27.3496	22.0569
ENSMUSG00000020108	Ddit4	DNA-damage-inducible transcript 4 [Source:MGI Symbol;Acc:MGI:1921997]	10	59785491	59787656	-1	17.8246	4.71052	35.5439	65.0849	30.2947	10.5193	19.2666	15.3723	58.4086	20.7171	63.7563	40.7918	27.3297	36.3854
ENSMUSG00000053799	Exoc6	exocyst complex component 6 [Source:MGI Symbol;Acc:MGI:1351611]	19	37509327	37672507	1	34.1994	3.46693	38.0108	16.8654	27.1098	44.2197	24.8325	19.661	20.347	16.1519	28.7118	29.2441	27.312	23.158
ENSMUSG00000042650	Alkbh5	alkB homolog 5, RNA demethylase [Source:MGI Symbol;Acc:MGI:2144489]	11	60427207	60449338	1	21.0561	6.08071	28.9347	19.7614	44.2856	43.7128	9.98065	16.97	30.9457	22.8165	23.1312	29.2785	27.3052	22.1871
ENSMUSG00000033966	Cdkl4	cyclin-dependent kinase-like 4 [Source:MGI Symbol;Acc:MGI:3587025]	17	80830979	80885242	-1	33.3434	1.85821	30.597	40.6726	21.1325	36.116	28.0164	11.4988	42.234	18.7326	20.5508	11.2732	27.2866	22.051
ENSMUSG00000020029	Nudt4	nudix (nucleoside diphosphate linked moiety X)-type motif 4 [Source:MGI Symbol;Acc:MGI:1918457]	10	95382869	95400008	-1	32.224	3.64511	19.9489	36.785	32.2248	38.8858	18.5091	27.3507	42.3306	35.0042	42.6532	25.213	27.2856	31.8435
ENSMUSG00000058076	Sdhc	succinate dehydrogenase complex, subunit C, integral membrane protein [Source:MGI Symbol;Acc:MGI:1913302]	1	170954734	170978172	-1	24.337	3.85016	47.6286	16.4017	45.3943	26.0012	27.6064	31.7827	34.3958	24.539	49.0484	38.7473	27.2688	34.3533
ENSMUSG00000037600	Kdf1	keratinocyte differentiation factor 1 [Source:MGI Symbol;Acc:MGI:1916323]	4	133246274	133258101	1	37.1235	9.98886	30.4444	39.61	28.2187	18.2105	16.5067	27.1728	22.4004	27.1432	34.2429	10.6804	27.266	23.0244
ENSMUSG00000028800	Hdac1	histone deacetylase 1 [Source:MGI Symbol;Acc:MGI:108086]	4	129409897	129436506	-1	28.0204	6.05294	16.8286	29.2221	31.9956	51.4311	29.3102	32.2132	25.9449	10.0213	39.6395	45.124	27.2585	30.3755
ENSMUSG00000019432	Ddx39b	DEAD box helicase 39b [Source:MGI Symbol;Acc:MGI:99240]	17	35460722	35472683	1	25.6658	5.7821	33.2916	29.1966	38.8456	30.7055	10.3522	21.174	36.9957	39.0707	49.2092	18.6723	27.2479	29.2457
ENSMUSG00000041439	Mfsd6	major facilitator superfamily domain containing 6 [Source:MGI Symbol;Acc:MGI:1922925]	1	52695445	52766621	-1	25.9175	4.53041	32.2583	40.0475	23.1399	37.4925	33.064	26.9352	37.9768	38.3503	29.4246	38.9098	27.231	34.1101
ENSMUSG00000017119	Nbr1	NBR1, autophagy cargo receptor [Source:MGI Symbol;Acc:MGI:108498]	11	101442975	101472777	1	33.7753	3.26076	26.4221	36.4527	15.1046	48.2745	26.1548	21.217	35.3603	24.4213	31.5779	23.4874	27.215	27.0364
ENSMUSG00000052144	Ppp4r2	protein phosphatase 4, regulatory subunit 2 [Source:MGI Symbol;Acc:MGI:3027896]	6	100810583	100846895	1	38.6513	1.85209	25.661	31.5099	18.8744	46.6368	29.8096	20.2596	37.8134	37.3323	64.3077	36.7447	27.1976	37.7112
ENSMUSG00000039662	Icmt	isoprenylcysteine carboxyl methyltransferase [Source:MGI Symbol;Acc:MGI:1888594]	4	152381684	152391578	1	24.5983	12.7571	41.779	22.2558	29.6932	32.0691	15.1495	24.2756	39.4126	18.9207	27.3346	24.0735	27.1921	24.8611
ENSMUSG00000027315	Spint1	serine protease inhibitor, Kunitz type 1 [Source:MGI Symbol;Acc:MGI:1338033]	2	119067843	119080008	1	11.7663	5.21394	57.5344	26.6872	14.7301	47.1932	43.0095	17.8257	47.3397	16.5805	29.1171	18.7551	27.1875	28.7713
ENSMUSG00000031714	Gab1	growth factor receptor bound protein 2-associated protein 1 [Source:MGI Symbol;Acc:MGI:108088]	8	81491067	81607148	-1	26.5941	7.19362	28.0521	23.2056	36.6185	41.3886	31.1974	46.3548	39.2724	46.146	48.2397	45.4712	27.1754	42.7803
ENSMUSG00000026087	Mrpl30	mitochondrial ribosomal protein L30 [Source:MGI Symbol;Acc:MGI:1333820]	1	37929558	37937616	1	28.429	3.59712	57.2534	20.4995	29.9995	23.2494	21.4397	14.1752	17.0479	11.2586	19.2815	16.3317	27.1713	16.5891
ENSMUSG00000029328	Hnrnpdl	heterogeneous nuclear ribonucleoprotein D-like [Source:MGI Symbol;Acc:MGI:1355299]	5	100181436	100187523	-1	30.7654	3.82561	23.0684	35.9944	21.8881	47.34	40.248	47.5871	58.9856	44.1277	41.5562	44.1474	27.147	46.1087
ENSMUSG00000040929	Rfx3	regulatory factor X, 3 (influences HLA class II expression) [Source:MGI Symbol;Acc:MGI:106582]	19	27739121	27988566	-1	30.4876	3.51673	26.3849	34.2285	21.4777	46.7706	20.3672	26.4282	35.7977	24.0092	40.046	31.4782	27.1443	29.6878
ENSMUSG00000051036	Ttc24	tetratricopeptide repeat domain 24 [Source:MGI Symbol;Acc:MGI:2443841]	3	87976717	87985611	-1	21.712	3.83105	31.6664	43.3058	21.7152	40.4564	15.0064	17.5675	27.7397	7.39919	30.1298	35.2124	27.1145	22.1758
ENSMUSG00000096188	Cmtm4	CKLF-like MARVEL transmembrane domain containing 4 [Source:MGI Symbol;Acc:MGI:2142888]	8	105074823	105122439	-1	30.8419	5.81247	35.2962	21.6893	43.6484	25.3981	20.1528	23.1915	35.2264	41.7515	44.0058	43.9288	27.1144	34.7095
ENSMUSG00000022769	Sdf2l1	stromal cell-derived factor 2-like 1 [Source:MGI Symbol;Acc:MGI:2149842]	16	16948002	16950247	-1	10.1157	5.19668	21.3237	4.80948	84.5002	36.6784	2.35741	8.36291	20.7406	6.38347	8.66171	22.0724	27.104	11.4298
ENSMUSG00000026918	Brd3	bromodomain containing 3 [Source:MGI Symbol;Acc:MGI:1914632]	2	27335591	27397674	-1	24.647	11.5712	35	24.9088	20.1969	46.1482	12.1592	19.7951	43.7588	26.696	28.5582	20.1733	27.0787	25.1901
ENSMUSG00000027404	Snrpb	small nuclear ribonucleoprotein B [Source:MGI Symbol;Acc:MGI:98342]	2	130013555	130021323	-1	21.1968	7.27674	36.385	19.0542	60.7995	17.6963	23.4607	22.4875	39.5713	9.78528	37.0651	8.30472	27.0681	23.4458
ENSMUSG00000034667	Xpot	exportin, tRNA (nuclear export receptor for tRNAs) [Source:MGI Symbol;Acc:MGI:1920442]	10	121423285	121462237	-1	27.9238	4.55208	41.2985	34.8297	23.0421	30.6496	27.9996	24.033	30.8223	22.8897	28.7939	17.7489	27.0493	25.3812
ENSMUSG00000118346	Tmem179b	transmembrane protein 179B [Source:MGI Symbol;Acc:MGI:1914956]	19	8749889	8751831	-1	32.1779	3.67353	11.8908	35.5665	56.073	22.8091	49.3311	18.0984	22.0864	18.1884	42.936	61.8186	27.0318	35.4098
ENSMUSG00000047213	Ythdf3	YTH N6-methyladenosine RNA binding protein 3 [Source:MGI Symbol;Acc:MGI:1918850]	3	16237376	16271201	1	26.1544	4.73841	30.0952	31.0405	30.7381	39.3209	33.2423	35.8604	39.6169	28.9109	34.3604	30.5776	27.0146	33.7614
ENSMUSG00000079502	Cfap77	cilia and flagella associated protein 77 [Source:MGI Symbol;Acc:MGI:2685669]	2	28816961	28945078	-1	19.0237	10.1687	31.1951	19.1163	26.1162	56.4442	26.1062	14.0054	20.0169	19.2543	15.792	18.4555	27.0107	18.9384
ENSMUSG00000094910	D430019H16Rik	RIKEN cDNA D430019H16 gene [Source:MGI Symbol;Acc:MGI:2443127]	12	105420115	105459354	1	18.3566	13.2788	41.5074	18.6031	30.9493	39.3009	3.80319	1.93688	8.26244	5.63632	11.6845	8.18649	26.9993	6.58497
ENSMUSG00000005054	Cstb	cystatin B [Source:MGI Symbol;Acc:MGI:109514]	10	78261503	78263456	1	21.7591	38.4219	37.0084	13.2834	21.7698	29.6362	23.0232	26.5404	57.512	6.72069	10.2634	16.2707	26.9798	23.3884
ENSMUSG00000032777	Gtf3c1	general transcription factor III C 1 [Source:MGI Symbol;Acc:MGI:107887]	7	125240126	125306952	-1	27.6184	6.98588	27.6246	17.1939	26.9787	55.4589	24.497	27.2643	37.8611	24.8612	30.3157	25.7832	26.9767	28.4304
ENSMUSG00000024259	Slc25a46	solute carrier family 25, member 46 [Source:MGI Symbol;Acc:MGI:1914703]	18	31689164	31742964	-1	43.3676	3.69107	39.0017	46.317	5.56031	23.8484	14.2563	16.4607	28.1536	22.8827	24.9488	18.7245	26.9643	20.9044
ENSMUSG00000021945	Zmym2	zinc finger, MYM-type 2 [Source:MGI Symbol;Acc:MGI:1923257]	14	57124110	57200158	1	29.0799	2.82691	30.7286	36.0381	15.6936	47.3983	24.6574	21.8217	27.6736	22.3092	28.9021	35.8837	26.9609	26.8746
ENSMUSG00000032010	Usp2	ubiquitin specific peptidase 2 [Source:MGI Symbol;Acc:MGI:1858178]	9	43978318	44006924	1	12.2409	4.28462	40.8892	19.8607	29.623	54.84	18.2395	9.03747	16.7771	14.7714	19.817	5.35572	26.9564	13.9997
ENSMUSG00000028580	Pum1	pumilio RNA-binding family member 1 [Source:MGI Symbol;Acc:MGI:1931749]	4	130390632	130508875	1	32.0475	5.69939	45.3726	19.5491	24.7252	34.3293	13.123	17.5203	30.6868	20.1277	27.8164	18.2265	26.9538	21.2501
ENSMUSG00000025579	Gaa	glucosidase, alpha, acid [Source:MGI Symbol;Acc:MGI:95609]	11	119158713	119176280	1	25.4545	11.7659	35.8148	14.5253	34.6824	39.4213	13.6152	18.9158	31.645	21.1342	37.9926	4.23779	26.944	21.2568
ENSMUSG00000037674	Rfx7	regulatory factor X, 7 [Source:MGI Symbol;Acc:MGI:2442675]	9	72439522	72530219	1	19.7205	4.8318	44.4757	29.7082	17.1849	45.6093	25.4046	17.9887	26.8185	23.4458	35.6323	25.8947	26.9217	25.8641
ENSMUSG00000020432	Tcn2	transcobalamin 2 [Source:MGI Symbol;Acc:MGI:98534]	11	3867192	3882159	-1	23.9335	4.62274	58.9362	18.2363	28.6978	27.0676	21.0118	31.5943	11.6543	14.71	15.7519	24.157	26.9157	19.8132
ENSMUSG00000022452	Smdt1	single-pass membrane protein with aspartate rich tail 1 [Source:MGI Symbol;Acc:MGI:1916279]	15	82223160	82233292	1	19.2163	3.96924	66.7297	25.0199	19.7478	26.7288	26.6724	24.3582	45.0834	11.4256	30.7164	43.3498	26.902	30.2676
ENSMUSG00000030084	Plxna1	plexin A1 [Source:MGI Symbol;Acc:MGI:107685]	6	89293296	89339602	-1	17.444	6.96796	38.6986	24.0473	23.5198	50.5978	23.6623	30.6047	37.2629	34.9825	43.1798	38.1118	26.8792	34.634
ENSMUSG00000066568	Lsm14a	LSM14A mRNA processing body assembly factor [Source:MGI Symbol;Acc:MGI:1914320]	7	34044071	34092740	-1	37.9065	7.49452	19.6305	36.9011	22.1438	37.075	28.1941	23.0522	41.8641	34.8398	41.7946	39.7891	26.8586	34.9223
ENSMUSG00000017548	Suz12	SUZ12 polycomb repressive complex 2 subunit [Source:MGI Symbol;Acc:MGI:1261758]	11	79883932	79924949	1	26.2456	2.79064	36.1581	34.9361	23.7466	37.2687	46.8842	23.937	32.1011	25.3745	33.5964	43.2171	26.8576	34.185
ENSMUSG00000036304	Zdhhc23	zinc finger, DHHC domain containing 23 [Source:MGI Symbol;Acc:MGI:2685625]	16	43785396	43800154	-1	20.4324	6.6721	24.0629	20.2075	34.0035	55.6077	33.4113	19.0905	36.3076	31.0224	19.0537	26.7907	26.831	27.6127
ENSMUSG00000029250	Polr2b	polymerase (RNA) II (DNA directed) polypeptide B [Source:MGI Symbol;Acc:MGI:2388280]	5	77457994	77497171	1	34.407	2.82075	35.6676	23.6025	23.4127	40.8969	28.5818	31.694	29.7532	32.0469	43.7992	28.8694	26.8012	32.4574
ENSMUSG00000029722	Agfg2	ArfGAP with FG repeats 2 [Source:MGI Symbol;Acc:MGI:2443267]	5	137648725	137682988	-1	17.7642	4.74145	30.5006	31.225	53.8534	22.4648	13.3435	17.8762	24.1086	25.4122	21.5297	15.6976	26.7582	19.6613
ENSMUSG00000037151	Lrrc20	leucine rich repeat containing 20 [Source:MGI Symbol;Acc:MGI:2387182]	10	61311580	61418570	1	23.8521	3.41576	61.0934	17.8565	31.4203	22.7553	23.548	34.2818	20.2407	20.8575	15.5624	8.53205	26.7322	20.5037
ENSMUSG00000021123	Rdh12	retinol dehydrogenase 12 [Source:MGI Symbol;Acc:MGI:1925224]	12	79255688	79269439	1	16.0649	6.75435	35.7115	35.4024	28.5637	37.8644	32.4404	20.3505	42.136	24.5344	16.5208	19.0715	26.7269	25.8423
ENSMUSG00000078161	Erich3	glutamate rich 3 [Source:MGI Symbol;Acc:MGI:1919095]	3	154369496	154473427	1	30.9003	2.24844	29.0084	39.528	19.3136	39.3244	23.9764	32.9404	60.0213	38.701	49.3948	36.2794	26.7205	40.2189
ENSMUSG00000063659	Zbtb18	zinc finger and BTB domain containing 18 [Source:MGI Symbol;Acc:MGI:1353609]	1	177269917	177278330	1	25.5707	9.0134	39.5888	20.1424	23.5875	42.393	53.6654	33.2266	46.0762	31.8459	36.4214	42.3279	26.716	40.5939
ENSMUSG00000093445	Lrch4	leucine-rich repeats and calponin homology (CH) domain containing 4 [Source:MGI Symbol;Acc:MGI:1917193]	5	137627383	137639361	1	13.5913	1.47762	40.8847	15.788	33.2334	54.9899	20.9959	9.75926	16.1467	15.2906	38.2772	16.6557	26.6608	19.5209
ENSMUSG00000035933	Cog5	component of oligomeric golgi complex 5 [Source:MGI Symbol;Acc:MGI:2145130]	12	31704868	31987629	1	23.6792	2.39926	31.9683	30.3449	32.1046	39.4007	29.3639	11.4816	20.6769	16.5815	13.9282	17.5099	26.6495	18.257
ENSMUSG00000014226	Cacybp	calcyclin binding protein [Source:MGI Symbol;Acc:MGI:1270839]	1	160029937	160040445	-1	30.2407	9.68044	25.9783	38.5068	13.314	41.9591	22.292	36.9061	32.9615	23.7949	39.2924	58.6896	26.6132	35.6561
ENSMUSG00000048096	Lmod1	leiomodin 1 (smooth muscle) [Source:MGI Symbol;Acc:MGI:2135671]	1	135252545	135295803	1	16.8686	4.34681	30.5309	20.3095	15.9531	71.5012	20.7136	20.6872	24.54	26.0205	39.5304	24.9331	26.585	26.0708
ENSMUSG00000072772	Grcc10	gene rich cluster, C10 gene [Source:MGI Symbol;Acc:MGI:1315201]	6	124716146	124718337	-1	21.2318	22.5356	18.239	18.7804	58.6162	19.8234	19.7263	25.2163	35.8086	10.8753	33.0597	21.9283	26.5377	24.4357
ENSMUSG00000025743	Sdc3	syndecan 3 [Source:MGI Symbol;Acc:MGI:1349163]	4	130519848	130553630	1	12.5705	3.11386	54.1603	18.691	35.2501	35.2808	19.9098	16.6311	17.9589	16.5018	17.0693	25.1732	26.5111	18.874
ENSMUSG00000025364	Pa2g4	proliferation-associated 2G4 [Source:MGI Symbol;Acc:MGI:894684]	10	128393635	128401856	-1	36.3029	4.86982	26.5375	26.5298	35.6883	29.1098	19.7216	22.0599	25.3195	13.1984	47.3256	25.8453	26.5064	25.5784
ENSMUSG00000026260	Ndufa10	NADH:ubiquinone oxidoreductase subunit A10 [Source:MGI Symbol;Acc:MGI:1914523]	1	92366732	92401582	-1	30.822	5.62515	34.9511	24.1658	24.6098	38.833	21.1506	24.3754	32.305	31.5921	27.4452	41.9373	26.5011	29.8009
ENSMUSG00000027695	Pld1	phospholipase D1 [Source:MGI Symbol;Acc:MGI:109585]	3	27992844	28187511	1	28.3039	1.99664	31.8503	31.2116	24.4817	41.1551	15.6847	21.434	15.4833	22.9506	27.7346	24.1319	26.4999	21.2365
ENSMUSG00000032549	Rab6b	RAB6B, member RAS oncogene family [Source:MGI Symbol;Acc:MGI:107283]	9	102988986	103062475	1	16.7854	8.72913	33.5501	26.0955	23.1979	50.6003	18.8186	34.5297	34.4453	18.4054	45.4973	17.5085	26.4931	28.2008
ENSMUSG00000027447	Cst3	cystatin C [Source:MGI Symbol;Acc:MGI:102519]	2	148713642	148717612	-1	40.6126	9.08354	41.5088	41.2036	12.9377	13.4936	43.1293	22.1087	53.3286	17.3946	30.4999	37.4999	26.4733	33.9935
ENSMUSG00000067925	Rtl8a	retrotransposon Gag like 8A [Source:MGI Symbol;Acc:MGI:1913408]	X	52644455	52645649	-1	21.9346	3.72143	44.9499	26.3405	40.8019	20.9486	6.76693	6.16437	10.5622	6.15869	9.77618	11.2327	26.4495	8.44351
ENSMUSG00000076431	Sox4	SRY (sex determining region Y)-box 4 [Source:MGI Symbol;Acc:MGI:98366]	13	29132902	29137696	-1	25.1527	11.0556	46.9427	16.5977	29.3989	29.3072	10.391	13.5015	25.5533	16.4568	13.8982	12.7228	26.4091	15.4206
ENSMUSG00000026726	Cubn	cubilin (intrinsic factor-cobalamin receptor) [Source:MGI Symbol;Acc:MGI:1931256]	2	13281149	13496624	-1	20.9883	2.20227	27.4675	27.6846	28.1947	51.8756	0.481551	1.83292	1.86743	1.18523	3.62737	1.79873	26.4022	1.79887
ENSMUSG00000065979	Cpped1	calcineurin-like phosphoesterase domain containing 1 [Source:MGI Symbol;Acc:MGI:2443300]	16	11621585	11727309	-1	19.4657	2.22018	26.1512	31.6712	44.2967	34.5511	34.2376	15.7201	39.8495	15.682	21.5229	18.8496	26.3927	24.3103
ENSMUSG00000027405	Nop56	NOP56 ribonucleoprotein [Source:MGI Symbol;Acc:MGI:1914384]	2	130116350	130121233	1	32.7909	7.92604	19.4857	44.4197	22.6903	30.9446	26.5018	23.3726	41.3088	22.567	18.7855	38.0866	26.3762	28.437
ENSMUSG00000097929	Tunar	Tcl1 upstream neural differentiation associated RNA [Source:MGI Symbol;Acc:MGI:1917202]	12	105300129	105350191	1	17.1855	2.67102	43.7572	22.3284	33.3842	38.6279	17.3268	14.5703	44.7071	28.7127	34.8969	22.5572	26.3257	27.1285
ENSMUSG00000027247	Arhgap1	Rho GTPase activating protein 1 [Source:MGI Symbol;Acc:MGI:2445003]	2	91480205	91502671	1	20.849	5.54499	26.4605	27.9163	24.7813	52.3484	17.4468	21.2662	29.4814	15.4628	18.4217	28.8172	26.3167	21.816
ENSMUSG00000028568	Btf3l4	basic transcription factor 3-like 4 [Source:MGI Symbol;Acc:MGI:1915312]	4	108671492	108690811	-1	19.2989	1.57994	48.7178	19.2417	16.3728	52.6143	53.2064	27.0921	28.9464	30.2338	24.6027	23.4609	26.3042	31.257
ENSMUSG00000006412	Pfdn2	prefoldin 2 [Source:MGI Symbol;Acc:MGI:1276111]	1	171173238	171186822	1	25.4647	13.6175	43.8943	23.5041	25.0278	26.2291	28.2073	29.154	30.4149	17.9514	22.2497	22.4686	26.2896	25.0743
ENSMUSG00000078695	Cisd3	CDGSH iron sulfur domain 3 [Source:MGI Symbol;Acc:MGI:101788]	11	97576652	97579447	1	20.5211	1.89219	45.2546	11.9601	56.2341	21.6602	3.60816	1.77193	9.86468	0.780242	1.83047	0.302005	26.2537	3.02625
ENSMUSG00000031129	Slc9a9	solute carrier family 9 (sodium/hydrogen exchanger), member 9 [Source:MGI Symbol;Acc:MGI:2679732]	9	94551962	95112498	1	29.2233	5.65432	52.7737	16.4999	19.6902	33.6654	34.4483	27.7813	33.7154	27.9216	34.0357	42.0612	26.2511	33.3272
ENSMUSG00000005510	Ndufs3	NADH:ubiquinone oxidoreductase core subunit S3 [Source:MGI Symbol;Acc:MGI:1915599]	2	90724978	90735171	-1	24.6006	15.4854	33.7136	27.2252	24.9148	31.5431	9.05201	21.6486	14.8356	20.766	23.8749	19.3883	26.2471	18.2609
ENSMUSG00000019777	Hdac2	histone deacetylase 2 [Source:MGI Symbol;Acc:MGI:1097691]	10	36850540	36877885	1	32.8525	3.70455	24.7323	41.5806	20.2891	34.2929	22.9049	27.7858	36.5389	24.8327	26.1822	44.2083	26.242	30.4088
ENSMUSG00000020326	Ccng1	cyclin G1 [Source:MGI Symbol;Acc:MGI:102890]	11	40639379	40646138	-1	28.1233	2.11578	29.5063	29.5128	14.3605	53.681	54.2623	44.962	74.7785	38.6727	50.8036	59.0141	26.2166	53.7489
ENSMUSG00000029463	Fam216a	family with sequence similarity 216, member A [Source:MGI Symbol;Acc:MGI:1916198]	5	122502643	122510427	-1	36.9895	15.0871	20.1695	17.5867	46.6989	20.7314	43.231	34.9548	46.8601	42.0743	37.2375	42.567	26.2105	41.1541
ENSMUSG00000031628	Casp3	caspase 3 [Source:MGI Symbol;Acc:MGI:107739]	8	47070326	47092724	1	32.3631	1.60021	27.9352	36.8159	32.5906	25.6124	9.63004	15.2586	11.1085	15.6538	10.9812	10.3469	26.1529	12.1632
ENSMUSG00000040473	Cfap69	cilia and flagella associated protein 69 [Source:MGI Symbol;Acc:MGI:2443778]	5	5629278	5714239	-1	37.0264	2.26362	33.7662	30.8605	19.2317	33.7319	18.7541	26.255	34.3009	17.8196	23.0963	21.4736	26.1467	23.6166
ENSMUSG00000029446	Psph	phosphoserine phosphatase [Source:MGI Symbol;Acc:MGI:97788]	5	129842622	129864513	-1	31.4357	5.19401	23.021	30.7783	23.1208	43.1348	92.8659	64.814	53.7607	55.3562	57.7702	74.7288	26.1141	66.5493
ENSMUSG00000003500	Impdh1	inosine monophosphate dehydrogenase 1 [Source:MGI Symbol;Acc:MGI:96567]	6	29200433	29216363	-1	19.9026	11.8991	40.0518	16.0369	20.683	47.9899	10.8462	16.6749	25.8183	22.3309	12.4438	10.0538	26.0939	16.3613
ENSMUSG00000028645	Slc2a1	solute carrier family 2 (facilitated glucose transporter), member 1 [Source:MGI Symbol;Acc:MGI:95755]	4	118965908	118995180	1	16.5811	9.49721	30.7653	28.4893	37.7768	33.3966	41.4334	28.7171	49.1631	20.7695	81.5355	38.4851	26.0844	43.3506
ENSMUSG00000087086	Gm13269	predicted gene 13269 [Source:MGI Symbol;Acc:MGI:3651949]	2	14745183	14771835	-1	47.7362	1.48165	14.3398	32.2787	8.89773	51.6387	3.25074	5.26181	15.4186	2.38038	23.506	2.94541	26.0621	8.79382
ENSMUSG00000047604	Frat2	frequently rearranged in advanced T cell lymphomas 2 [Source:MGI Symbol;Acc:MGI:2673967]	19	41834411	41836571	-1	33.5208	14.089	39.5213	18.8698	24.4184	25.9251	0.496727	1.97318	3.99589	3.34374	5.64474	18.5763	26.0574	5.67176
ENSMUSG00000069806	Cacng7	calcium channel, voltage-dependent, gamma subunit 7 [Source:MGI Symbol;Acc:MGI:1932374]	7	3381471	3416737	1	21.3488	33.027	14.8169	12.8137	40.4561	33.6807	2.99029	5.34132	8.18767	9.67934	10.3252	12.22	26.0239	8.12397
ENSMUSG00000056076	Eif3b	eukaryotic translation initiation factor 3, subunit B [Source:MGI Symbol;Acc:MGI:106478]	5	140405083	140429115	1	35.1546	6.26808	26.7759	12.5629	45.0519	30.2945	22.0289	23.8291	22.3888	23.2979	11.4864	17.2174	26.018	20.0414
ENSMUSG00000034390	Cmip	c-Maf inducing protein [Source:MGI Symbol;Acc:MGI:1921690]	8	117983803	118186169	1	21.0733	18.3605	23.0227	22.0735	39.0311	32.5398	18.1879	24.3625	27.2628	21.9767	27.1151	21.6434	26.0168	23.4247
ENSMUSG00000024735	Prpf19	pre-mRNA processing factor 19 [Source:MGI Symbol;Acc:MGI:106247]	19	10872595	10886923	1	32.9545	13.6732	33.0737	25.3712	28.7696	22.1522	25.7993	15.974	32.7307	27.5441	26.248	24.2123	25.9991	25.4181
ENSMUSG00000004895	Prcc	papillary renal cell carcinoma (translocation-associated) [Source:MGI Symbol;Acc:MGI:2137738]	3	87766210	87792915	-1	13.4131	1.73939	51.7193	8.65709	52.9692	27.4414	12.4696	3.96527	23.3896	4.54447	10.8858	3.84383	25.9899	9.84976
ENSMUSG00000021114	Atp6v1d	ATPase, H+ transporting, lysosomal V1 subunit D [Source:MGI Symbol;Acc:MGI:1921084]	12	78887499	78908412	-1	27.0419	1.91346	40.1306	21.023	23.8691	41.8543	29.1993	18.9797	39.457	39.9474	30.921	24.9274	25.9721	30.572
ENSMUSG00000052928	Ctif	CBP80/20-dependent translation initiation factor [Source:MGI Symbol;Acc:MGI:2685518]	18	75564295	75830625	-1	47.744	9.63422	37.2292	24.1317	16.2507	20.6469	13.5121	18.5936	39.5479	21.2025	30.3868	34.1241	25.9395	26.2278
ENSMUSG00000022637	Cblb	Casitas B-lineage lymphoma b [Source:MGI Symbol;Acc:MGI:2146430]	16	51851588	52028411	1	28.0563	3.77868	30.7885	23.4362	21.8681	47.623	18.5241	30.9529	35.881	30.0307	28.1688	23.8018	25.9251	27.8932
ENSMUSG00000020099	Unc5b	unc-5 netrin receptor B [Source:MGI Symbol;Acc:MGI:894703]	10	60598372	60667360	-1	20.1941	14.3359	46.1778	21.6427	9.24186	43.7944	47.6965	48.0741	53.8754	62.1191	45.2264	45.0409	25.8978	50.3387
ENSMUSG00000084786	Ubl5	ubiquitin-like 5 [Source:MGI Symbol;Acc:MGI:1913427]	9	20554174	20558436	1	26.5435	16.0372	20.0814	24.0653	36.4488	32.1956	30.519	18.2343	23.2679	21.3869	30.3503	34.3634	25.8953	26.3536
ENSMUSG00000032846	Zswim6	zinc finger SWIM-type containing 6 [Source:MGI Symbol;Acc:MGI:1914513]	13	107861152	108026598	-1	24.0193	8.23164	30.428	21.2646	22.0031	49.3812	30.0904	18.238	38.1164	18.7611	27.422	24.1253	25.888	26.1255
ENSMUSG00000036087	Slain2	SLAIN motif family, member 2 [Source:MGI Symbol;Acc:MGI:1923241]	5	73071647	73136172	1	14.4202	3.86951	51.6179	28.8723	24.6696	31.8021	19.1593	14.1765	29.2453	19.9194	16.779	31.8898	25.8753	21.8616
ENSMUSG00000028936	Rpl22	ribosomal protein L22 [Source:MGI Symbol;Acc:MGI:99262]	4	152410199	152418528	1	27.8434	5.49748	27.9069	35.9016	26.0017	32.0987	37.7599	24.127	43.8616	31.2316	49.8843	37.7349	25.875	37.4332
ENSMUSG00000030718	Ppme1	protein phosphatase methylesterase 1 [Source:MGI Symbol;Acc:MGI:1919840]	7	99975944	100021514	-1	24.9024	2.97287	36.252	17.4409	29.4169	44.2279	9.02025	11.9166	17.7745	21.7983	15.0887	19.9517	25.8688	15.925
ENSMUSG00000002769	Gnmt	glycine N-methyltransferase [Source:MGI Symbol;Acc:MGI:1202304]	17	47036590	47040094	-1	23.7138	40.7691	16.7836	21.5307	14.9213	37.4738	21.6436	24.7952	44.1878	21.763	28.745	15.0936	25.8654	26.038
ENSMUSG00000020114	Cand1	cullin associated and neddylation disassociated 1 [Source:MGI Symbol;Acc:MGI:1261820]	10	119035160	119075960	-1	25.7822	3.59701	27.1391	27.6906	23.1324	47.6516	35.4491	34.9152	35.8668	33.9086	43.7465	44.1996	25.8322	38.0143
ENSMUSG00000037720	Tmem33	transmembrane protein 33 [Source:MGI Symbol;Acc:MGI:1915128]	5	67417908	67448804	1	33.5146	5.24992	25.1209	22.4722	27.0321	41.6021	23.3668	14.5102	18.9307	21.4091	20.9945	14.7488	25.832	18.9933
ENSMUSG00000037605	Adgrl3	adhesion G protein-coupled receptor L3 [Source:MGI Symbol;Acc:MGI:2441950]	5	81167985	81972980	1	28.917	6.70661	20.3632	28.5828	26.6108	43.7874	41.7378	30.0873	39.0213	43.5649	38.6764	40.1613	25.828	38.8748
ENSMUSG00000049907	Rasl11b	RAS-like, family 11, member B [Source:MGI Symbol;Acc:MGI:1916189]	5	74355947	74360142	1	26.9484	11.2161	31.8562	28.0137	36.5676	20.2526	19.1323	15.9246	19.2705	18.3463	21.1989	19.017	25.8091	18.8149
ENSMUSG00000038696	Mapkap1	mitogen-activated protein kinase associated protein 1 [Source:MGI Symbol;Acc:MGI:2444554]	2	34296783	34514962	1	25.3015	4.43387	26.0532	29.7341	39.4706	29.7555	27.3597	19.8953	28.9747	16.1935	24.3258	17.3226	25.7915	22.3453
ENSMUSG00000003813	Rad23a	RAD23 homolog A, nucleotide excision repair protein [Source:MGI Symbol;Acc:MGI:105126]	8	85560648	85567294	-1	24.4449	9.10592	23.069	19.709	45.1492	33.2023	26.9849	14.3351	27.1107	9.00533	16.3411	17.6625	25.7801	18.5733
ENSMUSG00000021771	Vdac2	voltage-dependent anion channel 2 [Source:MGI Symbol;Acc:MGI:106915]	14	21875306	21895947	1	27.8794	3.91888	26.4047	22.5563	37.1226	36.7034	29.5948	42.2585	59.7669	28.3953	52.9574	48.8814	25.7642	43.6424
ENSMUSG00000025162	Csnk1d	casein kinase 1, delta [Source:MGI Symbol;Acc:MGI:1355272]	11	120849816	120882156	-1	27.7704	2.97492	31.574	20.8327	29.9665	41.2517	17.0544	22.2291	29.1792	27.2352	19.9613	20.4077	25.7284	22.6778
ENSMUSG00000057342	Sphk2	sphingosine kinase 2 [Source:MGI Symbol;Acc:MGI:1861380]	7	45358891	45367426	-1	21.8959	5.5259	30.1406	15.7425	13.6525	67.3795	10.6143	15.7161	14.6175	13.3617	14.3211	7.87549	25.7228	12.751
ENSMUSG00000024350	Dnajc18	DnaJ heat shock protein family (Hsp40) member C18 [Source:MGI Symbol;Acc:MGI:1923844]	18	35804156	35841467	-1	31.7323	9.10016	28.3454	28.7277	21.8848	34.5357	32.0339	24.5983	37.8211	23.482	33.9783	32.2798	25.721	30.6989
ENSMUSG00000020576	Nbas	neuroblastoma amplified sequence [Source:MGI Symbol;Acc:MGI:1918419]	12	13319134	13633812	1	27.9717	2.91246	29.6499	24.9537	34.8368	33.9619	32.6973	22.3424	30.7132	29.3318	31.1004	21.7293	25.7144	27.9857
ENSMUSG00000048007	Timm8a1	translocase of inner mitochondrial membrane 8A1 [Source:MGI Symbol;Acc:MGI:1353433]	X	133438005	133442614	-1	47.0542	2.75605	14.2954	36.5694	15.7804	37.7975	67.1427	25.9872	49.6924	25.8287	20.9242	50.013	25.7088	39.9314
ENSMUSG00000056579	Tug1	taurine upregulated gene 1 [Source:MGI Symbol;Acc:MGI:2144114]	11	3589785	3599673	-1	22.6315	2.09596	34.9686	26.9595	18.0871	49.4933	25.1577	24.5467	24.374	23.9509	29.7165	32.1376	25.706	26.6472
ENSMUSG00000028194	Ddah1	dimethylarginine dimethylaminohydrolase 1 [Source:MGI Symbol;Acc:MGI:1916469]	3	145464430	145600032	1	20.4277	2.21286	27.1367	21.2736	22.8453	59.9713	14.8586	28.3562	35.2036	19.5191	14.3052	38.4018	25.6446	25.1074
ENSMUSG00000039704	Lmbrd2	LMBR1 domain containing 2 [Source:MGI Symbol;Acc:MGI:2444173]	15	9140637	9202569	1	25.7655	3.41692	27.6956	26.8147	19.7202	50.3654	33.7748	34.8068	45.334	40.8473	41.7265	47.9655	25.6297	40.7425
ENSMUSG00000025369	Smarcc2	SWI/SNF related, matrix associated, actin dependent regulator of chromatin, subfamily c, member 2 [Source:MGI Symbol;Acc:MGI:1915344]	10	128295117	128326351	1	28.9698	11.673	19.9929	23.9343	15.6561	53.4013	18.1231	20.852	23.2775	25.398	25.0316	21.6889	25.6046	22.3952
ENSMUSG00000041560	Nop53	NOP53 ribosome biogenesis factor [Source:MGI Symbol;Acc:MGI:2154441]	7	15670108	15679999	-1	36.7425	22.7415	20.8331	20.4555	19.5872	33.1828	31.9815	35.803	44.422	22.0327	56.2302	20.8139	25.5904	35.2139
ENSMUSG00000028413	B4galt1	UDP-Gal:betaGlcNAc beta 1,4- galactosyltransferase, polypeptide 1 [Source:MGI Symbol;Acc:MGI:95705]	4	40804602	40854005	-1	15.3404	2.11396	21.9254	23.2684	31.3435	59.4682	5.50151	22.6145	19.2023	24.3577	25.209	15.2531	25.5766	18.6897
ENSMUSG00000023027	Atf1	activating transcription factor 1 [Source:MGI Symbol;Acc:MGI:1298366]	15	100125700	100159125	1	44.9035	4.46241	28.63	20.7841	13.1045	41.3953	20.4454	5.42207	17.6143	16.6421	29.8098	18.4273	25.5466	18.0602
ENSMUSG00000056050	Mia3	melanoma inhibitory activity 3 [Source:MGI Symbol;Acc:MGI:2443183]	1	183107682	183150894	-1	34.3118	2.75696	29.6865	25.9068	23.3797	37.1685	11.3998	16.8464	45.183	28.8621	38.299	22.2527	25.535	27.1405
ENSMUSG00000008730	Hipk1	homeodomain interacting protein kinase 1 [Source:MGI Symbol;Acc:MGI:1314873]	3	103647131	103698879	-1	20.8679	5.0171	37.4971	21.7459	29.1685	38.903	21.2427	18.4541	19.89	20.0127	26.8529	18.0779	25.5332	20.7551
ENSMUSG00000024122	Pdpk1	3-phosphoinositide dependent protein kinase 1 [Source:MGI Symbol;Acc:MGI:1338068]	17	24292654	24369898	-1	29.3693	6.19777	26.68	20.9678	18.834	51.111	9.77762	16.8267	26.6725	13.6431	16.283	35.7795	25.5266	19.8304
ENSMUSG00000048701	Ccdc6	coiled-coil domain containing 6 [Source:MGI Symbol;Acc:MGI:1923801]	10	69932951	70029030	1	21.0973	3.5467	35.0791	27.5106	39.3973	26.5158	17.7083	13.4207	24.3815	20.4033	24.987	25.6045	25.5245	21.0842
ENSMUSG00000035325	Sec31a	Sec31 homolog A (S. cerevisiae) [Source:MGI Symbol;Acc:MGI:1916412]	5	100509508	100564093	-1	20.2265	8.66196	30.2195	30.3679	26.9292	36.5013	10.2546	18.4443	33.8209	14.4048	20.0712	15.5579	25.4844	18.7589
ENSMUSG00000021819	Zswim8	zinc finger SWIM-type containing 8 [Source:MGI Symbol;Acc:MGI:1919156]	14	20757620	20773687	1	20.3297	6.00841	29.537	22.3234	11.7146	62.5982	26.5212	13.522	32.8652	16.628	25.9604	19.6721	25.4186	22.5282
ENSMUSG00000020392	Cdkn2aipnl	CDKN2A interacting protein N-terminal like [Source:MGI Symbol;Acc:MGI:1261797]	11	51858488	51868161	1	16.5672	5.10108	15.2275	23.3112	11.8906	80.3576	7.25486	4.96975	15.6668	13.7268	23.1104	6.16719	25.4092	11.816
ENSMUSG00000027170	Eif3m	eukaryotic translation initiation factor 3, subunit M [Source:MGI Symbol;Acc:MGI:1351744]	2	104830001	104847425	-1	32.4735	4.86855	32.2863	24.7283	35.5791	22.2582	43.9042	45.2166	47.2073	29.7367	61.9022	43.0638	25.3657	45.1718
ENSMUSG00000030800	Prss8	protease, serine 8 (prostasin) [Source:MGI Symbol;Acc:MGI:1923810]	7	127524888	127529276	-1	21.1579	8.33707	24.4238	21.214	40.2666	36.7633	24.44	21.3858	27.9379	10.9824	37.8605	19.3179	25.3604	23.6541
ENSMUSG00000032388	Spg21	SPG21, maspardin [Source:MGI Symbol;Acc:MGI:106403]	9	65368229	65395752	1	31.0064	6.87847	32.7408	16.5076	23.4402	41.4462	27.7611	23.4256	28.069	23.7998	32.4877	13.254	25.3366	24.7995
ENSMUSG00000042348	Arl15	ADP-ribosylation factor-like 15 [Source:MGI Symbol;Acc:MGI:2442308]	13	113931041	114293997	1	22.7595	11.9472	20.2479	21.7332	33.4016	41.9193	88.531	50.6197	80.7573	47.0583	65.1711	60.8297	25.3348	65.4945
ENSMUSG00000032120	C2cd2l	C2 calcium-dependent domain containing 2-like [Source:MGI Symbol;Acc:MGI:1919014]	9	44220534	44231582	-1	21.136	9.29574	14.5064	31.5391	24.3497	50.8584	26.2716	22.8186	32.1163	26.191	21.8085	22.7695	25.2809	25.3292
ENSMUSG00000070283	Ndufaf3	NADH:ubiquinone oxidoreductase complex assembly factor 3 [Source:MGI Symbol;Acc:MGI:1913956]	9	108442736	108444633	-1	28.4262	5.22827	13.2581	14.972	16.2899	73.4793	29.6991	17.0402	17.8795	20.1375	17.2221	21.9789	25.2756	20.6595
ENSMUSG00000060935	Tmem263	transmembrane protein 263 [Source:MGI Symbol;Acc:MGI:2143652]	10	84938491	84956482	1	30.4012	4.08701	13.6586	32.5051	10.5864	60.3728	37.8401	26.2373	27.359	22.8924	23.6467	24.7962	25.2685	27.1286
ENSMUSG00000037111	Setd7	SET domain containing (lysine methyltransferase) 7 [Source:MGI Symbol;Acc:MGI:1920501]	3	51422740	51468300	-1	18.647	4.78804	42.4346	27.9685	36.4778	21.2642	14.9719	12.9704	23.1123	18.4989	29.2708	21.2264	25.2634	20.0084
ENSMUSG00000042557	Sin3a	transcriptional regulator, SIN3A (yeast) [Source:MGI Symbol;Acc:MGI:107157]	9	56979324	57035650	1	25.302	2.38119	29.7057	24.6822	28.3347	41.0253	14.4344	20.8146	14.7896	26.8927	20.2465	15.0094	25.2385	18.6979
ENSMUSG00000010277	2610507B11Rik	RIKEN cDNA 2610507B11 gene [Source:MGI Symbol;Acc:MGI:1919753]	11	78152578	78181449	1	22.7896	6.56835	25.6836	18.2687	30.6169	47.3222	19.5986	19.8509	22.5682	19.7569	27.513	17.9529	25.2082	21.2067
ENSMUSG00000079562	Maea	macrophage erythroblast attacher [Source:MGI Symbol;Acc:MGI:1891748]	5	33492853	33530640	1	19.9302	9.5082	28.9555	16.4598	47.1429	29.2267	22.2029	22.1332	36.3121	27.3926	48.9355	24.5525	25.2039	30.2548
ENSMUSG00000024853	Sf3b2	splicing factor 3b, subunit 2 [Source:MGI Symbol;Acc:MGI:2441856]	19	5323960	5345483	-1	21.8126	8.34593	26.5671	18.9826	34.73	40.7619	22.8312	20.5523	28.5309	20.8953	29.1516	17.9166	25.2	23.313
ENSMUSG00000020476	Dbnl	drebrin-like [Source:MGI Symbol;Acc:MGI:700006]	11	5738488	5750962	1	19.7803	4.10317	16.5109	21.5721	25.1886	64.0036	53.5951	17.1272	29.3943	31.9902	49.4058	17.211	25.1931	33.1206
ENSMUSG00000025151	Maged1	MAGE family member D1 [Source:MGI Symbol;Acc:MGI:1930187]	X	93579080	93585749	-1	11.9396	8.46135	38.4714	19.9802	44.3755	27.7663	22.7218	29.7523	20.4104	8.3915	38.5334	17.5522	25.1657	22.8936
ENSMUSG00000081534	Slc48a1	solute carrier family 48 (heme transporter), member 1 [Source:MGI Symbol;Acc:MGI:1914989]	15	97676401	97690573	1	22.8009	14.9193	41.297	26.8792	22.2932	22.6911	23.684	30.1965	25.9299	14.8393	51.944	16.1218	25.1468	27.1193
ENSMUSG00000043079	Synpo	synaptopodin [Source:MGI Symbol;Acc:MGI:1099446]	18	60727045	60793214	-1	13.7026	4.68869	33.3085	27.7826	20.5768	50.7765	17.5196	17.4939	22.6367	31.0297	26.3361	18.0821	25.1393	22.183
ENSMUSG00000020917	Acly	ATP citrate lyase [Source:MGI Symbol;Acc:MGI:103251]	11	100367179	100418826	-1	26.8172	1.79618	27.0374	44.4966	22.9104	27.6782	25.9104	17.4276	22.388	26.3984	28.3119	25.8095	25.1227	24.3743
ENSMUSG00000001247	Lsr	lipolysis stimulated lipoprotein receptor [Source:MGI Symbol;Acc:MGI:1927471]	7	30657195	30672889	-1	21.8776	7.63115	29.0463	33.0988	36.2593	22.7065	74.6409	22.4485	45.6269	28.6061	24.2044	15.0126	25.1033	35.0899
ENSMUSG00000074754	Smim26	small integral membrane protein 26 [Source:MGI Symbol;Acc:MGI:2685407]	2	144435974	144437286	1	10.8911	3.55137	16.8884	30.4987	61.2483	27.4896	45.8847	28.0301	34.819	1.21757	13.9967	40.5549	25.0946	27.4172
ENSMUSG00000005417	Mprip	myosin phosphatase Rho interacting protein [Source:MGI Symbol;Acc:MGI:1349438]	11	59552131	59671686	1	21.7674	7.12761	30.3131	21.4917	36.3331	33.3017	18.8449	14.7169	30.3814	13.9522	31.4956	17.2317	25.0558	21.1038
ENSMUSG00000028609	Magoh	mago homolog, exon junction complex core component [Source:MGI Symbol;Acc:MGI:1330312]	4	107736952	107744621	1	34.6575	3.65536	22.4575	13.7553	39.0713	36.699	28.0206	42.5979	32.6485	24.2052	50.0302	31.3646	25.0493	34.8112
ENSMUSG00000050556	Kcnb1	potassium voltage gated channel, Shab-related subfamily, member 1 [Source:MGI Symbol;Acc:MGI:96666]	2	166937889	167032075	-1	16.0479	7.65329	39.5752	19.0186	24.0434	43.8693	13.34	13.7323	23.8077	18.0726	17.3679	12.3257	25.0346	16.441
ENSMUSG00000032854	Ugt8a	UDP galactosyltransferase 8A [Source:MGI Symbol;Acc:MGI:109522]	3	125658920	125732268	-1	29.8966	3.46953	25.0563	23.04	16.1941	52.5297	44.5605	46.7643	59.9737	39.4371	37.8369	54.5298	25.031	47.1837
ENSMUSG00000048546	Tob2	transducer of ERBB2, 2 [Source:MGI Symbol;Acc:MGI:1888525]	15	81732473	81742997	-1	21.3843	4.09089	23.3648	35.7461	25.4287	40.1363	6.75188	20.3075	44.2134	11.1012	20.9663	11.584	25.0252	19.154
ENSMUSG00000038172	Ttc39b	tetratricopeptide repeat domain 39B [Source:MGI Symbol;Acc:MGI:1917113]	4	83138537	83242492	-1	34.5372	4.07582	32.9617	23.7639	17.2329	37.5621	17.7246	16.132	26.5074	22.4611	30.7854	26.6305	25.0223	23.3735
ENSMUSG00000048458	Inka2	inka box actin regulator 2 [Source:MGI Symbol;Acc:MGI:1923497]	3	105611915	105628158	1	34.7773	1.84351	19.691	23.4828	28.1247	42.1459	34.011	18.5979	37.6374	34.0656	40.5927	21.9984	25.0109	31.1505
ENSMUSG00000039452	Snx22	sorting nexin 22 [Source:MGI Symbol;Acc:MGI:2685966]	9	65972458	65977001	-1	29.7232	12.7345	24.3412	17.3909	27.7067	38.0424	38.937	31.3708	28.5622	37.0416	27.271	33.0172	24.9898	32.7
ENSMUSG00000096210	H1f0	H1.0 linker histone [Source:MGI Symbol;Acc:MGI:95893]	15	78912650	78914704	1	47.0671	14.4009	8.82216	33.9927	19.9599	25.5135	15.8968	24.2478	20.8914	19.5159	30.4651	31.8813	24.9594	23.8164
ENSMUSG00000087679	Tmem250-ps	transmembrane protein 250, pseudogene [Source:MGI Symbol;Acc:MGI:1924939]	2	26026826	26030533	-1	30.3679	4.87107	29.0446	23.5477	37.1445	24.7143	38.1298	15.1199	23.3482	14.6969	28.6997	7.43956	24.9483	21.239
ENSMUSG00000028484	Psip1	PC4 and SFRS1 interacting protein 1 [Source:MGI Symbol;Acc:MGI:2142116]	4	83373917	83404696	-1	23.5076	5.48621	32.3251	26.2439	21.7952	40.1825	21.4636	24.0743	30.9719	23.0392	29.3859	23.8459	24.9234	25.4635
ENSMUSG00000038848	Ythdf1	YTH N6-methyladenosine RNA binding protein 1 [Source:MGI Symbol;Acc:MGI:1917431]	2	180546170	180562742	-1	26.0657	9.62299	24.0813	31.7313	23.1027	34.9111	13.9088	32.2011	46.4218	31.7234	28.7933	32.1344	24.9192	30.8638
ENSMUSG00000063410	Stk24	serine/threonine kinase 24 [Source:MGI Symbol;Acc:MGI:2385007]	14	121523755	121617423	-1	22.5765	2.66494	17.904	29.083	31.891	45.2422	56.87	46.4512	38.2563	28.8828	33.9307	39.2731	24.8936	40.6107
ENSMUSG00000035726	Supt16	SPT16, facilitates chromatin remodeling subunit [Source:MGI Symbol;Acc:MGI:1890948]	14	52397871	52434873	-1	32.6583	2.87583	21.0055	34.6588	27.1162	30.9705	22.0728	21.7682	34.8294	30.8647	29.2495	27.8793	24.8809	27.7773
ENSMUSG00000027193	Api5	apoptosis inhibitor 5 [Source:MGI Symbol;Acc:MGI:1888993]	2	94242027	94268481	-1	28.8946	4.60567	40.9143	19.5862	28.8301	26.4187	23.0116	35.6871	58.6024	44.8015	31.7232	39.2596	24.8749	38.8476
ENSMUSG00000047694	Yipf6	Yip1 domain family, member 6 [Source:MGI Symbol;Acc:MGI:1925179]	X	97979922	97992623	1	36.5199	5.24533	22.1565	32.9854	15.2508	37.0622	16.3314	20.9256	31.6873	29.2047	22.5613	23.3558	24.87	24.011
ENSMUSG00000032744	Heyl	hairy/enhancer-of-split related with YRPW motif-like [Source:MGI Symbol;Acc:MGI:1860511]	4	123127349	123143668	1	21.1034	2.77287	57.1204	37.8827	17.6949	12.5555	2.39333	3.06321	1.93401	0.295356	8.01678	8.63847	24.855	4.05686
ENSMUSG00000027963	Extl2	exostosin-like glycosyltransferase 2 [Source:MGI Symbol;Acc:MGI:1889574]	3	115801111	115822666	1	34.52	4.5942	23.9625	34.8765	19.4868	31.6186	21.0184	38.8226	59.8718	41.9009	64.9842	49.0445	24.8431	45.9404
ENSMUSG00000022507	1810013L24Rik	RIKEN cDNA 1810013L24 gene [Source:MGI Symbol;Acc:MGI:1916303]	16	8647964	8676786	1	31.1848	4.5381	32.8707	26.6058	21.3218	32.5258	21.9122	14.4962	24.0398	24.8545	39.5934	36.7791	24.8412	26.9459
ENSMUSG00000046546	Fam43a	family with sequence similarity 43, member A [Source:MGI Symbol;Acc:MGI:2676309]	16	30418541	30421615	1	21.9083	18.7354	29.5381	22.4749	29.2148	27.0887	15.9705	13.4846	68.5396	26.3209	45.9258	23.4682	24.8267	32.2849
ENSMUSG00000026797	Stxbp1	syntaxin binding protein 1 [Source:MGI Symbol;Acc:MGI:107363]	2	32677614	32737257	-1	26.106	3.38924	31.4653	25.1934	38.531	24.1571	27.8829	21.2319	37.5365	18.2093	55.4771	28.8436	24.807	31.5302
ENSMUSG00000044148	1810030O07Rik	RIKEN cDNA 1810030O07 gene [Source:MGI Symbol;Acc:MGI:1916405]	X	12521118	12539907	-1	16.6988	1.48679	27.5767	31.4555	21.9903	49.6134	17.8242	25.6069	12.475	13.7544	25.7964	34.7801	24.8036	21.7062
ENSMUSG00000000056	Narf	nuclear prelamin A recognition factor [Source:MGI Symbol;Acc:MGI:1914858]	11	121128079	121146682	1	23.7532	2.19869	31.2084	19.7312	47.5716	24.2362	7.90664	16.0698	17.4675	10.4529	17.8323	12.073	24.7832	13.6337
ENSMUSG00000018583	G3bp1	GTPase activating protein (SH3 domain) binding protein 1 [Source:MGI Symbol;Acc:MGI:1351465]	11	55360511	55395664	1	16.7944	7.81639	36.835	19.4685	35.7685	31.9607	24.5183	22.8258	25.7101	26.9068	28.245	33.0463	24.7739	26.8754
ENSMUSG00000019853	Hebp2	heme binding protein 2 [Source:MGI Symbol;Acc:MGI:1860084]	10	18415246	18421824	-1	26.1204	2.6233	39.406	28.5172	37.4688	14.506	19.0103	18.7615	21.4673	14.1448	20.7173	22.2444	24.7736	19.3909
ENSMUSG00000013033	Adgrl1	adhesion G protein-coupled receptor L1 [Source:MGI Symbol;Acc:MGI:1929461]	8	84626734	84668583	1	22.3534	9.28548	31.9278	22.8303	25.5795	36.6146	9.05461	20.084	33.1666	22.5776	31.6229	15.1777	24.7652	21.9472
ENSMUSG00000022884	Eif4a2	eukaryotic translation initiation factor 4A2 [Source:MGI Symbol;Acc:MGI:106906]	16	22926194	22932886	1	46.063	4.12786	21.8578	36.8781	17.8049	21.4564	53.5809	40.4372	63.7152	40.2265	51.7063	64.7338	24.698	52.4
ENSMUSG00000034932	Mrpl54	mitochondrial ribosomal protein L54 [Source:MGI Symbol;Acc:MGI:1913297]	10	81100547	81102768	-1	40.0204	13.6759	26.3438	17.2114	35.7894	15.1271	7.63326	15.3731	15.1937	7.64637	16.7971	7.71045	24.6947	11.7257
ENSMUSG00000034613	Ppm1h	protein phosphatase 1H (PP2C domain containing) [Source:MGI Symbol;Acc:MGI:2442087]	10	122514667	122781700	1	24.1494	3.98944	19.1529	18.6986	25.5786	56.5335	8.04423	14.041	17.8777	11.1151	14.821	24.1898	24.6837	15.0148
ENSMUSG00000018412	Kansl1	KAT8 regulatory NSL complex subunit 1 [Source:MGI Symbol;Acc:MGI:1923969]	11	104224055	104359687	-1	23.8716	7.16287	36.5096	17.4177	28.2154	34.7556	17.1468	15.8074	29.3031	22.1457	30.0653	21.5251	24.6555	22.6656
ENSMUSG00000062300	Nectin2	nectin cell adhesion molecule 2 [Source:MGI Symbol;Acc:MGI:97822]	7	19450569	19484408	-1	22.2216	1.45231	27.1889	33.9703	24.9691	38.057	9.87201	19.2916	16.9361	6.00723	17.5074	5.19432	24.6432	12.4681
ENSMUSG00000036940	Kdm1a	lysine (K)-specific demethylase 1A [Source:MGI Symbol;Acc:MGI:1196256]	4	136277851	136330034	-1	17.9632	4.06515	16.4204	23.1065	33.5097	52.7427	19.742	23.9928	32.7281	28.8529	53.3111	26.397	24.6346	30.8373
ENSMUSG00000068284	Usf3	upstream transcription factor family member 3 [Source:MGI Symbol;Acc:MGI:2685454]	16	43993609	44047828	1	13.6101	2.50312	37.4285	19.2062	40.1832	34.7272	15.4379	19.5985	15.1456	22.838	25.1914	19.948	24.6097	19.6932
ENSMUSG00000038965	Ube2l3	ubiquitin-conjugating enzyme E2L 3 [Source:MGI Symbol;Acc:MGI:109240]	16	16969877	17020513	-1	17.5028	3.67116	37.8677	16.5701	38.2221	33.7464	23.3257	22.4078	23.0437	20.3211	28.0221	30.5211	24.5967	24.6069
ENSMUSG00000022897	Dyrk1a	dual-specificity tyrosine-(Y)-phosphorylation regulated kinase 1a [Source:MGI Symbol;Acc:MGI:1330299]	16	94370869	94496376	1	20.5589	3.67009	35.0694	20.035	35.3087	32.9241	29.0385	20.6715	21.6282	19.5105	19.3235	10.6407	24.5944	20.1355
ENSMUSG00000070056	Mfhas1	malignant fibrous histiocytoma amplified sequence 1 [Source:MGI Symbol;Acc:MGI:1098644]	8	36054952	36146603	1	20.0523	7.70642	25.8645	17.6517	40.4361	35.767	27.3805	16.5125	25.652	18.9496	27.6036	18.4033	24.5797	22.4169
ENSMUSG00000032064	Dixdc1	DIX domain containing 1 [Source:MGI Symbol;Acc:MGI:2679721]	9	50574052	50650817	-1	25.3224	5.75215	23.6125	35.9416	26.4687	30.3268	15.868	16.2049	19.4097	13.9789	25.342	22.5127	24.5707	18.886
ENSMUSG00000021279	Cdc42bpb	CDC42 binding protein kinase beta [Source:MGI Symbol;Acc:MGI:2136459]	12	111259410	111344152	-1	14.0694	6.95331	45.3386	14.1914	32.7843	34.0838	24.4853	11.3784	16.8628	15.1496	10.6089	6.35282	24.5701	14.1396
ENSMUSG00000028998	Tomm7	translocase of outer mitochondrial membrane 7 [Source:MGI Symbol;Acc:MGI:1913419]	5	24043942	24049159	-1	30.1258	10.5365	21.5031	21.9776	40.5388	22.7116	42.4282	19.8989	35.2832	17.4167	28.9809	22.202	24.5656	27.7017
ENSMUSG00000042790	Rnf214	ring finger protein 214 [Source:MGI Symbol;Acc:MGI:2444451]	9	45774723	45818209	-1	31.2066	0.973573	28.7609	30.2147	14.5688	41.6042	11.7723	13.0225	25.2451	24.0341	21.7588	17.1645	24.5548	18.8329
ENSMUSG00000021395	Spin1	spindlin 1 [Source:MGI Symbol;Acc:MGI:109242]	13	51254916	51306582	1	11.5659	2.64425	48.5491	31.0789	18.9611	34.3562	16.7768	32.6114	33.712	14.0713	24.8411	38.9108	24.5259	26.8206
ENSMUSG00000050965	Prkca	protein kinase C, alpha [Source:MGI Symbol;Acc:MGI:97595]	11	107824213	108234754	-1	21.6005	3.81967	32.0707	27.6823	22.8988	38.8937	9.38493	13.5452	18.4027	12.0304	14.5507	23.9524	24.4943	15.3111
ENSMUSG00000004270	Lpcat3	lysophosphatidylcholine acyltransferase 3 [Source:MGI Symbol;Acc:MGI:1315211]	6	124639990	124681381	1	10.9469	3.62963	39.7466	15.1922	30.6151	46.82	11.6605	14.9716	22.1774	22.5729	21.25	23.3909	24.4917	19.3372
ENSMUSG00000066324	Bpnt2	3'(2'), 5'-bisphosphate nucleotidase 2 [Source:MGI Symbol;Acc:MGI:1915720]	4	4762484	4793355	-1	35.5654	1.55108	24.2392	25.4653	12.855	47.1913	24.893	20.5117	26.7382	22.356	32.5571	18.8261	24.4779	24.3137
ENSMUSG00000061479	Snrpa	small nuclear ribonucleoprotein polypeptide A [Source:MGI Symbol;Acc:MGI:1855690]	7	26886430	26895696	-1	14.7457	10.5488	20.6711	19.2183	43.9052	37.6619	19.3753	9.89047	19.7648	13.4663	23.6413	15.0047	24.4585	16.8571
ENSMUSG00000001313	Rnd2	Rho family GTPase 2 [Source:MGI Symbol;Acc:MGI:1338755]	11	101355825	101362679	1	25.9711	3.39453	5.94549	20.2501	49.8654	41.2892	4.51307	9.4981	18.1619	3.61185	14.9977	4.46071	24.4526	9.20722
ENSMUSG00000020271	Fbxw11	F-box and WD-40 domain protein 11 [Source:MGI Symbol;Acc:MGI:2144023]	11	32592724	32696816	1	36.672	4.47159	28.3699	26.2297	21.2273	29.7407	29.0746	31.266	40.1823	30.346	38.6435	33.9535	24.4519	33.911
ENSMUSG00000000088	Cox5a	cytochrome c oxidase subunit 5A [Source:MGI Symbol;Acc:MGI:88474]	9	57428557	57439709	1	23.6887	3.73957	19.32	39.8966	22.2956	37.5261	24.5749	22.0582	29.0352	15.9587	21.9324	18.1831	24.4111	21.9571
ENSMUSG00000092060	Bend4	BEN domain containing 4 [Source:MGI Symbol;Acc:MGI:3648414]	5	67549490	67585653	-1	25.2649	4.47155	38.5774	19.1224	11.9871	46.9645	38.9008	36.932	62.3896	65.6102	79.9672	74.5181	24.398	59.7197
ENSMUSG00000026782	Abi2	abl interactor 2 [Source:MGI Symbol;Acc:MGI:106913]	1	60448778	60520317	1	23.9471	3.73897	25.9495	23.6821	24.156	44.8104	39.72	21.7169	25.8931	24.1461	21.2973	20.9456	24.3807	25.6198
ENSMUSG00000056537	Rlim	ring finger protein, LIM domain interacting [Source:MGI Symbol;Acc:MGI:1342291]	X	103000769	103024890	-1	26.4209	3.14475	23.1811	27.8836	32.5642	33.0843	26.3391	26.1535	27.3608	27.3244	42.7972	25.365	24.3798	29.2233
ENSMUSG00000020589	Cyria	CYFIP related Rac1 interactor A [Source:MGI Symbol;Acc:MGI:1261783]	12	12312140	12430966	1	30.0704	4.16135	19.4726	26.7213	27.8378	37.9722	20.8334	24.4931	39.991	28.5995	33.0386	31.2009	24.3726	29.6928
ENSMUSG00000028943	Espn	espin [Source:MGI Symbol;Acc:MGI:1861630]	4	152204788	152236828	-1	15.8925	8.67396	37.7885	21.3189	39.244	23.1806	9.41035	9.81903	11.9288	7.54415	11.0044	6.67095	24.3497	9.39628
ENSMUSG00000029403	Cdkl2	cyclin-dependent kinase-like 2 (CDC2-related kinase) [Source:MGI Symbol;Acc:MGI:1858227]	5	92153933	92191742	-1	31.3653	2.76503	30.6925	28.4975	26.4083	26.316	27.1779	30.8247	37.2048	19.6424	27.9922	26.8858	24.3408	28.288
ENSMUSG00000008855	Hdac5	histone deacetylase 5 [Source:MGI Symbol;Acc:MGI:1333784]	11	102085258	102120992	-1	11.1785	3.61295	55.3311	14.0064	11.4925	50.3377	20.3494	17.1519	31.342	17.7604	31.8152	14.7039	24.3265	22.1871
ENSMUSG00000024483	Ankhd1	ankyrin repeat and KH domain containing 1 [Source:MGI Symbol;Acc:MGI:1921733]	18	36693040	36791966	1	11.8041	1.54409	31.0804	30.3208	29.6098	41.3931	19.948	17.996	25.6825	18.5094	20.4005	23.6224	24.292	21.0265
ENSMUSG00000021846	Peli2	pellino 2 [Source:MGI Symbol;Acc:MGI:1891445]	14	48358280	48519032	1	12.9116	5.65628	35.2196	28.1078	23.1199	40.7333	10.9876	14.4351	26.0519	19.1041	23.1325	18.0581	24.2914	18.6282
ENSMUSG00000031847	1700030J22Rik	RIKEN cDNA 1700030J22 gene [Source:MGI Symbol;Acc:MGI:1916778]	8	117696333	117705698	-1	23.1689	15.0126	22.0907	29.3978	29.6989	26.3652	22.8348	19.7521	25.4053	23.7928	15.343	12.2114	24.289	19.8899
ENSMUSG00000067924	Rtl8b	retrotransposon Gag like 8B [Source:MGI Symbol;Acc:MGI:3576504]	X	52671144	52672375	-1	9.72336	6.37077	43.8364	18.8867	48.4504	18.4214	10.5135	5.95705	6.55682	4.85656	5.36922	6.30091	24.2815	6.59234
ENSMUSG00000035011	Zbtb7a	zinc finger and BTB domain containing 7a [Source:MGI Symbol;Acc:MGI:1335091]	10	80971054	80988829	1	20.3048	8.9478	53.3531	24.4352	18.3531	20.2764	34.7744	11.0089	40.7287	24.347	22.8416	24.9215	24.2784	26.437
ENSMUSG00000051098	Mblac2	metallo-beta-lactamase domain containing 2 [Source:MGI Symbol;Acc:MGI:1920102]	13	81859460	81901394	1	23.638	2.77612	42.7298	29.2511	15.3622	31.8809	31.2552	25.099	31.1057	35.6038	25.727	23.7138	24.273	28.7508
ENSMUSG00000025035	Arl3	ADP-ribosylation factor-like 3 [Source:MGI Symbol;Acc:MGI:1929699]	19	46519535	46561637	-1	30.6041	17.482	18.7068	26.3727	30.6864	21.7483	26.965	28.7223	29.7919	23.0466	25.9354	21.3899	24.2667	25.9752
ENSMUSG00000026150	Mff	mitochondrial fission factor [Source:MGI Symbol;Acc:MGI:1922984]	1	82702611	82730115	1	25.482	3.2675	36.73	26.8282	30.6313	22.5781	17.0214	20.3058	27.5459	18.9965	23.2325	17.2304	24.2528	20.7221
ENSMUSG00000026434	Nucks1	nuclear casein kinase and cyclin-dependent kinase substrate 1 [Source:MGI Symbol;Acc:MGI:1934811]	1	131838272	131864059	1	21.3211	3.15076	44.7608	26.1509	14.0231	36.0422	33.5192	26.4728	34.6161	34.1233	28.1424	20.4345	24.2415	29.5514
ENSMUSG00000040151	Hs2st1	heparan sulfate 2-O-sulfotransferase 1 [Source:MGI Symbol;Acc:MGI:1346049]	3	144135467	144275942	-1	18.2192	1.87208	36.3138	22.3998	17.7265	48.7836	25.2153	18.5931	27.6741	26.3627	29.6892	21.2702	24.2192	24.8008
ENSMUSG00000006998	Psmd2	proteasome (prosome, macropain) 26S subunit, non-ATPase, 2 [Source:MGI Symbol;Acc:MGI:1096584]	16	20470402	20482164	1	23.7916	4.41721	14.213	27.8815	29.362	45.4326	14.6207	25.3774	20.3154	26.8229	32.5743	27.2966	24.183	24.5012
ENSMUSG00000024953	Prdx5	peroxiredoxin 5 [Source:MGI Symbol;Acc:MGI:1859821]	19	6884065	6887474	-1	24.0303	11.8616	24.5251	11.4043	63.0963	10.1384	39.7872	21.5896	68.6694	50.9579	27.7068	50.7491	24.176	43.2433
ENSMUSG00000075514	Gm13375	predicted gene 13375 [Source:MGI Symbol;Acc:MGI:3649913]	2	20973865	20974808	1	25.0683	37.0262	4.13496	10.3482	19.8334	48.625	1.0265	12.1945	14.2701	4.32011	25.5741	1.28352	24.1727	9.77814
ENSMUSG00000033016	Nfatc1	nuclear factor of activated T cells, cytoplasmic, calcineurin dependent 1 [Source:MGI Symbol;Acc:MGI:102469]	18	80649420	80756286	-1	14.5988	9.83622	32.1287	22.5782	37.1284	28.6948	21.8193	18.4323	23.7542	19.5661	18.1558	16.4908	24.1609	19.7031
ENSMUSG00000023075	Akirin1	akirin 1 [Source:MGI Symbol;Acc:MGI:1915300]	4	123628352	123644138	-1	33.5491	4.3822	26.0742	33.0029	19.7536	28.1398	19.498	27.2425	34.1277	28.9565	37.3592	25.7195	24.1503	28.8172
ENSMUSG00000039473	Ubn1	ubinuclein 1 [Source:MGI Symbol;Acc:MGI:1891307]	16	4867921	4904153	1	23.5595	8.53566	28.1749	19.9085	27.6968	36.9733	9.62001	12.393	15.3238	11.7094	10.1653	15.9968	24.1414	12.5347
ENSMUSG00000037960	Card19	caspase recruitment domain family, member 19 [Source:MGI Symbol;Acc:MGI:1915730]	13	49356426	49369513	-1	15.0767	19.6499	50.0596	8.96379	18.2888	32.7313	14.0265	10.7336	17.1266	21.3291	25.9454	8.38242	24.1283	16.2573
ENSMUSG00000100486	Gm4131	predicted gene 4131 [Source:MGI Symbol;Acc:MGI:3782307]	14	62700863	62804370	-1	6.54447	1.80277	10.6326	12.3019	73.0444	40.4092	10.1646	18.6227	23.1848	21.4469	14.8175	71.1403	24.1226	26.5628
ENSMUSG00000021662	Arhgef28	Rho guanine nucleotide exchange factor (GEF) 28 [Source:MGI Symbol;Acc:MGI:1346016]	13	98035977	98342947	-1	21.1769	12.7178	26.8708	24.2537	30.4333	29.1725	29.3703	30.2639	45.7526	34.1386	42.2566	31.7976	24.1042	35.5966
ENSMUSG00000041815	Poldip3	polymerase (DNA-directed), delta interacting protein 3 [Source:MGI Symbol;Acc:MGI:1921076]	15	83010177	83033585	-1	17.6912	13.1505	18.9553	22.2911	25.1019	47.3325	8.09653	20.8334	18.004	27.0066	29.7214	14.5216	24.0871	19.6973
ENSMUSG00000030019	Fbxl14	F-box and leucine-rich repeat protein 14 [Source:MGI Symbol;Acc:MGI:2141676]	6	119456629	119459591	1	28.5506	8.18293	23.7128	30.1721	19.5125	34.3599	19.1041	16.6373	23.2616	5.858	17.7843	18.0239	24.0818	16.7782
ENSMUSG00000028847	Trappc3	trafficking protein particle complex 3 [Source:MGI Symbol;Acc:MGI:1351486]	4	126156118	126169676	1	20.5016	15.3058	9.30552	21.2846	43.7595	34.3224	36.7903	27.7035	37.1443	14.3727	40.4704	18.6831	24.0799	29.1941
ENSMUSG00000020720	Psmd12	proteasome (prosome, macropain) 26S subunit, non-ATPase, 12 [Source:MGI Symbol;Acc:MGI:1914247]	11	107370310	107395188	1	27.4295	8.29984	18.7108	39.165	24.612	25.8882	36.9493	38.6788	39.0974	32.8341	22.7619	37.4173	24.0176	34.6231
ENSMUSG00000054051	Ercc6	excision repair cross-complementing rodent repair deficiency, complementation group 6 [Source:MGI Symbol;Acc:MGI:1100494]	14	32235478	32302947	1	28.9661	4.69266	21.8581	24.5698	22.1593	41.4863	30.8903	34.7727	55.4893	45.0833	43.6357	45.0931	23.9554	42.4941
ENSMUSG00000008683	Rps15a	ribosomal protein S15A [Source:MGI Symbol;Acc:MGI:2389091]	7	117703595	117715411	-1	30.4672	2.68829	25.7939	23.3777	37.269	24.1205	45.0343	28.2796	32.0201	17.2897	34.4003	29.5275	23.9528	31.0919
ENSMUSG00000032437	Stt3b	STT3, subunit of the oligosaccharyltransferase complex, homolog B (S. cerevisiae) [Source:MGI Symbol;Acc:MGI:1915542]	9	115071649	115139489	-1	19.8238	4.77059	23.2564	19.4429	30.2727	45.8947	27.7067	24.3063	30.381	18.8804	41.3723	33.4141	23.9102	29.3435
ENSMUSG00000036550	Cnot1	CCR4-NOT transcription complex, subunit 1 [Source:MGI Symbol;Acc:MGI:2442402]	8	96446079	96534092	-1	15.8273	4.46077	25.3197	29.8763	19.4011	48.232	17.4346	25.2707	33.5279	29.4525	33.6297	32.5635	23.8529	28.6465
ENSMUSG00000029649	Pomp	proteasome maturation protein [Source:MGI Symbol;Acc:MGI:1913787]	5	147797271	147813266	1	27.6191	4.98141	32.7475	21.1785	31.153	25.4269	30.2725	19.4024	33.584	15.3411	23.1627	26.823	23.8511	24.7643
ENSMUSG00000026831	1700007K13Rik	RIKEN cDNA 1700007K13 gene [Source:MGI Symbol;Acc:MGI:1916577]	2	28352013	28356344	-1	14.8257	17.7086	15.9577	15.4004	24.5191	54.5105	27.809	14.2475	30.5072	43.9765	27.3262	24.0397	23.8203	27.9843
ENSMUSG00000002812	Flii	flightless I actin binding protein [Source:MGI Symbol;Acc:MGI:1342286]	11	60604949	60618089	-1	21.4986	11.0884	28.389	15.2094	37.2952	29.3975	13.1968	15.6522	26.0711	14.4801	39.1774	12.0817	23.813	20.1099
ENSMUSG00000033352	Map2k4	mitogen-activated protein kinase kinase 4 [Source:MGI Symbol;Acc:MGI:1346869]	11	65579069	65679123	-1	13.7036	2.96567	42.532	22.1912	19.5224	41.9102	16.6515	28.4266	29.3244	19.6897	20.8127	21.2711	23.8042	22.696
ENSMUSG00000111128	Gm49338	predicted gene, 49338 [Source:MGI Symbol;Acc:MGI:6121528]	9	45769902	45771980	-1	10.9606	3.36525	12.8003	17.1225	67.844	30.7127	1.91899	11.8656	12.4605	16.2655	22.0242	19.1188	23.8009	13.9423
ENSMUSG00000022961	Son	Son DNA binding protein [Source:MGI Symbol;Acc:MGI:98353]	16	91444394	91476109	1	26.9015	3.79028	26.4775	24.4094	16.2979	44.5061	29.4094	26.2307	31.8783	34.8259	32.2789	27.8272	23.7304	30.4084
ENSMUSG00000030421	Uri1	URI1, prefoldin-like chaperone [Source:MGI Symbol;Acc:MGI:1342294]	7	37659417	37722976	-1	33.6434	4.82114	28.5449	19.2483	20.8192	35.2306	13.6139	19.9477	37.3975	24.7055	18.7543	15.2247	23.7179	21.6073
ENSMUSG00000017288	Vps53	VPS53 GARP complex subunit [Source:MGI Symbol;Acc:MGI:1915549]	11	75937052	76070473	-1	29.0858	8.4944	20.2052	26.6172	29.736	28.0553	23.5887	13.3845	30.54	7.78498	14.7567	16.2458	23.699	17.7168
ENSMUSG00000001855	Nup214	nucleoporin 214 [Source:MGI Symbol;Acc:MGI:1095411]	2	31864448	31943987	1	13.6761	4.8314	32.1194	21.4531	30.2919	39.819	19.9983	14.9629	17.934	15.6486	9.17918	17.8484	23.6985	15.9286
ENSMUSG00000034926	Dhcr24	24-dehydrocholesterol reductase [Source:MGI Symbol;Acc:MGI:1922004]	4	106418235	106446310	1	14.1006	8.70063	21.8175	10.7768	57.6217	28.8318	18.61	17.2701	31.6466	27.981	19.6844	8.89542	23.6415	20.6813
ENSMUSG00000042446	Zmym4	zinc finger, MYM-type 4 [Source:MGI Symbol;Acc:MGI:1915035]	4	126755732	126861928	-1	26.0855	1.72604	31.3345	23.6535	22.0188	36.9582	11.9449	18.2327	25.6014	18.9629	30.8373	18.0592	23.6294	20.6064
ENSMUSG00000040048	Ndufb10	NADH:ubiquinone oxidoreductase subunit B10 [Source:MGI Symbol;Acc:MGI:1915592]	17	24941034	24943452	-1	15.983	2.07488	44.3916	10.0901	33.9989	35.2339	15.4943	24.3128	21.0144	15.7388	20.2676	5.22689	23.6287	17.0091
ENSMUSG00000044098	Rsbn1	rosbin, round spermatid basic protein 1 [Source:MGI Symbol;Acc:MGI:2444993]	3	103821436	103873952	1	22.0132	4.13718	28.1849	27.2256	26.332	33.8582	36.0011	23.1584	35.2915	27.598	25.2798	37.8573	23.6252	30.8644
ENSMUSG00000015165	Hnrnpl	heterogeneous nuclear ribonucleoprotein L [Source:MGI Symbol;Acc:MGI:104816]	7	28507966	28521691	1	12.9378	10.9171	37.0534	9.10622	29.0273	42.4374	26.7224	18.1009	28.4856	26.012	17.7273	20.6824	23.5799	22.9551
ENSMUSG00000027428	Rbbp9	retinoblastoma binding protein 9, serine hydrolase [Source:MGI Symbol;Acc:MGI:1347074]	2	144384185	144392789	-1	17.9264	0.919257	28.1127	52.64	23.2611	18.6125	35.2507	23.3297	23.1881	10.2297	16.0817	7.66091	23.5787	19.2901
ENSMUSG00000048355	Arxes1	adipocyte-related X-chromosome expressed sequence 1 [Source:MGI Symbol;Acc:MGI:1923469]	X	134934116	134935695	1	29.2198	17.9312	23.0294	15.4182	27.4631	28.3542	33.0181	8.25199	9.20059	4.40392	9.67892	19.0952	23.5693	13.9415
ENSMUSG00000001052	Sec24b	Sec24 related gene family, member B (S. cerevisiae) [Source:MGI Symbol;Acc:MGI:2139764]	3	129776408	129855202	-1	18.1726	3.74171	26.8439	22.6166	25.2857	44.7244	13.1623	15.4603	20.5733	17.687	26.6435	18.0737	23.5642	18.6
ENSMUSG00000059742	Kcnh7	potassium voltage-gated channel, subfamily H (eag-related), member 7 [Source:MGI Symbol;Acc:MGI:2159566]	2	62523758	63014631	-1	19.1879	2.27215	22.5324	34.1042	18.7788	44.5016	29.5628	22.8457	35.3667	34.4955	41.3077	33.0294	23.5628	32.768
ENSMUSG00000032435	Dync1li1	dynein cytoplasmic 1 light intermediate chain 1 [Source:MGI Symbol;Acc:MGI:2135610]	9	114517858	114553370	1	21.3787	11.5464	37.538	19.6147	23.1816	28.068	19.203	17.2998	18.7182	17.0616	21.5023	17.078	23.5546	18.4772
ENSMUSG00000015461	Atf6b	activating transcription factor 6 beta [Source:MGI Symbol;Acc:MGI:105121]	17	34866120	34874048	1	23.634	5.04326	24.1378	22.0058	35.8553	30.49	8.9939	19.3824	22.2402	14.1584	11.5248	25.3473	23.5277	16.9412
ENSMUSG00000029686	Cul1	cullin 1 [Source:MGI Symbol;Acc:MGI:1349658]	6	47430332	47503073	1	28.4074	4.33341	27.3261	33.4347	13.1997	34.4491	8.63967	22.0462	29.4324	19.7594	37.9753	22.2525	23.5251	23.3509
ENSMUSG00000029513	Prkab1	protein kinase, AMP-activated, beta 1 non-catalytic subunit [Source:MGI Symbol;Acc:MGI:1336167]	5	116151645	116162567	-1	26.3874	6.66215	28.7106	17.8395	39.1781	22.3592	28.0027	11.2196	21.4524	8.3297	12.7767	17.6059	23.5228	16.5645
ENSMUSG00000024695	Zfp91	zinc finger protein 91 [Source:MGI Symbol;Acc:MGI:104854]	19	12744384	12773490	-1	15.725	4.82123	19.6824	22.963	29.69	47.9379	21.1597	18.2531	24.4649	18.9684	19.9955	15.6369	23.4699	19.7464
ENSMUSG00000018362	Kpna2	karyopherin (importin) alpha 2 [Source:MGI Symbol;Acc:MGI:103561]	11	106879455	106890367	-1	17.6214	6.91764	38.5649	20.4051	20.1898	36.9631	43.0426	34.0153	34.4958	34.2514	34.1206	59.1475	23.4437	39.8455
ENSMUSG00000020794	Ube2g1	ubiquitin-conjugating enzyme E2G 1 [Source:MGI Symbol;Acc:MGI:1914378]	11	72498109	72577307	1	25.4326	3.72673	44.4386	19.5673	10.2648	37.1781	22.0906	20.7793	41.0847	16.728	41.071	19.4173	23.4347	26.8618
ENSMUSG00000010054	Tusc2	tumor suppressor 2, mitochondrial calcium regulator [Source:MGI Symbol;Acc:MGI:1931086]	9	107440454	107443311	1	18.8706	4.16281	30.6636	22.6685	18.039	46.1965	27.2015	7.91681	12.5817	6.53261	6.45691	11.9393	23.4335	12.1048
ENSMUSG00000029838	Ptn	pleiotrophin [Source:MGI Symbol;Acc:MGI:97804]	6	36691864	36787155	-1	37.3126	8.33929	6.79738	23.8817	22.4548	41.7877	41.7322	41.6295	46.0467	16.5545	46.4403	33.8187	23.4289	37.7037
ENSMUSG00000038650	Rnh1	ribonuclease/angiogenin inhibitor 1 [Source:MGI Symbol;Acc:MGI:1195456]	7	140740239	140752770	-1	17.5977	26.9871	35.9985	18.7154	27.6752	13.5844	62.2605	43.5146	64.4298	44.4001	49.6072	39.1791	23.4264	50.5652
ENSMUSG00000027422	Rrbp1	ribosome binding protein 1 [Source:MGI Symbol;Acc:MGI:1932395]	2	143789315	143853183	-1	18.8165	13.2535	18.7638	31.2529	17.8929	40.5397	14.5877	10.9524	26.3223	20.2451	24.2838	13.7807	23.4199	18.362
ENSMUSG00000051495	Irf2bp2	interferon regulatory factor 2 binding protein 2 [Source:MGI Symbol;Acc:MGI:2443921]	8	127315035	127320725	-1	15.7771	7.61438	28.1169	20.8952	39.3427	28.5691	18.9329	18.8269	26.8682	14.5326	26.3209	14.4674	23.3859	19.9915
ENSMUSG00000069171	Nr2f1	nuclear receptor subfamily 2, group F, member 1 [Source:MGI Symbol;Acc:MGI:1352451]	13	78337092	78347876	-1	22.2198	9.77978	20.5658	23.943	26.3357	37.4666	16.7045	17.5897	22.2162	16.0506	20.7953	14.1916	23.3851	17.9246
ENSMUSG00000055485	Soga1	suppressor of glucose, autophagy associated 1 [Source:MGI Symbol;Acc:MGI:2444575]	2	156857719	156921174	-1	19.5516	3.90506	36.5415	26.5756	26.1021	27.6212	7.08762	8.4733	21.6463	8.89474	14.7981	11.6719	23.3828	12.0953
ENSMUSG00000024667	Tmem216	transmembrane protein 216 [Source:MGI Symbol;Acc:MGI:1920020]	19	10511229	10533602	-1	16.5835	3.87016	33.8305	25.8405	32.8348	27.286	15.1859	12.6963	16.205	13.5052	13.8463	14.037	23.3742	14.246
ENSMUSG00000021012	Zc3h14	zinc finger CCCH type containing 14 [Source:MGI Symbol;Acc:MGI:1919824]	12	98713223	98754012	1	26.7038	3.12127	29.5127	25.0121	15.8162	40.039	32.1944	26.3006	32.6928	26.4828	32.1268	27.7147	23.3675	29.5853
ENSMUSG00000036352	Ubac1	ubiquitin associated domain containing 1 [Source:MGI Symbol;Acc:MGI:1920995]	2	25888555	25911759	-1	11.5258	4.24696	25.6678	16.4045	51.7785	30.5705	29.004	36.0943	46.1632	38.7604	39.8039	27.6329	23.3657	36.2431
ENSMUSG00000074884	Serf2	small EDRK-rich factor 2 [Source:MGI Symbol;Acc:MGI:1337041]	2	121279676	121288794	1	28.9095	7.91206	25.2531	27.8807	17.1634	33.0624	33.3113	28.6866	27.2648	30.1229	18.9416	22.9368	23.3635	26.8773
ENSMUSG00000029998	Pcyox1	prenylcysteine oxidase 1 [Source:MGI Symbol;Acc:MGI:1914131]	6	86362988	86374136	-1	28.2206	4.83127	18.1064	17.15	28.0807	43.7553	26.4657	28.9575	35.2355	30.9025	29.8295	27.0705	23.3574	29.7435
ENSMUSG00000042506	Usp22	ubiquitin specific peptidase 22 [Source:MGI Symbol;Acc:MGI:2144157]	11	61042611	61065881	-1	16.0364	3.4004	31.9268	18.69	25.491	44.4544	13.7822	17.0821	26.3245	21.4047	15.1539	24.7841	23.3332	19.7553
ENSMUSG00000029165	Agbl5	ATP/GTP binding protein-like 5 [Source:MGI Symbol;Acc:MGI:2441745]	5	31046038	31064309	1	26.6623	3.43769	36.7325	21.0663	24.5212	27.5084	28.7876	25.6459	19.8803	16.2701	22.738	14.8585	23.3214	21.3634
ENSMUSG00000019969	Psen1	presenilin 1 [Source:MGI Symbol;Acc:MGI:1202717]	12	83734926	83781973	1	14.8505	1.23912	37.1048	17.2096	41.3444	28.1081	24.3654	12.8702	19.8051	18.0702	12.5723	16.9476	23.3094	17.4385
ENSMUSG00000068856	Sf3b4	splicing factor 3b, subunit 4 [Source:MGI Symbol;Acc:MGI:109580]	3	96079648	96084880	1	6.55568	2.71903	65.8046	17.6976	17.9293	29.0099	46.5466	27.0302	26.8148	15.9948	11.5021	20.8533	23.286	24.7903
ENSMUSG00000003847	Nfat5	nuclear factor of activated T cells 5 [Source:MGI Symbol;Acc:MGI:1859333]	8	108020102	108106149	1	17.4919	2.17432	25.8704	28.8538	26.9682	38.3546	6.5573	9.13799	19.8204	15.0604	21.823	13.5302	23.2855	14.3215
ENSMUSG00000115987	Vps28	vacuolar protein sorting 28 [Source:MGI Symbol;Acc:MGI:1914164]	15	76506287	76510286	-1	25.353	7.98595	31.7909	25.6429	26.2712	22.628	27.752	21.9357	30.92	21.8456	35.8734	29.0129	23.2787	27.8899
ENSMUSG00000020598	Nrcam	neuronal cell adhesion molecule [Source:MGI Symbol;Acc:MGI:104750]	12	44375668	44648747	1	22.1754	3.66425	31.4103	22.5661	32.5749	27.1792	30.8057	39.3266	43.7944	39.9048	54.7347	44.0341	23.2617	42.1001
ENSMUSG00000032383	Ppib	peptidylprolyl isomerase B [Source:MGI Symbol;Acc:MGI:97750]	9	65967504	65973905	1	31.5624	12.3486	12.9702	18.8428	23.4754	40.3301	38.547	32.3827	30.1203	37.9889	22.023	35.3133	23.2549	32.7292
ENSMUSG00000020300	Cpeb4	cytoplasmic polyadenylation element binding protein 4 [Source:MGI Symbol;Acc:MGI:1914829]	11	31822211	31885634	1	20.4729	2.61242	39.7914	26.6209	21.059	28.9206	21.7275	19.8683	30.1803	18.9809	39.9986	30.6118	23.2462	26.8946
ENSMUSG00000030663	1110004F10Rik	RIKEN cDNA 1110004F10 gene [Source:MGI Symbol;Acc:MGI:1929274]	7	115638632	115704445	1	24.5951	2.02112	35.5266	21.4272	9.84517	46.0006	26.607	52.3137	45.2328	38.3702	61.3639	47.3546	23.236	45.207
ENSMUSG00000021693	Kif2a	kinesin family member 2A [Source:MGI Symbol;Acc:MGI:108390]	13	107095504	107158634	-1	29.1863	6.30895	27.0151	33.6101	17.2495	25.9167	19.0729	13.6864	23.8892	24.6872	24.316	19.1827	23.2144	20.8057
ENSMUSG00000039156	Stim2	stromal interaction molecule 2 [Source:MGI Symbol;Acc:MGI:2151156]	5	54155841	54278399	1	8.64183	7.38222	22.518	4.85875	15.0141	80.8565	2.83013	6.21703	8.01115	7.78714	10.113	8.71683	23.2119	7.27921
ENSMUSG00000005506	Celf1	CUGBP, Elav-like family member 1 [Source:MGI Symbol;Acc:MGI:1342295]	2	90770727	90849842	1	12.8314	4.08699	41.1566	20.0677	26.6123	34.4327	17.5337	17.5683	26.979	24.8294	25.5345	29.8185	23.1979	23.7106
ENSMUSG00000019590	Cyb561	cytochrome b-561 [Source:MGI Symbol;Acc:MGI:103253]	11	105824528	105844162	-1	19.9448	3.91841	11.3832	24.0884	25.9814	53.6004	6.85076	26.3858	26.2742	14.6401	19.6187	10.4599	23.1528	17.3716
ENSMUSG00000078684	5830417I10Rik	RIKEN cDNA 5830417I10 gene [Source:MGI Symbol;Acc:MGI:1923272]	3	88682523	88732894	1	20.756	10.2504	39.2571	17.1456	28.3944	22.9649	13.8124	10.5802	19.6651	18.4859	28.0563	18.8866	23.1281	18.2477
ENSMUSG00000050088	1600012H06Rik	RIKEN cDNA 1600012H06 gene [Source:MGI Symbol;Acc:MGI:1915162]	17	15163446	15179832	1	27.7476	9.2405	26.773	36.9875	13.1608	24.6824	24.7664	20.2803	16.8757	14.63	27.9849	29.6597	23.0986	22.3662
ENSMUSG00000074968	Ano3	anoctamin 3 [Source:MGI Symbol;Acc:MGI:3613666]	2	110485546	110781268	-1	23.853	1.24337	26.6605	30.6203	8.81423	47.191	18.986	17.0996	26.9295	16.4278	16.2257	10.5754	23.0637	17.7073
ENSMUSG00000069237	Fam8a1	family with sequence similarity 8, member A1 [Source:MGI Symbol;Acc:MGI:2145496]	13	46822998	46831532	1	23.1354	1.18095	31.8672	30.3788	15.884	35.9097	13.9543	24.2839	41.5835	32.1329	48.5614	49.2876	23.0593	34.9673
ENSMUSG00000006373	Pgrmc1	progesterone receptor membrane component 1 [Source:MGI Symbol;Acc:MGI:1858305]	X	35861859	35869732	1	28.0387	3.00539	37.2673	20.5954	16.8346	32.6081	9.46065	24.5959	24.4127	20.7732	20.1894	16.1307	23.0582	19.2604
ENSMUSG00000069601	Ank3	ankyrin 3, epithelial [Source:MGI Symbol;Acc:MGI:88026]	10	69234603	69863268	1	16.0194	5.24967	28.737	21.875	29.6092	36.8591	20.2802	20.8415	30.061	22.8122	25.048	22.9739	23.0582	23.6695
ENSMUSG00000030822	Prr14	proline rich 14 [Source:MGI Symbol;Acc:MGI:2384565]	7	127058783	127075931	1	20.979	5.04711	29.5405	17.3035	38.9152	26.5214	21.7577	10.8598	21.5831	7.81371	25.7402	25.6047	23.0511	18.8932
ENSMUSG00000027071	P2rx3	purinergic receptor P2X, ligand-gated ion channel, 3 [Source:MGI Symbol;Acc:MGI:1097160]	2	84828927	84867806	-1	11.5884	5.40925	12.1784	21.1066	20.5653	67.4468	39.6425	53.011	49.2634	83.023	30.3909	46.2086	23.0491	50.2566
ENSMUSG00000038764	Ptpn3	protein tyrosine phosphatase, non-receptor type 3 [Source:MGI Symbol;Acc:MGI:105307]	4	57190841	57301837	-1	19.7745	2.29427	33.345	22.236	27.1298	33.3804	25.9265	16.9604	35.168	19.7028	29.9679	21.5188	23.0267	24.8741
ENSMUSG00000028657	Ppt1	palmitoyl-protein thioesterase 1 [Source:MGI Symbol;Acc:MGI:1298204]	4	122730035	122752968	1	27.9203	2.17133	34.631	25.279	23.4254	24.6889	15.7479	21.4972	30.6633	28.8144	28.2824	16.8101	23.0193	23.6359
ENSMUSG00000074227	Spint2	serine protease inhibitor, Kunitz type 2 [Source:MGI Symbol;Acc:MGI:1338031]	7	28955748	28981337	-1	12.0272	10.5482	36.9321	21.0173	29.6932	27.8623	51.17	26.5777	42.5914	34.8459	44.2757	29.8292	23.0134	38.215
ENSMUSG00000070284	Gmppb	GDP-mannose pyrophosphorylase B [Source:MGI Symbol;Acc:MGI:2660880]	9	107926441	107930000	1	15.4858	10.7445	28.8885	35.2024	32.3931	15.3259	8.56301	15.3795	38.1509	20.7701	23.631	6.44571	23.0067	18.8234
ENSMUSG00000028426	Rad23b	RAD23 homolog B, nucleotide excision repair protein [Source:MGI Symbol;Acc:MGI:105128]	4	55350043	55392237	1	16.7187	2.38182	26.0796	27.3976	33.9498	31.4076	37.1041	17.3166	22.8786	24.5876	21.512	28.4976	22.9892	25.3161
ENSMUSG00000041161	Otud3	OTU domain containing 3 [Source:MGI Symbol;Acc:MGI:1920412]	4	138622690	138641256	-1	34.0067	12.27	16.4672	11.5389	18.18	45.4377	8.25878	5.31761	17.3156	10.3258	28.997	9.17855	22.9834	13.2322
ENSMUSG00000039367	Sec24c	Sec24 related gene family, member C (S. cerevisiae) [Source:MGI Symbol;Acc:MGI:1919746]	14	20724376	20744920	1	27.709	4.07014	23.5278	16.0691	31.7442	34.6537	22.1192	13.3137	14.3721	19.985	15.705	12.8296	22.9623	16.3874
ENSMUSG00000024998	Plce1	phospholipase C, epsilon 1 [Source:MGI Symbol;Acc:MGI:1921305]	19	38469557	38773474	1	20.5816	4.61204	38.5494	20.378	23.0042	30.5497	14.1319	24.2847	41.1982	23.3112	34.1227	24.7749	22.9458	26.9706
ENSMUSG00000021555	Naa35	N(alpha)-acetyltransferase 35, NatC auxiliary subunit [Source:MGI Symbol;Acc:MGI:1925939]	13	59733073	59783736	1	17.4652	4.53691	37.2866	18.9549	25.7996	33.6144	24.1672	33.0746	49.9231	31.5511	41.5517	37.5656	22.9429	36.3055
ENSMUSG00000040297	Suco	SUN domain containing ossification factor [Source:MGI Symbol;Acc:MGI:2138346]	1	161643683	161704251	-1	22.2718	2.46442	19.0587	25.8955	20.8798	46.9861	26.2225	20.4834	28.8559	29.1578	33.1377	27.1351	22.9261	27.4987
ENSMUSG00000019818	Cd164	CD164 antigen [Source:MGI Symbol;Acc:MGI:1859568]	10	41395410	41407044	1	18.2614	13.7826	22.4083	13.6666	8.70382	60.6997	11.6777	24.9837	11.6611	9.26364	24.7468	19.0679	22.9204	16.9001
ENSMUSG00000027244	Atg13	autophagy related 13 [Source:MGI Symbol;Acc:MGI:1196429]	2	91504963	91540921	-1	8.51935	3.43544	13.1559	21.4066	60.0058	30.9042	11.4764	9.17379	8.29023	14.9453	13.876	14.4931	22.9045	12.0425
ENSMUSG00000021796	Bmpr1a	bone morphogenetic protein receptor, type 1A [Source:MGI Symbol;Acc:MGI:1338938]	14	34132691	34225298	-1	24.968	2.23369	31.4045	25.4606	18.1587	35.156	19.2321	20.8038	28.2603	19.1313	35.9516	31.1845	22.8969	25.7606
ENSMUSG00000038446	Cdc40	cell division cycle 40 [Source:MGI Symbol;Acc:MGI:1918963]	10	40707617	40759307	-1	25.86	3.29874	27.0504	29.547	17.9152	33.6371	16.9518	16.3015	28.147	18.1503	36.0589	29.8721	22.8847	24.2469
ENSMUSG00000032309	Fbxo22	F-box protein 22 [Source:MGI Symbol;Acc:MGI:1926014]	9	55116209	55131717	1	28.1156	2.1129	25.9121	34.4122	17.0752	29.5094	16.1343	15.0598	37.9242	17.0319	32.4173	22.7431	22.8562	23.5518
ENSMUSG00000031095	Cul4b	cullin 4B [Source:MGI Symbol;Acc:MGI:1919834]	X	37622151	37665073	-1	23.2702	0.77864	16.6608	24.0571	37.6081	34.6888	13.3035	20.4208	20.5336	16.6826	21.5606	16.6887	22.8439	18.1983
ENSMUSG00000024857	Cabp2	calcium binding protein 2 [Source:MGI Symbol;Acc:MGI:1352749]	19	4131578	4137340	1	18.7353	4.8906	36.4452	29.6418	25.0042	22.2448	0.106018	5.50722	5.24864	0.283199	12.2249	5.5372	22.827	4.81786
ENSMUSG00000051319	Mtln	mitoregulin [Source:MGI Symbol;Acc:MGI:1915135]	2	127633308	127634408	-1	13.6026	21.7531	5.55172	8.72981	16.9577	70.0302	19.277	3.65588	2.82904	7.55079	12.6692	76.4817	22.7709	20.4106
ENSMUSG00000020390	Ube2b	ubiquitin-conjugating enzyme E2B [Source:MGI Symbol;Acc:MGI:102944]	11	51876324	51891589	-1	22.4269	3.31355	25.0603	21.578	27.767	36.3438	31.4303	22.3645	35.6461	21.5346	33.7615	27.2666	22.7483	28.6673
ENSMUSG00000020184	Mdm2	transformed mouse 3T3 cell double minute 2 [Source:MGI Symbol;Acc:MGI:96952]	10	117524780	117546663	-1	25.0809	4.42038	24.2901	30.6211	25.0918	26.9203	25.859	18.0817	30.1335	28.0251	25.6789	34.1498	22.7374	26.988
ENSMUSG00000028684	Urod	uroporphyrinogen decarboxylase [Source:MGI Symbol;Acc:MGI:98916]	4	116847162	116851610	-1	26.0809	4.86977	18.3499	29.2281	20.5046	37.3075	12.988	10.2541	9.62864	9.76085	11.5362	10.4792	22.7235	10.7745
ENSMUSG00000047514	Tspyl1	testis-specific protein, Y-encoded-like 1 [Source:MGI Symbol;Acc:MGI:1298395]	10	34158186	34161271	1	23.2378	6.69715	22.0717	17.5361	41.5295	25.2533	21.0152	16.386	49.3062	18.2859	25.7657	30.9426	22.7209	26.9503
ENSMUSG00000030096	Slc6a6	solute carrier family 6 (neurotransmitter transporter, taurine), member 6 [Source:MGI Symbol;Acc:MGI:98488]	6	91661034	91736047	1	19.6194	1.95263	22.3102	16.3772	34.6265	41.4219	11.2847	9.01867	12.59	10.1159	23.65	15.8999	22.718	13.7599
ENSMUSG00000037710	Cisd1	CDGSH iron sulfur domain 1 [Source:MGI Symbol;Acc:MGI:1261855]	10	71166310	71180784	-1	35.1495	17.0332	10.5453	29.7401	26.3733	17.3941	81.0352	50.2924	68.6422	43.3811	74.6754	58.3504	22.7059	62.7294
ENSMUSG00000073102	Drc1	dynein regulatory complex subunit 1 [Source:MGI Symbol;Acc:MGI:2685906]	5	30486386	30524039	1	28.4026	4.51396	27.0966	27.3068	30.2562	18.6334	8.36844	11.1606	27.4931	9.48315	13.1046	8.86074	22.7016	13.0784
ENSMUSG00000078515	Ddi2	DNA-damage inducible protein 2 [Source:MGI Symbol;Acc:MGI:1917244]	4	141404860	141450730	-1	21.1778	5.07779	25.763	20.2428	36.7156	27.0939	10.7272	11.2834	19.6438	12.4425	14.9473	15.176	22.6785	14.0367
ENSMUSG00000029203	Ube2k	ubiquitin-conjugating enzyme E2K [Source:MGI Symbol;Acc:MGI:1858216]	5	65694576	65756331	1	38.5784	4.54262	19.8676	30.0036	10.4832	32.4969	19.4501	25.0339	37.9426	33.4335	35.2801	21.0886	22.6621	28.7048
ENSMUSG00000073563	Csnk1g3	casein kinase 1, gamma 3 [Source:MGI Symbol;Acc:MGI:1917675]	18	53995194	54088620	1	26.1939	1.90318	34.9562	22.6812	17.2843	32.8976	40.6568	22.2322	36.4006	27.8473	33.8361	32.0785	22.6527	32.1752
ENSMUSG00000029108	Pcdh7	protocadherin 7 [Source:MGI Symbol;Acc:MGI:1860487]	5	57875309	58290572	1	18.9026	2.85604	25.4376	23.4632	30.0852	35.0982	6.92741	12.8162	19.6193	16.5561	21.1588	16.6577	22.6405	15.6226
ENSMUSG00000056999	Ide	insulin degrading enzyme [Source:MGI Symbol;Acc:MGI:96412]	19	37246142	37340010	-1	24.3611	1.39935	34.0705	27.274	20.2414	28.3448	13.5114	21.2687	21.8495	13.2728	22.3584	20.5974	22.6152	18.8097
ENSMUSG00000033697	Arhgap39	Rho GTPase activating protein 39 [Source:MGI Symbol;Acc:MGI:107858]	15	76608185	76702370	-1	8.70913	4.95206	68.7155	20.5867	11.7749	20.9472	3.13095	9.53676	8.06103	10.3764	7.60846	8.65742	22.6142	7.89517
ENSMUSG00000061887	Ssbp3	single-stranded DNA binding protein 3 [Source:MGI Symbol;Acc:MGI:1919725]	4	106767898	106906891	1	18.0895	8.26905	24.6431	15.5235	26.0728	42.9737	7.59434	15.4857	16.8382	14.5998	17.4324	12.0368	22.5953	13.9979
ENSMUSG00000046876	Atxn1	ataxin 1 [Source:MGI Symbol;Acc:MGI:104783]	13	45703231	46118484	-1	20.6658	5.46469	27.9793	27.9236	26.3102	27.1596	9.25561	14.0549	22.1159	19.8221	26.7439	17.8834	22.5839	18.3126
ENSMUSG00000021779	Thrb	thyroid hormone receptor beta [Source:MGI Symbol;Acc:MGI:98743]	14	4431611	4809435	-1	18.3929	1.60771	26.0512	19.2495	32.2552	37.9442	31.4715	31.9742	56.9939	44.609	67.7306	41.3284	22.5835	45.6846
ENSMUSG00000024754	Cemip2	cell migration inducing hyaluronidase 2 [Source:MGI Symbol;Acc:MGI:1890373]	19	21755706	21835724	1	21.6069	5.41688	21.078	17.5789	22.4767	47.2889	9.76416	13.5513	11.1772	14.1507	16.2464	10.0624	22.5744	12.492
ENSMUSG00000021948	Prkcd	protein kinase C, delta [Source:MGI Symbol;Acc:MGI:97598]	14	30317311	30348167	-1	24.9154	7.65885	20.8684	27.7913	22.0301	32.101	19.3878	21.9571	27.2981	32.5529	41.0892	23.7257	22.5608	27.6685
ENSMUSG00000079470	Utp14b	UTP14B small subunit processome component [Source:MGI Symbol;Acc:MGI:2445092]	1	78635755	78649229	1	19.2779	5.84991	21.2791	20.3231	26.8011	41.832	13.5058	18.9865	15.7839	23.9354	18.9221	13.357	22.5605	17.4151
ENSMUSG00000027011	Ube2e3	ubiquitin-conjugating enzyme E2E 3 [Source:MGI Symbol;Acc:MGI:107412]	2	78698468	78751637	1	23.5286	1.94542	39.701	26.7241	8.86624	34.5285	26.2203	21.8638	24.3138	21.6763	21.2128	17.6868	22.549	22.1623
ENSMUSG00000037098	Rab11fip3	RAB11 family interacting protein 3 (class II) [Source:MGI Symbol;Acc:MGI:2444431]	17	26208010	26288529	-1	10.9786	6.68307	27.1621	21.2294	26.2625	42.8835	15.0922	18.5729	39.2143	20.3781	20.8322	25.3003	22.5332	23.2317
ENSMUSG00000033047	Eif3l	eukaryotic translation initiation factor 3, subunit L [Source:MGI Symbol;Acc:MGI:2386251]	15	78959379	78978605	1	17.7713	5.19545	29.1668	17.1724	37.1099	28.7549	23.0428	27.5289	30.7238	16.71	36.528	22.0678	22.5285	26.1002
ENSMUSG00000038894	Irs2	insulin receptor substrate 2 [Source:MGI Symbol;Acc:MGI:109334]	8	11034681	11058458	-1	23.8881	16.3329	32.4551	13.7358	14.5454	34.1918	13.4539	10.3274	21.4597	11.9418	18.8309	14.0986	22.5249	15.0187
ENSMUSG00000025982	Sf3b1	splicing factor 3b, subunit 1 [Source:MGI Symbol;Acc:MGI:1932339]	1	55024328	55066640	-1	26.7554	2.85954	21.2857	26.8866	20.3976	36.9487	22.3056	21.4222	36.8692	25.4122	21.0546	21.6722	22.5223	24.7893
ENSMUSG00000053291	Rab4b	RAB4B, member RAS oncogene family [Source:MGI Symbol;Acc:MGI:105071]	7	26867849	26878321	-1	11.8154	2.78809	28.5139	14.4156	26.8973	50.6298	19.0892	10.2952	13.1411	2.97898	7.33026	3.33845	22.51	9.3622
ENSMUSG00000041203	Trir	telomerase RNA component interacting RNase [Source:MGI Symbol;Acc:MGI:1922833]	8	85753452	85756915	1	41.5843	10.0032	7.08318	36.5848	26.8067	12.908	43.8733	30.0155	36.5561	39.9061	48.7496	25.141	22.495	37.3736
ENSMUSG00000048482	Bdnf	brain derived neurotrophic factor [Source:MGI Symbol;Acc:MGI:88145]	2	109505045	109557352	1	25.1753	10.5952	24.4738	21.7349	21.8146	31.1679	19.125	18.2855	31.1394	20.9423	32.1075	21.5331	22.4936	23.8555
ENSMUSG00000025078	Nhlrc2	NHL repeat containing 2 [Source:MGI Symbol;Acc:MGI:1914116]	19	56536693	56591935	1	22.6042	5.48111	31.1495	20.9098	16.3528	38.3486	22.9223	19.3668	38.5333	24.8125	25.9316	31.3153	22.4743	27.147
ENSMUSG00000030986	Dhx32	DEAH (Asp-Glu-Ala-His) box polypeptide 32 [Source:MGI Symbol;Acc:MGI:2141813]	7	133322671	133384455	-1	28.8578	5.72335	32.8273	18.317	21.6945	27.3948	5.49528	16.4225	24.0041	33.0813	18.1536	25.0965	22.4691	20.3755
ENSMUSG00000020733	Slc9a3r1	solute carrier family 9 (sodium/hydrogen exchanger), member 3 regulator 1 [Source:MGI Symbol;Acc:MGI:1349482]	11	115054167	115072007	1	20.9408	3.04126	35.7617	16.7471	29.7128	28.4769	45.5672	63.3502	44.3784	40.3172	54.7944	36.1906	22.4468	47.433
ENSMUSG00000021244	Ylpm1	YLP motif containing 1 [Source:MGI Symbol;Acc:MGI:1926195]	12	85043095	85117289	1	16.1656	2.65735	26.571	28.4281	21.5419	39.2715	14.6603	15.401	28.8186	25.6119	24.3413	20.7859	22.4392	21.6032
ENSMUSG00000024480	Ap3s1	adaptor-related protein complex 3, sigma 1 subunit [Source:MGI Symbol;Acc:MGI:1337062]	18	46874943	46923893	1	24.5839	2.1856	37.8084	28.5113	6.6861	34.7937	30.0238	11.5533	19.6156	9.14759	19.0678	15.857	22.4282	17.5442
ENSMUSG00000020530	Ggnbp2	gametogenetin binding protein 2 [Source:MGI Symbol;Acc:MGI:2387356]	11	84723187	84761643	-1	31.4817	2.89825	26.125	32.6542	14.4463	26.9259	29.6572	24.4749	31.0144	21.1123	21.1847	17.1611	22.4219	24.1008
ENSMUSG00000078350	Smim1	small integral membrane protein 1 [Source:MGI Symbol;Acc:MGI:1916109]	4	154104927	154110687	-1	25.8401	9.5382	27.2072	20.7521	32.1017	19.0564	25.4149	20.8834	43.4406	30.7992	45.629	21.6124	22.4159	31.2966
ENSMUSG00000020664	Dld	dihydrolipoamide dehydrogenase [Source:MGI Symbol;Acc:MGI:107450]	12	31381276	31401452	-1	43.3379	1.78173	19.4231	33.5032	20.3077	16.1071	25.8035	30.3876	35.2161	34.9983	36.4691	35.1189	22.4101	32.9989
ENSMUSG00000057278	Snrpg	small nuclear ribonucleoprotein polypeptide G [Source:MGI Symbol;Acc:MGI:1915261]	6	86348286	86356310	1	24.0611	3.99529	7.9302	20.7763	57.0677	20.5544	30.9607	13.6668	15.4357	7.30545	23.4516	14.2953	22.3975	17.5193
ENSMUSG00000021893	Capn7	calpain 7 [Source:MGI Symbol;Acc:MGI:1338030]	14	31058595	31093943	1	29.7544	1.38986	33.1956	24.7886	9.90377	35.2457	40.2837	30.4132	56.8912	26.4225	39.5466	28.8757	22.3797	37.0722
ENSMUSG00000019647	Sema6a	sema domain, transmembrane domain (TM), and cytoplasmic domain, (semaphorin) 6A [Source:MGI Symbol;Acc:MGI:1203727]	18	47368665	47501937	-1	17.962	6.24695	23.3388	21.6748	20.3127	44.7036	16.8968	21.8225	19.2075	13.2813	29.6777	26.0019	22.3731	21.148
ENSMUSG00000045294	Insig1	insulin induced gene 1 [Source:MGI Symbol;Acc:MGI:1916289]	5	28276361	28283660	1	20.2997	2.613	40.4418	28.1655	22.5754	20.1028	19.1977	20.9929	23.9782	15.2161	24.591	14.1175	22.3664	19.6822
ENSMUSG00000026028	Trak2	trafficking protein, kinesin binding 2 [Source:MGI Symbol;Acc:MGI:1918077]	1	58939608	59012589	-1	19.7997	4.47245	36.0786	16.8553	20.4596	36.4713	22.406	15.541	24.0707	29.1728	25.1724	13.4161	22.3562	21.6298
ENSMUSG00000036781	Rps27l	ribosomal protein S27-like [Source:MGI Symbol;Acc:MGI:1915191]	9	66853368	66856798	1	32.9581	2.95654	40.0853	13.5072	26.9181	17.7072	35.452	15.4254	22.2739	13.0719	26.7376	16.5159	22.3554	21.5795
ENSMUSG00000027782	Kpna4	karyopherin (importin) alpha 4 [Source:MGI Symbol;Acc:MGI:1100848]	3	68974482	69034446	-1	20.1938	1.61915	29.6939	21.9511	16.4868	43.9907	26.2193	18.2973	23.2594	23.1551	31.0114	19.4808	22.3226	23.5706
ENSMUSG00000001065	Zfp276	zinc finger protein (C2H2 type) 276 [Source:MGI Symbol;Acc:MGI:1888495]	8	123980934	123996484	1	12.1689	9.44802	38.5969	15.6217	22.3817	35.6853	9.21375	13.0218	16.0211	6.29477	16.6654	16.8937	22.3171	13.0184
ENSMUSG00000024294	Mib1	mindbomb E3 ubiquitin protein ligase 1 [Source:MGI Symbol;Acc:MGI:2443157]	18	10725548	10818704	1	31.7308	3.19554	12.1377	21.9135	15.8678	48.8275	14.614	32.4957	44.2074	45.12	42.7779	45.0439	22.2788	37.3765
ENSMUSG00000032314	Etfa	electron transferring flavoprotein, alpha polypeptide [Source:MGI Symbol;Acc:MGI:106092]	9	55361792	55419527	-1	30.7825	2.22628	30.9688	26.6955	22.3312	20.6043	23.8084	61.3704	44.8472	31.2418	46.9484	81.3465	22.2681	48.2604
ENSMUSG00000022789	Dnm1l	dynamin 1-like [Source:MGI Symbol;Acc:MGI:1921256]	16	16130094	16176823	-1	28.2894	2.58116	31.1816	27.6661	15.0345	28.7926	20.3318	22.18	38.5465	23.2455	35.18	38.5288	22.2576	29.6688
ENSMUSG00000058239	Usf2	upstream transcription factor 2 [Source:MGI Symbol;Acc:MGI:99961]	7	30644673	30656228	-1	27.3473	6.51595	23.4825	18.9716	24.759	32.4148	5.80377	20.4461	19.8196	17.0248	21.7635	6.4665	22.2485	15.2207
ENSMUSG00000006818	Sod2	superoxide dismutase 2, mitochondrial [Source:MGI Symbol;Acc:MGI:98352]	17	13225733	13258950	1	22.6193	6.1567	35.037	21.0109	21.1004	27.5543	18.1532	13.0933	21.3235	18.8218	16.6405	26.6864	22.2464	19.1198
ENSMUSG00000026103	Gls	glutaminase [Source:MGI Symbol;Acc:MGI:95752]	1	52202607	52272391	-1	24.5392	4.54511	18.2834	28.5386	18.0502	39.4935	11.5539	17.2775	37.3766	17.4541	27.5358	15.7805	22.2417	21.1631
ENSMUSG00000039652	Cpeb3	cytoplasmic polyadenylation element binding protein 3 [Source:MGI Symbol;Acc:MGI:2443075]	19	36998691	37186000	-1	21.5539	4.178	14.816	22.5014	25.2565	45.1017	23.1081	16.3211	36.9621	25.0348	22.6616	23.63	22.2346	24.6196
ENSMUSG00000004070	Hmox2	heme oxygenase 2 [Source:MGI Symbol;Acc:MGI:109373]	16	4544225	4584606	1	29.1464	2.82763	27.2825	18.3935	17.4737	38.2729	8.27382	42.989	39.8951	40.7814	45.0796	47.963	22.2328	37.497
ENSMUSG00000034300	Fam53c	family with sequence similarity 53, member C [Source:MGI Symbol;Acc:MGI:1913556]	18	34891959	34906813	1	16.7524	1.74651	48.8123	17.7291	10.419	37.7974	16.2388	8.3659	13.5052	18.7308	25.3373	9.09404	22.2095	15.212
[truncated: 847 more rows]

## Sheet: Table_S24
Table S24: Genes highly-expressed in OHC (TPM > 15) that have a proximal ATAC-seq peak to their TSS. TPM values are indicated for each sample, along with the mean TPM values.
[truncated: 2,651 more rows]

[truncated: 4 more sheets: Table_S25, Table_S26, Table S27, Table S28]
