# Supplementary material for: Differential Chromatin Accessibility, Gene Expression, and mRNA Splicing Between Developing Cochlear Inner and Outer Hair Cells
Source: J Assoc Res Otolaryngol. 2025 Sep 5;26(5):531–51. doi: 10.1007/s10162-025-01005-z (PMC12528612; doi:10.1007/s10162-025-01005-z)
Supplement: Supplementary file 12 — Table S29−S32 (XLSX 142 KB) [file 10162_2025_1005_MOESM12_ESM.xlsx]

## Sheet: Table_S29
Table S29: Genes with enriched expression in IHCs that have an enriched proximal element. IHC1-6; OHC1-6 – Normalized RNA-seq counts of each gene. logFC – log2 fold change of OHC vs IHC. logCPM – mean log2 normalized counts across all samples. FDR – p-value adjusted for false discovery rate.
ensembl_gene_id	gene_name	description	chr	start_position	end_position	strand	IHC1	IHC2	IHC3	IHC4	IHC5	IHC6	OHC1	OHC2	OHC3	OHC4	OHC5	OHC6	IHC_mean	OHC_mean	logFC	logCPM	PValue	FDR
ENSMUSG00000000093	Tbx2	T-box 2 [Source:MGI Symbol;Acc:MGI:98494]	11	85723377	85732774	1	78.1208	187.69	248.08	100.209	134.627	118.698	3.97093	3.84136	4.31214	5.02565	12.9782	6.11243	144.571	6.04011	-4.58021	6.23563	8.4187e-28	2.24948e-24
ENSMUSG00000026726	Cubn	cubilin (intrinsic factor-cobalamin receptor) [Source:MGI Symbol;Acc:MGI:1931256]	2	13281149	13496624	-1	257.112	135.354	296.314	312.964	322.675	428.476	6.44024	24.0787	15.998	15.016	32.6897	21.5682	292.149	19.2985	-3.91965	7.28338	5.30079e-25	6.43805e-22
ENSMUSG00000033350	Chst2	carbohydrate sulfotransferase 2 [Source:MGI Symbol;Acc:MGI:1891160]	9	95281345	95288775	-1	370.396	874.928	584.384	429.664	560.75	405.51	14.6157	16.6771	30.0771	69.3235	56.4197	52.596	537.605	39.9515	-3.75013	8.17405	2.02852e-21	2.25841e-18
ENSMUSG00000027107	Chrna1	cholinergic receptor, nicotinic, alpha polypeptide 1 (muscle) [Source:MGI Symbol;Acc:MGI:87885]	2	73393559	73410682	-1	220.068	216.671	384.617	189.692	183.184	202.972	18.987	35.7433	44.07	42.1241	45.7222	41.3899	232.867	38.0061	-2.61494	7.08205	1.4339e-18	1.06427e-15
ENSMUSG00000034648	Lrrn1	leucine rich repeat protein 1, neuronal [Source:MGI Symbol;Acc:MGI:106038]	6	107506729	107547175	1	89.7278	117.037	213.874	109.928	102.163	236.116	26.1948	15.4591	10.4354	15.3511	19.4672	9.08133	144.808	15.9981	-3.17842	6.33015	3.35584e-18	2.35968e-15
ENSMUSG00000055865	Tafa3	TAFA chemokine like family member 3 [Source:MGI Symbol;Acc:MGI:3046463]	3	104674722	104689156	-1	614.313	747.097	770.229	770.425	495.609	585.815	5.10548	36.2821	41.7415	19.2802	91.7159	47.9098	663.915	40.3392	-4.04046	8.46016	5.52518e-18	3.69082e-15
ENSMUSG00000029651	Mtus2	microtubule associated tumor suppressor candidate 2 [Source:MGI Symbol;Acc:MGI:1915388]	5	147894130	148252875	1	184.074	428.371	222.746	213.284	209.803	147.216	11.0118	24.2193	50.3873	17.8487	26.6351	29.0195	234.249	26.5203	-3.142	7.02714	1.30689e-17	7.93641e-15
ENSMUSG00000029005	Draxin	dorsal inhibitory axon guidance protein [Source:MGI Symbol;Acc:MGI:1917683]	4	148182894	148215155	-1	252.665	270.381	422.749	276.154	392.865	239.953	40.5101	33.3074	37.2784	34.7227	31.468	98.2646	309.128	45.9252	-2.75088	7.47233	2.60951e-17	1.34089e-14
ENSMUSG00000026247	Ecel1	endothelin converting enzyme-like 1 [Source:MGI Symbol;Acc:MGI:1343461]	1	87075377	87084243	-1	238.517	359.156	238.658	200.896	228.131	195.353	71.9772	21.1509	29.3872	25.5242	29.1058	42.787	243.452	36.6554	-2.73168	7.13034	4.27675e-17	2.1162e-14
ENSMUSG00000026253	Chrng	cholinergic receptor, nicotinic, gamma polypeptide [Source:MGI Symbol;Acc:MGI:87895]	1	87132379	87140416	1	253.007	421.698	232.717	288.768	300.799	294.05	87.1602	86.9692	55.2385	64.176	66.8728	62.9872	298.506	70.5673	-2.08053	7.52816	8.67515e-17	4.13929e-14
ENSMUSG00000062372	Otof	otoferlin [Source:MGI Symbol;Acc:MGI:1891247]	5	30524406	30619276	-1	1417.54	3699.9	2474.07	1547.4	2665.12	1749.12	354.28	430.958	664.457	432.754	492.437	502.413	2258.86	479.55	-2.23578	10.4192	2.61567e-16	1.12727e-13
ENSMUSG00000023805	Synj2	synaptojanin 2 [Source:MGI Symbol;Acc:MGI:1201671]	17	5991555	6094565	1	85.4271	179.251	127.351	132.487	94.7893	78.261	3.93756	19.3005	18.7793	17.8791	13.304	8.9358	116.261	13.6894	-3.08498	6.02289	4.86496e-15	1.91164e-12
ENSMUSG00000086545	Lrrc3c	leucine rich repeat containing 3C [Source:MGI Symbol;Acc:MGI:2684858]	11	98489117	98490412	1	7.99046	23.0279	51.3486	23.9444	35.0029	12.0548	0	0	0.366532	0	0	0.0291068	25.5615	0.0659397	-8.44094	3.68551	1.13536e-14	4.21345e-12
ENSMUSG00000032402	Smad3	SMAD family member 3 [Source:MGI Symbol;Acc:MGI:1201674]	9	63554049	63665276	-1	149.473	110.822	160.746	126.168	219.931	114.725	0.867598	14.4519	12.6561	6.12215	11.1319	17.9298	146.977	10.5266	-3.80241	6.30024	1.27284e-14	4.59597e-12
ENSMUSG00000041362	Shtn1	shootin 1 [Source:MGI Symbol;Acc:MGI:1918903]	19	58961788	59064532	-1	307.059	395.333	296	288.39	294.128	138.97	0.834229	7.87009	29.4519	14.2546	23.5399	4.80263	286.647	13.4589	-4.41166	7.2298	2.69147e-14	9.22e-12
ENSMUSG00000032068	Plet1	placenta expressed transcript 1 [Source:MGI Symbol;Acc:MGI:1923759]	9	50405825	50416782	1	41.0275	21.4578	137.087	31.9762	61.4693	30.205	1.33477	3.30263	1.55237	3.35043	4.64281	3.92942	53.8704	3.01874	-4.15617	4.83301	2.89879e-14	9.44582e-12
ENSMUSG00000079056	Kcnip3	Kv channel interacting protein 3, calsenilin [Source:MGI Symbol;Acc:MGI:1929258]	2	127298418	127364014	-1	119.881	135.485	234.183	136.188	129.333	116.249	40.1431	13.7727	17.1192	15.9298	4.91432	8.41187	145.22	16.7151	-3.11929	6.34022	2.19829e-13	6.38461e-11
ENSMUSG00000048450	Msx1	msh homeobox 1 [Source:MGI Symbol;Acc:MGI:97168]	5	37977829	37981927	-1	6.40214	8.30835	5.49602	3.37387	14.8395	1.44222	0	0	0.0215607	0	0	0	6.64369	0.00359345	-9.73955	1.75365	1.87583e-12	4.91393e-10
ENSMUSG00000025219	Fgf8	fibroblast growth factor 8 [Source:MGI Symbol;Acc:MGI:99604]	19	45725237	45731354	-1	63.4594	225.568	25.3864	90.6664	26.6193	40.8993	0.200215	0.679264	4.98052	3.89869	4.317	2.1248	78.7665	2.70008	-4.86321	5.34938	1.60264e-11	3.62903e-09
ENSMUSG00000038843	Gcnt1	glucosaminyl (N-acetyl) transferase 1, core 2 [Source:MGI Symbol;Acc:MGI:95676]	19	17303505	17350208	-1	96.0566	96.9525	74.0655	67.3011	63.8252	102.806	0.300322	5.0125	6.66225	8.22379	3.25811	14.0295	83.5012	6.24774	-3.73938	5.48947	3.60134e-11	7.76031e-09
ENSMUSG00000019935	Slc17a8	solute carrier family 17 (sodium-dependent inorganic phosphate cotransporter), member 8 [Source:MGI Symbol;Acc:MGI:3039629]	10	89409882	89457115	-1	274.975	172.382	228.818	276.682	169.171	191.925	1.4015	8.05748	12.8286	1.55338	35.4863	24.3333	218.992	13.9434	-3.9727	6.86447	6.90392e-11	1.41462e-08
ENSMUSG00000047139	Cd24a	CD24a antigen [Source:MGI Symbol;Acc:MGI:88323]	10	43454280	43460261	1	227.985	188.737	210.55	178.513	202.338	330.187	46.0494	61.532	37.494	47.0583	81.6972	98.8759	223.052	62.1178	-1.84433	7.15623	3.11011e-10	5.75685e-08
ENSMUSG00000044080	S100a1	S100 calcium binding protein A1 [Source:MGI Symbol;Acc:MGI:1338917]	3	90418341	90421699	-1	680.607	459.838	573.366	541.783	610.746	313.915	119.595	76.8974	56.4459	39.3219	98.558	248.165	530.042	106.497	-2.31533	8.31435	3.85585e-10	6.86855e-08
ENSMUSG00000015501	Hivep2	human immunodeficiency virus type I enhancer binding protein 2 [Source:MGI Symbol;Acc:MGI:1338076]	10	13841819	14027118	1	65.0477	50.6351	47.0826	44.112	73.5551	27.8104	8.70935	4.96566	13.6263	5.26932	10.7789	9.08133	51.3738	8.73849	-2.55473	4.91214	5.13243e-10	8.46534e-08
ENSMUSG00000052698	Tln2	talin 2 [Source:MGI Symbol;Acc:MGI:1917799]	9	67124369	67466985	-1	60.6005	108.27	54.1751	44.2631	96.411	78.9141	12.7804	12.7655	23.6521	13.3104	21.0148	12.1667	73.7723	15.9483	-2.20865	5.48896	5.33493e-10	8.5873e-08
ENSMUSG00000075324	Fign	fidgetin [Source:MGI Symbol;Acc:MGI:1890647]	2	63801851	63928382	-1	55.8599	11.7102	48.4174	63.9272	41.5506	107.704	4.972	5.97284	6.79161	4.66015	2.63364	12.2831	54.8616	6.21889	-3.14071	4.93547	7.01516e-10	1.07727e-07
ENSMUSG00000006476	Nsmf	NMDA receptor synaptonuclear signaling and neuronal migration factor [Source:MGI Symbol;Acc:MGI:1861755]	2	24944367	24952893	1	80.9798	275.157	134.182	96.7091	157.697	102.452	29.7986	25.4138	33.9365	29.8188	56.2839	33.1236	141.196	34.7292	-2.02292	6.45957	1.95983e-09	2.78545e-07
ENSMUSG00000023232	Serinc2	serine incorporator 2 [Source:MGI Symbol;Acc:MGI:1919132]	4	130147288	130172998	-1	139.87	97.9338	241.59	156.331	245.908	146.753	22.8245	64.9049	49.5896	64.3892	34.6989	40.4876	171.397	46.1491	-1.89289	6.76593	4.12432e-09	5.3494e-07
ENSMUSG00000091712	Sec14l5	SEC14-like lipid binding 5 [Source:MGI Symbol;Acc:MGI:3616084]	16	4964973	5005135	1	0.366535	33.2334	1.0992	0.856056	6.57834	1.41501	0	0	0	0	0	0.0291068	7.25809	0.00485114	-9.79869	1.86736	5.67601e-09	7.02143e-07
ENSMUSG00000025790	Slco3a1	solute carrier organic anion transporter family, member 3a1 [Source:MGI Symbol;Acc:MGI:1351867]	7	73925167	74204528	-1	198.32	316.11	262.946	217.514	188.294	315.384	77.5165	101.702	96.3331	79.588	98.0964	108.83	249.761	93.6778	-1.41456	7.42435	6.70722e-09	8.22096e-07
ENSMUSG00000040189	Odad1	outer dynein arm docking complex subunit 1 [Source:MGI Symbol;Acc:MGI:2446120]	7	45573496	45598387	1	20.6726	16.2896	94.741	15.1572	22.4582	46.2872	2.73627	1.26484	2.26387	3.2286	4.56136	0.203748	35.9343	2.37645	-3.91723	4.26401	7.66679e-09	9.06445e-07
ENSMUSG00000042272	Sestd1	SEC14 and spectrin domains 1 [Source:MGI Symbol;Acc:MGI:1916262]	2	77010684	77110936	-1	214.838	64.2425	165.299	170.33	108.007	150.508	12.38	8.31513	26.7137	28.1436	57.7229	6.89832	145.538	23.3623	-2.63903	6.40102	1.75119e-08	1.88677e-06
ENSMUSG00000042861	Kcna10	potassium voltage-gated channel, shaker-related subfamily, member 10 [Source:MGI Symbol;Acc:MGI:3037820]	3	107090372	107103037	1	146.687	192.989	380.403	109.147	349.448	143.787	54.4251	27.639	42.3883	19.067	19.4401	97.3041	220.41	43.3773	-2.34518	7.04382	3.73442e-08	3.6957e-06
ENSMUSG00000109446	Gm9195	predicted gene 9195 [Source:MGI Symbol;Acc:MGI:3779838]	14	72663453	72729278	-1	19.5241	48.8688	12.3006	23.7681	48.8021	28.7084	0.166846	1.03061	0.754624	5.66528	0.244359	0.203748	30.3287	1.34424	-4.49356	3.98933	6.60012e-08	6.31632e-06
ENSMUSG00000092083	Kcnb2	potassium voltage gated channel, Shab-related subfamily, member 2 [Source:MGI Symbol;Acc:MGI:99632]	1	15357478	15793974	1	70.3992	30.7474	103.613	50.2051	59.7864	86.615	15.0829	4.98908	4.63555	7.27958	18.2183	21.9465	66.8944	12.0253	-2.4763	5.30442	7.36302e-08	6.84101e-06
ENSMUSG00000012296	Tjap1	tight junction associated protein 1 [Source:MGI Symbol;Acc:MGI:1921344]	17	46568777	46593952	-1	147.811	483.716	312.096	210.993	243.307	206.401	110.385	65.631	126.496	70.816	53.6503	69.5653	267.387	82.7574	-1.6917	7.4522	7.98153e-08	7.35402e-06
ENSMUSG00000040420	Cdh18	cadherin 18 [Source:MGI Symbol;Acc:MGI:1344366]	15	22549108	23474504	1	18.1557	4.44856	52.945	31.2209	24.3858	11.4834	0.0667383	1.73329	0.883988	1.9798	2.66079	0.436602	23.7732	1.29354	-4.19541	3.65461	8.45143e-08	7.73363e-06
ENSMUSG00000049571	Cfap46	cilia and flagella associated protein 46 [Source:MGI Symbol;Acc:MGI:2444387]	7	139180867	139263733	-1	31.7908	39.1212	18.5295	14.4271	13.9522	22.8851	0.166846	0.960339	1.423	1.52292	5.29444	0.989632	23.451	1.7262	-3.7598	3.65942	8.60249e-08	7.81832e-06
ENSMUSG00000025475	Adgra1	adhesion G protein-coupled receptor A1 [Source:MGI Symbol;Acc:MGI:1277167]	7	139414090	139458004	1	22.4808	58.2239	48.3912	38.1197	16.0328	95.8398	0.100107	2.20175	2.78133	3.10676	0.0543019	5.82136	46.5147	2.34427	-4.30796	4.61351	1.16647e-07	1.01856e-05
ENSMUSG00000070524	Fcrlb	Fc receptor-like B [Source:MGI Symbol;Acc:MGI:3576487]	1	170734842	170740510	-1	145.294	1185.02	161.374	167.661	285.255	140.957	11.9462	34.0335	86.2858	41.7281	45.4778	68.6921	347.593	48.0273	-2.8551	7.62821	1.4014e-07	1.19253e-05
ENSMUSG00000044086	Lmod3	leiomodin 3 (fetal) [Source:MGI Symbol;Acc:MGI:2444169]	6	97215495	97229720	-1	74.0645	149.55	70.7155	82.4835	77.4409	71.4853	2.7029	3.84136	41.0515	7.82783	6.10896	8.23723	87.6233	11.6283	-2.91211	5.6344	1.4831e-07	1.25221e-05
ENSMUSG00000010080	Epn3	epsin 3 [Source:MGI Symbol;Acc:MGI:1919139]	11	94380425	94390800	-1	125.819	426.931	182.128	169.172	136.401	103.405	64.1689	59.6816	62.9787	30.9154	48.3015	64.2388	190.643	55.0475	-1.79164	6.94122	1.71359e-07	1.42196e-05
ENSMUSG00000000157	Itgb2l	integrin beta 2-like [Source:MGI Symbol;Acc:MGI:1277979]	16	96223488	96244819	-1	26.6104	18.5793	47.2396	15.4845	36.5328	15.6468	0.734121	4.30981	3.21254	0.274126	4.09979	2.64872	26.6822	2.54652	-3.38557	3.87477	2.16997e-07	1.73598e-05
ENSMUSG00000028289	Epha7	Eph receptor A7 [Source:MGI Symbol;Acc:MGI:95276]	4	28813131	28967499	1	82.1038	186.84	65.6644	121.51	70.7401	95.0779	22.4908	7.30795	7.00722	18.1228	37.3054	36.5582	103.656	21.4654	-2.27158	5.96826	2.33801e-07	1.84219e-05
ENSMUSG00000045374	Wdr81	WD repeat domain 81 [Source:MGI Symbol;Acc:MGI:2681828]	11	75331770	75345543	-1	33.0859	198.027	54.0442	49.7771	54.1872	119.432	21.6232	13.4213	17.766	12.7316	28.78	9.92543	84.7589	17.3746	-2.2856	5.67551	2.69374e-07	2.10458e-05
ENSMUSG00000035615	Frmpd1	FERM and PDZ domain containing 1 [Source:MGI Symbol;Acc:MGI:2446274]	4	45184875	45285936	1	28.1988	112.195	51.8458	35.6774	126.549	43.8381	15.3498	7.09714	19.4046	12.3052	18.707	6.8401	66.3841	13.284	-2.32033	5.31762	3.0935e-07	2.38897e-05
ENSMUSG00000054423	Cadps	Ca2+-dependent secretion activator [Source:MGI Symbol;Acc:MGI:1350922]	14	9646684	10097200	1	67.4913	61.9528	49.6998	64.9595	99.5625	63.866	4.90526	13.8429	13.6048	28.3873	5.56595	1.95016	67.922	11.3761	-2.57738	5.31116	3.81551e-07	2.81631e-05
ENSMUSG00000015149	Sirt2	sirtuin 2 [Source:MGI Symbol;Acc:MGI:1927664]	7	28466160	28488086	1	147.152	386.829	277.497	205.202	145.641	162.454	80.9202	61.368	121.904	50.3174	56.2296	34.7827	220.796	67.587	-1.70753	7.17233	3.88951e-07	2.83955e-05
ENSMUSG00000105195	Gm43584	predicted gene 43584 [Source:MGI Symbol;Acc:MGI:5663721]	3	104660439	104680586	-1	1.97929	3.66352	4.60619	4.70831	1.9582	3.61916	0.0333691	0	0	0	0.162906	0.116427	3.42245	0.052117	-5.96134	0.83946	5.39158e-07	3.7322e-05
ENSMUSG00000057715	A830018L16Rik	RIKEN cDNA A830018L16 gene [Source:MGI Symbol;Acc:MGI:2444149]	1	11484329	12046125	1	2.95672	8.63545	8.19169	12.0351	0.70373	5.57841	0.0333691	0.421612	0.280289	0.060917	0.027151	0.0291068	6.35019	0.142074	-5.42183	1.72079	7.39062e-07	4.9868e-05
ENSMUSG00000070044	Fam149a	family with sequence similarity 149, member A [Source:MGI Symbol;Acc:MGI:2387177]	8	45789754	45835328	-1	59.6963	137.578	72.2073	88.2996	80.6841	43.7293	16.3842	10.8682	8.36554	2.16255	37.5498	7.45135	80.3658	13.7969	-2.54171	5.55853	7.57116e-07	5.06534e-05
ENSMUSG00000030376	Slc8a2	solute carrier family 8 (sodium/calcium exchanger), member 2 [Source:MGI Symbol;Acc:MGI:107996]	7	15863751	15894988	1	327.291	717.069	541.28	362.691	377.903	360.256	195.31	214.015	200.687	160.882	184.111	207.735	447.748	193.79	-1.20802	8.32562	9.46726e-07	6.26151e-05
ENSMUSG00000009292	Trpm2	transient receptor potential cation channel, subfamily M, member 2 [Source:MGI Symbol;Acc:MGI:1351901]	10	77743556	77806397	-1	14.4415	12.1027	27.6372	19.2109	50.1178	34.8583	0.40043	0.117115	0.603699	0.944213	5.83746	0.0873205	26.3947	1.33171	-4.30533	3.79903	9.70257e-07	6.38553e-05
ENSMUSG00000028931	Kcnab2	potassium voltage-gated channel, shaker-related subfamily, beta member 2 [Source:MGI Symbol;Acc:MGI:109239]	4	152475199	152562367	-1	21.1613	105.719	22.7169	13.571	77.1043	28.4363	2.73627	4.35666	7.65404	9.28984	9.14987	9.19776	44.7848	7.06407	-2.6629	4.6985	1.1389e-06	7.42232e-05
ENSMUSG00000020553	Pctp	phosphatidylcholine transfer protein [Source:MGI Symbol;Acc:MGI:107375]	11	89873491	89893720	-1	9.70096	2.02802	3.42847	4.17957	0.367163	1.27895	0	0.210806	0.0215607	0.060917	0.027151	0.0291068	3.49719	0.0582569	-5.79854	0.876462	1.7802e-06	0.000110903
ENSMUSG00000026546	Cfap45	cilia and flagella associated protein 45 [Source:MGI Symbol;Acc:MGI:1919120]	1	172348368	172373437	1	40.9053	186.643	75.06	76.7429	38.3686	16.3543	7.40795	25.4373	11.0822	3.62456	16.2906	7.01474	72.3457	11.8095	-2.61357	5.39637	1.86498e-06	0.00011493
ENSMUSG00000053398	Phgdh	3-phosphoglycerate dehydrogenase [Source:MGI Symbol;Acc:MGI:1355330]	3	98220486	98247306	-1	102.385	272.017	200.343	107.133	120.766	109.555	53.4574	74.883	59.4643	51.749	50.6094	56.8456	152.033	57.8348	-1.39386	6.71401	2.87919e-06	0.000166519
ENSMUSG00000032744	Heyl	hairy/enhancer-of-split related with YRPW motif-like [Source:MGI Symbol;Acc:MGI:1860511]	4	123127349	123143668	1	88.8725	57.5697	214.842	147.393	69.3633	35.5386	11.4122	13.4213	6.03699	1.30971	24.9246	35.5976	102.263	15.4504	-2.72646	5.88054	3.17984e-06	0.00018155
ENSMUSG00000064225	Paqr9	progestin and adipoQ receptor family member IX [Source:MGI Symbol;Acc:MGI:1922802]	9	95441710	95450076	1	823.751	556.79	883.551	855.326	527.308	685.437	311.668	259.994	457.431	246.44	380.113	344.45	722.027	333.349	-1.11503	9.0437	3.22849e-06	0.000182765
ENSMUSG00000024851	Pitpnm1	phosphatidylinositol transfer protein, membrane-associated 1 [Source:MGI Symbol;Acc:MGI:1197524]	19	4149998	4163965	1	33.5013	73.7284	139.965	32.7567	41.7036	40.8721	0.433799	5.76203	15.1787	6.76178	6.76059	16.7073	60.4213	8.60071	-2.81148	5.11113	3.80746e-06	0.000207623
ENSMUSG00000018581	Dnah11	dynein, axonemal, heavy chain 11 [Source:MGI Symbol;Acc:MGI:1100864]	12	117841717	118162778	-1	69.5439	31.7287	25.8575	58.6146	48.3738	62.8047	12.2798	17.5438	6.81317	6.4572	22.7797	9.89632	49.4872	12.6283	-1.9703	4.95952	4.63062e-06	0.000243563
ENSMUSG00000063873	Slc24a3	solute carrier family 24 (sodium/potassium/calcium exchanger), member 3 [Source:MGI Symbol;Acc:MGI:2137513]	2	145009674	145484086	1	156.584	213.858	199.087	154.619	339.626	165.148	79.6855	95.7762	85.9409	61.9221	85.3355	116.893	204.82	87.5922	-1.22536	7.19239	6.14372e-06	0.000313283
ENSMUSG00000006498	Ptbp1	polypyrimidine tract binding protein 1 [Source:MGI Symbol;Acc:MGI:97791]	10	79690261	79700605	1	744.31	1537.11	1032.42	933.353	1391.12	1159.9	649.23	449.79	639.058	463.304	527.407	574.103	1133.03	550.482	-1.04138	9.71735	8.06626e-06	0.000394745
ENSMUSG00000027544	Nfatc2	nuclear factor of activated T cells, cytoplasmic, calcineurin dependent 2 [Source:MGI Symbol;Acc:MGI:102463]	2	168318330	168443577	-1	38.6084	76.6723	42.3194	33.7135	69.3939	31.865	5.23896	19.4879	17.8307	10.1731	13.6569	3.25996	48.7621	11.6079	-2.06913	4.9181	9.55871e-06	0.00046438
ENSMUSG00000004661	Arid3b	AT rich interactive domain 3B (BRIGHT-like) [Source:MGI Symbol;Acc:MGI:1930768]	9	57697636	57744076	-1	42.8846	48.6725	98.1433	47.8132	212.19	68.5736	18.0527	22.6968	23.0268	29.9711	31.6309	27.5933	86.3795	25.4953	-1.76044	5.80718	1.03646e-05	0.000494542
ENSMUSG00000038623	Tm6sf1	transmembrane 6 superfamily member 1 [Source:MGI Symbol;Acc:MGI:1933209]	7	81508749	81534182	1	22.8473	9.22423	27.6633	34.9472	36.6551	50.4234	0.100107	4.40351	0.150925	3.62456	1.73766	0	30.2934	1.66946	-4.17817	4.0036	1.06075e-05	0.000504326
ENSMUSG00000046999	1110032F04Rik	RIKEN cDNA 1110032F04 gene [Source:MGI Symbol;Acc:MGI:1915975]	3	68776919	68779496	1	29.2984	8.17751	39.4143	26.5881	19.0313	13.4154	5.10548	1.31168	7.6756	2.43668	3.61108	2.24123	22.6542	3.73029	-2.60147	3.72807	1.07075e-05	0.000507277
ENSMUSG00000030020	Prickle2	prickle planar cell polarity protein 2 [Source:MGI Symbol;Acc:MGI:1925144]	6	92347889	92683136	-1	48.9691	34.4764	56.5829	39.7311	30.3216	69.6077	10.7449	16.1852	10.9528	12.3052	21.0691	17.435	46.6148	14.782	-1.65694	4.94273	1.09237e-05	0.000513874
ENSMUSG00000055485	Soga1	suppressor of glucose, autophagy associated 1 [Source:MGI Symbol;Acc:MGI:2444575]	2	156857719	156921174	-1	133.297	137.055	218.873	164.791	174.739	131.025	56.861	60.15	108.774	58.5412	74.3122	71.661	159.963	71.7165	-1.15726	6.85668	1.16791e-05	0.00054557
ENSMUSG00000063142	Kcnma1	potassium large conductance calcium-activated channel, subfamily M, alpha member 1 [Source:MGI Symbol;Acc:MGI:99923]	14	23339499	24064559	-1	38.6328	23.8783	128.267	40.7634	58.6849	32.5997	3.33691	0.866647	3.92404	8.34562	24.4087	1.74641	53.8043	7.10472	-2.92052	4.93131	1.26646e-05	0.000583444
ENSMUSG00000033088	Triobp	TRIO and F-actin binding protein [Source:MGI Symbol;Acc:MGI:1349410]	15	78831924	78890069	1	866.562	1994.33	1329.17	1120.73	953.921	857.497	578.821	545.707	646.54	615.718	560.884	357.577	1187.04	550.875	-1.1075	9.76322	1.41952e-05	0.000638546
ENSMUSG00000054555	Adam12	a disintegrin and metallopeptidase domain 12 (meltrin alpha) [Source:MGI Symbol;Acc:MGI:105378]	7	133484928	133833875	-1	44.253	23.9437	35.7765	50.1548	83.0095	64.1925	0.200215	7.30795	11.9231	0.274126	6.48908	0.349282	50.2217	4.42395	-3.50234	4.77505	1.44168e-05	0.000644175
ENSMUSG00000062563	Cys1	cystin 1 [Source:MGI Symbol;Acc:MGI:2177632]	12	24715832	24731812	-1	23.165	27.0185	13.8447	19.3871	67.0379	35.1032	9.64368	0.351344	5.95075	1.40109	0.57017	0.494816	30.9261	3.06864	-3.33253	4.09167	1.58413e-05	0.000687141
ENSMUSG00000071531	Gprin2	G protein regulated inducer of neurite outgrowth 2 [Source:MGI Symbol;Acc:MGI:2444560]	14	33907645	33923610	-1	14.6125	39.4483	25.2294	18.0275	34.6051	31.5928	12.6803	3.93505	3.08318	7.27958	3.44817	4.71531	27.2526	5.85693	-2.21835	4.05342	1.63283e-05	0.000703699
ENSMUSG00000049420	Tmem200a	transmembrane protein 200A [Source:MGI Symbol;Acc:MGI:1924470]	10	25788229	25954950	-1	74.5043	110.495	53.4423	69.2398	88.9453	102.561	19.3207	15.5294	9.98259	31.9509	17.078	57.224	83.1979	25.1809	-1.72419	5.76129	1.66268e-05	0.000711968
ENSMUSG00000074802	Gas2l3	growth arrest-specific 2 like 3 [Source:MGI Symbol;Acc:MGI:1918780]	10	89244685	89279829	-1	40.6854	20.8036	51.7935	57.9097	21.6014	19.5925	1.76856	4.68458	11.7506	1.85797	10.1545	0.465709	35.3977	5.11364	-2.78931	4.34436	1.81035e-05	0.000760575
ENSMUSG00000051367	Six1	sine oculis-related homeobox 1 [Source:MGI Symbol;Acc:MGI:102780]	12	73086789	73100661	-1	529.912	817.489	650.598	567.137	731.818	497.567	302.158	325.813	276.559	341.835	410.74	309.551	632.42	327.776	-0.948103	8.90734	1.90693e-05	0.000791646
ENSMUSG00000038903	Ccdc68	coiled-coil domain containing 68 [Source:MGI Symbol;Acc:MGI:3612676]	18	70058497	70102555	1	21.5523	39.0558	28.3176	12.3373	25.0283	26.5042	6.67383	6.51157	4.63555	8.28471	3.01376	7.88795	25.4659	6.16789	-2.04485	3.98787	2.39945e-05	0.000956915
ENSMUSG00000044365	Cxxc4	CXXC finger 4 [Source:MGI Symbol;Acc:MGI:2442112]	3	133942245	133967922	1	47.3808	5.95323	31.432	39.0764	11.1373	53.5527	2.83638	1.35853	13.9929	1.40109	4.2627	1.89194	31.4221	4.29059	-2.87046	4.1633	2.43316e-05	0.000964601
ENSMUSG00000027788	Otol1	otolin 1 [Source:MGI Symbol;Acc:MGI:2685260]	3	69914946	69936041	1	13.2197	0.850461	2.09372	15.9377	3.39626	33.0623	0	0.866647	0.905548	0	0.135755	0.203748	11.4267	0.35195	-4.99626	2.57312	2.48006e-05	0.000977394
ENSMUSG00000032796	Lama1	laminin, alpha 1 [Source:MGI Symbol;Acc:MGI:99892]	17	68004254	68129642	1	25.1687	31.7942	27.8989	25.7572	82.4282	44.2463	11.1453	11.3835	1.50925	3.50272	4.23555	16.1252	39.5489	7.98359	-2.30847	4.57409	2.98059e-05	0.00114099
ENSMUSG00000058420	Syt17	synaptotagmin XVII [Source:MGI Symbol;Acc:MGI:104966]	7	117979940	118047445	-1	29.4205	98.588	95.1597	31.6992	80.1946	54.2874	25.8611	16.6771	8.04213	16.5085	5.83746	31.057	64.8916	17.3305	-1.90458	5.36317	3.02492e-05	0.00115466
ENSMUSG00000036225	Kctd1	potassium channel tetramerisation domain containing 1 [Source:MGI Symbol;Acc:MGI:1918269]	18	15101742	15284503	-1	100.919	47.1025	52.3954	68.7111	65.9976	50.8043	45.382	13.0934	7.91277	11.9702	13.7927	3.60925	64.3217	15.9601	-2.01135	5.32899	3.37156e-05	0.00126147
ENSMUSG00000024210	Ip6k3	inositol hexaphosphate kinase 3 [Source:MGI Symbol;Acc:MGI:3045325]	17	27362939	27386769	-1	8.79684	7.98125	18.4509	6.14346	0.642536	8.19074	0.133477	0.117115	0.883988	0.39596	1.05889	0	8.36763	0.431571	-4.26179	2.15496	4.26233e-05	0.00149855
ENSMUSG00000037989	Wnk2	WNK lysine deficient protein kinase 2 [Source:MGI Symbol;Acc:MGI:1922857]	13	49189779	49301490	-1	159.272	510.538	287.416	237.329	527.858	275.982	176.69	180.028	146.203	139.5	106.405	117.883	333.066	144.451	-1.20506	7.89971	4.58799e-05	0.00159624
ENSMUSG00000006057	Atp5g1	ATP synthase, H+ transporting, mitochondrial F0 complex, subunit C1 (subunit 9) [Source:MGI Symbol;Acc:MGI:107653]	11	95959678	95966496	-1	160.542	671.014	258.025	141.702	222.47	221.123	185.566	80.4342	100.99	67.8919	57.8858	89.9983	279.146	97.1277	-1.52285	7.55597	5.03179e-05	0.00172992
ENSMUSG00000028832	Stmn1	stathmin 1 [Source:MGI Symbol;Acc:MGI:96739]	4	134195631	134201154	1	53.8073	72.1583	47.3182	39.9073	32.188	24.3817	17.0183	17.4266	16.1705	13.6149	8.28104	17.988	44.9601	15.0832	-1.5749	4.91033	5.04993e-05	0.00172992
ENSMUSG00000031441	Atp11a	ATPase, class VI, type 11A [Source:MGI Symbol;Acc:MGI:1354735]	8	12807014	12918728	1	711.64	733.948	919.825	786.111	854.236	786.991	522.661	371.3	489.298	400.773	397.843	489.606	798.792	445.247	-0.843232	9.28094	5.21423e-05	0.00176808
ENSMUSG00000024302	Dtna	dystrobrevin alpha [Source:MGI Symbol;Acc:MGI:106039]	18	23548192	23792772	1	1204.41	1443.3	1461	1561.22	1556.13	1748.27	947.85	702.101	890.025	851.589	819.877	872.593	1495.72	847.339	-0.819835	10.1942	5.68135e-05	0.00189284
ENSMUSG00000027230	Creb3l1	cAMP responsive element binding protein 3-like 1 [Source:MGI Symbol;Acc:MGI:1347062]	2	91812673	91854847	-1	28.3942	69.607	42.6073	39.5296	81.7244	21.1163	3.90419	21.8536	15.7824	10.2645	15.6661	10.9151	47.1631	13.0643	-1.85076	4.91474	5.81297e-05	0.00192708
ENSMUSG00000051483	Cbr1	carbonyl reductase 1 [Source:MGI Symbol;Acc:MGI:88284]	16	93402741	93407393	1	70.448	210.195	115.364	73.5201	92.311	32.3276	57.8955	23.9616	38.7014	23.849	29.6217	14.3206	99.0276	31.3916	-1.65698	6.02802	6.84351e-05	0.00220311
ENSMUSG00000028974	Dffa	DNA fragmentation factor, alpha subunit [Source:MGI Symbol;Acc:MGI:1196227]	4	149188603	149205104	1	23.7515	40.953	73.9346	26.3867	64.9879	42.668	0.300322	3.77109	15.0709	7.40141	15.0959	9.19776	45.4469	8.4729	-2.42227	4.75562	7.73847e-05	0.00243835
ENSMUSG00000039601	Rcan2	regulator of calcineurin 2 [Source:MGI Symbol;Acc:MGI:1858219]	17	44112242	44350407	1	42.8846	51.9435	87.3083	28.0988	38.6745	17.4972	0.40043	5.6215	17.2701	8.13241	2.03632	12.4868	44.4011	7.65793	-2.53433	4.70498	7.77894e-05	0.00243959
ENSMUSG00000068615	Gjd2	gap junction protein, delta 2 [Source:MGI Symbol;Acc:MGI:1334209]	2	113840082	113844100	-1	0.757506	0.588781	10.9397	0.503562	4.77312	2.61233	0.0333691	0.234229	0.0215607	0.39596	0.0814529	0.0582136	3.3625	0.137464	-4.5818	0.855156	8.0447e-05	0.00247074
ENSMUSG00000026728	Vim	vimentin [Source:MGI Symbol;Acc:MGI:98932]	2	13578738	13587637	1	79.6358	86.4853	53.9919	76.7177	54.2178	74.2337	7.2411	19.605	12.2465	6.03078	57.2342	16.5618	70.8804	19.8199	-1.83799	5.50471	8.77786e-05	0.00264723
ENSMUSG00000079259	Trim71	tripartite motif-containing 71 [Source:MGI Symbol;Acc:MGI:2685973]	9	114336201	114393437	-1	41.5651	93.5507	16.2525	23.0631	28.1798	47.4029	2.43595	8.12775	12.6561	2.43668	7.41221	20.8114	41.669	8.98001	-2.21269	4.66496	0.000101846	0.00298391
ENSMUSG00000029275	Gfi1	growth factor independent 1 transcription repressor [Source:MGI Symbol;Acc:MGI:103170]	5	107864523	107873902	-1	181.997	169.634	290.609	202.029	120.613	174.999	75.5477	82.8936	130.313	80.5018	91.9331	99.3416	189.98	93.4218	-1.02398	7.14728	0.00010874	0.00313772
ENSMUSG00000028865	Cd164l2	CD164 sialomucin-like 2 [Source:MGI Symbol;Acc:MGI:1916905]	4	132939442	132951866	1	348.11	445.445	329.343	263.766	243.399	250.947	199.915	115.639	163.408	203.036	133.203	159.127	313.502	162.388	-0.948933	7.8948	0.000112853	0.0032424
ENSMUSG00000030970	Ctbp2	C-terminal binding protein 2 [Source:MGI Symbol;Acc:MGI:1201686]	7	132589292	132726083	-1	129.118	211.569	288.646	92.454	108.803	103.65	51.9224	39.2568	68.1533	99.9952	67.1715	61.9102	155.706	64.7349	-1.26607	6.78493	0.000114071	0.00327037
ENSMUSG00000005716	Pvalb	parvalbumin [Source:MGI Symbol;Acc:MGI:97821]	15	78075314	78090600	-1	251.516	401.287	283.281	186.671	301.349	120.276	124.867	167.708	96.7859	105.721	70.8911	130.195	257.397	116.028	-1.14932	7.54507	0.000116009	0.00329761
ENSMUSG00000040694	Apobec2	apolipoprotein B mRNA editing enzyme, catalytic polypeptide 2 [Source:MGI Symbol;Acc:MGI:1343178]	17	48726259	48739958	-1	0.537585	1.04672	23.4235	1.56104	8.62834	0.680294	0	0	0.0431214	0	0	0.494816	5.97959	0.0896562	-6.01203	1.62937	0.000116958	0.00331754
ENSMUSG00000001065	Zfp276	zinc finger protein (C2H2 type) 276 [Source:MGI Symbol;Acc:MGI:1888495]	8	123980934	123996484	1	40.441	188.671	138.369	47.0831	82.8565	75.5126	42.1452	24.4535	32.1254	22.1738	23.9471	55.7396	95.4889	33.4308	-1.5137	6.01137	0.000122572	0.00343305
ENSMUSG00000026102	Inpp1	inositol polyphosphate-1-phosphatase [Source:MGI Symbol;Acc:MGI:104848]	1	52824586	52856847	-1	76.0927	28.3923	69.5116	75.8113	33.5648	36.4365	19.1873	20.9401	15.5237	24.5495	22.0194	16.9984	53.3015	19.8697	-1.42404	5.1955	0.000122498	0.00343305
ENSMUSG00000000126	Wnt9a	wingless-type MMTV integration site family, member 9A [Source:MGI Symbol;Acc:MGI:2446084]	11	59197754	59224378	1	8.55248	1.6355	41.0632	15.7615	2.84552	0.435388	0.0333691	0.0234229	2.0267	0.152292	0.027151	0.378389	11.7156	0.440221	-4.71509	2.61814	0.000130046	0.00356171
ENSMUSG00000070509	Rgma	repulsive guidance molecule family member A [Source:MGI Symbol;Acc:MGI:2679262]	7	73025257	73069647	1	33.3547	66.5976	4.26596	9.895	106.202	37.7155	0.900967	0.772956	9.03392	6.54857	2.95945	14.7863	43.0051	5.83369	-2.88094	4.61271	0.000130415	0.00356171
ENSMUSG00000036622	Atp13a2	ATPase type 13A2 [Source:MGI Symbol;Acc:MGI:1922022]	4	140714184	140734641	1	37.5087	637.061	36.0382	63.0208	144.846	122.48	35.4047	50.125	43.7897	28.5091	53.3788	33.24	173.492	40.7412	-2.0898	6.74347	0.000147812	0.00394166
ENSMUSG00000043122	A530016L24Rik	RIKEN cDNA A530016L24 gene [Source:MGI Symbol;Acc:MGI:2443020]	12	112455882	112466361	1	13.9283	5.56071	16.6451	6.4456	2.05	11.6466	0	0.0234229	1.53081	0	0.488717	0	9.37939	0.340491	-4.7588	2.29785	0.000214331	0.0052929
ENSMUSG00000039628	Hs3st6	heparan sulfate (glucosamine) 3-O-sulfotransferase 6 [Source:MGI Symbol;Acc:MGI:3580487]	17	24971962	24977658	1	61.6023	105.981	45.4861	35.2242	67.0991	23.7831	3.37028	10.9151	37.149	11.1173	19.1957	13.4765	56.5292	15.8707	-1.83138	5.17981	0.000216506	0.00533617
ENSMUSG00000052949	Rnf157	ring finger protein 157 [Source:MGI Symbol;Acc:MGI:2442484]	11	116227179	116303858	-1	101.628	259.063	121.227	82.131	148.212	101.337	45.382	67.294	68.8648	88.9997	44.962	31.4354	135.6	57.823	-1.22911	6.59633	0.000219378	0.00538457
ENSMUSG00000049555	Tmie	transmembrane inner ear [Source:MGI Symbol;Acc:MGI:2159400]	9	110694779	110709181	-1	146.541	337.895	158.102	198.152	177.065	120.031	50.8546	69.1678	120.999	134.718	60.2208	70.5258	189.631	84.4142	-1.16728	7.09879	0.000240073	0.00576866
ENSMUSG00000023942	Slc29a1	solute carrier family 29 (nucleoside transporters), member 1 [Source:MGI Symbol;Acc:MGI:1927073]	17	45896126	45910532	-1	20.4282	57.3734	32.1387	14.4019	52.7185	43.8653	11.7126	17.169	10.9959	2.83264	14.4443	6.78189	36.821	10.6561	-1.78767	4.57215	0.000287707	0.0066848
ENSMUSG00000105509	C130013H08Rik	RIKEN cDNA C130013H08 gene [Source:MGI Symbol;Acc:MGI:3697343]	3	110157331	110161022	1	14.8813	10.3364	34.8867	23.7178	22.8253	75.2949	10.3111	4.28639	13.3029	6.27445	5.29444	9.11044	30.3237	8.09662	-1.90507	4.2682	0.000298731	0.00689546
ENSMUSG00000039960	Rhou	ras homolog family member U [Source:MGI Symbol;Acc:MGI:1916831]	8	124380668	124390623	1	23.3605	120.308	51.6888	40.0584	30.5663	68.492	4.07104	21.4554	22.2506	9.19846	28.1012	13.622	55.7456	16.4498	-1.75952	5.17566	0.000302756	0.00693794
ENSMUSG00000117679	Apbb3	amyloid beta (A4) precursor protein-binding, family B, member 3 [Source:MGI Symbol;Acc:MGI:108404]	18	36804207	36812419	-1	75.5551	289.484	147.006	108.316	177.279	90.6696	38.6081	60.2437	85.6821	59.9118	56.121	84.6426	148.051	64.2016	-1.20487	6.73029	0.000302569	0.00693794
ENSMUSG00000029442	Wdr66	WD repeat domain 66 [Source:MGI Symbol;Acc:MGI:1918495]	5	123390165	123465547	1	34.2099	11.5139	5.99328	80.6455	14.8395	16.2454	7.80838	1.70987	8.66739	1.6143	7.71087	4.33692	27.2413	5.30796	-2.35918	4.02979	0.000326858	0.0074014
ENSMUSG00000034312	Iqsec1	IQ motif and Sec7 domain 1 [Source:MGI Symbol;Acc:MGI:1196356]	6	90633070	90965667	-1	71.1567	140.195	113.218	51.7662	102.775	63.8932	32.3681	29.3489	38.7445	49.2818	48.6002	49.4234	90.5008	41.2945	-1.13153	6.04326	0.000335153	0.00756358
ENSMUSG00000027381	Bcl2l11	BCL2-like 11 (apoptosis facilitator) [Source:MGI Symbol;Acc:MGI:1197519]	2	127967958	128004467	1	17.1294	27.3456	5.65305	45.8493	8.07759	25.1981	5.17222	4.708	1.29364	0.182751	7.73802	1.33891	21.5422	3.40559	-2.65991	3.64679	0.000360041	0.00801316
ENSMUSG00000028684	Urod	uroporphyrinogen decarboxylase [Source:MGI Symbol;Acc:MGI:98916]	4	116847162	116851610	-1	59.3542	53.1865	37.5823	62.2403	41.5201	56.029	32.6684	23.8914	15.8902	21.5646	18.5713	22.2667	51.6521	22.4754	-1.20063	5.21405	0.00036051	0.00801316
ENSMUSG00000033233	Trim45	tripartite motif-containing 45 [Source:MGI Symbol;Acc:MGI:1918187]	3	100829518	100844236	1	101.286	184.615	125.205	71.4555	123.306	85.3633	38.1409	23.4697	91.6113	50.2869	53.8946	45.4358	115.205	50.4732	-1.19011	6.37312	0.000392352	0.00853716
ENSMUSG00000039323	Igfbp2	insulin-like growth factor binding protein 2 [Source:MGI Symbol;Acc:MGI:96437]	1	72863662	72891633	1	4.83826	41.8034	17.6135	2.51781	13.9216	9.55133	1.93541	4.38008	4.5493	0.731003	1.00459	0.523923	15.041	2.18738	-2.7761	3.11307	0.000408024	0.00873965
ENSMUSG00000031448	Adprhl1	ADP-ribosylhydrolase like 1 [Source:MGI Symbol;Acc:MGI:2442168]	8	13271663	13304162	-1	31.5464	29.3082	28.8672	16.9952	57.7058	20.5721	0.200215	6.83949	15.5668	0.578711	5.6474	3.05622	30.8325	5.31481	-2.53407	4.18009	0.000456915	0.00955497
ENSMUSG00000023011	Faim2	Fas apoptotic inhibitory molecule 2 [Source:MGI Symbol;Acc:MGI:1919643]	15	99394893	99426046	-1	382.247	261.157	358.707	279.779	444.696	328.908	279.2	163.75	187.599	139.195	151.122	214.314	342.582	189.197	-0.856663	8.05499	0.000476973	0.00978614
ENSMUSG00000022892	App	amyloid beta (A4) precursor protein [Source:MGI Symbol;Acc:MGI:88059]	16	84746573	84970654	-1	710.54	878.853	734.374	587.783	671.389	514.084	407.571	391.326	370.283	473.69	427.112	374.11	682.837	407.349	-0.745223	9.0905	0.000511695	0.0102819
ENSMUSG00000024857	Cabp2	calcium binding protein 2 [Source:MGI Symbol;Acc:MGI:1352749]	19	4131578	4137340	1	20.9169	27.869	35.3839	30.9439	25.885	16.6808	0.133477	6.37103	4.46306	0.304585	9.99155	6.05422	26.2799	4.55299	-2.52735	3.95137	0.000532854	0.0105154
ENSMUSG00000038555	Reep2	receptor accessory protein 2 [Source:MGI Symbol;Acc:MGI:2385070]	18	34973642	34980516	1	10.7028	46.9716	13.7662	37.6413	1.13209	45.7702	0.166846	7.19083	5.45485	3.2286	5.26729	3.23086	25.9974	4.08988	-2.6659	3.91561	0.000552198	0.0107856
ENSMUSG00000063297	Luzp2	leucine zipper protein 2 [Source:MGI Symbol;Acc:MGI:1889615]	7	54485246	54918633	1	4.64278	1.04672	17.4303	1.78765	15.4515	3.34705	0.0333691	0.655841	0.301849	0.0304585	1.60191	0	7.28432	0.437237	-4.04426	1.97082	0.000597974	0.0114949
ENSMUSG00000021792	Prxl2a	peroxiredoxin like 2A [Source:MGI Symbol;Acc:MGI:1917814]	14	40715697	40735745	-1	446.122	549.005	271.19	319.007	297.31	389.264	177.49	149.579	312.457	178.609	208.546	210.18	378.65	206.144	-0.877049	8.19204	0.000607804	0.0116503
ENSMUSG00000056724	Nbeal2	neurobeachin-like 2 [Source:MGI Symbol;Acc:MGI:2448554]	9	110453857	110483229	-1	13.0731	63.1958	85.2407	18.9088	23.1619	46.5049	7.94186	11.3601	23.0484	6.00032	18.2183	6.86921	41.6809	12.2397	-1.76668	4.75546	0.000611056	0.0116959
ENSMUSG00000049532	Sall2	spalt like transcription factor 2 [Source:MGI Symbol;Acc:MGI:1354373]	14	52548629	52566219	-1	107.15	85.1115	71.1604	109.172	351.834	148.304	84.0902	47.2908	95.4707	18.9147	38.3371	38.4501	145.455	53.759	-1.43595	6.63899	0.000661304	0.0124752
ENSMUSG00000095105	Edaradd	EDAR (ectodysplasin-A receptor)-associated death domain [Source:MGI Symbol;Acc:MGI:1931001]	13	12487513	12535319	-1	14.7836	19.3643	11.7249	26.5629	27.9044	123.596	0	8.29171	0.0862427	3.28952	0.27151	8.17902	37.3226	3.353	-3.47503	4.3501	0.000662204	0.0124752
ENSMUSG00000040136	Abcc8	ATP-binding cassette, sub-family C (CFTR/MRP), member 8 [Source:MGI Symbol;Acc:MGI:1352629]	7	45753947	45829457	-1	15.0524	57.5042	8.27021	15.7867	32.7999	30.586	11.6792	5.12962	10.2413	8.68067	5.756	5.47208	26.6666	7.82648	-1.76716	4.11195	0.000718753	0.0133184
ENSMUSG00000028629	Exo5	exonuclease 5 [Source:MGI Symbol;Acc:MGI:1920422]	4	120778393	120782214	-1	28.3698	20.7382	47.8678	19.2864	12.9425	30.2595	4.40473	11.9691	1.68173	12.7621	7.92808	6.86921	26.5774	7.60249	-1.80556	4.09978	0.000735609	0.0135368
ENSMUSG00000014846	Tppp3	tubulin polymerization-promoting protein family member 3 [Source:MGI Symbol;Acc:MGI:1915221]	8	106194125	106198158	-1	8.96789	81.6442	2.95738	2.59335	28.7305	14.1773	0.0333691	1.21799	0.797745	8.34562	0.027151	0.756777	23.1785	1.86311	-3.63454	3.64957	0.000797847	0.0143849
ENSMUSG00000021090	Lrrc9	leucine rich repeat containing 9 [Source:MGI Symbol;Acc:MGI:1925507]	12	72488640	72577524	1	45.6703	32.2521	24.4181	59.3952	63.7946	37.4162	27.4628	10.5872	18.9734	6.21353	19.956	15.8341	43.8244	16.5045	-1.40903	4.91744	0.000811511	0.0145332
ENSMUSG00000030035	Wbp1	WW domain binding protein 1 [Source:MGI Symbol;Acc:MGI:104710]	6	83096025	83098540	-1	210.684	509.23	376.033	204.824	490.622	301.506	161.473	169.09	276.3	160.973	152.996	175.048	348.817	182.647	-0.933224	8.05411	0.000835222	0.0148979
ENSMUSG00000045312	Lhfpl2	lipoma HMGIC fusion partner-like 2 [Source:MGI Symbol;Acc:MGI:2145236]	13	94194304	94331917	1	91.3894	122.663	207.881	87.6954	125.111	130.616	32.1679	52.5844	40.7928	90.218	54.7363	92.8508	127.559	60.5584	-1.07479	6.55633	0.000840457	0.0149713
ENSMUSG00000003279	Dlgap1	DLG associated protein 1 [Source:MGI Symbol;Acc:MGI:1346065]	17	70276068	71128408	1	36.6046	37.9436	45.8002	45.4213	25.8544	53.1446	13.6146	4.82512	7.0719	6.51811	5.34874	37.7516	40.7948	12.5217	-1.70416	4.73944	0.000844589	0.0150049
ENSMUSG00000052133	Sema5b	sema domain, seven thrombospondin repeats (type 1 and type 1-like), transmembrane domain (TM) and short cytoplasmic domain, (semaphorin) 5B [Source:MGI Symbol;Acc:MGI:107555]	16	35361515	35485102	1	900.821	836.854	1929.34	1352.19	1058.87	1214.16	955.258	623.237	616.786	549.41	707.88	676.355	1215.37	688.154	-0.82063	9.89455	0.000877588	0.0153463
ENSMUSG00000040767	Snrnp25	small nuclear ribonucleoprotein 25 (U11/U12) [Source:MGI Symbol;Acc:MGI:1925622]	11	32155415	32158984	1	37.7042	41.0838	25.936	26.4874	43.4477	24.1912	14.0484	6.90976	11.6859	8.28471	24.1372	5.50119	33.1417	11.7612	-1.49412	4.49209	0.000885338	0.0154281
ENSMUSG00000026207	Speg	SPEG complex locus [Source:MGI Symbol;Acc:MGI:109282]	1	75351941	75408964	1	9.35886	28.7194	2.09372	13.9739	43.1111	6.83015	0.934336	2.15491	5.13144	3.19814	6.62483	1.13517	17.3478	3.19647	-2.4374	3.36721	0.000936732	0.0158574
ENSMUSG00000024042	Sik1	salt inducible kinase 1 [Source:MGI Symbol;Acc:MGI:104754]	17	32063224	32074778	-1	14.7103	24.3363	34.782	18.5311	37.8484	36.7359	9.67705	10.798	4.57086	8.49792	17.268	3.55103	27.824	9.06047	-1.61843	4.20919	0.000963249	0.0161468
ENSMUSG00000021647	Cartpt	CART prepropeptide [Source:MGI Symbol;Acc:MGI:1351330]	13	100034997	100037599	-1	0.855248	1.89718	2.87887	2.94584	28.0268	2.96608	0	0.491881	0	0.0304585	0	1.07695	6.595	0.266549	-4.61071	1.80157	0.000998393	0.0164673
ENSMUSG00000071547	Nt5dc2	5'-nucleotidase domain containing 2 [Source:MGI Symbol;Acc:MGI:1917271]	14	30853010	30861081	1	24.6556	54.037	47.0303	27.1672	43.1723	42.4503	7.50806	8.61963	1.48769	2.19301	16.182	27.8552	39.7521	10.6409	-1.90106	4.65804	0.00101209	0.0165705
ENSMUSG00000033983	Coil	coilin [Source:MGI Symbol;Acc:MGI:104842]	11	88861078	88882439	1	17.3738	72.4854	42.4241	24.9767	46.4462	24.8715	8.34229	14.3348	8.3871	10.1122	15.8562	25.2647	38.0963	13.7162	-1.47272	4.69786	0.00118834	0.018656
ENSMUSG00000003518	Dusp3	dual specificity phosphatase 3 (vaccinia virus phosphatase VH1-related) [Source:MGI Symbol;Acc:MGI:1919599]	11	101861969	101877839	-1	22.8229	50.308	36.9281	27.7966	15.7268	11.8643	15.55	6.27734	8.96924	2.10163	8.33534	0.814991	27.5745	7.00809	-1.97533	4.11593	0.00125361	0.0194069
ENSMUSG00000057342	Sphk2	sphingosine kinase 2 [Source:MGI Symbol;Acc:MGI:1861380]	7	45358891	45367426	-1	61.2358	53.3174	72.9663	39.4289	34.4522	80.7101	29.3648	33.6821	25.3338	31.7073	22.671	15.5722	57.0184	26.3885	-1.11149	5.38401	0.00128154	0.0197251
ENSMUSG00000030207	Fam234b	family with sequence similarity 234, member B [Source:MGI Symbol;Acc:MGI:1921775]	6	135174975	135221953	1	137.402	218.83	162.133	75.2322	150.139	82.7237	75.214	53.0997	116.967	44.378	60.8724	61.7647	137.743	68.7159	-1.00285	6.69043	0.00163307	0.0236674
ENSMUSG00000031684	Slc10a7	solute carrier family 10 (sodium/bile acid cotransporter family), member 7 [Source:MGI Symbol;Acc:MGI:1924025]	8	79235975	79460632	1	43.3733	21.5232	25.3864	25.8831	55.0133	25.062	2.50269	14.124	8.08525	2.25393	24.8974	5.87958	32.7069	9.62381	-1.76422	4.40748	0.00172645	0.0245115
ENSMUSG00000042535	Gtpbp1	GTP binding protein 1 [Source:MGI Symbol;Acc:MGI:109443]	15	79575046	79605680	1	382.882	557.772	508.435	245.109	508.98	440.286	240.558	190.92	298.658	321.124	234.557	265.425	440.577	258.54	-0.768928	8.44961	0.00173444	0.0245727
ENSMUSG00000047636	Cdcp2	CUB domain containing protein 2 [Source:MGI Symbol;Acc:MGI:3045328]	4	106954088	106970322	1	1.85711	5.82239	25.7005	5.48883	41.4895	48.5186	5.97308	2.2486	4.67867	0.304585	7.0321	3.66746	21.4795	3.98408	-2.42995	3.67689	0.00179092	0.0250018
ENSMUSG00000055692	Tmem191c	transmembrane protein 191C [Source:MGI Symbol;Acc:MGI:107238]	16	17093941	17101093	1	16.9828	32.9717	19.1052	23.2394	17.8074	5.27908	0.867598	5.8323	8.62427	3.50272	6.81489	6.17065	19.2309	5.30207	-1.85648	3.62241	0.00201428	0.0272377
ENSMUSG00000007880	Arid1a	AT rich interactive domain 1A (SWI-like) [Source:MGI Symbol;Acc:MGI:1935147]	4	133406319	133484080	-1	371.031	522.118	747.747	355.691	570.602	447.797	230.948	278.241	286.11	307.874	333.495	367.153	502.498	300.637	-0.741068	8.64969	0.00208351	0.0280161
ENSMUSG00000046585	Cfap58	cilia and flagella associated protein 58 [Source:MGI Symbol;Acc:MGI:2685815]	19	47926114	48023826	1	2.78567	0.719621	3.32379	2.94584	5.90521	19.6197	0	1.26484	0.237167	0.0304585	0.950283	0.844098	5.8833	0.554474	-3.39713	1.71313	0.0022114	0.0291939
ENSMUSG00000026883	Dab2ip	disabled 2 interacting protein [Source:MGI Symbol;Acc:MGI:1916851]	2	35448278	35621006	1	23.1894	91.5881	99.5042	35.4256	49.2917	37.2257	26.0947	14.4051	30.2928	35.9715	17.8382	13.5638	56.0375	23.0277	-1.28251	5.30679	0.00226993	0.0296476
ENSMUSG00000020661	Dnmt3a	DNA methyltransferase 3A [Source:MGI Symbol;Acc:MGI:1261827]	12	3856007	3964443	1	192.382	238.587	87.8055	152.957	203.225	124.358	72.0773	85.8684	100.042	77.395	141.104	58.2136	166.552	89.1166	-0.90192	6.99872	0.00240247	0.0307443
ENSMUSG00000044719	E230025N22Rik	Riken cDNA E230025N22 gene [Source:MGI Symbol;Acc:MGI:3687212]	18	36817976	36828978	-1	15.6144	2.15886	4.99877	11.3301	11.1679	11.6738	0.133477	0.117115	2.06982	0.517794	4.64281	0.116427	9.49065	1.26624	-2.9016	2.44319	0.00258402	0.0323851
ENSMUSG00000033488	Cryzl2	crystallin zeta like 2 [Source:MGI Symbol;Acc:MGI:2448516]	1	157286147	157320208	1	0.513149	4.38314	8.71513	4.22992	2.35596	17.225	0	1.19457	0.711502	1.15742	1.00459	0.523923	6.23706	0.765333	-3.01951	1.83055	0.00260923	0.0325185
ENSMUSG00000020098	Pcbd1	pterin 4 alpha carbinolamine dehydratase/dimerization cofactor of hepatocyte nuclear factor 1 alpha (TCF1) 1 [Source:MGI Symbol;Acc:MGI:94873]	10	60925110	60930103	1	12.6088	5.82239	30.202	5.51401	5.47685	12.8439	3.90419	3.25578	3.9456	0.304585	1.46615	3.20175	12.078	2.67968	-2.17101	2.89473	0.00294706	0.0355029
ENSMUSG00000015839	Nfe2l2	nuclear factor, erythroid derived 2, like 2 [Source:MGI Symbol;Acc:MGI:108420]	2	75505857	75534985	-1	74.822	24.4671	130.36	76.5666	143.867	37.525	30.2658	16.8879	38.6583	9.13754	62.0399	30.1547	81.268	31.1907	-1.38166	5.81476	0.00295719	0.0355929
ENSMUSG00000027606	Dnajc5b	DnaJ heat shock protein family (Hsp40) member C5 beta [Source:MGI Symbol;Acc:MGI:1913576]	3	19562759	19665026	1	9.09007	14.8504	33.8922	12.6646	20.1022	24.8715	1.43487	4.45035	1.37988	3.92914	4.1541	15.6595	19.2452	5.16797	-1.89656	3.61608	0.00304577	0.0365273
ENSMUSG00000022421	Nptxr	neuronal pentraxin receptor [Source:MGI Symbol;Acc:MGI:1920590]	15	79670552	79688967	-1	43.862	94.4012	77.494	31.2964	83.2849	52.0017	37.7405	28.7867	25.6572	46.3883	14.7701	27.0693	63.7233	30.0687	-1.08322	5.55295	0.00316042	0.0374984
ENSMUSG00000026944	Abca2	ATP-binding cassette, sub-family A (ABC1), member 2 [Source:MGI Symbol;Acc:MGI:99606]	2	25318715	25338552	1	87.944	105.653	127.717	130.397	224.214	174.618	67.1721	45.0422	86.9111	40.7839	76.6743	125.829	141.757	73.7354	-0.943032	6.75224	0.00321539	0.0380248
ENSMUSG00000029050	Ski	ski sarcoma viral oncogene homolog (avian) [Source:MGI Symbol;Acc:MGI:98310]	4	155238532	155307049	-1	54.4182	286.932	308.484	85.9329	102.959	148.658	87.3604	72.166	60.8011	82.2683	104.667	53.1782	164.564	76.7402	-1.10037	6.9153	0.00326518	0.0384004
ENSMUSG00000047793	Sned1	sushi, nidogen and EGF-like domains 1 [Source:MGI Symbol;Acc:MGI:3045960]	1	93163563	93228787	1	39.7568	44.4202	48.5482	43.2056	29.1895	76.6283	30.6662	4.59089	19.5771	24.1536	27.2596	9.05222	46.9581	19.2166	-1.2892	5.05058	0.00378826	0.0425606
ENSMUSG00000027612	Mmp24	matrix metallopeptidase 24 [Source:MGI Symbol;Acc:MGI:1341867]	2	155617262	155660286	1	99.3799	201.101	235.204	119.823	187.529	95.6221	68.2733	70.2921	80.1195	74.5624	52.8901	151.21	156.443	82.8912	-0.916201	6.90352	0.00380922	0.0427298
ENSMUSG00000028977	Casz1	castor zinc finger 1 [Source:MGI Symbol;Acc:MGI:1196251]	4	148888886	149039346	1	688.45	1187.11	735.735	505.224	1014.84	581.053	562.604	408.613	535.158	514.505	423.772	443.996	785.402	481.441	-0.705997	9.30714	0.00390207	0.0435155
ENSMUSG00000024175	Tekt4	tektin 4 [Source:MGI Symbol;Acc:MGI:1919090]	17	25673589	25695576	1	5.84012	10.6635	5.339	22.1064	1.92761	1.68713	0.133477	1.00718	3.64375	0.243668	0.760227	0	7.92728	0.964718	-3.02919	2.16926	0.00432496	0.046598
ENSMUSG00000032010	Usp2	ubiquitin specific peptidase 2 [Source:MGI Symbol;Acc:MGI:1858178]	9	43978318	44006924	1	48.8225	84.5882	140.881	72.7899	109.353	145.392	80.9202	37.5703	49.3308	55.7999	57.56	20.8696	100.305	50.3418	-0.994679	6.23608	0.00445682	0.0474447
ENSMUSG00000035179	Ppp1r32	protein phosphatase 1, regulatory subunit 32 [Source:MGI Symbol;Acc:MGI:1915002]	19	10451599	10460292	-1	9.94532	41.4109	11.3061	6.04275	23.3455	14.8032	0.900967	3.44317	5.77826	2.19301	12.1636	4.59888	17.809	4.84632	-1.87502	3.50729	0.00471264	0.0494183
ENSMUSG00000050965	Prkca	protein kinase C, alpha [Source:MGI Symbol;Acc:MGI:97595]	11	107824213	108234754	-1	159.834	139.41	206.415	188.785	157.452	192.877	78.6844	104.302	102.154	86.6544	79.9867	173.971	174.129	104.292	-0.739602	7.12171	0.00477474	0.0497974

## Sheet: Table_S30
Table S30: Genes with enriched expression in IHCs that have no enriched proximal elements but have an enriched distal element. IHC1-6; OHC1-6 – Normalized RNA-seq counts of each gene. logFC – log2 fold change of OHC vs IHC. logCPM – mean log2 normalized counts across all samples. FDR – p-value adjusted for false discovery rate.
ensembl_gene_id	gene_name	description	chr	start_position	end_position	strand	IHC1	IHC2	IHC3	IHC4	IHC5	IHC6	OHC1	OHC2	OHC3	OHC4	OHC5	OHC6	IHC_mean	OHC_mean	logFC	logCPM	PValue	FDR
ENSMUSG00000029094	Afap1	actin filament associated protein 1 [Source:MGI Symbol;Acc:MGI:1917542]	5	36050663	36161267	1	167.042	308.652	211.78	161.618	217.636	193.067	30.8998	21.432	28.5895	28.8746	33.2056	17.7261	209.966	26.7879	-2.9702	6.88784	8.50316e-26	1.47655e-22
ENSMUSG00000075254	Heg1	heart development protein with EGF-like domains 1 [Source:MGI Symbol;Acc:MGI:1924696]	16	33504740	33591946	1	611.405	617.958	876.721	810.861	694.183	946.234	132.475	163.07	166.944	172.456	217.398	155.925	759.56	168.045	-2.1763	8.85754	4.93288e-21	5.06948e-18
ENSMUSG00000059022	Kcp	kielin/chordin-like protein [Source:MGI Symbol;Acc:MGI:2141640]	6	29473161	29507951	-1	253.178	224.391	588.127	418.939	347.551	305.479	45.5822	12.1799	46.0105	16.6912	16.9422	39.8181	356.277	29.5374	-3.59236	7.59218	1.33761e-20	1.27646e-17
ENSMUSG00000056602	Fry	FRY microtubule binding protein [Source:MGI Symbol;Acc:MGI:2443895]	5	150042110	150421218	1	271.505	325.857	471.533	259.435	299.36	253.287	5.80623	15.9042	20.1377	17.3613	62.6916	25.4394	313.496	24.5567	-3.67391	7.40155	2.38909e-17	1.27673e-14
ENSMUSG00000037419	Endod1	endonuclease domain containing 1 [Source:MGI Symbol;Acc:MGI:1919196]	9	14265286	14292803	-1	131.586	195.737	191.733	98.4968	153.903	159.379	14.1485	12.7186	39.1326	13.0667	29.9747	13.0981	155.139	20.3565	-2.92912	6.45612	3.52884e-16	1.47329e-13
ENSMUSG00000055003	Lrtm2	leucine-rich repeats and transmembrane domains 2 [Source:MGI Symbol;Acc:MGI:2141485]	6	119292094	119307727	-1	292.031	320.493	441.409	288.894	309.825	319.738	88.1279	55.3717	135.142	37.0984	79.3894	68.5175	328.732	77.2745	-2.08869	7.66574	1.26263e-12	3.37376e-10
ENSMUSG00000020788	Atp2a3	ATPase, Ca++ transporting, ubiquitous [Source:MGI Symbol;Acc:MGI:1194503]	11	72851995	72883870	1	145.979	95.5787	220.234	105.219	159.869	147.352	10.8783	0.983762	17.421	1.46201	11.0504	1.54266	145.705	7.22304	-4.33323	6.25776	2.80052e-12	7.19519e-10
ENSMUSG00000034612	Chst11	carbohydrate sulfotransferase 11 [Source:MGI Symbol;Acc:MGI:1927166]	10	82821332	83031734	1	117.413	210.98	178.595	136.39	128.079	188.06	38.6748	36.7974	56.8555	35.21	59.7049	60.1347	159.919	47.8962	-1.73902	6.69988	3.12925e-10	5.75685e-08
ENSMUSG00000094910	D430019H16Rik	RIKEN cDNA D430019H16 gene [Source:MGI Symbol;Acc:MGI:2443127]	12	105420115	105459354	1	87.5286	311.792	172.34	81.854	137.258	125.637	20.522	9.60339	29.6028	26.3466	40.9436	38.2464	152.735	27.5441	-2.47078	6.4948	3.14559e-10	5.75685e-08
ENSMUSG00000007080	Pole	polymerase (DNA directed), epsilon [Source:MGI Symbol;Acc:MGI:1196391]	5	110434172	110485340	1	25.4864	42.6539	26.9567	16.9197	85.7326	58.9407	4.40473	7.82325	3.2341	6.4572	4.2627	2.29944	42.7817	4.7469	-3.17073	4.57384	4.12536e-10	7.25195e-08
ENSMUSG00000071064	Zfp827	zinc finger protein 827 [Source:MGI Symbol;Acc:MGI:2444807]	8	79755066	79920395	1	102.263	262.334	71.8671	108.039	84.1722	70.8594	19.5543	11.243	7.95589	19.2498	30.572	30.0673	116.589	19.7737	-2.55944	6.09221	7.28966e-10	1.10434e-07
ENSMUSG00000036752	Tubb4b	tubulin, beta 4B class IVB [Source:MGI Symbol;Acc:MGI:1915472]	2	25112172	25114714	-1	462.103	1026.44	628.3	311.453	596.885	375.849	262.849	152.975	156.272	137.002	157.041	143.206	566.839	168.224	-1.75246	8.52191	3.06554e-09	4.17915e-07
ENSMUSG00000024855	Pacs1	phosphofurin acidic cluster sorting protein 1 [Source:MGI Symbol;Acc:MGI:1277113]	19	5183186	5323147	-1	254.644	472.398	505.53	258.025	477.588	257.559	51.9224	90.998	130.334	62.6531	102.115	170.45	370.957	101.412	-1.87086	7.88409	4.1642e-09	5.3494e-07
ENSMUSG00000015619	Gata3	GATA binding protein 3 [Source:MGI Symbol;Acc:MGI:95663]	2	9861889	9894845	-1	279.275	660.743	490.062	319.284	502.065	370.025	177.891	127.538	174.857	158.232	176.237	111.45	436.909	154.367	-1.50082	8.20793	7.45309e-09	8.89047e-07
ENSMUSG00000051375	Pcdh1	protocadherin 1 [Source:MGI Symbol;Acc:MGI:104692]	18	38318967	38345106	-1	101.823	288.241	161.348	86.235	139.308	114.589	11.1453	24.8283	60.0896	18.9147	39.2603	13.3891	148.591	27.9379	-2.41019	6.46451	1.06076e-08	1.201e-06
ENSMUSG00000026179	Pnkd	paroxysmal nonkinesiogenic dyskinesia [Source:MGI Symbol;Acc:MGI:1930773]	1	74324089	74392853	1	65.8786	76.8032	349.783	125.991	261.879	121.419	8.9763	20.1671	56.2734	25.6765	28.2913	26.982	166.959	27.7278	-2.58973	6.60586	1.10174e-08	1.23692e-06
ENSMUSG00000041075	Fzd7	frizzled class receptor 7 [Source:MGI Symbol;Acc:MGI:108570]	1	59521583	59526114	1	153.994	190.83	236.198	138.908	260.288	258.403	90.1634	44.3161	69.2529	56.7746	101.545	47.3277	206.437	68.2299	-1.59725	7.10211	3.51307e-08	3.55566e-06
ENSMUSG00000075334	Rprm	reprimo, TP53 dependent G2 arrest mediator candidate [Source:MGI Symbol;Acc:MGI:1915124]	2	53974105	53975564	-1	425.889	398.932	336.409	270.816	291.069	238.511	127.036	67.1066	192.343	74.7451	123.645	67.4405	326.938	108.719	-1.58826	7.7674	8.98167e-08	8.08327e-06
ENSMUSG00000037692	Ahdc1	AT hook, DNA binding motif, containing 1 [Source:MGI Symbol;Acc:MGI:2444218]	4	132738571	132805421	1	9.70096	25.1213	35.2007	24.171	34.7275	41.8245	3.20344	0.819802	2.4148	1.21834	7.81947	0.989632	28.4577	2.74425	-3.37292	3.96847	1.17989e-07	1.02359e-05
ENSMUSG00000046447	Camk2n1	calcium/calmodulin-dependent protein kinase II inhibitor 1 [Source:MGI Symbol;Acc:MGI:1913509]	4	138181625	138187434	1	91.3894	137.317	111.831	120.779	152.679	100.03	40.2766	32.3705	41.6121	38.1949	52.2656	58.0681	119.004	43.798	-1.44191	6.34791	1.33796e-07	1.14585e-05
ENSMUSG00000079436	Kcnj13	potassium inwardly-rectifying channel, subfamily J, member 13 [Source:MGI Symbol;Acc:MGI:3781032]	1	87314085	87322451	-1	95.3724	36.9623	135.83	64.0783	72.9125	31.7833	1.4015	4.75485	14.3163	1.46201	13.5755	0.378389	72.8232	5.98142	-3.60403	5.30232	2.3441e-07	1.84219e-05
ENSMUSG00000022272	Myo10	myosin X [Source:MGI Symbol;Acc:MGI:107716]	15	25622611	25813759	1	103.461	203.391	124.42	90.3139	135.361	108.983	51.3885	29.8876	33.3975	54.0333	60.8724	35.2484	127.655	44.138	-1.53189	6.42535	3.21943e-07	2.44384e-05
ENSMUSG00000032338	Hcn4	hyperpolarization-activated, cyclic nucleotide-gated K+ 4 [Source:MGI Symbol;Acc:MGI:1298209]	9	58730695	58770458	1	16.6896	28.9157	35.541	20.0166	23.4985	42.0694	1.3014	0.819802	2.88913	3.47227	7.95523	4.86084	27.7884	3.54978	-2.96749	3.97467	3.9767e-07	2.88743e-05
ENSMUSG00000017897	Eya2	EYA transcriptional coactivator and phosphatase 2 [Source:MGI Symbol;Acc:MGI:109341]	2	165436952	165613647	1	28.4431	187.429	19.6287	29.3325	34.7275	63.4578	12.7136	6.6521	12.5268	4.69061	9.93725	10.886	60.503	9.56772	-2.6594	5.13219	5.65865e-07	3.89689e-05
ENSMUSG00000040387	Klhl32	kelch-like 32 [Source:MGI Symbol;Acc:MGI:3612790]	4	24612554	24851124	-1	34.4054	34.0839	25.2294	40.713	69.1797	79.3223	11.212	8.22144	5.06676	11.1783	16.6164	12.3413	47.1556	10.7727	-2.13026	4.85893	6.81067e-07	4.61881e-05
ENSMUSG00000032289	Thsd4	thrombospondin, type I, domain containing 4 [Source:MGI Symbol;Acc:MGI:2672033]	9	59874214	60429329	-1	36.458	110.102	36.5093	41.4683	86.8647	55.9202	0.500537	22.0878	4.93739	0.944213	5.62025	5.1228	61.2204	6.5355	-3.22559	5.08421	1.78474e-06	0.000110903
ENSMUSG00000070348	Ccnd1	cyclin D1 [Source:MGI Symbol;Acc:MGI:88313]	7	144483668	144493662	-1	33.1836	15.8971	9.91902	37.1377	21.0813	21.5517	3.30355	4.84854	3.55751	5.29977	5.89176	1.86284	23.1284	4.12733	-2.48558	3.77444	3.28238e-06	0.000184255
ENSMUSG00000059146	Ntrk3	neurotrophic tyrosine kinase, receptor, type 3 [Source:MGI Symbol;Acc:MGI:97385]	7	77825707	78387760	-1	0.268792	5.23361	16.4096	3.70118	3.12089	5.25187	0.0667383	0.281075	0.0431214	0.060917	0.461566	0.0873205	5.66432	0.16679	-5.05154	1.56983	4.45021e-06	0.000234999
ENSMUSG00000029119	Man2b2	mannosidase 2, alpha B2 [Source:MGI Symbol;Acc:MGI:1195262]	5	36964265	36987997	-1	134.665	318.334	205.63	143.868	211.211	294.785	130.84	118.66	56.5105	45.3222	66.4927	62.2595	218.082	80.0143	-1.44639	7.22012	7.1786e-06	0.000360549
ENSMUSG00000046709	Mapk10	mitogen-activated protein kinase 10 [Source:MGI Symbol;Acc:MGI:1346863]	5	103055814	103359200	-1	26.415	49.1305	58.4149	43.0797	74.5953	52.5187	0.0667383	7.12056	5.79982	16.478	3.77398	5.87958	50.6923	6.51979	-2.95811	4.8409	7.70235e-06	0.000381124
ENSMUSG00000027015	Cybrd1	cytochrome b reductase 1 [Source:MGI Symbol;Acc:MGI:2654575]	2	70948267	70973270	1	83.4234	59.0743	34.8605	43.684	64.3454	51.2942	5.67275	10.2827	4.3337	0.578711	25.7391	1.89194	56.1136	8.08314	-2.79452	5.0068	9.95165e-06	0.000481717
ENSMUSG00000026556	Vangl2	VANGL planar cell polarity 2 [Source:MGI Symbol;Acc:MGI:2135272]	1	171828527	171856011	-1	221.46	427.455	542.85	196.062	531.5	426.735	217.8	138.148	173.197	115.895	157.448	179.356	391.01	163.641	-1.25664	8.11571	1.1652e-05	0.00054557
ENSMUSG00000033066	Gas7	growth arrest specific 7 [Source:MGI Symbol;Acc:MGI:1202388]	11	67345917	67579816	1	155.997	148.438	204.321	172.948	364.134	215.517	8.80945	36.2118	23.8461	19.9503	44.2561	149.493	210.226	47.0944	-2.15827	7.00804	1.3361e-05	0.000605093
ENSMUSG00000021798	Ldb3	LIM domain binding 3 [Source:MGI Symbol;Acc:MGI:1344412]	14	34248560	34310639	-1	94.3705	449.698	287.939	144.699	249.426	129.936	92.4659	100.437	97.4111	63.7801	67.5787	70.0892	226.011	81.9604	-1.46305	7.26709	1.66072e-05	0.000711968
ENSMUSG00000026447	Pik3c2b	phosphatidylinositol-4-phosphate 3-kinase catalytic subunit type 2 beta [Source:MGI Symbol;Acc:MGI:2685045]	1	132973405	133036425	1	147.836	429.483	153.444	166.931	222.715	135.868	59.931	67.5282	76.562	105.539	92.3947	97.7989	209.379	83.2922	-1.32948	7.1936	1.701e-05	0.000726049
ENSMUSG00000027022	Xirp2	xin actin-binding repeat containing 2 [Source:MGI Symbol;Acc:MGI:2685198]	2	67004178	67356959	1	465.06	226.681	376.059	526.651	456.598	368.338	137.581	172.603	246.094	200.782	180.309	220.31	403.231	192.947	-1.06347	8.21988	2.11818e-05	0.00086015
ENSMUSG00000025227	Mfsd13a	major facilitator superfamily domain containing 13a [Source:MGI Symbol;Acc:MGI:1922396]	19	46329560	46363691	1	3.68979	13.9999	24.6536	5.81614	18.7253	1.60549	0.0667383	0.445035	1.14272	2.13209	0.488717	0.203748	11.415	0.746508	-3.92723	2.616	2.21856e-05	0.000892772
ENSMUSG00000000305	Cdh4	cadherin 4 [Source:MGI Symbol;Acc:MGI:99218]	2	179084224	179541166	1	187.079	425.492	383.151	202.91	278.432	185.475	130.674	119.878	83.0517	136.698	112.432	154.15	277.09	122.814	-1.17374	7.64387	2.26943e-05	0.000910498
ENSMUSG00000034412	Tbc1d10a	TBC1 domain family, member 10a [Source:MGI Symbol;Acc:MGI:2144164]	11	4136789	4165505	1	15.4189	69.607	2.43395	14.4774	26.1298	15.5107	1.46824	7.49533	1.55237	2.68035	3.85544	2.44497	23.9296	3.24945	-2.87708	3.76828	3.33299e-05	0.00125081
ENSMUSG00000007817	Zmiz1	zinc finger, MIZ-type containing 1 [Source:MGI Symbol;Acc:MGI:3040693]	14	25459609	25667167	1	559.357	1858.91	1291.96	721.101	1158.83	1105.15	430.095	557.934	401.481	515.266	535.01	626.845	1115.88	511.105	-1.12644	9.66808	3.5277e-05	0.00130554
ENSMUSG00000061411	Nol4l	nucleolar protein 4-like [Source:MGI Symbol;Acc:MGI:1918765]	2	153249382	153371891	-1	273.044	537.491	753.348	273.334	456.629	341.888	215.431	116.81	199.824	225.149	242.865	152.52	439.289	192.1	-1.19328	8.30263	3.80431e-05	0.00137656
ENSMUSG00000057963	Itpk1	inositol 1,3,4-triphosphate 5/6 kinase [Source:MGI Symbol;Acc:MGI:2446159]	12	102534841	102671189	-1	84.8162	233.353	133.501	79.7894	40.7551	41.4435	16.6512	44.6441	20.5689	40.4184	33.9387	9.05222	102.276	27.5456	-1.89195	6.02138	3.84728e-05	0.00137801
ENSMUSG00000027555	Car13	carbonic anhydrase 13 [Source:MGI Symbol;Acc:MGI:1931322]	3	14706787	14728062	1	46.8187	33.953	44.0729	61.5605	92.8311	80.1386	32.8352	20.1203	2.80289	7.94966	12.4894	15.7177	59.8958	15.3192	-1.96751	5.2351	4.13775e-05	0.00147019
ENSMUSG00000048175	Asb8	ankyrin repeat and SOCS box-containing 8 [Source:MGI Symbol;Acc:MGI:1925791]	15	98032518	98063506	-1	150.353	222.167	323.742	117.632	201.94	113.555	108.149	73.9929	91.0507	30.8544	81.2357	57.1076	188.231	73.7318	-1.35202	7.0338	4.64957e-05	0.00161346
ENSMUSG00000054863	Tafa5	TAFA chemokine like family member 5 [Source:MGI Symbol;Acc:MGI:2146182]	15	87428500	87643565	1	72.5006	149.55	141.771	57.4061	135.391	68.4376	43.0128	60.8059	31.2845	55.404	30.0561	23.3146	104.176	40.6463	-1.35749	6.17916	8.10803e-05	0.00247879
ENSMUSG00000022263	Trio	triple functional domain (PTPRF interacting) [Source:MGI Symbol;Acc:MGI:1927230]	15	27730737	28025934	-1	106.1	280.718	82.99	76.2141	77.7162	52.6275	35.705	32.1362	34.454	28.4482	40.7807	66.7419	112.728	39.711	-1.50458	6.25291	9.37061e-05	0.00278823
ENSMUSG00000057897	Camk2b	calcium/calmodulin-dependent protein kinase II, beta [Source:MGI Symbol;Acc:MGI:88257]	11	5919644	6016362	-1	203.451	481.034	407.7	238.965	276.596	217.123	201.516	135.665	164.745	108.432	133.99	133.891	304.145	146.373	-1.05493	7.81577	0.000102633	0.00300038
ENSMUSG00000022537	Tmem44	transmembrane protein 44 [Source:MGI Symbol;Acc:MGI:1924489]	16	30330673	30369660	-1	7.64836	56.065	57.4204	6.14346	6.60894	9.06151	0.667383	1.26484	0.883988	4.05098	3.93689	7.30581	23.8246	3.01831	-2.97902	3.75091	0.000120305	0.00339088
ENSMUSG00000018340	Anxa6	annexin A6 [Source:MGI Symbol;Acc:MGI:88255]	11	54869934	54924271	-1	236.024	509.361	260.904	155.852	259.86	147.678	142.787	112.922	97.4327	92.3806	112.269	150.046	261.613	117.973	-1.14872	7.56865	0.000126915	0.00351053
ENSMUSG00000042066	Tmcc2	transmembrane and coiled-coil domains 2 [Source:MGI Symbol;Acc:MGI:1916125]	1	132284053	132319019	-1	201.35	403.38	521.023	185.386	321.91	245.232	171.918	96.7834	207.543	128.535	123.51	138.345	313.047	144.439	-1.11582	7.83792	0.000130023	0.00356171
ENSMUSG00000039156	Stim2	stromal interaction molecule 2 [Source:MGI Symbol;Acc:MGI:2151156]	5	54155841	54278399	1	36.5069	153.999	83.1732	18.9591	59.1439	229.259	13.5479	27.4048	25.5278	31.7986	31.4408	36.1798	96.8402	27.65	-1.80795	5.96102	0.000138088	0.00372698
ENSMUSG00000023990	Tfeb	transcription factor EB [Source:MGI Symbol;Acc:MGI:103270]	17	48047955	48103344	1	3.27438	1.11214	2.04138	1.6114	1.92761	0.598659	0.133477	0	0.0431214	0.0304585	0	0.349282	1.76093	0.092723	-4.21837	-0.0247586	0.000177141	0.00455116
ENSMUSG00000017721	Pigt	phosphatidylinositol glycan anchor biosynthesis, class T [Source:MGI Symbol;Acc:MGI:1926178]	2	164339440	164350221	1	74.8953	115.466	101.833	50.331	182.082	101.473	77.8836	46.8926	32.7075	18.5492	29.4588	35.7432	104.347	40.2058	-1.37586	6.1765	0.00019173	0.00484219
ENSMUSG00000033396	Spg11	SPG11, spatacsin vesicle trafficking associated [Source:MGI Symbol;Acc:MGI:2444989]	2	121884001	121948867	-1	70.0326	63.0649	110.444	51.0108	74.6565	102.316	39.409	42.0207	46.377	28.4787	29.4859	21.3353	78.5875	34.5178	-1.18688	5.82295	0.000200735	0.00506004
ENSMUSG00000030276	Ttll3	tubulin tyrosine ligase-like family, member 3 [Source:MGI Symbol;Acc:MGI:2141418]	6	113366221	113391548	1	26.2928	83.2798	186.97	64.1538	135.85	156.413	16.6512	40.4748	35.2086	46.6015	59.8679	20.0546	108.827	36.4764	-1.57686	6.18402	0.000207722	0.0051679
ENSMUSG00000024754	Cemip2	cell migration inducing hyaluronidase 2 [Source:MGI Symbol;Acc:MGI:1890373]	19	21755706	21835724	1	153.089	187.886	129.183	113.931	147.814	224.606	77.8836	99.5708	59.4643	97.3453	84.6838	71.661	159.418	81.7681	-0.963082	6.91464	0.000209845	0.00521102
ENSMUSG00000078515	Ddi2	DNA-damage inducible protein 2 [Source:MGI Symbol;Acc:MGI:1917244]	4	141404860	141450730	-1	153.089	172.905	165.928	140.091	233.944	132.358	80.1527	77.9046	108.536	78.0042	71.5971	108.161	166.386	87.3926	-0.928824	6.98805	0.000212498	0.00525735
ENSMUSG00000031642	Sh3rf1	SH3 domain containing ring finger 1 [Source:MGI Symbol;Acc:MGI:1913066]	8	61676906	61849105	1	34.0144	87.6629	58.8336	35.5263	134.321	59.0223	23.3918	22.322	20.612	23.6662	42.5998	21.3935	68.23	25.6642	-1.41025	5.55454	0.000225767	0.00550964
ENSMUSG00000025089	Gfra1	glial cell line derived neurotrophic factor family receptor alpha 1 [Source:MGI Symbol;Acc:MGI:1100842]	19	58224036	58444341	-1	8.52805	30.7474	71.7362	20.067	17.8074	57.961	4.87189	9.60339	6.03699	7.49279	18.2183	3.81299	34.4745	8.33939	-2.04691	4.42368	0.000226759	0.00551822
ENSMUSG00000061689	Dlgap4	DLG associated protein 4 [Source:MGI Symbol;Acc:MGI:2138865]	2	156455625	156606283	1	79.1471	338.68	175.82	172.369	477.282	223.082	72.7447	101.726	72.2498	132.312	102.088	124.985	244.397	101.017	-1.27449	7.43261	0.000247483	0.00588323
ENSMUSG00000043668	Tox3	TOX high mobility group box family member 3 [Source:MGI Symbol;Acc:MGI:3039593]	8	90973668	91074971	-1	60.7959	159.363	90.161	64.179	39.2865	35.4297	9.97737	24.4301	31.8451	24.8237	31.0064	37.6933	74.8692	26.6293	-1.49049	5.66664	0.000274858	0.00645036
ENSMUSG00000041556	Fbxo2	F-box protein 2 [Source:MGI Symbol;Acc:MGI:2446216]	4	148245078	148250881	1	455.652	953.825	370.066	315.154	290.579	252.716	214.063	216.732	269.358	184.03	201.026	115.641	439.665	200.142	-1.13517	8.32171	0.000344007	0.0077113
ENSMUSG00000045763	Basp1	brain abundant, membrane attached signal protein 1 [Source:MGI Symbol;Acc:MGI:1917600]	15	25363363	25413850	-1	6.86642	0.457941	0.523431	13.143	5.41566	0.190482	0	0.0234229	0.32341	0.060917	0.244359	0.494816	4.43282	0.191154	-4.50747	1.2469	0.000363766	0.00803347
ENSMUSG00000054808	Actn4	actinin alpha 4 [Source:MGI Symbol;Acc:MGI:1890773]	7	28592673	28661765	-1	137.157	187.101	273.571	174.988	344.093	240.361	63.2679	126.905	139.26	67.1305	150.335	102.223	226.212	108.187	-1.06404	7.38591	0.000363791	0.00803347
ENSMUSG00000026090	Cracdl	capping protein inhibiting regulator of actin like [Source:MGI Symbol;Acc:MGI:1919347]	1	37650758	37759166	-1	92.7822	270.381	88.8001	101.09	118.93	129.991	47.9181	61.7193	58.4294	89.5784	63.9948	49.4816	133.662	61.8536	-1.11109	6.61185	0.000383799	0.00844737
ENSMUSG00000076431	Sox4	SRY (sex determining region Y)-box 4 [Source:MGI Symbol;Acc:MGI:98366]	13	29132902	29137696	-1	99.0622	215.232	161.531	60.503	107.885	82.37	46.283	55.4889	75.6564	62.6835	40.292	49.0741	121.097	54.913	-1.14039	6.46033	0.000385682	0.00846093
ENSMUSG00000056899	Immp2l	IMP2 inner mitochondrial membrane peptidase-like (S. cerevisiae) [Source:MGI Symbol;Acc:MGI:2135611]	12	41074089	42002371	1	14.2216	8.70087	6.0718	1.43515	4.46715	5.03417	0.734121	0.772956	1.33676	0.639628	0	0.203748	6.65512	0.614536	-3.4265	1.88196	0.00042383	0.00900218
ENSMUSG00000035513	Ntng2	netrin G2 [Source:MGI Symbol;Acc:MGI:2159341]	2	29084553	29143017	-1	301.683	782.686	404.795	274.114	305.357	388.638	226.71	257.347	181.67	170.019	231.299	193.619	409.546	210.111	-0.962661	8.27555	0.000428776	0.00909276
ENSMUSG00000043903	Zfp469	zinc finger protein 469 [Source:MGI Symbol;Acc:MGI:2684868]	8	122985359	122999389	1	71.6942	240.092	201.207	42.6769	50.485	68.7097	20.0549	33.7056	64.7036	30.0625	58.1302	24.6535	112.477	38.5517	-1.54416	6.23957	0.000509184	0.010276
ENSMUSG00000006782	Cnp	2',3'-cyclic nucleotide 3' phosphodiesterase [Source:MGI Symbol;Acc:MGI:88437]	11	100465730	100482555	1	139.283	251.475	231.042	148.853	194.811	115.051	123.633	108.026	98.2089	74.8974	87.8876	49.8891	180.086	90.4237	-0.99369	7.08009	0.000523699	0.0104326
ENSMUSG00000026578	Ccdc181	coiled-coil domain containing 181 [Source:MGI Symbol;Acc:MGI:1922145]	1	164103154	164115416	1	130.877	213.139	99.8445	117.154	47.5782	103.514	52.2894	54.4114	79.4942	37.8903	57.3428	41.1862	118.684	53.7691	-1.14172	6.4309	0.000523978	0.0104326
ENSMUSG00000000782	Tcf7	transcription factor 7, T cell specific [Source:MGI Symbol;Acc:MGI:98507]	11	52143198	52174158	-1	3.86084	41.8688	4.63236	18.657	36.441	1.25174	0.367061	0.445035	2.60884	1.76659	6.54338	1.42623	17.7853	2.19286	-3.01637	3.32613	0.000560776	0.0109053
ENSMUSG00000034751	Mast4	microtubule associated serine/threonine kinase family member 4 [Source:MGI Symbol;Acc:MGI:1918885]	13	102868994	103471005	-1	101.115	192.858	107.879	82.6849	177.891	197.448	36.0053	71.7443	62.5691	90.8576	66.3569	86.6801	143.313	69.0356	-1.05349	6.731	0.000584164	0.0112944
ENSMUSG00000029003	Mad2l2	MAD2 mitotic arrest deficient-like 2 [Source:MGI Symbol;Acc:MGI:1919140]	4	148214841	148230156	1	35.1874	130.578	222.798	62.1396	54.5849	37.8788	33.269	61.7662	13.497	24.58	27.2596	11.9047	90.5279	28.7127	-1.65636	5.89897	0.000651162	0.0123573
ENSMUSG00000049800	Sertad2	SERTA domain containing 2 [Source:MGI Symbol;Acc:MGI:1931026]	11	20493253	20603021	1	52.7322	78.5041	120.546	48.3923	171.955	70.0703	35.2712	43.2855	50.797	46.236	25.006	38.7703	90.3666	39.8943	-1.17946	6.02647	0.000654376	0.0124007
ENSMUSG00000070565	Rasal2	RAS protein activator like 2 [Source:MGI Symbol;Acc:MGI:2443881]	1	156962752	157240165	-1	118.146	174.475	108.717	119.495	97.849	110.643	23.2583	33.9632	38.3564	88.9083	86.693	59.2033	121.554	55.0638	-1.14222	6.46533	0.000673645	0.0126403
ENSMUSG00000043259	Fam13c	family with sequence similarity 13, member C [Source:MGI Symbol;Acc:MGI:1918971]	10	70276311	70394566	1	4.76495	1.43924	4.03042	7.83039	6.21118	2.34021	0	0.187383	0.064682	0	1.22179	0.0582136	4.43607	0.255345	-4.0979	1.26563	0.000691691	0.0129064
ENSMUSG00000022453	Naga	N-acetyl galactosaminidase, alpha [Source:MGI Symbol;Acc:MGI:1261422]	15	82213733	82223126	-1	14.6125	71.1116	55.9809	25.6061	34.4828	34.4773	19.9214	14.2411	20.8923	5.84803	6.92349	10.0419	39.3785	12.978	-1.60026	4.71295	0.000712704	0.013243
ENSMUSG00000027674	Pex5l	peroxisomal biogenesis factor 5-like [Source:MGI Symbol;Acc:MGI:1916672]	3	33003557	33197396	-1	4.37398	1.37382	12.6147	2.66888	7.0373	9.19757	0.133477	0.0936916	0.905548	1.55338	0.0543019	0	6.21104	0.456733	-3.75562	1.76257	0.000717794	0.0133184
ENSMUSG00000039244	E130309D02Rik	RIKEN cDNA E130309D02 gene [Source:MGI Symbol;Acc:MGI:2442621]	5	143286950	143301115	-1	30.1047	76.934	123.163	19.9159	78.267	25.3069	17.3186	20.9401	29.0854	20.2549	24.8974	6.60725	58.9486	19.8506	-1.56972	5.302	0.000888449	0.0154281
ENSMUSG00000004460	Dnajb11	DnaJ heat shock protein family (Hsp40) member B11 [Source:MGI Symbol;Acc:MGI:1915088]	16	22676595	22698384	1	162.155	93.747	136.982	182.164	142.062	157.964	48.9525	76.1244	117.182	72.4607	58.7818	90.9588	145.846	77.4101	-0.913895	6.8033	0.000954901	0.0160471
ENSMUSG00000033060	Lmo7	LIM domain only 7 [Source:MGI Symbol;Acc:MGI:1353586]	14	101967393	102172146	1	506.405	977.441	565.07	547.448	578.619	582.604	280.601	339.702	491.411	394.833	359.56	317.555	626.264	363.944	-0.782918	8.95174	0.000970602	0.0161888
ENSMUSG00000033767	Tmem131l	transmembrane 131 like [Source:MGI Symbol;Acc:MGI:2443399]	3	83804962	83947482	-1	6.79312	11.3831	24.1563	9.51733	110.669	14.0685	0.233584	10.5872	6.74849	0.152292	2.30783	4.19138	29.4312	4.03679	-2.86388	4.06952	0.00107927	0.0173456
ENSMUSG00000068876	Cgn	cingulin [Source:MGI Symbol;Acc:MGI:1927237]	3	94667376	94693826	-1	9.99419	34.7381	9.60496	14.3767	13.2179	5.60562	1.90204	0.796379	5.97231	5.9394	1.87342	2.32855	14.5896	3.13535	-2.21519	3.15462	0.00112288	0.0177745
ENSMUSG00000061887	Ssbp3	single-stranded DNA binding protein 3 [Source:MGI Symbol;Acc:MGI:1919725]	4	106767898	106906891	1	96.7408	218.634	114.422	77.4479	129.211	154.889	46.3497	86.5008	68.412	76.6031	69.3164	64.2679	131.891	68.575	-0.943062	6.64794	0.00114266	0.0180449
ENSMUSG00000021144	Mta1	metastasis associated 1 [Source:MGI Symbol;Acc:MGI:2150037]	12	113061898	113100826	1	37.3621	90.0834	20.3353	25.8579	74.8707	37.8243	13.6813	20.4248	19.8143	23.2094	20.3904	4.94816	47.7223	17.078	-1.48151	5.02004	0.00123585	0.0192436
ENSMUSG00000033763	Mtss2	MTSS I-BAR domain containing 2 [Source:MGI Symbol;Acc:MGI:3039591]	8	111448108	111468032	1	119.979	412.277	197.517	169.751	132.944	180.686	95.9697	144.988	118.045	91.8628	46.1295	87.3205	202.192	97.3858	-1.05355	7.22725	0.00140672	0.0210456
ENSMUSG00000074899	Sptbn5	spectrin beta, non-erythrocytic 5 [Source:MGI Symbol;Acc:MGI:2685200]	2	119871974	119916159	-1	0.146614	0.457941	9.6573	2.26603	0.214179	25.8512	0	0.257652	0.991791	0	0.027151	0.291068	6.43221	0.261277	-4.59352	1.76878	0.00143102	0.0212945
ENSMUSG00000022245	Skor1	SKI family transcriptional corepressor 1 [Source:MGI Symbol;Acc:MGI:2443473]	9	63045452	63056243	-1	53.8318	134.111	23.6067	66.5206	122.357	46.5049	21.9235	33.729	24.4282	22.2651	42.7356	41.2153	74.4887	31.0495	-1.26181	5.72294	0.00159932	0.0233085
ENSMUSG00000027200	Sema6d	sema domain, transmembrane domain (TM), and cytoplasmic domain, (semaphorin) 6D [Source:MGI Symbol;Acc:MGI:2387661]	2	123931889	124509690	1	43.862	514.202	28.1082	29.1814	109.996	38.3686	28.4972	35.8136	22.6603	35.0272	49.1432	37.7224	127.286	34.8107	-1.8699	6.34125	0.00161516	0.0234804
ENSMUSG00000032511	Scn5a	sodium channel, voltage-gated, type V, alpha [Source:MGI Symbol;Acc:MGI:98251]	9	119312474	119408082	-1	16.0542	2.81306	21.9318	9.895	11.688	4.38109	0.100107	0.89007	0.776184	6.21353	0.27151	0.174641	11.1272	1.40434	-2.9848	2.66112	0.00165958	0.0238409
ENSMUSG00000048376	F2r	coagulation factor II (thrombin) receptor [Source:MGI Symbol;Acc:MGI:101802]	13	95738311	95754995	-1	248.633	216.082	220.469	277.412	199.951	194.455	194.742	151.851	117.376	96.7361	110.857	130.311	226.167	133.646	-0.75904	7.49155	0.0018526	0.0255162
ENSMUSG00000045333	Zfp423	zinc finger protein 423 [Source:MGI Symbol;Acc:MGI:1891217]	8	88388438	88686223	-1	51.6814	78.2424	31.7199	30.1886	10.7089	25.5246	8.64261	7.72956	0.840866	27.5345	6.62483	10.886	38.011	10.3764	-1.87277	4.59929	0.00210906	0.0282619
ENSMUSG00000074813	Morrbid	myeloid RNA regulator of BCL2L11 induced cell death [Source:MGI Symbol;Acc:MGI:3652191]	2	128020239	128344685	-1	0.415406	8.43919	0.287887	1.20855	57.2469	0.190482	0	1.54591	0	0.0304585	0	0	11.2981	0.262728	-5.40038	2.5436	0.00228875	0.0298127
ENSMUSG00000035673	Sbno2	strawberry notch 2 [Source:MGI Symbol;Acc:MGI:2448490]	10	79892826	79941405	-1	10.8983	11.5794	21.199	3.39904	14.503	16.9529	1.80193	7.40164	2.39324	1.94934	3.58393	0.378389	13.0886	2.91808	-2.16271	3.0104	0.00236035	0.0304885
ENSMUSG00000001419	Mef2d	myocyte enhancer factor 2D [Source:MGI Symbol;Acc:MGI:99533]	3	88049679	88079393	1	97.2051	290.203	182.887	207.241	159.257	180.55	100.474	80.6216	120.977	67.2523	134.642	111.275	186.224	102.54	-0.860548	7.17426	0.00244388	0.0311577
ENSMUSG00000029348	Asphd2	aspartate beta-hydroxylase domain containing 2 [Source:MGI Symbol;Acc:MGI:1920148]	5	112532220	112542732	-1	1.85711	21.7195	0.575774	6.01757	7.28207	1.95925	0	1.00718	0	0.182751	1.439	0.0291068	6.56854	0.443007	-3.87492	1.82273	0.0024441	0.0311577
ENSMUSG00000046607	Hrk	harakiri, BCL2 interacting protein (contains only BH3 domain) [Source:MGI Symbol;Acc:MGI:1201608]	5	118302713	118327543	1	45.768	54.2332	14.4205	40.4109	44.3962	28.6812	4.27125	15.3654	25.0319	15.2597	17.5124	10.3038	37.985	14.6241	-1.37599	4.72008	0.00260927	0.0325185
ENSMUSG00000063455	D630045J12Rik	RIKEN cDNA D630045J12 gene [Source:MGI Symbol;Acc:MGI:2669829]	6	38100109	38230944	-1	229.622	458.987	445.571	331.142	301.869	323.439	158.103	205.513	217.03	207.818	277.347	203.137	348.438	211.491	-0.720169	8.12938	0.00279254	0.0340405
ENSMUSG00000061802	Odad2	outer dynein arm docking complex subunit 2 [Source:MGI Symbol;Acc:MGI:1922184]	18	7088209	7297936	-1	61.2847	23.4204	51.6626	71.808	45.6506	42.0149	24.1259	12.4141	27.5114	26.7121	23.7842	24.5953	49.3069	23.1905	-1.0888	5.18218	0.00284097	0.0344736
ENSMUSG00000034295	Fhod3	formin homology 2 domain containing 3 [Source:MGI Symbol;Acc:MGI:1925847]	18	24841680	25266558	1	97.1562	161.522	97.2796	94.8208	153.719	101.881	19.7879	56.0744	68.6708	44.2562	65.6782	100.622	117.73	59.1816	-0.991895	6.46774	0.00313303	0.0373059
ENSMUSG00000063415	Cyp26b1	cytochrome P450, family 26, subfamily b, polypeptide 1 [Source:MGI Symbol;Acc:MGI:2176159]	6	84548396	84570890	-1	33.819	33.8222	56.0856	41.0151	74.9625	70.3152	29.8988	28.5525	11.9877	5.17794	35.8664	12.807	51.6699	20.7151	-1.31869	5.17986	0.00322487	0.0380603
ENSMUSG00000015846	Rxra	retinoid X receptor alpha [Source:MGI Symbol;Acc:MGI:98214]	2	27566452	27652969	1	166.016	373.941	192.623	131.228	124.468	140.467	87.4939	121.752	76.0229	83.3953	86.4758	149.318	188.124	100.743	-0.900621	7.17475	0.00331705	0.0388153
ENSMUSG00000030509	Asb7	ankyrin repeat and SOCS box-containing 7 [Source:MGI Symbol;Acc:MGI:2152835]	7	66294313	66339344	-1	114.725	87.3358	78.3576	88.073	91.9132	144.304	38.5414	50.6637	59.5506	74.8365	69.2621	49.0741	100.785	56.9881	-0.82258	6.30273	0.00337912	0.0393343
ENSMUSG00000029007	Agtrap	angiotensin II, type I receptor-associated protein [Source:MGI Symbol;Acc:MGI:1339977]	4	148161518	148172488	-1	48.8958	34.0839	43.5233	46.6802	65.8446	95.5949	31.2335	21.713	23.803	8.40654	19.7659	43.4856	55.7704	24.7346	-1.17318	5.33304	0.00340846	0.0395974
ENSMUSG00000039959	Hip1	huntingtin interacting protein 1 [Source:MGI Symbol;Acc:MGI:1099804]	5	135435385	135573974	-1	115.532	184.027	147.66	181.786	170.394	222.102	128.638	100.25	49.3739	55.8304	136.352	91.9194	170.25	93.7273	-0.861114	7.04486	0.00344448	0.0398771
ENSMUSG00000038844	Kif16b	kinesin family member 16B [Source:MGI Symbol;Acc:MGI:1098240]	2	142459394	142743451	-1	22.6274	14.7195	31.5629	18.5563	27.5067	33.9058	3.5705	5.80888	10.9528	10.1122	11.6749	14.6407	24.8131	9.46001	-1.39115	4.10381	0.00345863	0.0400063
ENSMUSG00000050271	Prag1	PEAK1 related kinase activating pseudokinase 1 [Source:MGI Symbol;Acc:MGI:1196223]	8	36561982	36614941	1	94.004	283.989	105.916	100.561	164.03	193.639	24.8934	75.5389	40.0597	109.833	76.5928	117.621	157.023	74.0898	-1.08335	6.85306	0.00390013	0.0435155
ENSMUSG00000022536	Glyr1	glyoxylate reductase 1 homolog (Arabidopsis) [Source:MGI Symbol;Acc:MGI:1921272]	16	4831773	4867727	-1	111.476	129.924	93.0922	125.79	160.542	108.357	49.3863	76.3352	82.0815	71.9429	96.9832	47.415	121.53	70.6907	-0.781495	6.58744	0.0039811	0.0441757
ENSMUSG00000026638	Irf6	interferon regulatory factor 6 [Source:MGI Symbol;Acc:MGI:1859211]	1	192835419	192854331	1	64.7056	23.4204	28.5793	35.5263	22.8865	63.5122	3.10333	15.2717	9.35733	11.5742	17.6481	32.0466	39.7717	14.8336	-1.42293	4.77402	0.00414817	0.0454258
ENSMUSG00000011884	Gltp	glycolipid transfer protein [Source:MGI Symbol;Acc:MGI:1929253]	5	114807459	114829045	-1	123.889	538.996	115.286	147.065	217.147	57.9066	171.751	57.9248	72.4008	88.8778	62.3114	53.7312	200.048	84.4995	-1.24308	7.15295	0.00430505	0.046496
ENSMUSG00000052387	Trpm3	transient receptor potential cation channel, subfamily M, member 3 [Source:MGI Symbol;Acc:MGI:2443101]	19	22116410	22972774	1	104.609	22.7008	62.2883	31.951	76.523	99.8943	7.97522	20.7293	10.4569	34.083	56.3111	25.9633	66.3277	25.9198	-1.35575	5.52928	0.00443336	0.0473081
ENSMUSG00000084347	Akt2-ps	thymoma viral proto-oncogene 2, pseudogene [Source:MGI Symbol;Acc:MGI:108506]	11	16464533	16465981	1	0.586456	1.70092	1.12538	0.453206	3.54925	0.435388	0.40043	0.0702687	0.0862427	0.121834	0.380113	0.145534	1.30843	0.200737	-2.68969	-0.314654	0.00456483	0.0483944
ENSMUSG00000031488	Rab11fip1	RAB11 family interacting protein 1 (class I) [Source:MGI Symbol;Acc:MGI:1923017]	8	27628801	27664674	-1	739.326	689.593	865.415	705.944	840.988	643.204	498.835	406.364	511.98	578.65	413.862	556.93	747.411	494.437	-0.596136	9.2784	0.00458262	0.0484366
ENSMUSG00000001918	Slc1a5	solute carrier family 1 (neutral amino acid transporter), member 5 [Source:MGI Symbol;Acc:MGI:105305]	7	16515265	16532199	1	17.6914	57.8313	39.6761	18.9088	43.7842	52.9269	34.0032	7.40164	7.7834	14.7724	4.04549	17.1439	38.4698	14.1917	-1.43871	4.72137	0.00469945	0.0494037
ENSMUSG00000050896	Rtn4rl2	reticulon 4 receptor-like 2 [Source:MGI Symbol;Acc:MGI:2669796]	2	84702268	84717054	-1	65.1699	255.662	94.5316	38.2707	174.586	93.0098	70.242	61.1572	62.1163	53.3937	48.736	53.673	120.205	58.2197	-1.04538	6.47993	0.0047076	0.0494142
ENSMUSG00000029658	Wdr95	WD40 repeat domain 95 [Source:MGI Symbol;Acc:MGI:1923042]	5	149452144	149535359	1	4.47173	1.37382	0.758975	7.55343	9.30147	1.60549	0.433799	0	0.0215607	0	0.0543019	1.45534	4.17749	0.3275	-3.66511	1.20789	0.00478195	0.0498337

## Sheet: Table_S31
Table S31: Genes with enriched expression in OHCs that have an enriched proximal element. IHC1-6; OHC1-6 – Normalized RNA-seq counts of each gene. logFC – log2 fold change of OHC vs IHC. logCPM – mean log2 normalized counts across all samples. FDR – p-value adjusted for false discovery rate.
ensembl_gene_id	gene_name	description	chr	start_position	end_position	strand	IHC1	IHC2	IHC3	IHC4	IHC5	IHC6	OHC1	OHC2	OHC3	OHC4	OHC5	OHC6	IHC_mean	OHC_mean	logFC	logCPM	PValue	FDR
ENSMUSG00000000303	Cdh1	cadherin 1 [Source:MGI Symbol;Acc:MGI:88354]	8	107329983	107396878	1	40.3188	10.0747	20.6494	21.0237	37.4201	37.0624	1000.64	1043	822.755	839.101	746.434	820.463	27.7582	878.732	4.98259	8.82434	7.12852e-48	9.5237e-44
ENSMUSG00000052516	Robo2	roundabout guidance receptor 2 [Source:MGI Symbol;Acc:MGI:1890110]	16	73688727	74208713	-1	35.0652	14.5233	15.7553	20.7719	20.8059	22.5858	304.794	211.04	301.418	280.188	221.253	312.636	21.5846	271.888	3.65319	7.19767	7.84161e-36	5.23819e-32
ENSMUSG00000068154	Insm1	insulinoma-associated 1 [Source:MGI Symbol;Acc:MGI:1859980]	2	146063841	146066940	1	0.0244357	0.39252	0.0785146	0.201425	0.0305969	0.435388	57.3949	84.8378	34.648	27.2299	54.8178	57.3696	0.193813	52.7163	8.13796	4.72878	3.13972e-31	1.39822e-27
ENSMUSG00000048251	Bcl11b	B cell leukemia/lymphoma 11B [Source:MGI Symbol;Acc:MGI:1929913]	12	107876662	107969861	-1	1.14848	0.39252	0.444916	0.226603	0.0917908	0.0544235	57.2281	87.2972	74.5353	42.2154	37.9842	78.8213	0.393122	63.0136	7.30123	4.98935	3.73456e-28	1.24734e-24
ENSMUSG00000048915	Efna5	ephrin A5 [Source:MGI Symbol;Acc:MGI:107444]	17	62911179	63188312	-1	2.61462	2.55138	5.07728	8.78716	0.275372	2.66675	318.075	200.313	206.012	257.344	217.588	208.114	3.66209	234.574	5.99608	6.89697	3.07214e-27	6.84064e-24
ENSMUSG00000037984	Neurod6	neurogenic differentiation 6 [Source:MGI Symbol;Acc:MGI:106593]	6	55654807	55658248	-1	0.0244357	0.0654201	0	0	0.0611939	0.0544235	29.9321	11.3367	9.57294	28.7223	21.0148	38.9158	0.0342455	23.2491	9.4064	3.54842	2.2144e-25	2.95844e-22
ENSMUSG00000027831	Veph1	ventricular zone expressed PH domain-containing 1 [Source:MGI Symbol;Acc:MGI:1920039]	3	65960979	66204258	-1	18.2779	14.3924	12.1436	29.408	29.8014	51.403	233.284	236.782	266.77	171.024	220.384	214.052	25.9044	223.716	3.10929	6.96429	3.33959e-19	2.97446e-16
ENSMUSG00000032269	Htr3a	5-hydroxytryptamine (serotonin) receptor 3A [Source:MGI Symbol;Acc:MGI:96282]	9	48810513	48822399	-1	0.0977427	0.457941	0.235544	0.604275	0	0.380965	28.5306	23.8211	30.0987	19.5543	18.517	33.3273	0.296078	25.6415	6.43954	3.70368	7.88355e-18	5.01544e-15
ENSMUSG00000081225	Cyp2j12	cytochrome P450, family 2, subfamily j, polypeptide 12 [Source:MGI Symbol;Acc:MGI:3717097]	4	95987555	96029389	-1	0	0	0	0	0	0	5.4058	8.10432	10.9744	9.38121	7.49366	2.09569	0	7.24251	11.0093	1.88086	1.4473e-14	5.08839e-12
ENSMUSG00000097558	Gm26902	predicted gene, 26902 [Source:MGI Symbol;Acc:MGI:5477396]	19	34452208	34458946	1	0	0	0	0	0	0	24.2927	14.1006	4.5493	3.19814	5.26729	2.15391	0	8.92699	11.3104	2.17696	2.7868e-14	9.30792e-12
ENSMUSG00000074892	B3galt5	UDP-Gal:betaGlcNAc beta 1,3-galactosyltransferase, polypeptide 5 [Source:MGI Symbol;Acc:MGI:2136878]	16	96037001	96121059	1	0.317664	3.33642	0.0523431	0.125891	0.550745	0	63.3013	115.264	89.2828	132.616	132.714	80.0729	0.730511	102.209	7.18179	5.68734	3.18885e-14	1.01436e-11
ENSMUSG00000048022	Tmem229a	transmembrane protein 229A [Source:MGI Symbol;Acc:MGI:2442812]	6	24951140	24956296	-1	5.66907	5.75697	3.00973	3.02137	24.5999	15.4835	158.47	108.94	141.266	122.626	96.2773	124.548	9.5901	125.354	3.70724	6.0775	4.33837e-14	1.34792e-11
ENSMUSG00000022216	Psme1	proteasome (prosome, macropain) activator subunit 1 (PA28 alpha) [Source:MGI Symbol;Acc:MGI:1096367]	14	55815580	55818986	1	13.684	6.28033	16.5142	28.6275	23.9574	9.66017	116.759	130.793	96.484	75.2934	80.2311	98.0318	16.4539	99.5987	2.59561	5.86013	5.71821e-12	1.389e-09
ENSMUSG00000085569	Gm12602	predicted gene 12602 [Source:MGI Symbol;Acc:MGI:3651757]	4	89018901	89046463	-1	0	0	0	0	0	0	8.70935	7.42506	1.85422	0.426419	4.317	18.3373	0	6.84489	10.9275	1.79968	9.27856e-12	2.13727e-09
ENSMUSG00000027358	Bmp2	bone morphogenetic protein 2 [Source:MGI Symbol;Acc:MGI:88177]	2	133394079	133404805	1	0	0.0654201	0.0523431	0	0.0305969	0.299329	26.6286	17.9185	16.882	6.73132	8.71546	1.89194	0.0746149	13.128	7.39271	2.73588	2.13191e-11	4.66923e-09
ENSMUSG00000060594	Layn	layilin [Source:MGI Symbol;Acc:MGI:2685357]	9	50965940	50988394	-1	2.15034	0.19626	2.04138	2.84513	0	1.79598	53.0903	62.6797	48.5762	46.7538	17.4852	47.2404	1.50485	45.9709	4.91972	4.57281	1.25921e-10	2.47398e-08
ENSMUSG00000010175	Prox1	prospero homeobox 1 [Source:MGI Symbol;Acc:MGI:97772]	1	189850232	189902911	-1	12.1934	6.60743	11.5417	32.4546	29.2507	79.6216	199.114	250.039	161.64	254.511	205.668	230.904	28.6116	216.98	2.92189	6.94082	4.71584e-10	8.07738e-08
ENSMUSG00000054944	5330416C01Rik	RIKEN cDNA 5330416C01 gene [Source:MGI Symbol;Acc:MGI:2685378]	13	97870006	97883919	-1	0	0	0	0	0	0	0.300322	5.29358	6.79161	7.34049	0.380113	9.89632	0	5.00041	10.4751	1.35706	4.92565e-10	8.22584e-08
ENSMUSG00000085620	G630018N14Rik	RIKEN cDNA G630018N14 gene [Source:MGI Symbol;Acc:MGI:3041239]	13	31533884	31592905	-1	0	0	0	0	0	0	0.800859	1.96752	0.819306	0.365502	8.17244	17.4059	0	4.92192	10.452	1.33364	2.8699e-09	3.95277e-07
ENSMUSG00000069833	Ahnak	AHNAK nucleoprotein (desmoyokin) [Source:MGI Symbol;Acc:MGI:1316648]	19	8966648	9054278	1	3.17664	2.02802	0.628117	7.35201	5.81342	1.57828	24.2594	13.7024	42.3236	50.3174	101.246	25.7886	3.42941	42.9396	3.64277	4.53883	7.33464e-09	8.89047e-07
ENSMUSG00000097079	Gm26604	predicted gene, 26604 [Source:MGI Symbol;Acc:MGI:5477098]	7	28771028	28780567	1	0	0	0	0	0	0	2.53605	0.304498	0.409653	3.35043	1.41185	2.47408	0	1.74776	8.95877	-0.103801	8.66316e-09	1.01526e-06
ENSMUSG00000026785	Pkn3	protein kinase N3 [Source:MGI Symbol;Acc:MGI:2388285]	2	29967696	29981034	1	8.30813	20.9344	20.9896	8.30878	30.9947	11.4561	44.114	90.6701	118.519	112.27	69.615	61.9684	16.832	82.8594	2.30024	5.64112	1.37199e-08	1.50244e-06
ENSMUSG00000056643	Chst13	carbohydrate sulfotransferase 13 [Source:MGI Symbol;Acc:MGI:1919047]	6	90285331	90302167	-1	3.86084	0.785041	0.0261715	0.251781	0	0.489812	63.635	28.1543	26.9293	49.3732	14.3086	20.1128	0.902273	33.7522	5.21568	4.11983	1.06557e-07	9.36577e-06
ENSMUSG00000039081	Zfp503	zinc finger protein 503 [Source:MGI Symbol;Acc:MGI:1353644]	14	22034027	22039669	-1	0.293228	4.38314	0.0785146	0.0755343	0.0305969	7.29275	87.7275	88.9133	73.1985	82.5729	72.0586	52.8289	2.02563	76.2166	5.23676	5.29209	1.70053e-07	1.41994e-05
ENSMUSG00000029810	Tmem176b	transmembrane protein 176B [Source:MGI Symbol;Acc:MGI:1916348]	6	48810752	48818430	-1	3.46986	13.4765	16.776	27.5197	15.788	14.5583	72.1441	60.8995	55.5834	47.0583	82.4846	75.212	15.2647	65.5637	2.10215	5.33889	3.43986e-07	2.58183e-05
ENSMUSG00000031785	Adgrg1	adhesion G protein-coupled receptor G1 [Source:MGI Symbol;Acc:MGI:1340051]	8	95701379	95740845	1	20.6481	88.3171	44.5963	46.7557	24.0186	44.6001	151.629	147.213	132.835	154.15	121.582	147.834	44.8227	142.541	1.67033	6.55056	3.5337e-07	2.63744e-05
ENSMUSG00000023885	Thbs2	thrombospondin 2 [Source:MGI Symbol;Acc:MGI:98738]	17	14885762	14914497	-1	1.41727	0.26168	0.34023	13.9739	0.826117	0.598659	96.2032	43.7071	45.1912	30.2453	23.9471	22.3249	2.90297	43.6031	3.90287	4.54303	4.3795e-06	0.000233108
ENSMUSG00000048148	Nwd1	NACHT and WD repeat domain containing 1 [Source:MGI Symbol;Acc:MGI:2442268]	8	73373339	73444504	1	1.83267	5.95323	17.4303	12.3876	0.917908	0.979623	44.7814	56.0744	51.8534	54.7339	43.4958	42.234	6.58355	48.8622	2.89053	4.79613	4.94683e-06	0.000259175
ENSMUSG00000034773	Hrob	homologous recombination factor with OB-fold [Source:MGI Symbol;Acc:MGI:2387601]	11	102139708	102156013	1	44.4485	41.0184	22.429	24.7753	85.702	11.1296	186.3	131.449	88.7869	118.24	93.1278	172.778	38.2505	131.78	1.78467	6.41062	8.50612e-06	0.000414751
ENSMUSG00000066113	Adamtsl1	ADAMTS-like 1 [Source:MGI Symbol;Acc:MGI:1924989]	4	85432409	86346622	1	14.8813	0.457941	0.628117	7.45272	0.367163	0.653082	16.184	43.9882	40.6203	85.3447	44.3918	53.8185	4.07339	47.3913	3.53577	4.68891	1.54036e-05	0.000679183
ENSMUSG00000079442	St6galnac4	ST6 (alpha-N-acetyl-neuraminyl-2,3-beta-galactosyl-1,3)-N-acetylgalactosaminide alpha-2,6-sialyltransferase 4 [Source:MGI Symbol;Acc:MGI:1341894]	2	32477107	32489710	1	0.268792	0.13084	0.130858	0.730165	0.0305969	0.0272118	4.37136	19.8392	3.88092	3.77685	1.92772	0.494816	0.219744	5.71514	4.66265	1.59955	3.38029e-05	0.00126147
ENSMUSG00000042436	Mfap4	microfibrillar-associated protein 4 [Source:MGI Symbol;Acc:MGI:1342276]	11	61376257	61379726	1	207.41	621.883	324.867	337.361	390.386	406.652	1056.93	876.719	489.082	846.411	613.204	971.848	381.427	809.033	1.08493	9.21744	7.75971e-05	0.00243929
ENSMUSG00000049556	Lingo1	leucine rich repeat and Ig domain containing 1 [Source:MGI Symbol;Acc:MGI:1915522]	9	56525759	56703752	-1	3.68979	12.8223	1.17772	10.4489	0.367163	2.99329	41.5112	42.8873	32.8369	77.3341	13.5483	10.1001	5.24987	36.3697	2.7953	4.38314	7.95139e-05	0.00246721
ENSMUSG00000061048	Cdh3	cadherin 3 [Source:MGI Symbol;Acc:MGI:88356]	8	107237523	107283929	1	0.90412	0.3271	9.13387	0.352494	13.3403	14.2045	48.2518	80.7622	32.88	53.5765	32.8255	44.417	6.37706	48.7855	2.93326	4.78878	0.000101136	0.00298272
ENSMUSG00000052353	Cemip	cell migration inducing protein, hyaluronan binding [Source:MGI Symbol;Acc:MGI:2443629]	7	83582065	83735710	-1	1.7838	0.0654201	0	0.805699	16.9507	1.82319	38.6748	49.2584	81.564	35.5146	26.6894	75.0665	3.57147	51.128	3.83695	4.77669	0.000102894	0.00300144
ENSMUSG00000030605	Mfge8	milk fat globule EGF and factor V/VIII domain containing [Source:MGI Symbol;Acc:MGI:102768]	7	78783516	78798808	-1	2.3947	37.8782	20.9111	2.69406	5.81342	22.3953	77.6834	101.609	46.8298	79.8012	62.8816	50.0637	15.3478	69.8114	2.18734	5.41399	0.00010522	0.00305595
ENSMUSG00000026922	Agpat2	1-acylglycerol-3-phosphate O-acyltransferase 2 (lysophosphatidic acid acyltransferase, beta) [Source:MGI Symbol;Acc:MGI:1914762]	2	26483069	26494429	-1	1.17291	0.0654201	0.732803	0.604275	0	0.0272118	2.96985	8.57278	6.48976	14.3155	10.9961	2.38676	0.43377	7.6218	4.10709	2.03165	0.000114593	0.00327708
ENSMUSG00000021895	Arhgef3	Rho guanine nucleotide exchange factor (GEF) 3 [Source:MGI Symbol;Acc:MGI:1918954]	14	26836856	27125868	1	0.0244357	0	0.0261715	0.151069	0.0917908	6.50361	28.1969	22.486	27.9211	14.4069	24.0286	32.2504	1.13285	24.8816	4.44765	3.70795	0.000141272	0.00379757
ENSMUSG00000062604	Srpk2	serine/arginine-rich protein specific kinase 2 [Source:MGI Symbol;Acc:MGI:1201408]	5	23708262	23889615	-1	31.522	45.6632	44.5701	63.4992	26.6499	31.1575	97.0041	98.7744	85.0353	96.4011	84.1951	65.7523	40.5103	87.8604	1.11699	6.00547	0.000186166	0.00474154
ENSMUSG00000046982	Tshz1	teashirt zinc finger family member 1 [Source:MGI Symbol;Acc:MGI:1346031]	18	84029752	84105831	-1	0.244357	0.0654201	0.575774	4.12921	0.0917908	2.74839	29.465	14.6159	19.9221	6.12215	10.6703	5.47208	1.30916	14.3779	3.44637	2.98256	0.000205229	0.00513457
ENSMUSG00000045136	Tubb2b	tubulin, beta 2B class IIB [Source:MGI Symbol;Acc:MGI:1920960]	13	34310731	34314449	-1	21.5767	29.1774	21.5915	20.7719	18.1134	25.6607	83.89	43.59	49.4602	27.2299	45.0434	87.2332	22.8153	56.0744	1.29772	5.30383	0.000318601	0.00726368
ENSMUSG00000027122	Arl14ep	ADP-ribosylation factor-like 14 effector protein [Source:MGI Symbol;Acc:MGI:1926020]	2	106792872	106804769	-1	49.7021	19.5606	24.104	40.285	27.629	42.7769	64.1689	64.7175	112.59	86.4412	48.4645	90.9297	34.0096	77.8853	1.19455	5.80754	0.000341813	0.00767499
ENSMUSG00000087480	Gm15910	predicted gene 15910 [Source:MGI Symbol;Acc:MGI:3802158]	10	120693534	120699231	1	0	0	0.0523431	0.40285	0	0	11.479	1.89726	0.0862427	2.13209	1.439	0.465709	0.0758655	2.91655	5.1512	0.633413	0.000511786	0.0102819
ENSMUSG00000017670	Elmo2	engulfment and cell motility 2 [Source:MGI Symbol;Acc:MGI:2153045]	2	165129951	165168399	-1	6.81755	10.1401	2.8527	13.1933	12.3306	2.47627	4.77179	35.9776	44.3072	24.7323	36.3551	32.3086	7.96842	29.7421	1.90069	4.24147	0.000781863	0.0141349
ENSMUSG00000037216	Lipt1	lipoyltransferase 1 [Source:MGI Symbol;Acc:MGI:3645211]	1	37910819	37915309	1	0	0.26168	0	0.579097	0.0305969	0.680294	10.3444	5.73861	2.00514	0.852837	1.62906	5.06459	0.258611	4.27244	4.02691	1.21629	0.000859027	0.0151807
ENSMUSG00000046182	Gsg1l	GSG1-like [Source:MGI Symbol;Acc:MGI:2685483]	7	125477592	125681583	-1	10.263	1.24298	0.104686	1.88836	0.0305969	5.17023	4.77179	28.3183	13.1305	17.3004	46.9168	40.8078	3.11664	25.2076	3.01204	3.83017	0.000987445	0.0163069
ENSMUSG00000054051	Ercc6	excision repair cross-complementing rodent repair deficiency, complementation group 6 [Source:MGI Symbol;Acc:MGI:1100494]	14	32235478	32302947	1	305.201	242.97	200.422	239.217	215.617	293.452	369.93	383.433	439.708	461.842	339.55	469.26	249.48	410.621	0.718851	8.36679	0.00107647	0.0173456
ENSMUSG00000026817	Ak1	adenylate kinase 1 [Source:MGI Symbol;Acc:MGI:87977]	2	32511770	32525070	1	2.51687	0.457941	0.130858	3.676	2.14179	0.4626	9.944	7.54217	3.70844	11.6656	11.865	11.9047	1.56434	9.43831	2.58491	2.47518	0.00157131	0.0229931
ENSMUSG00000019066	Rab3d	RAB3D, member RAS oncogene family [Source:MGI Symbol;Acc:MGI:97844]	9	21818787	21829488	-1	6.62207	2.15886	6.22883	7.57861	3.79402	11.4017	44.6145	15.3888	39.9519	19.5543	6.16327	10.1001	6.29735	22.6288	1.84253	3.86026	0.00172164	0.0244853
ENSMUSG00000054252	Fgfr3	fibroblast growth factor receptor 3 [Source:MGI Symbol;Acc:MGI:95524]	5	33879018	33894412	1	4.27624	2.55138	1.43944	7.4779	11.8104	73.254	70.7426	72.9389	67.8083	74.2882	74.8009	77.8899	16.8016	73.0781	2.11991	5.49186	0.00175854	0.0247828
ENSMUSG00000051285	Pcmtd1	protein-L-isoaspartate (D-aspartate) O-methyltransferase domain containing 1 [Source:MGI Symbol;Acc:MGI:2441773]	1	7159144	7243852	1	54.2472	14.5233	21.513	57.9852	17.1955	46.9675	93.8674	55.1609	77.0794	73.9227	73.4433	102.776	35.4053	79.375	1.16369	5.84423	0.00201978	0.0272844
ENSMUSG00000024885	Aldh3b1	aldehyde dehydrogenase 3 family, member B1 [Source:MGI Symbol;Acc:MGI:1914939]	19	3963491	3979808	-1	0	0	0	0.0251781	0	0.598659	1.10118	4.05216	3.01849	1.76659	0.407264	0.756777	0.103973	1.85041	4.07757	0.0562354	0.00238616	0.0307121
ENSMUSG00000035172	Plekhh3	pleckstrin homology domain containing, family H (with MyTH4 domain) member 3 [Source:MGI Symbol;Acc:MGI:2384950]	11	101053505	101062177	-1	0.0488713	0.13084	0.104686	0.730165	0.0305969	1.46943	0.300322	2.50625	0.431214	5.42161	3.52962	16.7946	0.419099	4.83061	3.50637	1.42418	0.0029164	0.035197
ENSMUSG00000005540	Fcer2a	Fc receptor, IgE, low affinity II, alpha polypeptide [Source:MGI Symbol;Acc:MGI:95497]	8	3731737	3744175	-1	1.17291	0.3271	0.0523431	0	0.152985	14.0141	30.3659	15.6933	35.2517	37.3421	17.2137	10.4202	2.6199	24.3812	3.21438	3.76137	0.00348042	0.0400848
ENSMUSG00000005672	Kit	KIT proto-oncogene receptor tyrosine kinase [Source:MGI Symbol;Acc:MGI:96677]	5	75735576	75817382	1	26.3661	56.2613	11.3061	16.9449	40.9387	24.7083	40.2098	49.7737	68.1317	88.5428	67.986	70.6423	29.4209	64.2144	1.12745	5.55067	0.00362005	0.0412909
ENSMUSG00000094504	Foxl3	forkhead box L3 [Source:MGI Symbol;Acc:MGI:3646467]	5	138805835	138807374	1	0.928555	0	0	0.176247	0.0305969	0.0816353	8.20881	1.59276	0.840866	0.731003	1.08604	1.10606	0.202839	2.26092	3.42492	0.365628	0.00448751	0.0476954

## Sheet: Table_S32
Table S32: Genes with enriched expression in OHCs that have no enriched proximal elements but have an enriched distal element. IHC1-6; OHC1-6 – Normalized RNA-seq counts of each gene. logFC – log2 fold change of OHC vs IHC. logCPM – mean log2 normalized counts across all samples. FDR – p-value adjusted for false discovery rate.
ensembl_gene_id	gene_name	description	chr	start_position	end_position	strand	IHC1	IHC2	IHC3	IHC4	IHC5	IHC6	OHC1	OHC2	OHC3	OHC4	OHC5	OHC6	IHC_mean	OHC_mean	logFC	logCPM	PValue	FDR
ENSMUSG00000019146	Cacng2	calcium channel, voltage-dependent, gamma subunit 2 [Source:MGI Symbol;Acc:MGI:1316660]	15	77875948	78004228	-1	0	0.13084	0	0.0755343	0.122388	0.0272118	20.9225	17.3095	92.5169	39.6874	27.9926	12.1667	0.059329	35.0993	9.2836	4.14098	9.15672e-26	1.47655e-22
ENSMUSG00000072875	Gpr27	G protein-coupled receptor 27 [Source:MGI Symbol;Acc:MGI:1202299]	6	99669640	99672027	1	12.0712	1.83176	4.52768	10.9273	2.0194	11.9187	131.007	75.3515	136.113	97.3453	65.651	122.045	7.21602	104.585	3.85276	5.80635	5.95426e-15	2.27283e-12
ENSMUSG00000030878	Cdr2	cerebellar degeneration-related 2 [Source:MGI Symbol;Acc:MGI:1100885]	7	120556259	120581535	-1	8.67466	14.1307	12.51	3.87743	1.19328	4.13619	120.229	82.5423	74.3412	66.4909	46.7268	62.114	7.42038	75.4074	3.34776	5.37408	4.32188e-11	9.16513e-09
ENSMUSG00000104918	Gm42944	predicted gene 42944 [Source:MGI Symbol;Acc:MGI:5663081]	3	18676326	18680305	1	0.977427	0.39252	2.1199	2.51781	6.82312	0.843564	49.6867	40.3811	61.6204	28.2655	15.1502	42.5542	2.27906	39.6097	4.11228	4.39268	2.15571e-10	4.11432e-08
ENSMUSG00000050549	Fam241a	family with sequence similarity 241, member A [Source:MGI Symbol;Acc:MGI:1917867]	3	127662707	127689973	-1	12.3889	2.6168	20.3091	3.19762	4.52835	5.0886	86.9266	63.031	75.5055	64.2065	48.9532	63.3073	8.02156	66.9884	3.05853	5.23132	6.20919e-10	9.75939e-08
ENSMUSG00000024366	Gfra3	glial cell line derived neurotrophic factor family receptor alpha 3 [Source:MGI Symbol;Acc:MGI:1201403]	18	34822951	34853440	-1	0	0	0	0	0	0	0.367061	3.18551	4.98052	2.80218	0.543019	1.25159	0	2.18831	9.28518	0.210895	4.45277e-09	5.66562e-07
ENSMUSG00000087172	Gm12153	predicted gene 12153 [Source:MGI Symbol;Acc:MGI:3649294]	11	43849916	44025814	1	0.0488713	0	0	0	0	0	2.43595	2.99813	0.64682	12.9753	0.597321	8.90669	0.00814522	4.76004	8.53987	1.28795	1.16548e-08	1.29756e-06
ENSMUSG00000028337	Coro2a	coronin, actin binding protein 2A [Source:MGI Symbol;Acc:MGI:1345966]	4	46536937	46602202	-1	79.1471	125.999	119.29	148.324	221.767	199.054	485.454	406.411	338.718	437.749	390.268	458.432	148.93	419.505	1.49397	8.15115	1.38648e-08	1.50596e-06
ENSMUSG00000029994	Anxa4	annexin A4 [Source:MGI Symbol;Acc:MGI:88030]	6	86713822	86770566	-1	415.235	253.241	449.287	558.45	356.118	428.014	1207.8	966.71	1043.19	988.225	741.737	1301.98	410.058	1041.61	1.34478	9.50361	1.95421e-08	2.08866e-06
ENSMUSG00000027832	Ptx3	pentraxin related gene [Source:MGI Symbol;Acc:MGI:104641]	3	66127331	66133226	1	0	0.0654201	0.0523431	0.0755343	0.0305969	0	3.43702	2.22518	1.89734	6.33536	14.1456	0.320175	0.0373157	4.72679	6.91405	1.28778	9.05808e-08	8.08327e-06
ENSMUSG00000031068	Glrx3	glutaredoxin 3 [Source:MGI Symbol;Acc:MGI:1353653]	7	137039343	137070323	1	84.694	84.719	89.245	62.4165	66.7319	57.063	208.223	186.587	196.978	168.039	154.217	174.961	74.1449	181.501	1.29171	6.99865	9.38491e-08	8.30347e-06
ENSMUSG00000023886	Smoc2	SPARC related modular calcium binding 2 [Source:MGI Symbol;Acc:MGI:1929881]	17	14499768	14625052	1	9.48104	6.34575	15.0748	19.4123	7.74103	18.504	30.6662	56.1915	127.725	56.3482	50.0935	43.1072	12.7598	60.6887	2.24807	5.2011	2.11298e-07	1.71088e-05
ENSMUSG00000040265	Dnm3	dynamin 3 [Source:MGI Symbol;Acc:MGI:1341299]	1	161810022	162305603	-1	0.781941	21.5232	14.7608	5.36294	2.50895	2.63954	75.8481	46.4242	62.7416	91.4363	62.6916	60.9788	7.92955	66.6868	3.07591	5.22363	4.11478e-07	2.95556e-05
ENSMUSG00000006169	Clint1	clathrin interactor 1 [Source:MGI Symbol;Acc:MGI:2144243]	11	45742791	45801452	1	368.661	551.818	261.951	293.501	309.641	313.126	878.943	896.394	610.232	855.335	619.069	856.934	349.783	786.151	1.16852	9.14981	1.16869e-06	7.57945e-05
ENSMUSG00000041134	Cyyr1	cysteine and tyrosine-rich protein 1 [Source:MGI Symbol;Acc:MGI:2152187]	16	85218421	85350285	-1	0.195485	0	0	0	0	0	0.300322	5.17646	2.5226	0.548253	13.847	14.99	0.0325809	6.23077	7.33593	1.67473	1.44921e-06	9.17604e-05
ENSMUSG00000027346	Gpcpd1	glycerophosphocholine phosphodiesterase 1 [Source:MGI Symbol;Acc:MGI:104898]	2	132371002	132429649	-1	10.9227	9.02797	8.68895	12.0855	6.91491	22.232	47.8847	44.3396	30.1849	43.3424	41.4052	46.309	11.6453	42.2443	1.85772	4.75508	3.53674e-06	0.000195251
ENSMUSG00000008489	Elavl2	ELAV like RNA binding protein 1 [Source:MGI Symbol;Acc:MGI:1100887]	4	91139000	91289022	-1	0.0977427	0.915881	0.0785146	0.302137	0.0305969	0.108847	23.1916	5.80888	8.25774	3.19814	0.597321	2.76515	0.25562	7.30313	4.88472	1.93967	1.08021e-05	0.00050995
ENSMUSG00000021803	Cdhr1	cadherin-related family member 1 [Source:MGI Symbol;Acc:MGI:2157782]	14	36799814	36820304	-1	2.10147	0.981301	0.0523431	0.251781	0.183582	0.789141	2.2691	19.8158	18.1325	12.2138	6.05466	8.44098	0.726603	11.1545	3.93664	2.5857	1.46592e-05	0.000652822
ENSMUSG00000026834	Acvr1c	activin A receptor, type IC [Source:MGI Symbol;Acc:MGI:2661081]	2	58157465	58247907	-1	0.0244357	0.0654201	0.916004	4.2551	2.11119	4.38109	10.1108	34.2677	8.81832	64.907	18.6256	36.238	1.95887	28.8279	3.87216	3.94982	1.48555e-05	0.000657183
ENSMUSG00000092060	Bend4	BEN domain containing 4 [Source:MGI Symbol;Acc:MGI:3648414]	5	67549490	67585653	-1	205.87	181.41	275.665	144.019	91.3013	257.205	359.019	311.548	381.495	517.094	478.78	598.669	192.578	441.101	1.19559	8.30787	2.13146e-05	0.000862918
ENSMUSG00000031586	Rbpms	RNA binding protein gene with multiple splicing [Source:MGI Symbol;Acc:MGI:1334446]	8	34272671	34419891	-1	0.073307	0.654201	0	0.377672	0	0.0272118	21.9903	3.11525	0.474335	3.38089	7.81947	5.15191	0.188732	6.98869	5.25037	1.86547	3.76132e-05	0.00136552
ENSMUSG00000061731	Ext1	exostosin glycosyltransferase 1 [Source:MGI Symbol;Acc:MGI:894663]	15	52927434	53209555	-1	58.3035	31.7287	35.1484	23.0883	24.2022	25.3886	65.6705	74.1803	123.909	124.575	59.7321	69.5653	32.9766	86.2721	1.38721	5.89925	3.82985e-05	0.00137656
ENSMUSG00000031502	Col4a1	collagen, type IV, alpha 1 [Source:MGI Symbol;Acc:MGI:88454]	8	11248423	11362826	-1	4.47173	13.0186	0.34023	2.26603	3.45745	2.69396	47.9181	33.0263	16.7742	9.01571	36.8438	29.9509	4.37467	28.9215	2.73137	4.06213	4.47087e-05	0.00156363
ENSMUSG00000018417	Myo1b	myosin IB [Source:MGI Symbol;Acc:MGI:107752]	1	51788924	51955230	-1	0.830813	2.15886	0.785146	0.553918	0.152985	2.99329	15.2831	6.4413	5.67046	3.19814	21.6665	21.8883	1.24584	12.358	3.31293	2.77816	5.13866e-05	0.00175134
ENSMUSG00000024030	Abcg1	ATP binding cassette subfamily G member 1 [Source:MGI Symbol;Acc:MGI:107704]	17	31276649	31336962	1	30.1292	47.037	68.4909	19.4123	14.5947	49.3621	54.2582	107.933	128.523	137.033	108.142	112.061	38.1711	107.992	1.50057	6.19258	5.19265e-05	0.00176524
ENSMUSG00000109524	Gm44691	predicted gene 44691 [Source:MGI Symbol;Acc:MGI:5753267]	7	68639152	68657921	1	0.0488713	0.654201	0.916004	0.151069	0	0.0544235	13.2142	4.91881	5.28237	9.65534	4.91432	1.2807	0.304095	6.54429	4.43469	1.79983	5.86649e-05	0.00193522
ENSMUSG00000021360	Gcnt2	glucosaminyl (N-acetyl) transferase 2, I-branching enzyme [Source:MGI Symbol;Acc:MGI:1100870]	13	41013230	41114368	1	99.722	30.2241	76.6303	73.2431	46.6297	72.4649	131.808	130.208	198.099	131.276	141.212	166.811	66.4857	149.902	1.17219	6.75828	6.69504e-05	0.00216576
ENSMUSG00000052613	Pcdh15	protocadherin 15 [Source:MGI Symbol;Acc:MGI:1891428]	10	72935174	74485569	1	285.164	231.849	259.072	328.902	216.932	306.84	483.319	543.294	450.963	542.831	384.132	566.477	271.46	495.169	0.867083	8.5826	7.92527e-05	0.00246721
ENSMUSG00000028341	Nr4a3	nuclear receptor subfamily 4, group A, member 3 [Source:MGI Symbol;Acc:MGI:1352457]	4	48045153	48086447	1	0.0488713	0.19626	0	0.125891	1.16268	2.34021	11.5457	4.59089	6.87786	9.07663	10.8604	18.6866	0.645653	10.273	3.97917	2.46419	0.000130632	0.00356171
ENSMUSG00000058153	Sez6l	seizure related 6 homolog like [Source:MGI Symbol;Acc:MGI:1935121]	5	112567017	112725051	-1	2.59018	26.7568	3.24527	11.4057	1.46865	5.71447	16.2841	16.9582	81.3916	63.5973	99.4811	19.1523	8.53018	49.4774	2.53969	4.86103	0.00015135	0.00401996
ENSMUSG00000030691	Fchsd2	FCH and double SH3 domains 2 [Source:MGI Symbol;Acc:MGI:2448475]	7	100742070	100933612	1	33.1103	17.9251	41.9006	45.7234	40.3268	36.0012	103.211	76.4524	64.3802	90.5835	57.1256	88.2519	35.8312	80.0007	1.15769	5.85735	0.000202971	0.00510677
ENSMUSG00000008999	Bmp7	bone morphogenetic protein 7 [Source:MGI Symbol;Acc:MGI:103302]	2	172709805	172782114	-1	2.1259	9.15881	12.8241	4.07885	20.0716	8.59891	21.7567	21.9238	65.0486	39.4133	53.053	13.3309	9.47636	35.7544	1.91578	4.50304	0.000473861	0.00975825
ENSMUSG00000027508	Pag1	phosphoprotein associated with glycosphingolipid microdomains 1 [Source:MGI Symbol;Acc:MGI:2443160]	3	9752539	9898739	-1	4.42286	13.6728	5.20814	3.17244	0.856714	12.5718	59.2636	14.0537	18.3266	24.4886	19.6573	33.7348	6.6508	28.2541	2.08904	4.12988	0.000576575	0.0111638
ENSMUSG00000020598	Nrcam	neuronal cell adhesion molecule [Source:MGI Symbol;Acc:MGI:104750]	12	44375668	44648747	1	231.968	189.26	286.186	218.873	315.791	191.816	368.629	429.272	344.712	413.23	425.265	452.029	238.982	405.523	0.762772	8.33231	0.000663731	0.0124752
ENSMUSG00000024064	Galnt14	polypeptide N-acetylgalactosaminyltransferase 14 [Source:MGI Symbol;Acc:MGI:1918935]	17	73800223	74017448	-1	0.293228	2.22428	0.104686	1.40997	1.9888	0.680294	1.70183	5.6215	2.6304	12.488	10.6975	18.6866	1.11688	8.63763	2.95652	2.30294	0.000902766	0.0155425
ENSMUSG00000034707	Gns	glucosamine (N-acetyl)-6-sulfatase [Source:MGI Symbol;Acc:MGI:1922862]	10	121200995	121233154	1	377.702	306.951	546.383	312.083	550.133	383.767	878.042	721.613	717.087	747.025	539.734	620.121	412.837	703.937	0.769803	9.12527	0.00103201	0.0168347
ENSMUSG00000032854	Ugt8a	UDP galactosyltransferase 8A [Source:MGI Symbol;Acc:MGI:109522]	3	125658920	125732268	-1	111.573	63.7846	81.5244	79.8398	56.2066	131.324	188.235	181.2	168.087	142.728	103.852	200.022	87.3754	164.021	0.908246	6.97449	0.00111192	0.0176567
ENSMUSG00000045672	Col27a1	collagen, type XXVII, alpha 1 [Source:MGI Symbol;Acc:MGI:2672118]	4	63132241	63253228	1	0.317664	0.13084	1.28241	0.201425	0	0.163271	0.166846	1.35853	0.237167	1.88843	19.5758	12.6033	0.349268	5.97168	4.07148	1.68718	0.00125003	0.0194069
ENSMUSG00000022255	Mtdh	metadherin [Source:MGI Symbol;Acc:MGI:1914404]	15	34082840	34145770	1	115.801	42.5885	104.791	93.5619	69.4551	72.0567	185.032	154.029	123.068	195.604	112.215	159.331	83.0423	154.88	0.898626	6.89506	0.00146383	0.0217297
ENSMUSG00000036155	Mgat5	mannoside acetylglucosaminyltransferase 5 [Source:MGI Symbol;Acc:MGI:894701]	1	127132752	127416073	1	55.9088	60.6444	62.6547	67.5277	67.5886	46.2056	112.821	99.1257	110.391	104.686	135.483	72.5633	60.0883	105.845	0.816794	6.37546	0.00176126	0.0247949
ENSMUSG00000024985	Tcf7l2	transcription factor 7 like 2, T cell specific, HMG box [Source:MGI Symbol;Acc:MGI:1202879]	19	55730252	55922086	1	9.62765	3.00932	3.7687	13.5206	12.6671	22.2048	42.4455	38.4838	27.8133	21.26	38.6087	22.4996	10.7997	31.8518	1.55835	4.41858	0.00178275	0.0249528
ENSMUSG00000060568	Fam78b	family with sequence similarity 78, member B [Source:MGI Symbol;Acc:MGI:2443050]	1	166828986	166918871	1	261.779	166.232	198.171	236.246	217.728	236.389	356.616	245.074	351.849	481.762	322.906	423.446	219.424	363.609	0.728493	8.18772	0.00179004	0.0250018
ENSMUSG00000049313	Sorl1	sortilin-related receptor, LDLR class A repeats-containing [Source:MGI Symbol;Acc:MGI:1202296]	9	41876016	42035593	-1	6.47545	1.6355	15.86	14.6285	24.3858	5.41514	47.7846	33.2839	24.6223	15.5643	49.3604	51.8975	11.4	37.0855	1.69996	4.60303	0.00180212	0.0250534
ENSMUSG00000024878	Cbwd1	COBW domain containing 1 [Source:MGI Symbol;Acc:MGI:2385089]	19	24897280	24938974	-1	25.9018	2.74764	19.3931	9.13965	9.76042	7.78256	24.86	14.9672	35.8985	28.0523	81.5615	43.049	12.4542	38.0647	1.60984	4.66221	0.00222816	0.0293005
ENSMUSG00000071037	Camkmt	calmodulin-lysine N-methyltransferase [Source:MGI Symbol;Acc:MGI:1920832]	17	85397980	85766016	1	10.434	0.588781	3.50699	5.08598	8.47535	5.46956	20.155	30.9417	15.3943	13.0971	24.6531	10.7695	5.59345	19.1684	1.7734	3.63715	0.00338286	0.0393343
ENSMUSG00000023873	1700010I14Rik	RIKEN cDNA 1700010I14 gene [Source:MGI Symbol;Acc:MGI:1914181]	17	9207165	9230781	1	0.390971	0.0654201	0	0.629453	0.0611939	0.0272118	1.26803	1.47564	0.603699	3.2286	1.84626	1.92105	0.195708	1.72388	3.08944	0.0265725	0.00346413	0.0400353
ENSMUSG00000036466	Megf11	multiple EGF-like-domains 11 [Source:MGI Symbol;Acc:MGI:1920951]	9	64292908	64616487	1	8.4303	0.3271	1.15155	1.91354	2.75372	1.87761	3.20344	7.65929	20.1161	11.5438	15.286	15.4848	2.7423	12.2156	2.14953	2.91474	0.00420477	0.0457085
ENSMUSG00000037972	Snn	stannin [Source:MGI Symbol;Acc:MGI:1276549]	16	10878809	10892849	1	31.3265	26.1026	11.1753	55.0897	16.9813	32.1099	61.199	54.7862	78.6749	80.6236	38.0113	54.3424	28.7975	61.2729	1.08895	5.49485	0.00428948	0.0464053
